# Supplementary material for: Engineering Highly Reduced Molybdenum Polyoxometalates via the Incorporation of d and f Block Metal Ions
Source: Angew Chem Int Ed Engl. 2022 Mar 23;61(21):e202201672. doi: 10.1002/anie.202201672 (PMC9401863; doi:10.1002/anie.202201672)
Supplement: Supplementary file 1 — Supporting Information [file ANIE-61-0-s004.cif]

 
data_edu7371_sq
 
_audit_creation_method            'SHELXL-2018/3'
_shelx_SHELXL_version_number      '2018/3'
_chemical_name_systematic         ?
_chemical_name_common             ?
_chemical_melting_point           ?
_chemical_formula_moiety          ?
_chemical_formula_sum
 'Cl H196 La6 Mo64 Na9 Ni8 O289' 
_chemical_formula_weight          12507.22

loop_
 _atom_type_symbol
 _atom_type_description
 _atom_type_scat_dispersion_real
 _atom_type_scat_dispersion_imag
 _atom_type_scat_source
 'Mo'  'Mo'  -1.6832   0.6857
 'International Tables Vol C Tables 4.2.6.8 and 6.1.1.4'
 'La'  'La'  -0.2871   2.4523
 'International Tables Vol C Tables 4.2.6.8 and 6.1.1.4'
 'Ni'  'Ni'   0.3393   1.1124
 'International Tables Vol C Tables 4.2.6.8 and 6.1.1.4'
 'O'  'O'   0.0106   0.0060
 'International Tables Vol C Tables 4.2.6.8 and 6.1.1.4'
 'H'  'H'   0.0000   0.0000
 'International Tables Vol C Tables 4.2.6.8 and 6.1.1.4'
 'Na'  'Na'   0.0362   0.0249
 'International Tables Vol C Tables 4.2.6.8 and 6.1.1.4'
 'Cl'  'Cl'   0.1484   0.1585
 'International Tables Vol C Tables 4.2.6.8 and 6.1.1.4'
 
_space_group_crystal_system       tetragonal
_space_group_IT_number            87
_space_group_name_H-M_alt         'I 4/m'
_space_group_name_Hall            '-I 4'
 
_shelx_space_group_comment
;
The symmetry employed for this shelxl refinement is uniquely defined
by the following loop, which should always be used as a source of
symmetry information in preference to the above space-group names.
They are only intended as comments.
;
 
loop_
 _space_group_symop_operation_xyz
 'x, y, z'
 '-x, -y, z'
 '-y, x, z'
 'y, -x, z'
 'x+1/2, y+1/2, z+1/2'
 '-x+1/2, -y+1/2, z+1/2'
 '-y+1/2, x+1/2, z+1/2'
 'y+1/2, -x+1/2, z+1/2'
 '-x, -y, -z'
 'x, y, -z'
 'y, -x, -z'
 '-y, x, -z'
 '-x+1/2, -y+1/2, -z+1/2'
 'x+1/2, y+1/2, -z+1/2'
 'y+1/2, -x+1/2, -z+1/2'
 '-y+1/2, x+1/2, -z+1/2'
 
_cell_length_a                    24.4208(2)
_cell_length_b                    24.4208(2)
_cell_length_c                    22.8385(2)
_cell_angle_alpha                 90
_cell_angle_beta                  90
_cell_angle_gamma                 90
_cell_volume                      13620.3(3)
_cell_formula_units_Z             2
_cell_measurement_temperature     150(2)
_cell_measurement_reflns_used     73949
_cell_measurement_theta_min       2.43
_cell_measurement_theta_max       26.4
 
_exptl_crystal_description        block
_exptl_crystal_colour             red
_exptl_crystal_density_meas       .
_exptl_crystal_density_method     none
_exptl_crystal_density_diffrn     3.050          
_exptl_crystal_F_000              11756
_exptl_transmission_factor_min    ?
_exptl_transmission_factor_max    ?
_exptl_crystal_size_max           0.210
_exptl_crystal_size_mid           0.050
_exptl_crystal_size_min           0.020
_exptl_absorpt_coefficient_mu     4.437
_shelx_estimated_absorpt_T_min    0.456
_shelx_estimated_absorpt_T_max    0.916
_exptl_absorpt_correction_type    gaussian
_exptl_absorpt_correction_T_min   0.641
_exptl_absorpt_correction_T_max   1.000
_exptl_absorpt_process_details
;
CrysAlisPro 1.171.41.93a (Rigaku Oxford Diffraction, 2020)
Numerical absorption correction based on gaussian integration over
a multifaceted crystal model
Empirical absorption correction using spherical harmonics,
implemented in SCALE3 ABSPACK scaling algorithm.
;

_exptl_absorpt_special_details    ?
_diffrn_ambient_temperature       150(2)
_diffrn_radiation_wavelength      0.71073
_diffrn_radiation_type            MoK\a
_diffrn_source                  'micro-focus sealed X-ray tube'
_diffrn_measurement_device_type 'XtaLAB Synergy R, HyPix-Arc 150'
_diffrn_measurement_method        '\w scans'
_diffrn_reflns_number             102240
_diffrn_reflns_av_unetI/netI      0.0058
_diffrn_reflns_av_R_equivalents   0.0166
_diffrn_reflns_limit_h_min        -30
_diffrn_reflns_limit_h_max        30
_diffrn_reflns_limit_k_min        -30
_diffrn_reflns_limit_k_max        30
_diffrn_reflns_limit_l_min        -28
_diffrn_reflns_limit_l_max        28
_diffrn_reflns_theta_min          2.359
_diffrn_reflns_theta_max          25.999
_diffrn_reflns_theta_full         25.242
_diffrn_measured_fraction_theta_max   0.999
_diffrn_measured_fraction_theta_full  0.998
_diffrn_reflns_Laue_measured_fraction_max    0.999
_diffrn_reflns_Laue_measured_fraction_full   0.998
_diffrn_reflns_point_group_measured_fraction_max   0.999
_diffrn_reflns_point_group_measured_fraction_full  0.998
_reflns_number_total              6883
_reflns_number_gt                 6650
_reflns_threshold_expression      'I > 2\s(I)'
_reflns_Friedel_coverage          0.000
_reflns_Friedel_fraction_max      .
_reflns_Friedel_fraction_full     .
 
_reflns_special_details
;
 Reflections were merged by SHELXL according to the crystal
 class for the calculation of statistics and refinement.
 
 Structure factors included contributions from the .fab file.
 
 _reflns_Friedel_fraction is defined as the number of unique
 Friedel pairs measured divided by the number that would be
 possible theoretically, ignoring centric projections and
 systematic absences.
;
 
_computing_data_collection      'CrysAlisPro 1.171.41.56a (Rigaku OD, 2020)'
_computing_cell_refinement      'CrysAlisPro 1.171.41.56a (Rigaku OD, 2020)'
_computing_data_reduction       'CrysAlisPro 1.171.41.56a (Rigaku OD, 2020)'
_computing_structure_solution   'SHELXT-2018/3 (Sheldrick, 2018)'
_computing_structure_refinement 'SHELXL-2018/3 (Sheldrick, 2018)'
_computing_molecular_graphics     Diamond3
_computing_publication_material   WinGX
_refine_special_details           ?
_refine_ls_structure_factor_coef  Fsqd
_refine_ls_matrix_type            full
_refine_ls_weighting_scheme       calc
_refine_ls_weighting_details
'w=1/[\s^2^(Fo^2^)+(0.0363P)^2^+118.4200P] where P=(Fo^2^+2Fc^2^)/3'
_atom_sites_solution_primary      'direct methods'
_atom_sites_solution_secondary    diffmap
_atom_sites_solution_hydrogens    .
_refine_ls_hydrogen_treatment     undef
_refine_ls_extinction_method      none
_refine_ls_extinction_coef        .
_refine_ls_number_reflns          6883
_refine_ls_number_parameters      422
_refine_ls_number_restraints      0
_refine_ls_R_factor_all           0.0251
_refine_ls_R_factor_gt            0.0243
_refine_ls_wR_factor_ref          0.0713
_refine_ls_wR_factor_gt           0.0709
_refine_ls_goodness_of_fit_ref    1.085
_refine_ls_restrained_S_all       1.085
_refine_ls_shift/su_max           0.002
_refine_ls_shift/su_mean          0.000
 
loop_
 _atom_site_label
 _atom_site_type_symbol
 _atom_site_fract_x
 _atom_site_fract_y
 _atom_site_fract_z
 _atom_site_U_iso_or_equiv
 _atom_site_adp_type
 _atom_site_occupancy
 _atom_site_site_symmetry_order  
 _atom_site_calc_flag
 _atom_site_refinement_flags_posn
 _atom_site_refinement_flags_adp
 _atom_site_refinement_flags_occupancy
 _atom_site_disorder_assembly
 _atom_site_disorder_group
Mo1 Mo 0.73649(2) -0.05817(2) 0.33471(2) 0.02453(9) Uani 1 1 d . . . . .
Mo2 Mo 0.69949(2) 0.00663(2) 0.41508(2) 0.02380(9) Uani 1 1 d . . . . .
Mo3 Mo 0.73897(2) 0.14734(2) 0.41510(2) 0.02373(9) Uani 1 1 d . . . . .
Mo4 Mo 0.80340(2) 0.18514(2) 0.33476(2) 0.02398(9) Uani 1 1 d . . . . .
Mo5 Mo 0.85444(2) 0.09528(2) 0.22479(2) 0.02543(9) Uani 1 1 d . . . . .
Mo6 Mo 0.82650(2) -0.00669(2) 0.22452(2) 0.02564(9) Uani 1 1 d . . . . .
Mo7 Mo 0.79881(2) 0.05504(2) 0.500000 0.02466(12) Uani 1 2 d S T P . .
Mo8 Mo 0.92661(2) 0.12871(2) 0.34166(2) 0.02613(9) Uani 1 1 d . . . . .
Mo9 Mo 0.64543(7) 0.09635(7) 0.500000 0.0332(4) Uani 0.3333 2 d S T P A 1
Mo10 Mo 0.77609(4) -0.12672(4) 0.21932(5) 0.0232(2) Uani 0.3333 1 d . . P B 1
La1 La 0.88939(2) 0.19380(2) 0.500000 0.01971(8) Uani 1 2 d S T P . .
La2 La 1.000000 0.000000 0.26166(2) 0.02070(10) Uani 1 4 d S T P . .
Ni1 Ni 0.70932(2) 0.08008(2) 0.27217(3) 0.02883(13) Uani 1 1 d . . . . .
Cl1 Cl 1.000000 0.000000 0.500000 0.0327(6) Uani 1 8 d S T P C 1
O1 O 0.79470(13) -0.11664(12) 0.33071(17) 0.0373(8) Uani 1 1 d . . . . .
O2 O 0.68090(13) -0.09795(14) 0.32337(16) 0.0363(7) Uani 1 1 d . . . . .
O3 O 0.75270(12) -0.04974(12) 0.24333(14) 0.0293(6) Uani 1 1 d . . . . .
O4 O 0.71022(11) 0.01731(11) 0.33127(14) 0.0261(6) Uani 1 1 d . . . . .
O5 O 0.74688(11) -0.05793(11) 0.41966(14) 0.0248(6) Uani 1 1 d . . . . .
O6 O 0.63516(12) -0.01781(13) 0.42161(16) 0.0355(8) Uani 1 1 d . . . . .
O7 O 0.7171(2) 0.01996(17) 0.500000 0.0345(10) Uani 1 2 d S T P A .
O8 O 0.77670(12) 0.06095(11) 0.41823(14) 0.0259(6) Uani 1 1 d . . . . .
O9 O 0.7473(2) 0.12623(17) 0.500000 0.0348(10) Uani 1 2 d S T P A .
O10 O 0.85638(18) 0.09638(16) 0.500000 0.0273(9) Uani 1 2 d S T P A .
O11 O 0.67336(12) 0.08978(11) 0.41589(14) 0.0283(6) Uani 1 1 d . . . . .
O12 O 0.69618(12) 0.20094(12) 0.42306(16) 0.0347(7) Uani 1 1 d . . . . .
O13 O 0.74257(11) 0.13338(12) 0.33100(14) 0.0265(6) Uani 1 1 d . . . . .
O14 O 0.81260(11) 0.17889(11) 0.41962(13) 0.0241(6) Uani 1 1 d . . . . .
O15 O 0.77528(13) 0.24748(13) 0.32464(15) 0.0343(7) Uani 1 1 d . . . . .
O16 O 0.85282(11) 0.10539(12) 0.32419(14) 0.0277(6) Uani 1 1 d . . . . .
O17 O 0.85488(15) 0.10790(14) 0.15196(15) 0.0394(8) Uani 1 1 d . . . . .
O18 O 0.89775(12) 0.02851(11) 0.23457(13) 0.0253(6) Uani 1 1 d . . . . .
O19 O 0.78444(12) 0.05943(12) 0.24050(14) 0.0274(6) Uani 1 1 d . . . . .
O20 O 0.82072(14) -0.01690(15) 0.15141(15) 0.0396(8) Uani 1 1 d . . . . .
O21 O 0.86222(13) -0.07800(13) 0.24737(17) 0.0369(8) Uani 1 1 d . . . . .
O22 O 0.82648(18) -0.00992(16) 0.500000 0.0276(9) Uani 1 2 d S T P A .
O23 O 0.98506(12) 0.18067(11) 0.32453(14) 0.0276(6) Uani 1 1 d . . . . .
O24 O 0.96189(12) 0.06784(12) 0.33337(14) 0.0278(6) Uani 1 1 d . . . . .
O25 O 0.92288(11) 0.13562(12) 0.41663(14) 0.0275(6) Uani 1 1 d . . . . .
O26 O 0.70803(13) 0.14010(13) 0.20908(16) 0.0372(8) Uani 1 1 d . . . . .
O27 O 0.67422(14) 0.02565(14) 0.21320(17) 0.0421(8) Uani 1 1 d . . . . .
O28 O 0.63378(14) 0.10722(15) 0.30322(18) 0.0424(8) Uani 1 1 d . . . . .
O29 O 0.81312(12) 0.17052(12) 0.24321(14) 0.0298(7) Uani 1 1 d . . . . .
O30 O 0.8397(2) 0.28252(19) 0.500000 0.0422(12) Uani 1 2 d S T P A .
O31 O 1.000000 0.000000 0.1529(3) 0.0465(18) Uani 1 4 d S T P . .
O32 O 0.6176(7) 0.1603(7) 0.500000 0.045(4) Uiso 0.3333 2 d S . P A 1
O33 O 0.5886(7) 0.0559(7) 0.500000 0.044(4) Uiso 0.3333 2 d S . P A 1
O34 O 0.7143(4) -0.1578(4) 0.2269(4) 0.0285(19) Uiso 0.3333 1 d . . P B 1
O35 O 0.5391(4) 0.0881(4) 0.2334(5) 0.069(3) Uiso 0.5 1 d . . P D 1
O35' O 0.5327(5) 0.0809(5) 0.2701(6) 0.090(3) Uiso 0.5 1 d . . P E 2
O36 O 0.5991(3) 0.1103(3) 0.500000 0.0477(19) Uiso 0.6667 2 d S . P F 2
O37 O 0.7398(2) -0.1438(2) 0.1890(3) 0.0491(14) Uiso 0.6667 1 d . . P G 2
O38 O 0.7830(5) -0.1086(5) 0.0809(6) 0.055(3) Uiso 0.3333 1 d . . P H 2
O39 O 0.9841(6) -0.0614(6) 0.5491(7) 0.048(4) Uiso 0.25 1 d . . P I 2
O41 O 1.000000 0.000000 0.578(4) 0.052(19) Uiso 0.1 4 d S . P J 3
O42 O 1.0348(19) -0.0619(19) 0.500000 0.035(10) Uiso 0.105 2 d S . P K 4
O43 O 0.6735(9) 0.2872(9) 0.500000 0.089(6) Uiso 0.4 2 d S . P . .
O44 O 0.7233(10) 0.3184(9) 0.5746(10) 0.116(7) Uiso 0.35 1 d . . P L 1
O44' O 0.7589(8) 0.3177(7) 0.5764(8) 0.098(5) Uiso 0.4 1 d . . P M 2
O45 O 0.7840(4) -0.1217(4) 0.1452(4) 0.032(2) Uiso 0.3333 1 d . . P B 1
O46 O 0.500000 0.000000 0.3306(19) 0.119(13) Uiso 0.25 2 d S . P . .
O47 O 0.5427(11) 0.0719(11) 0.3828(11) 0.072(7) Uiso 0.2 1 d . . P . .
 
loop_
 _atom_site_aniso_label
 _atom_site_aniso_U_11
 _atom_site_aniso_U_22
 _atom_site_aniso_U_33
 _atom_site_aniso_U_23
 _atom_site_aniso_U_13
 _atom_site_aniso_U_12
Mo1 0.01707(16) 0.01867(17) 0.0379(2) -0.00384(14) -0.00367(14) -0.00155(12)
Mo2 0.01486(16) 0.01674(16) 0.0398(2) -0.00130(14) -0.00219(14) 0.00007(12)
Mo3 0.01530(16) 0.01651(16) 0.0394(2) 0.00384(14) -0.00056(14) 0.00201(12)
Mo4 0.01648(16) 0.01808(17) 0.0374(2) 0.00551(14) -0.00147(14) 0.00163(12)
Mo5 0.02306(18) 0.02224(18) 0.0310(2) 0.00414(14) -0.00406(14) 0.00015(13)
Mo6 0.02217(17) 0.02294(18) 0.0318(2) -0.00067(14) -0.00543(14) -0.00169(13)
Mo7 0.0246(2) 0.0120(2) 0.0374(3) 0.000 0.000 -0.00186(17)
Mo8 0.02172(18) 0.02069(17) 0.0360(2) -0.00353(14) 0.00065(14) 0.00314(13)
Mo9 0.0200(7) 0.0292(8) 0.0503(10) 0.000 0.000 0.0030(6)
Mo10 0.0183(5) 0.0212(5) 0.0301(5) -0.0037(4) -0.0075(4) -0.0018(4)
La1 0.01301(14) 0.01312(14) 0.03299(18) 0.000 0.000 0.00037(10)
La2 0.01823(13) 0.01823(13) 0.0256(2) 0.000 0.000 0.000
Ni1 0.0209(3) 0.0240(3) 0.0416(3) 0.0038(2) -0.0081(2) -0.0001(2)
Cl1 0.0279(9) 0.0279(9) 0.0423(17) 0.000 0.000 0.000
O1 0.0283(16) 0.0179(14) 0.066(2) 0.0062(14) 0.0144(16) 0.0050(12)
O2 0.0280(16) 0.0336(17) 0.047(2) -0.0059(15) -0.0059(14) -0.0086(13)
O3 0.0247(15) 0.0249(15) 0.0383(17) 0.0027(13) -0.0062(13) -0.0013(12)
O4 0.0178(13) 0.0206(14) 0.0399(17) -0.0007(12) -0.0048(12) 0.0009(11)
O5 0.0188(13) 0.0165(13) 0.0392(17) -0.0015(12) -0.0023(12) 0.0000(10)
O6 0.0175(14) 0.0257(16) 0.063(2) 0.0009(15) 0.0012(14) -0.0005(12)
O7 0.050(3) 0.019(2) 0.034(2) 0.000 0.000 -0.0061(19)
O8 0.0267(15) 0.0161(13) 0.0348(16) 0.0014(11) -0.0056(12) -0.0009(11)
O9 0.053(3) 0.016(2) 0.035(2) 0.000 0.000 -0.0046(19)
O10 0.031(2) 0.0159(19) 0.034(2) 0.000 0.000 -0.0046(16)
O11 0.0221(14) 0.0180(14) 0.0448(18) 0.0016(12) -0.0052(13) 0.0006(11)
O12 0.0207(15) 0.0243(15) 0.059(2) 0.0039(14) 0.0041(14) 0.0044(12)
O13 0.0174(13) 0.0228(14) 0.0394(17) 0.0046(12) -0.0027(12) 0.0004(11)
O14 0.0177(13) 0.0165(13) 0.0382(16) 0.0013(12) -0.0014(12) 0.0015(10)
O15 0.0293(16) 0.0248(15) 0.0488(19) 0.0103(14) 0.0006(14) 0.0052(12)
O16 0.0173(13) 0.0240(15) 0.0419(18) -0.0041(13) -0.0038(12) -0.0009(11)
O17 0.044(2) 0.0380(19) 0.0363(18) 0.0088(15) -0.0032(15) 0.0055(15)
O18 0.0224(14) 0.0228(14) 0.0308(16) 0.0016(12) -0.0026(12) -0.0005(11)
O19 0.0220(14) 0.0232(14) 0.0371(17) 0.0026(12) -0.0073(12) 0.0000(11)
O20 0.0365(18) 0.045(2) 0.0372(18) -0.0052(15) -0.0071(15) -0.0056(15)
O21 0.0319(17) 0.0237(16) 0.055(2) 0.0060(14) 0.0112(15) 0.0064(13)
O22 0.032(2) 0.0149(19) 0.035(2) 0.000 0.000 -0.0013(16)
O23 0.0206(14) 0.0186(14) 0.0435(18) 0.0014(12) 0.0050(13) -0.0024(11)
O24 0.0208(14) 0.0201(14) 0.0426(18) -0.0046(12) 0.0033(12) -0.0015(11)
O25 0.0195(14) 0.0235(14) 0.0394(18) -0.0052(12) 0.0028(12) -0.0017(11)
O26 0.0322(17) 0.0312(17) 0.048(2) 0.0107(15) -0.0125(15) -0.0015(13)
O27 0.0369(19) 0.0351(18) 0.054(2) -0.0014(16) -0.0189(16) -0.0027(14)
O28 0.0268(17) 0.0404(19) 0.060(2) 0.0102(17) -0.0018(16) 0.0049(14)
O29 0.0245(15) 0.0255(15) 0.0395(18) 0.0028(13) -0.0079(13) 0.0027(12)
O30 0.036(3) 0.025(2) 0.065(3) 0.000 0.000 0.0111(19)
O31 0.055(3) 0.055(3) 0.030(4) 0.000 0.000 0.000
 
_geom_special_details
;
 All esds (except the esd in the dihedral angle between two l.s. planes)
 are estimated using the full covariance matrix.  The cell esds are taken
 into account individually in the estimation of esds in distances, angles
 and torsion angles; correlations between esds in cell parameters are only
 used when they are defined by crystal symmetry.  An approximate (isotropic)
 treatment of cell esds is used for estimating esds involving l.s. planes.
;
 
loop_
 _geom_bond_atom_site_label_1
 _geom_bond_atom_site_label_2
 _geom_bond_distance
 _geom_bond_site_symmetry_2
 _geom_bond_publ_flag
Mo1 O2 1.689(3) . ?
Mo1 O4 1.953(3) . ?
Mo1 O5 1.957(3) . ?
Mo1 O1 2.017(3) . ?
Mo1 O3 2.134(3) . ?
Mo1 O23 2.294(3) 3_645 ?
Mo1 Mo2 2.5865(5) . ?
Mo2 O6 1.687(3) . ?
Mo2 O4 1.949(3) . ?
Mo2 O5 1.958(3) . ?
Mo2 O7 2.0129(13) . ?
Mo2 O11 2.129(3) . ?
Mo2 O8 2.306(3) . ?
Mo2 Mo9 3.2100(14) . ?
Mo3 O12 1.685(3) . ?
Mo3 O13 1.953(3) . ?
Mo3 O14 1.959(3) . ?
Mo3 O9 2.0166(13) . ?
Mo3 O11 2.132(3) . ?
Mo3 O8 2.303(3) . ?
Mo3 Mo4 2.5875(5) . ?
Mo4 O15 1.686(3) . ?
Mo4 O13 1.953(3) . ?
Mo4 O14 1.957(3) . ?
Mo4 O1 2.016(3) 4_665 ?
Mo4 O29 2.134(3) . ?
Mo4 O16 2.304(3) . ?
Mo5 O17 1.692(3) . ?
Mo5 O19 1.954(3) . ?
Mo5 O18 1.956(3) . ?
Mo5 O21 2.016(3) 4_665 ?
Mo5 O29 2.138(3) . ?
Mo5 O16 2.284(3) . ?
Mo5 Mo6 2.5818(5) . ?
Mo5 Mo10 3.1774(11) 4_665 ?
Mo6 O20 1.694(3) . ?
Mo6 O19 1.948(3) . ?
Mo6 O18 1.954(3) . ?
Mo6 O21 2.017(3) . ?
Mo6 O3 2.130(3) . ?
Mo6 O23 2.300(3) 3_645 ?
Mo6 Mo10 3.1815(11) . ?
Mo7 O22 1.724(4) . ?
Mo7 O10 1.731(4) . ?
Mo7 O8 1.949(3) . ?
Mo7 O8 1.949(3) 10_556 ?
Mo7 O9 2.146(5) . ?
Mo7 O7 2.172(5) . ?
Mo8 O25 1.723(3) . ?
Mo8 O24 1.728(3) . ?
Mo8 O16 1.932(3) . ?
Mo8 O23 1.950(3) . ?
Mo8 O1 2.162(3) 4_665 ?
Mo8 O21 2.168(4) 4_665 ?
Mo9 O33 1.703(16) . ?
Mo9 O32 1.703(16) . ?
Mo9 O11 2.045(3) 10_556 ?
Mo9 O11 2.045(3) . ?
Mo10 O34 1.698(9) . ?
Mo10 O45 1.708(10) . ?
Mo10 O29 2.039(3) 3_645 ?
Mo10 O3 2.040(3) . ?
Mo10 O21 2.500(4) . ?
La1 O30 2.484(4) . ?
La1 O22 2.508(4) 11_666 ?
La1 O10 2.512(4) . ?
La1 O25 2.513(3) . ?
La1 O25 2.513(3) 10_556 ?
La1 O14 2.649(3) 10_556 ?
La1 O14 2.649(3) . ?
La1 O5 2.668(3) 11_666 ?
La1 O5 2.668(3) 4_665 ?
La2 O31 2.485(7) . ?
La2 O24 2.508(3) 4_665 ?
La2 O24 2.508(3) 3_645 ?
La2 O24 2.508(3) 2_755 ?
La2 O24 2.509(3) . ?
La2 O18 2.665(3) 3_645 ?
La2 O18 2.665(3) 4_665 ?
La2 O18 2.665(3) 2_755 ?
La2 O18 2.665(3) . ?
Ni1 O19 2.035(3) . ?
Ni1 O13 2.039(3) . ?
Ni1 O4 2.042(3) . ?
Ni1 O26 2.056(3) . ?
Ni1 O27 2.077(3) . ?
Ni1 O28 2.085(3) . ?
 
loop_
 _geom_angle_atom_site_label_1
 _geom_angle_atom_site_label_2
 _geom_angle_atom_site_label_3
 _geom_angle
 _geom_angle_site_symmetry_1
 _geom_angle_site_symmetry_3
 _geom_angle_publ_flag
O2 Mo1 O4 105.83(14) . . ?
O2 Mo1 O5 104.94(15) . . ?
O4 Mo1 O5 94.57(12) . . ?
O2 Mo1 O1 98.76(15) . . ?
O4 Mo1 O1 153.86(12) . . ?
O5 Mo1 O1 87.45(14) . . ?
O2 Mo1 O3 93.13(15) . . ?
O4 Mo1 O3 86.03(12) . . ?
O5 Mo1 O3 160.96(12) . . ?
O1 Mo1 O3 83.87(13) . . ?
O2 Mo1 O23 163.32(15) . 3_645 ?
O4 Mo1 O23 81.45(11) . 3_645 ?
O5 Mo1 O23 89.12(12) . 3_645 ?
O1 Mo1 O23 72.52(12) . 3_645 ?
O3 Mo1 O23 72.12(12) . 3_645 ?
O2 Mo1 Mo2 100.37(12) . . ?
O4 Mo1 Mo2 48.43(9) . . ?
O5 Mo1 Mo2 48.68(8) . . ?
O1 Mo1 Mo2 135.35(12) . . ?
O3 Mo1 Mo2 134.42(8) . . ?
O23 Mo1 Mo2 95.65(8) 3_645 . ?
O6 Mo2 O4 105.02(15) . . ?
O6 Mo2 O5 105.11(13) . . ?
O4 Mo2 O5 94.63(12) . . ?
O6 Mo2 O7 99.84(19) . . ?
O4 Mo2 O7 153.59(15) . . ?
O5 Mo2 O7 87.29(16) . . ?
O6 Mo2 O11 93.29(13) . . ?
O4 Mo2 O11 85.48(12) . . ?
O5 Mo2 O11 160.85(11) . . ?
O7 Mo2 O11 84.34(15) . . ?
O6 Mo2 O8 164.13(13) . . ?
O4 Mo2 O8 81.02(11) . . ?
O5 Mo2 O8 88.75(11) . . ?
O7 Mo2 O8 72.69(15) . . ?
O11 Mo2 O8 72.32(11) . . ?
O6 Mo2 Mo1 99.88(12) . . ?
O4 Mo2 Mo1 48.56(8) . . ?
O5 Mo2 Mo1 48.62(9) . . ?
O7 Mo2 Mo1 135.09(14) . . ?
O11 Mo2 Mo1 133.99(9) . . ?
O8 Mo2 Mo1 95.07(8) . . ?
O6 Mo2 Mo9 78.76(12) . . ?
O4 Mo2 Mo9 123.86(9) . . ?
O5 Mo2 Mo9 139.48(9) . . ?
O7 Mo2 Mo9 52.79(14) . . ?
O11 Mo2 Mo9 38.77(9) . . ?
O8 Mo2 Mo9 85.69(8) . . ?
Mo1 Mo2 Mo9 171.89(2) . . ?
O12 Mo3 O13 105.64(15) . . ?
O12 Mo3 O14 104.95(13) . . ?
O13 Mo3 O14 94.55(12) . . ?
O12 Mo3 O9 99.07(18) . . ?
O13 Mo3 O9 153.71(15) . . ?
O14 Mo3 O9 87.54(17) . . ?
O12 Mo3 O11 92.59(13) . . ?
O13 Mo3 O11 85.81(12) . . ?
O14 Mo3 O11 161.61(11) . . ?
O9 Mo3 O11 84.22(16) . . ?
O12 Mo3 O8 163.03(13) . . ?
O13 Mo3 O8 81.53(11) . . ?
O14 Mo3 O8 89.51(11) . . ?
O9 Mo3 O8 72.28(14) . . ?
O11 Mo3 O8 72.33(11) . . ?
O12 Mo3 Mo4 100.17(11) . . ?
O13 Mo3 Mo4 48.50(8) . . ?
O14 Mo3 Mo4 48.62(9) . . ?
O9 Mo3 Mo4 135.36(14) . . ?
O11 Mo3 Mo4 134.30(9) . . ?
O8 Mo3 Mo4 96.06(8) . . ?
O15 Mo4 O13 105.58(14) . . ?
O15 Mo4 O14 104.65(15) . . ?
O13 Mo4 O14 94.61(12) . . ?
O15 Mo4 O1 99.66(15) . 4_665 ?
O13 Mo4 O1 153.27(13) . 4_665 ?
O14 Mo4 O1 87.32(14) . 4_665 ?
O15 Mo4 O29 93.56(14) . . ?
O13 Mo4 O29 86.17(12) . . ?
O14 Mo4 O29 160.80(11) . . ?
O1 Mo4 O29 83.59(13) 4_665 . ?
O15 Mo4 O16 164.22(15) . . ?
O13 Mo4 O16 81.18(11) . . ?
O14 Mo4 O16 88.72(11) . . ?
O1 Mo4 O16 72.19(12) 4_665 . ?
O29 Mo4 O16 72.41(11) . . ?
O15 Mo4 Mo3 99.89(11) . . ?
O13 Mo4 Mo3 48.51(9) . . ?
O14 Mo4 Mo3 48.67(8) . . ?
O1 Mo4 Mo3 135.12(12) 4_665 . ?
O29 Mo4 Mo3 134.64(8) . . ?
O16 Mo4 Mo3 95.24(8) . . ?
O17 Mo5 O19 105.53(16) . . ?
O17 Mo5 O18 105.11(15) . . ?
O19 Mo5 O18 94.51(12) . . ?
O17 Mo5 O21 98.78(17) . 4_665 ?
O19 Mo5 O21 154.11(15) . 4_665 ?
O18 Mo5 O21 87.57(13) . 4_665 ?
O17 Mo5 O29 92.29(15) . . ?
O19 Mo5 O29 86.33(12) . . ?
O18 Mo5 O29 161.62(13) . . ?
O21 Mo5 O29 83.88(12) 4_665 . ?
O17 Mo5 O16 163.28(14) . . ?
O19 Mo5 O16 81.42(12) . . ?
O18 Mo5 O16 89.20(12) . . ?
O21 Mo5 O16 72.80(13) 4_665 . ?
O29 Mo5 O16 72.74(11) . . ?
O17 Mo5 Mo6 100.08(13) . . ?
O19 Mo5 Mo6 48.48(9) . . ?
O18 Mo5 Mo6 48.65(8) . . ?
O21 Mo5 Mo6 135.51(10) 4_665 . ?
O29 Mo5 Mo6 134.79(8) . . ?
O16 Mo5 Mo6 95.86(8) . . ?
O17 Mo5 Mo10 77.31(13) . 4_665 ?
O19 Mo5 Mo10 125.23(9) . 4_665 ?
O18 Mo5 Mo10 138.61(9) . 4_665 ?
O21 Mo5 Mo10 51.87(10) 4_665 4_665 ?
O29 Mo5 Mo10 39.32(9) . 4_665 ?
O16 Mo5 Mo10 86.26(8) . 4_665 ?
Mo6 Mo5 Mo10 172.61(2) . 4_665 ?
O20 Mo6 O19 105.23(16) . . ?
O20 Mo6 O18 104.76(15) . . ?
O19 Mo6 O18 94.76(12) . . ?
O20 Mo6 O21 99.44(17) . . ?
O19 Mo6 O21 153.56(15) . . ?
O18 Mo6 O21 87.95(13) . . ?
O20 Mo6 O3 93.18(15) . . ?
O19 Mo6 O3 85.71(12) . . ?
O18 Mo6 O3 161.20(13) . . ?
O21 Mo6 O3 83.54(12) . . ?
O20 Mo6 O23 163.67(14) . 3_645 ?
O19 Mo6 O23 81.16(12) . 3_645 ?
O18 Mo6 O23 89.41(11) . 3_645 ?
O21 Mo6 O23 72.55(13) . 3_645 ?
O3 Mo6 O23 72.06(11) . 3_645 ?
O20 Mo6 Mo5 99.58(13) . . ?
O19 Mo6 Mo5 48.67(9) . . ?
O18 Mo6 Mo5 48.72(8) . . ?
O21 Mo6 Mo5 135.89(10) . . ?
O3 Mo6 Mo5 134.36(8) . . ?
O23 Mo6 Mo5 95.87(7) 3_645 . ?
O20 Mo6 Mo10 78.19(13) . . ?
O19 Mo6 Mo10 124.51(9) . . ?
O18 Mo6 Mo10 138.95(9) . . ?
O21 Mo6 Mo10 51.78(10) . . ?
O3 Mo6 Mo10 39.23(8) . . ?
O23 Mo6 Mo10 85.81(8) 3_645 . ?
Mo5 Mo6 Mo10 172.28(2) . . ?
O22 Mo7 O10 102.6(2) . . ?
O22 Mo7 O8 100.17(9) . . ?
O10 Mo7 O8 100.47(9) . . ?
O22 Mo7 O8 100.17(9) . 10_556 ?
O10 Mo7 O8 100.47(9) . 10_556 ?
O8 Mo7 O8 146.68(18) . 10_556 ?
O22 Mo7 O9 167.20(19) . . ?
O10 Mo7 O9 90.19(19) . . ?
O8 Mo7 O9 77.16(9) . . ?
O8 Mo7 O9 77.16(9) 10_556 . ?
O22 Mo7 O7 89.84(18) . . ?
O10 Mo7 O7 167.55(19) . . ?
O8 Mo7 O7 76.98(9) . . ?
O8 Mo7 O7 76.98(9) 10_556 . ?
O9 Mo7 O7 77.35(17) . . ?
O25 Mo8 O24 102.68(15) . . ?
O25 Mo8 O16 100.64(14) . . ?
O24 Mo8 O16 100.88(13) . . ?
O25 Mo8 O23 100.04(14) . . ?
O24 Mo8 O23 99.96(13) . . ?
O16 Mo8 O23 146.46(14) . . ?
O25 Mo8 O1 90.24(14) . 4_665 ?
O24 Mo8 O1 167.06(16) . 4_665 ?
O16 Mo8 O1 77.02(12) . 4_665 ?
O23 Mo8 O1 76.79(12) . 4_665 ?
O25 Mo8 O21 167.01(13) . 4_665 ?
O24 Mo8 O21 90.29(14) . 4_665 ?
O16 Mo8 O21 77.08(13) . 4_665 ?
O23 Mo8 O21 76.84(13) . 4_665 ?
O1 Mo8 O21 76.78(13) 4_665 4_665 ?
O33 Mo9 O32 101.9(8) . . ?
O33 Mo9 O11 103.08(17) . 10_556 ?
O32 Mo9 O11 101.83(18) . 10_556 ?
O33 Mo9 O11 103.08(17) . . ?
O32 Mo9 O11 101.83(18) . . ?
O11 Mo9 O11 139.93(18) 10_556 . ?
O33 Mo9 Mo2 86.5(4) . 10_556 ?
O32 Mo9 Mo2 142.18(10) . 10_556 ?
O11 Mo9 Mo2 40.69(8) 10_556 10_556 ?
O11 Mo9 Mo2 112.14(10) . 10_556 ?
O33 Mo9 Mo2 86.5(4) . . ?
O32 Mo9 Mo2 142.18(10) . . ?
O11 Mo9 Mo2 112.14(10) 10_556 . ?
O11 Mo9 Mo2 40.69(8) . . ?
Mo2 Mo9 Mo2 74.34(4) 10_556 . ?
O34 Mo10 O45 103.5(4) . . ?
O34 Mo10 O29 102.7(3) . 3_645 ?
O45 Mo10 O29 104.1(3) . 3_645 ?
O34 Mo10 O3 97.8(3) . . ?
O45 Mo10 O3 103.4(3) . . ?
O29 Mo10 O3 140.47(13) 3_645 . ?
O34 Mo10 O21 159.1(3) . . ?
O45 Mo10 O21 97.2(3) . . ?
O29 Mo10 O21 74.71(11) 3_645 . ?
O3 Mo10 O21 74.23(11) . . ?
O34 Mo10 Mo5 144.1(3) . 3_645 ?
O45 Mo10 Mo5 86.4(3) . 3_645 ?
O29 Mo10 Mo5 41.65(9) 3_645 3_645 ?
O3 Mo10 Mo5 113.56(9) . 3_645 ?
O21 Mo10 Mo5 39.38(7) . 3_645 ?
O34 Mo10 Mo6 138.7(3) . . ?
O45 Mo10 Mo6 85.8(3) . . ?
O29 Mo10 Mo6 113.98(9) 3_645 . ?
O3 Mo10 Mo6 41.35(9) . . ?
O21 Mo10 Mo6 39.33(7) . . ?
Mo5 Mo10 Mo6 75.49(2) 3_645 . ?
O30 La1 O22 130.66(16) . 11_666 ?
O30 La1 O10 132.01(16) . . ?
O22 La1 O10 97.33(14) 11_666 . ?
O30 La1 O25 130.72(7) . . ?
O22 La1 O25 64.49(9) 11_666 . ?
O10 La1 O25 64.46(9) . . ?
O30 La1 O25 130.72(7) . 10_556 ?
O22 La1 O25 64.49(9) 11_666 10_556 ?
O10 La1 O25 64.46(9) . 10_556 ?
O25 La1 O25 98.55(14) . 10_556 ?
O30 La1 O14 76.92(10) . 10_556 ?
O22 La1 O14 131.82(7) 11_666 10_556 ?
O10 La1 O14 69.06(9) . 10_556 ?
O25 La1 O14 132.67(9) . 10_556 ?
O25 La1 O14 68.13(9) 10_556 10_556 ?
O30 La1 O14 76.92(10) . . ?
O22 La1 O14 131.82(7) 11_666 . ?
O10 La1 O14 69.06(9) . . ?
O25 La1 O14 68.13(9) . . ?
O25 La1 O14 132.66(9) 10_556 . ?
O14 La1 O14 87.72(13) 10_556 . ?
O30 La1 O5 76.25(10) . 11_666 ?
O22 La1 O5 68.56(9) 11_666 11_666 ?
O10 La1 O5 131.98(7) . 11_666 ?
O25 La1 O5 132.16(9) . 11_666 ?
O25 La1 O5 68.22(9) 10_556 11_666 ?
O14 La1 O5 86.53(9) 10_556 11_666 ?
O14 La1 O5 153.17(9) . 11_666 ?
O30 La1 O5 76.25(10) . 4_665 ?
O22 La1 O5 68.56(9) 11_666 4_665 ?
O10 La1 O5 131.98(7) . 4_665 ?
O25 La1 O5 68.22(9) . 4_665 ?
O25 La1 O5 132.16(9) 10_556 4_665 ?
O14 La1 O5 153.17(9) 10_556 4_665 ?
O14 La1 O5 86.53(9) . 4_665 ?
O5 La1 O5 86.88(13) 11_666 4_665 ?
O31 La2 O24 130.76(7) . 4_665 ?
O31 La2 O24 130.76(7) . 3_645 ?
O24 La2 O24 98.48(15) 4_665 3_645 ?
O31 La2 O24 130.76(7) . 2_755 ?
O24 La2 O24 64.77(8) 4_665 2_755 ?
O24 La2 O24 64.77(8) 3_645 2_755 ?
O31 La2 O24 130.76(7) . . ?
O24 La2 O24 64.77(8) 4_665 . ?
O24 La2 O24 64.77(8) 3_645 . ?
O24 La2 O24 98.48(15) 2_755 . ?
O31 La2 O18 76.57(7) . 3_645 ?
O24 La2 O18 132.20(9) 4_665 3_645 ?
O24 La2 O18 68.38(9) 3_645 3_645 ?
O24 La2 O18 68.27(9) 2_755 3_645 ?
O24 La2 O18 132.33(9) . 3_645 ?
O31 La2 O18 76.57(7) . 4_665 ?
O24 La2 O18 68.38(9) 4_665 4_665 ?
O24 La2 O18 132.20(9) 3_645 4_665 ?
O24 La2 O18 132.33(9) 2_755 4_665 ?
O24 La2 O18 68.27(9) . 4_665 ?
O18 La2 O18 153.14(13) 3_645 4_665 ?
O31 La2 O18 76.57(7) . 2_755 ?
O24 La2 O18 68.27(9) 4_665 2_755 ?
O24 La2 O18 132.33(9) 3_645 2_755 ?
O24 La2 O18 68.38(9) 2_755 2_755 ?
O24 La2 O18 132.20(9) . 2_755 ?
O18 La2 O18 86.91(3) 3_645 2_755 ?
O18 La2 O18 86.91(3) 4_665 2_755 ?
O31 La2 O18 76.57(7) . . ?
O24 La2 O18 132.33(9) 4_665 . ?
O24 La2 O18 68.27(9) 3_645 . ?
O24 La2 O18 132.20(9) 2_755 . ?
O24 La2 O18 68.38(9) . . ?
O18 La2 O18 86.91(3) 3_645 . ?
O18 La2 O18 86.91(3) 4_665 . ?
O18 La2 O18 153.15(13) 2_755 . ?
O19 Ni1 O13 91.92(12) . . ?
O19 Ni1 O4 92.25(12) . . ?
O13 Ni1 O4 92.25(12) . . ?
O19 Ni1 O26 86.64(13) . . ?
O13 Ni1 O26 90.73(13) . . ?
O4 Ni1 O26 176.84(14) . . ?
O19 Ni1 O27 89.02(14) . . ?
O13 Ni1 O27 178.97(14) . . ?
O4 Ni1 O27 87.29(13) . . ?
O26 Ni1 O27 89.74(14) . . ?
O19 Ni1 O28 175.78(13) . . ?
O13 Ni1 O28 85.71(14) . . ?
O4 Ni1 O28 91.34(13) . . ?
O26 Ni1 O28 89.90(14) . . ?
O27 Ni1 O28 93.38(15) . . ?
Mo4 O1 Mo1 148.85(17) 3_645 . ?
Mo4 O1 Mo8 104.87(14) 3_645 3_645 ?
Mo1 O1 Mo8 104.99(14) . 3_645 ?
Mo10 O3 Mo6 99.42(13) . . ?
Mo10 O3 Mo1 103.06(13) . . ?
Mo6 O3 Mo1 113.68(14) . . ?
Mo2 O4 Mo1 83.02(12) . . ?
Mo2 O4 Ni1 138.40(16) . . ?
Mo1 O4 Ni1 137.58(17) . . ?
Mo1 O5 Mo2 82.69(11) . . ?
Mo1 O5 La1 138.66(13) . 3_645 ?
Mo2 O5 La1 138.21(14) . 3_645 ?
Mo2 O7 Mo2 148.9(3) 10_556 . ?
Mo2 O7 Mo7 105.07(14) 10_556 . ?
Mo2 O7 Mo7 105.07(14) . . ?
Mo7 O8 Mo3 102.02(13) . . ?
Mo7 O8 Mo2 102.34(13) . . ?
Mo3 O8 Mo2 101.47(11) . . ?
Mo3 O9 Mo3 148.1(2) 10_556 . ?
Mo3 O9 Mo7 105.45(13) 10_556 . ?
Mo3 O9 Mo7 105.45(13) . . ?
Mo7 O10 La1 144.4(2) . . ?
Mo9 O11 Mo2 100.54(14) . . ?
Mo9 O11 Mo3 101.94(14) . . ?
Mo2 O11 Mo3 113.80(13) . . ?
Mo4 O13 Mo3 82.99(12) . . ?
Mo4 O13 Ni1 138.17(17) . . ?
Mo3 O13 Ni1 137.87(16) . . ?
Mo4 O14 Mo3 82.71(11) . . ?
Mo4 O14 La1 139.17(13) . . ?
Mo3 O14 La1 137.76(14) . . ?
Mo8 O16 Mo5 102.77(13) . . ?
Mo8 O16 Mo4 102.58(12) . . ?
Mo5 O16 Mo4 101.81(12) . . ?
Mo6 O18 Mo5 82.63(11) . . ?
Mo6 O18 La2 138.30(13) . . ?
Mo5 O18 La2 138.66(13) . . ?
Mo6 O19 Mo5 82.85(12) . . ?
Mo6 O19 Ni1 138.35(16) . . ?
Mo5 O19 Ni1 137.97(16) . . ?
Mo5 O21 Mo6 149.7(2) 3_645 . ?
Mo5 O21 Mo8 104.13(15) 3_645 3_645 ?
Mo6 O21 Mo8 104.86(15) . 3_645 ?
Mo5 O21 Mo10 88.75(13) 3_645 . ?
Mo6 O21 Mo10 88.89(13) . . ?
Mo8 O21 Mo10 111.43(14) 3_645 . ?
Mo7 O22 La1 145.5(2) . 3_645 ?
Mo8 O23 Mo1 102.52(12) . 4_665 ?
Mo8 O23 Mo6 102.35(13) . 4_665 ?
Mo1 O23 Mo6 102.01(12) 4_665 4_665 ?
Mo8 O24 La2 145.52(18) . . ?
Mo8 O25 La1 145.67(16) . . ?
Mo10 O29 Mo4 103.61(14) 4_665 . ?
Mo10 O29 Mo5 99.03(13) 4_665 . ?
Mo4 O29 Mo5 112.89(14) . . ?
 
_refine_diff_density_max    1.83
_refine_diff_density_min   -1.16
_refine_diff_density_rms    0.13

_shelx_res_file
;
TITL EDU7371_sq in I4/m Na9[Mo64Ni8La6H24O200(H2O)30](ClO4)(H2O)55
    edu7371_sq.res
    created by SHELXL-2018/3 at 16:22:48 on 16-Jun-2021
CELL  0.71073  24.4208  24.4208  22.8385   90.000   90.000   90.000
ZERR     2.00   0.0002   0.0002   0.0002    0.000    0.000    0.000
LATT   2
SYMM  - X, - Y,   Z
SYMM  - Y,   X,   Z
SYMM    Y, - X,   Z
SFAC  MO   LA   NI   O    H    NA   CL
UNIT  128 12 16 578 392 18 2
MERG   2
OMIT    -4.00  52.00
OMIT     0   4   0
OMIT     2   4   0
OMIT     1   3   0
ABIN
DFIX 1.50 Cl1 O39 Cl1 O41 Cl1 O42
FMAP   2
PLAN   10
SIZE     0.020   0.050   0.210
ACTA
BOND
L.S.  15    0   34
TEMP  -123.00
WGHT    0.036300  118.419998
FVAR       0.16777
MO1   1    0.736487   -0.058165    0.334707    11.00000    0.01707    0.01867 =
         0.03785   -0.00384   -0.00367   -0.00155
MO2   1    0.699493    0.006631    0.415083    11.00000    0.01486    0.01674 =
         0.03979   -0.00130   -0.00219    0.00007
MO3   1    0.738973    0.147336    0.415105    11.00000    0.01530    0.01651 =
         0.03937    0.00384   -0.00056    0.00201
MO4   1    0.803403    0.185136    0.334757    11.00000    0.01648    0.01808 =
         0.03738    0.00551   -0.00147    0.00163
MO5   1    0.854441    0.095276    0.224791    11.00000    0.02306    0.02224 =
         0.03099    0.00414   -0.00406    0.00015
MO6   1    0.826501   -0.006687    0.224521    11.00000    0.02217    0.02294 =
         0.03182   -0.00067   -0.00543   -0.00169
MO7   1    0.798809    0.055036    0.500000    10.50000    0.02459    0.01201 =
         0.03738    0.00000    0.00000   -0.00186
MO8   1    0.926614    0.128706    0.341659    11.00000    0.02172    0.02069 =
         0.03598   -0.00353    0.00065    0.00314
PART  1
MO9   1    0.645433    0.096347    0.500000    10.16666    0.02003    0.02923 =
         0.05029    0.00000    0.00000    0.00302
MO10  1    0.776088   -0.126716    0.219320    10.33333    0.01829    0.02124 =
         0.03010   -0.00368   -0.00751   -0.00183
PART  0
LA1   2    0.889390    0.193802    0.500000    10.50000    0.01301    0.01312 =
         0.03299    0.00000    0.00000    0.00037
LA2   2    1.000000    0.000000    0.261663    10.25000    0.01823    0.01823 =
         0.02563    0.00000    0.00000    0.00000
NI1   3    0.709318    0.080080    0.272172    11.00000    0.02093    0.02398 =
         0.04159    0.00377   -0.00811   -0.00008
PART  1
CL1   7    1.000000    0.000000    0.500000    10.12500    0.02786    0.02786 =
         0.04234    0.00000    0.00000    0.00000
PART  0
O1    4    0.794705   -0.116637    0.330714    11.00000    0.02832    0.01791 =
         0.06581    0.00623    0.01435    0.00497
O2    4    0.680901   -0.097954    0.323373    11.00000    0.02795    0.03364 =
         0.04740   -0.00588   -0.00590   -0.00858
O3    4    0.752698   -0.049744    0.243331    11.00000    0.02467    0.02495 =
         0.03828    0.00266   -0.00618   -0.00133
O4    4    0.710216    0.017313    0.331272    11.00000    0.01777    0.02057 =
         0.03986   -0.00067   -0.00482    0.00091
O5    4    0.746877   -0.057928    0.419660    11.00000    0.01876    0.01653 =
         0.03921   -0.00153   -0.00231    0.00004
O6    4    0.635160   -0.017807    0.421609    11.00000    0.01752    0.02572 =
         0.06335    0.00088    0.00122   -0.00046
O7    4    0.717089    0.019963    0.500000    10.50000    0.05023    0.01933 =
         0.03391    0.00000    0.00000   -0.00609
O8    4    0.776703    0.060945    0.418233    11.00000    0.02674    0.01605 =
         0.03483    0.00139   -0.00558   -0.00094
O9    4    0.747322    0.126228    0.500000    10.50000    0.05299    0.01631 =
         0.03521    0.00000    0.00000   -0.00458
O10   4    0.856383    0.096378    0.500000    10.50000    0.03145    0.01595 =
         0.03445    0.00000    0.00000   -0.00457
O11   4    0.673356    0.089783    0.415893    11.00000    0.02208    0.01796 =
         0.04477    0.00163   -0.00524    0.00061
O12   4    0.696181    0.200940    0.423063    11.00000    0.02065    0.02432 =
         0.05898    0.00388    0.00406    0.00439
O13   4    0.742565    0.133377    0.331000    11.00000    0.01736    0.02282 =
         0.03941    0.00461   -0.00270    0.00039
O14   4    0.812597    0.178887    0.419624    11.00000    0.01772    0.01646 =
         0.03820    0.00127   -0.00141    0.00152
O15   4    0.775283    0.247482    0.324637    11.00000    0.02933    0.02478 =
         0.04875    0.01031    0.00055    0.00515
O16   4    0.852821    0.105388    0.324190    11.00000    0.01733    0.02398 =
         0.04187   -0.00408   -0.00376   -0.00085
O17   4    0.854879    0.107896    0.151962    11.00000    0.04375    0.03800 =
         0.03631    0.00884   -0.00315    0.00549
O18   4    0.897750    0.028507    0.234568    11.00000    0.02241    0.02283 =
         0.03076    0.00162   -0.00264   -0.00054
O19   4    0.784437    0.059426    0.240499    11.00000    0.02205    0.02316 =
         0.03712    0.00265   -0.00725    0.00005
O20   4    0.820719   -0.016904    0.151411    11.00000    0.03645    0.04506 =
         0.03719   -0.00524   -0.00713   -0.00556
O21   4    0.862222   -0.078005    0.247374    11.00000    0.03192    0.02372 =
         0.05509    0.00596    0.01120    0.00642
O22   4    0.826479   -0.009923    0.500000    10.50000    0.03248    0.01486 =
         0.03543    0.00000    0.00000   -0.00130
O23   4    0.985064    0.180673    0.324534    11.00000    0.02064    0.01860 =
         0.04351    0.00141    0.00500   -0.00239
O24   4    0.961889    0.067836    0.333374    11.00000    0.02082    0.02010 =
         0.04261   -0.00463    0.00335   -0.00147
O25   4    0.922875    0.135625    0.416628    11.00000    0.01953    0.02347 =
         0.03940   -0.00524    0.00279   -0.00167
O26   4    0.708033    0.140103    0.209076    11.00000    0.03217    0.03123 =
         0.04819    0.01065   -0.01247   -0.00153
O27   4    0.674225    0.025652    0.213200    11.00000    0.03693    0.03510 =
         0.05418   -0.00136   -0.01892   -0.00272
O28   4    0.633777    0.107222    0.303221    11.00000    0.02681    0.04036 =
         0.05990    0.01017   -0.00179    0.00488
O29   4    0.813119    0.170517    0.243210    11.00000    0.02450    0.02554 =
         0.03950    0.00285   -0.00791    0.00272
O30   4    0.839651    0.282519    0.500000    10.50000    0.03619    0.02516 =
         0.06529    0.00000    0.00000    0.01107
O31   4    1.000000    0.000000    0.152861    10.25000    0.05459    0.05459 =
         0.03045    0.00000    0.00000    0.00000
PART  1
O32   4    0.617584    0.160296    0.500000    10.16667    0.04505
O33   4    0.588619    0.055928    0.500000    10.16667    0.04379
O34   4    0.714262   -0.157761    0.226930    10.33333    0.02847
O35   4    0.539078    0.088089    0.233367    10.50000    0.06892
PART  2
O35'  4    0.532718    0.080888    0.270131    10.50000    0.09031
O36   4    0.599061    0.110270    0.500000    10.33333    0.04767
O37   4    0.739826   -0.143768    0.189017    10.66667    0.04905
O38   4    0.783014   -0.108616    0.080884    10.33333    0.05525
O39   4    0.984121   -0.061442    0.549133    10.25000    0.04819
PART  3
O41   4    1.000000    0.000000    0.577684    10.02500    0.05226
PART  4
O42   4    1.034791   -0.061924    0.500000    10.05250    0.03515
PART  0
O43   4    0.673516    0.287190    0.500000    10.20000    0.08851
PART  1
O44   4    0.723320    0.318392    0.574561    10.35000    0.11647
PART  2
O44'  4    0.758871    0.317731    0.576397    10.40000    0.09760
PART  1
O45   4    0.784003   -0.121728    0.145212    10.33333    0.03247
PART  0
O46   4    0.500000    0.000000    0.330604    10.12500    0.11884
O47   4    0.542675    0.071929    0.382756    10.20000    0.07215
HKLF    4


REM  EDU7371_sq in I4/m Na9[Mo64Ni8La6H24O200(H2O)30](ClO4)(H2O)55
REM wR2 = 0.0713, GooF = S = 1.085, Restrained GooF = 1.085 for all data
REM R1 = 0.0243 for 6650 Fo > 4sig(Fo) and 0.0251 for all 6883 data
REM 422 parameters refined using 0 restraints

END

WGHT      0.0363    118.4828

REM Highest difference peak  1.832,  deepest hole -1.157,  1-sigma level  0.133
Q1    1   1.0585  0.2178  0.3302  11.00000  0.05    1.83
Q2    1   0.5302  0.0363  0.5000  10.50000  0.05    1.33
Q3    1   0.5425 -0.0233  0.3449  11.00000  0.05    1.27
Q4    1   1.0000  0.0000  0.2391  10.25000  0.05    1.13
Q5    1   0.5000  0.0000  0.2988  10.50000  0.05    1.07
Q6    1   0.8838  0.2044  0.4807  11.00000  0.05    1.04
Q7    1   0.9820 -0.0746  0.5281  11.00000  0.05    1.02
Q8    1   0.7538 -0.0923  0.0753  11.00000  0.05    1.01
Q9    1   0.7848  0.3347  0.5856  11.00000  0.05    0.95
Q10   1   0.9642 -0.0494  0.5579  11.00000  0.05    0.92
;
_shelx_res_checksum   13112

_shelx_hkl_file
;
   0   0  -4 35124.3 438.331   4
   0   0   4 35901.6 438.599   4
   0   0  -4 34947.7 439.437   8
   0   0   4 35290.7 439.570   8
   0   0   6 72.6456 5.79502   4
   0   0   6 91.8741 6.80610   3
   0   0  -6 76.0046 5.60028   4
   0   0  -6 88.5141 6.91220   8
   0   0   6 69.7831 6.76867   8
   0   0   8 272.659 11.6489   3
   0   0  -8 268.419 9.98417   4
   0   0  -8 279.796 8.43377   5
   0   0   8 290.322 11.6608   8
   0   0 -10 643.465 17.7180   4
   0   0 -10 743.047 15.7777   5
   0   0  10 709.398 20.4378   3
   0   0  10 672.293 18.6019   4
   0   0  10 725.417 20.3458   8
   0   0 -12 284729. 3570.20   4
   0   0  12 291868. 3571.43   4
   0   0 -12 288516. 3566.37   5
   0   0 -12 290371. 3576.35  10
   0   0  12 294257. 3573.50   8
   0   0 -14 35417.6 438.821   5
   0   0  14 34219.9 447.934   3
   0   0  14 34886.6 444.779   4
   0   0 -14 34794.6 450.746  10
   0   0  16 38112.1 480.400   3
   0   0 -16 37384.9 469.254   5
   0   0 -16 37113.1 483.920  10
   0   0  16 36763.8 479.170   8
   0   0 -18 36591.4 462.586   5
   0   0  18 35878.3 470.675   4
   0   0  18 37544.1 476.288   3
   0   0 -18 36639.2 480.500  10
   0   0  18 37505.0 474.320   8
   0   0  20 7487.73 113.055   4
   0   0  20 7677.22 118.895   3
   0   0 -20 7527.15 122.674  10
   0   0  20 7556.84 116.381   8
   0   0  22 11283.6 166.488   3
   0   0 -22 11121.2 172.127  10
   0   0  22 11181.9 164.047   8
   0   0  24 11284.3 169.905   3
   0   0  24 10975.8 179.461   9
   0   0 -24 11353.4 176.976  10
   0   0  24 11110.0 167.260   8
   0   0 -26 7435.37 137.552  10
   0   0  26 7730.90 141.037   9
   0   0  28 1681.58 59.7931   1
   0   0  28 1757.13 59.3018   9
   0   0 -28 1788.69 57.9207  10
   0  -1   3 2018.78 29.4403   4
   0   1  -3 2082.45 28.5347   3
  -1   0  -3 2054.08 29.6329   3
   1   0  -3 2099.80 28.5614   5
   0   1  -3 2016.19 29.3317   4
   1   0   3 2077.86 29.8368   3
   1   0  -3 2033.97 29.0157   4
   0  -1   3 2066.87 28.6206   3
  -1   0   3 2073.25 28.9942   4
  -1   0  -3 2061.23 30.0480   8
   0  -1  -3 2021.48 29.3577  10
   0   1   3 2040.63 29.3729  10
  -1   0   3 2029.02 28.0494   8
   1   0   3 2013.55 30.0352   8
   0  -1   3 2026.04 28.8567   8
   0   1  -3 2065.45 28.8726   8
  -1   0   5 42.5860 5.11762   4
   0   1  -5 19.9692 4.97996   4
   0   1   5 23.9889 3.94835   4
   0  -1  -5 26.5055 3.70495   4
   0  -1   5 33.8360 5.30327   3
   1   0   5 28.6697 4.25860   4
   0  -1  -5 45.5183 3.16247   5
   1   0   5 31.3798 6.10005   3
   0  -1   5 22.9040 4.71615   4
   1   0  -5 15.1202 4.66988   4
   1   0  -5 21.4770 3.98836   5
   1   0   5 29.0595 6.13857   8
   0   1  -5 22.9434 5.14950   8
  -1   0  -5 12.8118 5.80695   8
  -1   0   5 37.8549 4.79899   8
   0  -1  -5 17.7580 5.32376  10
   0  -1   5 26.1836 5.26655   8
   0  -1   7 51234.4 626.321   4
   0   1  -7 49538.3 625.719   4
   1   0  -7 50089.6 625.342   4
   1   0   7 50975.9 624.540   4
   1   0   7 49552.2 627.559   3
   0  -1  -7 50692.9 623.401   4
   0  -1   7 50584.7 626.247   3
   0  -1  -7 51880.5 621.727   5
   0   1   7 50984.5 624.037   4
   1   0  -7 51955.3 623.625   5
  -1   0   7 52662.3 626.132   4
  -1   0  -7 51301.3 627.794   8
   0   1  -7 51114.2 626.677   8
   1   0   7 50455.4 627.521   8
   0   1   7 49719.7 626.555   8
  -1   0   7 50228.2 625.388   8
   0  -1   7 50206.0 626.103   8
   0  -1   9 33752.4 420.554   4
   1   0   9 33032.9 418.608   4
   1   0  -9 32510.1 419.139   4
   0  -1   9 32690.5 420.546   3
  -1   0   9 33503.9 420.498   3
   1   0  -9 33846.3 416.827   5
   0   1  -9 31966.2 419.552   4
   0   1   9 33621.4 418.196   4
  -1   0   9 34040.8 420.077   4
   1   0   9 32662.5 421.884   3
   0  -1  -9 33421.0 414.945   5
   0  -1  -9 33146.7 417.242   4
   0   1   9 33004.5 421.320   8
  -1   0  -9 33341.6 422.452  10
   0   1  -9 34355.6 421.262   8
   0  -1  -9 32824.4 422.855  10
   1   0   9 33136.7 421.807   8
  -1   0   9 34333.4 419.897   8
   0  -1   9 33250.4 420.592   8
  -1   0  11 74098.0 944.164   3
   0  -1  11 74848.4 944.362   3
   1   0  11 75321.5 942.209   4
   0  -1  11 74667.0 943.687   4
  -1   0 -11 76820.7 936.882   5
   1   0  11 73555.0 945.637   3
  -1   0  11 75896.8 943.174   4
   1   0 -11 73898.9 942.101   4
   0   1  11 76279.8 941.382   4
   0   1  11 75333.4 945.400   3
   0   1 -11 75336.3 942.736   4
   0  -1 -11 75627.8 940.282   4
   1   0 -11 77175.6 939.229   5
   0  -1 -11 75517.7 937.225   5
   0   1  11 75904.6 944.920   8
   0   1 -11 76642.6 944.952   8
   0  -1  11 75939.0 944.324   8
  -1   0  11 77033.8 943.280   8
   1   0  11 76856.6 945.582   8
   0   1 -13 7944.16 115.895   4
   0   1  13 8184.23 114.932   4
  -1   0  13 8333.63 116.713   4
   0  -1  13 8341.14 117.445   4
   1   0 -13 8161.83 115.486   4
  -1   0 -13 8203.96 109.824   5
   0  -1 -13 8296.25 110.254   5
   1   0  13 8202.49 115.910   4
   0   1 -13 8203.37 111.659   5
   0  -1 -13 8169.01 121.310  10
   1   0 -13 8345.55 121.553  10
  -1   0 -13 8137.72 121.074  10
  -1   0  13 8515.45 117.542   8
   0  -1  15 43.1473 10.7603   3
   0   1  15 7.36196 8.23152   4
  -1   0  15 32.0133 10.0282   3
   0  -1 -15 20.8354 5.93659   5
   1   0  15 13.8674 10.7291   3
   0   1  15 13.1729 10.7258   3
   0   1 -15 25.9224 6.69286   5
  -1   0 -15 17.1276 5.69224   5
   1   0 -15 19.9618 6.75826   5
   0  -1 -15 20.1617 11.1529  10
   0   1 -15 37.9061 11.3908  10
  -1   0 -15 40.5290 11.1580  10
   0  -1  15 33.2351 10.6358   8
   1   0  15 28.5595 11.1644   8
   0   1  15 10.9427 9.96854   8
   0  -1  17 423.932 19.7273   3
   1   0 -17 432.025 14.5913   5
   1   0  17 437.116 21.0600   3
   0  -1 -17 439.605 13.1329   5
   0   1  17 421.337 20.4114   3
  -1   0  17 401.922 19.7602   3
   1   0 -17 402.429 17.2531   4
   0   1 -17 427.470 14.2092   5
   0  -1  17 405.788 18.6424   4
  -1   0 -17 435.474 13.0255   5
   0   1 -17 434.033 22.2453  10
   1   0 -17 413.978 21.8523  10
   0  -1 -17 423.470 22.0324  10
   0  -1  17 408.627 19.4540   8
  -1   0  17 443.189 19.2643   8
   1   0  17 427.795 20.3955   8
   0   1  17 438.964 19.9847   8
   0  -1  19 1879.41 41.6708   4
   0   1  19 1866.70 39.7179   4
   1   0  19 1933.96 40.8180   4
  -1   0 -19 1924.44 32.6435   5
   1   0 -19 1939.20 35.0238   5
   0   1 -19 1941.93 34.6317   5
  -1   0  19 1908.56 41.4500   4
   0   1  19 1902.87 45.2251   3
  -1   0  19 1933.66 44.1963   3
   1   0  19 1916.78 45.5585   3
   0  -1  19 2012.51 44.7917   3
  -1   0 -19 1936.85 47.6602  10
   1   0 -19 1862.99 47.4479  10
   0  -1 -19 1941.69 48.0407  10
   0   1 -19 1880.58 47.2263  10
  -1   0  19 1920.74 42.4389   8
   0  -1 -19 1885.65 33.0531   5
   0  -1  19 1956.93 43.3383   8
   1   0  19 1961.26 44.6354   8
   0   1  19 1898.91 43.4710   8
   1   0  21 36.2760 12.6753   4
  -1   0  21 37.2769 12.3476   4
   0  -1  21 59.9432 13.6849   4
   0   1  21 19.4006 15.0090   3
  -1   0  21 23.3570 14.0417   3
   1   0  21 33.4872 14.5972   3
   0  -1  21 25.1781 14.5774   3
   0   1 -21 37.1857 15.5304  10
  -1   0 -21 39.1639 16.6355  10
   1   0 -21 48.0391 16.2119  10
   1   0  21 69.1461 17.1718   9
   0  -1  21 29.9427 16.5741   9
   0  -1 -21 22.1986 15.0299  10
   0  -1  21 10.7406 14.2547   8
   0   1  21 31.8119 14.1769   8
  -1   0  21 27.8539 13.3805   8
   1   0  21 43.1917 15.3393   8
   0   1  23 295.421 24.4060   3
  -1   0  23 352.200 23.8495   3
   1   0  23 307.413 24.1881   3
   0  -1  23 313.795 23.5052   3
   0  -1  23 293.450 26.6526   9
   0  -1 -23 283.718 26.4469  10
  -1   0 -23 286.876 25.8055  10
   0   1 -23 334.944 26.1907  10
   1   0  23 279.005 26.7346   9
   1   0 -23 261.365 25.7484  10
   1   0  23 306.562 23.7220   8
   0   1  23 285.337 22.8446   8
  -1   0  23 331.453 22.7595   8
   0   1  25 8608.00 141.020   3
  -1   0  25 8845.49 153.845   1
  -1   0  25 9163.89 139.849   3
   1   0  25 8352.10 140.106   3
   0  -1 -25 8531.77 147.872  10
   1   0  25 8668.79 150.874   9
   0   1 -25 8622.87 147.512  10
   1   0 -25 8464.56 146.948  10
   0  -1  25 8625.69 150.490   9
  -1   0  25 8641.36 150.245   9
   0   1  25 8579.04 149.989   9
  -1   0 -25 8309.52 146.230  10
   1   0  25 8782.05 138.739   8
   0   1  25 8616.99 137.509   8
   0  -1  27 1529.13 55.9587   1
  -1   0  27 1580.48 46.5271   3
   0   1  27 1648.83 47.9690   3
   0   1  27 1458.66 55.0062   1
  -1   0  27 1542.53 55.9852   1
   1   0 -27 1587.30 53.7077  10
   0  -1 -27 1547.37 53.1943  10
   0   1  27 1548.88 54.6111   9
   1   0  27 1552.17 54.3034   9
  -1   0  27 1662.75 54.9505   9
   0  -1  27 1463.35 54.5127   9
  -1   0 -27 1502.52 52.8269  10
   0   1 -27 1563.10 53.1457  10
   1  -1  -4 11551.4 142.833   5
   1   1  -4 11268.8 145.411   4
  -1  -1   4 11256.6 143.229   3
   1  -1   4 11479.2 144.241   4
  -1   1   4 11294.8 142.711   5
  -1   1   4 11315.0 143.028   4
  -1  -1   4 11340.0 145.468   4
   1   1   4 11379.8 142.171   4
   1  -1  -4 11423.7 143.130   4
  -1   1  -4 11283.4 144.621   3
   1  -1   4 11254.1 144.817   3
  -1   1  -4 11460.1 145.400   8
  -1  -1  -4 11382.5 144.922  10
   1  -1  -4 11469.7 145.250  10
   1   1   4 11185.5 144.805  10
   1  -1   4 11041.0 145.144   9
   1  -1   4 11033.7 145.125   8
  -1  -1   4 11202.7 143.168   8
   1   1  -4 11439.7 143.287   8
   1  -1  -6 2938.39 40.3415   5
   1   1  -6 2800.11 43.0591   4
   1  -1   6 2935.52 42.3980   4
  -1   1  -6 2885.92 43.1581   3
  -1   1   6 2820.14 40.2000   5
  -1  -1   6 2948.82 43.7524   4
  -1  -1   6 2881.29 42.0047   3
   1   1   6 2927.50 40.3385   4
   1  -1   6 2943.59 43.4912   3
   1  -1  -6 2800.83 41.0823   4
  -1   1   6 2881.00 41.3289   4
   1   1  -6 2923.73 42.1679   8
   1   1   6 2854.07 43.8877   8
  -1  -1  -6 2893.06 43.8074  10
  -1   1   6 2931.50 42.2345   8
  -1   1  -6 2977.19 44.1548   8
   1  -1  -6 2894.56 44.1559  10
   1  -1   6 2843.64 43.7041   8
  -1  -1   6 2816.41 41.6156   8
  -1  -1   8 5447.07 75.7753   4
  -1  -1  -8 5362.92 69.0908   5
  -1   1   8 5382.13 73.5259   4
  -1  -1   8 5221.35 74.3266   3
   1  -1   8 5372.64 76.2002   3
   1  -1  -8 5316.85 71.5383   5
   1   1   8 5258.94 76.7461   3
   1  -1  -8 5314.49 72.9371   4
   1   1  -8 5165.93 75.0016   4
   1   1   8 5286.19 72.4328   4
   1  -1   8 5304.98 74.5620   4
  -1  -1  -8 5263.03 76.6897  10
   1   1  -8 5423.97 74.5358   8
   1   1   8 5259.56 76.6168   8
  -1   1  -8 5399.98 76.5328   8
  -1   1   8 5342.58 74.6614   8
   1  -1  -8 5315.22 76.9578  10
   1  -1   8 5274.49 76.1467   8
  -1  -1   8 5286.87 74.0316   8
  -1  -1  10 10775.1 145.836   3
   1  -1 -10 10909.1 141.732   5
  -1   1  10 10989.1 144.637   4
   1  -1  10 11158.1 145.970   4
  -1  -1  10 10975.3 146.888   4
   1   1 -10 10579.0 145.739   4
  -1  -1 -10 11142.6 139.256   5
   1  -1 -10 10718.9 143.543   4
   1   1 -10 10845.0 142.848   5
   1  -1  10 10573.4 147.509   3
   1   1  10 10967.9 143.651   4
   1   1  10 10763.2 148.226   3
  -1   1 -10 11102.6 148.256   8
   1   1 -10 10873.4 145.953   8
   1   1  10 11069.2 148.336   8
  -1   1  10 11270.7 146.451   8
   1  -1  10 10746.2 147.585   8
  -1  -1  10 10866.3 145.576   8
   1  -1 -12 3921.07 60.6499   4
  -1  -1 -12 4050.28 55.6847   5
   1   1 -12 4034.54 59.5245   5
   1  -1  12 3884.89 62.9234   4
  -1   1  12 4172.97 62.0488   4
   1   1 -12 3932.00 63.0463   4
  -1  -1  12 4016.23 63.5786   3
  -1  -1  12 4161.71 64.4760   4
   1   1  12 3924.00 60.8013   4
   1  -1 -12 4103.20 58.3493   5
  -1   1  12 4064.20 63.6570   8
  -1  -1 -12 4065.96 66.8738  10
   1  -1 -12 3905.78 66.9491  10
  -1  -1  12 4113.47 63.2517   8
   1   1  14 531.152 20.4958   3
   1   1 -14 592.457 16.1170   5
   1  -1 -14 599.891 15.2691   5
   1  -1 -14 610.554 17.5878   4
  -1  -1 -14 600.315 13.4352   5
   1  -1  14 580.334 20.6043   3
   1   1  14 548.392 17.4753   4
  -1   1 -14 613.111 14.8438   5
  -1   1  14 583.435 17.7560   4
  -1   1  14 599.309 20.7903   3
  -1   1 -14 606.490 21.9668  10
   1  -1 -14 582.188 22.1274  10
  -1  -1 -14 570.829 21.5360  10
   1   1  14 609.112 21.2158   8
   1  -1  14 587.241 20.3428   8
   1   1 -16 1254.48 30.4821   4
   1  -1 -16 1344.25 25.5887   5
   1  -1  16 1301.20 32.9480   3
  -1   1 -16 1295.82 24.7885   5
  -1  -1  16 1353.06 32.0289   3
   1   1  16 1256.55 28.8446   4
   1   1  16 1249.43 32.8556   3
  -1  -1 -16 1265.37 23.1185   5
  -1   1  16 1164.93 31.9624   3
   1   1 -16 1336.99 26.7466   5
  -1   1 -16 1315.46 34.6462  10
  -1  -1 -16 1232.47 34.0873  10
   1   1 -16 1285.22 35.1444  10
   1  -1 -16 1240.57 34.4304  10
  -1   1  16 1307.10 31.3994   8
   1  -1  16 1240.41 32.6944   8
   1   1  16 1285.61 32.9220   8
  -1  -1  16 1350.71 31.8214   8
  -1   1  18 5847.63 94.4122   3
  -1  -1  18 5850.80 91.7812   4
  -1  -1  18 5908.31 93.7072   3
   1  -1 -18 6048.83 83.3506   5
   1   1  18 5790.86 95.6554   3
   1  -1  18 5560.48 91.5039   4
  -1  -1 -18 5825.14 80.2766   5
   1   1 -18 5924.12 84.9182   5
  -1   1 -18 5814.53 82.4593   5
   1  -1  18 5905.56 95.4768   3
  -1   1 -18 5835.27 98.5137  10
   1  -1  18 5719.36 100.118   9
   1   1 -18 5885.09 98.3434  10
   1  -1 -18 5818.95 98.6605  10
  -1  -1 -18 5740.07 97.9918  10
   1  -1  18 5811.98 94.3283   8
  -1   1  18 5891.75 92.4919   8
  -1  -1  18 5955.64 92.2740   8
   1   1  18 5969.96 94.8921   8
  -1   1  20 8.10614 11.0492   4
   1  -1  20 7.51192 11.9980   4
   1   1  20 10.6141 10.9164   4
  -1   1  20 7.35331 13.5986   3
   1   1  20 16.7902 14.2277   3
  -1  -1  20 34.0418 12.5056   4
   1  -1  20 11.3767 13.3701   3
  -1  -1  20 4.87162 12.9496   3
  -1   1 -20 12.5515 14.9204  10
   1   1 -20 18.9307 15.3639  10
   1  -1  20 30.5121 16.5541   9
   1  -1 -20 80.3045 15.7104  10
  -1  -1 -20-9.08426 14.0432  10
   1   1  20 12.3989 13.4379   8
  -1   1  20 16.2990 13.0299   8
  -1  -1  20 8.35797 12.6715   8
   1  -1  20 11.5597 13.8311   8
  -1  -1  22 137.848 16.0707   4
   1  -1  22 148.024 16.7358   4
  -1   1  22 160.768 19.1061   3
  -1  -1  22 115.752 17.2951   3
   1   1  22 115.832 18.7283   3
   1  -1  22 157.734 18.8461   3
  -1  -1  22 142.451 20.3939   9
  -1   1 -22 135.815 20.6791  10
  -1  -1 -22 119.166 18.4188  10
   1   1 -22 138.457 18.8353  10
   1  -1  22 157.218 20.8696   9
   1  -1 -22 130.815 19.7276  10
   1  -1  22 152.080 18.5061   8
  -1   1  22 149.192 17.6815   8
   1   1  22 133.825 18.2320   8
  -1   1  24 129.578 20.5903   3
  -1  -1  24 124.723 20.5799   3
   1   1  24 129.438 22.0554   3
   1   1 -24 114.373 22.3412  10
   1  -1  24 138.398 24.0273   9
   1   1  24 137.427 23.8303   9
  -1   1 -24 67.0690 21.2045  10
  -1  -1  24 112.156 22.4622   9
  -1  -1 -24 160.542 24.1215  10
   1  -1 -24 117.890 22.2211  10
  -1   1  24 126.653 19.8756   8
   1   1  24 142.915 21.4983   8
  -1   1  26 859.153 42.8827   1
   1   1  26 716.442 34.4954   3
  -1  -1  26 889.336 41.9504   1
  -1   1  26 826.104 34.5422   3
   1  -1  26 827.183 40.7531   9
   1  -1 -26 826.956 39.4645  10
  -1   1 -26 810.276 38.6102  10
   1   1  26 850.126 40.5282   9
  -1  -1 -26 855.392 38.8994  10
  -1   1  26 860.906 41.5588   9
   1   1 -26 806.932 38.8026  10
  -1  -1  26 804.627 39.4907   9
   1   1  26 796.217 33.9744   8
  -1   1  28 66.1343 22.4468   1
  -1   1  28 101.794 20.4478   3
  -1  -1  28 35.2600 22.1084   1
   1  -1 -28 60.2856 21.6418  10
   1   1  28 38.8881 21.2656   9
  -1   1  28 82.0191 23.6354   9
   1   1 -28 64.8007 21.7179  10
  -1   1 -28 84.7510 21.6061  10
  -1  -1  28 77.2829 22.6370   9
   1  -1  28 108.262 23.9322   9
  -1  -1 -28 88.9126 22.1480  10
  -1  -2   3 3151.11 45.0676   4
  -2   1   3 3113.49 42.9064   5
   1   2  -3 3132.45 44.9017   4
   2  -1  -3 3246.97 43.1209   5
  -2   1   3 3185.21 44.6799   1
  -2   1  -3 3139.13 43.9507   3
   2  -1  -3 3061.20 44.5538   1
   2  -1   3 3251.17 44.1659   9
  -1  -2  -3 3147.39 43.5977  10
  -2   1  -3 3319.00 44.1804   9
   1   2   3 3120.43 43.4903  10
   2  -1  -3 3165.08 43.4549  10
   2  -1   3 3127.50 44.5583   8
   1   2   3 3125.87 41.5476   6
  -2   1  -3 3244.45 44.6964   8
  -1  -2  -3 3198.94 41.6420   6
  -1  -2   5 49.9013 6.31203   4
   2  -1  -5 49.8092 4.68122   5
   2  -1  -5 37.7947 4.75867   4
   1   2  -5 38.0921 6.18059   4
  -2   1   5 46.1225 4.47327   5
   1   2  -5 46.9396 4.26643   3
  -2   1  -5 46.4320 5.66870   3
   1   2   5 41.5847 3.11078   4
   2  -1   5 43.5599 5.90825   3
  -2   1   5 33.2873 6.27887   1
  -2   1  -5 50.6637 6.34883   8
   1   2   5 48.0812 5.44724  10
   2  -1   5 60.0195 6.19622   9
  -1  -2  -5 44.1260 5.72353  10
   2  -1  -5 42.7454 5.91036  10
   1   2  -5 43.0393 4.69117   8
   2  -1   5 50.6019 6.78528   8
   2  -1  -7 7943.67 106.921   4
   1   2   7 8146.30 104.420   4
  -2   1   7 8083.64 105.971   5
   2  -1   7 8197.62 107.512   4
  -1  -2   7 8222.30 110.021   4
  -2   1  -7 8175.98 109.394   3
   2  -1   7 8049.91 109.623   3
   1   2  -7 8002.13 109.438   4
  -1  -2   7 8103.78 106.795   3
  -2   1   7 7976.38 106.920   4
   2  -1  -7 8133.38 106.119   5
   1   2  -7 8103.08 107.151   8
   2  -1  -7 7997.85 109.748  10
   2  -1   7 7851.12 110.104   9
  -1  -2  -7 8085.20 109.472  10
  -2   1   7 8003.56 106.398   8
   1   2   7 8062.77 109.203  10
  -2   1  -7 8305.61 110.824   8
   2  -1   7 8108.58 110.316   8
  -1  -2  -7 8090.55 101.877   5
   2  -1  -9 10007.1 131.044   4
  -1  -2   9 10108.5 134.252   4
  -2   1   9 10104.5 131.425   4
   1   2  -9 9782.03 133.306   4
   2  -1   9 9920.61 134.521   3
   2  -1  -9 9922.75 129.566   5
  -1  -2   9 10077.0 131.699   3
   1   2   9 10072.6 128.756   4
  -1  -2  -9 10119.5 134.788  10
  -2   1   9 9944.41 131.102   8
   2  -1   9 9959.56 136.291   9
   1   2  -9 10254.0 132.376   8
   1   2   9 9820.20 134.313   8
  -2   1  -9 10117.2 135.307   8
   2  -1  -9 9964.74 134.954  10
  -1  -2  -9 9990.79 125.106   5
  -1  -2   9 9656.10 131.338   8
   2  -1   9 9838.11 134.701   8
   2  -1 -11 15461.0 197.348   5
   2  -1 -11 15396.1 199.145   4
   2  -1  11 15332.0 200.494   4
  -1  -2  11 14872.6 200.396   3
   1   2  11 15513.7 197.389   4
  -2   1  11 15931.7 200.471   4
  -1  -2  11 15260.7 202.718   4
   1   2 -11 14729.4 201.666   4
   1   2 -11 15392.2 201.058   8
   1   2  11 15099.9 203.307   8
  -2   1  11 15521.8 200.097   8
  -2   1 -11 15501.5 204.364   8
  -1  -2 -11 15163.1 192.636   5
  -1  -2  11 14936.2 200.230   8
  -2   1  13 1848.61 34.9426   4
   2  -1 -13 1848.03 33.8972   4
   1   2  13 1841.18 39.0158   3
   2  -1 -13 1869.89 32.2068   5
   1   2 -13 1806.77 32.4627   5
   2  -1  13 1695.71 37.6648   3
   2  -1  13 1814.87 35.1053   4
   1   2  13 1824.69 32.6077   4
  -1  -2 -13 1777.84 38.7402  10
   1   2 -13 1862.87 35.9420   8
   2  -1  13 1820.94 40.2369   9
  -2   1  13 1855.27 35.2661   8
   2  -1 -13 1928.17 39.5956  10
  -2   1 -13 1734.62 38.0141  10
  -1  -2 -13 1795.02 27.8465   5
  -1  -2  13 1777.40 35.2621   8
   1   2  15 213.762 11.0963   4
  -2   1  15 206.579 14.1197   3
   1   2 -15 214.404 10.6051   5
  -2   1 -15 214.631 8.93258   5
  -2   1  15 268.283 13.1583   4
   1   2 -15 220.010 13.8377   4
   1   2  15 223.224 15.3965   3
   2  -1 -15 240.679 10.5225   5
   2  -1  15 194.909 14.9324   3
  -1  -2 -15 227.975 15.7544  10
   2  -1 -15 207.384 15.2526  10
   1   2  15 223.978 14.3492   8
  -2   1 -15 239.857 15.7054  10
   2  -1  15 201.115 15.8879   9
   2  -1  15 228.725 14.9558   8
  -1  -2 -15 200.196 7.63112   5
   1   2  17 50.3691 9.09204   4
  -1  -2  17 62.4612 11.3537   4
   2  -1 -17 62.5371 8.03456   5
   1   2  17 55.3037 12.5790   3
   1   2 -17 66.2404 8.59448   5
   2  -1  17 60.8006 11.1907   4
  -2   1 -17 60.4141 6.81397   5
  -2   1  17 80.9149 12.4610   3
   1   2 -17 59.8537 10.9250   4
  -1  -2  17 76.7746 12.0205   3
   2  -1  17 73.6189 13.0993   3
   2  -1 -17 74.2251 13.6414  10
  -1  -2 -17 82.4417 13.9380  10
   2  -1  17 74.5105 14.4339   9
  -2   1 -17 60.4623 13.2295  10
  -1  -2 -17 57.4978 5.77706   5
  -2   1  17 77.5952 11.6004   8
  -1  -2  17 47.0332 11.3744   8
   2  -1  17 57.5149 13.0283   8
   1   2  17 50.2430 12.2543   8
  -2   1  19 862.514 26.5881   4
  -2   1  19 907.901 29.5802   3
  -1  -2  19 968.984 29.4919   4
   1   2  19 939.917 31.9982   3
   2  -1  19 996.309 28.8681   4
   2  -1 -19 936.836 22.9123   5
   2  -1  19 1045.60 33.0446   3
  -1  -2  19 974.353 29.6063   3
   2  -1  19 963.841 34.6368   9
  -1  -2 -19 1006.04 33.9096  10
   1   2 -19 900.696 32.2417  10
   2  -1 -19 941.638 32.9507  10
  -2   1 -19 1010.88 34.1661  10
   1   2  19 1013.15 31.2370   8
  -2   1  19 954.679 28.4759   8
   2  -1  19 1027.82 32.5138   8
  -2   1  21 1105.90 30.4074   4
  -1  -2  21 1151.14 33.1760   4
   2  -1  21 1186.15 32.7461   4
   1   2  21 1124.16 36.2119   3
  -2   1  21 1085.71 33.5229   3
  -2   1  21 1146.15 40.4227   1
   2  -1  21 1156.27 35.7706   3
  -1  -2  21 1155.27 33.5874   3
  -1  -2  21 1064.00 38.1019   9
  -2   1 -21 1146.67 37.9010  10
   2  -1  21 1054.07 39.1466   9
   2  -1 -21 1084.31 37.1278  10
  -1  -2 -21 1050.47 37.1010  10
   1   2 -21 1143.15 37.3040  10
   1   2  21 1117.67 34.7408   8
   2  -1  21 1144.19 35.0012   8
  -2   1  21 1159.39 32.2783   8
  -2   1  23 1431.26 40.6674   3
  -1  -2  23 1518.44 40.0831   4
   1   2  23 1477.52 42.9529   3
  -2   1  23 1347.93 47.3322   1
   2  -1  23 1351.53 46.3790   9
  -1  -2  23 1449.72 46.4053   9
   2  -1 -23 1544.52 45.9902  10
  -1  -2 -23 1454.75 45.6855  10
  -2   1 -23 1452.14 45.3012  10
   1   2 -23 1376.39 44.6543  10
  -2   1  23 1490.57 38.6458   8
   1   2  23 1500.76 41.5822   8
   2  -1  23 1405.27 41.6317   8
  -2   1  25 311.997 23.4943   3
  -1  -2  25 324.266 28.0029   1
  -2   1  25 375.672 29.1789   1
   1   2  25 366.266 26.5649   3
   1   2  25 347.529 28.1807   9
  -2   1 -25 333.867 27.2521  10
   1   2 -25 307.207 26.6207  10
   2  -1 -25 359.593 27.8403  10
  -1  -2  25 290.855 27.5674   9
  -1  -2 -25 355.353 27.6084  10
   2  -1  25 366.067 28.9568   9
   1   2  25 346.763 24.6442   8
  -2   1  27 55.4936 22.0902   1
   1   2  27 45.6123 17.6395   3
  -1  -2  27 25.9182 21.3487   1
  -2   1  27 78.8506 17.6239   3
  -2   1  27 38.8327 20.5201   9
  -1  -2 -27 35.6182 19.7070  10
  -1  -2  27 44.3397 20.5409   9
  -2   1 -27 59.0793 20.4517  10
   2  -1 -27 70.6904 20.4954  10
   2  -1  27 58.7858 20.3789   9
   1   2  27 58.6358 19.5916   9
   1   2 -27 93.0219 19.9118  10
   1   2  27 54.3712 17.7216   8
  -2   0  -2 1946.08 28.1039   3
   0  -2   2 1956.72 28.4411   4
   2   0  -2 1983.30 27.7770   5
  -2   0   2 1979.58 27.7331   5
  -2   0   2 1931.67 28.1159   1
   0   2  -2 2022.92 27.1494   9
   0  -2  -2 1978.53 27.6216  10
  -2   0  -2 1955.21 27.5921   9
   2   0   2 1954.11 27.6362   9
  -2   0  -2 1958.83 26.6920  10
  -2   0  -2 1926.17 28.6680   8
   0  -2  -2 1958.46 26.9065   6
  -2   0  -4 6001.67 80.1383   3
   2   0   4 5943.70 80.2070   3
   2   0  -4 6081.07 78.7203   5
  -2   0   4 5955.51 78.5325   5
   2   0  -4 5855.04 78.9524   4
   0   2  -4 5986.23 79.9027   4
  -2   0   4 6079.47 79.1897   4
   0  -2   4 5874.68 80.0175   4
  -2   0   4 6039.93 81.0538   1
   0   2  -4 6153.17 77.9706   3
   2   0   4 5889.78 80.7803   8
  -2   0   4 6046.03 76.6265   8
   2   0   4 5837.07 79.6866   9
   0  -2   4 5802.06 79.0041   9
   0   2   4 5988.89 79.2824  10
   0  -2  -4 6014.34 79.4539  10
  -2   0  -4 5973.44 79.0121  10
  -2   0  -4 5970.41 80.7748   8
   0   2  -4 6002.50 78.5524   8
   0   2   4 5939.46 75.7927   5
   0   2   6 1786.58 25.0806   4
   0   2   6 1678.82 23.8972   5
   2   0  -6 1686.60 27.0062   5
  -2   0   6 1651.58 27.8099   4
   0  -2  -6 1676.88 24.4182   4
   0  -2   6 1676.85 28.6565   4
   2   0   6 1659.14 29.3228   3
   2   0  -6 1615.59 27.6993   4
   2   0   6 1708.05 26.5282   4
   0   2  -6 1626.74 28.3568   4
   0   2  -6 1631.71 26.9466   3
   0  -2   6 1670.93 27.1001   3
   0   2   6 1681.82 28.6431  10
  -2   0  -6 1679.54 29.7448   8
  -2   0  -6 1723.16 28.7626  10
   2   0   6 1657.73 29.7393   8
   0  -2  -6 1668.95 28.7953  10
  -2   0   6 1674.06 26.1314   8
   0   2  -6 1686.47 27.6312   8
   0  -2   6 1639.85 27.5876   8
   0  -2  -6 1683.71 23.9539   5
   0  -2  -8 8605.01 112.746   4
  -2   0   8 8668.14 116.936   4
   2   0   8 8730.31 114.943   4
   0   2  -8 8459.40 117.342   4
   0   2   8 8977.66 113.708   4
   2   0   8 8683.12 119.083   3
   2   0  -8 8602.97 116.555   4
   0  -2   8 8849.66 118.165   4
   2   0  -8 8868.22 115.157   5
   0  -2   8 8564.57 116.621   3
   0  -2  -8 8843.97 118.918  10
  -2   0  -8 8679.57 118.403  10
  -2   0   8 8625.26 115.041   8
   2   0   8 8872.39 119.396   8
  -2   0  -8 8690.68 119.481   8
   0   2  -8 8783.46 117.234   8
   0  -2  -8 8746.24 111.536   5
   0  -2   8 8534.40 116.731   8
   0  -2  10 3695.45 58.2620   4
   0  -2 -10 3746.31 51.2169   5
   0  -2 -10 3698.98 53.1406   4
   0   2  10 3751.54 54.1266   4
   2   0  10 3690.74 55.4405   4
   0  -2  10 3755.21 57.4543   3
   2   0 -10 3702.76 56.8124   4
   2   0  10 3603.99 59.4402   3
  -2   0  10 3803.91 57.6116   4
   2   0 -10 3816.59 54.8144   5
   0   2 -10 3558.21 57.2446   4
   0   2 -10 3780.00 58.1321   8
   0   2  10 3621.01 58.0580   8
   2   0  10 3745.88 59.6143   8
  -2   0 -10 3554.03 58.9115  10
  -2   0  10 3749.04 55.7714   8
   0  -2  10 3685.72 57.6492   8
   0  -2  12 7600.73 107.200   4
   0  -2 -12 7495.71 98.7556   5
   2   0 -12 7373.20 104.954   4
  -2   0  12 7614.66 106.249   4
  -2   0  12 7510.42 106.021   3
   0   2  12 7519.06 102.643   4
   2   0 -12 7655.35 102.634   5
  -2   0 -12 7477.09 98.0997   5
   0   2 -12 7260.35 105.801   4
   2   0  12 7539.72 104.427   4
   0  -2  12 7538.17 106.823   3
   0  -2 -12 7469.73 109.839  10
  -2   0 -12 7317.37 109.134  10
   0   2 -12 7436.21 107.027   8
  -2   0  12 7471.90 104.709   8
   0  -2  12 7506.67 106.644   8
   0   2  14 114.465 9.25332   4
  -2   0  14 130.701 10.9246   4
   0   2  14 139.839 12.5689   3
  -2   0 -14 130.006 6.66629   5
   0   2 -14 141.643 8.72657   5
   2   0 -14 136.356 9.12237   5
   2   0  14 137.944 10.5271   4
   0  -2 -14 129.711 13.3334  10
  -2   0 -14 172.199 13.8750  10
   2   0 -14 157.117 13.7386  10
   2   0  14 125.229 12.4456   8
   0  -2 -14 129.672 7.13539   5
  -2   0  16 292.998 15.5387   3
   0   2 -16 285.209 11.9557   5
   0  -2  16 282.652 16.2102   4
   2   0  16 363.606 18.8871   3
   0   2  16 326.774 13.7107   4
   2   0 -16 298.511 12.4393   5
  -2   0 -16 303.326 9.80233   5
   0   2  16 290.205 17.1888   3
   0  -2  16 280.871 16.0856   3
   0  -2 -16 277.940 17.7526  10
   0   2  16 293.096 16.2379   8
   2   0 -16 317.863 18.6906  10
  -2   0 -16 306.195 17.7988  10
   0  -2  16 329.113 16.3811   8
   2   0  16 329.256 17.9632   8
   0  -2 -16 283.535 10.3190   5
   0   2  18 117.027 16.5458   3
   2   0  18 96.1219 13.5482   4
  -2   0  18 75.7901 12.9101   4
   2   0 -18 107.251 11.0322   5
   0  -2  18 84.3271 14.4920   4
   0   2 -18 109.799 10.3947   5
  -2   0  18 101.842 14.7212   3
   2   0 -18 89.7047 12.8845   4
  -2   0 -18 111.026 8.12644   5
   2   0  18 95.6111 16.2568   3
   0  -2  18 98.7903 15.0197   3
   0  -2  18 98.0485 17.1933   9
   0  -2 -18 133.136 16.7117  10
   0   2 -18 112.646 16.1198  10
  -2   0 -18 134.872 16.9412  10
   2   0  18 95.0981 17.0771   9
   2   0 -18 128.499 17.4319  10
   0  -2 -18 96.7917 8.39019   5
  -2   0  18 121.976 14.1907   8
   2   0  18 120.779 16.3543   8
   0   2  18 119.620 15.3294   8
   0  -2  18 67.9361 14.4242   8
  -2   0  20 349.517 19.4299   3
   0  -2  20 383.645 20.0822   4
  -2   0  20 360.277 18.7662   4
   0   2  20 377.052 21.5747   3
   2   0  20 344.476 18.1191   4
   0  -2  20 388.493 20.6401   3
   2   0  20 374.913 21.9384   3
  -2   0 -20 386.317 23.3177  10
   0  -2 -20 350.754 23.0986  10
   0  -2  20 390.813 23.9930   9
   0   2 -20 377.641 22.4261  10
   2   0 -20 347.967 22.3406  10
   2   0  20 378.761 23.6857   9
   0   2  20 368.867 20.4882   8
   2   0  20 416.832 21.6597   8
  -2   0  20 392.902 19.4781   8
   0  -2  22 43.6300 14.1848   4
   0   2  22 47.7262 14.9059   3
  -2   0  22 32.5871 14.4840   3
   2   0  22 51.4278 16.7659   3
  -2   0  22 41.8857 16.7221   1
   0  -2  22 77.3641 18.1137   9
  -2   0 -22 53.4687 15.9042  10
   2   0 -22 40.7055 16.3664  10
   0  -2 -22 61.7497 16.5785  10
   0   2 -22 42.2170 17.2138  10
   2   0  22 13.4745 16.6139   9
  -2   0  22 53.5621 14.0666   8
   2   0  22 34.2131 15.1524   8
   0   2  22 47.5313 14.8034   8
   0   2  24 1817.73 49.3915   3
  -2   0  24 1889.29 46.8583   3
   2   0  24 1809.67 49.4498   3
  -2   0  24 1729.91 55.4306   1
   0  -2  24 1771.43 54.4128   9
   0   2 -24 1926.43 53.4723  10
   0  -2 -24 1731.33 51.9851  10
  -2   0 -24 1722.42 51.9818  10
   2   0  24 1762.34 54.3363   9
   2   0 -24 1795.57 52.2559  10
   0   2  24 1774.81 46.6814   8
   2   0  24 1888.11 48.4206   8
   0   2  26 91.3987 19.7589   3
  -2   0  26 98.5236 23.3505   1
  -2   0  26 92.7350 18.3167   3
  -2   0  26 121.543 22.5412   9
   0   2  26 119.149 23.2673   9
   2   0 -26 63.3393 20.8218  10
   0  -2  26 120.618 21.9526   9
   0  -2 -26 74.6007 21.3561  10
   2   0  26 80.0545 21.2500   9
   0   2 -26 89.7909 20.8685  10
  -2   0 -26 72.9252 20.6291  10
   0   2  26 65.4568 17.7620   8
   0   2  28 6.50330 16.3041   3
   0  -2  28-7.95516 20.3098   1
  -2   0  28 28.8413 20.4004   1
   0   2  28-24.1809 23.1853   1
   2   0 -28-4.07311 18.7545  10
   0  -2 -28-5.51304 17.5023  10
   0   2  28 14.7961 19.5132   9
   2   0  28 10.4994 19.5394   9
   0  -2  28-16.0560 20.0732   9
  -2   0  28-1.44468 19.9560   9
   0   2 -28-1.34519 18.5405  10
  -2   0 -28 40.7028 18.9886  10
  -2  -1   3 70.3931 5.25585   4
   2   1  -3 78.9175 5.15311   4
   1  -2   3 68.2367 4.83650   4
   2   1   3 68.6288 5.57362   3
  -2  -1  -3 66.0485 2.93597   2
   2   1  -3 65.9480 5.21349   1
  -2  -1   3 69.7352 5.26970   1
   1  -2  -3 72.7733 4.42979  10
   1  -2   3 75.2988 4.69299   9
  -1   2   3 70.3300 4.66727  10
   2   1   3 68.4335 4.30048  10
  -2  -1  -3 72.5689 4.32883  10
  -1   2  -3 70.9636 4.49496   9
   1  -2  -3 66.2243 3.54782   5
  -1   2   3 65.2817 3.35300   5
   1  -2   5 3737.33 52.2734   4
  -1   2  -5 3863.82 51.8257   3
  -1   2   5 3572.01 48.9813   5
   2   1  -5 3646.41 52.8237   4
   2   1   5 3623.36 53.7511   3
  -1   2   5 3671.85 48.8598   4
  -2  -1   5 3722.42 52.9456   4
   1  -2  -5 3681.45 48.9350   4
  -1   2  -5 3597.26 52.0741   4
  -2  -1   5 3606.90 54.0298   1
   1  -2  -5 3739.39 52.5073  10
   2   1  -5 3745.78 49.5319   8
   1  -2   5 3573.13 52.3400   9
  -1   2   5 3647.15 52.3142  10
  -2  -1  -5 3710.78 52.1109  10
   2   1   5 3760.86 53.7563   8
   2   1   5 3644.40 51.9797  10
  -2  -1   5 3592.20 49.1548   8
   1  -2   5 3640.27 52.2893   8
  -1   2  -5 3772.23 52.4096   8
   1  -2  -5 3687.95 49.2689   5
   2   1  -7 5843.50 82.0351   4
   1  -2  -7 5756.09 77.9110   4
  -2  -1   7 5977.48 82.4566   4
   2   1  -7 6000.66 80.1413   5
  -1   2   7 5782.54 78.1657   4
  -1   2   7 5993.42 77.4626   5
  -2  -1   7 5866.91 79.4531   3
   1  -2   7 6136.33 81.7813   4
   2   1   7 5813.97 78.2413   4
  -1   2  -7 5684.85 80.9115   3
  -1   2  -7 5791.43 81.4155   4
   2   1   7 5716.63 83.3157   3
   1  -2   7 5807.78 81.2452   3
  -1   2  -7 6007.11 82.1580   8
   1  -2   7 5720.52 82.5472   9
   2   1   7 5965.42 83.5248   8
   1  -2  -7 5983.23 82.7686  10
   2   1  -7 6103.49 79.3835   8
  -2  -1  -7 5877.43 82.2102  10
   1  -2   7 5741.21 81.8057   8
   1  -2  -7 5973.43 77.5892   5
  -2  -1   7 5958.37 78.9132   8
   2   1  -9 468.647 14.8181   4
   2   1  -9 460.158 13.1107   5
   2   1   9 457.748 12.4055   4
  -2  -1   9 467.315 15.3587   4
  -1   2  -9 444.361 14.6552   4
  -1   2   9 486.134 12.6846   4
  -2  -1  -9 472.246 8.91096   5
   1  -2  -9 468.226 11.2892   5
   1  -2   9 457.474 14.7318   4
   2   1   9 454.607 16.3694   3
  -2  -1   9 490.511 13.8678   3
   1  -2  -9 485.718 12.1806   4
   1  -2   9 445.744 14.9540   3
   1  -2  -9 549.353 16.8933  10
   2   1   9 460.408 16.0530   8
   1  -2   9 454.794 16.3644   9
  -1   2   9 433.381 14.1700   8
  -2  -1  -9 456.139 15.7991  10
   2   1  -9 479.110 13.6957   8
  -1   2  -9 480.842 15.7109   8
   1  -2   9 454.780 15.3338   8
  -2  -1   9 467.493 13.3763   8
  -2  -1  11 22515.4 290.201   4
   1  -2 -11 22314.1 283.309   5
   2   1 -11 22717.4 286.427   5
  -2  -1  11 22194.6 287.928   3
   2   1 -11 22353.4 289.300   4
   1  -2 -11 21559.2 284.773   4
  -1   2  11 22933.5 286.430   4
   2   1  11 21944.7 285.970   4
   1  -2  11 22641.1 289.821   4
  -2  -1 -11 22650.9 280.076   5
   1  -2  11 22368.0 290.338   3
  -1   2 -11 22885.1 291.462   8
  -1   2  11 22551.1 289.232   8
   1  -2  11 22503.5 290.620   8
  -2  -1  11 22580.8 287.209   8
   1  -2 -13 15658.4 201.649   5
  -1   2  13 15977.4 205.451   4
   2   1 -13 15905.7 204.839   5
   2   1  13 15760.9 205.568   4
   1  -2 -13 15630.4 203.891   4
  -2  -1  13 15725.7 207.777   3
  -2  -1  13 15771.3 209.238   4
  -2  -1 -13 15883.1 198.414   5
   2   1  13 15476.1 212.028   3
   1  -2 -13 15657.1 212.712  10
   1  -2  13 15559.5 214.562   9
   2   1  13 15035.0 211.141   8
  -2  -1 -13 15510.4 212.123  10
  -2  -1  13 15777.2 206.819   8
   1  -2 -15 27.8218 7.30102   4
  -1   2  15 17.3084 7.63647   4
   2   1  15 32.3346 11.2883   3
   1  -2 -15 27.7975 6.00230   5
  -1   2  15 37.9390 9.80201   3
  -2  -1 -15 27.3812 4.49535   5
   2   1  15 25.6967 7.93676   4
   2   1 -15 23.3863 7.15054   5
   1  -2  15 21.1267 9.57653   3
   1  -2 -15 21.1052 10.3609  10
   1  -2  15 18.4469 10.8747   9
  -2  -1 -15 38.0108 10.7751  10
   2   1  15 30.6924 11.1724   8
   1  -2  15 37.3931 10.4218   8
  -2  -1  17 795.093 24.3287   3
  -1   2 -17 771.909 18.6681   5
  -2  -1 -17 732.833 15.1283   5
  -1   2  17 804.704 25.7995   3
   2   1 -17 744.393 22.7394   4
  -2  -1  17 762.441 23.9921   4
  -1   2  17 760.838 21.3888   4
   2   1 -17 749.791 19.9422   5
   2   1  17 710.448 25.9268   3
   1  -2  17 739.872 24.2196   4
   1  -2  17 768.315 25.3012   3
   1  -2 -17 792.087 27.1989  10
  -2  -1 -17 750.100 26.7956  10
  -1   2  17 716.076 23.8017   8
  -1   2 -17 715.624 26.5903  10
   2   1 -17 748.828 27.1585  10
   1  -2  17 745.762 27.5458   9
   1  -2 -17 705.018 17.5399   5
   1  -2  17 753.717 25.0303   8
  -2  -1  17 726.581 22.8612   8
   2   1  17 736.897 25.5199   8
   2   1  19 938.963 31.3652   3
   2   1  19 944.176 26.1954   4
  -2  -1  19 924.777 27.9562   4
  -1   2 -19 938.152 21.8268   5
  -2  -1  19 1023.14 29.7439   3
   1  -2  19 874.899 28.2660   4
  -1   2  19 968.084 30.9868   3
   2   1 -19 950.337 27.4143   4
   1  -2  19 888.901 29.7841   3
   2   1 -19 960.952 32.3172  10
   1  -2  19 872.250 33.4936   9
   1  -2 -19 935.816 32.6836  10
  -1   2 -19 968.742 32.6392  10
  -2  -1 -19 936.159 32.5327  10
   1  -2  19 921.761 29.7142   8
  -2  -1  19 917.505 27.3326   8
   1  -2 -19 912.864 21.0386   5
  -1   2  19 954.727 28.9277   8
   2   1  19 923.597 30.8068   8
  -1   2  21 13.5897 13.7616   3
   1  -2  21 1.40159 13.1496   4
  -2  -1  21-0.66668 12.4342   4
  -2  -1  21 1.39738 12.6786   3
   2   1  21 0.86992 14.2767   3
   1  -2 -21 17.5496 14.9103  10
  -1   2 -21-0.94720 13.7062  10
   2   1 -21 10.5439 13.5307  10
   1  -2  21 15.6833 14.9144   9
  -2  -1 -21 1.92229 13.9641  10
   2   1  21-6.38034 13.6796   9
   2   1  21 10.4329 13.0671   8
  -1   2  21 16.7006 12.7079   8
  -1   2  23 4764.34 88.4086   3
   1  -2  23 4936.94 85.2669   4
  -2  -1  23 4656.92 97.2900   1
  -2  -1  23 5028.79 85.8896   3
   2   1  23 5133.91 91.4124   3
   1  -2  23 4896.42 95.9994   9
   2   1  23 4671.30 95.2511   9
   1  -2 -23 4770.54 93.9262  10
  -1   2 -23 4632.71 92.6225  10
   2   1 -23 4942.42 93.6737  10
  -2  -1 -23 4864.85 93.8059  10
   2   1  23 4908.40 88.6188   8
  -1   2  23 4767.20 85.0240   8
  -1   2  25 530.171 28.5025   3
  -2  -1  25 592.344 35.3257   1
  -2  -1  25 572.644 27.3686   3
  -1   2  25 463.890 32.3004   1
   2   1  25 569.661 29.7991   3
   1  -2  25 517.550 31.9940   9
   2   1  25 572.441 33.1358   9
  -2  -1 -25 512.071 32.0370  10
   2   1 -25 524.070 31.5055  10
   1  -2 -25 494.294 31.5339  10
  -2  -1  25 516.440 32.5299   9
  -1   2 -25 517.268 30.7643  10
   2   1  25 539.430 28.2816   8
  -1   2  25 562.576 27.2475   8
  -1   2  27 81.8735 22.7724   1
   2   1  27 80.2476 18.4258   3
  -2  -1  27 75.1631 21.3940   1
  -1   2  27 99.5390 18.0706   3
  -1   2  27 75.7048 20.3464   9
   2   1 -27 67.3881 19.7665  10
   2   1  27 56.4584 20.5401   9
   1  -2  27 63.4734 20.8769   9
  -2  -1  27 73.0383 20.1207   9
  -2  -1 -27 57.6397 18.5908  10
   1  -2 -27 75.3789 19.9122  10
  -1   2 -27 61.6523 19.6977  10
   2   1  27 66.6415 17.6745   8
   2  -2   0 45053.0 556.703   6
  -2  -2   2 100.795 5.36546   4
   2   2  -2 109.605 5.63910   4
   2   2   2 106.738 3.92028   2
  -2   2   2 102.008 4.67311   1
  -2  -2   2 108.431 4.48523   1
   2   2  -2 100.245 4.24786   1
  -2  -2  -2 100.643 3.94670   2
   2  -2  -2 104.276 4.64737   1
   2   2   2 100.561 4.16903  10
  -2   2  -2 111.656 4.74523   9
   2  -2  -2 99.8687 3.92902  10
  -2  -2  -2 103.391 4.37495  10
   2  -2   2 108.582 4.66001   9
  -2   2   2 103.503 3.98373  10
  -2   2   2 95.3475 4.19343   5
   2   2  -2 113.075 3.99322   7
   2  -2  -2 100.726 4.36386   5
  -2  -2   2 121.441 4.10343   7
  -2   2  -2 105.938 3.44503   6
   2  -2   2 105.019 3.40356   6
   2   2   2 102.401 3.28708   6
  -2   2   4 2437.97 34.3066   5
  -2  -2   4 2430.39 37.2296   4
   2   2  -4 2423.16 37.3400   4
  -2  -2   4 2512.66 36.9678   1
  -2   2   4 2470.79 37.2201   1
  -2  -2   4 2440.89 32.3019   3
  -2  -2  -4 2418.00 33.5863   2
   2  -2  -4 2478.07 35.6478  10
   2   2   4 2473.70 35.4822  10
  -2  -2  -4 2491.40 35.6073  10
  -2   2  -4 2484.65 36.2394   9
   2  -2   4 2472.49 36.2472   9
  -2   2   4 2437.22 35.5539  10
   2  -2  -4 2453.62 34.5076   5
  -2   2  -4 2547.35 36.7617   8
   2  -2  -6 993.702 17.0634   4
  -2   2   6 990.263 17.0607   5
   2  -2   6 937.864 18.8187   4
  -2   2  -6 986.470 19.4205   3
  -2  -2   6 957.460 16.7759   3
   2   2  -6 928.119 20.1598   4
  -2  -2   6 987.161 20.5842   4
  -2   2   6 967.915 21.4450   1
  -2  -2  -6 927.139 19.2452  10
   2   2   6 946.617 19.1647  10
   2  -2   6 924.205 19.6695   9
   2  -2  -6 1009.09 20.1038  10
   2  -2   6 914.244 20.0112   8
  -2   2  -6 952.223 20.0522   8
   2  -2  -6 999.907 17.4192   5
   2   2  -6 933.616 16.8920   8
  -2   2  -8 426.381 14.0156   3
   2  -2  -8 387.501 10.6368   5
  -2   2   8 397.166 10.5848   5
   2   2   8 400.526 9.93192   4
  -2  -2   8 411.450 11.5100   3
   2  -2  -8 400.883 11.0693   4
  -2  -2   8 422.096 14.2227   4
   2  -2   8 413.286 12.9733   4
   2   2  -8 407.142 13.9601   4
  -2   2   8 390.047 11.0899   4
   2  -2   8 418.196 14.1757   3
   2  -2  -8 384.981 13.7649  10
  -2   2  -8 408.373 14.7423   8
  -2  -2  -8 394.358 13.5723  10
   2  -2   8 403.190 14.0809   9
   2   2   8 411.898 14.3193   8
   2   2  -8 392.288 11.5393   8
   2  -2   8 428.244 14.8364   8
   2  -2 -10 3249.25 48.2808   5
  -2   2 -10 3405.56 53.3964   3
   2   2 -10 3237.91 53.1551   4
   2  -2 -10 3254.78 49.0358   4
  -2  -2  10 3358.32 53.9458   4
  -2  -2  10 3198.85 50.0675   3
   2   2  10 3192.36 47.8587   4
  -2   2  10 3278.63 49.4770   4
   2  -2  10 3273.51 51.8397   4
   2  -2  10 3215.20 53.5248   3
  -2   2  10 3210.94 50.6568   8
   2   2  10 3206.34 54.4074   8
  -2   2 -10 3237.94 54.2704   8
   2   2 -10 3305.26 50.5021   8
  -2  -2 -10 3271.34 42.7066   5
   2  -2  10 3206.79 53.7695   8
  -2  -2  10 3199.62 49.7659   8
   2   2  12 3388.03 51.6269   4
  -2  -2  12 3470.24 57.3668   4
   2  -2  12 3345.71 55.5369   4
   2   2 -12 3396.74 52.9548   5
  -2   2  12 3627.71 54.0274   4
   2   2  12 3199.36 58.1956   3
   2  -2 -12 3446.42 51.1106   5
   2  -2 -12 3403.98 52.4369   4
  -2  -2  12 3405.63 54.4261   3
   2   2 -12 3471.04 54.5270   8
   2  -2 -12 3333.17 58.7101  10
   2  -2  12 3521.94 61.1325   9
  -2   2  12 3390.50 54.7182   8
  -2  -2 -12 3394.49 58.3623  10
  -2  -2 -12 3365.55 45.5608   5
  -2  -2  12 3383.98 53.9736   8
   2   2  14 3635.68 64.6731   3
   2  -2 -14 3815.64 55.9419   5
   2  -2 -14 3757.03 57.5485   4
   2   2  14 3770.55 57.3611   4
   2   2 -14 3793.66 58.0282   5
  -2   2  14 3868.61 59.1594   4
   2  -2  14 3625.67 63.2070   3
  -2  -2 -14 3691.98 64.9146  10
  -2   2 -14 3678.72 63.8383   8
   2  -2 -14 3717.35 65.2009  10
   2  -2  14 3772.43 67.4362   9
   2   2  14 3762.92 64.1351   8
   2  -2  14 3637.73 63.4231   8
  -2  -2 -14 3612.15 50.0947   5
  -2   2  16 2321.66 41.5564   4
   2  -2  16 2129.01 43.6819   4
   2   2 -16 2276.20 44.1635   4
  -2   2  16 2179.25 45.6516   3
   2   2  16 2260.47 40.4061   4
  -2  -2  16 2216.44 44.6886   4
  -2  -2  16 2238.49 43.5900   3
   2   2  16 2324.66 48.5985   3
   2  -2 -16 2272.32 40.3331   4
   2  -2  16 2203.08 46.1962   3
  -2   2  16 2233.65 43.5911   8
   2   2  16 2281.99 47.1686   8
  -2  -2 -16 2305.98 48.4799  10
  -2   2 -16 2244.97 47.4523  10
   2  -2 -16 2276.10 48.6284  10
   2  -2  16 2170.29 49.2799   9
   2  -2 -16 2217.43 37.9765   5
   2  -2  16 2300.17 46.6020   8
  -2  -2 -16 2164.62 32.4991   5
  -2   2 -18 1651.37 29.9665   5
  -2   2  18 1660.88 39.1273   3
  -2  -2  18 1524.47 37.6899   4
   2   2 -18 1650.09 37.3629   4
   2   2  18 1675.34 41.8769   3
   2  -2  18 1698.52 38.3072   4
   2  -2  18 1721.87 40.8823   3
  -2  -2  18 1705.93 38.0978   3
  -2  -2 -18 1598.11 41.9722  10
   2  -2  18 1570.57 43.4761   9
   2   2 -18 1693.25 42.2445  10
  -2   2 -18 1644.89 41.9530  10
   2  -2 -18 1695.18 42.4800  10
  -2  -2 -18 1521.83 25.2982   5
   2   2  18 1626.22 40.3570   8
   2  -2 -18 1707.45 31.2129   5
  -2   2  18 1583.34 36.8664   8
   2  -2  18 1697.36 40.3685   8
   2   2 -20 547.826 22.4509   4
  -2  -2  20 548.810 23.5380   4
   2   2  20 549.526 25.7920   3
   2  -2  20 527.289 22.7547   4
  -2   2  20 537.153 23.9369   3
  -2  -2  20 572.025 23.0949   3
   2  -2 -20 526.436 25.9060  10
  -2   2 -20 582.530 26.7045  10
   2   2 -20 550.620 26.1219  10
  -2  -2 -20 606.631 27.2828  10
   2  -2  20 465.504 26.3972   9
  -2   2  20 539.841 22.0973   8
   2   2  20 541.007 24.4168   8
   2  -2  20 582.449 25.6435   8
   2  -2  22 2055.58 47.0309   4
  -2  -2  22 2085.73 47.2910   4
   2   2  22 2008.14 51.1653   3
  -2   2  22 2004.00 48.7068   3
  -2  -2  22 2083.82 46.4614   3
  -2   2  22 1984.95 55.8803   1
  -2  -2  22 1856.88 55.4440   1
  -2  -2  22 1947.19 53.1196   9
  -2   2 -22 2060.10 52.6515  10
  -2  -2 -22 2005.88 53.3474  10
   2  -2 -22 1953.51 52.2484  10
   2  -2  22 1947.52 54.3278   9
   2   2 -22 1990.53 52.1974  10
   2   2  22 2043.82 49.1354   8
  -2   2  22 2001.73 45.5019   8
  -2   2  24 172.008 19.2480   3
   2   2  24 171.105 21.3775   3
  -2  -2  24 203.799 24.1835   1
  -2   2  24 194.819 23.6000   1
   2   2 -24 226.896 21.9890  10
   2  -2 -24 194.797 22.5256  10
   2   2  24 150.820 21.9396   9
  -2  -2 -24 159.228 21.9459  10
  -2   2 -24 195.592 22.3490  10
   2  -2  24 179.784 23.5979   9
  -2  -2  24 190.038 22.7983   9
  -2   2  24 205.436 18.9121   8
   2   2  24 178.478 20.8459   8
  -2   2  26 308.448 23.2331   3
  -2  -2  26 310.077 27.6621   1
  -2   2  26 355.320 28.7434   1
   2   2  26 358.503 25.4238   3
   2   2  26 351.148 28.4240   9
  -2   2 -26 335.422 26.6742  10
   2  -2  26 282.834 26.5411   9
   2   2 -26 304.308 26.0710  10
   2  -2 -26 297.324 25.8796  10
  -2  -2 -26 314.854 26.1508  10
  -2  -2  26 311.168 26.2580   9
   2   2  26 337.933 23.9013   8
  -2  -2  28 1.59155 20.2109   1
   2   2  28 9.27064 17.4965   3
  -2   2  28 9.66342 19.4085   1
  -2   2  28 5.05364 15.2604   3
  -2   2  28-7.25364 18.3744   9
   2   2 -28 22.9790 18.0415  10
   2  -2 -28 24.8735 18.0016  10
   2  -2  28-15.0302 20.4379   9
  -2   2 -28 1.33751 17.6821  10
   2   2  28 16.6252 19.1426   9
  -2  -2  28-5.74078 18.0817   9
  -2  -2 -28 16.5278 18.7285  10
   2   2  28-7.32089 15.9940   8
   2   3   1 3868.43 50.3579   4
   2   3  -1 3739.14 52.1213   4
  -2  -3   1 3675.44 52.0006   4
   2   3  -1 3779.89 49.1739   1
  -2  -3  -1 3771.69 50.9619   2
   2   3   1 3799.64 50.8657   2
  -2  -3   1 3850.71 49.1798   1
   3  -2  -1 3693.35 51.0335   1
  -3   2   1 3799.81 51.0802   1
  -3   2   1 3786.91 48.6317  10
   3  -2  -1 3784.36 48.6260  10
   3  -2  -1 3773.76 51.2211   5
  -3   2   1 3758.41 51.1387   5
   3  -2   1 3742.51 49.6556   6
  -3   2  -1 3795.91 50.5855   7
   2   3  -3 5815.62 79.8378   4
  -2  -3   3 5923.36 79.8517   4
  -2  -3  -3 5891.99 76.7098   2
  -2  -3   3 5734.35 77.2229   1
   2   3   3 5735.48 76.4973   2
  -3   2   3 5898.08 78.4970   1
   3  -2  -3 5702.20 78.4654   1
   2   3   3 5770.34 77.4777  10
   3  -2   3 5821.44 78.1322   9
   3  -2  -3 5966.04 76.6613  10
  -2  -3   3 5699.38 75.5229   9
  -2  -3  -3 6002.97 77.6966  10
  -3   2  -3 5844.35 78.0030   9
  -3   2   3 5805.65 76.6283  10
   2   3   3 5745.18 75.3336   6
  -3   2  -3 5849.50 78.7775   8
   3  -2   3 5724.54 75.7825   7
  -3   2   3 5716.46 77.2946   5
   3  -2  -3 5834.08 77.5161   5
   3  -2   3 5829.44 74.6042   6
   2   3  -3 5833.35 75.4832   7
  -2  -3   3 5819.28 75.4445   7
  -2  -3  -3 5899.26 75.5381   6
   2   3  -5 1773.95 25.7460   3
  -2  -3   5 1816.26 31.5259   4
   2   3  -5 1734.13 31.1275   4
  -3   2   5 1714.73 27.9740   5
  -3   2  -5 1950.21 30.3503   3
  -2  -3   5 1768.48 30.3436   1
   3  -2  -5 1740.16 30.7061   1
  -2  -3  -5 1861.09 27.7702   2
  -3   2   5 1724.41 30.7590   1
   3  -2   5 1767.47 29.9708   9
  -3   2  -5 1771.14 29.8679   9
   2   3   5 1949.47 30.7713  10
  -2  -3  -5 1975.09 30.2629  10
   3  -2  -5 1710.25 29.0325  10
   3  -2   5 1751.38 30.6719   8
  -3   2  -5 1791.49 30.7239   8
   3  -2  -5 1776.19 28.3189   5
  -2  -3  -5 1866.77 26.2629   6
   2   3  -7 27541.6 352.575   4
  -3   2  -7 28035.1 351.179   3
  -2  -3   7 28118.4 353.245   4
   3  -2  -7 27290.7 347.494   4
  -3   2   7 27079.2 347.723   5
   3  -2   7 27904.5 349.867   4
   3  -2  -7 27892.3 348.301   5
   2   3   7 27669.3 344.277   4
  -3   2   7 27334.4 353.969   1
  -3   2  -7 28019.8 352.470   8
  -2  -3  -7 27629.3 350.890  10
   3  -2   7 26808.2 351.360   9
   2   3   7 27356.2 350.519  10
   3  -2  -7 28065.8 351.267  10
  -2  -3  -7 28279.6 345.329   6
   2   3  -7 28241.6 347.430   8
   3  -2   7 26893.5 352.035   8
  -2  -3   9 619.514 19.0504   4
  -3   2  -9 602.177 17.4794   3
  -3   2   9 590.219 14.6695   5
   3  -2  -9 562.101 14.6967   5
   3  -2  -9 556.667 14.9026   4
   3  -2   9 568.501 16.1995   4
   2   3  -9 580.284 18.2652   4
   2   3   9 602.742 12.6433   4
  -2  -3   9 568.407 14.6637   3
  -3   2   9 549.130 19.6507   1
   3  -2   9 572.790 17.8266   3
   2   3   9 557.096 17.1916  10
  -3   2  -9 608.357 18.9506   8
   2   3  -9 632.299 15.7166   8
   3  -2  -9 571.267 17.6906  10
  -2  -3  -9 610.749 17.7793  10
   3  -2   9 531.778 18.2258   8
   2   3  11 2859.41 42.9603   4
   3  -2  11 2884.51 47.8395   4
   3  -2 -11 2849.29 45.0318   5
   3  -2 -11 2820.97 45.6549   4
  -2  -3  11 2951.45 50.7214   4
  -2  -3  11 2890.72 46.1984   3
   2   3 -11 2954.17 46.9634   8
  -3   2  11 2828.60 45.8937   8
   3  -2  11 2823.00 51.3629   9
   2   3  13 6110.20 94.8213   3
  -3   2  13 6222.96 88.6293   4
   3  -2 -13 6086.30 86.1159   5
   2   3  13 6095.26 84.7216   4
   3  -2 -13 6129.17 87.1581   4
  -3   2  13 6102.85 98.0862   1
   3  -2  13 5961.43 93.0290   3
  -2  -3  13 6109.34 88.3916   3
   2   3  13 5981.00 93.4060   8
   2   3 -13 6068.78 88.8093   8
  -3   2  13 6119.94 88.3854   8
   3  -2 -13 5970.74 93.8250  10
  -2  -3 -13 6222.72 94.0031  10
  -3   2 -13 5994.86 93.6493   8
   3  -2  13 6354.25 97.0266   9
   3  -2  13 6110.84 93.9276   8
  -2  -3  15 7322.98 111.375   4
  -3   2  15 7730.73 107.618   4
   2   3  15 7620.35 114.586   3
   2   3  15 7389.85 103.360   4
   3  -2 -15 7377.59 105.022   4
   2   3 -15 7327.91 110.343   4
   3  -2 -15 7491.71 103.919   5
  -3   2  15 7396.99 118.457   1
   3  -2  15 7359.55 112.639   3
   3  -2 -15 7398.17 114.115  10
  -2  -3 -15 7510.79 113.877  10
   2   3  15 7442.65 113.073   8
   3  -2  15 7604.05 117.567   9
  -3   2 -15 7557.48 113.299  10
  -3   2 -15 7370.41 112.941   8
   3  -2  15 7535.58 113.324   8
   3  -2 -17 7.65158 7.20531   5
   3  -2  17 0.56943 10.1871   4
   2   3  17-0.75146 12.0200   3
   2   3 -17-5.39819 10.3996   4
   2   3  17 5.31924 7.75290   4
  -3   2 -17 5.76452 5.76495   5
  -2  -3  17 16.4587 10.3571   4
  -2  -3  17 2.61893 9.52998   3
   3  -2  17 13.3144 11.5730   3
  -3   2  17 10.1219 12.9345   1
  -2  -3 -17-1.52998 11.3785  10
   3  -2 -17 2.30109 12.1673  10
   2   3  17 20.5593 12.0970   8
  -3   2 -17 13.2051 12.0781  10
   3  -2  17 10.2872 12.8719   9
  -3   2  17 13.2977 9.69647   8
   3  -2  17 6.94029 11.4797   8
  -3   2  19 4361.28 74.6961   3
   2   3 -19 4144.53 67.1066   5
   3  -2  19 4188.77 72.7292   4
   3  -2 -19 4287.21 67.8776   4
   2   3  19 4186.70 78.4111   3
   2   3 -19 4490.86 74.0118   4
  -2  -3  19 4277.64 74.9486   4
  -3   2  19 4233.25 83.8462   1
  -2  -3  19 4150.91 79.6418   9
  -3   2 -19 4118.96 77.7930  10
   3  -2 -19 4161.79 79.2309  10
   2   3  19 4279.37 76.5209   8
  -2  -3 -19 4037.23 78.9095  10
   3  -2  19 4006.68 80.4437   9
  -3   2  19 4272.20 70.9320   8
   3  -2  19 4205.40 76.9359   8
  -3   2  21 73.2165 14.2935   3
   3  -2  21 38.8698 12.8009   4
  -2  -3  21 48.5459 13.9485   4
   2   3  21 44.8114 14.3679   3
  -3   2  21 18.5914 15.2949   1
   3  -2 -21 48.0229 15.0501  10
   3  -2  21 30.0876 14.3509   9
  -2  -3  21 25.9786 14.7266   9
  -2  -3 -21 43.4430 14.7211  10
   2   3 -21 35.5178 13.8152  10
  -3   2 -21 46.1388 15.3395  10
   2   3  21 42.8570 14.3373   8
   3  -2  21 23.5622 14.5772   8
  -3   2  21 44.3942 12.4612   8
  -3   2  23 349.776 21.9061   3
   3  -2  23 365.144 21.7396   4
   2   3  23 397.964 25.2890   3
  -2  -3  23 348.852 22.0641   4
  -2  -3  23 346.461 26.5690   1
  -3   2  23 412.408 28.7302   1
   3  -2  23 334.436 25.7158   9
   3  -2 -23 351.683 24.9325  10
  -2  -3 -23 348.279 24.6606  10
   2   3 -23 326.694 24.1825  10
  -2  -3  23 331.261 24.9364   9
  -3   2 -23 374.551 25.1802  10
   2   3  23 367.299 23.8179   8
  -3   2  23 344.320 20.1839   8
  -3   2  25 52.4262 16.1302   3
   2   3  25 38.8245 18.0614   3
  -3   2  25 53.8136 19.2176   1
  -2  -3  25-4.16083 20.1146   1
   3  -2 -25 40.9877 17.7633  10
  -2  -3  25 37.3280 18.6520   9
  -2  -3 -25 20.6702 17.0595  10
   3  -2  25 34.3764 18.6687   9
   2   3  25 54.1018 18.1116   9
   2   3 -25 44.8409 18.2134  10
  -3   2 -25 41.9265 17.6220  10
   2   3  25 19.2114 16.2569   8
  -3   2  27 70.2614 16.4315   3
  -3   2  27 49.5326 20.7221   1
  -2  -3  27 27.4154 20.0024   1
   2   3  27 76.0080 18.2209   3
  -2  -3  27 59.8885 20.2186   9
   2   3  27 17.3190 18.4859   9
  -2  -3 -27 60.1808 20.0554  10
   3  -2 -27 99.3007 20.8376  10
   3  -2  27 84.5607 21.3212   9
   2   3 -27 46.6529 18.8045  10
  -3   2 -27 37.0221 18.8563  10
   2   3  27 99.6525 18.5131   8
   3  -1   0 2710.69 37.7067   1
   1   3   0 2736.80 37.4963   2
  -1  -3   0 2727.95 37.5841   2
  -3   1   0 2799.32 37.7673   1
  -1  -3   0 2719.04 37.5577   4
   1   3   0 2660.32 37.5076   4
   3  -1   0 2727.83 37.9313   7
  -3   1   0 2739.78 37.4671   5
  -3   1   0 2798.55 38.0202   7
   3  -1   0 2778.56 37.5340   5
   1   3  -2 2424.53 36.4028   4
  -3   1   2 2462.33 35.1034   5
  -1  -3   2 2454.90 36.5306   4
  -1  -3  -2 2433.21 34.6384   2
   3  -1  -2 2412.59 35.7354   1
  -3   1   2 2472.48 35.7442   1
   1   3   2 2447.54 34.5880   2
  -1  -3   2 2467.45 33.8167   1
   3  -1   2 2446.55 35.0420   9
  -1  -3  -2 2475.30 35.0784  10
  -1  -3   2 2484.38 33.3418   9
   1   3   2 2488.18 34.9927  10
   3  -1  -2 2525.88 33.7816  10
  -3   1  -2 2489.13 35.1109   9
   1   3  -2 2590.96 33.4140   9
   3  -1  -2 2569.88 35.3178   5
   3  -1   2 2461.34 35.8968   8
  -3   1  -2 2475.75 36.0672   8
   3  -1   2 2491.52 34.5399   7
   1   3   2 2485.51 33.9955   6
  -1  -3  -2 2506.88 34.1269   6
   3  -1  -4 5.63149 4.29571   5
   1   3  -4 3.53933 5.88694   4
  -1  -3   4 14.4763 5.98678   4
  -3   1   4 11.3795 4.40646   5
  -3   1  -4 15.3672 5.36603   3
  -3   1   4 6.78872 5.19941   1
   3  -1  -4 4.70029 5.16737   1
  -1  -3  -4 7.78096 4.44367  10
   3  -1   4 4.72560 4.68440   9
  -1  -3   4 5.85561 3.94840   9
  -3   1  -4 5.27370 4.93270   9
   1   3   4 4.54754 4.43617  10
   3  -1   4 17.8151 6.01027   8
  -1  -3  -4 4.17282 3.22189   6
   1   3  -6 73368.3 932.200   4
   1   3  -6 75089.4 927.706   3
   3  -1  -6 75057.8 929.315   4
   3  -1  -6 76022.0 929.390   5
  -3   1  -6 76849.7 931.773   3
   1   3   6 74649.6 924.696   4
  -3   1   6 74210.1 929.060   5
  -1  -3   6 75342.8 932.879   4
   3  -1   6 73144.0 931.746   3
  -3   1   6 74471.7 933.661   1
  -1  -3  -6 74390.6 931.121  10
  -1  -3   6 72548.1 930.298   9
  -3   1  -6 77876.5 933.402   8
   3  -1   6 73107.4 931.349   9
   1   3   6 75756.2 930.918  10
  -1  -3  -6 77180.4 927.202   6
   3  -1   6 72872.8 932.638   8
   1   3  -6 76935.3 928.878   8
   1   3   6 75082.3 924.171   5
   3  -1   8 881.121 18.7944   4
  -3   1   8 847.860 18.0524   5
  -3   1   8 853.857 19.0285   4
   1   3  -8 859.563 20.9661   4
   1   3   8 864.017 15.3925   4
   1   3   8 905.166 13.8715   5
  -1  -3   8 862.386 21.0682   4
   3  -1  -8 839.870 18.2169   5
  -3   1  -8 866.950 20.6818   3
   1   3  -8 878.943 18.0106   3
   3  -1  -8 866.177 18.9439   4
  -3   1   8 887.633 23.0414   1
   3  -1   8 859.112 21.1602   3
   3  -1  -8 891.945 20.8875  10
   3  -1   8 862.085 21.1808   9
  -1  -3  -8 854.537 20.6170  10
  -3   1  -8 869.609 21.7575   8
  -3   1   8 892.877 17.4957   8
   1   3  -8 848.837 18.5807   8
   3  -1   8 890.325 22.0927   8
   1   3  10 5854.50 77.8771   4
   3  -1  10 5897.80 81.9567   4
  -1  -3  10 5222.97 84.2139   4
   3  -1 -10 5702.56 81.9555   4
   3  -1 -10 5810.44 80.8367   5
   1   3 -10 5609.74 84.5607   4
  -3   1  10 5689.08 82.2524   4
   3  -1  10 5603.09 85.6022   3
  -1  -3  10 5746.03 81.6436   3
  -3   1 -10 5911.65 86.8070   8
  -3   1  10 6118.24 81.0419   8
   1   3 -10 5767.28 82.2746   8
   1   3  10 5742.17 84.7239   8
   3  -1  10 5742.10 85.9915   8
  -1  -3 -10 5770.42 74.7608   5
   3  -1  12 535.473 16.8902   4
  -3   1  12 519.099 17.2488   4
   3  -1 -12 526.045 15.4201   5
   1   3  12 534.254 14.3496   4
   3  -1 -12 520.608 16.3347   4
  -1  -3  12 518.428 16.8685   3
  -3   1  12 564.444 22.1833   1
   1   3 -12 525.681 17.5637   8
   3  -1 -12 510.358 19.4720  10
  -1  -3 -12 516.132 19.7522  10
   3  -1  12 535.629 21.4957   9
  -3   1  12 525.000 16.2535   8
  -3   1 -12 539.149 19.2947  10
  -1  -3 -12 511.055 10.8325   5
   1   3  14 151.269 9.23434   4
   3  -1 -14 102.449 9.81977   4
   1   3 -14 105.621 11.0689   4
   3  -1 -14 104.112 8.81783   5
   1   3  14 109.136 13.1502   3
  -3   1  14 110.328 10.4988   4
  -3   1  14 102.938 13.7604   1
   3  -1  14 106.021 12.6639   3
  -1  -3 -14 107.354 13.1929  10
   3  -1  14 100.613 13.3691   9
  -3   1 -14 124.745 12.3724  10
   1   3  14 102.015 12.6615   8
  -1  -3 -14 99.6760 5.64423   5
   3  -1  14 90.3445 12.3607   8
  -3   1  14 130.489 10.4340   8
  -3   1 -16 23.6531 5.40441   5
   1   3 -16 8.99692 9.62806   4
   3  -1 -16 19.3055 7.26056   5
  -1  -3  16 25.0174 10.5736   4
   1   3  16 31.7564 7.64921   4
  -3   1  16 20.4778 9.65584   3
   1   3 -16 17.1687 7.28249   5
   1   3  16 21.1984 11.6566   3
  -3   1  16 29.9495 12.3096   1
  -1  -3  16 7.27586 9.61357   3
   3  -1  16 20.0239 11.1103   3
   1   3  16 24.1322 10.8654   8
  -3   1 -16 23.2427 11.3616  10
   3  -1  16 18.3428 11.3554   9
  -1  -3  16 25.4959 11.0420   9
  -1  -3 -16 17.8205 10.5440  10
   3  -1 -16 17.7373 11.4996  10
  -1  -3 -16 21.8255 4.60010   5
   3  -1  16 14.4012 10.5247   8
   1   3  18 11058.4 147.933   4
   1   3 -18 10965.4 155.750   4
  -3   1 -18 10805.4 142.008   5
  -3   1  18 10782.1 155.124   3
   3  -1  18 10896.1 153.715   4
   3  -1 -18 10946.5 151.075   4
   1   3  18 10972.2 160.566   3
  -1  -3  18 10830.9 157.103   4
   3  -1  18 10721.9 159.915   3
  -3   1  18 10799.8 166.714   1
   3  -1 -18 11127.4 162.114  10
  -3   1 -18 10723.5 160.870  10
  -1  -3  18 10693.0 162.508   9
   3  -1  18 10603.8 163.917   9
  -1  -3 -18 10626.1 161.528  10
   1   3  18 10985.7 157.767   8
   3  -1  18 11031.0 159.463   8
  -3   1  18 11048.9 152.356   8
   1   3  20 341.724 22.2514   3
  -1  -3  20 370.451 20.3209   4
  -3   1  20 321.799 17.6405   4
   3  -1 -20 348.545 16.9868   4
  -3   1  20 327.187 19.8072   3
   3  -1  20 368.330 18.9785   4
  -3   1  20 323.890 24.1150   1
   3  -1  20 377.456 22.9304   3
   3  -1 -20 354.227 22.7196  10
  -1  -3 -20 367.888 22.5969  10
   1   3 -20 308.055 21.8343  10
   3  -1  20 364.481 23.3891   9
  -3   1 -20 369.167 22.5955  10
  -1  -3  20 346.977 23.2244   9
   3  -1  20 349.380 21.4044   8
  -3   1  20 361.269 18.4005   8
   1   3  20 353.063 20.9788   8
  -3   1  22 748.775 27.8843   3
   1   3  22 775.970 31.3056   3
  -1  -3  22 686.424 27.4182   4
   3  -1  22 658.584 25.4842   4
  -3   1  22 718.507 34.2854   1
   3  -1  22 714.850 29.7629   3
   3  -1 -22 653.900 30.0179  10
  -1  -3 -22 690.877 31.5157  10
  -1  -3  22 743.852 32.8259   9
   3  -1  22 619.617 31.2084   9
   1   3 -22 683.006 30.2022  10
  -3   1 -22 726.398 30.9888  10
   1   3  22 701.818 28.8218   8
  -3   1  22 694.629 25.2323   8
   3  -1  22 687.198 29.1425   8
  -1  -3  24 130.248 17.1796   4
   1   3  24 141.180 19.5798   3
  -3   1  24 157.853 17.8495   3
  -3   1  24 113.412 20.5712   1
  -1  -3  24 125.789 20.9578   9
   1   3 -24 144.436 19.1602  10
  -3   1 -24 149.104 20.3686  10
   3  -1  24 103.324 19.8943   9
  -1  -3 -24 141.197 20.4740  10
   3  -1 -24 179.861 21.0437  10
   3  -1  24 180.864 20.4237   8
   1   3  24 132.233 18.3348   8
  -3   1  26 19.4897 14.4018   3
  -3   1  26 11.8162 18.0564   1
   1   3  26 1.08108 17.1485   3
  -1  -3  26-17.3724 19.4144   1
   3  -1 -26 22.5068 18.0936  10
   1   3 -26 50.6042 17.8962  10
  -1  -3 -26 16.5754 16.6516  10
   1   3  26 36.9371 18.1731   9
  -1  -3  26-1.31791 17.2541   9
   3  -1  26-1.38433 17.3482   9
  -3   1 -26 3.67346 16.8773  10
   1   3  26-10.4576 15.9890   8
  -1  -3  28 311.902 30.3779   1
   1   3  28 365.984 27.3002   3
   1   3  28 330.447 31.2944   1
  -3   1  28 323.312 30.6645   1
  -1  -3  28 286.953 29.5193   9
   3  -1 -28 331.641 29.3499  10
   3  -1  28 342.782 30.1963   9
   1   3 -28 369.390 28.6953  10
   1   3  28 255.411 28.4144   9
  -3   1 -28 362.670 29.2251  10
  -3   1  28 338.647 30.2500   9
  -1  -3 -28 280.726 27.9659  10
   1   3  28 359.753 25.6158   8
  -3   0   1 181.343 5.48624   5
   0  -3   1 204.096 5.94859   4
   3   0  -1 192.181 5.68755   5
  -3   0  -1 181.939 4.87618   5
   0   3  -1 187.787 5.71245   4
   0  -3   1 193.348 5.05714   2
   0   3  -1 170.381 4.90990   2
  -3   0   1 182.040 5.59458   1
   3   0  -1 193.881 5.68931   1
   0  -3  -1 190.784 5.32517   2
   0   3   1 186.536 5.22914   2
  -3   0  -1 167.805 4.79533   9
  -3   0  -1 177.668 5.94600   8
   3   0   1 178.187 4.76643   9
   3   0   1 181.119 5.79018   8
  -3   0   1 179.809 5.79812   7
   3   0  -1 175.037 5.73231   7
   3   0   1 184.286 4.74267   5
   3   0   1 188.076 5.57756   7
   0   3   1 181.833 5.12189   6
   0  -3  -1 177.016 5.14649   6
   0   3  -3 230.694 8.14315   4
   0  -3   3 225.744 8.22378   4
  -3   0   3 224.662 7.28009   5
   3   0  -3 230.038 7.45309   5
  -3   0  -3 241.126 8.00913   3
   3   0  -3 209.164 7.78885   1
  -3   0   3 220.799 7.69313   1
   3   0   3 246.077 8.20127   3
  -3   0  -3 231.994 8.82241   8
   0   3   3 225.918 7.31594  10
   3   0   3 240.992 7.36459   9
   0  -3  -3 229.378 7.30710  10
  -3   0  -3 238.682 6.42441  10
  -3   0  -3 236.110 7.41591   9
   3   0   3 233.381 8.84097   8
   0  -3   3 222.856 6.81386   9
   0   3  -3 220.512 6.67124   9
   0  -3  -3 224.921 6.46403   6
   0   3   3 212.996 6.23110   6
  -3   0  -3 237.563 5.19627   5
   3   0  -5 1733.30 28.4507   4
  -3   0  -5 1787.00 29.8018   3
   3   0  -5 1813.63 28.4379   5
   3   0   5 1734.27 29.7729   3
   0  -3   5 1690.14 29.5471   4
   0   3  -5 1757.93 29.6622   4
  -3   0   5 1766.31 28.1335   5
  -3   0   5 1717.54 30.3196   1
   0   3  -5 1764.66 26.9285   3
   3   0   5 1730.36 30.5541   8
  -3   0  -5 1846.99 28.3961  10
   0  -3   5 1685.02 28.1756   9
  -3   0  -5 1764.66 30.6300   8
   3   0   5 1681.82 28.9432   9
  -3   0   5 1795.07 24.9063   8
   0   3   5 1760.21 28.6036  10
   0  -3  -5 1786.01 28.8507  10
   0   3   5 1731.57 24.6876   5
   0   3   7 43810.5 541.594   5
  -3   0   7 43126.3 547.334   4
   0   3  -7 42604.2 548.362   4
   0  -3   7 44362.9 549.059   4
   3   0   7 43208.3 549.545   3
   0  -3  -7 44288.1 541.344   4
   3   0  -7 43027.5 547.184   4
   0   3  -7 43719.0 545.637   3
   3   0  -7 45300.8 546.571   5
   0   3   7 44486.0 541.969   4
  -3   0   7 43058.6 551.236   1
   3   0   7 43466.2 550.044   8
  -3   0  -7 43533.8 550.353   8
   0  -3  -7 44409.9 548.543  10
   3   0   7 42978.5 549.318   9
  -3   0   7 44041.1 543.560   8
  -3   0  -7 43610.1 547.805  10
   0  -3   7 42479.1 547.895   9
   0   3   7 42889.3 548.014  10
   0   3  -7 43937.9 546.682   8
   3   0  -9 8160.71 108.877   5
   3   0   9 7845.08 113.142   3
   0  -3   9 7965.97 112.019   4
   0   3  -9 7992.86 109.134   3
   0   3   9 8356.40 105.661   4
  -3   0   9 7992.94 110.669   4
   0  -3  -9 8010.58 104.521   4
   0   3   9 8121.49 103.991   5
   3   0  -9 7944.04 110.299   4
   0   3  -9 7856.35 111.385   4
   3   0   9 7986.58 108.070   4
  -3   0   9 7901.57 115.476   1
  -3   0  -9 7999.12 111.885  10
   0  -3  -9 8180.61 112.514  10
  -3   0   9 8152.98 107.242   8
  -3   0  -9 8100.33 113.699   8
   3   0   9 8109.76 113.561   8
   0  -3   9 7918.03 112.418   9
   0   3  -9 8030.68 110.313   8
   3   0   9 8020.61 113.889   9
   0  -3  -9 8137.08 104.038   5
   3   0 -11 12914.6 166.351   5
   0   3 -11 11979.9 168.888   4
   3   0 -11 12399.8 168.114   4
  -3   0  11 12865.5 169.368   4
   3   0  11 12714.2 166.269   4
   0  -3  11 12583.5 170.356   4
   0   3  11 12778.2 163.558   4
   0  -3  11 12445.8 168.110   3
   0   3  11 12619.5 169.491   8
   0   3 -11 12659.4 169.170   8
  -3   0  11 12651.6 165.704   8
   0  -3 -11 12651.7 161.045   5
   3   0 -13 1662.19 31.7134   5
  -3   0  13 1735.22 34.8410   4
   3   0 -13 1708.83 33.7870   4
  -3   0  13 1663.26 33.4046   3
  -3   0 -13 1683.13 26.1828   5
   3   0  13 1738.81 32.7541   4
   0   3  13 1745.96 30.3847   4
   3   0  13 1633.55 37.1312   3
   0  -3  13 1717.93 38.6509   9
  -3   0 -13 1680.08 36.8416  10
   3   0  13 1671.53 38.6772   9
   0  -3 -13 1718.08 37.5285  10
  -3   0  13 1706.83 32.1891   8
   3   0  13 1730.20 37.7820   8
   0  -3 -13 1671.94 27.3088   5
   0   3 -15 1840.24 39.8475   4
   3   0 -15 2030.48 35.9956   5
   0   3  15 1924.28 34.7323   4
   3   0  15 1955.31 42.8660   3
   0  -3  15 1908.20 40.9747   4
  -3   0 -15 1966.66 29.9284   5
   0  -3  15 1902.41 39.6694   3
   0  -3  15 1899.06 43.5281   9
   3   0  15 1912.03 44.5119   9
  -3   0 -15 1992.25 42.6476  10
   0   3  15 1912.40 40.8006   8
   0  -3 -15 1914.26 43.3273  10
   3   0 -15 1922.28 42.6925  10
   0  -3 -15 1949.00 31.2120   5
   3   0  15 2098.59 42.9770   8
   0  -3  17 122.911 13.3859   4
   0   3  17 119.634 10.1603   4
  -3   0  17 116.220 12.3596   4
   0   3 -17 116.370 9.71125   5
  -3   0 -17 144.024 6.98243   5
  -3   0  17 105.195 12.3554   3
   0   3  17 119.677 14.3323   3
   3   0 -17 135.136 11.8535   4
   3   0  17 144.168 14.8312   3
  -3   0  17 111.549 15.4647   1
  -3   0 -17 129.872 14.4811  10
   0  -3  17 113.565 14.8866   9
   0  -3 -17 126.614 14.5658  10
   0   3  17 125.165 13.2184   8
   3   0  17 112.090 14.8745   9
   3   0 -17 127.206 14.4922  10
   3   0  17 132.353 15.3848   8
   0  -3 -17 120.683 7.43872   5
   3   0 -19 5747.87 89.1014   4
   0   3  19 5774.18 96.5302   3
  -3   0  19 5683.55 91.2902   3
   0  -3  19 5526.03 92.6156   4
   3   0  19 5658.09 89.0362   4
  -3   0  19 5608.11 90.1299   4
   3   0  19 5760.45 96.9192   3
  -3   0  19 5665.69 102.891   1
   0   3 -19 5718.46 97.9710  10
   0  -3  19 5653.97 99.5156   9
   0  -3 -19 5710.45 98.6616  10
   3   0  19 5510.86 100.390   9
   0   3  19 5742.04 93.2911   8
  -3   0 -19 5697.58 97.7345  10
   3   0 -19 5619.35 97.9407  10
   3   0  19 5843.41 95.8638   8
  -3   0  19 5828.17 88.9349   8
  -3   0  21 410.392 20.7721   3
   0   3  21 362.793 22.2577   3
   0  -3  21 345.718 20.1795   4
   3   0 -21 373.794 18.5881   4
   3   0  21 360.600 19.1001   4
  -3   0  21 356.443 19.0548   4
  -3   0  21 313.139 24.4659   1
   3   0  21 363.173 23.3288   3
   0  -3 -21 408.368 23.8190  10
   0   3 -21 359.363 23.4881  10
   3   0  21 373.472 24.3554   9
  -3   0 -21 347.288 22.4475  10
   3   0 -21 349.698 23.0521  10
   0  -3  21 375.795 23.9593   9
   0   3  21 371.953 21.6653   8
   3   0  21 357.327 22.1249   8
  -3   0  21 362.580 18.8507   8
   0   3  23 14.9173 16.2606   3
   0  -3  23 25.7384 14.5460   4
  -3   0  23 24.3079 17.3626   1
  -3   0  23 49.4583 14.3184   3
   3   0  23 24.0426 16.9806   3
   0  -3 -23 47.4383 17.3279  10
   0  -3  23-5.74982 16.8463   9
  -3   0 -23 55.1818 17.6652  10
   3   0  23 45.6693 17.3964   9
   3   0 -23 40.8489 16.4158  10
   0   3 -23 83.8605 17.7513  10
   0   3  23 39.8407 15.2811   8
   3   0  23 43.6976 16.3767   8
   0   3  25 437.540 27.1147   3
  -3   0  25 391.707 29.8505   1
  -3   0  25 463.986 24.3443   3
  -3   0 -25 417.665 27.4935  10
   0   3 -25 483.239 29.5532  10
   0  -3 -25 441.491 28.6287  10
   3   0 -25 460.919 28.9482  10
   3   0  25 425.016 29.4705   9
   0  -3  25 424.338 28.7471   9
   3   0  25 398.631 25.5870   8
   0   3  25 387.913 24.2843   8
   0  -3  27 13.6003 18.8373   1
   0   3  27 16.9757 19.1850   1
  -3   0  27 24.6397 18.2887   1
   0   3  27 11.9038 16.3417   3
  -3   0  27 17.8206 17.8158   9
   3   0 -27 23.4220 18.2532  10
   0  -3  27 36.1903 19.3147   9
   0   3 -27 5.14616 17.5367  10
   0  -3 -27 63.9994 19.8328  10
   3   0  27 17.4113 18.9977   9
  -3   0 -27 42.7796 19.3198  10
   0   3  27 24.0832 18.9108   9
   0   3  27 36.6041 16.2060   8
   3   1   0 17779.9 224.261   1
   3   1   0 17935.7 223.086   3
   1  -3   0 18220.6 223.761   2
   3   1   0 17831.6 224.272   5
  -3  -1   0 18081.6 223.209   3
  -3  -1   0 17718.8 224.318   5
   3   1   0 17744.8 224.695   7
   1  -3   0 18033.0 224.071   6
  -1   3   0 17872.6 224.069   6
   3   1  -2 380.856 9.32717   5
   1  -3   2 435.084 9.57851   4
  -3  -1  -2 370.993 7.24480   5
  -3  -1  -2 372.845 9.35159   3
   3   1   2 391.394 9.39055   3
   3   1   2 413.110 7.19441   5
  -3  -1   2 387.667 9.05799   1
   1  -3   2 376.081 7.41555   2
   1  -3  -2 392.284 8.44224   1
  -1   3  -2 380.103 7.42277   2
  -1   3   2 372.297 8.21337   1
   3   1  -2 380.012 8.99410   1
  -1   3  -2 392.379 8.53619   9
  -3  -1  -2 398.655 8.29533   9
  -3  -1  -2 373.654 7.55738  10
  -1   3   2 381.530 8.42506  10
   3   1   2 380.416 9.78926   8
   1  -3   2 372.864 8.46916   9
   3   1   2 375.862 7.53369  10
   3   1   2 379.289 8.16315   9
   1  -3  -2 388.792 8.51901  10
  -1   3   2 378.474 8.47656   6
   3   1  -2 400.827 8.94133   7
   1  -3  -2 373.266 8.49438   6
  -3  -1   2 368.933 8.87723   7
  -1   3  -4 5173.33 70.7074   4
   3   1  -4 5227.53 70.6028   5
   1  -3   4 5179.44 70.5930   4
  -3  -1   4 5244.98 71.1195   4
   3   1  -4 5156.48 70.7991   4
   3   1   4 5179.49 71.5915   3
  -3  -1  -4 5311.68 66.4441   2
  -3  -1   4 5231.75 71.1881   1
   3   1  -4 5026.98 70.9338   1
   3   1   4 4975.50 66.1169   2
   3   1   4 5184.75 68.9594  10
   3   1   4 5038.97 69.9624   9
  -1   3  -4 5304.50 69.9396   9
  -3  -1  -4 5121.70 68.9826  10
   1  -3  -4 5206.87 69.8554  10
  -1   3   4 5181.86 69.7165  10
   1  -3   4 5197.24 69.8727   9
   3   1   4 5089.51 71.9127   8
  -1   3   4 5217.12 67.5949   5
   3   1  -6 3863.81 56.8068   4
  -3  -1   6 3869.48 56.9497   4
   1  -3  -6 3849.25 51.1829   4
  -1   3  -6 3867.47 56.6956   4
   3   1  -6 3925.66 55.9465   5
   3   1   6 3790.14 58.1800   3
  -1   3   6 3835.21 52.1332   5
   1  -3   6 3893.69 56.6582   4
  -3  -1   6 3906.66 58.4801   1
  -3  -1  -6 3818.98 51.2199   2
  -1   3  -6 3903.67 55.0426   3
  -1   3   6 3965.13 56.3620  10
   1  -3  -6 3927.58 56.3684  10
   1  -3   6 3793.93 56.2324   9
   3   1  -6 3943.21 52.2499   8
  -3  -1  -6 3842.09 55.7693  10
   3   1   6 3828.15 58.2500   8
   1  -3  -6 3906.25 52.5106   5
  -3  -1   6 3910.36 51.7973   8
  -1   3  -6 3837.74 56.0020   8
  -1   3  -8 2923.51 45.2104   3
  -1   3  -8 2860.49 46.4424   4
  -3  -1   8 3013.93 47.3065   4
   3   1  -8 2982.42 46.9668   4
   1  -3   8 2993.77 46.8891   4
  -1   3   8 2841.97 41.2539   4
   3   1   8 2868.89 48.1397   3
   3   1  -8 2967.32 45.2362   5
   1  -3  -8 2876.61 41.0218   4
  -1   3   8 2868.11 41.1263   5
  -3  -1   8 2908.17 49.6299   1
   1  -3  -8 2897.62 46.9479  10
  -1   3   8 2949.39 46.8657  10
   3   1   8 2975.86 48.7432   8
  -3  -1  -8 2949.44 46.6717  10
   1  -3   8 2877.10 46.9254   9
  -3  -1   8 2910.25 42.3450   8
  -1   3  -8 2910.57 46.0856   8
   1  -3  -8 2913.19 41.4215   5
  -3  -1  10 1304.60 27.8907   4
  -1   3  10 1250.48 21.8144   5
   1  -3 -10 1244.44 22.2088   4
  -1   3  10 1285.09 23.1408   4
  -3  -1  10 1276.16 24.9676   3
  -1   3 -10 1232.27 26.2091   3
  -1   3 -10 1201.10 27.1325   4
   1  -3  10 1259.61 27.6773   4
   3   1 -10 1306.44 25.4862   5
   3   1  10 1229.24 23.8249   4
   3   1 -10 1216.38 27.0463   4
  -3  -1 -10 1287.58 18.3002   5
  -1   3 -10 1274.85 27.5984   8
  -3  -1  10 1256.02 23.9028   8
   1  -3 -10 1264.14 22.0330   5
   3   1 -12 16.4796 9.27051   4
   1  -3 -12 20.9237 6.85024   4
   3   1  12 40.3516 8.33979   4
  -1   3  12 21.2431 7.25199   4
  -3  -1  12 40.6171 8.87278   3
   3   1  12 15.8789 11.7097   3
  -3  -1  12 27.7754 10.2081   4
  -3  -1 -12 19.6253 3.82832   5
   1  -3  12 52.3079 12.7483   9
  -3  -1 -12 9.37000 11.6749  10
  -1   3  12 49.8511 10.3407   8
   1  -3 -12 23.8081 10.9146  10
  -3  -1  12 29.6811 8.64936   8
   1  -3 -12 21.9243 6.12056   5
   3   1 -14 3910.38 59.6313   5
   3   1  14 3749.55 66.1562   3
   1  -3 -14 3753.87 56.7342   4
   3   1  14 3548.58 58.6170   4
  -3  -1 -14 3824.30 51.0748   5
  -1   3  14 3899.97 58.3737   4
   1  -3  14 3997.35 68.8740   9
  -3  -1 -14 3779.96 65.7633  10
   1  -3 -14 3828.24 66.8153  10
   3   1  14 3912.93 66.1655   8
  -3  -1  14 3831.38 59.6806   8
   1  -3 -14 3791.20 55.2852   5
  -3  -1 -16 1462.16 23.1983   5
  -3  -1  16 1521.44 33.3603   3
   3   1  16 1470.39 37.5556   3
   3   1 -16 1544.19 34.1951   4
  -1   3  16 1546.32 30.5299   4
   1  -3  16 1475.35 35.2557   4
  -3  -1  16 1534.93 34.8915   4
  -3  -1  16 1637.06 41.7602   1
  -1   3  16 1485.73 35.0538   8
  -1   3 -16 1473.35 35.5612   8
   1  -3  16 1486.50 39.1146   9
  -3  -1 -16 1556.48 38.2918  10
   1  -3 -16 1495.20 38.3564  10
   1  -3 -16 1571.32 27.4880   5
   3   1  16 1482.21 37.1786   8
  -1   3 -18 958.977 22.2025   5
   1  -3  18 992.029 29.4789   4
  -1   3  18 996.939 30.1545   3
   3   1 -18 1030.70 27.8267   4
  -1   3  18 949.724 24.0117   4
  -3  -1  18 992.946 27.5976   3
   3   1  18 893.344 30.8230   3
  -3  -1  18 948.552 27.8722   4
  -3  -1  18 963.524 34.7688   1
  -1   3  18 978.568 28.4010   8
   3   1  18 911.884 32.1792   9
   3   1 -18 991.918 32.1602  10
   1  -3 -18 966.931 31.7562  10
  -3  -1 -18 970.277 31.5205  10
   1  -3  18 907.646 32.0329   9
   3   1  18 1000.10 30.9670   8
   1  -3 -18 939.156 20.5172   5
  -3  -1  18 901.935 26.1652   8
  -3  -1 -18 860.236 16.2850   5
  -3  -1  20 620.207 23.3582   3
  -1   3  20 574.634 25.3032   3
   3   1 -20 586.969 22.2639   4
   3   1 -20 542.690 18.6704   5
  -3  -1  20 569.203 22.9388   4
   3   1  20 551.519 25.9442   3
   1  -3  20 618.249 24.7891   4
   3   1  20 522.961 20.9491   4
  -3  -1  20 564.297 29.3776   1
   1  -3 -20 615.254 27.3696  10
  -3  -1 -20 563.251 27.0862  10
   1  -3  20 570.449 27.3976   9
   3   1 -20 585.819 26.4766  10
  -1   3 -20 585.694 26.6604  10
   3   1  20 542.327 26.9849   9
  -1   3  20 582.881 23.7257   8
   3   1  20 618.315 25.7753   8
   1  -3  22 2196.26 49.7294   4
  -1   3  22 2035.99 50.6983   3
  -3  -1  22 2157.28 47.6555   4
   3   1  22 2145.86 53.0398   3
  -3  -1  22 2166.11 47.5361   3
  -3  -1  22 2026.29 57.3233   1
   1  -3 -22 2174.74 55.1142  10
   3   1 -22 2054.12 53.7442  10
   3   1  22 2174.78 56.4551   9
  -3  -1 -22 2070.74 53.9974  10
   1  -3  22 2089.09 55.7342   9
  -1   3 -22 2149.37 54.7744  10
   3   1  22 2010.79 50.4941   8
  -1   3  22 2099.19 48.1211   8
   1  -3  24 156.557 18.5209   4
  -1   3  24 122.167 19.4588   3
  -3  -1  24 158.057 23.8302   1
   3   1  24 166.502 21.5721   3
  -3  -1  24 102.110 16.6451   3
  -1   3  24 162.793 22.5379   1
   1  -3  24 154.888 22.1100   9
   3   1 -24 110.565 20.1991  10
  -3  -1 -24 136.908 21.3987  10
   1  -3 -24 140.634 21.7166  10
   3   1  24 138.230 22.6282   9
  -1   3 -24 115.710 20.5160  10
   3   1  24 134.775 20.3173   8
  -1   3  24 152.608 18.2761   8
  -1   3  26 431.741 26.0718   3
   3   1  26 411.144 26.7747   3
  -3  -1  26 429.571 31.5058   1
  -1   3  26 388.839 30.3682   1
   3   1  26 454.074 30.8499   9
  -3  -1  26 417.320 29.0301   9
   3   1 -26 459.604 29.1852  10
  -1   3 -26 438.877 28.7273  10
   1  -3  26 418.185 29.7140   9
  -3  -1 -26 451.206 29.3156  10
   1  -3 -26 417.027 29.5934  10
  -1   3  26 408.324 23.9038   8
   3   1  26 400.938 26.2650   8
  -3  -1  28 3.19561 20.0229   1
  -1   3  28-8.09970 19.1778   1
  -1   3  28-15.1388 16.9786   3
   1  -3  28 16.2995 18.7675   9
   3   1 -28-17.6450 18.3719  10
   3   1  28-1.51656 19.1574   9
  -1   3  28-1.46477 19.1763   9
  -3  -1  28 22.7815 18.1756   9
  -3  -1 -28-6.80809 18.0874  10
   1  -3 -28 1.39273 18.5889  10
  -1   3 -28 28.1557 17.3789  10
  -2   3   1 3856.42 50.7825   1
   2  -3  -1 3862.39 50.7935   1
   3   2  -1 3802.25 51.1806   1
  -3  -2   1 3853.67 51.2149   1
   3   2   1 3836.00 49.4858   9
  -2   3   1 3784.09 50.3986  10
   2  -3   1 3883.32 50.9766   6
   2  -3  -1 3840.26 51.6622   6
   3   2  -1 3852.33 51.7479   7
  -2   3  -1 3820.34 50.9315   6
  -3  -2   3 11140.7 144.654   4
   3   2  -3 11132.2 144.583   4
   2  -3   3 11149.9 139.460   2
  -2   3   3 11143.7 143.130   1
   3   2  -3 10880.2 142.953   1
  -3  -2   3 10943.2 143.003   1
  -2   3  -3 11312.8 139.372   2
  -3  -2  -3 11265.9 141.026   2
   2  -3  -3 10959.3 143.105   1
   3   2   3 10980.2 140.764   2
   2  -3  -3 11171.1 142.151  10
   3   2   3 11202.5 141.895  10
  -2   3  -3 11111.6 142.873   9
  -2   3   3 11065.1 142.082  10
   2  -3   3 11009.8 143.012   9
  -3  -2  -3 11406.6 142.041  10
  -2   3   3 11137.4 141.905   5
  -3  -2   3 11187.5 142.147   7
  -2   3  -3 11155.6 140.912   6
   3   2   3 11212.9 139.293   6
  -3  -2   5 13347.0 171.620   4
   2  -3   5 13111.8 170.059   4
  -3  -2   5 13102.8 164.990   3
   3   2  -5 13108.1 171.469   4
  -3  -2   5 13183.5 171.225   1
  -2   3   5 13226.8 171.755   1
  -3  -2  -5 13264.7 166.276   2
  -2   3  -5 13183.7 170.120   9
   2  -3  -5 13366.7 169.682  10
   2  -3   5 13053.0 170.089   9
  -2   3   5 12974.7 169.339  10
  -3  -2  -5 13203.6 169.218  10
   3   2   5 13113.7 168.993  10
   3   2  -5 13054.4 165.333   8
  -2   3  -5 13307.6 170.513   8
  -3  -2  -5 13130.0 164.237   6
  -2   3   5 13062.6 167.324   5
   2  -3  -5 13536.0 167.694   5
   2  -3  -7 857.152 15.7377   4
  -3  -2   7 878.811 16.1497   3
  -3  -2   7 884.101 20.5533   4
  -2   3  -7 876.191 19.0032   3
   2  -3   7 878.842 19.3226   4
   3   2   7 892.133 21.2612   3
  -2   3   7 874.358 16.3635   5
   3   2  -7 885.831 20.5026   4
  -3  -2  -7 860.143 15.5701   2
  -3  -2   7 932.413 21.7676   1
  -2   3   7 897.541 19.6581  10
   2  -3   7 861.748 19.7254   9
  -3  -2  -7 887.495 19.2980  10
   3   2  -7 898.828 16.1881   8
   3   2   7 847.785 19.0219  10
   3   2   7 879.460 21.1939   8
   2  -3  -7 865.545 19.6343  10
  -3  -2  -7 863.951 13.9167   6
  -2   3  -7 886.866 19.9060   8
   2  -3  -7 896.312 16.7752   5
   2  -3   9 1041.34 23.1362   4
   2  -3  -9 993.942 19.0335   4
  -3  -2   9 1045.04 20.1517   3
  -3  -2   9 990.875 24.1441   4
   3   2  -9 988.917 21.6217   5
   3   2  -9 1021.96 24.1054   4
   3   2   9 1034.97 19.0294   4
  -2   3  -9 995.899 22.5288   3
   3   2   9 974.561 24.9695   3
  -2   3   9 1024.80 19.0776   5
  -3  -2   9 994.860 25.6214   1
   2  -3   9 983.554 23.6451   9
   3   2  -9 999.552 19.9835   8
   2  -3  -9 1015.75 23.8662  10
  -3  -2  -9 1060.57 23.7508  10
  -2   3  -9 1027.31 23.8763   8
   3   2   9 1044.00 25.1859   8
   2  -3  -9 1035.38 19.4330   5
   2  -3   9 954.732 23.3471   8
  -3  -2  11 3984.45 59.1047   3
   3   2 -11 3901.84 63.0089   4
  -2   3  11 3905.01 57.7211   4
  -2   3 -11 4042.39 62.6865   3
   2  -3  11 3951.84 62.5873   4
  -3  -2  11 4081.88 64.2031   4
  -2   3  11 3939.78 56.7797   5
   2  -3 -11 3961.08 57.1174   4
   3   2  11 3979.29 57.3822   4
   3   2 -11 3955.70 60.1115   5
   2  -3  11 3810.03 64.3720   9
  -2   3  11 3916.10 60.5286   8
   3   2 -11 4004.24 59.0324   8
  -2   3 -11 3858.84 63.3603   8
   2  -3 -11 3912.63 56.9625   5
   3   2 -13 10426.8 141.754   5
   3   2  13 10369.2 139.871   4
   2  -3 -13 10517.4 138.990   4
  -3  -2  13 10459.2 141.972   3
  -2   3  13 10978.8 140.935   4
   3   2  13 10642.3 149.253   3
  -2   3  13 10179.2 143.124   8
  -3  -2 -13 10536.7 147.737  10
   2  -3 -13 10371.0 148.362  10
   2  -3  13 10782.3 150.806   9
   3   2  13 10461.2 148.875   8
   2  -3  13 10149.8 146.501   8
   2  -3 -13 10318.3 138.228   5
   3   2  15 7470.63 103.392   4
   2  -3 -15 7649.95 102.019   4
  -2   3  15 7907.14 104.480   4
   2  -3  15 7455.53 109.397   4
  -3  -2  15 7505.01 110.102   4
   3   2 -15 7501.38 108.888   4
   3   2  15 7605.43 113.181   3
   3   2  15 7634.17 112.294   8
   2  -3 -15 7437.53 112.816  10
  -2   3 -15 7377.62 111.054   8
   2  -3  15 7721.80 116.018   9
  -3  -2 -15 7609.20 112.807  10
   2  -3  15 7549.33 110.886   8
   2  -3 -15 7368.23 100.753   5
   3   2 -17 3133.49 56.8122   4
  -3  -2  17 2983.38 54.7920   3
   2  -3  17 3199.28 57.8386   4
   3   2  17 3063.53 61.1974   3
  -2   3  17 3180.75 52.5867   4
  -3  -2  17 3096.11 57.4484   4
   2  -3 -17 3184.43 50.9739   4
  -3  -2  17 3095.97 65.2751   1
  -2   3  17 3053.29 55.6861   8
  -3  -2 -17 3080.81 61.1013  10
   3   2  17 3136.01 60.1887   8
   2  -3  17 3072.53 63.2897   9
  -2   3 -17 3089.27 59.2458   8
   2  -3 -17 3050.05 61.1522  10
   2  -3 -17 3165.30 49.2760   5
  -2   3 -19 18.7474 7.68556   5
   2  -3  19 12.9950 12.2999   4
  -3  -2  19 19.3422 11.9319   4
   3   2 -19 5.85718 8.54604   5
  -2   3  19 21.1514 12.8919   3
   3   2  19 6.69524 12.5428   3
   3   2 -19 10.5984 10.5172   4
  -3  -2  19 7.52002 10.9973   3
  -3  -2  19 22.3614 14.6790   1
   3   2 -19 12.8168 13.0443  10
   2  -3 -19 18.4449 12.1872  10
  -3  -2 -19 12.8785 12.9878  10
   2  -3  19 16.0745 13.6002   9
  -2   3 -19 20.1387 13.0855  10
  -2   3  19-1.82724 11.6063   8
   3   2  19 4.66994 12.7341   8
   2  -3 -19 10.5775 7.13105   5
   2  -3  21 21.7530 12.2532   4
   3   2 -21 17.4248 9.23173   5
  -3  -2  21 15.2232 13.2392   4
   3   2 -21 16.8785 11.6069   4
  -2   3  21 11.2815 13.4311   3
  -3  -2  21-1.14105 15.6927   1
   3   2  21 0.92519 14.4528   3
  -2   3  21-4.59160 15.3944   1
  -3  -2  21 7.10608 11.8728   3
  -2   3 -21 20.8227 13.9701  10
   3   2 -21 22.1637 14.2232  10
  -3  -2 -21 14.5755 14.0332  10
   2  -3  21 22.1976 15.1100   9
   3   2  21-15.0748 14.6091   9
   2  -3 -21 14.8394 13.6966  10
  -2   3  21 26.1598 12.3123   8
   3   2  21 17.0174 13.8989   8
  -2   3  23 13.9614 14.8496   3
  -3  -2  23 11.6873 13.9932   4
   2  -3  23 21.0427 14.5352   4
  -3  -2  23-6.42698 13.8111   3
  -3  -2  23-7.62714 16.1852   1
   3   2  23 5.03001 16.9947   3
  -2   3  23 1.28135 17.6217   1
  -2   3 -23 1.05329 16.1373  10
   3   2 -23 13.9110 16.8596  10
  -3  -2  23 4.44260 16.3925   9
   3   2  23 12.0227 17.6412   9
  -3  -2 -23 56.5028 17.6642  10
   2  -3 -23 5.52470 15.4980  10
   2  -3  23 15.2697 15.9723   9
   3   2  23 5.52820 15.8841   8
  -2   3  23 11.7079 13.9592   8
  -2   3  25 244.956 21.2660   3
   3   2  25 225.203 22.8057   3
  -2   3  25 258.213 25.2906   1
  -3  -2  25 208.339 24.5289   1
  -3  -2  25 213.381 23.7670   9
   3   2 -25 201.273 23.1613  10
   3   2  25 189.350 23.4064   9
   2  -3 -25 212.557 22.6419  10
   2  -3  25 206.437 24.6666   9
  -2   3 -25 229.696 23.7268  10
  -3  -2 -25 243.639 23.9108  10
   3   2  25 226.053 22.2767   8
   3   2  27-6.96403 16.7951   3
  -2   3  27-9.28810 18.3264   1
  -3  -2  27 7.64384 18.4762   1
  -2   3  27 8.12541 15.5045   3
  -3  -2 -27-9.22513 17.0394  10
   3   2 -27-6.49191 16.9980  10
   3   2  27 13.1623 18.4742   9
   2  -3  27-14.3552 19.1601   9
  -2   3 -27-14.0848 17.6088  10
  -3  -2  27-5.43157 17.5568   9
   2  -3 -27 1.33209 16.8717  10
   3   2  27 7.42240 16.5057   8
  -3   3   0 16659.9 204.418   1
   3   3   0 16142.4 203.648   1
   3  -3   0 16024.5 204.364   1
   3  -3   0 16294.4 204.699   6
   3   3  -2 817.033 16.9863   4
  -3  -3   2 856.266 17.2438   4
  -3  -3   2 853.049 14.9409   1
  -3   3   2 874.851 15.6923   1
   3   3   2 856.133 15.0307   2
   3   3  -2 846.098 14.8651   1
   3  -3  -2 862.492 15.6597   1
  -3  -3  -2 869.974 15.3330   2
   3   3   2 811.027 15.0078  10
   3  -3  -2 850.386 14.1737  10
  -3   3  -2 860.128 15.9308   9
  -3   3   2 837.991 14.1277  10
  -3   3  -2 852.719 14.1875   6
  -3   3   2 847.992 15.6937   5
   3  -3   2 852.100 14.1551   6
  -3   3  -2 839.831 14.0775   7
   3   3  -2 843.433 14.9173   7
   3   3  -4 7707.91 104.153   4
  -3  -3   4 7647.30 104.075   4
   3   3   4 7561.42 99.5699   2
  -3   3   4 7689.36 102.664   1
  -3  -3  -4 7807.31 99.8161   2
   3   3  -4 7626.57 101.921   1
   3  -3  -4 7477.85 102.540   1
  -3  -3   4 7740.39 101.946   1
   3  -3  -4 7754.05 100.915  10
  -3   3  -4 7794.56 102.148   9
  -3  -3  -4 7766.35 101.323  10
   3  -3   4 7568.02 102.275   9
   3   3   4 7644.13 101.146  10
  -3   3   4 7658.21 100.806  10
   3  -3   4 7745.51 98.2414   7
  -3   3  -4 7773.69 102.893   8
  -3  -3   4 7704.24 99.8383   7
  -3   3   4 7560.69 100.688   5
  -3   3  -4 7807.07 98.4928   6
   3  -3  -4 7824.88 101.088   5
   3   3   4 7622.76 97.8558   6
   3   3  -6 102.366 8.62953   4
  -3  -3   6 104.045 8.85397   4
  -3   3   6 103.501 6.15781   5
  -3   3  -6 96.7900 7.52871   3
  -3   3   6 103.241 8.38353   1
  -3  -3   6 97.6082 8.18772   1
  -3  -3  -6 109.883 5.65289   2
  -3  -3  -6 97.2352 7.17727  10
  -3   3   6 98.7390 6.94724  10
   3  -3  -6 96.9106 7.21531  10
   3   3   6 99.7121 6.92138  10
   3  -3   6 103.922 7.85767   9
  -3   3  -6 100.076 7.80854   9
  -3  -3  -6 97.5920 4.26706   6
   3  -3  -6 98.9944 6.19092   5
  -3   3  -6 99.4523 7.75988   8
   3  -3  -8 1240.43 21.8630   4
  -3  -3   8 1287.63 27.4057   4
  -3   3   8 1255.17 22.4518   5
   3   3  -8 1228.28 27.0130   4
  -3   3  -8 1235.83 25.4449   3
   3  -3   8 1234.89 25.1835   4
  -3  -3   8 1254.16 21.3545   3
  -3  -3  -8 1215.85 21.6229   2
  -3   3   8 1219.22 27.9165   1
  -3  -3   8 1260.06 27.7592   1
   3  -3  -8 1253.09 25.8584  10
   3   3   8 1206.80 25.1960  10
  -3  -3  -8 1280.23 25.7075  10
   3  -3   8 1265.93 26.3560   9
  -3   3  -8 1291.33 26.6593   8
   3   3  -8 1238.58 21.8738   8
  -3  -3  -8 1243.09 19.7555   6
   3  -3  -8 1264.27 22.9932   5
   3  -3   8 1183.16 26.4399   8
  -3   3 -10 626.183 19.2081   3
   3   3  10 630.559 14.1068   4
   3  -3  10 649.010 18.8913   4
  -3   3  10 650.143 15.6722   5
   3   3 -10 649.323 20.6855   4
  -3  -3  10 658.601 20.8718   4
   3  -3 -10 631.990 15.8035   4
  -3  -3  10 658.651 15.8752   3
   3   3 -10 642.003 16.3564   8
  -3   3 -10 640.306 20.0214   8
  -3  -3 -10 652.071 13.3927   6
   3  -3 -10 637.989 15.9508   5
   3   3  12 16873.4 215.586   4
   3   3  12 16916.1 226.801   3
  -3   3  12 16344.5 216.832   5
   3  -3 -12 16895.4 217.330   4
  -3   3  12 17148.1 230.070   1
  -3  -3  12 16707.5 218.242   3
   3   3 -12 17164.6 219.027   8
   3  -3 -12 16787.1 225.158  10
   3  -3  12 16753.8 226.349   9
   3   3  12 16528.4 225.840   8
  -3  -3 -12 17097.1 224.922  10
  -3   3  12 16625.3 219.353   8
   3  -3 -12 16946.7 217.407   5
   3   3  14 1187.97 32.2756   3
   3   3 -14 1223.13 30.0881   4
   3  -3 -14 1194.96 24.7894   4
   3   3  14 1193.64 24.2559   4
  -3  -3  14 1176.86 30.4983   4
  -3   3  14 1137.55 33.8388   1
  -3  -3  14 1197.43 26.5451   3
   3  -3 -14 1172.84 31.1189  10
   3  -3  14 1216.91 33.2084   9
  -3  -3 -14 1164.05 31.1116  10
  -3   3 -14 1194.93 31.6184   8
   3   3  14 1192.58 31.6953   8
   3   3 -14 1212.81 26.6640   8
   3  -3 -14 1182.57 24.6796   5
   3  -3  14 1169.69 30.6351   8
   3  -3 -16 18.7632 7.63475   4
   3   3  16 70.5069 15.5401   3
  -3  -3  16 25.4628 10.4815   4
   3   3  16 55.8274 9.41693   4
   3  -3  16 9.71936 10.2196   4
   3   3 -16 8.27538 9.85772   4
  -3  -3  16 5.00814 11.5606   1
  -3   3  16 10.4412 12.7216   1
  -3   3 -16 42.0770 12.2481   8
   3  -3 -16 20.2687 11.7728  10
  -3  -3 -16 48.9910 14.4162  10
   3   3  16 75.0341 15.1715   8
   3  -3  16 55.3080 13.4361   9
   3  -3  16 16.6490 11.5185   8
   3  -3 -16 27.8792 7.29622   5
  -3  -3  18 272.774 17.6605   4
   3   3  18 290.580 19.8813   3
   3   3 -18 260.482 16.5606   4
   3  -3  18 281.172 17.1879   4
   3   3  18 265.195 13.5676   4
   3   3 -18 251.446 14.3284   5
  -3   3  18 289.553 21.0201   1
  -3  -3  18 300.724 15.9056   3
  -3  -3  18 287.166 21.3215   1
  -3  -3 -18 283.572 19.8192  10
   3  -3  18 248.784 19.5421   9
   3  -3 -18 252.638 18.8152  10
  -3   3 -18 289.262 19.3054  10
   3   3  18 258.690 18.8675   8
  -3   3  18 288.703 16.3767   8
   3  -3 -18 252.025 12.4178   5
  -3  -3  20 75.2730 14.0564   4
   3   3 -20 60.5764 12.9929   4
   3  -3  20 70.9270 13.6161   4
   3   3  20 101.771 16.8412   3
  -3   3  20 71.2069 13.7277   3
   3   3 -20 86.9594 10.8935   5
  -3   3  20 76.2763 17.1708   1
  -3  -3  20 66.5330 16.9015   1
  -3  -3 -20 80.7516 14.9940  10
   3  -3 -20 62.6299 14.0367  10
  -3   3 -20 81.7991 14.8676  10
   3  -3  20 37.7388 14.9922   9
   3   3  20 65.3185 15.0296   8
  -3   3  20 71.4990 12.6808   8
   3  -3  22 361.152 21.2464   4
   3   3  22 389.351 24.6291   3
  -3  -3  22 403.430 22.2950   4
   3   3 -22 397.106 20.7983   4
  -3   3  22 392.606 22.2895   3
  -3   3  22 397.460 26.7446   1
  -3  -3  22 394.683 26.1179   1
   3  -3  22 374.131 24.7155   9
  -3  -3 -22 363.069 23.2083  10
  -3  -3  22 387.410 25.1649   9
  -3   3 -22 394.008 23.6247  10
   3   3 -22 368.088 23.8583  10
   3  -3 -22 352.947 23.9262  10
  -3   3  22 382.405 20.0516   8
   3   3  22 418.963 23.6961   8
   3  -3  24 2753.68 59.1190   4
   3   3  24 2660.00 64.5689   3
  -3   3  24 2741.13 60.0974   3
  -3  -3  24 2662.47 59.4619   4
  -3   3  24 2806.15 71.4302   1
  -3  -3  24 2643.12 69.6025   1
  -3   3 -24 2680.34 65.1687  10
   3  -3  24 2504.29 66.7743   9
   3   3 -24 2725.05 65.2302  10
  -3  -3  24 2685.60 66.2575   9
   3   3  24 2551.78 67.3576   9
   3  -3 -24 2719.48 66.4452  10
  -3  -3 -24 2622.67 65.4708  10
   3   3  24 2699.66 62.4885   8
  -3   3  26 104.514 18.0755   3
  -3   3  26 72.8597 21.8468   1
  -3  -3  26 48.0223 20.0888   1
   3   3  26 75.7819 19.2857   3
   3   3 -26 88.2303 18.8656  10
  -3   3 -26 90.1380 19.7703  10
   3  -3 -26 102.330 19.9780  10
   3   3  26 99.0662 20.7829   9
  -3  -3 -26 86.8861 20.0940  10
   3  -3  26 120.872 22.0294   9
  -3  -3  26 106.982 20.2002   9
   3   3  26 106.766 19.2482   8
   3   3  28 195.513 22.9874   3
  -3   3  28 124.537 23.5554   1
  -3   3  28 131.670 19.6132   3
  -3  -3  28 137.975 24.8705   1
  -3  -3 -28 134.407 22.6375  10
   3   3 -28 134.422 22.3789  10
   3  -3 -28 126.686 22.2175  10
  -3  -3  28 84.5711 21.8500   9
   3   3  28 138.672 23.4462   9
  -3   3 -28 142.596 22.3729  10
   3  -3  28 136.157 23.5254   9
   3   3  28 130.354 20.3425   8
  -3  -4   1 1573.57 25.9986   4
   3   4   1 1517.39 24.3152   4
   3   4  -1 1468.70 25.9208   4
   3   4   1 1538.46 24.7953   2
   4  -3  -1 1497.53 24.4869   1
  -3  -4   1 1527.13 22.4837   1
   3   4  -1 1551.66 22.6091   1
  -4   3   1 1528.07 24.6022   1
  -4   3   1 1589.27 21.7833  10
   4  -3   1 1548.59 23.5603   6
  -4   3  -1 1531.33 24.4641   7
  -4   3   1 1521.51 25.0553   5
  -3  -4   3 1364.54 25.3549   4
   3   4  -3 1362.38 25.5404   4
   3   4  -3 1352.25 21.9924   1
  -3  -4  -3 1324.28 22.2849   2
  -3  -4   3 1340.34 21.8585   1
   3   4   3 1340.84 22.1748   2
   4  -3  -3 1350.46 23.6950   1
  -4   3   3 1338.05 23.5139   1
  -4   3  -3 1369.24 23.4883   9
   4  -3  -3 1353.66 21.2423  10
  -3  -4   3 1335.23 19.6808   9
   4  -3   3 1305.05 23.3893   9
   3   4   3 1326.80 22.6768  10
  -4   3   3 1352.57 21.2891  10
   4  -3   3 1339.28 20.4188   6
   4  -3   3 1350.05 21.4500   7
  -4   3  -3 1334.08 21.1799   7
   3   4   3 1321.47 20.9184   6
   3   4  -3 1346.02 21.3111   7
   4  -3  -3 1375.09 23.3156   5
  -4   3  -3 1339.45 20.4170   6
  -4   3   3 1328.79 23.0025   5
  -4   3  -3 1374.93 24.3307   8
  -3  -4   5 21.9675 7.08739   4
  -4   3   5 19.4510 5.08477   5
   3   4  -5 21.2795 6.95990   4
   4  -3  -5 11.0992 5.63723   1
  -3  -4   5 28.1099 5.56318   1
   3   4  -5 24.8760 2.63962   3
  -3  -4  -5 19.7921 4.38494   2
   3   4   5 16.3489 5.42894  10
  -3  -4  -5 16.3015 5.27494  10
  -4   3  -5 21.2798 5.71487   9
  -4   3   5 18.8729 5.30104  10
   4  -3   5 20.6384 5.77351   9
   4  -3  -5 17.4625 4.93794  10
  -4   3  -5 20.5060 3.21113   6
   4  -3   5 23.8002 3.83521   7
   3   4   5 19.6676 3.21697   6
  -3  -4   5 17.9454 3.88863   7
   4  -3  -5 28.1747 5.17673   5
  -4   3  -5 18.0761 6.16201   8
   4  -3  -7 100.018 7.20260   4
   3   4  -7 51.0897 8.66288   4
  -3  -4   7 71.7395 8.95053   4
  -4   3   7 84.8461 7.87361   5
   3   4  -7 59.2984 4.55744   3
  -3  -4   7 56.3046 8.16943   1
  -4   3   7 120.090 11.9402   1
  -4   3  -7 70.6342 7.78005   3
  -3  -4  -7 61.1375 5.86585   2
   3   4   7 61.9970 7.02306  10
  -4   3  -7 61.8409 7.82277   9
   4  -3   7 64.0244 7.55573   9
   4  -3  -7 106.233 10.9815  10
  -3  -4  -7 64.8377 7.27028  10
  -4   3  -7 67.6253 8.55931   8
   4  -3   7 66.0339 8.79151   8
   4  -3  -7 82.3561 8.52597   5
  -3  -4   7 62.8060 5.36902   7
  -3  -4  -7 70.3016 4.70496   6
   4  -3  -9 2086.05 34.2502   4
   3   4   9 2120.96 30.9643   4
  -4   3  -9 2135.67 38.3014   3
  -3  -4   9 2196.19 40.9603   4
   3   4  -9 2065.23 39.8803   4
   4  -3   9 2105.20 37.1473   4
  -4   3   9 1998.80 34.6886   5
  -3  -4  -9 2090.41 34.0988   2
  -3  -4   9 2060.57 40.4103   1
  -4   3  -9 2169.77 40.0847   8
  -3  -4  -9 2104.88 38.1912  10
   4  -3  -9 2089.46 38.3742  10
   3   4  -9 2086.66 33.9894   8
  -3  -4  -9 2087.66 31.6994   6
   4  -3  -9 2100.92 35.5205   5
  -4   3  11 4098.85 62.0044   5
   4  -3 -11 4158.76 61.8600   4
   3   4  11 4254.65 58.3933   4
  -4   3  11 4053.57 70.8698   1
   3   4  11 4254.01 66.9964  10
   4  -3  11 4167.19 68.2680   9
   3   4 -11 4249.16 62.3440   8
   4  -3 -11 4221.96 62.8551   5
  -3  -4 -11 4228.01 58.7712   6
   3   4  13 42.5497 12.0657   3
   3   4 -13 22.5932 10.4102   4
   4  -3 -13 28.6614 7.54292   4
  -3  -4  13 37.4550 10.9834   4
   3   4  13 37.4355 6.28044   4
  -4   3 -13 27.9320 9.71885   3
  -4   3  13 9.34520 11.1395   1
  -4   3  13 31.0276 8.23878   8
  -3  -4 -13 36.4554 10.8305  10
   3   4  13 24.6014 10.3755   8
   4  -3 -13 32.8197 11.1561  10
   3   4 -13 35.2874 8.39995   8
  -4   3 -13 39.7060 11.7247   8
  -3  -4 -13 40.7820 6.02160   6
   4  -3 -13 24.5508 7.30436   5
   4  -3  13 25.3433 11.4831   8
   4  -3 -15 30.0961 7.86171   4
  -3  -4  15 21.9593 10.9451   4
   3   4  15 27.9203 11.8103   3
   4  -3  15 29.8983 10.1919   4
   3   4  15 26.5614 6.85513   4
   3   4 -15 21.1208 11.1379   4
  -4   3  15 28.4331 12.8178   1
  -4   3 -15 36.6863 11.5706   8
   4  -3 -15 32.4348 11.9171  10
   3   4  15 38.8408 11.6814   8
  -3  -4 -15 24.5920 11.0166  10
   4  -3  15 41.8852 12.9275   9
   4  -3 -15 29.3026 7.86590   5
  -3  -4 -15 45.3015 6.84158   6
   4  -3  15 29.2377 12.0021   8
   3   4 -17 175.408 12.4846   5
   4  -3  17 181.048 14.6424   4
   3   4 -17 168.969 14.2558   4
   3   4  17 172.912 10.5024   4
   3   4  17 187.351 17.0560   3
  -3  -4  17 206.820 15.7960   4
  -4   3  17 149.075 17.4659   1
  -3  -4  17 164.072 17.1662   1
  -3  -4 -17 202.686 15.9768  10
   4  -3 -17 179.058 16.4380  10
   3   4  17 183.456 16.7842   8
   4  -3  17 186.425 17.9975   9
  -4   3 -17 192.490 15.6899  10
  -4   3 -17 195.741 16.8411   8
   4  -3  17 191.801 16.8349   8
  -3  -4 -17 204.431 10.2499   6
   3   4 -19-0.70582 11.1227   4
   3   4 -19 20.2458 9.12834   5
  -4   3  19 28.9013 12.0821   3
  -3  -4  19 25.6086 12.7258   4
   3   4  19 30.1373 14.1323   3
   4  -3  19 18.3481 11.2592   4
  -4   3  19 7.43478 15.0260   1
  -3  -4  19 15.1073 14.5755   1
  -3  -4  19 4.33632 13.5021   9
   4  -3  19 25.9453 13.7252   9
   3   4  19 25.0696 13.5211   8
  -3  -4 -19 21.2053 13.5626  10
  -4   3 -19 19.1532 12.6680  10
   4  -3 -19 32.7200 12.8241  10
  -4   3  19 18.1476 10.5213   8
  -3  -4 -19 17.1174 7.47550   6
   3   4  21 204.732 19.4384   3
   4  -3  21 191.958 17.5252   4
   3   4 -21 222.834 14.4847   5
  -4   3  21 211.349 18.0867   3
  -3  -4  21 221.046 18.9926   4
   3   4 -21 231.186 17.8073   4
  -3  -4  21 208.123 21.4551   1
  -4   3  21 241.934 22.6339   1
   4  -3 -21 212.221 20.5378  10
  -3  -4 -21 198.665 19.1516  10
   3   4  21 228.127 19.7108   8
  -3  -4  21 181.733 19.8199   9
  -4   3 -21 185.564 18.9248  10
   4  -3  21 209.291 21.3535   9
  -4   3  21 200.570 15.8169   8
  -3  -4  23 76.1930 15.9871   4
   4  -3  23 90.0662 15.8337   4
  -4   3  23 80.4129 15.3393   3
   3   4  23 94.9237 18.3920   3
  -4   3  23 62.5386 18.8439   1
  -3  -4  23 49.0846 18.4604   1
   3   4 -23 114.422 18.2651  10
  -3  -4 -23 98.3743 19.3817  10
   4  -3  23 105.230 18.6401   9
   4  -3 -23 74.0496 18.1681  10
  -4   3 -23 88.9745 18.1267  10
  -3  -4  23 82.6900 18.1241   9
   3   4  23 91.2115 17.2061   8
  -3  -4  25 296.386 22.5635   4
  -4   3  25 347.168 22.9619   3
   3   4  25 305.380 25.1721   3
  -3  -4  25 317.043 27.3576   1
  -4   3  25 340.085 27.7255   1
  -3  -4  25 327.186 26.0485   9
   4  -3  25 332.956 27.5318   9
   3   4  25 308.622 26.9265   9
   4  -3 -25 278.676 25.8838  10
  -3  -4 -25 350.514 26.7833  10
  -4   3 -25 338.168 25.6401  10
   3   4 -25 313.856 25.5463  10
   3   4  25 297.670 24.4171   8
  -4   3  27 465.869 27.2013   3
  -4   3  27 511.237 35.0732   1
   3   4  27 493.921 30.8449   3
  -3  -4  27 565.847 34.7316   1
   3   4 -27 508.667 31.0251  10
   4  -3  27 534.927 34.2729   9
  -3  -4  27 519.456 32.6110   9
  -4   3 -27 532.882 31.8673  10
   3   4  27 531.217 34.0848   9
   4  -3 -27 536.959 32.5618  10
  -3  -4 -27 507.439 33.2903  10
   3   4  27 536.740 30.3478   8
   4  -2   0 753.760 14.4620   1
   2   4   0 791.220 14.7843   2
  -2  -4   0 782.823 14.8376   2
  -2  -4   0 811.107 14.9116   4
   2   4   0 750.943 14.8205   4
  -4   2   0 764.309 14.5977   5
  -4   2   0 778.481 15.0422   7
  -2  -4   2 30.0407 5.96561   4
   2   4   2 13.1368 3.44822   4
   2   4  -2 20.1372 5.66090   4
  -2  -4  -2 8.28677 3.97170   2
   2   4  -2 12.8016 3.14697   1
   2   4   2 9.66191 3.72409   2
  -4   2   2 10.0236 4.52566   1
  -2  -4   2 18.5689 3.34910   1
   4  -2  -2 9.41969 4.98487   1
  -4   2  -2 5.02110 4.21359   9
   4  -2  -2 9.84523 2.97457  10
  -2  -4   2 12.6263 2.57573   9
   4  -2   2 20.1294 4.51610   9
   2   4   2 13.7100 4.31140  10
   4  -2   2 11.7795 2.97018   6
   2   4   2 9.95170 3.46533   6
  -4   2   2 8.06458 4.58878   5
  -4   2  -2-0.19309 4.76467   8
   4  -2  -2 9.32210 4.54821   5
  -4   2  -2 8.71821 3.92582   7
   4  -2   2 14.3921 3.89249   7
   2   4  -4 4882.59 73.0358   4
  -4   2   4 5127.22 70.1389   5
  -2  -4   4 5142.25 73.3430   4
   4  -2  -4 5046.96 71.8323   1
  -4   2   4 5073.65 71.7294   1
  -2  -4  -4 5211.50 69.5527   2
  -2  -4   4 5223.16 70.2688   1
  -2  -4  -4 5070.46 70.5249  10
  -4   2  -4 5089.03 70.9604   9
   4  -2   4 5176.16 71.1195   9
   4  -2  -4 5174.23 69.4029  10
   2   4   4 5089.27 70.3741  10
  -2  -4   4 5040.78 68.2381   9
   4  -2   4 5102.73 72.1198   8
  -4   2  -4 5193.41 65.9696   6
   2   4  -4 5239.99 67.0418   7
   4  -2   4 5141.00 65.9651   6
  -2  -4  -4 5204.79 68.1309   6
  -2  -4   4 5185.84 66.9502   7
   4  -2  -4 5158.10 70.4728   5
  -4   2  -4 5244.89 72.4488   8
   2   4   4 5148.33 67.8803   6
   2   4  -6 10.3835 6.97894   4
  -4   2   6 15.4170 5.03119   5
   4  -2  -6 10.7799 5.39231   5
  -2  -4   6 13.1417 7.02632   4
   4  -2  -6 17.5826 6.84059   1
  -4   2   6 9.45866 6.38824   1
   2   4  -6 28.1798 3.88279   3
  -2  -4  -6 38.1094 5.14043   2
  -4   2  -6 20.7424 6.21927   3
   2   4   6 17.7398 5.83349  10
   4  -2  -6 14.6901 5.75943  10
  -2  -4  -6 17.6577 5.82666  10
   4  -2   6 17.0312 6.49099   9
  -4   2  -6 26.0806 6.01778   9
  -2  -4   6 19.6192 5.19943   9
   4  -2   6 12.5908 6.66737   8
  -4   2  -6 24.1131 7.06995   8
  -4   2  -6 17.2666 2.53699   6
  -2  -4  -6 23.6828 3.93024   6
  -2  -4   6 15.4533 3.56881   7
   2   4   8 1349.05 20.2187   4
  -4   2  -8 1384.77 27.8760   3
   4  -2  -8 1366.40 25.3171   5
  -4   2   8 1307.02 24.6757   5
   4  -2  -8 1275.45 24.4483   4
   2   4  -8 1367.94 23.1303   3
   2   4  -8 1338.47 28.5687   4
  -2  -4   8 1378.84 29.2622   4
  -4   2   8 1316.76 29.6131   1
   2   4   8 1336.23 26.8012  10
   4  -2  -8 1327.24 27.1807  10
  -4   2  -8 1407.62 29.3538   8
  -2  -4  -8 1330.75 26.9932  10
   4  -2   8 1353.44 27.7256   9
  -2  -4   8 1334.03 26.5873   9
   4  -2   8 1301.39 28.6543   8
  -2  -4  -8 1360.87 22.5533   6
   2   4  -8 1344.88 24.2630   8
   2   4  10 15.3746 4.76022   4
   4  -2 -10 15.8401 7.37698   5
  -4   2  10 14.2598 7.12493   5
   4  -2  10 24.5472 8.21033   4
  -4   2  10 27.3276 6.90399   8
  -2  -4 -10 19.4583 5.54986   6
   2   4 -10 19.5199 7.75210   8
   4  -2 -12 69.7222 8.48535   5
   2   4  12 84.7391 6.71165   4
   4  -2 -12 74.5229 9.06423   4
  -4   2  12 93.2181 13.4572   1
   4  -2 -12 79.3241 11.6408  10
  -4   2  12 90.1431 9.23427   8
   4  -2  12 83.2673 12.3414   9
   2   4 -12 73.9479 9.48592   8
  -2  -4 -12 68.2609 11.0343  10
  -2  -4 -12 88.5169 7.42789   6
   4  -2  12 85.9093 12.2842   8
   4  -2 -14 1498.98 30.1622   4
   4  -2 -14 1497.29 29.6389   5
   2   4 -14 1452.95 34.2859   4
  -2  -4  14 1512.38 35.2443   4
   2   4  14 1494.92 26.8438   4
   4  -2  14 1471.70 35.3855   3
  -4   2  14 1490.27 39.2563   1
  -4   2 -14 1453.09 34.5465  10
   2   4 -14 1419.57 31.2018   8
   4  -2  14 1407.98 36.7729   9
  -4   2 -14 1463.57 35.6750   8
   2   4  14 1510.80 35.5841   8
  -2  -4 -14 1471.84 35.3386  10
  -4   2  14 1486.45 29.8131   8
   4  -2 -14 1487.94 35.6407  10
  -2  -4  14 1453.35 35.0996   9
   4  -2  14 1456.46 35.7824   8
   2   4  16 2626.55 54.6880   3
   2   4 -16 2644.92 51.5007   4
   4  -2  16 2643.74 49.5386   4
  -2  -4  16 2728.99 53.0360   4
   2   4  16 2575.21 43.0152   4
  -4   2  16 2503.73 57.3560   1
   2   4  16 2647.29 53.2540   8
   4  -2  16 2774.81 57.8734   9
  -2  -4  16 2583.26 53.6800   9
   4  -2 -16 2615.65 53.8236  10
  -4   2 -16 2650.78 53.2256  10
  -2  -4 -16 2618.75 54.1590  10
   4  -2  16 2763.19 54.1157   8
  -4   2 -18 4.38375 6.29803   5
  -4   2  18 6.19480 11.7210   3
   2   4 -18-6.66235 12.2589   4
   4  -2  18 5.43768 11.2960   4
  -2  -4  18 4.94096 12.4420   4
   2   4 -18 18.6174 9.53438   5
   2   4  18 4.89444 13.8819   3
   4  -2 -18 7.42433 9.86210   4
   2   4  18 8.52488 7.86053   4
  -4   2  18-4.00660 13.7134   1
  -2  -4  18 15.6531 13.4142   9
   2   4  18 3.70498 13.0437   8
  -2  -4 -18-0.82910 13.1952  10
  -4   2 -18-7.79175 13.1237  10
   4  -2  18 34.3996 14.5228   9
   4  -2 -18 22.2013 13.1301  10
  -4   2  18-14.1383 11.2708   8
   4  -2  18-3.84210 13.0767   8
   2   4  20 72.0293 15.8901   3
   2   4 -20 63.2900 12.6898   4
  -2  -4  20 105.377 14.8125   4
   2   4 -20 63.6961 10.5265   5
   4  -2  20 57.6731 12.6230   4
  -4   2  20 69.8533 13.3869   3
   4  -2 -20 66.0169 10.9614   4
  -4   2  20 50.1792 16.2521   1
   4  -2  20 47.6329 15.3033   9
  -4   2 -20 76.0738 15.4847  10
  -2  -4  20 60.9633 15.4845   9
  -2  -4 -20 55.5415 14.9530  10
   4  -2 -20 54.7780 14.5242  10
  -4   2  20 63.4245 12.0100   8
   2   4  20 68.6320 14.9700   8
   4  -2  20 51.3721 16.0099   8
   4  -2  22 126.206 15.9567   4
  -2  -4  22 135.394 16.8615   4
  -4   2  22 127.498 16.0792   3
   2   4  22 148.284 17.9553   3
  -4   2  22 135.976 20.2507   1
  -2  -4  22 133.109 19.4242   1
  -4   2 -22 115.262 18.6418  10
   4  -2 -22 142.188 18.1858  10
  -2  -4 -22 117.280 18.2549  10
   4  -2  22 113.006 19.5127   9
   2   4 -22 100.752 17.2112  10
  -2  -4  22 154.401 19.7372   9
  -4   2  22 107.464 14.0102   8
   2   4  22 131.050 17.9099   8
  -4   2  24 4.09512 14.9958   3
  -2  -4  24 14.3257 15.8474   4
   2   4  24 25.5352 16.9057   3
  -2  -4  24 9.19373 17.6550   1
  -4   2  24 14.9528 18.8609   1
   2   4 -24 10.1828 16.6347  10
   4  -2 -24 18.3611 18.1116  10
  -2  -4 -24 9.41250 16.8534  10
  -4   2 -24 12.1534 17.7305  10
   4  -2  24 14.0985 18.3590   9
  -2  -4  24 18.8465 16.9419   9
   2   4  24 24.5348 17.2336   8
  -2  -4  26 79.7062 20.8091   1
   2   4  26 109.825 20.1906   3
  -4   2  26 128.178 22.2997   1
  -4   2  26 160.319 18.0015   3
   4  -2  26 94.5433 21.1575   9
  -2  -4  26 108.601 20.6961   9
   2   4  26 126.938 21.1889   9
   2   4 -26 131.562 20.1003  10
   4  -2 -26 130.277 20.2829  10
  -2  -4 -26 110.329 21.2182  10
  -4   2 -26 109.607 20.8365  10
   2   4  26 122.302 19.2695   8
  -4   2  28 21.0478 22.4167   1
  -2  -4  28 20.5272 22.5262   1
   2   4  28 38.8875 20.5316   3
  -2  -4  28 28.2909 20.9607   9
   4  -2  28 36.8935 21.6556   9
   2   4 -28 58.3327 21.1563  10
   2   4  28 22.5742 22.0411   9
  -2  -4 -28 56.6332 21.5370  10
   4  -2 -28-19.3690 21.7255  10
  -4   2 -28 21.3132 19.7010  10
   2   4  28 19.2811 18.3904   8
   1   4   1 1009.67 16.1525   4
  -1  -4  -1 988.920 16.2304   4
  -1  -4   1 1001.25 18.1925   4
   1   4  -1 1006.44 18.1254   4
  -4   1   1 982.246 17.2756   5
   1   4   1 1009.84 17.0148   2
   1   4  -1 1000.74 17.1779   2
  -1  -4   1 1027.35 17.3165   2
  -1  -4  -1 979.317 17.0390   2
  -4   1   1 1016.94 17.5973   1
   4  -1  -1 962.874 17.4802   1
  -4   1  -1 1013.45 16.8360   9
  -4   1  -1 985.438 16.6765   5
  -4   1   1 991.185 18.0996   7
   4  -1   1 1010.06 16.7259   5
   4  -1   1 997.070 17.3957   7
   4  -1  -1 993.207 17.3542   5
   4  -1   1 1012.80 17.2662   8
  -4   1  -1 991.166 17.3630   8
   1   4   1 996.052 16.7826   6
  -4   1  -1 1000.38 17.3828   7
   4  -1  -3 4789.91 66.0702   5
  -1  -4   3 4855.88 67.9778   4
   1   4  -3 4780.22 67.6639   4
  -4   1   3 4719.55 65.7988   5
  -1  -4  -3 4874.52 65.3879   2
   4  -1  -3 4884.66 66.9566   1
  -4   1   3 4887.69 67.0020   1
   1   4  -3 4835.28 63.9171   9
  -1  -4   3 4785.41 63.8921   9
  -4   1  -3 4884.86 65.7595   9
   4  -1   3 4819.43 65.8948   9
   1   4   3 4885.65 65.7702  10
  -4   1  -3 4967.38 67.5663   8
  -1  -4  -3 4844.26 65.8868  10
  -1  -4  -3 4882.38 64.5064   6
   4  -1   3 4871.74 67.3304   8
   1   4   3 4865.41 64.3086   6
   1   4  -5 3436.46 51.9473   4
   4  -1  -5 3423.25 49.5347   5
  -4   1  -5 3406.22 50.8032   3
  -4   1   5 3345.97 49.1073   5
  -1  -4   5 3485.61 52.2763   4
   4  -1  -5 3293.99 51.1116   1
  -4   1   5 3338.01 51.3036   1
  -4   1  -5 3404.69 50.1901   9
   1   4   5 3392.89 49.6725  10
  -1  -4   5 3368.75 48.4398   9
  -4   1  -5 3445.00 52.0134   8
   4  -1   5 3438.34 50.2622   9
  -1  -4  -5 3439.01 50.0333  10
   4  -1   5 3305.19 51.6629   8
  -1  -4   5 3393.13 44.3574   7
  -1  -4  -5 3465.27 47.2749   6
   1   4  -7 4534.40 61.7344   3
  -4   1   7 4534.81 63.7157   5
  -1  -4   7 4486.37 67.3222   4
   4  -1  -7 4425.34 63.8003   4
  -4   1  -7 4552.99 66.3772   3
   4  -1  -7 4590.17 64.1732   5
   1   4  -7 4281.84 66.5159   4
   4  -1   7 4379.91 66.3016   3
  -4   1   7 4527.92 68.1001   1
   4  -1   7 4316.73 65.7305   9
  -1  -4  -7 4610.75 65.8602  10
   1   4   7 4395.40 64.8986  10
  -1  -4   7 4381.71 64.3219   9
  -4   1  -7 4640.90 68.2027   8
  -4   1   7 4533.00 59.9823   8
  -1  -4  -7 4476.56 61.3496   6
   1   4  -7 4537.48 63.1774   8
   1   4   7 4408.71 58.0649   5
   4  -1   7 4217.13 67.0546   8
   1   4   9 13271.0 167.475   5
  -1  -4   9 13467.8 179.157   4
   1   4  -9 13128.0 177.996   4
   4  -1  -9 13148.8 174.797   4
  -4   1   9 13146.0 174.065   5
   4  -1  -9 13292.0 174.599   5
   1   4   9 13580.3 168.662   4
  -4   1  -9 13463.5 178.450   3
   1   4  -9 13500.0 173.043   3
  -4   1   9 12965.5 180.804   1
   4  -1   9 13077.7 178.425   3
  -4   1  -9 13736.1 180.106   8
  -1  -4   9 13291.7 177.052   9
  -4   1   9 13409.5 171.463   8
  -1  -4  -9 13249.9 177.570  10
  -4   1  -9 13401.3 176.579  10
   1   4  -9 13431.0 174.422   8
   4  -1   9 13011.3 179.129   8
   4  -1 -11 3037.58 49.0868   4
   1   4  11 2945.66 43.6486   4
   4  -1 -11 2992.33 48.4434   5
   4  -1  11 3055.62 48.8124   4
   4  -1  11 3056.05 53.9148   9
  -4   1  11 3019.35 46.5480   8
   1   4 -11 3029.40 49.2517   8
   1   4  13 80.6472 7.33601   4
   4  -1 -13 75.4630 9.12138   5
   1   4 -13 76.9928 11.3434   4
   4  -1 -13 73.4435 10.0538   4
  -4   1  13 66.6769 13.8722   1
   4  -1  13 69.1519 13.0244   3
  -4   1 -13 68.2435 11.9451  10
   4  -1 -13 92.4422 12.2004  10
   1   4 -13 73.4091 10.6401   8
   4  -1  13 94.6192 14.0604   9
  -1  -4  13 69.0223 12.3845   9
  -1  -4 -13 70.2617 12.6158  10
   1   4  13 74.0855 12.3382   8
   4  -1  13 57.7078 12.9874   8
  -4   1  13 75.0813 9.00460   8
   4  -1 -15 22.5366 8.79607   5
  -1  -4  15 49.1924 12.0125   4
   1   4 -15 22.3919 10.5965   4
   1   4  15 23.3483 6.98123   4
   4  -1  15 30.4111 11.9708   3
  -4   1  15 30.6102 13.8136   1
   4  -1  15 22.4660 13.1108   9
  -1  -4 -15 30.9734 12.3634  10
   4  -1 -15 51.1206 12.9167  10
   1   4  15 21.5608 11.8209   8
  -4   1 -15 33.9627 12.1273  10
  -1  -4  15 22.5630 11.9748   9
  -4   1  15 37.9919 9.35000   8
   4  -1  15 15.0762 12.2155   8
   1   4  17 2266.56 39.2261   4
  -4   1  17 2228.88 45.2368   3
  -4   1 -17 2235.08 34.9493   5
   4  -1  17 2299.89 44.9150   4
  -1  -4  17 2301.54 48.1600   4
   1   4  17 2232.94 49.5598   3
   1   4 -17 2280.33 47.0679   4
   4  -1 -17 2195.83 42.9580   4
   4  -1  17 2316.96 50.3708   3
  -4   1  17 2356.34 54.6949   1
   4  -1 -17 2268.80 50.0997  10
  -4   1 -17 2398.16 50.2160  10
  -1  -4  17 2263.80 50.9207   9
   1   4 -17 2307.78 45.9453   8
   1   4  17 2310.93 48.6047   8
  -1  -4 -17 2291.49 50.6046  10
   4  -1  17 2158.81 52.0491   9
   4  -1  17 2392.61 50.6375   8
   1   4 -19 1471.93 32.2420   5
   4  -1  19 1480.91 35.6356   4
   1   4  19 1387.46 40.1937   3
   4  -1 -19 1541.26 34.5017   4
  -1  -4  19 1425.29 38.1455   4
  -4   1  19 1501.09 36.5543   3
   4  -1  19 1411.90 40.0975   3
  -4   1  19 1466.92 44.8716   1
  -1  -4 -19 1434.29 41.1994  10
  -4   1 -19 1457.59 40.9539  10
  -1  -4  19 1507.17 42.1439   9
   4  -1  19 1388.29 42.6436   9
   1   4  19 1432.06 38.9299   8
   4  -1 -19 1414.24 40.7765  10
  -4   1  19 1499.22 34.0279   8
   4  -1  19 1494.84 40.6644   8
  -1  -4  21 536.879 24.6296   4
   4  -1 -21 556.625 21.1558   4
   1   4  21 532.474 27.0246   3
  -4   1  21 600.980 23.7642   3
   4  -1  21 605.670 23.8334   4
  -4   1  21 567.315 30.3819   1
  -4   1 -21 498.563 26.6882  10
   1   4  21 562.758 25.4520   8
   4  -1 -21 533.739 27.3894  10
   4  -1  21 530.010 28.4552   9
  -1  -4 -21 541.545 27.4602  10
  -1  -4  21 588.076 28.8187   9
   4  -1  21 618.872 27.6668   8
  -4   1  21 629.228 22.5587   8
   1   4  23 102.103 17.9943   3
  -1  -4  23 94.5833 16.2308   4
  -4   1  23 121.832 15.7318   3
  -4   1  23 124.185 21.0067   1
   4  -1  23 117.493 18.7737   9
  -4   1 -23 132.757 18.5723  10
  -1  -4  23 126.113 19.4326   9
   4  -1 -23 111.639 18.0344  10
  -1  -4 -23 107.048 18.6636  10
   1   4 -23 118.757 18.0990  10
   4  -1  23 100.638 18.0369   8
   1   4  23 96.6147 16.4869   8
   1   4  25 308.517 24.3954   3
  -1  -4  25 297.717 22.1040   4
  -4   1  25 309.455 21.0819   3
  -4   1  25 285.224 26.7255   1
  -1  -4  25 300.258 27.0987   1
  -4   1 -25 294.699 25.5095  10
  -1  -4 -25 281.793 24.9767  10
   1   4 -25 318.890 25.5832  10
   4  -1 -25 337.475 25.3966  10
   4  -1  25 277.278 26.0839   9
  -1  -4  25 322.627 25.9094   9
   1   4  25 294.091 22.4193   8
  -4   1  27 13.9464 19.1031   1
  -1  -4  27-1.51352 17.8098   1
   1   4  27-4.58529 16.6543   3
   1   4 -27-11.6458 16.7306  10
   1   4  27 2.85684 17.9004   9
   4  -1 -27 20.9696 17.1580  10
  -1  -4 -27 29.8654 18.9173  10
   4  -1  27 16.2347 19.7455   9
  -1  -4  27 15.0959 18.1865   9
  -4   1 -27 1.28282 17.6417  10
   1   4  27-8.96660 16.1960   8
   0  -4   0 1412.39 21.6069   4
   4   0   0 1410.31 21.8290   5
   0   4   0 1378.89 21.2272   4
  -4   0   0 1420.62 21.8547   5
   0  -4   0 1379.79 21.6174   2
   0   4   0 1371.02 21.5550   2
   4   0   0 1378.55 22.1403   1
  -4   0   0 1408.62 21.4288   8
  -4   0   0 1421.37 22.5336   7
   4   0   0 1388.93 21.0660   8
   0  -4   0 1396.41 21.7915   6
   0   4   0 1377.11 21.7529   6
   4   0   0 1402.16 22.5529   7
  -4   0  -2 516.843 9.95238   5
   0  -4   2 532.047 12.3163   4
  -4   0   2 504.738 11.4509   5
   4   0  -2 538.813 11.8012   5
   0   4  -2 508.642 11.9164   4
   0  -4  -2 512.343 11.0392   2
   0   4  -2 490.203 10.4492   2
  -4   0  -2 506.852 11.5464   3
  -4   0   2 534.055 11.7967   1
   4   0  -2 504.730 11.7821   1
   4   0   2 507.856 8.74601  10
  -4   0  -2 506.847 8.74500  10
   0  -4   2 503.741 10.1701   9
   4   0   2 513.001 10.6625   9
   0   4  -2 516.656 10.1086   9
  -4   0  -2 505.977 12.4202   8
   4   0   2 517.964 12.3359   8
   0   4   2 502.982 11.0482  10
  -4   0  -2 507.877 10.6487   9
   4   0   2 516.860 9.79878   5
   0   4   2 514.429 10.6550   6
  -4   0   2 515.276 12.1632   7
   0  -4  -2 514.546 10.8426   6
   0  -4   4 3622.24 52.9162   4
  -4   0  -4 3668.56 52.5381   3
  -4   0   4 3616.40 51.4913   5
   4   0  -4 3611.03 51.7148   5
   0   4  -4 3605.48 52.7550   4
   4   0   4 3583.76 52.3613   3
   4   0  -4 3609.55 52.5650   1
  -4   0   4 3524.19 52.5704   1
   0   4  -4 3690.88 50.4469   9
  -4   0  -4 3572.04 53.5064   8
  -4   0  -4 3573.08 49.4311  10
  -4   0  -4 3671.20 51.4644   9
   4   0   4 3664.18 51.4918   9
   0  -4  -4 3610.42 51.3046  10
   0  -4   4 3543.41 50.2865   9
   0   4   4 3451.34 51.0338  10
   4   0   4 3595.42 53.4062   8
  -4   0  -4 3600.63 47.5335   5
   0  -4  -4 3669.50 50.0131   6
   0  -4   6 7741.03 106.748   4
  -4   0  -6 7777.85 106.623   3
   4   0  -6 7929.65 105.081   5
   4   0  -6 7928.46 105.211   4
   4   0   6 7624.46 106.652   3
   0   4  -6 7631.32 106.444   4
  -4   0   6 7760.16 104.715   5
  -4   0   6 7771.58 107.655   1
   4   0  -6 7795.15 107.305   1
  -4   0  -6 7778.43 98.2812   2
  -4   0   6 8006.74 99.4054   8
  -4   0  -6 7789.53 104.100  10
   4   0   6 7755.90 107.881   8
   4   0   6 7498.47 105.520   9
   0  -4  -6 7937.03 105.430  10
   0  -4   6 7688.95 104.548   9
   0   4   6 7660.62 104.859  10
  -4   0  -6 7896.65 108.097   8
   0  -4  -6 7881.26 102.751   6
   0   4   6 7874.01 100.120   5
   0  -4   8 1647.61 31.6223   4
   0   4   8 1598.31 24.1292   5
   4   0   8 1662.60 32.2085   3
   0   4  -8 1591.93 31.0236   4
   0   4   8 1582.70 23.5238   4
   0   4  -8 1716.64 28.3981   3
   4   0  -8 1609.19 29.8586   4
   4   0  -8 1644.99 29.4495   5
  -4   0  -8 1564.22 23.1014   2
  -4   0   8 1597.32 33.0027   1
   4   0   8 1645.88 32.5323   8
  -4   0  -8 1626.98 30.0552  10
   0  -4   8 1620.57 30.2905   9
  -4   0  -8 1636.92 32.8264   8
   0  -4  -8 1647.40 30.8228  10
  -4   0   8 1675.13 25.5287   8
   0   4   8 1617.80 30.3715  10
   4   0   8 1546.02 31.1443   9
   0   4  -8 1587.39 29.1374   8
   0   4  10 163.973 6.57346   5
   0   4 -10 170.965 10.5301   3
   4   0  10 156.426 9.61615   4
   0   4 -10 152.042 11.9839   4
   4   0 -10 165.103 10.2418   5
  -4   0  10 139.614 11.2347   4
   0  -4  10 145.883 12.2770   4
   4   0 -10 151.772 11.2312   4
   0   4  10 161.876 7.42397   4
  -4   0 -10 192.330 11.8982  10
  -4   0  10 160.580 8.70218   8
   0   4 -10 162.530 11.2000   8
   4   0  12 5047.46 73.6754   4
   4   0 -12 4966.38 75.7737   4
   4   0  12 4832.53 79.7805   3
   0   4  12 5139.00 69.9669   4
   4   0 -12 5007.23 74.3638   5
  -4   0  12 5000.58 77.1027   4
  -4   0  12 5064.71 83.1082   1
   4   0  12 5160.53 82.1866   9
   0  -4  12 5042.65 79.9585   9
   0   4 -12 5024.57 76.4324   8
   0  -4 -12 4997.08 79.1713  10
  -4   0  12 5052.06 71.9467   8
   4   0  12 4895.96 79.8046   8
   4   0  14 2473.83 43.8807   4
  -4   0 -14 2524.95 35.9677   5
   0  -4  14 2478.95 48.6137   4
   0   4 -14 2442.65 47.5953   4
   4   0 -14 2653.22 44.2170   5
   0   4  14 2617.50 40.7387   4
   4   0  14 2494.67 50.4681   3
  -4   0  14 2653.94 54.1296   1
   0  -4 -14 2560.75 50.2735  10
   4   0 -14 2614.12 50.3981  10
   0  -4  14 2500.11 50.6023   9
   4   0  14 2582.94 52.5842   9
  -4   0 -14 2498.18 48.8658  10
   0   4  14 2399.26 47.0692   8
   4   0  14 2459.47 50.2489   8
  -4   0  14 2534.44 42.7839   8
  -4   0 -16 37.7178 4.56638   5
   4   0 -16 45.8642 9.99629   4
   0   4  16 43.2041 7.59899   4
  -4   0  16 51.7130 10.4868   3
   0  -4  16 34.0050 11.3204   4
  -4   0  16 42.9375 12.7664   1
   4   0  16 55.5785 12.8899   3
   0  -4  16 46.8974 12.5785   9
  -4   0 -16 64.8769 12.4974  10
   0   4  16 40.5234 11.1819   8
   0   4 -16 33.5809 10.5759   8
   4   0 -16 33.3660 11.5147  10
   4   0  16 39.8520 12.8019   9
   0  -4 -16 32.7954 11.7250  10
   4   0  16 37.4227 12.0085   8
   4   0  18 1953.87 40.1428   4
  -4   0 -18 1863.88 28.5260   5
   0   4  18 1852.17 35.2640   4
  -4   0  18 1947.31 41.4829   4
   4   0 -18 1980.59 40.3478   4
   0  -4  18 1938.66 43.9672   4
  -4   0  18 1945.10 41.0692   3
   0   4  18 1857.07 44.9311   3
   4   0  18 1886.32 46.0676   3
  -4   0  18 1936.46 50.4257   1
  -4   0 -18 1844.13 45.4530  10
   0   4 -18 2017.19 43.1050   8
   0   4  18 1965.55 43.8909   8
   0  -4  18 1867.35 47.2381   9
   0  -4 -18 1949.84 47.5456  10
   4   0  18 1807.88 47.9721   9
   4   0 -18 1951.03 46.3662  10
   4   0  18 1914.42 45.8413   8
  -4   0  18 1847.76 38.5980   8
   4   0 -20 473.539 17.6420   5
   4   0 -20 431.770 19.4095   4
  -4   0  20 454.375 20.4150   3
   0  -4  20 423.440 21.8985   4
   4   0  20 432.886 19.6399   4
   0   4  20 497.725 24.8462   3
  -4   0  20 428.454 19.9696   4
   4   0  20 433.890 23.5437   3
  -4   0  20 458.860 27.0634   1
   0  -4 -20 416.720 23.7966  10
  -4   0 -20 459.265 24.5175  10
   0  -4  20 379.360 24.1294   9
   0   4  20 445.534 22.3833   8
   4   0  20 401.185 24.6599   9
   4   0 -20 469.876 24.4580  10
   4   0  20 432.659 23.1393   8
  -4   0  20 459.514 19.3228   8
   0  -4  22 16.4511 13.4570   4
   0   4  22 16.6656 14.0310   3
   4   0 -22 7.49525 11.1142   4
   4   0  22 2.87337 15.5951   3
  -4   0  22-7.34780 16.1507   1
  -4   0  22 4.89428 12.9611   3
   0  -4  22 23.8233 15.8580   9
   0   4 -22 7.06828 13.4776  10
   4   0 -22 6.14286 14.4826  10
  -4   0 -22-2.00631 15.4241  10
   4   0  22-9.24897 14.9482   9
   0  -4 -22 14.8232 14.1322  10
   4   0  22 10.9652 14.5186   8
   0   4  22 2.39038 13.4803   8
   0   4  24 685.787 31.6700   3
   0  -4  24 803.964 31.2689   4
  -4   0  24 730.651 36.6129   1
  -4   0  24 804.243 29.7038   3
   0  -4 -24 766.506 35.1387  10
   4   0  24 827.678 37.2129   9
   4   0 -24 765.285 34.4561  10
   0  -4  24 761.636 35.4239   9
   0   4 -24 764.152 34.5000  10
  -4   0 -24 818.890 35.3135  10
   4   0  24 751.852 32.6071   8
   0   4  24 786.424 31.0975   8
   0   4  26 329.150 25.2141   3
   0   4  26 310.897 26.9536   1
  -4   0  26 303.174 27.5919   1
   0  -4  26 303.596 26.8676   9
   4   0 -26 351.872 26.7569  10
   0  -4 -26 341.877 26.8402  10
  -4   0 -26 303.020 26.1592  10
   4   0  26 294.406 26.9046   9
   0   4 -26 299.433 25.7179  10
   4   0  26 315.276 24.8118   8
   0   4  26 340.819 23.3846   8
   0  -4  28 71.0855 23.1712   1
   0   4  28 137.658 21.9739   3
  -4   0  28 135.206 25.1343   1
   0   4  28 72.9888 22.4444   1
  -4   0  28 114.867 22.5708   9
  -4   0 -28 113.730 22.5014  10
   4   0 -28 99.3285 21.4056  10
   0   4  28 122.612 23.5872   9
   0  -4  28 147.285 24.1554   9
   0  -4 -28 97.7517 22.4730  10
   0   4 -28 92.8777 21.6765  10
   4   0  28 103.252 23.0895   9
   4   1  -1 14032.6 174.897   5
  -4  -1  -1 13703.7 173.568   5
   4   1   1 13827.1 173.404   5
   1  -4   1 13946.0 174.348   4
  -4  -1   1 13319.3 174.850   5
  -4  -1  -1 13954.5 174.087   3
  -1   4  -1 13625.2 173.257   2
   4   1   1 13428.6 173.825   3
  -1   4   1 13864.5 171.649   1
  -4  -1   1 13733.3 174.535   1
   1  -4  -1 13681.0 171.688   1
   4   1  -1 13486.8 174.467   1
   1  -4   1 14023.3 173.300   2
   4   1   1 13582.7 172.326   9
  -4  -1  -1 13816.4 172.368   9
   4   1   1 13801.8 174.776   8
  -4  -1   1 13679.6 174.971   7
   4   1  -1 13649.8 174.959   7
  -1   4  -1 13578.6 173.922   6
   1  -4   1 14049.6 174.064   6
   1  -4  -1 14072.0 174.243   6
  -1   4   1 13662.3 174.040   6
  -1   4  -3 14388.2 185.147   4
   1  -4   3 14804.9 185.238   4
  -4  -1   3 14440.4 185.102   5
  -4  -1  -3 14589.9 181.169   5
  -4  -1  -3 14665.6 185.398   3
   4   1   3 14285.5 185.182   3
   4   1  -3 14554.0 185.212   5
  -1   4  -3 14437.0 181.943   2
  -1   4   3 14743.1 183.850   1
  -4  -1   3 14428.9 184.968   1
   4   1   3 14626.5 181.195   2
   4   1  -3 14284.8 184.944   1
   4   1   3 14391.6 186.090   8
   1  -4   3 14165.3 183.621   9
   4   1   3 14270.9 183.446   9
  -1   4  -3 14637.5 183.560   9
  -4  -1  -3 14641.2 183.588   9
   1  -4  -3 14551.3 183.956  10
  -1   4   3 14362.6 183.726  10
   4   1   3 14349.0 182.103  10
  -4  -1  -3 14349.7 182.186  10
   4   1   3 14217.9 180.892   5
  -4  -1   3 14590.9 184.749   7
   1  -4  -3 14666.3 183.705   6
   4   1  -5 1336.29 24.7281   4
   4   1  -5 1361.22 24.5922   5
   4   1   5 1340.01 25.7005   3
  -4  -1  -5 1413.46 25.7836   3
  -1   4  -5 1359.29 25.0065   4
   1  -4   5 1379.44 25.0074   4
  -4  -1  -5 1344.07 19.8446   2
   4   1  -5 1316.98 25.1484   1
   4   1   5 1339.61 19.5127   2
  -4  -1   5 1355.50 25.3551   1
   1  -4   5 1330.51 23.7302   9
   4   1   5 1302.47 22.7383  10
   4   1   5 1283.70 26.0135   8
  -1   4  -5 1405.09 23.9043   9
  -1   4   5 1338.99 23.7335  10
   1  -4  -5 1346.62 23.9059  10
  -4  -1  -5 1325.84 22.7709  10
   4   1   5 1316.65 24.0719   9
  -1   4   5 1348.75 21.3096   5
  -1   4  -7 4723.76 70.3363   4
   4   1   7 4823.16 71.9245   3
   1  -4  -7 4831.06 62.6090   4
   4   1  -7 4842.84 70.1178   4
  -4  -1   7 4616.49 70.2161   4
   1  -4   7 4964.17 70.6669   4
   4   1  -7 4915.40 69.2581   5
  -4  -1   7 4833.96 72.1332   1
  -4  -1  -7 4840.42 63.2373   2
  -1   4  -7 4882.62 67.8000   3
  -1   4   7 4840.31 69.4783  10
  -4  -1  -7 4819.41 68.6597  10
   1  -4  -7 4810.27 69.6741  10
   1  -4   7 4751.30 69.3989   9
   4   1   7 4785.11 70.6186   9
   4   1   7 4833.23 72.2345   8
  -1   4  -7 4771.53 69.1808   8
  -1   4   7 4803.97 64.6237   5
   4   1  -9 36.8713 9.20686   4
   1  -4  -9 53.9349 4.95182   4
   4   1  -9 47.6935 7.92736   5
   1  -4   9 44.1286 8.92471   4
  -1   4  -9 31.2232 8.40131   4
  -1   4   9 35.5460 4.99952   5
  -4  -1   9 28.3121 8.53666   4
  -1   4  -9 43.1222 7.91503   3
  -4  -1   9 44.6257 10.9581   1
  -4  -1  -9 71.9294 5.05733   2
   1  -4  -9 45.3421 9.03373  10
  -4  -1  -9 45.2515 8.58799  10
   4   1   9 46.1058 10.5802   8
   1  -4   9 53.6580 8.95388   9
  -1   4  -9 48.2304 9.12382   8
  -4  -1   9 38.5905 5.87623   8
  -1   4  11 185.256 8.02899   5
  -4  -1  11 210.064 13.4859   4
   4   1  11 168.734 9.59275   4
   4   1 -11 172.412 12.4434   4
  -1   4  11 173.088 8.33269   4
   1  -4 -11 157.548 7.65522   4
  -4  -1  11 217.098 10.7892   3
  -1   4 -11 168.616 11.5816   3
   4   1 -11 193.887 10.9510   5
  -1   4 -11 177.756 12.1009   8
  -4  -1  11 187.354 9.46864   8
   1  -4 -11 188.473 8.23600   5
  -1   4  13 14266.7 177.285   4
   4   1 -13 13873.7 181.157   5
   4   1  13 13479.3 188.114   3
  -4  -1 -13 13309.6 169.698   5
  -4  -1  13 13769.4 180.352   3
   4   1  13 13781.9 179.376   4
   1  -4 -13 13395.1 175.237   4
  -4  -1  13 13954.8 191.802   1
   4   1  13 13825.7 189.800   9
   1  -4  13 14034.2 188.738   9
  -4  -1 -13 13276.0 185.774  10
   4   1  13 13681.9 188.199   8
   1  -4 -13 13546.7 187.212  10
   1  -4 -13 13578.6 175.251   5
  -4  -1  13 13600.1 178.411   8
   4   1  15 9624.03 128.878   4
   1  -4  15 9257.24 135.186   4
  -1   4  15 10009.7 126.749   4
   4   1  15 9482.11 138.242   3
  -4  -1 -15 8793.50 117.250   5
   4   1 -15 9586.63 133.024   4
  -4  -1  15 9271.36 142.110   1
   4   1  15 9384.83 140.116   9
  -1   4  15 9176.74 133.337   8
  -4  -1 -15 9386.15 136.714  10
   1  -4  15 9929.21 140.494   9
   1  -4 -15 9408.58 137.684  10
  -1   4 -15 9524.93 134.454   8
  -4  -1  15 9514.03 128.228   8
   4   1  15 9559.80 137.684   8
   1  -4 -15 9499.64 123.494   5
  -1   4  17 1010.82 23.1946   4
   4   1  17 1086.77 32.2120   3
  -4  -1  17 1003.40 26.1816   3
   4   1 -17 1066.58 27.8338   4
  -4  -1  17 1025.15 28.2560   4
   1  -4  17 1008.16 29.1958   4
  -4  -1  17 987.725 33.4825   1
   1  -4 -17 1037.66 32.0233  10
  -1   4 -17 1014.77 29.2217   8
   4   1 -17 1029.95 30.9550  10
   1  -4  17 1001.29 32.7073   9
  -4  -1 -17 977.786 30.4429  10
  -1   4  17 1074.21 29.1711   8
   4   1  17 957.141 32.1439   9
   1  -4 -17 1015.02 20.4952   5
   4   1  17 1081.14 31.9176   8
  -4  -1  19 427.238 19.1877   3
   4   1  19 412.563 18.2581   4
   4   1 -19 442.123 19.3847   4
  -1   4  19 429.287 22.0676   3
  -4  -1  19 455.917 20.5619   4
   4   1  19 405.413 23.2472   3
   4   1 -19 402.710 16.6056   5
   1  -4  19 440.724 21.4849   4
  -4  -1  19 401.098 25.1883   1
   1  -4 -19 410.902 23.1320  10
   1  -4  19 426.206 23.4955   9
   4   1 -19 436.547 23.1398  10
  -1   4  19 428.664 21.1062   8
  -4  -1 -19 477.377 23.9179  10
   4   1  19 426.760 24.5043   9
   4   1  19 466.195 23.5290   8
   4   1 -21 121.059 11.7559   5
  -4  -1  21 127.478 14.7991   4
   4   1 -21 121.769 13.9426   4
   1  -4  21 144.402 16.5134   4
  -1   4  21 152.811 17.1800   3
  -4  -1  21 143.631 14.3776   3
   4   1  21 125.134 18.6745   3
  -4  -1  21 127.697 18.7921   1
   4   1  21 142.890 18.5804   9
   1  -4 -21 123.571 17.1502  10
   4   1 -21 122.719 17.2719  10
  -1   4 -21 126.420 17.4139  10
   1  -4  21 123.777 18.3579   9
  -4  -1 -21 160.678 17.7399  10
  -1   4  21 144.968 16.1346   8
   4   1  21 144.433 17.8968   8
  -1   4  23 528.269 26.8669   3
   4   1 -23 466.918 22.2752   4
   1  -4  23 535.073 25.9013   4
   4   1  23 442.384 27.0572   3
  -4  -1  23 470.695 29.3208   1
  -1   4  23 494.491 29.9732   1
  -4  -1  23 482.175 22.6688   3
  -1   4 -23 460.541 26.5962  10
   1  -4  23 495.090 29.2125   9
   4   1  23 431.801 28.3271   9
   1  -4 -23 499.329 27.9841  10
   4   1 -23 524.348 27.7864  10
  -4  -1 -23 498.822 28.4522  10
   4   1  23 506.816 26.8742   8
  -1   4  23 505.874 24.2764   8
  -1   4  25 315.781 23.3525   3
   1  -4  25 349.636 23.0300   4
  -1   4  25 314.814 28.4628   1
   4   1  25 349.301 25.1847   3
  -4  -1  25 325.256 28.2125   1
  -1   4 -25 320.751 24.7340  10
   1  -4  25 340.199 27.7274   9
   4   1 -25 283.855 24.6541  10
  -4  -1 -25 357.076 26.3007  10
   4   1  25 306.901 26.6257   9
   1  -4 -25 297.106 25.5416  10
  -1   4  25 341.953 22.5594   8
   4   1  25 314.833 23.7630   8
  -1   4  27 73.7444 18.0280   3
  -4  -1  27 109.411 22.6398   1
  -1   4  27 76.2334 20.3495   1
   4   1 -27 82.0631 19.4069  10
  -1   4 -27 101.555 20.5247  10
   1  -4 -27 105.643 20.5564  10
   1  -4  27 72.2522 20.8186   9
  -4  -1 -27 103.050 21.4712  10
  -4  -1  27 99.9739 20.3541   9
   4   1  27 101.243 22.5890   9
   4   1  27 107.448 20.3065   8
   2  -4   0 30645.8 380.157   1
   4   2   0 30607.9 382.192   1
   4   2   0 30535.8 382.705   5
   4   2   0 30606.3 380.804   3
  -2   4   0 31011.3 382.166   6
   2  -4   0 30684.6 382.230   6
   4   2   2 479.985 11.6194   3
   4   2  -2 497.726 12.2135   5
   4   2   2 492.460 9.65415   5
  -2   4  -2 448.081 9.16144   2
   2  -4  -2 469.688 10.1254   1
   2  -4   2 449.861 9.12195   2
  -2   4   2 449.376 9.92238   1
  -4  -2   2 469.909 11.0526   1
   4   2  -2 465.778 11.0350   1
   2  -4  -2 475.783 10.3016  10
   4   2   2 473.240 9.57310   9
   4   2   2 467.373 9.53818  10
  -2   4  -2 480.286 10.8846   9
  -2   4   2 448.631 10.0187  10
  -4  -2   2 473.513 11.0069   7
   4   2  -2 473.676 11.0876   7
  -2   4  -2 462.456 10.2129   6
   2  -4  -2 471.633 11.0226   6
   2  -4   2 467.799 10.2318   6
   4   2   4 807.748 12.4172   5
   4   2  -4 798.788 17.8353   4
   4   2  -4 837.662 17.7286   5
   2  -4   4 801.948 17.1445   4
   4   2   4 810.562 18.4700   3
  -2   4   4 822.561 16.9764   1
   4   2  -4 769.739 16.7020   1
  -4  -2  -4 857.652 14.4348   2
  -2   4  -4 812.952 13.3418   2
  -4  -2   4 796.654 16.9885   1
   4   2   4 812.229 14.0032   2
  -2   4   4 780.132 15.9153  10
   4   2   4 802.409 16.2969   9
   4   2   4 804.617 15.4803  10
   2  -4  -4 810.631 16.1620  10
  -2   4  -4 809.471 16.3648   9
  -4  -2  -4 839.813 15.8022  10
   2  -4   4 785.551 16.4754   9
  -2   4   4 789.398 15.1948   5
   4   2   4 820.661 12.1742   6
  -4  -2   4 760.430 15.9443   7
  -4  -2   6 13.3719 6.84217   4
  -4  -2   6 26.0121 3.46616   3
   2  -4   6 13.2768 5.95600   4
   2  -4  -6 8.52983 3.13058   4
   4   2   6 9.48473 6.67188   3
   4   2  -6 17.1335 6.67559   4
   4   2  -6 14.8450 6.10905   5
  -2   4   6 3.97143 6.24902   1
  -4  -2   6 7.73060 6.51334   1
  -4  -2  -6 9.19336 3.41038   2
   2  -4  -6 11.9743 5.51859  10
   2  -4   6 10.5516 5.66734   9
  -2   4   6 28.6812 6.24497  10
  -2   4  -6 17.4441 5.50647   9
   4   2   6 11.2120 5.13377  10
   4   2   6 15.2526 7.25817   8
  -4  -2  -6 13.8029 5.54269  10
   4   2  -6 11.6880 3.11866   8
  -2   4  -6 5.66715 5.95079   8
  -2   4   6 11.9608 4.17091   5
  -4  -2   8 2253.70 33.8709   3
  -4  -2   8 2235.04 40.0386   4
   4   2  -8 2287.67 38.1839   5
   2  -4  -8 2223.12 32.9098   4
   4   2  -8 2193.80 39.7873   4
   2  -4   8 2303.16 39.1723   4
   4   2   8 2190.10 40.8113   3
  -2   4   8 2276.73 34.3301   5
  -2   4  -8 2271.90 37.7455   3
  -4  -2  -8 2253.36 33.1958   2
  -4  -2   8 2195.10 40.9641   1
   2  -4  -8 2217.20 38.7765  10
  -4  -2  -8 2251.65 38.1468  10
   2  -4   8 2188.19 38.8694   9
   4   2  -8 2321.47 33.7686   8
   4   2   8 2195.89 37.9909  10
   4   2   8 2306.02 41.2547   8
  -2   4   8 2235.14 38.5101  10
  -4  -2  -8 2288.57 30.6648   6
   2  -4  -8 2225.09 34.7524   5
  -2   4  -8 2297.00 39.1332   8
   2  -4 -10 535.700 12.7692   4
  -4  -2  10 521.186 18.8169   4
  -2   4  10 493.843 12.9393   5
  -2   4 -10 537.919 17.0699   3
   4   2  10 500.249 13.6355   4
  -4  -2  10 514.070 14.1431   3
   4   2 -10 498.425 17.7856   4
   2  -4  10 534.817 18.0936   4
   4   2 -10 523.492 16.4298   5
  -4  -2 -10 511.418 12.3734   2
   4   2 -10 521.720 13.8555   8
  -2   4 -10 556.794 18.3021   8
  -4  -2 -10 518.791 10.4137   6
   2  -4 -10 497.422 13.4345   5
   4   2 -12 7030.18 98.1328   5
  -2   4  12 6830.94 93.1797   5
   4   2  12 6814.52 94.4695   4
   2  -4 -12 6779.67 92.6924   4
  -4  -2  12 7053.69 95.7529   3
   4   2  12 6693.29 103.561   3
  -4  -2  12 6843.33 106.229   1
   2  -4  12 6863.46 103.198   9
   2  -4 -12 6930.55 102.642  10
  -4  -2 -12 6874.76 101.538  10
   4   2  12 6961.54 104.303   8
   2  -4 -12 6882.13 93.6375   5
  -4  -2  14 632.012 18.5067   3
   2  -4 -14 656.066 16.2434   4
   4   2 -14 633.594 21.3584   4
   2  -4  14 598.681 21.3685   4
   4   2  14 679.463 24.4390   3
   4   2  14 690.094 18.0094   4
  -4  -2  14 623.686 24.9774   1
   2  -4  14 649.382 23.8859   9
   2  -4 -14 629.586 22.7696  10
  -2   4 -14 681.880 22.9001   8
  -4  -2 -14 643.056 22.7107  10
   4   2  14 701.386 24.4825   8
   2  -4 -14 637.952 16.3494   5
   4   2 -16 290.777 15.7737   4
  -4  -2  16 296.395 16.8325   4
   4   2  16 268.450 13.0660   4
   2  -4  16 297.288 16.9894   4
   2  -4 -16 296.010 11.8132   4
   4   2  16 349.364 19.1393   3
  -4  -2  16 313.500 20.7594   1
  -2   4  16 292.504 15.7931   8
  -2   4 -16 308.340 18.9716   8
   2  -4 -16 303.709 18.5358  10
   2  -4  16 280.535 19.6675   9
  -4  -2 -16 300.367 18.0466  10
   4   2  16 313.220 18.7448   8
   2  -4 -16 272.873 11.3289   5
  -4  -2  18 7.24490 10.6220   4
   4   2 -18 7.43066 10.1475   4
   4   2  18 0.82564 11.8999   3
   2  -4  18 24.0223 10.9426   4
   4   2 -18 6.15790 8.56372   5
  -4  -2  18 17.6122 14.3857   1
  -4  -2  18 9.77389 9.80278   3
  -2   4  18 19.8203 11.0937   8
   2  -4  18 37.7066 13.0702   9
   2  -4 -18 1.67931 11.5481  10
  -2   4 -18 13.5237 11.7914   8
  -4  -2 -18 14.4384 11.5140  10
   4   2  18 16.3346 12.1419   9
   2  -4 -18 13.9394 7.00621   5
   4   2  18 11.6695 12.8680   8
   4   2  20 1695.69 44.9819   3
   4   2 -20 1585.29 38.4332   4
   2  -4  20 1650.91 41.3305   4
   4   2 -20 1620.86 35.1765   5
  -4  -2  20 1533.76 39.6188   4
  -2   4  20 1673.67 42.4726   3
  -4  -2  20 1589.98 47.2859   1
  -2   4  20 1543.70 46.6899   1
  -4  -2  20 1644.63 37.3173   3
   4   2 -20 1511.31 43.0318  10
   4   2  20 1511.85 45.3622   9
   2  -4  20 1612.32 45.6419   9
  -2   4  20 1618.29 39.0251   8
  -2   4 -20 1631.63 44.2931  10
   2  -4 -20 1545.01 44.5624  10
  -4  -2 -20 1655.64 44.6982  10
   4   2  20 1567.51 42.3322   8
  -4  -2  22 4.59486 12.7643   4
   4   2 -22-10.6211 12.2075   4
  -2   4  22 7.84565 13.6649   3
   2  -4  22 20.7421 13.7445   4
  -2   4  22 9.76056 16.4387   1
  -4  -2  22 12.9305 11.7628   3
  -4  -2  22 37.6658 16.2562   1
   4   2  22 3.99435 15.2995   3
   2  -4  22 23.6075 15.1819   9
  -4  -2 -22 8.22634 14.2050  10
   2  -4 -22 19.1283 15.5934  10
   4   2  22 12.6766 14.8632   9
  -2   4 -22 14.0326 14.0290  10
   4   2 -22-6.13315 15.0873  10
   4   2  22 38.0058 15.8671   8
  -2   4  22 22.2653 12.3652   8
   2  -4  24 1093.49 36.6111   4
  -2   4  24 1123.55 37.8055   3
  -4  -2  24 1129.57 43.7071   1
  -2   4  24 1046.36 43.8708   1
   4   2  24 1086.56 39.7337   3
   4   2 -24 1110.57 40.4656  10
  -4  -2 -24 1077.01 40.7543  10
   4   2  24 960.113 41.4962   9
  -2   4 -24 1036.27 39.1328  10
  -4  -2  24 1152.88 41.4084   9
   2  -4  24 1060.24 41.9752   9
   2  -4 -24 1062.90 40.7685  10
   4   2  24 1034.84 38.0419   8
  -2   4  24 1090.50 34.5105   8
  -2   4  26 163.841 19.9954   3
  -2   4  26 147.107 23.6999   1
   4   2  26 208.781 23.2470   3
  -4  -2  26 132.043 23.3636   1
   2  -4 -26 175.678 22.3018  10
  -4  -2 -26 163.571 22.6026  10
  -4  -2  26 174.003 22.9200   9
   4   2 -26 171.906 21.5136  10
   2  -4  26 168.204 23.5318   9
  -2   4 -26 179.793 22.0911  10
   4   2  26 197.520 23.3905   9
   4   2  26 145.709 20.3051   8
  -2   4  28-6.47977 16.2755   3
  -4  -2  28-7.98984 21.7289   1
  -2   4  28 4.85917 20.4065   1
   4   2 -28-12.2431 17.6772  10
   2  -4  28-11.9563 19.7101   9
  -2   4 -28 1.33595 17.7040  10
  -4  -2 -28-4.14547 19.0878  10
   4   2  28-16.8291 19.0689   9
  -4  -2  28 7.01357 18.9866   9
   2  -4 -28-5.65624 19.4465  10
   4   2  28-1.13703 17.5447   8
   4   3  -1 3678.77 50.4408   1
  -4  -3   1 3762.47 50.5238   1
   3  -4  -1 3690.28 50.3065   1
  -3   4   1 3718.10 50.2497   1
   4   3   1 3698.33 47.9459   9
  -3   4   1 3613.53 49.4249  10
  -3   4  -1 3668.49 50.5214   6
   3  -4  -1 3618.68 51.3623   6
   3  -4   1 3728.30 50.6107   6
   4   3  -1 3759.03 51.6230   7
   4   3  -3 674.440 16.1187   4
  -4  -3  -3 697.580 13.5737   2
  -4  -3   3 677.099 14.2365   1
   3  -4  -3 648.219 14.2601   1
   4   3  -3 664.108 14.1772   1
   4   3   3 668.962 13.0806   2
   3  -4   3 675.079 11.4282   2
  -3   4   3 647.961 14.0984   1
   3  -4   3 685.164 14.8599   9
  -3   4  -3 686.095 14.7670   9
  -4  -3  -3 697.881 13.6726  10
   4   3   3 692.997 13.6269  10
   3  -4  -3 692.118 13.5335  10
  -3   4   3 677.487 13.4182  10
  -3   4  -3 676.625 11.6958   7
  -3   4   3 660.590 14.0951   5
   3  -4   3 663.941 12.8209   6
  -4  -3   3 651.929 13.7890   7
  -3   4  -3 659.027 12.7560   6
   4   3  -3 681.218 13.9243   7
  -4  -3   5 10340.4 137.986   4
   4   3   5 10419.8 128.838   5
   4   3  -5 10362.4 137.726   4
  -3   4   5 10436.7 136.432   1
  -3   4  -5 10376.4 129.286   2
   4   3   5 10180.8 131.821   2
  -4  -3  -5 10445.2 132.234   2
  -4  -3   5 10333.7 135.917   1
   4   3  -5 10196.2 135.930   1
   3  -4  -5 10100.6 134.431  10
  -3   4  -5 10331.2 135.465   9
  -3   4   5 10303.1 134.346  10
  -4  -3  -5 10262.3 134.350  10
   3  -4   5 10277.4 135.831   9
   4   3   5 10070.9 134.081  10
   3  -4   5 10240.4 129.822   7
  -3   4   5 10056.5 133.491   5
  -4  -3   5 10220.8 133.622   7
  -3   4  -5 10383.9 136.445   8
   4   3   5 10329.7 129.565   6
  -3   4  -5 10084.4 131.699   6
  -3   4   7 2190.31 34.2755   5
   3  -4  -7 2226.60 32.3969   4
  -4  -3   7 2157.04 39.2466   4
   3  -4   7 2176.15 37.4028   4
   4   3  -7 2171.69 39.2183   4
  -4  -3   7 2212.36 31.1964   3
  -4  -3   7 2275.59 39.1986   1
  -3   4  -7 2204.23 30.3488   2
  -4  -3  -7 2185.11 33.1243   2
  -3   4  -7 2198.27 36.7774   3
  -3   4   7 2234.16 39.4749   1
   3  -4  -7 2181.61 36.9821  10
   4   3   7 2124.91 36.1634  10
  -3   4   7 2142.40 36.7018  10
   3  -4   7 2173.67 37.4638   9
  -4  -3  -7 2193.21 36.6594  10
  -3   4  -7 2238.13 37.7149   9
   4   3  -7 2194.87 32.0767   8
   3  -4  -7 2277.52 34.9726   5
  -3   4  -7 2227.52 38.0736   8
  -4  -3  -7 2185.41 30.6131   6
  -4  -3   9 18279.0 239.072   4
  -3   4   9 18198.6 231.467   5
  -3   4  -9 18044.5 235.809   3
   3  -4   9 18256.5 236.523   4
  -4  -3   9 18246.0 229.807   3
   3  -4  -9 18016.4 230.039   4
   4   3  -9 17890.1 238.417   4
  -3   4   9 18011.1 240.483   1
  -4  -3  -9 18113.9 230.318   2
  -4  -3   9 17990.9 239.652   1
   3  -4  -9 18140.2 236.979  10
  -4  -3  -9 17981.9 236.142  10
   4   3  -9 18294.2 230.355   8
   3  -4  -9 18262.9 232.146   5
  -4  -3  -9 18102.5 227.221   6
  -3   4  -9 18213.4 237.573   8
  -4  -3  11 4685.01 67.8434   3
   4   3  11 4685.28 76.6989   3
   4   3  11 4819.57 66.9076   4
  -3   4  11 4790.26 68.0958   5
   4   3 -11 4669.21 71.7788   5
   3  -4 -11 4741.92 67.2496   4
  -4  -3 -11 4812.06 67.1186   2
   3  -4  11 4689.48 75.1927   9
   4   3  11 4658.80 76.3537   8
   4   3 -11 4804.83 68.4320   8
  -4  -3 -11 4803.48 64.1475   6
   3  -4 -11 4959.11 68.9970   5
  -3   4  13 9835.36 131.419   5
   4   3 -13 9953.50 139.769   4
   4   3  13 9535.13 142.271   3
   4   3  13 9789.26 130.913   4
   3  -4 -13 9973.04 131.036   4
  -3   4  13 10044.4 145.626   1
  -4  -3  13 9895.84 144.904   1
  -4  -3  13 9760.17 132.737   3
   3  -4 -13 9868.03 140.995  10
   4   3 -13 9964.89 132.901   8
  -4  -3 -13 9881.40 140.135  10
  -3   4  13 9687.89 134.840   8
  -3   4 -13 9647.28 140.332   8
   4   3  13 9835.23 142.567   8
   3  -4  13 9829.38 141.848   9
  -4  -3 -13 9853.94 127.583   6
   3  -4 -13 9877.69 132.161   5
   3  -4 -15 381.829 13.1579   4
   4   3  15 371.518 13.5010   4
  -4  -3  15 393.518 18.2895   4
   3  -4  15 365.732 17.6267   4
   4   3  15 367.717 19.6486   3
   4   3 -15 391.052 17.9777   4
  -4  -3  15 393.201 15.1027   3
  -3   4  15 408.719 21.5854   1
  -4  -3  15 387.959 21.0958   1
  -4  -3 -15 388.664 19.0165  10
   3  -4  15 376.865 20.0446   9
  -3   4 -15 410.935 19.1312   8
   3  -4 -15 344.098 18.3594  10
   4   3  15 366.839 19.7089   8
  -4  -3 -15 342.734 10.7379   6
   3  -4 -15 370.591 13.3560   5
   4   3  17 2133.04 49.0998   3
   4   3 -17 2110.24 41.4015   5
   4   3 -17 2222.02 45.3686   4
   3  -4 -17 2101.00 37.4234   4
   3  -4  17 2108.95 45.1496   4
  -4  -3  17 2144.31 46.1199   4
   4   3  17 2074.31 38.5784   4
  -3   4  17 2199.00 52.2018   1
  -4  -3  17 2221.49 51.9053   1
   3  -4 -17 2053.68 47.9854  10
  -3   4 -17 2122.91 46.7344   8
  -4  -3 -17 2053.53 47.7634  10
  -3   4  17 2131.91 42.9892   8
   3  -4  17 2096.69 50.7923   9
   4   3  17 2117.18 47.9309   8
   3  -4 -17 2127.72 37.7327   5
  -4  -3 -17 2074.80 34.5094   6
   3  -4  19 57.6664 12.7653   4
  -4  -3  19 65.4408 13.0826   4
   4   3 -19 63.3397 10.7941   5
   4   3 -19 66.7874 12.2330   4
   4   3  19 77.3019 15.2730   3
  -4  -3  19 83.9944 11.9561   3
  -3   4  19 86.1754 17.4534   1
  -4  -3  19 48.4481 15.5552   1
   3  -4 -19 85.1215 15.1797  10
  -3   4 -19 49.5632 13.4894   8
  -3   4 -19 56.7891 14.0887  10
   3  -4  19 59.9774 15.0033   9
  -3   4  19 63.3108 12.5536   8
  -4  -3 -19 67.6826 14.8524  10
   4   3  19 55.7026 14.0671   8
   3  -4 -19 61.9766 8.93830   5
   4   3 -21 1557.02 35.2509   5
  -3   4  21 1516.27 41.3934   3
   3  -4  21 1569.63 40.9930   4
   4   3 -21 1495.61 39.0871   4
  -4  -3  21 1474.33 40.1099   4
   4   3  21 1586.53 45.9705   3
  -3   4  21 1534.01 47.9946   1
  -4  -3  21 1532.90 47.1572   1
   3  -4  21 1529.25 46.3196   9
   4   3  21 1491.67 46.1559   9
   3  -4 -21 1471.30 44.5156  10
  -4  -3 -21 1521.65 44.2571  10
   4   3 -21 1539.98 43.7810  10
  -3   4 -21 1538.51 43.9302  10
   4   3  21 1610.69 43.9971   8
  -3   4  21 1493.50 37.7832   8
  -3   4  23-1.76832 13.4969   3
   4   3 -23-16.3561 14.0058   4
   3  -4  23 3.45592 14.7455   4
  -4  -3  23 13.4322 13.7991   4
  -3   4  23-6.48528 17.9564   1
   4   3  23-17.0663 16.7478   3
  -4  -3  23 5.08610 16.1891   1
  -3   4 -23-4.19953 15.1919  10
  -4  -3  23-10.9444 15.7085   9
   3  -4 -23 13.4550 15.0009  10
  -4  -3 -23-1.09679 15.6776  10
   4   3 -23 1.08029 15.6319  10
   3  -4  23 3.61357 16.0769   9
   4   3  23-29.2019 16.7329   9
  -3   4  23 5.66143 12.9562   8
   4   3  23 22.4500 15.6377   8
   3  -4  25 186.811 19.2819   4
  -3   4  25 161.869 19.2873   3
   4   3  25 155.880 20.4817   3
  -3   4  25 176.523 22.6594   1
  -4  -3  25 117.311 21.8213   1
   4   3  25 161.394 22.6642   9
  -4  -3 -25 141.411 21.0706  10
   4   3 -25 179.556 21.6876  10
  -4  -3  25 160.372 20.9999   9
   3  -4  25 129.833 20.9580   9
   3  -4 -25 133.150 20.8201  10
  -3   4 -25 142.958 20.8763  10
   4   3  25 147.583 19.5654   8
  -3   4  27 476.002 28.7110   3
   4   3  27 439.200 29.9316   3
  -4  -3  27 463.200 33.5463   1
  -3   4  27 453.918 33.0336   1
   3  -4 -27 471.671 32.0873  10
  -4  -3  27 467.947 31.2501   9
   4   3 -27 457.897 30.3977  10
   3  -4  27 338.898 30.2322   9
  -3   4 -27 436.037 29.6849  10
   4   3  27 451.275 31.9954   9
  -4  -3 -27 469.173 32.1893  10
   4   3  27 457.455 29.5327   8
   4   4   0 697.282 12.8383   1
   4  -4   0 679.343 13.6459   1
   4   4   0 674.524 14.9527   4
   4  -4   0 696.901 14.0246   6
  -4  -4   2 2457.88 39.1003   4
   4   4  -2 2437.04 39.0564   4
   4   4   2 2399.98 36.5641   2
  -4  -4   2 2470.54 35.6957   1
  -4   4   2 2523.13 36.9366   1
   4  -4  -2 2423.13 36.7798   1
   4   4  -2 2499.09 35.7715   1
  -4   4  -2 2510.71 37.7086   9
   4  -4  -2 2465.88 34.8060  10
  -4   4   2 2399.27 34.6129  10
  -4   4  -2 2538.38 35.7921   7
  -4   4   2 2419.15 37.2517   5
   4   4  -2 2397.29 36.3139   7
  -4   4  -2 2414.81 35.4333   6
   4  -4   2 2503.92 35.5178   6
   4   4  -4 677.324 17.6314   4
  -4  -4   4 694.227 17.8365   4
  -4  -4  -4 674.648 14.3348   2
  -4   4   4 693.316 16.0250   1
   4  -4   4 689.902 11.2168   2
   4   4   4 678.189 14.0575   2
  -4  -4   4 693.363 15.1508   1
   4  -4  -4 629.360 15.6629   1
   4   4  -4 657.954 14.9275   1
   4   4   4 714.290 15.2071  10
   4  -4   4 687.082 15.9370   9
   4  -4  -4 697.512 14.3302  10
  -4   4   4 672.003 14.2913  10
  -4  -4  -4 707.443 15.1854  10
  -4   4  -4 660.519 15.6272   9
  -4   4   4 693.912 15.1050   5
   4  -4   4 675.382 13.0237   6
  -4   4  -4 683.841 13.0095   6
   4   4   4 684.818 12.6217   6
  -4   4  -4 696.307 12.7673   7
   4   4  -4 681.934 14.1522   7
  -4  -4   4 677.863 14.1455   7
   4  -4   4 710.233 13.1110   7
  -4  -4   6 6586.44 95.0861   4
   4   4  -6 6633.50 95.1511   4
  -4   4   6 6850.15 94.0021   1
   4  -4  -6 6486.20 93.4012   1
  -4  -4  -6 6673.43 89.0472   2
  -4  -4   6 6601.05 92.6727   1
   4  -4   6 6741.04 92.9983   9
  -4   4   6 6496.63 90.8205  10
   4  -4  -6 6768.04 91.2271  10
  -4   4  -6 6750.76 92.5126   9
   4   4   6 6618.94 91.1737  10
  -4  -4  -6 6776.69 91.6176  10
   4  -4  -6 6780.06 90.8001   5
   4   4   6 6641.80 86.1487   6
   4  -4   6 6578.02 86.8480   7
  -4  -4   6 6497.19 89.0132   7
  -4   4   6 6524.02 90.1298   5
  -4   4  -6 6807.64 93.7977   8
  -4   4  -6 6753.20 87.1119   6
   4   4  -8 1200.07 27.7735   4
   4  -4   8 1224.25 25.9336   4
  -4  -4   8 1205.42 28.0846   4
  -4   4   8 1171.26 22.9065   5
   4  -4  -8 1194.91 21.5263   4
  -4   4  -8 1196.92 17.1783   2
  -4   4  -8 1187.82 25.5465   3
  -4   4   8 1190.88 27.8787   1
  -4  -4   8 1169.41 27.0695   1
  -4  -4  -8 1164.11 21.8925   2
  -4   4  -8 1153.52 25.6552   9
   4  -4  -8 1213.73 25.5883  10
   4   4   8 1221.44 25.2461  10
  -4  -4  -8 1274.46 25.8110  10
  -4  -4  -8 1216.90 19.6717   6
  -4  -4   8 1223.09 22.9387   7
  -4   4  -8 1205.04 26.9396   8
   4   4  -8 1179.90 21.1099   8
   4  -4  -8 1278.61 23.9950   5
  -4  -4 -10 5281.56 73.0872   2
  -4   4  10 5136.86 73.8835   5
   4  -4 -10 5150.55 72.6076   4
   4  -4 -10 5306.97 74.9292   5
   4   4 -10 5178.37 72.7239   8
  -4  -4 -10 5209.23 69.7613   6
   4  -4 -12 349.023 12.3060   4
   4   4  12 351.282 17.7725   3
   4   4 -12 366.241 17.2322   4
   4   4  12 351.457 10.7925   4
  -4   4  12 356.081 12.4967   5
  -4  -4  12 351.488 18.5486   1
  -4   4  12 367.726 19.0179   1
  -4  -4 -12 341.001 11.9187   2
  -4  -4 -12 327.208 15.8995  10
  -4   4 -12 373.423 17.0921   8
   4   4 -12 390.368 13.4014   8
   4  -4 -12 361.518 17.0297  10
   4   4  12 362.485 17.7832   8
   4  -4  12 335.678 16.2579   9
   4  -4 -12 359.395 13.1827   5
  -4  -4 -12 355.938 9.95846   6
   4   4 -14 1346.84 32.5924   4
   4   4  14 1319.80 24.8503   4
   4  -4 -14 1312.11 26.1177   4
  -4  -4  14 1317.22 33.4003   4
   4   4  14 1330.81 34.7575   3
  -4   4 -14 1273.75 31.6237   3
   4  -4  14 1294.42 31.1235   4
  -4   4  14 1248.82 26.1600   5
  -4   4  14 1314.85 36.5288   1
  -4  -4 -14 1265.01 25.6490   2
  -4  -4  14 1314.11 35.6331   1
   4   4  14 1241.14 33.4055   8
   4  -4 -14 1231.05 32.6326  10
   4   4 -14 1291.57 27.4216   8
   4  -4  14 1398.07 34.7441   9
  -4  -4 -14 1281.21 32.6684  10
  -4   4 -14 1356.36 33.8219   8
  -4  -4 -14 1272.20 23.1086   6
   4  -4 -14 1307.68 27.0548   5
  -4  -4  16 564.052 22.6977   4
   4   4  16 507.252 23.8270   3
   4   4  16 526.415 15.8130   4
   4   4 -16 503.498 20.8556   4
   4   4 -16 515.328 19.0242   5
   4  -4  16 517.295 20.7023   4
   4  -4 -16 560.005 16.7527   4
  -4  -4  16 544.529 24.7671   1
  -4  -4 -16 535.633 16.4939   2
  -4   4  16 502.938 24.3930   1
  -4  -4 -16 499.763 22.3467  10
  -4   4 -16 506.739 22.1651   8
   4  -4 -16 494.841 22.4256  10
   4  -4  16 519.025 23.7672   9
   4   4  16 543.566 23.3041   8
   4  -4 -16 507.770 16.8317   5
  -4  -4 -16 526.469 13.9353   6
   4   4 -18 335.981 19.1013   4
   4  -4  18 404.672 19.9374   4
   4   4  18 366.362 22.4565   3
   4   4  18 358.273 14.2554   4
   4   4 -18 355.066 16.8412   5
  -4  -4  18 365.913 20.4573   4
  -4  -4  18 358.009 22.7170   1
  -4   4  18 341.666 22.7852   1
  -4   4  18 342.772 17.3272   8
  -4   4 -18 399.971 20.9638  10
  -4   4 -18 344.272 20.7731   8
   4  -4 -18 369.829 21.8641  10
   4  -4  18 401.499 23.3675   9
  -4  -4 -18 354.934 21.2590  10
   4   4  18 354.976 21.1081   8
  -4  -4 -18 354.508 12.3537   6
   4   4 -20 361.312 20.2035   4
  -4  -4  20 326.413 20.5732   4
   4   4 -20 338.294 17.1402   5
   4  -4  20 310.686 19.6539   4
   4   4  20 307.048 22.6079   3
  -4  -4  20 296.950 23.9174   1
  -4   4  20 342.292 24.0333   1
  -4  -4 -20 339.686 15.1405   2
  -4  -4 -20 343.650 22.3147  10
  -4  -4  20 335.225 21.6797   9
  -4   4 -20 328.899 21.6010  10
   4   4  20 298.772 22.1146   8
  -4   4  20 350.528 18.2726   8
   4  -4 -20 350.715 22.7310  10
   4  -4  20 337.507 23.4981   9
   4   4  22 255.950 22.3708   3
   4   4 -22 248.037 15.5131   5
  -4   4  22 232.672 18.7091   3
   4   4 -22 262.103 19.3547   4
   4  -4  22 239.921 19.3733   4
  -4  -4  22 249.948 19.3959   4
  -4   4  22 262.841 24.2839   1
  -4  -4  22 257.348 23.8950   1
  -4  -4  22 238.185 21.2511   9
   4   4  22 208.285 20.7292   9
   4  -4 -22 212.136 20.9101  10
  -4   4 -22 291.842 22.1213  10
   4  -4  22 253.855 22.6005   9
  -4  -4 -22 258.176 22.1461  10
   4   4  22 267.966 21.3402   8
  -4   4  22 252.267 17.3394   8
  -4  -4  24 103.412 16.7816   4
   4  -4  24 123.140 17.8928   4
  -4   4  24 114.999 17.8599   3
   4   4  24 91.7090 20.2929   3
  -4   4  24 110.827 22.3493   1
  -4  -4  24 131.476 22.1365   1
   4  -4 -24 88.3128 20.1074  10
  -4  -4  24 90.6991 18.1634   9
   4  -4  24 97.5946 20.2371   9
  -4   4 -24 121.184 19.8770  10
  -4  -4 -24 100.031 20.0377  10
   4   4  24 92.1445 20.0312   9
   4   4 -24 67.3388 18.5971  10
   4   4  24 117.933 19.1685   8
  -4   4  26 73.2951 17.0269   3
  -4   4  26 55.4768 21.0475   1
  -4  -4  26 53.8355 19.8938   1
   4   4  26 60.5964 19.5941   3
  -4  -4  26 88.8367 19.9452   9
   4  -4 -26 92.9972 20.6086  10
   4  -4  26 49.2613 20.7907   9
  -4   4 -26 61.8517 18.4326  10
  -4  -4 -26 82.8677 20.7618  10
   4   4 -26 107.803 21.4112  10
   4   4  26 75.9427 20.8944   9
   4   4  26 48.2143 18.8026   8
  -4  -4  28 17.4352 21.0076   1
   4   4  28 64.3280 22.2137   3
  -4   4  28 17.9210 20.7998   1
  -4  -4 -28-7.07669 20.0240  10
   4   4  28 29.1214 20.7491   9
  -4   4 -28 27.8544 17.9571  10
   4   4 -28 12.3018 19.4199  10
   4  -4 -28 49.3501 19.9485  10
  -4  -4  28 13.8043 19.6534   9
   4  -4  28 52.1956 21.9919   9
   4   4  28 55.7488 19.5069   8
   4   5   1 1680.70 27.1689   4
  -4  -5   1 1682.89 28.6445   4
   4   5  -1 1540.18 28.3780   4
  -5   4   1 1650.42 26.7952   1
   4   5   1 1595.38 27.1624   2
  -4  -5   1 1639.38 24.5154   1
   4   5  -1 1596.40 24.4856   1
   5  -4  -1 1580.62 26.6591   1
  -5   4   1 1585.59 23.2896  10
   5  -4   1 1622.28 25.8538   6
  -5   4  -1 1601.24 26.8523   7
  -5   4   1 1636.91 27.6625   5
  -4  -5   3 4042.64 60.3580   4
   4   5  -3 3978.06 60.0246   4
  -4  -5   3 4005.84 55.3482   1
   4   5  -3 3929.72 55.3253   1
  -5   4   3 3996.56 57.7216   1
   4   5   3 3980.53 56.3494   2
   5  -4  -3 3958.57 57.6485   1
  -4  -5  -3 3978.65 56.8100   2
  -4  -5   3 3986.67 51.8225   9
  -5   4   3 3970.55 54.3774  10
   4   5   3 4020.43 56.8065  10
  -5   4  -3 4105.44 57.9436   9
   5  -4  -3 3966.96 54.4238  10
   5  -4   3 3979.92 54.3458   6
  -5   4  -3 3977.91 54.5221   6
  -5   4  -3 3966.05 55.2766   7
   4   5  -3 3980.27 55.6029   7
  -5   4   3 3975.94 57.4631   5
  -4  -5   5 1194.03 26.2973   4
   4   5  -5 1135.61 26.1353   4
  -5   4   5 1169.67 24.2393   1
   4   5  -5 1212.67 23.1667   1
   5  -4   5 1234.25 17.1624   2
   4   5   5 1199.07 21.8505   2
  -4  -5   5 1238.77 23.0429   1
  -4  -5  -5 1172.57 21.9522   2
   5  -4  -5 1161.46 24.1518   1
  -5   4   5 1151.26 21.8473  10
  -5   4  -5 1224.07 23.9454   9
   5  -4   5 1180.92 24.0538   9
  -4  -5  -5 1202.44 23.3020  10
   5  -4  -5 1183.91 21.8911  10
   4   5   5 1174.76 22.9074  10
  -4  -5   5 1200.48 20.1683   9
   4   5   5 1197.42 19.9598   6
  -5   4   5 1138.50 22.6715   5
  -4  -5   5 1185.20 20.8090   7
   4   5  -5 1231.04 21.0784   7
  -5   4  -5 1215.11 19.6109   6
  -5   4  -5 1207.09 25.0331   8
   5  -4  -5 1219.18 23.4613   5
   5  -4   5 1208.13 20.5434   7
   4   5  -7 180.391 12.3550   4
   4   5  -7 189.586 5.83985   3
  -5   4   7 176.072 8.99609   5
  -4  -5   7 179.162 12.6558   4
  -4  -5   7 173.878 10.8954   1
  -5   4   7 197.020 11.9077   1
   5  -4  -7 187.617 11.6713   1
  -4  -5  -7 200.592 8.72822   2
   5  -4   7 167.808 10.4842   9
  -5   4  -7 177.939 10.2647   9
  -4  -5  -7 188.226 10.0384  10
   4   5   7 181.222 9.67770  10
   5  -4  -7 188.623 9.84409  10
  -4  -5   7 190.096 7.94096   7
  -5   4  -7 197.534 6.65504   6
   5  -4   7 193.177 7.61726   7
   4   5   7 188.411 6.68854   6
   5  -4  -7 202.693 9.89876   5
  -4  -5  -7 191.012 7.16815   6
  -5   4  -7 219.273 12.1957   8
  -5   4   9 6402.62 88.3924   5
   5  -4  -9 6276.17 86.6194   4
  -4  -5  -9 6447.88 87.3965   2
  -4  -5   9 6052.33 93.0198   1
   5  -4  -9 6247.51 91.3020  10
   5  -4  -9 6299.99 89.2979   5
   4   5  -9 6247.36 85.8378   8
  -4  -5  -9 6368.45 84.1026   6
  -5   4  -9 6317.97 83.2514   6
  -4  -5   9 6368.20 86.5188   7
   4   5 -11 111.961 12.9542   4
  -5   4  11 135.511 9.50128   5
   5  -4 -11 109.801 8.68744   4
   4   5  11 127.005 6.54474   4
  -5   4  11 127.466 13.9871   1
  -4  -5 -11 110.338 8.64507   2
  -4  -5 -11 134.535 11.5742  10
   4   5  11 125.354 11.6424  10
  -5   4 -11 130.029 12.9664   8
   5  -4  11 150.879 12.9619   9
  -4  -5 -11 120.674 6.90756   6
   5  -4 -11 116.659 9.82325   5
   4   5 -11 134.572 9.01521   8
  -5   4 -13 1669.06 37.0467   3
   4   5 -13 1730.26 38.4151   4
   4   5  13 1722.56 28.3036   4
  -4  -5  13 1709.14 39.0187   4
   5  -4  13 1752.23 36.4033   4
   5  -4 -13 1673.92 31.6931   4
  -4  -5 -13 1757.85 31.9246   2
  -4  -5  13 1696.30 39.9781   1
  -5   4  13 1732.11 41.2651   1
   4   5  13 1684.38 37.1878  10
   4   5  13 1657.96 38.4820   8
   5  -4 -13 1642.74 37.5498  10
  -4  -5 -13 1748.02 37.8878  10
   4   5 -13 1701.48 32.1840   8
   5  -4  13 1716.89 38.6532   9
  -5   4 -13 1774.59 39.7669   8
  -4  -5 -13 1705.60 28.5854   6
   5  -4 -13 1710.50 33.1835   5
   4   5 -15 1053.54 30.5340   4
   4   5  15 1084.95 21.8051   4
  -4  -5  15 1053.96 31.1098   4
   5  -4  15 1088.89 29.1547   4
  -5   4 -15 1108.04 30.8946   3
   5  -4 -15 1032.69 24.1685   4
   4   5  15 1074.93 32.9305   3
  -5   4  15 1048.86 34.2710   1
  -4  -5  15 1029.09 33.1414   1
   5  -4  15 1117.29 32.9642   9
   4   5  15 1081.31 31.8301   8
   5  -4 -15 1104.79 31.5137  10
  -4  -5 -15 1050.72 30.8596  10
   4   5 -15 1090.45 25.9045   8
  -5   4 -15 1078.23 32.2053   8
  -4  -5 -15 1057.66 21.4198   6
   4   5  17 147.249 17.0833   3
   4   5  17 154.174 9.93078   4
   4   5 -17 165.911 13.3942   5
  -4  -5  17 161.959 16.3896   4
   4   5 -17 160.440 15.8302   4
   5  -4  17 169.592 14.8288   4
  -5   4  17 148.278 18.2748   1
  -4  -5  17 172.820 17.9939   1
  -5   4 -17 157.326 15.4438  10
   5  -4  17 164.757 17.9418   9
   5  -4 -17 129.644 15.1340  10
  -4  -5  17 171.187 16.1697   9
   4   5  17 179.121 17.3856   8
  -4  -5 -17 162.506 16.4209  10
  -5   4 -17 146.597 16.6747   8
  -4  -5 -17 151.137 9.25317   6
   4   5 -19 665.159 22.8607   5
  -4  -5  19 599.924 26.1737   4
   5  -4  19 699.240 25.7844   4
   4   5  19 642.434 29.0560   3
   4   5 -19 670.822 26.0762   4
  -5   4  19 601.539 29.9594   1
  -4  -5 -19 640.082 20.3604   2
  -4  -5  19 668.449 29.9893   1
  -5   4  19 598.347 21.8414   8
  -4  -5  19 631.898 27.2558   9
   5  -4  19 648.539 30.3390   9
  -4  -5 -19 612.446 27.6412  10
  -5   4 -19 597.720 27.0712   8
   4   5  19 659.624 28.5762   8
   5  -4 -19 616.657 27.8017  10
  -5   4 -19 657.971 27.6317  10
   5  -4 -19 634.506 20.5096   5
   4   5 -21 181.913 17.6684   4
  -4  -5  21 221.800 19.7180   4
  -5   4  21 225.636 18.7485   3
   4   5 -21 191.155 15.2540   5
   4   5  21 235.673 22.5164   3
   5  -4  21 229.680 18.6003   4
  -5   4  21 231.316 23.0017   1
  -4  -5  21 175.025 20.8976   1
   5  -4 -21 209.247 20.1397  10
  -4  -5 -21 208.084 20.7524  10
  -5   4 -21 228.871 20.3042  10
   5  -4  21 219.193 21.4822   9
  -4  -5  21 205.639 20.0322   9
   4   5  21 224.715 21.5883   8
  -5   4  21 258.353 16.5706   8
   4   5 -23 660.477 28.4939   4
   4   5  23 655.495 32.6259   3
  -5   4  23 710.259 28.9106   3
   5  -4  23 644.482 28.6272   4
  -4  -5  23 662.766 29.8930   4
  -5   4  23 697.140 35.2698   1
  -4  -5  23 704.458 35.0583   1
  -4  -5 -23 667.741 32.2350  10
  -4  -5  23 648.550 32.3233   9
   5  -4 -23 648.485 32.6840  10
  -5   4 -23 664.038 31.1564  10
   5  -4  23 680.093 33.4591   9
   4   5  23 685.308 31.5420   8
   5  -4  25 65.3726 17.1700   4
  -5   4  25 82.4492 16.5407   3
  -4  -5  25 88.5896 17.7161   4
  -4  -5  25 84.4366 19.3986   1
  -5   4  25 91.3581 19.9230   1
   4   5  25 75.9248 19.6480   3
  -5   4 -25 54.1974 18.3183  10
   5  -4 -25 102.504 20.0691  10
  -4  -5 -25 88.9912 20.3023  10
   5  -4  25 80.7329 20.7984   9
   4   5  25 88.6280 20.0352   9
  -4  -5  25 88.7309 18.6594   9
   4   5 -25 119.415 20.0365  10
   4   5  25 47.5249 17.4181   8
   4   5  27 1468.25 51.3253   3
  -5   4  27 1432.69 54.7437   1
  -4  -5  27 1514.02 55.1353   1
  -5   4 -27 1441.96 50.9387  10
  -4  -5  27 1480.63 52.0058   9
  -4  -5 -27 1520.55 53.0700  10
   5  -4  27 1537.39 54.9331   9
   4   5  27 1524.47 53.7296   9
   5  -4 -27 1523.77 52.7085  10
   4   5 -27 1454.78 51.2297  10
   4   5  27 1522.07 49.3739   8
   3   5   0 3228.99 43.0235   1
   3   5   0 3202.05 46.9991   2
   5  -3   0 3232.47 46.5614   1
   3   5   0 3225.10 47.1881   4
  -3  -5   0 3281.00 47.0967   4
  -5   3   0 3213.94 46.8141   5
  -3  -5   2 652.859 16.5520   4
   3   5   2 656.014 13.3607   4
   3   5  -2 644.636 16.2693   4
  -5   3   2 666.759 14.7233   1
   3   5   2 624.365 13.7977   2
   3   5  -2 650.166 12.0509   1
  -3  -5  -2 652.298 14.4288   2
  -3  -5   2 678.333 12.2012   1
   5  -3  -2 648.215 14.6706   1
  -5   3   2 645.224 11.5151  10
   3   5  -2 655.720 10.3129   9
   5  -3  -2 655.294 11.4732  10
  -5   3  -2 666.743 14.6052   9
  -5   3  -2 627.616 13.5601   7
   5  -3   2 628.657 12.4409   6
   5  -3   2 621.075 13.8037   7
  -5   3   2 623.199 14.5126   5
   5  -3  -2 652.438 14.9160   5
   3   5  -4 3149.76 50.4161   4
  -3  -5   4 3220.91 50.5847   4
   3   5   4 3130.65 46.2857   2
  -3  -5   4 3167.47 46.0657   1
  -3  -5  -4 3169.45 46.5758   2
   5  -3  -4 3183.35 48.5440   1
  -5   3   4 3144.25 48.5468   1
  -3  -5   4 3199.81 43.9257   9
   3   5   4 3083.73 47.1267  10
   5  -3   4 3363.34 48.7665   9
  -3  -5  -4 3239.29 47.6335  10
  -5   3  -4 3184.60 48.0656   9
  -5   3   4 3253.82 45.5936  10
   5  -3  -4 3169.23 45.4151  10
   3   5  -4 3218.00 44.4257   7
  -5   3   4 3150.92 47.4184   5
   5  -3   4 3189.87 43.3068   6
  -5   3  -4 3230.44 43.4262   6
  -5   3  -4 3255.10 49.4050   8
   3   5   4 3152.73 44.7427   6
   5  -3  -4 3210.65 47.8117   5
   5  -3   4 3194.37 45.5881   7
   3   5  -6 8526.57 118.802   4
  -3  -5   6 8551.12 118.953   4
  -5   3   6 8451.73 114.200   5
  -3  -5  -6 8719.09 113.457   2
  -5   3   6 8483.13 117.286   1
  -3  -5   6 8409.26 115.432   1
   5  -3  -6 8342.61 117.112   1
  -5   3  -6 8768.09 116.481   3
   3   5   6 8428.00 115.030  10
  -3  -5   6 8351.77 112.456   9
   5  -3   6 8584.35 116.417   9
  -3  -5  -6 8601.05 115.520  10
   5  -3  -6 8429.73 114.217  10
  -3  -5   6 8492.40 110.522   7
   5  -3  -6 8673.56 114.971   5
  -5   3  -6 8487.07 108.767   6
   3   5   6 8441.46 110.627   6
  -3  -5  -6 8636.03 111.178   6
  -5   3  -6 8603.29 117.701   8
  -5   3   8 173.970 9.65653   5
   3   5  -8 184.706 7.24887   3
  -5   3  -8 202.769 11.3856   3
  -3  -5   8 192.530 12.9808   4
   3   5  -8 180.352 12.8491   4
   5  -3  -8 184.304 9.17078   4
  -5   3   8 182.743 12.6686   1
  -3  -5   8 198.022 12.3180   1
  -3  -5  -8 179.520 9.06767   2
  -5   3  -8 184.295 11.4865   9
  -5   3  -8 177.584 12.3883   8
   3   5   8 167.935 10.6237  10
  -3  -5  -8 177.395 10.6570  10
  -3  -5   8 184.129 9.93373   9
   5  -3  -8 215.904 11.4388  10
   5  -3  -8 179.454 10.0366   5
  -5   3  -8 171.862 5.91346   6
  -3  -5   8 180.045 7.65322   7
   3   5   8 181.388 4.59951   5
  -3  -5  -8 188.739 7.63528   6
   5  -3  10 304.875 13.7414   4
   5  -3 -10 307.461 11.9744   4
  -5   3  10 316.594 12.4776   5
   3   5  10 316.132 8.28868   4
  -3  -5 -10 299.339 11.6911   2
   5  -3  10 336.910 15.8051   9
  -3  -5  10 290.793 13.8908   9
  -3  -5 -10 300.697 9.95852   6
   5  -3 -10 302.805 13.0580   5
   3   5 -10 287.493 11.6914   8
   3   5  12 59.0622 5.56409   4
   3   5 -12 34.1431 10.7521   4
  -5   3 -12 41.2395 9.90265   3
  -5   3  12 58.3235 8.41170   5
   5  -3 -12 37.9606 8.15061   4
  -3  -5  12 53.4872 11.2353   4
  -5   3  12 37.5692 11.7729   1
  -3  -5  12 41.1165 10.8434   1
  -3  -5 -12 51.3876 10.7220  10
   5  -3 -12 40.3114 10.7464  10
  -5   3  12 47.2787 7.52036   8
  -5   3 -12 31.9208 10.9302   8
   3   5  12 28.0093 9.81868  10
   5  -3  12 50.7673 11.0569   9
  -3  -5 -12 38.0732 6.14810   6
   5  -3 -12 42.8863 8.08712   5
   3   5 -12 23.1425 7.71437   8
   5  -3  12 38.2203 11.8244   8
  -5   3 -14 521.044 21.1598   3
   5  -3 -14 536.241 17.1036   4
   3   5  14 526.701 13.9302   4
   5  -3  14 551.625 19.7169   4
  -3  -5  14 547.061 21.4591   4
   3   5 -14 563.251 21.3413   4
  -5   3  14 520.336 23.3152   1
  -3  -5 -14 563.136 21.7749  10
   3   5 -14 584.840 18.3448   8
  -5   3  14 555.841 17.0346   8
   3   5  14 557.555 21.8613   8
   5  -3 -14 554.833 21.6037  10
   5  -3  14 634.117 23.6400   9
  -3  -5  14 561.211 21.2852   9
  -5   3 -14 575.709 23.1009   8
   5  -3  14 603.503 23.4413   8
  -3  -5 -14 564.074 14.8445   6
  -3  -5  16 2.78980 11.7131   4
   3   5  16 0.78644 13.7118   3
   5  -3  16 21.6987 11.3031   4
   3   5  16 13.3722 7.00277   4
   3   5 -16 4.67735 11.2386   4
  -5   3  16 8.17080 13.1379   1
  -3  -5  16 10.7320 13.7597   1
   5  -3 -16 16.7835 12.2733  10
  -5   3 -16 22.9893 13.4750   8
  -3  -5 -16 27.8595 12.9765  10
  -3  -5  16 9.15947 11.7260   9
   5  -3  16 27.6466 12.9509   9
  -5   3 -16 3.37447 12.6796  10
   3   5  16 2.89075 12.8430   8
   5  -3  16 8.87544 12.1010   8
  -3  -5 -16 17.9164 7.24030   6
   3   5  18 41.6696 14.5254   3
   5  -3  18 51.4081 12.5406   4
  -3  -5  18 70.9043 13.8306   4
   3   5 -18 46.2138 10.2548   5
   3   5 -18 50.5166 12.8043   4
  -5   3  18 86.1161 16.9933   1
  -3  -5  18 56.5750 14.9942   1
   5  -3 -18 55.0355 13.7415  10
   5  -3  18 63.5290 14.7695   9
   3   5 -18 41.7273 10.8873   8
  -3  -5  18 49.4930 13.6795   9
   3   5  18 61.3645 14.0118   8
  -5   3 -18 33.4057 13.0017  10
  -3  -5 -18 47.4684 13.2550  10
   5  -3  18 49.0399 14.8440   8
  -3  -5 -18 55.9383 8.11395   6
  -5   3  18 24.4111 10.4244   8
  -5   3  20 444.764 21.2991   3
   3   5 -20 437.738 22.6656   4
   5  -3  20 433.111 21.5155   4
   3   5  20 437.873 25.5063   3
   5  -3 -20 415.431 17.5951   4
  -3  -5  20 424.617 23.4111   4
   3   5 -20 420.193 18.4079   5
  -3  -5  20 411.814 25.3437   1
  -5   3  20 418.560 26.4746   1
   5  -3  20 422.382 25.9344   9
  -3  -5 -20 428.183 24.9072  10
   5  -3 -20 412.488 24.3234  10
  -5   3 -20 366.069 23.0223  10
   3   5  20 445.874 24.1223   8
  -3  -5  20 389.987 23.6227   9
   5  -3 -20 436.731 17.3225   5
  -5   3  20 393.238 18.4090   8
   3   5 -22 716.593 24.0786   5
  -3  -5  22 721.057 30.5362   4
  -5   3  22 754.744 28.4053   3
   3   5  22 726.979 33.0275   3
   3   5 -22 695.795 28.8676   4
   5  -3  22 752.495 28.7203   4
  -3  -5  22 671.912 34.4838   1
  -5   3  22 692.144 35.3369   1
   3   5  22 682.663 30.5301   8
   5  -3 -22 598.077 30.8426  10
  -5   3 -22 769.638 32.1688  10
   5  -3  22 627.762 33.3928   9
  -3  -5  22 684.282 32.3035   9
  -3  -5 -22 714.389 33.0173  10
  -5   3  24 14.0624 14.6092   3
   5  -3  24 47.8925 15.7833   4
   3   5  24 38.1614 18.1358   3
  -3  -5  24 41.0650 15.9968   4
  -5   3  24 55.1776 20.0473   1
  -3  -5  24 43.4168 18.6959   1
   5  -3 -24 51.2495 17.9795  10
   5  -3  24 67.6409 19.7910   9
   3   5 -24 35.3580 17.6377  10
  -5   3 -24 34.0320 18.3312  10
  -3  -5  24 11.5278 16.5872   9
  -3  -5 -24 51.3635 18.0085  10
   3   5  24 63.1518 17.7002   8
  -5   3  26 37.2622 15.5571   3
  -3  -5  26 34.4507 16.4228   4
  -3  -5  26 53.4081 19.9423   1
  -5   3  26 36.2131 20.6605   1
   3   5  26 37.4436 18.7068   3
  -3  -5 -26 31.5603 18.1280  10
   3   5  26 43.1387 19.3949   9
   3   5 -26 16.3404 16.9781  10
   5  -3 -26 30.7451 18.6148  10
   5  -3  26 42.7543 20.2475   9
  -5   3 -26 24.2158 18.2165  10
  -3  -5  26 3.81206 17.6336   9
   3   5  26-1.07207 16.6338   8
   3   5  28-10.2624 20.5515   3
  -3  -5  28 14.1515 20.5853   1
  -5   3  28 26.2501 23.7402   1
  -3  -5 -28 12.8895 21.7034  10
  -3  -5  28-5.57700 22.1896   9
   5  -3  28 27.9792 23.0302   9
  -5   3 -28-10.5745 21.0717  10
   3   5 -28-2.73701 20.8906  10
   3   5  28 6.06473 22.0718   9
   5  -3 -28-8.35977 21.1918  10
   3   5  28 26.0358 19.8446   8
   2   5  -1 13041.3 168.530   2
  -2  -5  -1 13043.3 168.376   2
  -5   2   1 13414.8 168.707   1
   2   5   1 13330.8 168.140   2
   5  -2  -1 12971.1 168.506   1
  -2  -5  -1 13269.7 167.183   4
   2   5  -1 12710.3 169.258   4
   2   5   1 12938.0 167.180   4
  -2  -5   1 13006.6 169.407   4
  -5   2  -1 13315.4 168.266   8
  -5   2  -1 13131.4 167.833   5
  -5   2  -1 13513.8 168.428   7
  -5   2   1 12853.5 168.367   5
   5  -2   1 13016.5 168.444   7
   5  -2  -1 13368.7 168.566   5
   2   5   3 59856.3 750.060   4
  -5   2   3 60160.4 754.031   5
  -2  -5   3 60980.9 756.810   4
   2   5  -3 58177.9 756.259   4
   5  -2  -3 61664.3 755.130   1
  -2  -5   3 61002.2 751.257   1
  -2  -5  -3 61044.2 753.593   2
  -5   2   3 60982.1 755.175   1
   2   5   3 60562.1 753.311   2
   5  -2  -3 61384.2 751.142  10
   2   5  -3 62274.9 750.503   9
   5  -2   3 59863.8 754.045   9
   2   5   3 59232.1 753.750  10
  -5   2  -3 61361.4 754.132   9
  -2  -5   3 59970.8 750.419   9
   2   5   3 60621.6 752.110   6
  -2  -5  -3 61351.9 752.367   6
   5  -2   3 61302.6 749.767   6
   5  -2  -3 61291.3 754.482   5
  -5   2  -3 61787.5 755.506   8
   5  -2   3 59816.5 753.011   7
   5  -2   3 60210.0 755.206   8
   2   5  -5 6836.77 97.9470   4
  -5   2   5 6859.21 94.6101   5
  -2  -5   5 7229.76 98.8043   4
   5  -2  -5 6984.68 96.8714   1
  -2  -5   5 6952.74 94.6389   1
  -5   2  -5 6983.17 95.9514   3
  -2  -5  -5 7081.31 94.0293   2
  -5   2   5 7022.28 96.8935   1
   5  -2  -5 6898.92 93.9351  10
  -5   2  -5 7151.81 95.7137   9
   2   5   5 7044.25 95.1028  10
  -2  -5  -5 7016.74 95.3228  10
  -2  -5   5 6909.81 92.5955   9
   5  -2   5 6988.05 95.7853   9
   2   5   5 6969.77 91.9650   6
  -5   2  -5 7061.78 88.8237   6
   5  -2   5 6744.86 97.0852   8
  -5   2  -5 7159.54 97.5370   8
  -2  -5  -5 6939.81 92.2862   6
   5  -2  -5 7211.73 95.3230   5
   2   5  -7 8809.46 122.948   4
  -2  -5   7 8979.34 123.790   4
   5  -2  -7 8793.27 117.963   4
  -5   2  -7 8907.90 121.205   3
   5  -2  -7 8965.48 119.312   5
  -5   2   7 8889.70 118.642   5
   5  -2  -7 8543.97 122.212   1
  -5   2   7 8846.09 122.910   1
   2   5  -7 9078.46 114.991   3
  -2  -5  -7 8887.73 117.809   2
   5  -2   7 8643.86 120.713   9
  -5   2  -7 8916.14 123.023   8
   2   5   7 8886.76 119.925  10
   5  -2  -7 8723.09 119.770  10
  -2  -5  -7 8883.83 120.420  10
  -2  -5   7 8646.20 118.199   9
  -5   2  -7 8999.39 121.058   9
  -5   2  -7 8943.89 111.476   6
  -2  -5  -7 8891.87 115.659   6
  -2  -5   7 8856.13 113.606   7
   5  -2   7 8426.64 122.326   8
  -5   2  -9 9477.70 133.627   3
  -2  -5   9 9818.60 136.051   4
   2   5  -9 9749.82 127.284   3
  -5   2   9 9645.77 130.007   5
   5  -2  -9 9567.77 130.717   5
   5  -2  -9 9433.96 129.698   4
   2   5   9 9758.50 121.925   5
   2   5   9 9740.20 122.579   4
   5  -2  -9 9487.22 132.934  10
  -2  -5   9 9603.60 131.645   9
  -2  -5  -9 9827.76 126.878   6
   2   5  -9 9631.20 129.207   8
   2   5  11 182.290 6.90887   4
   5  -2  11 152.945 10.6517   4
   5  -2 -11 161.090 10.6271   4
   5  -2 -11 157.416 10.2937   5
  -5   2  11 169.049 10.1302   5
  -5   2  11 176.561 14.8037   1
  -5   2  11 167.132 9.08995   8
  -2  -5 -11 159.683 12.4678  10
   2   5  11 156.084 12.3840  10
   5  -2  11 172.970 13.4365   9
   2   5 -11 151.121 10.3306   8
  -2  -5 -11 164.067 8.70360   6
   5  -2  11 163.501 14.1866   8
   5  -2 -13 10513.3 143.725   5
   5  -2 -13 10469.6 143.768   4
  -2  -5  13 10608.1 150.222   4
   2   5 -13 10808.5 149.795   4
   2   5  13 10426.1 136.810   4
  -5   2  13 10554.9 154.724   1
  -2  -5 -13 10590.4 149.669  10
   5  -2 -13 10310.4 149.392  10
   2   5  13 10510.3 149.612   8
   2   5 -13 10566.0 144.082   8
  -5   2  13 10629.7 141.135   8
  -2  -5  13 10735.9 150.157   9
  -5   2 -13 10641.4 151.685   8
   5  -2  13 10735.5 152.145   9
  -5   2 -13 10281.6 148.128  10
   5  -2  13 10575.5 151.268   8
  -2  -5 -13 10638.3 139.923   6
   2   5  15 13453.0 174.900   4
   5  -2  15 13295.4 183.520   4
  -2  -5  15 13552.4 189.297   4
   2   5 -15 13638.9 188.194   4
  -5   2  15 13593.7 195.307   1
   2   5  15 13451.6 188.464   8
   5  -2 -15 13467.0 189.435  10
   5  -2  15 13914.0 193.815   9
  -2  -5 -15 13641.6 190.165  10
  -5   2 -15 13526.8 187.946  10
  -5   2  15 13459.9 179.385   8
  -5   2 -15 13712.9 190.832   8
  -2  -5  15 13193.8 189.213   9
   5  -2  15 13433.1 190.408   8
  -2  -5 -15 13472.4 177.496   6
   2   5  17 7677.40 104.998   4
  -2  -5  17 7847.65 119.822   4
   5  -2  17 7794.63 114.549   4
   2   5 -17 7845.27 118.377   4
   2   5  17 7673.60 121.649   3
  -5   2  17 7626.98 126.019   1
  -2  -5  17 7684.45 120.990   9
   5  -2 -17 7675.51 121.084  10
  -5   2 -17 7705.25 119.406  10
   2   5 -17 7632.83 113.839   8
  -2  -5 -17 7628.32 121.482  10
   2   5  17 7689.12 118.997   8
   5  -2  17 7869.64 125.624   9
   5  -2  17 7790.26 121.005   8
  -2  -5 -17 7581.17 107.277   6
  -2  -5  19 44.5170 13.6872   4
   5  -2  19 29.3557 11.5230   4
   2   5 -19 37.2474 10.0752   5
   5  -2 -19 60.2348 10.4709   4
   2   5 -19 90.6577 14.3963   4
   2   5  19 41.6011 14.8326   3
  -5   2  19 47.9348 12.2142   3
  -5   2  19 60.1621 16.6184   1
   2   5  19 58.5691 14.1178   8
  -5   2 -19 29.8259 13.4399  10
  -2  -5  19 51.2186 14.7983   9
   5  -2 -19 36.8434 13.8116  10
   5  -2  19 75.1782 15.7163   9
  -2  -5 -19 62.3611 14.3976  10
   5  -2  19 79.3822 15.4739   8
   5  -2 -19 48.8752 9.97738   5
  -5   2  19 54.4819 10.9260   8
   2   5  21 4176.20 81.0728   3
   5  -2 -21 3968.46 68.4035   4
   2   5 -21 4151.28 68.5142   5
  -2  -5  21 4094.24 77.6993   4
   5  -2  21 4197.46 73.8746   4
  -5   2  21 4174.84 73.4145   3
  -5   2  21 4151.58 86.5114   1
  -5   2 -21 4147.12 80.3667  10
   2   5  21 4029.83 77.7063   8
   5  -2  21 3879.99 82.7136   9
  -2  -5  21 4075.12 81.1217   9
   5  -2 -21 3975.95 80.3700  10
  -2  -5 -21 3984.24 81.2564  10
  -5   2  21 4095.66 68.8017   8
   5  -2  21 4022.55 79.3807   8
   2   5  23 532.783 29.4297   3
  -2  -5  23 543.474 27.1897   4
   5  -2  23 555.197 25.6434   4
  -5   2  23 513.969 24.3788   3
  -5   2  23 467.779 30.7143   1
  -2  -5  23 537.631 30.7914   1
   2   5 -23 544.677 28.6427  10
  -5   2 -23 489.340 28.0250  10
  -2  -5  23 505.752 29.3090   9
   5  -2 -23 498.363 27.9104  10
   5  -2  23 491.460 30.0291   9
  -2  -5 -23 459.319 28.6907  10
   2   5  23 499.241 27.0708   8
  -5   2  25 5.75913 14.1029   3
   2   5  25 11.3016 17.1269   3
  -2  -5  25-0.97622 15.5110   4
  -2  -5  25 19.2713 17.2965   1
  -5   2  25 8.62133 18.0067   1
   5  -2 -25 19.3094 17.6734  10
   5  -2  25 12.2694 17.8477   9
  -2  -5 -25 6.27124 17.6298  10
  -5   2 -25 2.31567 16.6527  10
   2   5 -25 2.38838 16.3127  10
  -2  -5  25 17.1533 17.5500   9
   2   5  25 8.96604 16.0131   8
   2   5  27 4.84135 17.6907   3
  -2  -5  27 30.1594 19.8400   1
  -5   2  27 21.9742 20.7510   1
   5  -2  27 32.7364 21.1828   9
   2   5  27 24.4676 19.0283   9
   5  -2 -27 27.8471 18.1557  10
  -2  -5  27-1.35470 19.0018   9
   2   5 -27 6.52171 18.2169  10
  -2  -5 -27 24.7414 19.2384  10
  -5   2 -27 16.5262 18.4334  10
   2   5  27 10.5972 17.2283   8
   5  -1   0 10465.4 138.344   1
  -1  -5   0 10759.2 137.838   2
   1   5   0 10513.2 137.639   2
   1   5   0 10790.5 137.649   4
  -1  -5   0 10613.1 137.766   4
  -5   1   0 10746.5 137.657   5
  -5   1   0 10708.9 136.695   8
   5  -1   0 10595.5 138.605   7
   5  -1   0 10907.6 137.701   5
  -5   1   0 10803.3 138.728   7
   1   5  -2 644.360 15.3270   4
  -5   1   2 639.699 14.2788   5
  -1  -5   2 670.199 15.5618   4
   1   5   2 662.886 11.9171   4
  -1  -5  -2 647.178 11.9248   4
   1   5   2 653.503 13.8188   2
  -1  -5   2 672.921 11.1458   1
   1   5  -2 645.806 13.8238   2
  -1  -5  -2 674.209 14.0059   2
  -5   1   2 670.139 14.7994   1
   5  -1  -2 656.285 14.6063   1
   5  -1   2 660.314 13.6883   9
  -5   1  -2 668.968 13.7683   9
   1   5  -2 670.776 12.0008   9
   1   5   2 728.225 13.8241   6
   5  -1   2 651.379 14.7404   8
  -5   1  -2 664.675 13.1314   5
   5  -1   2 747.947 13.4841   5
  -5   1  -2 651.652 15.1194   8
  -5   1  -2 651.178 13.8685   7
  -1  -5  -2 647.164 13.5268   6
   5  -1  -2 672.001 14.5005   5
   5  -1   2 660.107 14.1824   7
   5  -1  -4 94816.7 1148.95   5
  -1  -5   4 92776.9 1151.33   4
  -5   1   4 92677.6 1148.49   5
   1   5  -4 91975.8 1150.78   4
  -1  -5  -4 93178.9 1147.82   2
  -5   1  -4 92876.5 1149.37   3
   5  -1  -4 93051.3 1149.92   1
  -5   1   4 93262.1 1149.99   1
  -5   1  -4 93486.7 1150.97   8
  -5   1  -4 93038.8 1145.31  10
   1   5   4 91765.1 1148.32  10
   1   5  -4 91921.5 1146.19   9
  -5   1  -4 92881.6 1148.42   9
  -1  -5  -4 93849.1 1148.54  10
   5  -1   4 92607.3 1148.55   9
  -1  -5   4 92446.4 1146.14   9
  -5   1  -4 92859.5 1145.31   5
   1   5   4 92050.6 1146.27   6
   5  -1   4 91683.7 1150.47   8
  -1  -5  -4 92992.0 1146.66   6
   1   5  -6 5601.07 80.1508   4
  -5   1   6 5500.57 76.9741   5
   5  -1  -6 5603.98 77.6625   5
  -1  -5   6 5598.10 80.6841   4
  -5   1  -6 5531.23 78.9497   3
   5  -1  -6 5518.11 79.7024   1
  -5   1   6 5541.19 79.7699   1
  -5   1  -6 5552.24 78.1679   9
  -5   1  -6 5706.49 75.9827  10
  -1  -5   6 5296.82 75.9569   9
  -1  -5  -6 5526.61 77.7971  10
  -5   1  -6 5697.97 80.9626   8
   5  -1   6 5483.33 78.1310   9
   1   5   6 5394.62 77.3135  10
   5  -1   6 5239.28 80.0655   8
  -1  -5   6 5480.83 70.4153   7
  -1  -5  -6 5650.51 74.8995   6
   5  -1  -8 29214.5 369.661   5
   5  -1  -8 28787.4 369.066   4
  -1  -5   8 30053.8 373.873   4
  -5   1  -8 29734.5 372.470   3
   1   5  -8 28903.8 372.519   4
   1   5  -8 29683.8 366.292   3
  -5   1   8 29612.4 369.114   5
  -5   1   8 29207.1 374.260   1
   5  -1   8 28995.7 372.553   3
  -5   1  -8 29846.6 374.277   8
  -5   1  -8 29255.4 369.338  10
  -5   1   8 29380.0 363.410   8
   1   5   8 29017.7 370.442  10
  -1  -5  -8 29698.3 371.085  10
  -1  -5   8 28198.6 369.368   9
   5  -1   8 29087.2 371.450   9
   1   5   8 29701.1 362.243   5
  -1  -5  -8 29778.4 366.302   6
   5  -1   8 28518.3 373.461   8
   1   5  10 2855.17 39.2231   5
   1   5  10 2976.85 39.6117   4
   1   5 -10 2891.51 44.8957   3
   5  -1 -10 2774.82 46.7520   5
   5  -1 -10 2695.66 46.5527   4
  -5   1 -10 2795.93 37.8933   2
  -5   1  10 2926.30 42.5714   8
  -5   1 -10 2800.21 48.2013  10
  -1  -5 -10 2822.81 43.8712   6
   1   5 -10 2831.57 46.2655   8
   1   5  12 14601.7 181.024   4
   5  -1 -12 13960.1 188.837   4
   5  -1 -12 14282.4 188.297   5
   5  -1  12 14179.4 188.030   4
   1   5 -12 13849.4 192.482   4
   5  -1  12 14105.8 194.579   3
  -5   1  12 14125.9 197.618   1
   5  -1 -12 13815.3 192.922  10
   5  -1  12 14222.7 194.877   9
  -1  -5  12 14167.3 192.901   9
  -5   1  12 14382.4 184.255   8
   1   5  12 14191.5 192.291  10
  -5   1 -12 14026.6 195.041   8
  -1  -5 -12 14288.9 193.452  10
   5  -1  12 14272.2 195.123   8
  -1  -5 -12 13941.4 185.128   6
   1   5 -12 14262.2 188.855   8
  -1  -5  14 545.114 22.5309   4
   1   5  14 578.427 13.9564   4
   1   5 -14 547.337 21.7465   4
  -5   1  14 531.012 23.9590   1
   5  -1  14 544.739 22.2984   3
   1   5  14 500.804 20.1773   8
   5  -1  14 563.943 23.2105   9
  -1  -5 -14 520.272 20.9788  10
   5  -1 -14 562.295 21.7451  10
  -5   1 -14 506.415 20.2823  10
  -1  -5  14 586.143 23.5294   9
  -5   1  14 521.599 15.8868   8
   5  -1  14 559.595 22.3636   8
   1   5  16 12623.2 163.187   4
   5  -1 -16 12024.7 170.035   4
   5  -1  16 12331.9 170.884   4
  -1  -5  16 12312.2 176.981   4
   1   5 -16 12458.5 175.636   4
   5  -1  16 12387.8 178.816   3
  -5   1  16 12341.5 184.044   1
  -5   1 -16 12501.9 177.099  10
   1   5  16 12566.1 176.156   8
   1   5 -16 12505.0 172.783   8
  -1  -5 -16 12372.5 178.563  10
   5  -1  16 12976.8 183.603   9
   5  -1 -16 12400.9 178.186  10
  -1  -5  16 12426.9 178.835   9
   5  -1  16 12685.0 179.153   8
  -5   1  16 12564.5 167.061   8
   5  -1 -18 5243.05 82.2210   4
   5  -1  18 5185.97 83.3157   4
   5  -1 -18 5138.36 80.1684   5
  -5   1  18 5203.28 83.1827   3
   1   5 -18 5116.49 87.1108   4
  -1  -5  18 5281.38 88.7347   4
   1   5  18 5275.64 91.1856   3
  -5   1  18 5102.31 95.8036   1
   5  -1  18 5153.82 90.6031   3
  -1  -5  18 5098.06 90.7322   9
  -1  -5 -18 5191.82 91.2780  10
   1   5 -18 5120.52 84.5210   8
  -5   1 -18 5425.73 90.2957  10
   1   5  18 5253.61 88.3394   8
   5  -1 -18 5080.03 89.9338  10
   5  -1  18 5228.33 93.7891   9
   5  -1  18 5387.37 90.6328   8
  -1  -5  20 236.713 18.8925   4
   5  -1 -20 246.312 15.2783   4
   5  -1  20 251.382 16.7277   4
   1   5 -20 229.357 14.1017   5
   1   5  20 276.384 20.8395   3
  -5   1  20 251.064 22.3815   1
  -1  -5 -20 246.116 19.7547  10
   5  -1  20 216.829 20.6132   9
   5  -1 -20 240.331 19.5164  10
  -5   1 -20 198.349 18.6794  10
  -1  -5  20 216.264 19.5998   9
   1   5  20 214.418 18.5069   8
  -1  -5 -20 236.122 13.4266   6
   5  -1  20 216.870 19.3598   8
   5  -1 -20 243.365 14.1729   5
  -5   1  20 216.102 14.7791   8
   1   5  22 2246.13 55.5611   3
   5  -1  22 2393.43 49.8423   4
  -5   1  22 2221.00 49.0088   3
  -1  -5  22 2175.80 52.6043   4
   5  -1 -22 2267.02 46.7875   4
  -5   1  22 2116.47 60.6049   1
   5  -1 -22 2204.64 56.6422  10
  -5   1 -22 2259.59 55.9016  10
   1   5  22 2302.69 53.3699   8
   5  -1  22 2173.23 58.4752   9
  -1  -5 -22 2187.39 57.0508  10
  -1  -5  22 2218.78 56.7134   9
   5  -1  22 2249.65 54.8065   8
  -5   1  24 2006.95 47.6280   3
  -1  -5  24 1926.30 51.1198   4
   1   5  24 2020.83 54.1044   3
  -5   1  24 1898.84 58.9134   1
   1   5 -24 2004.74 54.8690  10
  -1  -5 -24 1925.63 55.6599  10
  -1  -5  24 1952.69 56.3703   9
   5  -1 -24 1898.83 54.7249  10
  -5   1 -24 1971.74 54.9398  10
   5  -1  24 1938.62 57.9607   9
   1   5  24 2106.95 52.4649   8
   5  -1  24 1856.60 52.7102   8
   1   5  26 72.8041 18.8884   3
  -1  -5  26 65.9251 16.8915   4
  -1  -5  26 37.3937 19.9256   1
  -5   1  26 68.8534 21.2320   1
  -1  -5 -26 51.2376 19.6666  10
  -1  -5  26 63.0129 19.7622   9
   1   5 -26 33.5744 17.6810  10
  -5   1 -26 103.930 20.5470  10
   5  -1 -26 65.1703 18.4774  10
   5  -1  26 71.4535 20.1444   9
   1   5  26 66.9945 17.9172   8
   1   5  28 1632.48 53.6821   3
  -1  -5  28 1596.12 58.8016   1
  -5   1  28 1658.91 59.8832   1
   1   5  28 1732.22 60.9878   1
  -1  -5  28 1601.33 57.5401   9
  -5   1 -28 1742.30 56.6752  10
   1   5  28 1680.89 58.6873   9
   5  -1 -28 1642.29 56.2741  10
   5  -1  28 1621.00 60.1570   9
  -1  -5 -28 1680.26 58.6922  10
   1   5 -28 1779.48 56.6023  10
   1   5  28 1747.75 51.2827   8
   0  -5  -1 459.781 9.96197   4
   5   0  -1 474.384 11.3052   5
  -5   0  -1 471.135 10.6501   5
   0   5  -1 468.905 11.2929   4
  -5   0   1 430.333 11.0399   5
   0  -5   1 471.450 11.5166   4
   0   5   1 464.970 9.41434   4
   0  -5  -1 453.300 10.9457   2
   5   0  -1 433.098 11.1799   1
   0  -5   1 448.757 10.5681   2
  -5   0   1 439.117 11.2440   1
   0   5   1 442.402 10.7617   2
   0   5  -1 443.703 10.4998   2
  -5   0   1 442.274 9.44772   8
  -5   0  -1 475.016 10.0807   9
  -5   0  -1 465.666 11.7089   8
   5   0   1 463.271 10.4603   5
   5   0  -1 435.061 11.6683   7
   0   5  -1 425.656 10.8315   6
   0  -5  -1 450.267 10.7754   6
   0   5   1 434.669 10.6615   6
   5   0   1 446.765 11.2063   8
  -5   0  -1 491.763 11.6493   7
  -5   0   1 440.322 11.6247   7
   5   0  -1 452.921 8.99608   8
   5   0   1 476.628 11.7121   7
  -5   0   3 2993.84 44.6320   5
   5   0  -3 3088.27 45.0259   5
   0   5  -3 2954.87 45.3656   4
  -5   0  -3 3081.95 45.0105   3
   0  -5   3 2987.47 45.7548   4
  -5   0   3 2969.31 45.2090   1
   0  -5  -3 3043.59 44.0111   2
   5   0  -3 3008.33 45.2006   1
   0   5  -3 3034.10 42.9539   2
  -5   0  -3 3023.08 46.1596   8
   5   0   3 2954.73 45.8233   8
   5   0   3 3004.99 40.9439  10
   0  -5   3 2982.84 42.6246   9
   0  -5  -3 3053.32 44.1921  10
  -5   0  -3 3015.45 43.4618   9
   0   5  -3 3014.36 42.5027   9
  -5   0  -3 3037.31 40.8698  10
   0   5   3 2977.34 43.8186  10
   5   0   3 3037.41 43.6009   9
  -5   0  -3 3003.73 41.7490   5
  -5   0   3 3136.08 45.6592   7
   0  -5  -3 3078.49 43.4347   6
   0   5   3 3007.38 43.1807   6
   5   0   3 3023.36 41.6526   5
  -5   0   5 53.6455 6.23108   5
   5   0  -5 60.7786 6.87940   5
   0  -5   5 114.143 8.20161   4
  -5   0  -5 56.8325 7.13587   3
   0   5  -5 64.4914 7.23904   4
   5   0  -5 49.1042 6.60407   1
  -5   0   5 51.8006 6.84143   1
   5   0   5 57.0082 2.80109   2
   5   0   5 60.7224 7.22895   3
  -5   0  -5 50.0454 6.25602   9
   0  -5   5 58.1197 5.77281   9
   0   5   5 55.0151 6.20952  10
  -5   0  -5 60.1325 5.20153  10
   0   5  -5 101.574 6.50764   9
   0  -5  -5 61.9906 6.29866  10
   5   0   5 61.8704 6.45915   9
  -5   0  -5 53.4120 8.05648   8
  -5   0  -5 54.0188 3.78520   5
   0  -5  -5 64.4968 5.59312   6
   5   0   5 71.7875 8.34279   8
   5   0  -7 1323.16 25.9065   5
  -5   0  -7 1293.38 27.2804   3
  -5   0   7 1302.71 25.6025   5
   0  -5   7 1344.57 27.7370   4
   5   0  -7 1302.51 25.7042   4
   0   5  -7 1282.81 27.0696   4
  -5   0   7 1311.29 27.9835   1
   5   0   7 1303.95 27.4958   3
  -5   0  -7 1358.46 19.0185   2
   5   0  -7 1342.91 27.9115   1
   0  -5  -7 1300.18 26.0025  10
  -5   0  -7 1307.18 24.7301  10
   5   0   7 1263.81 26.2025   9
  -5   0  -7 1354.28 28.7260   8
   0   5   7 1300.05 25.6936  10
   5   0   7 1334.72 28.6002   8
   0  -5   7 1300.73 25.2334   9
  -5   0   7 1340.44 19.6596   8
  -5   0  -7 1331.04 19.8771   5
   0   5   7 1356.72 21.1446   5
   0  -5  -7 1309.76 23.6994   6
   0   5  -9 649.743 16.4822   3
   0   5  -9 607.467 19.4917   4
   0   5   9 625.456 12.5938   5
   5   0  -9 658.175 18.0670   5
   0  -5   9 618.044 19.7764   4
   5   0  -9 597.269 17.9576   4
  -5   0  -9 610.923 11.1141   2
  -5   0  -9 631.324 18.0312  10
   0  -5   9 699.564 18.9469   9
  -5   0  -9 590.860 20.8861   8
  -5   0   9 624.255 13.1932   8
   0  -5  -9 632.133 15.8501   6
   0   5  -9 633.143 17.8762   8
   0   5  11 3261.22 44.9604   4
   5   0 -11 3228.57 52.0877   5
   0   5 -11 3264.90 51.3629   3
   5   0  11 3254.03 50.5875   4
   0   5  11 3165.70 45.1477   5
   5   0 -11 3232.55 53.2240   4
  -5   0 -11 3167.48 44.0849   2
   5   0  11 3232.05 57.2407   3
  -5   0  11 3077.45 57.8365   1
   0  -5 -11 3257.68 55.3361  10
   0   5  11 3137.11 54.4831  10
   5   0  11 3343.25 57.1559   9
   0   5 -11 3131.73 52.5018   8
   5   0  11 3207.84 56.9007   8
  -5   0  11 3225.42 47.3742   8
   0  -5  13 1977.86 42.1823   4
   0   5 -13 1953.40 41.2698   4
   0   5  13 2172.17 32.7738   4
   5   0  13 2081.80 37.2399   4
  -5   0  13 1951.94 45.2252   1
  -5   0 -13 1977.36 30.6460   2
   5   0  13 1967.32 43.3279   3
  -5   0 -13 1899.63 40.6678  10
   5   0  13 2086.49 45.0346   9
   0  -5 -13 2015.02 42.2061  10
   0  -5  13 2060.75 42.7016   9
  -5   0  13 2063.16 34.5703   8
   5   0  13 2015.83 43.7341   8
  -5   0 -15 913.092 15.3312   5
   5   0 -15 863.903 24.8111   4
   0   5 -15 886.990 27.0611   4
   0  -5  15 881.134 27.6752   4
   0   5  15 971.871 20.1156   4
  -5   0  15 848.640 30.5426   1
   5   0  15 934.508 29.2509   3
  -5   0 -15 902.508 27.9993  10
   5   0 -15 899.824 28.4337  10
   5   0  15 926.754 30.6828   9
   0   5 -15 855.442 26.0944   8
   0   5  15 908.033 26.7762   8
   0  -5  15 849.590 28.4110   9
   0  -5 -15 911.247 28.9407  10
   5   0  15 983.827 30.2325   8
  -5   0  15 880.080 21.6368   8
   5   0 -17 884.157 25.4196   4
   5   0 -17 817.451 23.4170   5
   0   5  17 894.022 20.2587   4
   0  -5  17 877.005 28.3032   4
  -5   0 -17 812.189 14.3228   5
  -5   0  17 900.136 24.6303   3
   5   0  17 855.359 24.4236   4
  -5   0  17 868.106 32.3813   1
   5   0  17 862.758 29.7684   3
   5   0 -17 865.771 28.8857  10
   5   0  17 868.688 30.8576   9
   0  -5 -17 862.279 29.6746  10
   0   5 -17 844.269 26.5917   8
   0   5  17 852.348 27.2163   8
   0  -5  17 875.702 30.1099   9
  -5   0 -17 925.446 29.4734  10
   5   0  17 830.042 29.2958   8
   0  -5  19 19.3809 13.2315   4
   5   0  19-1.12201 10.2457   4
   5   0 -19-8.30595 9.21221   5
   0   5  19 27.7154 13.9341   3
  -5   0  19 28.8745 10.7380   3
   5   0 -19 8.18309 10.4011   4
   5   0  19 31.2956 13.9277   3
  -5   0  19 52.0803 15.5652   1
   0   5 -19 12.9566 11.7565   8
  -5   0 -19 15.8879 13.8094  10
   5   0  19 14.9015 13.6624   9
   5   0 -19 7.79598 12.8098  10
   0   5  19 8.05543 12.1312   8
   0  -5 -19 8.13624 12.2933  10
   0  -5  19 11.8808 13.6190   9
  -5   0  19-5.47428 10.1651   8
   5   0  19-12.6233 14.3006   8
   0   5  21 0.91491 13.7372   3
   5   0 -21 26.1678 11.7749   4
   5   0 -21 7.65995 9.68540   5
   0  -5  21 10.9162 13.5415   4
   5   0  21 12.4822 11.5414   4
  -5   0  21 8.21535 11.6575   3
  -5   0  21-1.17906 16.4664   1
   5   0  21 26.7170 14.7236   3
   5   0  21 19.9080 15.2103   9
  -5   0 -21 12.2677 14.7156  10
   0  -5  21 7.17142 14.3078   9
   0  -5 -21 17.3187 14.3198  10
   0   5  21-10.2379 13.9947   8
   5   0 -21-9.71743 15.0477  10
   5   0  21 14.6666 15.2547   8
   5   0 -23 1.31771 11.5660   4
   0  -5  23 7.20194 13.6424   4
   0   5  23-0.99619 15.0129   3
  -5   0  23 2.09689 12.3872   3
  -5   0  23-7.82031 15.5230   1
   5   0 -23-10.8200 14.8466  10
   0  -5 -23-4.55124 16.2303  10
   0  -5  23 8.01075 15.3826   9
   0   5 -23 3.20682 15.0889  10
  -5   0 -23-1.05811 15.3419  10
   5   0  23 9.82202 15.9142   9
   5   0  23-2.98028 14.9434   8
   0   5  23-15.3138 14.2008   8
   0  -5  25 153.987 19.3605   4
   0   5  25 119.698 18.9066   3
   0   5  25 130.836 21.8820   1
  -5   0  25 95.6285 20.4649   1
   0  -5 -25 127.034 20.6392  10
  -5   0 -25 149.379 21.2120  10
   5   0 -25 131.291 20.3747  10
   0   5 -25 137.196 19.5671  10
   0  -5  25 151.228 22.7596   9
   5   0  25 131.633 22.3287   9
   0   5  25 138.492 19.1219   8
   5   0  25 106.448 20.1569   8
   0   5  27 452.730 29.2057   3
  -5   0  27 411.167 32.9047   1
   0  -5  27 508.482 33.5051   1
   0   5  27 467.446 33.5496   1
   5   0  27 542.118 34.2828   9
   0  -5 -27 458.508 31.7476  10
   5   0 -27 455.857 31.1984  10
   0  -5  27 531.148 33.6798   9
  -5   0 -27 429.476 30.4944  10
   0   5 -27 501.437 31.4456  10
   0   5  27 491.264 27.7401   8
   1  -5   0 3087.12 43.6660   4
   5   1   0 3225.74 44.5527   5
  -5  -1   0 3128.76 44.6182   5
  -1   5   0 3139.66 43.8684   2
   5   1   0 3097.40 44.7780   1
   1  -5   0 3144.87 43.9932   2
  -5  -1   0 3107.34 43.0707   3
   5   1   0 3066.41 43.7088   8
  -5  -1   0 3086.55 45.3105   7
   5   1   0 3104.75 45.3408   7
   1  -5   0 3117.63 44.3976   6
  -1   5   0 3144.33 44.3199   6
   5   1   2 44.2122 3.92893   5
  -5  -1   2 88.9162 6.57270   5
  -5  -1  -2 53.3614 4.64776   5
   1  -5   2 51.6148 5.61174   4
  -5  -1  -2 75.8609 6.26275   3
   5   1  -2 64.4730 6.25054   5
   5   1  -2 58.3751 5.63577   1
   1  -5   2 51.8816 4.43506   2
   5   1   2 53.4383 5.74909   3
  -1   5  -2 52.0810 4.45478   2
  -5  -1   2 54.3626 5.66327   1
  -1   5   2 61.0422 4.05642   1
   5   1   2 51.3358 4.38014   9
   5   1   2 53.8539 3.51812  10
  -1   5  -2 54.5997 4.94136   9
   5   1   2 48.1774 6.27576   8
  -1   5   2 47.5406 4.85896  10
  -5  -1  -2 51.6832 4.45165   9
   5   1  -2 58.2083 5.64535   7
  -1   5  -2 52.4767 5.15138   6
  -1   5   2 60.7135 5.26781   6
  -5  -1   2 54.1422 5.70527   7
   1  -5  -2 54.4154 5.28254   6
   5   1   4 585.970 14.8719   3
  -5  -1  -4 585.969 14.8500   3
  -5  -1   4 538.186 14.1246   5
   1  -5   4 569.899 14.6443   4
  -5  -1  -4 554.266 10.6797   5
   5   1  -4 573.311 14.5796   5
  -1   5  -4 560.103 14.7347   4
  -1   5  -4 570.467 11.7190   2
  -5  -1   4 572.081 14.5262   1
   5   1  -4 571.542 14.5598   1
   5   1   4 547.024 10.3012   2
  -1   5   4 557.472 13.5739   1
  -5  -1  -4 588.363 13.3889   9
  -1   5   4 564.220 13.3829  10
   5   1   4 541.261 12.9316   9
   1  -5  -4 561.159 13.5542  10
  -5  -1  -4 551.429 11.7146  10
   5   1   4 528.288 15.3976   8
   1  -5   4 563.832 13.0712   9
   5   1   4 529.850 11.6015  10
  -1   5  -4 555.426 12.8832   9
   1  -5  -4 578.934 13.2064   6
   5   1   4 568.086 10.3061   5
  -5  -1   4 617.199 14.6282   7
   1  -5   6 1913.65 33.2763   4
   5   1  -6 1851.59 32.4882   5
  -5  -1  -6 1867.95 33.6221   3
   5   1   6 1860.84 33.7455   3
  -1   5  -6 1888.50 33.2120   4
  -5  -1  -6 1850.79 25.6159   5
   5   1  -6 1812.49 32.4101   4
   5   1   6 1796.33 25.8995   2
   5   1  -6 1755.53 32.9953   1
  -5  -1   6 1833.38 33.3627   1
  -5  -1  -6 1852.87 26.4311   2
  -1   5  -6 1895.75 31.5185   9
  -5  -1  -6 1818.12 30.1281  10
   5   1   6 1849.92 34.7982   8
   1  -5  -6 1872.62 32.0751  10
   5   1   6 1742.17 31.5325   9
  -1   5   6 1845.21 31.6116  10
   5   1   6 1798.18 30.1163  10
   1  -5   6 1889.33 31.6123   9
   1  -5  -6 1809.85 30.1934   6
  -1   5   6 1830.79 28.2524   5
   1  -5  -8 22.9291 3.15690   4
   5   1   8 9.53656 9.16349   3
   1  -5   8 14.8091 8.00994   4
   5   1  -8 7.22022 7.27066   4
  -1   5   8 11.5167 4.42818   5
  -1   5  -8 32.1995 8.06871   4
  -5  -1   8 18.3420 8.29471   1
  -5  -1  -8 12.3228 3.54128   2
  -1   5  -8 16.6428 6.34471   3
   1  -5  -8 16.6693 7.13556  10
  -1   5   8 12.0484 7.38055  10
  -5  -1  -8 14.5473 6.72147  10
   5   1   8 9.45985 9.34994   8
   5   1   8 10.9321 7.07644   9
   1  -5   8 16.8412 7.31459   9
  -1   5  -8 17.2026 7.61449   8
  -1   5  10 2868.38 41.8278   5
  -1   5 -10 2871.45 46.6205   3
   1  -5 -10 2882.01 39.6083   4
   5   1 -10 2896.41 47.7039   5
   5   1 -10 2916.83 48.8925   4
  -5  -1 -10 2883.49 40.4626   2
  -5  -1 -10 2734.03 47.8968  10
  -1   5 -10 2792.00 48.0909   8
   5   1  12 6038.68 84.2476   4
  -5  -1  12 5980.38 83.9676   3
   5   1  12 5758.93 92.4103   3
  -1   5 -12 6025.54 86.8954   3
   5   1 -12 6030.26 87.0006   5
  -1   5  12 5999.87 80.2979   5
  -5  -1  12 5899.24 94.5199   1
  -5  -1 -12 5857.53 79.1707   2
   5   1  12 5988.31 92.7007   8
   1  -5 -12 6059.54 90.8615  10
   5   1  12 6342.16 94.3625   9
  -5  -1 -12 5803.45 89.2864  10
   1  -5  12 5943.68 90.8925   9
  -5  -1 -12 5777.43 76.5240   6
  -5  -1  12 5910.85 81.7250   8
  -5  -1  14 1325.02 27.9527   3
   1  -5  14 1361.73 32.9710   4
   5   1 -14 1263.43 31.0258   4
   5   1  14 1407.80 28.2448   4
   5   1  14 1283.02 34.3718   3
  -5  -1 -14 1290.09 23.3284   2
  -5  -1  14 1295.32 36.3396   1
   5   1  14 1439.12 36.5199   9
  -5  -1 -14 1319.40 32.6876  10
   1  -5  14 1347.10 34.4563   9
   1  -5 -14 1442.98 34.4455  10
  -1   5 -14 1354.57 32.0288   8
  -5  -1  14 1379.10 26.6306   8
   5   1  14 1326.43 34.7516   8
   5   1 -16 464.043 18.9550   4
   5   1  16 498.013 23.0053   3
  -5  -1  16 479.441 20.0092   4
   1  -5  16 512.190 21.3223   4
  -5  -1 -16 477.056 13.1466   2
  -5  -1  16 497.862 24.3486   1
   1  -5 -16 462.659 21.6333  10
  -1   5 -16 474.935 20.0280   8
  -5  -1 -16 449.011 20.5477  10
  -1   5  16 495.582 20.0720   8
   5   1  16 476.010 22.6909   9
   1  -5  16 481.931 22.4190   9
   5   1  16 510.927 22.6326   8
   5   1 -18-0.49198 8.73123   5
   1  -5  18-0.73530 11.4463   4
   5   1 -18 2.40980 9.88735   4
   5   1  18 9.27945 9.37083   4
  -5  -1  18 6.58953 9.57958   3
  -5  -1  18 3.89465 10.8023   4
  -5  -1 -18 7.14573 6.19906   2
  -5  -1  18 4.00275 13.7311   1
   5   1  18 8.41592 12.6598   3
   5   1  18 18.6295 12.5793   9
   1  -5  18 22.1196 12.9061   9
  -5  -1 -18-1.57700 12.5284  10
   1  -5 -18 17.0001 11.7158  10
  -1   5  18 15.8792 11.6310   8
  -1   5 -18 22.6290 11.6867   8
   5   1 -18 3.24834 12.0322  10
   5   1  18-0.81003 12.1622   8
   5   1  20 196.072 14.2928   4
  -5  -1  20 219.697 15.3070   3
  -1   5  20 207.006 18.5030   3
   5   1 -20 222.681 16.1384   4
   5   1 -20 236.150 14.4848   5
   1  -5  20 217.715 17.6828   4
   5   1  20 255.781 20.0886   3
  -5  -1  20 206.229 20.4496   1
   1  -5  20 214.792 20.2110   9
  -1   5  20 190.036 17.0785   8
   5   1  20 174.893 18.4463   9
  -5  -1 -20 215.765 18.7852  10
  -1   5 -20 225.043 17.9122   8
   5   1 -20 229.435 19.2797  10
   1  -5 -20 194.293 18.1092  10
   5   1  20 220.568 18.9217   8
  -1   5  22 468.173 25.5684   3
   5   1 -22 446.496 21.5308   4
  -5  -1  22 546.505 21.9566   3
   1  -5  22 460.856 24.1776   4
  -5  -1  22 490.126 28.7853   1
   5   1  22 452.067 26.4407   3
   1  -5 -22 479.251 27.1372  10
   5   1  22 482.374 27.8166   9
  -1   5 -22 456.398 25.3506  10
  -5  -1 -22 487.636 26.6814  10
  -1   5  22 457.094 23.3709   8
   1  -5  22 462.944 27.2198   9
   5   1 -22 445.049 25.4813  10
   5   1  22 434.957 25.0076   8
  -1   5  24 802.118 33.6965   3
   1  -5  24 786.403 32.2853   4
   5   1 -24 756.850 28.0349   4
  -5  -1  24 852.152 38.6319   1
  -1   5  24 871.110 39.2810   1
   5   1  24 833.630 35.6997   3
   5   1 -24 817.028 35.1947  10
  -1   5 -24 807.439 35.1182  10
  -5  -1 -24 784.636 34.9372  10
   1  -5 -24 792.407 36.2818  10
   1  -5  24 782.481 36.4363   9
   5   1  24 801.894 37.3283   9
   5   1  24 802.359 33.6812   8
  -1   5  24 847.175 31.5368   8
  -1   5  26 31.1508 17.0108   3
   1  -5  26-0.98952 14.9136   4
  -1   5  26-2.97375 17.7093   1
  -5  -1  26 44.5301 19.6713   1
  -1   5 -26 3.69037 15.9461  10
   5   1  26 15.5780 17.6043   9
   1  -5 -26 51.3694 18.7115  10
  -5  -1 -26 37.2572 18.2591  10
   5   1 -26 9.97378 17.0695  10
   1  -5  26 9.43294 17.7296   9
   5   1  26-8.84611 17.7454   8
  -1   5  26 22.4788 15.1230   8
  -1   5  28 18.3959 17.8084   3
  -1   5  28 8.11741 20.4036   1
  -5  -1  28 37.2118 21.9536   1
   1  -5  28 61.8220 20.6494   9
  -5  -1  28 47.3936 20.2963   9
  -1   5 -28 32.2632 19.4567  10
   5   1 -28 32.7014 19.1154  10
   1  -5 -28 47.2372 20.8421  10
  -5  -1 -28 39.5107 21.0269  10
   5   1  28 34.2236 20.4700   9
   5   1  28 24.7759 18.1448   8
   5   2   1 52.2325 4.90714   5
   5   2  -1 43.4877 6.08455   5
  -5  -2  -1 49.7687 5.38666   5
  -5  -2   1 52.0007 3.82702   3
  -5  -2  -1 43.0245 5.15552   3
   2  -5   1 39.8469 4.34041   2
  -2   5   1 32.5086 3.54436   1
   2  -5  -1 47.3401 3.75158   1
   5   2  -1 41.4741 5.08221   1
  -5  -2   1 33.0259 4.95434   1
   5   2   1 36.9929 3.29918   9
  -5  -2  -1 41.3454 3.44601   9
  -5  -2   1 39.0378 5.50607   7
   2  -5   1 50.7644 4.85741   6
   5   2  -1 45.9619 5.28116   7
  -2   5   1 41.9532 4.93243   6
   2  -5  -1 37.8712 4.76975   6
  -2   5  -1 42.5797 5.02539   6
  -5  -2  -3 3732.28 50.2038   5
   5   2  -3 3800.86 54.4077   5
   2  -5   3 3627.59 53.4827   4
   5   2   3 3704.51 49.6546   5
   5   2   3 3621.80 53.5200   3
   2  -5  -3 3471.49 51.2691   1
  -2   5   3 3689.06 51.3006   1
   5   2  -3 3654.67 53.1342   1
   2  -5   3 3672.03 50.0367   2
  -2   5  -3 3682.42 49.9309   2
   5   2   3 3701.30 50.3994   2
  -5  -2   3 3744.78 53.2562   1
  -5  -2  -3 3690.56 50.4382  10
   5   2   3 3687.91 51.0303   9
  -2   5  -3 3748.11 52.3209   9
   2  -5  -3 3718.83 52.0940  10
   5   2   3 3711.45 50.3377  10
  -2   5   3 3603.44 51.6050  10
  -5  -2   3 3781.34 53.1629   7
   2  -5  -3 3685.66 52.4958   6
   5   2  -3 3632.53 52.7955   7
  -2   5  -3 3658.85 51.4285   6
  -5  -2  -5 7002.18 87.5660   5
   5   2  -5 6955.75 94.9417   5
   5   2   5 6823.31 95.6351   3
   5   2  -5 6738.90 94.8006   4
   2  -5   5 6867.24 94.1910   4
   5   2   5 6894.09 88.6047   2
  -5  -2   5 6840.31 94.2802   1
  -2   5  -5 6809.26 88.7319   2
   5   2  -5 6650.60 94.0392   1
  -2   5   5 6999.62 93.8667   1
   5   2   5 6644.44 92.4882   9
  -5  -2  -5 6790.85 91.3013  10
   5   2   5 6721.38 95.8266   8
  -2   5   5 6778.36 92.4602  10
   2  -5  -5 6825.79 92.7017  10
  -2   5  -5 6784.45 92.6845   9
   5   2   5 6674.29 91.0650  10
   2  -5   5 6764.08 92.9917   9
  -5  -2   5 6865.55 93.1929   7
   5   2   5 6877.92 87.0239   5
   2  -5  -5 6886.66 92.3874   6
  -2   5   5 6853.11 90.7684   5
   5   2  -7 745.174 19.4032   4
   5   2   7 723.440 20.2494   3
   2  -5  -7 734.659 12.4952   4
   5   2  -7 750.147 18.6810   5
   2  -5   7 740.652 19.0596   4
  -5  -2   7 768.033 19.9525   1
  -2   5   7 713.028 19.4208   1
  -5  -2  -7 743.556 13.8765   2
   5   2  -7 789.695 19.7842   1
   2  -5   7 731.622 18.3069   9
   2  -5  -7 695.215 17.8465  10
   5   2  -7 769.369 12.8294   8
  -5  -2  -7 704.921 17.1140  10
   5   2   7 703.221 20.3810   8
  -2   5   7 724.813 17.8442  10
   5   2   7 702.358 18.3446   9
  -2   5  -7 734.756 18.1945   9
   5   2   7 714.051 17.0069  10
  -2   5   7 723.734 15.1911   5
  -2   5  -7 757.285 18.7365   8
  -5  -2   9 16801.2 212.929   3
   2  -5   9 17228.1 220.983   4
   5   2  -9 16438.5 221.171   4
  -5  -2   9 16519.3 221.665   4
  -2   5   9 16864.7 213.721   5
   2  -5  -9 16831.0 211.151   4
   5   2  -9 16857.2 219.461   5
  -2   5  -9 16943.3 218.272   3
  -5  -2  -9 16548.7 212.083   2
  -5  -2  -9 16919.1 218.924  10
   5   2  -9 17055.7 212.297   8
  -2   5  -9 16915.3 220.057   8
  -5  -2  -9 16606.5 208.477   6
   5   2 -11 5406.84 79.4508   5
  -5  -2  11 5371.15 74.6955   3
   5   2  11 5207.48 83.7833   3
  -2   5  11 5278.19 73.6718   5
   2  -5 -11 5337.98 71.8459   4
  -2   5 -11 5295.99 79.1147   3
  -5  -2 -11 5367.92 72.5930   2
  -5  -2  11 5174.33 84.8539   1
   2  -5  11 5320.42 81.9420   9
   2  -5 -11 5256.35 81.9479  10
   5   2  11 5668.03 85.0027   9
   5   2  11 5342.87 84.7531   8
  -5  -2 -11 5315.63 68.9930   6
   2  -5 -13 2948.96 43.1332   4
   2  -5  13 2904.27 52.9770   4
   5   2  13 2880.98 55.2942   3
  -5  -2  13 2915.49 46.6389   3
   5   2  13 2894.09 46.2905   4
  -2   5  13 2917.08 44.4190   5
   5   2 -13 2827.91 52.3337   4
  -5  -2  13 2952.41 57.2042   1
  -5  -2 -13 2893.12 43.5012   2
  -5  -2 -13 2973.30 53.2402  10
   5   2  13 2897.49 55.1518   8
   2  -5  13 2878.88 54.1952   9
   2  -5 -13 2966.46 54.1863  10
   5   2  13 2883.99 55.7986   9
  -2   5 -13 2902.74 52.5887   8
  -5  -2 -13 2835.17 40.2876   6
   5   2  15 65.6877 8.71854   4
  -5  -2  15 73.2936 9.36967   3
   2  -5 -15 71.0222 7.00099   4
  -5  -2  15 89.3275 12.1899   4
   5   2  15 46.3930 12.4403   3
   2  -5  15 80.3551 11.7573   4
   5   2 -15 72.6655 11.6015   4
  -5  -2  15 82.0538 13.9723   1
  -5  -2 -15 78.9673 7.40046   2
  -2   5  15 61.9699 11.0030   8
   2  -5  15 77.3515 12.8606   9
  -5  -2 -15 76.9791 12.5365  10
  -2   5 -15 93.6795 12.1134   8
   2  -5 -15 78.5981 12.4148  10
   5   2  15 80.6467 12.9220   9
  -5  -2 -15 67.4486 5.53134   6
   5   2  15 89.2281 13.9396   8
   2  -5  17 1830.91 41.8865   4
   5   2 -17 1874.75 40.3795   4
   5   2  17 1751.71 44.2845   3
  -5  -2  17 1817.94 41.0457   4
   5   2 -17 1673.56 36.7402   5
  -5  -2  17 1830.56 47.5062   1
  -5  -2 -17 1761.31 31.3963   2
  -2   5  17 1758.49 39.0376   8
   5   2  17 1651.79 44.0943   9
   2  -5  17 1776.02 45.1334   9
   2  -5 -17 1667.58 42.8649  10
  -2   5 -17 1764.57 41.0311   8
  -5  -2 -17 1759.93 42.6476  10
   5   2  17 1731.60 43.1358   8
  -5  -2 -17 1709.97 28.3272   6
  -5  -2  19 17.7106 12.3522   4
   5   2 -19 18.5695 11.0381   4
   2  -5  19 9.98564 13.0157   4
   5   2 -19 3.14283 9.32240   5
  -5  -2  19 35.7770 14.8233   1
  -2   5  19 24.8091 13.8962   1
   5   2  19 23.4905 13.5665   3
  -5  -2  19 27.4571 10.3217   3
   2  -5  19 20.2663 13.4496   9
  -5  -2 -19 3.42213 13.0850  10
   2  -5 -19 23.5543 13.5778  10
  -2   5  19 7.92602 11.4205   8
   5   2  19 10.8198 12.1274   9
  -2   5 -19 15.9349 12.7629   8
   5   2  19 12.8187 13.9379   8
   2  -5  21 1988.84 48.2542   4
  -5  -2  21 1896.52 46.1098   4
  -2   5  21 1886.31 48.4236   3
   5   2 -21 2000.08 41.0379   5
   5   2 -21 1936.42 44.8969   4
  -5  -2  21 2012.21 42.3200   3
  -2   5  21 1850.89 53.5536   1
   5   2  21 1994.44 50.8585   3
  -5  -2  21 1955.63 54.6026   1
   5   2 -21 1899.34 49.7784  10
   5   2  21 1849.46 52.2777   9
  -2   5  21 1887.47 44.7199   8
   2  -5  21 1931.29 52.3834   9
  -5  -2 -21 1870.96 50.0301  10
   2  -5 -21 1810.67 50.5671  10
   5   2  21 1952.66 49.7593   8
   5   2 -23 215.275 17.5555   4
   2  -5  23 258.100 21.2077   4
  -2   5  23 214.994 20.5841   3
  -5  -2  23 233.697 23.4576   1
  -2   5  23 188.500 22.6322   1
   5   2  23 269.353 22.2497   3
  -5  -2 -23 194.308 21.6425  10
   2  -5  23 236.152 22.9466   9
  -2   5 -23 200.396 21.5957  10
   5   2 -23 193.406 20.4930  10
   5   2  23 216.724 23.3653   9
   2  -5 -23 183.970 21.4965  10
   5   2  23 237.738 21.7572   8
  -2   5  23 186.354 17.7587   8
   5   2 -25 12.7446 13.2565   4
   2  -5  25 22.2241 15.5322   4
  -2   5  25 10.1158 15.5543   3
   5   2  25-1.15674 16.6376   3
  -2   5  25 29.9096 18.6927   1
  -5  -2  25-5.66058 17.3004   1
  -5  -2 -25 32.3551 16.8445  10
  -2   5 -25 58.5257 17.8689  10
   2  -5  25 15.6665 17.6313   9
   5   2 -25-1.19148 14.6893  10
   2  -5 -25 23.8698 17.7345  10
   5   2  25 8.12339 17.8127   9
  -2   5  25 4.13502 14.0129   8
   5   2  25 11.8486 16.5624   8
  -2   5  27 538.010 29.9806   3
  -5  -2  27 537.569 35.9041   1
  -2   5  27 554.838 35.5183   1
   5   2  27 579.358 33.0252   3
  -5  -2 -27 526.070 33.7780  10
   2  -5 -27 520.876 33.4195  10
  -2   5 -27 475.683 31.3761  10
   5   2 -27 519.838 32.9367  10
  -5  -2  27 527.525 33.3606   9
   5   2  27 455.921 33.5025   9
   2  -5  27 543.396 34.6231   9
   5   2  27 556.831 31.8649   8
   3  -5   0 4384.42 58.7658   1
   5   3   0 4451.16 60.4767   1
   5   3   0 4357.79 59.2794   3
   3  -5   0 4453.91 60.8449   6
  -3   5   0 4442.91 60.7528   6
   5   3   2 5934.40 80.4861   3
   5   3   2 5816.50 78.2223   5
   5   3  -2 5875.75 79.3482   1
  -5  -3   2 5957.61 79.3986   1
   3  -5  -2 5839.85 78.1633   1
  -3   5   2 5999.61 78.2418   1
   3  -5   2 5846.10 77.2517   2
   5   3   2 5840.25 77.8244  10
   5   3   2 5941.48 76.7047   9
  -3   5   2 5797.35 77.9181  10
   3  -5   2 5969.69 78.6991   6
   3  -5  -2 5890.73 79.8859   6
   5   3  -2 5912.05 79.9210   7
  -5  -3   2 5874.30 79.9347   7
  -3   5  -2 5823.25 78.5027   6
   5   3   4 10747.2 135.651   5
   5   3  -4 10717.6 142.549   4
   5   3   4 10872.4 142.844   3
   5   3  -4 10593.4 140.268   1
  -3   5  -4 10828.5 135.566   2
  -5  -3   4 10677.7 140.339   1
   5   3   4 10499.7 137.086   2
   3  -5  -4 10432.0 139.722   1
   3  -5   4 10750.2 135.701   2
  -3   5   4 10675.7 139.697   1
   3  -5  -4 10732.3 138.973  10
  -5  -3  -4 10593.4 138.334  10
   3  -5   4 10625.2 140.153   9
   5   3   4 10392.7 138.409   9
  -3   5  -4 10727.4 140.071   9
  -3   5   4 10748.1 138.782  10
   5   3   4 10626.6 138.189  10
   5   3  -4 10650.6 139.498   7
   3  -5  -4 10858.2 140.098   6
  -3   5   4 10670.0 138.959   5
  -5  -3   4 10825.9 139.511   7
  -3   5  -4 10578.9 137.718   6
  -3   5  -4 10809.0 134.647   7
   5   3   6 3364.89 54.8839   3
  -5  -3   6 3390.61 54.8061   4
   5   3   6 3445.77 44.5500   5
   5   3  -6 3415.62 54.3481   4
   3  -5   6 3434.03 52.9446   4
  -3   5   6 3376.63 53.3469   1
   5   3   6 3432.42 47.8257   2
   5   3  -6 3326.51 53.0049   1
  -5  -3   6 3438.08 53.1389   1
  -5  -3  -6 3490.99 48.4251   2
  -3   5  -6 3395.60 46.0811   2
   3  -5  -6 3492.01 51.6564  10
   5   3   6 3404.62 50.8586  10
  -3   5  -6 3472.39 52.2862   9
  -5  -3  -6 3395.75 50.9960  10
   3  -5   6 3413.08 52.6446   9
  -3   5   6 3537.06 51.5430  10
   3  -5   6 3423.37 45.1982   7
  -3   5   6 3440.67 49.8066   5
   5   3   6 3424.41 45.0559   6
  -5  -3   6 3382.45 51.0102   7
  -3   5   8 13994.3 183.034   5
  -5  -3   8 13759.2 190.032   4
   3  -5  -8 14256.5 180.138   4
   5   3  -8 14312.9 189.994   4
   5   3  -8 14505.9 187.849   5
  -5  -3   8 14250.3 179.339   3
   3  -5   8 14468.0 188.340   4
  -5  -3   8 14186.5 189.809   1
  -3   5  -8 14352.8 186.605   3
  -3   5   8 14129.0 190.405   1
  -5  -3  -8 14103.8 181.466   2
  -3   5  -8 14196.4 179.242   2
  -3   5   8 14135.7 186.773  10
   3  -5  -8 14293.2 187.445  10
   3  -5   8 14221.8 187.882   9
  -3   5  -8 14350.5 187.870   9
  -5  -3  -8 14123.9 186.387  10
   5   3   8 13963.3 185.964  10
  -3   5  -8 14090.8 188.259   8
   5   3  -8 14380.1 179.969   8
   3  -5 -10 605.492 13.9876   4
  -3   5 -10 610.472 18.5797   3
   5   3 -10 668.716 19.4164   5
   5   3  10 650.301 22.0199   3
  -3   5  10 588.848 15.4342   5
  -5  -3  10 624.731 14.3893   3
  -5  -3 -10 612.833 14.3880   2
   5   3 -10 639.741 14.7626   8
  -5  -3 -10 631.623 11.5071   6
   3  -5 -12 658.405 15.3742   4
   3  -5  12 652.143 21.1780   4
   5   3 -12 678.167 22.3959   4
  -5  -3  12 673.615 16.6283   3
  -3   5  12 653.953 16.5556   5
   5   3  12 705.033 16.4599   4
   5   3  12 671.181 23.8435   3
  -3   5  12 661.856 24.3457   1
  -5  -3 -12 685.706 15.8448   2
  -5  -3  12 645.417 23.9212   1
   5   3  12 639.536 23.4077   8
  -5  -3 -12 686.830 21.4486  10
  -3   5 -12 636.998 21.6233   8
   3  -5 -12 684.590 22.3062  10
   3  -5  12 644.456 21.8744   9
   5   3 -12 710.575 16.7088   8
   3  -5 -12 675.481 17.2710   5
  -5  -3 -12 672.903 12.8125   6
  -5  -3  14 3218.18 50.9814   3
   5   3  14 3289.71 61.3239   3
   3  -5 -14 3178.65 48.4147   4
   5   3 -14 3229.45 58.2407   4
   3  -5  14 3173.20 57.6997   4
  -3   5  14 3229.41 49.6852   5
  -5  -3  14 3337.78 59.7008   4
   5   3  14 3297.95 50.3048   4
  -3   5 -14 3131.08 55.8848   3
  -5  -3 -14 3215.79 48.9634   2
  -5  -3  14 3059.72 61.8010   1
  -3   5  14 3139.96 62.7299   1
   5   3  14 3187.87 60.9312   8
  -5  -3 -14 3170.85 58.3238  10
   3  -5 -14 3223.99 59.4312  10
  -3   5 -14 3200.20 58.5145   8
   3  -5  14 3256.52 60.1894   9
   3  -5 -14 3224.46 50.4858   5
  -5  -3 -14 3154.47 45.0987   6
  -5  -3  16 3150.06 59.6600   4
   5   3 -16 3170.13 55.0503   5
   5   3  16 3167.40 50.9975   4
   3  -5 -16 3150.22 48.6228   4
   5   3  16 3152.79 62.3784   3
   5   3 -16 3201.18 58.5877   4
   3  -5  16 3085.23 58.7691   4
  -5  -3  16 3198.21 64.7110   1
  -5  -3 -16 3214.59 49.4226   2
  -3   5  16 3089.01 64.3552   1
   5   3  16 2994.54 60.8783   8
   3  -5  16 3210.17 62.8059   9
  -5  -3 -16 3101.09 60.1131  10
  -3   5  16 3136.77 55.4376   8
  -3   5 -16 3157.14 60.3031   8
   3  -5 -16 3148.10 61.1350  10
   3  -5 -16 3013.14 49.9758   5
  -5  -3 -16 3094.59 45.3733   6
   5   3 -18 994.094 27.3709   5
   5   3 -18 968.590 29.8854   4
  -5  -3  18 994.627 31.0648   4
   3  -5 -18 1001.51 22.3870   4
   3  -5  18 997.564 30.9978   4
   5   3  18 1003.44 33.6566   3
  -5  -3 -18 1042.42 23.2495   2
  -5  -3  18 990.469 35.3659   1
  -3   5  18 1031.37 35.9368   1
  -3   5  18 998.003 28.3855   8
  -3   5 -18 1000.52 31.5772   8
   5   3  18 1044.01 33.8287   8
   5   3  18 958.697 33.5840   9
   3  -5 -18 1015.17 33.4172  10
  -5  -3 -18 1052.60 32.9411  10
   3  -5  18 983.982 34.5023   9
  -5  -3 -18 986.901 19.7244   6
  -5  -3  20 3385.30 65.5330   4
   5   3 -20 3351.12 59.6092   5
   3  -5  20 3396.06 66.3579   4
   5   3  20 3387.99 70.3805   3
   5   3 -20 3368.46 64.2109   4
  -5  -3  20 3312.70 72.9022   1
  -3   5  20 3191.66 73.0651   1
  -5  -3  20 3449.76 58.8952   3
   5   3  20 3255.52 71.3567   9
   3  -5 -20 3190.27 68.7817  10
  -5  -3 -20 3312.27 68.6849  10
  -3   5  20 3288.49 61.7578   8
  -3   5 -20 3373.59 67.1891   8
   3  -5  20 3319.33 71.5412   9
   5   3  20 3285.16 68.6175   8
   3  -5  22 321.645 21.7346   4
   5   3 -22 370.431 20.9944   4
   5   3  22 371.603 25.2703   3
   5   3 -22 375.371 18.1442   5
  -3   5  22 421.800 23.6473   3
  -5  -3  22 377.032 22.1688   4
  -5  -3  22 350.916 25.9900   1
  -3   5  22 352.870 26.4064   1
   3  -5 -22 379.372 24.9703  10
   5   3 -22 365.280 24.0825  10
  -3   5 -22 364.308 23.9476  10
  -3   5  22 419.318 20.9854   8
   5   3  22 321.749 24.6545   9
   3  -5  22 342.181 24.6275   9
  -5  -3 -22 352.809 24.0914  10
   5   3  22 366.650 24.3770   8
   5   3 -24 840.940 30.8146   4
  -3   5  24 857.009 33.2387   3
   3  -5  24 912.133 33.8879   4
  -5  -3  24 887.744 39.2505   1
   5   3  24 808.161 36.0223   3
  -3   5  24 854.617 39.9768   1
  -5  -3 -24 851.651 36.7072  10
   5   3  24 903.494 38.4155   9
   3  -5 -24 839.785 36.8969  10
  -5  -3  24 838.196 36.7769   9
   5   3 -24 852.681 36.2515  10
   3  -5  24 801.297 37.6545   9
  -3   5 -24 806.730 35.0313  10
  -3   5  24 867.019 30.4505   8
   5   3  24 854.685 35.2203   8
   3  -5  26 1106.75 38.6472   4
  -3   5  26 1071.88 39.2705   3
   5   3  26 1145.14 43.2744   3
  -5  -3  26 1084.85 45.7518   1
  -3   5  26 1015.58 44.7739   1
   3  -5  26 1078.19 44.7700   9
  -5  -3  26 1204.94 44.4799   9
  -5  -3 -26 1217.02 44.8252  10
   5   3 -26 1096.48 42.6167  10
  -3   5 -26 1092.19 41.7345  10
   3  -5 -26 1203.75 44.7223  10
   5   3  26 1079.77 45.2941   9
   5   3  26 1032.08 40.1500   8
  -3   5  28 292.719 24.7330   3
   5   3  28 237.972 25.5966   3
  -3   5  28 274.487 28.8392   1
  -5  -3  28 260.047 29.0360   1
   5   3  28 271.500 28.8722   9
   3  -5 -28 256.484 26.8110  10
   5   3 -28 205.055 25.5965  10
   3  -5  28 280.399 27.7518   9
  -5  -3 -28 237.340 26.3836  10
  -5  -3  28 260.832 25.8368   9
  -3   5 -28 269.276 25.6515  10
   5   3  28 229.635 25.1844   8
   4  -5  -1 43.0165 4.76149   1
  -5  -4   1 53.3059 4.92094   1
  -4   5   1 55.8510 5.05481   1
   5   4  -1 55.6356 4.66219   1
   5   4   1 59.6104 3.08985   9
  -4   5   1 40.3590 4.21300  10
   4  -5   1 45.2007 5.13999   6
   4  -5  -1 49.4491 5.53040   6
   5   4  -3 776.249 18.6738   4
   5   4   3 682.532 14.8784   2
   4  -5   3 774.689 13.3363   2
   5   4  -3 713.818 15.5993   1
  -4   5   3 744.730 15.7598   1
   4  -5  -3 711.720 15.8120   1
  -5  -4   3 736.942 15.6462   1
  -4   5  -3 728.842 16.6402   9
   5   4   3 687.971 14.8700  10
  -4   5   3 718.719 14.4804  10
   4  -5  -3 706.804 14.5909  10
   4  -5   3 742.496 14.8037   6
   5   4  -3 710.227 15.5281   7
  -4   5  -3 724.935 13.7501   7
  -4   5  -3 716.898 14.6114   6
  -5  -4   3 752.923 15.8059   7
   5   4   5 763.032 13.3710   5
   5   4  -5 773.061 19.8902   4
  -5  -4   5 755.250 19.9055   4
  -5  -4   5 753.043 17.4534   1
   5   4   5 757.690 15.3513   2
  -5  -4  -5 766.114 15.8274   2
  -4   5   5 753.687 17.8213   1
   4  -5   5 763.348 12.8615   2
   4  -5  -5 758.173 17.9456   1
   5   4  -5 761.401 17.5479   1
   4  -5  -5 741.649 16.5376  10
   4  -5   5 785.139 18.3348   9
  -5  -4  -5 745.354 16.8246  10
   5   4   5 757.960 16.6845  10
  -4   5  -5 766.878 17.9323   9
  -4   5   5 712.558 16.2589  10
   4  -5   5 750.630 13.6531   7
   5   4   5 770.142 13.5137   6
  -5  -4   5 766.064 16.5604   7
  -4   5   5 741.045 16.6299   5
  -4   5  -5 770.344 15.0065   6
   5   4  -7 772.119 21.4117   4
   4  -5   7 761.814 19.7626   4
  -5  -4   7 746.516 21.2488   4
  -5  -4   7 755.780 19.8714   1
  -5  -4  -7 748.668 15.9965   2
  -4   5  -7 752.983 12.4656   2
  -4   5   7 748.298 20.3865   1
  -5  -4  -7 775.876 18.5365  10
  -4   5  -7 761.583 19.2587   9
   4  -5  -7 748.264 18.3184  10
   5   4   7 689.775 17.7545  10
   4  -5   7 752.290 19.5231   9
  -4   5   7 759.505 18.2835  10
   4  -5   7 758.819 13.6999   7
  -4   5  -7 748.332 20.1505   8
  -4   5   7 761.536 17.2578   5
  -4   5  -7 769.261 15.2664   6
  -5  -4   7 766.476 17.3314   7
   5   4   7 771.365 13.2107   6
  -5  -4   9 18.4213 10.3404   1
  -4   5  -9 37.2117 9.20501   3
  -5  -4  -9 36.3767 6.57753   2
  -4   5  -9 25.0056 3.82433   2
  -4   5   9 25.4219 7.29571   5
   4  -5  -9 33.0420 6.11434   4
  -5  -4  -9 25.7023 4.64043   6
  -5  -4   9 34.1388 7.99221   7
   4  -5  -9 24.7846 7.71929   5
   5   4  -9 28.0707 5.74990   8
   4  -5 -11 621.184 15.2581   4
  -4   5  11 607.690 16.4329   5
   5   4 -11 630.767 21.7403   4
   5   4  11 605.653 22.3204   3
  -5  -4 -11 639.573 15.7272   2
  -4   5  11 657.458 23.4203   1
   4  -5 -11 630.939 20.5253  10
   5   4 -11 628.713 15.5121   8
   5   4  11 591.193 22.0969   8
  -5  -4 -11 612.596 19.8981  10
   5   4  11 611.749 19.4993  10
   4  -5  11 617.682 20.6036   9
   4  -5 -11 663.513 17.3643   5
  -5  -4 -11 609.076 12.5385   6
   4  -5 -13 164.137 8.88763   4
  -4   5  13 175.809 9.60537   5
  -5  -4  13 175.108 14.4110   4
   5   4 -13 144.121 13.0204   4
   5   4  13 163.843 14.5194   3
   5   4  13 190.365 8.67024   4
  -4   5 -13 155.236 12.4691   3
   4  -5  13 186.163 13.0401   4
  -5  -4  13 154.029 14.1527   1
  -4   5  13 182.276 15.7084   1
  -5  -4 -13 178.760 9.18163   2
   4  -5  13 173.022 13.8837   9
   5   4 -13 169.928 9.83253   8
   4  -5 -13 175.491 13.7478  10
  -5  -4 -13 177.182 13.4513  10
  -4   5 -13 164.515 13.3255   8
   5   4  13 176.467 14.7549   8
  -5  -4 -13 176.406 6.90613   6
   4  -5 -13 181.381 10.3031   5
   4  -5 -15 47.4841 7.79803   4
  -4   5 -15 38.6312 10.4931   3
   5   4 -15 47.9430 11.9922   4
   5   4  15 42.1660 13.0575   3
  -4   5  15 29.8422 7.83236   5
  -5  -4  15 43.2663 12.7870   4
   5   4  15 43.0862 7.40975   4
   4  -5  15 45.8102 11.2375   4
   5   4 -15 60.4263 10.0647   5
  -5  -4 -15 32.0744 7.48009   2
  -5  -4  15 66.1463 14.1125   1
  -4   5  15 52.3563 14.7116   1
   4  -5 -15 38.3675 12.6535  10
   5   4  15 64.1041 13.2564   8
  -5  -4 -15 31.7501 12.3483  10
   5   4 -15 51.4073 8.51901   8
  -4   5 -15 52.3512 12.9205   8
   4  -5  15 33.0922 12.1933   9
   4  -5 -15 24.8488 8.21134   5
  -5  -4 -15 51.9116 5.90677   6
   4  -5 -17 193.778 10.9104   4
   5   4 -17 165.390 13.4860   5
  -5  -4  17 183.813 16.1715   4
   5   4 -17 197.514 16.4011   4
   5   4  17 151.775 17.4452   3
   4  -5  17 176.721 15.5456   4
   5   4  17 181.047 11.1514   4
  -4   5  17 183.494 19.8792   1
  -5  -4  17 198.118 18.5126   1
  -4   5  17 161.755 13.7037   8
   5   4  17 179.509 18.3267   8
  -4   5 -17 191.857 17.4699   8
  -5  -4 -17 181.225 16.5199  10
   4  -5  17 192.558 17.9003   9
   4  -5 -17 191.464 16.9653  10
  -5  -4 -17 162.540 8.34628   6
   5   4 -19 71.0435 11.6445   5
  -5  -4  19 78.8603 14.4327   4
   5   4 -19 67.5307 13.0975   4
   5   4  19 78.1786 15.7033   3
   4  -5  19 104.447 14.1991   4
  -5  -4  19 106.929 18.1991   1
  -4   5  19 48.3136 15.4707   1
   4  -5  19 91.7756 16.1485   9
  -4   5  19 83.9185 12.6011   8
  -4   5 -19 59.3487 14.9632   8
   4  -5 -19 55.5787 14.0412  10
  -5  -4 -19 91.8579 14.8182  10
   5   4  19 82.3437 14.7874   8
   4  -5  21 280.991 21.0460   4
  -5  -4  21 324.608 21.4310   4
   5   4 -21 309.799 20.0626   4
   5   4  21 334.830 24.5527   3
   5   4 -21 318.828 17.6864   5
  -4   5  21 353.630 26.4444   1
  -5  -4  21 292.368 25.2183   1
   5   4  21 314.780 24.3438   9
  -4   5  21 358.649 19.7394   8
  -4   5 -21 323.945 22.8469  10
  -5  -4 -21 323.644 23.3430  10
   4  -5  21 319.081 25.0091   9
   4  -5 -21 354.922 24.1436  10
   5   4  21 333.931 23.6644   8
  -4   5  23 1175.61 37.5082   3
  -5  -4  23 1125.72 37.7641   4
   4  -5  23 1225.53 38.2487   4
   5   4  23 1269.46 43.0176   3
   5   4 -23 1172.02 36.2378   4
  -5  -4  23 1136.42 43.7027   1
  -4   5  23 1023.18 42.8126   1
  -5  -4 -23 1151.41 41.1559  10
   4  -5 -23 1103.51 40.9554  10
  -5  -4  23 1248.05 41.2742   9
   5   4 -23 1223.39 41.1317  10
   5   4  23 1183.24 43.4125   9
   4  -5  23 1152.11 43.4904   9
  -4   5 -23 1233.12 40.3794  10
   5   4  23 1193.24 40.7857   8
   4  -5  25 165.531 20.3792   4
  -5  -4  25 170.375 20.2064   4
   5   4 -25 182.429 19.3079   4
  -4   5  25 177.889 20.4544   3
  -5  -4  25 138.707 23.4857   1
  -4   5  25 178.300 24.5997   1
   5   4  25 159.705 23.2067   3
  -5  -4 -25 172.618 23.4005  10
   4  -5 -25 188.042 23.3950  10
  -4   5 -25 216.745 23.2869  10
   5   4  25 138.528 22.5310   9
   4  -5  25 201.221 24.9730   9
  -5  -4  25 172.860 22.9479   9
   5   4 -25 215.461 23.7162  10
   5   4  25 162.272 22.1650   8
  -4   5  27 4.07824 17.3505   3
  -5  -4  27 4.59436 20.4407   1
   5   4  27-23.1734 20.7607   3
  -4   5  27 26.6224 21.7278   1
   4  -5 -27-15.1134 20.5515  10
   5   4  27 41.4956 21.1837   9
  -5  -4 -27 32.4914 21.9022  10
  -4   5 -27-5.08135 18.4561  10
  -5  -4  27 31.4869 20.6701   9
   5   4 -27 11.8324 19.5538  10
   4  -5  27 1.47443 20.7244   9
   5   4  27-11.7154 20.4532   8
   5   5   0 13031.0 165.609   1
   5   5   0 13125.5 169.235   4
   5  -5   0 13282.2 167.387   6
   5   5  -2 88786.1 1109.13   4
  -5   5   2 91298.0 1105.99   1
  -5  -5   2 90187.5 1104.27   1
   5  -5  -2 88556.6 1105.88   1
   5   5  -2 88638.4 1104.46   1
   5   5   2 89199.2 1106.17   2
  -5   5   2 88796.3 1102.85  10
  -5   5  -2 88376.5 1104.60   6
   5  -5   2 90432.7 1104.53   6
  -5   5  -2 89877.9 1104.87   7
   5   5  -2 88265.0 1105.86   7
  -5  -5   4 18.2715 7.41645   4
   5   5  -4 17.2749 7.82796   4
  -5   5   4 20.8248 5.67106   1
   5  -5   4 18.1372 3.09947   2
   5   5  -4 22.1044 5.23670   1
  -5  -5   4 19.5251 5.33282   1
   5   5   4 29.5792 5.28370   2
  -5  -5  -4 28.4322 5.67681   2
   5  -5  -4 27.2751 6.04485   1
   5   5   4 23.6071 5.19885  10
  -5   5   4 24.8191 4.81653  10
   5  -5  -4 24.9947 5.00044  10
  -5   5  -4 21.2593 5.96267   9
   5  -5   4 14.7809 4.10246   6
  -5   5  -4 23.8674 4.27444   7
  -5   5   4 24.7066 5.87815   5
   5   5  -4 25.8361 5.00991   7
  -5   5  -4 21.8697 4.44839   6
  -5  -5   6 707.410 20.8750   4
   5   5  -6 803.294 21.8252   4
  -5   5   6 752.385 19.4397   1
   5   5   6 726.534 16.1615   2
   5   5  -6 790.346 18.9079   1
  -5  -5   6 739.297 18.3810   1
   5  -5  -6 742.889 19.4440   1
  -5  -5  -6 759.150 16.7851   2
   5   5   6 742.318 17.6658  10
   5  -5  -6 779.215 17.5682  10
  -5  -5  -6 766.805 18.4285  10
   5  -5   6 761.552 19.2376   9
  -5   5   6 766.975 17.5721  10
  -5   5  -6 753.690 18.8177   9
   5  -5   6 748.542 14.6819   7
   5   5   6 754.692 14.2255   6
  -5   5   6 745.156 17.6460   5
  -5   5  -6 749.805 14.8968   6
  -5   5  -6 779.735 20.2533   8
  -5  -5   6 756.882 16.5232   7
  -5   5   8-0.30222 6.88127   5
  -5  -5   8 7.48431 9.36633   1
  -5  -5  -8 12.0421 6.27741   2
  -5   5   8 15.5683 10.0539   1
   5  -5  -8-0.70822 7.65166  10
  -5   5   8 8.04783 8.50657  10
  -5  -5  -8-3.99697 7.77310  10
   5  -5  -8 6.52466 7.58359   5
   5  -5   8 1.08629 4.83896   7
  -5   5  -8 4.13151 4.93250   6
  -5  -5   8 6.43502 6.27173   7
   5   5   8 3.74805 4.06122   6
   5  -5 -10 29962.6 378.315   4
  -5   5  10 30461.1 380.829   5
   5   5 -10 29306.5 388.771   4
  -5   5 -10 30288.8 371.498   2
  -5  -5 -10 30564.4 379.647   2
   5  -5  10 30401.6 386.999   9
  -5   5 -10 29928.8 386.221   9
   5   5  10 29667.7 384.283  10
   5   5 -10 30153.6 377.625   8
  -5  -5 -10 30277.4 375.461   6
  -5  -5  10 31056.4 380.711   7
  -5   5 -10 30277.5 376.487   6
   5   5  12 100.021 13.0941   3
  -5   5 -12 92.0416 10.7363   3
  -5  -5  12 77.0890 12.1111   4
   5   5  12 98.4414 6.69445   4
   5  -5  12 106.177 11.5359   4
   5  -5 -12 102.891 7.98004   4
  -5   5  12 87.5107 8.43586   5
   5   5 -12 101.248 12.6737   4
  -5  -5 -12 91.7395 8.12444   2
  -5   5 -12 96.8970 4.12217   2
  -5  -5  12 87.8053 12.4440   1
  -5   5  12 104.140 13.1729   1
   5  -5 -12 91.2078 11.0528  10
   5   5 -12 96.2107 8.13779   8
   5   5  12 100.343 12.6155   8
   5   5  12 105.935 11.0296  10
  -5  -5 -12 99.8008 11.0756  10
   5  -5  12 81.3972 10.9359   9
   5  -5 -12 88.6387 9.11941   5
  -5  -5  12 111.041 9.28616   7
  -5   5 -12 110.947 12.3810   8
  -5  -5 -12 100.496 6.30005   6
  -5   5 -14 3565.13 62.9458   3
  -5  -5  14 3501.99 65.4903   4
   5   5 -14 3624.07 65.1872   4
   5   5  14 3622.96 52.8064   4
   5   5 -14 3484.64 60.4074   5
   5  -5 -14 3538.00 54.9432   4
   5   5  14 3594.23 67.4375   3
   5  -5  14 3569.59 62.4749   4
  -5   5  14 3562.95 68.2886   1
  -5  -5  14 3540.15 67.0307   1
  -5  -5 -14 3588.42 55.6397   2
  -5   5 -14 3605.52 65.4279   8
   5  -5 -14 3558.93 64.5538  10
   5   5 -14 3613.40 56.2357   8
   5  -5  14 3560.99 65.2636   9
   5   5  14 3579.26 66.0993   8
  -5  -5 -14 3659.43 63.8637  10
  -5  -5 -14 3537.82 51.2933   6
   5  -5  16 7128.22 108.464   4
   5   5 -16 6988.12 105.009   5
  -5   5 -16 7206.55 109.690   3
   5   5  16 7004.20 96.6623   4
   5   5 -16 7113.21 110.407   4
   5   5  16 6912.08 113.321   3
   5  -5 -16 6903.97 98.3071   4
  -5  -5  16 6967.25 111.136   4
  -5   5  16 6873.18 115.926   1
  -5  -5  16 6799.93 113.999   1
   5  -5  16 6998.33 113.123   9
  -5  -5 -16 6989.19 110.496  10
   5   5 -16 7067.12 100.425   8
   5   5  16 7087.66 112.836   8
   5  -5 -16 6780.93 110.414  10
  -5   5 -16 6931.89 111.484   8
  -5  -5 -16 7005.73 94.3675   6
  -5  -5  18 5520.34 95.0864   4
   5  -5  18 5735.68 93.2426   4
   5   5 -18 5604.43 93.7273   4
   5   5 -18 5517.43 88.1412   5
   5   5  18 5676.30 98.7805   3
  -5   5 -18 5513.99 96.0329   8
   5   5  18 5762.74 97.5065   8
  -5  -5 -18 5531.96 96.0876  10
  -5   5  18 5483.40 87.0362   8
   5  -5  18 5715.71 99.9887   9
   5  -5 -18 5468.90 95.9764  10
  -5  -5  18 5555.52 99.8666   1
  -5   5  18 5517.39 101.498   1
   5   5 -20 2525.81 55.4988   4
   5   5  20 2482.86 59.6286   3
  -5  -5  20 2541.95 56.8616   4
   5   5 -20 2559.14 51.0045   5
   5  -5  20 2591.15 55.5956   4
  -5   5 -20 2618.76 58.0121  10
  -5   5 -20 2593.41 58.2912   8
  -5  -5  20 2559.45 57.6380   9
  -5  -5 -20 2492.72 58.7255  10
  -5   5  20 2559.06 49.5092   8
   5  -5 -20 2501.74 59.1951  10
   5  -5  20 2598.08 62.7981   9
   5   5  20 2511.33 58.2506   8
  -5  -5  20 2462.34 61.5119   1
  -5   5  20 2361.60 61.8542   1
   5   5  22 1064.94 38.9939   3
  -5  -5  22 965.124 34.3167   4
   5  -5  22 973.450 33.8129   4
   5   5 -22 987.278 29.4479   5
   5   5 -22 954.097 32.9816   4
  -5   5  22 1032.28 40.7798   1
  -5  -5  22 938.621 38.8200   1
   5   5  22 932.596 37.8733   9
  -5  -5  22 968.274 36.6459   9
   5  -5 -22 924.636 36.4891  10
   5  -5  22 952.642 38.9787   9
  -5   5 -22 897.401 35.1391  10
  -5  -5 -22 974.160 37.1814  10
   5   5  22 1044.62 37.6657   8
   5   5 -24 1662.93 46.3373   4
  -5   5  24 1616.34 45.0922   3
   5   5  24 1604.55 51.6763   3
  -5  -5  24 1654.55 46.9366   4
   5  -5  24 1696.37 47.2385   4
  -5   5  24 1616.71 54.1001   1
  -5  -5  24 1706.84 54.8899   1
  -5   5 -24 1636.33 49.8318  10
   5  -5 -24 1601.89 51.1246  10
  -5  -5  24 1618.08 49.6386   9
   5   5 -24 1564.42 49.6711  10
   5  -5  24 1566.69 52.8506   9
  -5  -5 -24 1617.99 51.0390  10
   5   5  24 1477.86 51.2391   9
   5   5  24 1617.64 49.1214   8
  -5   5  26 14.4857 15.8492   3
  -5  -5  26 18.7505 16.0171   4
  -5  -5  26-1.45986 19.2064   1
   5   5  26 21.7140 18.8521   3
  -5   5  26 13.6893 19.5171   1
  -5  -5 -26 10.4969 18.1253  10
  -5  -5  26 13.6547 18.6033   9
   5  -5  26-5.75510 19.0670   9
  -5   5 -26 2.41909 17.9213  10
   5  -5 -26 6.56785 18.2655  10
   5   5  26 22.7034 18.5771   9
   5   5 -26 17.7726 18.6274  10
   5   5  26 15.0285 17.1286   8
   5   6  -1 15035.6 200.399   4
   5   6   1 15724.4 198.749   4
   6  -5   1 15115.4 197.645   1
   6  -5  -1 15237.7 197.697   1
  -6   5   1 15466.8 197.888   1
   5   6  -1 15293.2 194.937   1
   5   6   1 15430.5 198.841   2
  -6   5   1 15467.4 193.211  10
   6  -5   1 15394.1 196.910   6
  -6   5   1 15429.3 199.118   5
   5   6  -3 2487.66 43.2594   4
  -5  -6   3 2558.51 43.5668   4
  -5  -6   3 2538.77 38.1879   1
  -6   5   3 2644.17 41.1043   1
   6  -5  -3 2471.31 40.5839   1
  -5  -6  -3 2545.71 40.5672   2
   5   6  -3 2541.01 38.1917   1
   5   6   3 2502.31 39.8715   2
  -6   5   3 2499.67 37.0030  10
  -5  -6   3 2540.27 33.5066   9
  -6   5  -3 2632.19 41.5460   9
   6  -5  -3 2605.11 37.1675  10
   5   6   3 2532.12 40.0180  10
  -6   5  -3 2486.88 37.9580   6
   5   6  -3 2479.44 38.9959   7
  -6   5   3 2530.52 40.9268   5
   6  -5   3 2549.74 37.9634   6
  -6   5  -3 2484.39 38.5192   7
  -5  -6   5 217.794 12.7738   4
   5   6  -5 207.907 12.4922   4
   5   6  -5 228.766 9.87143   1
  -5  -6   5 204.720 9.51609   1
   5   6   5 212.766 9.07463   2
  -5  -6  -5 214.181 9.74881   2
  -6   5   5 221.650 10.8547   1
   6  -5  -5 192.499 10.5358   1
   6  -5   5 218.734 5.89198   2
   6  -5  -5 208.067 8.88482  10
  -6   5  -5 220.004 10.8451   9
   6  -5   5 213.065 10.5643   9
  -6   5   5 229.593 9.14456  10
  -5  -6   5 216.085 6.99434   9
   5   6   5 198.666 9.83501  10
  -6   5   5 211.265 9.96288   5
   6  -5   5 215.938 8.66679   7
   6  -5   5 220.556 7.66728   6
   5   6   5 209.831 7.76739   6
  -6   5  -5 199.912 11.4106   8
   5   6  -5 199.846 8.66809   7
  -6   5  -5 201.158 7.51165   6
   5   6  -7 520.822 9.32083   3
  -6   5   7 495.453 15.3990   5
   6  -5  -7 493.096 17.8247   1
  -6   5   7 525.753 18.0049   1
  -5  -6   7 495.943 16.2230   1
   5   6   7 529.224 14.1781   2
  -5  -6  -7 502.415 14.5660   2
  -5  -6  -7 517.151 16.4287  10
  -6   5   7 512.965 15.3770  10
   6  -5  -7 515.852 15.1778  10
   5   6   7 497.384 15.9987  10
  -5  -6   7 523.375 13.7300   9
   5   6   7 483.758 11.8010   6
  -6   5  -7 500.473 11.7822   6
  -5  -6   7 522.704 13.8528   7
   6  -5  -7 484.512 15.6674   5
   6  -5   7 499.715 12.8838   7
   5   6  -9 4219.12 71.0774   4
  -6   5   9 4384.97 64.8061   5
  -5  -6   9 4299.01 68.1766   1
  -5  -6  -9 4328.52 63.4672   2
   6  -5   9 4141.63 68.3634   9
  -5  -6   9 4264.34 64.2354   9
   6  -5   9 4257.34 60.7472   7
   6  -5  -9 4333.86 65.8270   5
  -6   5  -9 4238.26 58.9822   6
  -5  -6   9 4347.27 62.1119   7
  -5  -6  -9 4295.83 59.8584   6
   5   6 -11 6258.78 97.8207   4
   6  -5 -11 6188.70 87.9364   4
  -5  -6  11 6331.67 99.1189   4
  -6   5 -11 6329.18 94.9497   3
   6  -5  11 6381.98 94.4295   4
  -5  -6 -11 6342.74 89.1146   2
  -6   5  11 6328.17 98.8079   1
  -6   5 -11 6422.97 97.3915   8
   6  -5  11 6231.00 96.0449   9
   6  -5 -11 6178.31 94.1702  10
   5   6  11 6361.46 94.0333  10
  -5  -6 -11 6296.86 94.3995  10
  -6   5 -11 6240.03 95.2731   9
  -6   5 -11 6286.02 84.3682   6
  -5  -6  11 6342.32 88.3643   7
   5   6 -11 6275.48 87.3333   8
  -5  -6 -11 6358.31 85.1829   6
   6  -5 -11 6345.25 91.6420   5
   5   6 -13 4415.29 75.0030   4
   5   6  13 4398.71 60.4769   4
   6  -5  13 4394.76 71.5442   4
   6  -5 -13 4310.85 64.9577   4
  -6   5 -13 4330.61 72.5214   3
  -5  -6  13 4508.89 76.3127   4
  -5  -6  13 4318.67 75.1043   1
  -5  -6 -13 4369.22 65.8087   2
  -6   5  13 4340.36 77.1126   1
  -6   5 -13 4380.74 75.2792   8
   5   6  13 4303.14 72.0024  10
   6  -5  13 4260.25 74.0473   9
  -5  -6  13 4140.48 70.4212   9
   6  -5 -13 4265.45 72.8036  10
  -5  -6 -13 4444.39 73.0460  10
   5   6  13 4432.21 75.6185   8
  -6   5 -13 4326.81 60.8460   6
  -5  -6  13 4392.44 65.6311   7
   5   6 -13 4180.92 64.5792   8
  -5  -6 -13 4370.81 61.5261   6
   5   6  15 1841.62 30.6645   4
   6  -5 -15 1775.63 34.4474   4
   6  -5  15 1775.10 40.7547   4
   5   6 -15 1783.59 42.9256   4
  -6   5 -15 1807.65 41.5092   3
  -5  -6  15 1777.59 43.6402   4
   5   6  15 1909.82 45.6430   3
  -6   5  15 1847.33 46.4037   1
  -5  -6  15 1919.13 45.8641   1
  -6   5 -15 1834.72 44.4711   8
  -5  -6 -15 1852.19 42.5333  10
   5   6  15 1776.57 44.0924   8
   6  -5  15 1738.19 42.9566   9
   5   6 -15 1826.33 35.2771   8
   6  -5 -15 1789.05 42.7439  10
  -5  -6  15 1779.20 40.9275   9
  -5  -6 -15 1825.61 30.8965   6
  -5  -6  15 1771.93 34.9062   7
   6  -5  17 302.460 18.7336   4
  -5  -6  17 296.623 19.9032   4
   5   6 -17 310.077 19.9544   4
  -6   5 -17 307.115 19.5969   3
   5   6  17 289.025 21.4110   3
   5   6 -17 316.125 17.3338   5
  -6   5  17 281.823 21.9621   1
  -5  -6  17 276.879 21.1098   1
   5   6  17 305.064 21.1109   8
   6  -5  17 302.983 20.2088   9
  -5  -6  17 275.345 19.1228   9
  -5  -6 -17 267.535 19.7161  10
  -6   5 -17 330.671 21.4614   8
   6  -5 -17 303.053 20.2882  10
   6  -5 -17 297.832 15.4388   5
  -5  -6 -17 304.217 11.3818   6
   5   6  19 824.289 33.3387   3
  -5  -6  19 793.759 30.8709   4
   5   6 -19 850.256 27.3467   5
   5   6 -19 891.476 31.1257   4
   6  -5  19 869.709 29.5124   4
  -6   5  19 847.187 35.4664   1
  -5  -6 -19 824.171 23.7940   2
  -5  -6  19 859.446 34.4722   1
  -6   5 -19 809.191 32.5922   8
   6  -5 -19 814.006 31.7172  10
  -5  -6  19 837.459 30.6110   9
  -6   5  19 806.004 24.7469   8
  -5  -6 -19 809.383 31.8664  10
   6  -5  19 950.195 35.5538   9
  -6   5 -19 836.059 30.1101  10
   5   6  19 807.503 32.6956   8
   6  -5 -19 844.435 24.1034   5
   5   6  21 332.265 25.2098   3
   5   6 -21 302.013 21.3550   4
   6  -5  21 321.588 21.6381   4
  -5  -6  21 297.839 22.1792   4
   5   6 -21 290.198 18.2575   5
  -5  -6 -21 299.086 23.8798  10
   6  -5  21 251.810 23.3137   9
  -5  -6  21 277.605 22.0761   9
   6  -5 -21 316.163 24.1788  10
   5   6  21 299.966 23.1898   8
  -6   5 -21 314.387 22.6684  10
  -5  -6  21 283.742 24.9485   1
  -6   5  21 303.297 25.4709   1
  -6   5  23 3803.60 73.5488   3
   6  -5  23 3782.62 75.3608   4
   5   6  23 3715.08 81.6001   3
   5   6 -23 3804.76 69.0002   5
  -5  -6  23 3689.70 77.2077   4
   5   6 -23 3653.04 74.4405   4
  -6   5  23 3669.65 85.2706   1
  -5  -6  23 3695.66 83.3056   1
   5   6  23 3751.79 78.8895   8
  -5  -6  23 3790.21 79.0074   9
   5   6  23 3610.72 80.9863   9
  -5  -6 -23 3845.86 81.8157  10
   6  -5  23 3710.67 84.3448   9
  -6   5 -23 3810.05 78.9775  10
   6  -5 -23 3601.11 80.1718  10
  -6   5  25 21.7562 15.6721   3
  -5  -6  25 37.0728 16.3152   4
   6  -5  25 24.6934 15.7984   4
   5   6 -25-17.5782 15.9008   4
   5   6  25 32.8595 18.7251   3
  -5  -6  25 5.55111 18.2578   1
  -6   5  25-14.7815 19.0151   1
   5   6  25 9.46071 17.4747   9
   5   6 -25 15.8639 16.1715  10
  -5  -6 -25 19.1034 17.8628  10
   6  -5  25-9.82558 18.5116   9
  -6   5 -25-18.3864 17.5739  10
   6  -5 -25 8.77506 17.1238  10
  -5  -6  25 12.9252 16.8997   9
   5   6  25-13.7036 17.4325   8
  -5  -6  27 1575.97 49.5319   4
   5   6  27 1606.86 54.3306   3
  -5  -6  27 1560.22 56.8550   1
  -6   5  27 1702.03 58.1694   1
   5   6  27 1475.64 54.3036   9
   6  -5 -27 1571.04 54.3878  10
  -5  -6  27 1546.61 52.7505   9
   5   6 -27 1594.24 52.8469  10
   6  -5  27 1404.68 54.9683   9
  -5  -6 -27 1554.34 54.2021  10
  -6   5 -27 1529.28 51.5964  10
   5   6  27 1569.62 51.8222   8
   4   6   0 15234.1 201.428   4
   6  -4   0 15247.2 200.188   1
   4   6   0 15726.2 196.225   1
  -6   4   0 15641.6 194.477  10
  -6   4   0 15429.2 200.697   5
  -4  -6   2 18208.7 231.896   4
   4   6  -2 17447.0 231.889   4
   4   6   2 18001.0 227.975   4
  -4  -6   2 17928.9 225.449   1
   6  -4  -2 17463.0 229.447   1
   4   6  -2 18146.9 225.583   1
  -6   4   2 17680.6 229.512   1
  -4  -6  -2 18361.1 229.688   2
   4   6   2 17384.6 228.847   2
   6  -4  -2 18379.7 224.509  10
  -6   4   2 17748.4 224.431  10
  -6   4  -2 18007.0 229.734   9
  -6   4  -2 17944.6 228.430   7
  -6   4   2 17603.9 229.763   5
   6  -4   2 17882.3 226.635   6
   4   6  -4 151.469 10.5777   4
  -4  -6   4 174.182 10.8900   4
   4   6   4 180.594 8.05417   2
   4   6  -4 165.158 7.58512   1
  -4  -6   4 179.902 7.71134   1
   6  -4  -4 179.781 9.49890   1
  -6   4   4 161.487 9.08545   1
  -4  -6  -4 161.980 8.33535   2
  -6   4  -4 184.966 9.19698   9
  -4  -6   4 156.089 5.57272   9
   4   6   4 183.042 8.89315  10
  -6   4   4 158.975 7.06647  10
   6  -4  -4 170.715 6.95959  10
   6  -4   4 177.483 9.24132   9
   4   6   4 167.565 7.02611   6
   6  -4   4 171.315 6.41627   6
  -6   4  -4 177.971 7.51561   7
   4   6  -4 184.412 7.25283   7
  -6   4   4 170.405 8.89767   5
  -6   4  -4 169.789 9.81559   8
   6  -4   4 157.925 7.58844   7
   6  -4  -4 181.223 9.25416   5
  -6   4   6 33331.6 427.389   5
   4   6  -6 33930.0 432.787   4
  -4  -6   6 34108.6 432.833   4
   6  -4  -6 33542.5 429.953   1
  -4  -6  -6 33659.1 426.280   2
  -4  -6   6 33863.6 427.171   1
  -6   4   6 33790.3 430.091   1
   4   6   6 33786.5 425.631   2
  -4  -6  -6 33434.4 428.218  10
   6  -4   6 33727.2 429.249   9
   4   6   6 33733.8 427.640  10
  -4  -6   6 34018.8 423.668   9
   6  -4  -6 33821.8 425.961  10
  -6   4  -6 33775.5 428.898   9
  -6   4  -6 34373.4 430.724   8
  -6   4  -6 33909.9 421.615   6
   6  -4  -6 34656.2 428.246   5
   4   6   6 33544.9 423.147   6
   4   6  -6 35170.0 423.577   7
   6  -4   6 33315.9 424.331   7
   4   6  -8 281.391 7.92966   3
  -6   4   8 262.125 11.6557   5
  -4  -6  -8 278.500 11.2067   2
  -4  -6   8 278.343 13.6958   1
  -4  -6   8 252.805 11.1778   9
   6  -4  -8 221.910 11.9064  10
  -4  -6  -8 273.657 9.53685   6
   4   6   8 279.173 9.04792   6
  -4  -6   8 269.570 9.52598   7
   6  -4   8 266.039 9.98800   7
  -6   4  -8 277.215 7.92170   6
   6  -4  -8 294.809 12.7462   5
  -6   4  10 24.0041 7.81955   5
   6  -4 -10 8.29981 7.13028   4
   4   6 -10 21.9614 11.0257   4
  -6   4  10 15.5268 10.8557   1
  -4  -6 -10 9.38667 6.91271   2
   4   6  10 16.6929 9.52730  10
   6  -4  10 2.00130 9.79653   9
  -4  -6  10 14.3456 8.55879   9
  -6   4 -10 4.82626 9.15408   9
   6  -4 -10 8.06975 7.74521   5
  -4  -6 -10 8.46956 5.36584   6
   4   6 -10 6.73570 6.98329   8
  -6   4 -10 10.4757 4.27180   6
  -4  -6  10 18.3108 6.26136   7
  -6   4 -10 15.0275 11.0059   8
   4   6  12 627.870 12.7724   4
   6  -4  12 601.658 19.3197   4
  -4  -6  12 583.567 22.0206   4
   4   6 -12 636.252 22.8041   4
  -6   4 -12 598.676 21.0156   3
   6  -4 -12 559.058 16.5591   4
  -4  -6 -12 598.240 17.0552   2
  -4  -6  12 580.523 21.6960   1
  -6   4  12 608.478 23.6971   1
  -4  -6 -12 619.016 20.8201  10
   6  -4 -12 640.768 21.1937  10
   4   6  12 625.557 20.5136  10
   6  -4  12 590.326 21.4391   9
  -6   4 -12 631.958 22.7273   8
   4   6 -12 572.958 16.6091   8
  -4  -6  12 559.698 15.5087   7
  -6   4 -12 628.308 12.8532   6
  -4  -6 -12 599.000 14.5302   6
   6  -4 -14 295.431 13.0939   4
   4   6  14 272.238 9.29169   4
   6  -4  14 319.311 15.9166   4
  -4  -6  14 274.300 17.4290   4
  -6   4 -14 280.083 16.5820   3
   4   6 -14 269.663 17.2775   4
  -4  -6  14 313.508 18.8029   1
  -6   4  14 310.252 18.9677   1
  -6   4 -14 335.722 18.5196   8
  -4  -6 -14 271.997 16.3443  10
  -4  -6  14 280.866 15.8488   9
   4   6  14 289.129 17.9683   8
  -6   4  14 250.534 12.1264   8
   4   6 -14 286.195 13.1259   8
   6  -4  14 312.926 17.6760   9
   4   6  14 285.078 16.7321  10
   6  -4 -14 313.318 17.4592  10
  -4  -6 -14 271.852 10.5491   6
   6  -4  16 7122.54 108.368   4
   4   6 -16 7117.39 112.075   4
  -4  -6  16 7097.69 113.002   4
   4   6  16 7195.86 96.3793   4
   4   6  16 7309.98 116.188   3
  -4  -6  16 7161.34 115.819   1
  -6   4  16 7088.27 117.938   1
  -6   4 -16 7224.90 110.642  10
   6  -4 -16 7020.17 112.231  10
  -4  -6 -16 7276.13 112.762  10
   4   6  16 7079.96 113.401   8
  -4  -6  16 6906.80 110.323   9
  -6   4 -16 7128.33 114.177   8
   6  -4  16 7277.96 115.298   9
  -4  -6 -16 6976.73 97.9163   6
   4   6 -18 1168.84 34.6063   4
   4   6  18 1135.54 37.4690   3
   4   6 -18 1194.92 31.2033   5
   6  -4  18 1162.19 33.2899   4
  -4  -6  18 1220.59 36.0612   4
  -4  -6 -18 1165.99 28.3356   2
  -6   4  18 1191.52 40.7543   1
  -4  -6  18 1220.20 38.6765   1
  -6   4 -18 1217.24 35.5869  10
   4   6 -18 1175.29 29.8938   8
  -6   4 -18 1244.14 37.5119   8
   4   6  18 1173.60 37.0498   8
   6  -4 -18 1118.32 35.8369  10
  -4  -6  18 1191.75 35.6995   9
   6  -4  18 1183.56 38.6334   9
  -4  -6 -18 1165.18 36.3014  10
  -4  -6 -18 1096.61 24.5138   6
   6  -4 -18 1230.90 29.5033   5
  -4  -6  20 3740.53 72.8535   4
   4   6 -20 3686.74 65.1704   5
   4   6  20 3575.00 75.2867   3
   4   6 -20 3683.19 70.6791   4
   6  -4  20 3571.38 68.6646   4
  -4  -6 -20 3641.52 62.1080   2
  -4  -6  20 3627.43 76.6386   1
  -6   4  20 3520.16 78.5972   1
  -4  -6  20 3568.39 72.1784   9
   4   6  20 3626.30 73.4781   8
  -6   4 -20 3605.39 71.8868  10
  -4  -6 -20 3600.70 74.3336  10
   6  -4 -20 3577.38 73.5218  10
   6  -4  20 3792.72 78.7566   9
  -6   4  20 3709.49 62.2694   8
   6  -4 -20 3628.92 62.1190   5
   4   6 -22 1417.52 41.2984   4
   6  -4  22 1402.91 40.5979   4
   4   6  22 1466.86 45.8903   3
  -6   4  22 1388.44 39.4874   3
   4   6 -22 1520.22 37.0095   5
  -4  -6  22 1545.40 43.8745   4
  -4  -6  22 1463.67 47.4869   1
  -6   4  22 1409.31 48.8908   1
   6  -4  22 1327.82 47.1573   9
   4   6  22 1305.05 42.3567   8
  -6   4 -22 1512.38 44.1310  10
   6  -4 -22 1459.68 45.6129  10
  -4  -6  22 1415.53 44.4369   9
  -4  -6 -22 1451.56 45.1866  10
   4   6  24 1257.64 45.7134   3
   6  -4  24 1221.76 38.7752   4
   4   6 -24 1110.18 38.9231   4
  -4  -6  24 1233.90 41.6583   4
  -6   4  24 1287.45 38.6227   3
  -6   4  24 1197.42 47.2522   1
  -4  -6  24 1270.51 47.3715   1
  -6   4 -24 1298.26 44.4695  10
  -4  -6 -24 1316.02 45.3199  10
   6  -4  24 1288.51 47.8024   9
   6  -4 -24 1324.82 45.6038  10
  -4  -6  24 1215.76 43.7659   9
   4   6  24 1227.53 42.2323   8
  -4  -6  26 86.0307 18.4594   4
   4   6  26 49.6137 18.5820   3
  -4  -6  26 102.445 22.0478   1
  -6   4  26 118.247 22.6864   1
  -6   4 -26 74.6716 19.0649  10
  -4  -6  26 73.6497 19.6247   9
   6  -4  26 97.6257 22.2646   9
  -4  -6 -26 104.082 21.0463  10
   6  -4 -26 80.0691 20.1270  10
   4   6  26 67.2405 19.7983   9
   4   6 -26 52.1893 19.2794  10
   4   6  26 79.3760 18.8382   8
  -3  -6  -1 2257.54 34.6445   4
   3   6  -1 2209.01 36.6622   4
  -3  -6   1 2196.11 36.5511   4
   3   6   1 2172.91 34.6943   4
   3   6  -1 2261.99 31.0170   1
  -3  -6   1 2276.14 30.8803   1
  -3  -6  -1 2304.57 35.9496   2
   6  -3   1 2241.32 35.5938   1
   3   6  -1 2175.26 35.7898   2
   3   6   1 2242.89 35.4232   2
   6  -3  -1 2134.31 35.5301   1
  -6   3   1 2287.20 35.7656   1
  -6   3   1 2253.66 30.1220  10
   6  -3  -1 2281.25 30.0705  10
  -6   3   1 2224.87 35.7431   5
   6  -3  -1 2225.57 35.8216   5
  -6   3  -1 2216.01 35.2217   5
  -6   3  -1 2228.51 35.5202   7
   3   6  -3 17797.2 234.024   4
   3   6   3 17946.8 227.989   4
  -3  -6   3 17816.6 234.063   4
   3   6   3 18186.7 230.533   2
  -6   3   3 18113.2 232.236   1
  -3  -6   3 18024.2 227.475   1
  -3  -6  -3 18131.8 230.911   2
   6  -3  -3 17803.7 232.119   1
   3   6  -3 17526.9 227.694   1
  -6   3  -3 18060.6 231.476   9
   3   6  -3 18315.2 226.083   9
   6  -3  -3 18082.4 227.050  10
   3   6   3 17884.0 231.018  10
  -3  -6   3 18120.4 225.952   9
   6  -3   3 17900.3 230.112   7
   6  -3   3 18248.9 227.169   6
  -6   3   3 17790.6 231.447   5
   6  -3  -3 18446.2 231.866   5
  -6   3  -3 18398.5 230.062   7
  -6   3  -3 18356.3 232.529   8
   3   6   3 18321.3 229.300   6
   3   6  -5 23653.3 313.992   4
  -3  -6   5 24583.6 314.616   4
   3   6   5 24727.3 304.381   4
  -6   3   5 24248.0 310.188   5
  -3  -6  -5 24188.6 309.439   2
  -3  -6   5 24341.6 308.709   1
   6  -3  -5 24218.5 312.263   1
   3   6   5 24028.5 308.812   2
  -6   3   5 24557.8 312.286   1
  -6   3  -5 24473.6 310.781   9
   3   6   5 24021.4 310.234  10
  -3  -6  -5 24574.8 310.694  10
  -3  -6   5 23991.1 306.271   9
   6  -3  -5 24649.5 307.953  10
   6  -3   5 24425.2 311.239   9
  -3  -6  -5 25100.1 307.480   6
   3   6  -5 24389.2 305.499   7
  -6   3  -5 24260.2 313.010   8
   6  -3  -5 24873.7 310.989   5
   6  -3   5 24485.1 308.255   7
   6  -3   5 24549.6 304.247   6
   3   6   5 24210.0 306.857   6
  -3  -6   7 3276.93 55.0914   4
   3   6  -7 3117.13 54.1498   4
  -6   3   7 3167.79 49.8092   5
  -3  -6  -7 3206.16 49.2088   2
  -6   3   7 3119.04 53.0643   1
  -3  -6   7 3102.09 50.9013   1
   6  -3  -7 3088.27 52.8019   1
  -6   3  -7 3181.36 51.8304   3
   6  -3   7 3224.46 52.1221   9
  -3  -6   7 3231.80 48.2965   9
  -6   3  -7 3311.10 51.8650   9
  -3  -6  -7 3227.70 51.3089  10
   3   6   7 3231.60 50.7327  10
   6  -3  -7 3193.29 49.9840  10
   6  -3   7 3123.53 53.3508   8
  -6   3  -7 3196.30 53.6554   8
   3   6   7 3266.32 46.4578   6
  -3  -6  -7 3218.09 46.8571   6
   6  -3  -7 3251.44 50.8055   5
  -3  -6   7 3229.68 45.1171   7
  -6   3  -7 3260.49 43.2717   6
  -6   3   9 1348.56 27.3547   5
   6  -3  -9 1311.61 26.2490   4
   3   6   9 1361.55 19.6770   4
   3   6  -9 1366.37 23.3375   3
  -3  -6  -9 1320.19 26.3551   2
  -3  -6   9 1318.44 30.1374   1
  -3  -6   9 1331.94 27.3948   9
   6  -3  -9 1354.78 28.8801  10
  -3  -6   9 1324.13 22.9407   7
   6  -3  -9 1390.23 28.0846   5
  -6   3  -9 1321.92 20.3111   6
   3   6   9 1352.65 19.6391   5
  -3  -6  -9 1363.00 24.1255   6
  -6   3 -11 5542.14 85.4922   3
   6  -3 -11 5438.52 79.9451   4
   3   6 -11 5709.19 87.6413   4
   3   6  11 5597.58 72.5912   4
  -3  -6  11 5642.19 87.9647   4
  -3  -6 -11 5557.88 80.0625   2
  -6   3  11 5397.89 88.7040   1
   3   6  11 5670.16 84.6910  10
  -3  -6 -11 5537.63 84.8152  10
   6  -3  11 5382.13 85.5891   9
  -6   3 -11 5493.73 87.7491   8
   6  -3 -11 5520.39 81.9090   5
   6  -3  11 5348.87 87.1083   8
  -3  -6  11 5605.69 76.5056   7
  -6   3 -11 5539.03 72.5253   6
   3   6 -11 5493.92 79.4482   8
  -3  -6 -11 5556.95 76.9642   6
   6  -3 -13 81.4526 9.65306   4
   3   6  13 96.9046 5.90638   4
   3   6 -13 78.7721 12.2395   4
  -6   3 -13 85.4609 11.8525   3
  -3  -6  13 90.2057 13.4060   4
   6  -3  13 97.8053 10.7901   4
  -3  -6  13 106.800 13.7500   1
  -6   3  13 81.4286 13.6042   1
  -6   3 -13 94.3473 13.4659   8
   6  -3 -13 124.565 12.7534  10
  -6   3  13 93.0884 8.61451   8
  -3  -6  13 113.704 11.8217   9
   3   6  13 86.3559 12.2961  10
  -3  -6 -13 78.7155 11.4310  10
   6  -3  13 93.6518 12.3880   9
   6  -3  13 90.7606 13.6596   8
  -3  -6 -13 99.1556 7.89235   6
   3   6 -13 80.8251 9.30955   8
   6  -3  15 133.418 12.8434   4
   3   6 -15 120.751 14.3879   4
   3   6  15 165.992 7.86258   4
  -3  -6  15 125.101 15.0695   4
  -3  -6  15 133.895 15.5881   1
  -6   3 -15 105.880 4.21314   2
  -6   3  15 123.112 15.5008   1
   6  -3  15 132.649 15.0714   9
  -6   3  15 132.024 10.3764   8
   3   6  15 126.803 14.6665   8
  -3  -6  15 136.312 14.3730   9
  -6   3 -15 124.895 14.2167  10
   6  -3 -15 173.862 15.0204  10
  -6   3 -15 128.156 15.6399   8
  -3  -6 -15 127.619 14.2540  10
  -3  -6 -15 110.605 8.96356   6
   6  -3  15 114.544 15.4091   8
   6  -3  17 528.995 21.6360   4
  -3  -6  17 585.017 25.3749   4
   3   6 -17 520.578 23.6134   4
   3   6  17 590.668 26.6969   3
  -6   3  17 591.343 27.9248   1
  -6   3 -17 504.486 10.7969   2
  -3  -6  17 532.599 25.1641   1
  -3  -6 -17 649.998 20.2178   2
  -3  -6 -17 565.128 24.5498  10
   6  -3  17 584.559 26.6957   9
   3   6  17 580.401 25.1138   8
  -6   3 -17 524.806 25.1345   8
  -6   3 -17 537.618 23.7075  10
   6  -3 -17 502.913 23.4996  10
   3   6 -17 544.663 20.5728   8
  -3  -6  17 533.396 24.1406   9
  -3  -6 -17 598.847 16.9973   6
   6  -3 -17 564.942 19.8098   5
   6  -3  17 515.924 25.2850   8
   3   6 -19 5627.82 88.7448   5
   3   6 -19 5677.04 95.4049   4
   3   6  19 5686.38 100.272   3
  -3  -6  19 5699.03 97.1600   4
   6  -3 -19 5596.06 86.4498   4
   6  -3  19 5722.98 92.6662   4
  -6   3  19 5698.23 104.832   1
  -3  -6 -19 5581.89 86.7626   2
  -3  -6  19 5604.03 100.757   1
  -6   3 -19 5592.48 96.3013  10
   6  -3  19 5902.84 103.862   9
  -3  -6  19 5478.54 96.7547   9
  -3  -6 -19 5612.41 99.1133  10
   3   6 -19 5586.24 89.0225   8
   6  -3 -19 5560.07 98.1839  10
   3   6  19 5659.02 97.4792   8
   6  -3 -19 5747.50 87.0539   5
   6  -3  19 5794.56 98.4406   8
  -6   3  19 5500.76 85.4554   8
   3   6 -21 2501.05 49.2462   5
  -6   3  21 2324.07 51.1498   3
   3   6 -21 2414.60 54.4616   4
   6  -3  21 2413.54 52.5623   4
   3   6  21 2394.52 58.9844   3
  -3  -6  21 2441.16 57.0069   4
  -3  -6 -21 2323.67 46.9461   2
  -6   3  21 2292.84 61.7788   1
  -3  -6  21 2609.41 62.6509   1
   6  -3 -21 2386.37 58.0637  10
  -6   3 -21 2482.36 57.4441  10
  -3  -6 -21 2374.73 58.8131  10
   6  -3  21 2357.98 61.4354   9
  -3  -6  21 2348.88 57.2869   9
   3   6  21 2425.22 57.2646   8
  -6   3  23 85.6858 15.4113   3
   3   6  23 130.721 20.1663   3
   6  -3  23 127.510 16.6418   4
  -3  -6  23 97.9455 17.8425   4
  -3  -6  23 103.479 20.1106   1
  -6   3  23 72.4933 20.1945   1
   6  -3  23 111.708 21.0644   9
  -6   3 -23 86.1920 18.9570  10
  -3  -6  23 107.851 19.1907   9
   6  -3 -23 69.7933 18.0233  10
  -3  -6 -23 99.1344 19.4550  10
   3   6  23 127.277 18.4744   8
  -6   3  25 589.279 26.5938   3
   3   6  25 590.623 31.3145   3
  -3  -6  25 557.214 29.0901   4
  -6   3  25 510.392 33.6671   1
  -3  -6  25 544.845 33.1893   1
  -3  -6 -25 570.431 32.3453  10
   3   6 -25 521.666 31.1285  10
   6  -3 -25 513.165 30.9835  10
  -6   3 -25 562.492 30.7940  10
  -3  -6  25 554.516 31.7102   9
   6  -3  25 528.611 32.5041   9
   3   6  25 531.395 29.5057   8
   3   6  27 361.928 29.2295   3
  -3  -6  27 359.761 26.3235   4
  -3  -6  27 309.271 29.2052   1
  -6   3  27 344.360 31.0464   1
  -6   3 -27 329.053 27.4397  10
   6  -3 -27 325.394 28.2615  10
  -3  -6  27 286.540 28.1842   9
   3   6  27 350.833 30.9227   9
   6  -3  27 344.057 30.2900   9
  -3  -6 -27 355.774 29.4484  10
   3   6 -27 361.234 29.0494  10
   3   6  27 361.877 27.4467   8
  -2  -6   0 7218.96 95.1281   2
   2   6   0 7027.26 94.8090   2
   6  -2   0 7008.53 95.1689   1
  -2  -6   0 7157.75 94.9858   4
   2   6   0 6790.68 94.7803   4
  -6   2   0 6995.60 95.7236   7
   6  -2   0 7111.57 94.8211   5
  -6   2   0 7203.22 93.6345   8
  -6   2   0 7155.90 94.7811   5
  -6   2   2 1102.85 21.6568   5
   2   6   2 1126.86 19.6219   4
   2   6  -2 1112.98 22.9654   4
  -2  -6   2 1172.16 23.4125   4
  -2  -6  -2 1197.55 19.5712   4
   2   6  -2 1245.47 22.1049   2
  -6   2   2 1177.56 22.3537   1
   2   6   2 1135.11 21.1269   2
   6  -2  -2 1107.98 21.8978   1
  -2  -6  -2 1152.15 21.3844   2
  -2  -6   2 1159.81 17.2787   1
  -6   2  -2 1153.87 21.1689   9
   6  -2  -2 1153.89 17.3870  10
   2   6  -2 1144.70 17.8768   9
  -6   2  -2 1157.86 22.0966   8
   6  -2   2 1131.31 21.4788   7
  -6   2  -2 1108.40 21.1198   7
   6  -2  -2 1171.87 21.9344   5
   2   6   2 1139.60 20.5705   6
  -6   2  -2 1126.52 20.6395   5
  -2  -6   4 44845.0 569.565   4
   2   6   4 45143.2 560.569   4
   2   6  -4 43681.8 568.865   4
  -6   2   4 44823.3 566.340   5
   2   6   4 45245.1 565.164   2
  -2  -6   4 45349.4 563.372   1
  -2  -6  -4 45629.4 565.615   2
   6  -2  -4 45169.3 567.636   1
  -6   2   4 45665.8 567.829   1
   6  -2   4 45272.4 566.355   9
   6  -2  -4 45948.6 563.320  10
  -2  -6   4 44758.7 562.462   9
   2   6   4 45090.9 565.956  10
  -6   2  -4 45073.6 566.215   9
   2   6  -4 45608.2 562.483   9
  -6   2  -4 46220.2 568.398   8
   6  -2   4 45122.5 567.981   8
   6  -2   4 45429.6 560.329   6
   2   6   4 44926.5 563.843   6
  -6   2  -4 45927.6 563.849   5
   6  -2   4 45678.5 565.179   7
   2   6  -4 45243.2 560.984   7
   6  -2  -4 45587.8 566.800   5
  -2  -6  -4 45466.7 564.243   6
  -6   2   6 4851.00 70.2184   5
  -2  -6   6 5131.52 74.8503   4
   2   6  -6 4804.31 73.5992   4
  -6   2   6 4908.89 72.8123   1
   6  -2  -6 4867.28 72.6474   1
  -2  -6  -6 4728.42 69.2883   2
  -6   2  -6 4947.93 71.9055   3
  -6   2  -6 4956.16 71.2591   9
   2   6   6 4837.03 70.4611  10
   6  -2  -6 4854.88 69.4780  10
  -6   2  -6 4963.83 73.5072   8
  -2  -6   6 4860.07 67.9721   9
  -2  -6  -6 4958.60 71.0571  10
   6  -2   6 4838.53 71.2424   9
   6  -2  -6 5031.89 71.0096   5
   2   6   6 4869.61 67.1907   6
  -2  -6  -6 4901.44 67.6961   6
   6  -2   6 4725.55 72.9359   8
  -2  -6   8 15526.1 204.535   4
   6  -2  -8 15304.5 199.758   5
  -6   2   8 15285.6 198.924   5
   6  -2  -8 15031.2 198.083   4
  -6   2  -8 15069.3 201.704   3
  -2  -6  -8 14778.5 197.724   2
  -6   2   8 14828.6 203.146   1
   2   6  -8 15541.2 194.485   3
  -2  -6   8 15174.1 198.204   9
   6  -2  -8 15151.1 199.894  10
  -6   2  -8 15073.0 203.906   8
  -6   2  -8 15036.3 201.046   9
  -2  -6  -8 14799.7 200.295  10
  -2  -6   8 15563.8 191.897   7
  -6   2  -8 15298.1 189.467   6
  -2  -6  -8 15178.9 195.544   6
   6  -2 -10 8117.14 112.671   5
   2   6  10 8081.36 102.831   5
   6  -2 -10 7910.55 111.629   4
  -6   2  10 8081.61 111.834   5
   2   6 -10 8265.79 108.374   3
   2   6  10 7948.02 102.050   4
   2   6  10 8001.62 114.104  10
  -6   2  10 8087.24 106.223   8
  -6   2 -10 7888.55 112.625  10
   6  -2  10 8125.59 115.782   9
   6  -2  10 8050.39 117.912   8
  -6   2 -10 8003.11 101.694   6
  -2  -6  10 8261.54 105.475   7
  -2  -6 -10 8248.84 108.383   6
   2   6 -10 8063.25 110.717   8
   2   6  12 2110.32 29.3867   5
   6  -2 -12 2119.73 38.7565   4
   2   6  12 2114.84 30.5185   4
  -6   2 -12 2093.62 42.9771   3
   2   6 -12 2186.24 36.8904   3
  -2  -6  12 2152.07 44.2313   4
   2   6 -12 2123.13 43.3864   4
  -6   2  12 2182.44 46.2369   1
   2   6  12 2041.07 41.5833  10
  -6   2 -12 1984.90 43.8257   8
  -6   2  12 2122.60 34.8123   8
   6  -2 -12 2049.55 41.9626  10
  -2  -6  12 2060.66 41.2446   9
   6  -2  12 2003.99 42.9105   9
  -2  -6 -12 2063.70 42.0365  10
  -2  -6 -12 2088.55 35.3660   6
   6  -2  12 2085.00 44.6156   8
   2   6 -12 2118.03 38.2951   8
   2   6  14 5750.79 75.7620   4
   6  -2  14 5743.81 85.9342   4
   2   6 -14 5739.65 90.5741   4
  -2  -6  14 5899.94 92.0516   4
  -6   2  14 5642.37 95.3570   1
  -6   2 -14 5384.54 72.5375   2
  -6   2 -14 5578.46 88.6293  10
   2   6  14 5826.77 90.1346  10
  -2  -6  14 5763.71 90.1507   9
  -6   2 -14 5678.51 92.4200   8
  -2  -6 -14 5726.44 90.5993  10
   6  -2  14 5618.74 92.4084   9
   6  -2 -14 5780.34 90.6196  10
  -6   2  14 5774.03 80.4005   8
   6  -2  14 5703.11 92.5646   8
  -2  -6 -14 5692.33 80.6980   6
   6  -2  16 1531.15 35.2319   4
   2   6 -16 1647.39 39.1557   4
   2   6  16 1562.47 26.7608   4
  -2  -6  16 1565.20 39.6745   4
  -6   2 -16 1464.86 23.6473   2
  -6   2  16 1597.09 43.9515   1
   6  -2  16 1616.39 42.4358   9
  -6   2 -16 1556.21 38.4489  10
   6  -2 -16 1567.97 39.9616  10
   2   6  16 1576.48 39.2721   8
  -2  -6  16 1540.28 39.1697   9
  -2  -6 -16 1640.96 40.7767  10
   2   6 -16 1605.40 35.5186   8
  -2  -6 -16 1543.12 30.4006   6
   6  -2  16 1618.88 41.4530   8
  -6   2  16 1588.89 30.8494   8
   6  -2 -18 2279.66 44.3029   4
  -2  -6  18 2249.38 51.0604   4
   2   6 -18 2266.37 50.0830   4
   6  -2  18 2342.46 46.8944   4
   2   6  18 2206.27 52.3640   3
  -6   2  18 2301.09 56.5668   1
   2   6 -18 2331.92 46.6571   8
   6  -2  18 2381.56 56.7131   9
  -2  -6  18 2270.54 51.8902   9
   2   6  18 2262.68 50.6560   8
  -2  -6 -18 2194.64 52.0677  10
   6  -2 -18 2253.99 52.3906  10
  -6   2 -18 2208.57 50.4661  10
   6  -2  18 2214.59 52.3382   8
   6  -2 -18 2315.82 44.2529   5
   2   6 -20 30.0850 13.9230   4
   2   6 -20 35.1966 10.9208   5
  -6   2  20 35.8992 12.8573   3
   6  -2 -20 43.9861 11.7139   4
  -2  -6  20 29.1894 14.5081   4
   2   6  20 38.2419 16.8107   3
   6  -2  20 31.7871 12.6505   4
  -6   2  20 31.2581 15.1987   1
   6  -2 -20 16.8161 15.0213  10
  -6   2 -20 38.5934 14.9315  10
  -2  -6  20 39.3880 14.6543   9
  -2  -6 -20 21.5113 14.5201  10
   6  -2  20 26.3745 15.1852   9
   2   6  20 39.7006 16.0035   8
   2   6 -20 26.6137 12.6726   8
   6  -2 -20 33.3110 10.4962   5
   6  -2  20 14.7626 15.7291   8
   6  -2  22 6095.17 100.316   4
   2   6  22 6102.68 109.108   3
  -2  -6  22 6149.70 105.631   4
  -6   2  22 6173.67 99.4221   3
   2   6 -22 6073.75 94.8541   5
  -6   2  22 5958.59 114.313   1
  -2  -6  22 6105.52 111.935   1
   6  -2  22 5683.69 111.380   9
   6  -2 -22 6096.19 108.425  10
  -6   2 -22 6192.50 107.777  10
  -2  -6  22 5971.69 108.064   9
  -2  -6 -22 5986.98 110.121  10
   2   6  22 5938.87 104.840   8
   6  -2  22 6085.25 107.857   8
  -6   2  24 798.568 29.9379   3
  -2  -6  24 818.992 34.2003   4
   2   6  24 757.711 35.3100   3
  -6   2  24 785.472 39.2957   1
  -2  -6  24 766.750 37.3932   1
  -6   2 -24 825.608 35.7867  10
  -2  -6 -24 807.784 36.1182  10
   6  -2 -24 812.544 36.1101  10
   2   6  24 805.412 34.1742   8
  -2  -6  24 851.736 37.6594   9
   6  -2  24 741.503 36.7206   9
   2   6  26 720.223 35.3900   3
  -2  -6  26 790.427 34.0331   4
  -6   2  26 626.624 37.8716   1
  -2  -6  26 681.512 37.0918   1
  -6   2 -26 666.021 35.0409  10
  -2  -6 -26 669.780 35.9470  10
   6  -2  26 644.881 36.0881   9
   2   6 -26 676.269 34.7240  10
   6  -2 -26 663.999 34.9660  10
  -2  -6  26 690.241 35.1071   9
   2   6  26 660.780 31.9880   8
  -6   1   1 1653.18 27.8260   5
  -1  -6  -1 1679.58 26.7851   4
  -1  -6   1 1662.27 28.5761   4
   1   6  -1 1592.45 28.1598   4
   1   6   1 1724.40 26.5388   4
  -6   1   1 1657.28 28.3141   1
  -1  -6   1 1647.81 27.5371   2
   1   6  -1 1654.05 27.4462   2
   6  -1  -1 1672.15 28.3401   1
   1   6   1 1675.24 27.6391   2
  -1  -6  -1 1695.09 27.6853   2
  -6   1  -1 1719.25 26.9887   9
   6  -1   1 1693.21 28.4547   7
  -6   1  -1 1728.30 28.4352   7
   6  -1  -1 1660.91 27.9214   5
   6  -1   1 1671.95 27.3722   8
   1   6   1 1686.10 27.4263   6
  -6   1   1 1703.82 25.6539   8
  -6   1  -1 1637.90 27.1606   5
  -6   1   1 1638.50 28.8276   7
   6  -1   1 1709.63 27.2471   5
  -6   1  -1 1689.09 27.8277   8
   6  -1  -3 52894.2 663.582   5
  -6   1   3 52607.0 663.190   5
   1   6  -3 51018.2 664.778   4
   1   6   3 53604.1 657.849   4
  -1  -6   3 54082.9 665.382   4
  -1  -6  -3 54096.0 658.186   4
   6  -1  -3 52702.2 664.050   1
   1   6  -3 52895.9 662.186   2
  -6   1   3 53744.9 664.173   1
  -1  -6  -3 53555.9 662.618   2
   1   6   3 53201.8 662.649  10
  -6   1  -3 53527.6 664.502   8
  -6   1  -3 53671.5 662.120   9
   1   6  -3 53616.6 659.643   9
  -6   1  -3 53316.0 657.573  10
   6  -1   3 52279.7 662.182   9
   6  -1   3 52432.8 664.133   8
   1   6   3 53010.8 661.377   6
  -1  -6  -3 53883.8 661.766   6
   6  -1   3 52823.8 662.814   7
  -6   1  -3 52936.9 660.678   5
  -6   1   5 63.3576 7.35657   5
   6  -1  -5 83.4215 7.74643   5
  -1  -6  -5 51.7139 6.19386   2
   6  -1  -5 126.500 9.01098   1
  -6   1  -5 45.6719 7.40066   3
  -6   1  -5 91.0650 9.28469   8
  -6   1  -5 54.1534 5.28320  10
   1   6   5 64.9045 7.11139  10
  -1  -6  -5 45.7832 6.82918  10
   6  -1   5 74.8905 7.46024   9
   1   6  -5 89.3905 6.45232   9
  -6   1  -5 54.0190 7.14386   9
  -1  -6   5 62.2826 6.21617   9
   1   6   5 65.7735 5.75084   6
  -1  -6  -5 55.3462 5.81846   6
  -6   1  -5 51.1221 4.96816   5
   6  -1   5 59.5579 8.54330   8
  -6   1  -7 525.075 16.6827   3
  -1  -6   7 545.121 18.2649   4
   6  -1  -7 580.804 16.3762   5
   1   6  -7 574.472 18.1062   4
  -6   1   7 550.664 15.7515   5
   6  -1  -7 514.150 15.3511   4
  -6   1   7 580.444 17.8919   1
   6  -1  -7 545.133 17.4936   1
  -6   1  -7 520.408 16.1243   9
  -6   1  -7 574.134 18.6639   8
   1   6   7 555.398 16.1285  10
  -1  -6  -7 571.021 16.4999  10
  -6   1  -7 551.659 14.5429  10
   6  -1   7 527.679 16.1074   9
  -1  -6   7 515.817 14.4476   9
   6  -1   7 545.818 18.3192   8
  -1  -6  -7 561.768 13.8781   6
   1   6  -9 12359.5 159.369   3
  -6   1   9 12131.6 162.586   5
   6  -1  -9 11857.5 162.686   4
   6  -1  -9 11946.7 163.304   5
  -1  -6   9 11940.5 162.665   9
  -6   1   9 12661.1 155.669   8
  -6   1  -9 11897.7 162.262  10
   1   6   9 12271.8 155.135   5
   1   6  -9 12212.1 161.729   8
  -1  -6   9 12246.8 154.162   7
  -1  -6  -9 12084.9 159.625   6
   6  -1 -11 783.238 21.2945   4
   1   6 -11 838.015 19.5597   3
   1   6 -11 854.891 24.8612   4
   6  -1 -11 820.824 21.6451   5
  -6   1 -11 770.814 23.7020   3
   1   6  11 797.594 14.4314   5
   6  -1  11 826.932 24.8176   3
  -6   1 -11 789.514 12.4784   2
  -6   1  11 840.759 25.9350   1
   6  -1  11 828.419 24.0421   9
   1   6  11 816.682 22.8206  10
  -1  -6 -11 828.588 23.6862  10
  -6   1 -11 828.076 25.4225   8
  -6   1  11 783.818 16.4830   8
   1   6 -11 798.229 20.8626   8
   6  -1  11 813.030 25.1195   8
  -1  -6 -11 765.324 18.5980   6
   1   6  13 1623.02 24.9957   5
   1   6 -13 1664.75 37.6430   4
   1   6  13 1660.04 25.5710   4
   1   6 -13 1688.21 32.3800   3
  -1  -6  13 1605.17 37.6098   4
   6  -1  13 1636.72 38.9870   3
  -6   1 -13 1550.20 23.6364   2
  -6   1  13 1609.87 40.0267   1
  -1  -6 -13 1590.47 36.6496  10
  -6   1 -13 1620.31 35.8790  10
  -1  -6  13 1614.95 36.2028   9
  -6   1 -13 1569.14 38.5297   8
   6  -1 -13 1591.20 36.4966  10
   6  -1  13 1659.46 38.8604   9
   1   6  13 1578.63 36.1638  10
  -6   1  13 1677.88 28.9053   8
   6  -1  13 1569.49 38.2126   8
  -1  -6 -13 1598.64 30.4026   6
  -1  -6  15 7954.09 122.349   4
   1   6  15 8359.49 106.556   4
   1   6 -15 8153.47 121.421   4
   6  -1  15 7831.29 115.075   4
   6  -1  15 7922.35 123.054   3
  -6   1  15 8158.96 127.970   1
  -6   1 -15 7743.81 103.803   2
  -6   1 -15 7957.11 119.803  10
  -1  -6 -15 8132.06 122.736  10
   1   6  15 8163.33 120.238   8
   1   6 -15 7904.48 116.684   8
  -1  -6  15 8189.06 122.491   9
   6  -1  15 8256.06 126.075   9
   6  -1 -15 8119.57 122.020  10
   6  -1  15 8074.32 123.697   8
  -6   1  15 8134.73 110.380   8
   6  -1 -17 4683.14 75.5667   4
   6  -1  17 4596.82 75.3310   4
   1   6  17 4773.23 66.6033   4
   6  -1 -17 4927.07 74.8978   5
   1   6 -17 4608.08 80.5782   4
  -1  -6  17 4694.45 81.9192   4
  -6   1 -17 4465.66 63.8088   2
  -6   1  17 4474.85 87.3161   1
   1   6  17 4774.60 80.8762   8
  -1  -6  17 4527.00 82.4424   9
   6  -1 -17 4871.43 83.2364  10
  -1  -6 -17 4705.01 83.3376  10
  -6   1 -17 4598.09 80.8511  10
   6  -1  17 4914.19 87.8596   9
   1   6 -17 4704.25 77.5109   8
  -6   1  17 4744.42 70.5315   8
   6  -1  17 4742.52 83.5321   8
  -1  -6  19 1002.57 32.8612   4
   6  -1  19 972.204 28.1729   4
   6  -1 -19 937.314 27.2788   4
   1   6  19 938.006 33.0538   3
  -6   1  19 943.757 27.3633   3
   6  -1 -19 948.092 26.2657   5
  -6   1  19 920.324 36.4817   1
   6  -1  19 912.871 34.9121   9
  -1  -6  19 889.895 32.5282   9
   6  -1 -19 935.371 32.9138  10
  -6   1 -19 974.577 32.6388  10
   1   6 -19 961.074 29.2702   8
   1   6  19 955.774 32.0947   8
  -1  -6 -19 975.221 33.5068  10
   6  -1  19 1006.21 33.8665   8
  -1  -6 -19 946.998 24.7688   6
  -1  -6  21 5888.48 102.058   4
  -6   1  21 5915.65 94.4622   3
   6  -1 -21 5913.72 93.2953   4
   6  -1  21 6027.66 95.8604   4
   1   6 -21 5932.32 91.1656   5
   1   6  21 5818.34 103.755   3
  -6   1  21 5691.01 110.094   1
  -1  -6 -21 5809.44 105.541  10
  -1  -6  21 5889.24 105.046   9
   1   6  21 5897.62 101.031   8
   6  -1 -21 5993.44 104.686  10
   6  -1  21 5672.47 107.330   9
  -6   1 -21 5848.77 103.140  10
   6  -1 -21 5876.94 91.5935   5
   6  -1  21 5760.32 103.373   8
  -6   1  23 118.595 15.9851   3
  -1  -6  23 158.034 19.1574   4
   1   6  23 135.167 19.2632   3
  -6   1  23 105.025 21.1701   1
  -1  -6  23 145.983 20.8446   9
   6  -1  23 75.5431 20.1875   9
   6  -1 -23 94.8726 18.6651  10
  -1  -6 -23 105.137 19.5398  10
  -6   1 -23 126.574 19.9586  10
   1   6  23 105.157 18.7282   8
   6  -1  23 97.0979 19.1534   8
  -1  -6  25 160.406 20.7486   4
   1   6  25 179.202 22.0823   3
  -1  -6  25 151.085 22.3560   1
  -6   1  25 171.588 23.7971   1
   6  -1  25 120.177 22.5072   9
   6  -1 -25 192.262 22.0891  10
  -6   1 -25 153.438 21.5334  10
  -1  -6 -25 141.481 22.0628  10
   1   6 -25 204.401 22.1108  10
  -1  -6  25 160.162 22.4708   9
   1   6  25 147.376 19.6459   8
   1   6  27 56.6003 20.5321   3
  -1  -6  27 48.4790 18.2358   4
  -1  -6  27 48.0497 22.2125   1
  -6   1  27 41.1432 22.8134   1
   1   6  27 57.4016 20.9592   1
  -1  -6 -27 41.7922 21.1582  10
  -6   1 -27 58.9589 20.4414  10
   6  -1 -27 39.4051 19.0161  10
  -1  -6  27 42.4258 20.2078   9
   1   6 -27 41.9284 19.2725  10
   6  -1  27 55.8652 21.8564   9
   1   6  27 56.9728 18.3431   8
  -6   0   0 6439.15 87.2814   5
   0   6   0 6450.09 86.3575   4
   6   0   0 6599.60 87.2620   5
   0  -6   0 6589.92 86.9902   4
   6   0   0 6563.48 88.0170   1
   0   6   0 6393.85 86.9006   2
   0  -6   0 6458.33 86.9740   2
  -6   0   0 6510.58 86.4413   8
   6   0   0 6424.94 88.5064   7
  -6   0   0 6579.06 88.5718   7
   6   0   0 6615.07 86.0760   8
   0   6   0 6490.89 87.4244   6
   0   6   2 1170.66 18.6563   4
   0   6  -2 1138.40 22.2393   4
  -6   0  -2 1178.35 20.5100   5
   0  -6   2 1155.60 22.6464   4
   0  -6  -2 1155.17 19.2794   4
   0   6   2 1164.87 18.4648   1
  -6   0  -2 1145.95 21.6453   3
   6   0  -2 1271.06 23.6921   1
  -6   0   2 1314.35 23.4634   1
   0  -6  -2 1121.72 21.4733   2
   0  -6   2 1111.65 20.7734   2
   0   6  -2 1128.67 20.7668   2
   0   6  -2 1171.85 19.9725   9
   6   0   2 1127.82 17.2345  10
   6   0   2 1146.81 20.4304   9
  -6   0  -2 1124.47 20.4161   9
  -6   0  -2 1160.78 22.6976   8
  -6   0  -2 1127.26 17.2424  10
  -6   0   2 1322.67 24.0932   7
   0   6   2 1143.02 21.0933   6
   6   0   2 1163.19 20.2095   5
   6   0   2 1102.42 21.9705   7
   6   0   2 1103.10 22.2585   8
   0  -6  -2 1134.95 21.2924   6
  -6   0   4 3109.21 47.0873   5
  -6   0  -4 3154.56 47.5546   3
   0  -6   4 3094.90 48.4621   4
   6   0  -4 3167.91 47.4720   5
   0  -6  -4 3136.25 46.2024   2
  -6   0   4 3012.59 47.4960   1
   0   6  -4 3062.26 44.7224   2
   0   6   4 3014.45 45.9039  10
   0  -6  -4 3151.95 46.4799  10
   6   0   4 3033.91 48.4649   8
  -6   0  -4 3053.40 45.6250   9
  -6   0  -4 3041.74 48.8452   8
   0  -6   4 3084.49 44.7522   9
   6   0   4 3057.23 45.7976   9
  -6   0  -4 3135.36 42.7386  10
   6   0   4 3071.43 42.8396  10
   0   6  -4 3082.56 44.5119   9
  -6   0  -4 3127.00 43.2131   5
   0   6   4 3067.84 44.9790   6
   0  -6  -4 3169.13 45.4117   6
   6   0  -6 11638.5 155.721   5
   0   6  -6 11749.1 157.207   4
   0  -6   6 11765.2 157.582   4
  -6   0  -6 11790.0 156.885   3
  -6   0   6 11643.8 155.223   5
   6   0   6 11467.5 156.601   3
   6   0  -6 11642.3 156.908   1
  -6   0   6 11637.5 157.029   1
   6   0   6 11665.1 146.927   2
   6   0   6 11777.5 155.120   9
  -6   0  -6 11661.3 158.502   8
  -6   0  -6 11915.1 155.302   9
   0   6   6 11765.6 154.910  10
   6   0   6 11549.4 158.154   8
  -6   0  -6 11860.3 152.180  10
   0   6  -6 11687.0 153.407   9
   0  -6  -6 12040.4 155.459  10
   0  -6   6 11424.9 153.436   9
  -6   0  -6 11982.2 149.176   5
   0  -6  -6 11911.4 152.914   6
   6   0  -8 109.377 9.71392   5
   6   0  -8 61.1524 8.82465   4
   0  -6   8 93.7142 11.3418   4
  -6   0   8 86.2547 8.99601   5
  -6   0  -8 92.0063 10.9303   3
  -6   0   8 102.215 11.4568   1
  -6   0  -8 90.4788 8.75159  10
   0  -6  -8 86.1255 9.14976  10
  -6   0  -8 74.9255 11.3907   8
   0  -6   8 79.9699 8.82327   9
  -6   0  -8 84.8265 4.82955   5
   0  -6  -8 84.6556 7.49807   6
   0   6   8 86.5621 5.84166   5
  -6   0   8 91.6139 4.49073   8
   0   6 -10 976.060 21.8833   3
   6   0 -10 980.897 23.9597   5
   6   0 -10 973.581 24.1608   4
   0   6  10 996.144 17.9293   5
  -6   0 -10 999.693 15.8009   2
   6   0  10 933.865 26.3824   3
   0   6  10 999.043 25.1024  10
  -6   0 -10 1013.24 24.0482  10
   6   0  10 938.041 27.3268   8
   0  -6 -10 1010.96 21.7509   6
  -6   0  10 981.235 17.6177   8
   0   6 -10 969.372 23.4808   8
  -6   0 -10 1008.19 16.2145   5
   0  -6  12 75.3737 12.0315   4
   0   6 -12 44.5961 11.0598   4
   0   6  12 55.4866 5.25367   5
   0   6 -12 61.7300 8.83234   3
  -6   0  12 83.9776 12.7904   1
   6   0  12 66.9325 12.2785   3
  -6   0 -12 50.3038 4.37039   2
   6   0  12 66.9614 11.1412   9
   0  -6 -12 67.6177 10.7529  10
   0   6  12 63.8159 10.5866  10
   0  -6  12 49.1094 10.0223   9
   6   0  12 52.4347 12.7698   8
   0  -6 -12 56.3506 7.99468   6
  -6   0  12 59.8410 6.56430   8
   0   6 -14 1025.74 29.4344   4
   0   6  14 1129.89 19.8819   5
   0  -6  14 1031.50 30.0852   4
  -6   0 -14 1063.92 18.7121   2
   6   0  14 1109.19 31.8927   3
  -6   0  14 1035.60 32.6940   1
   0  -6 -14 1097.22 30.1451  10
   6   0  14 1160.17 32.7922   9
  -6   0 -14 1117.41 29.0149  10
   0  -6  14 1098.29 30.5088   9
   0   6 -14 1074.97 28.0198   8
   6   0  14 1096.90 31.7293   8
  -6   0  14 1079.51 22.3613   8
   0  -6  16 297.156 18.9075   4
   6   0 -16 275.574 15.9359   4
  -6   0 -16 273.215 6.59809   5
   6   0  16 277.049 14.9509   4
   6   0 -16 290.416 14.6512   5
  -6   0 -16 313.386 9.77492   2
   6   0  16 278.105 18.9560   3
  -6   0  16 329.399 21.9304   1
   0  -6  16 302.773 19.0651   9
  -6   0 -16 312.798 18.5438  10
   6   0 -16 289.827 18.3205  10
   6   0  16 326.159 21.2921   9
   0  -6 -16 262.884 18.5045  10
   0   6  16 264.246 17.1590   8
   0   6 -16 296.498 16.8411   8
  -6   0  16 275.980 12.5246   8
   6   0  16 286.100 19.5808   8
   0  -6  18 145.821 16.3674   4
   6   0  18 146.467 13.1273   4
  -6   0  18 163.583 13.0483   3
   6   0 -18 136.634 12.2110   5
   6   0 -18 134.443 13.5825   4
  -6   0  18 137.836 17.7233   1
  -6   0 -18 153.691 8.12689   2
   6   0  18 167.977 17.5062   3
   0  -6 -18 131.099 15.9768  10
   6   0 -18 145.020 16.1240  10
  -6   0 -18 142.504 15.8924  10
   0   6 -18 142.301 15.1606   8
   0   6  18 154.045 15.6251   8
   0  -6  18 123.258 16.2448   9
   6   0  18 141.742 17.4937   9
   0  -6 -18 143.759 11.9452   6
   6   0  18 168.141 18.1805   8
   0  -6  20 647.475 27.9270   4
   6   0  20 642.647 23.0887   4
  -6   0  20 662.744 22.9724   3
   6   0 -20 637.004 22.2201   5
   6   0 -20 654.813 23.8374   4
   0   6  20 616.567 28.2565   3
   6   0  20 681.441 29.2663   3
  -6   0  20 608.213 30.6075   1
   6   0  20 603.886 30.1070   9
   6   0 -20 628.300 27.4970  10
   0  -6  20 610.084 28.6279   9
   0   6  20 669.987 26.7218   8
   0   6 -20 632.183 25.4818   8
  -6   0 -20 640.282 27.9314  10
   0  -6 -20 632.359 28.9539  10
   0  -6 -20 605.753 21.2085   6
   6   0  20 699.259 29.1315   8
   0  -6  22 1224.28 39.4402   4
   6   0 -22 1237.35 34.2843   4
  -6   0  22 1259.74 33.9154   3
   0   6  22 1315.09 41.1219   3
  -6   0  22 1254.31 45.2917   1
   0  -6 -22 1238.13 42.6125  10
   0   6  22 1221.83 38.2054   8
   6   0  22 1204.28 43.2242   9
   6   0 -22 1171.97 41.0297  10
  -6   0 -22 1271.29 40.8628  10
   0  -6  22 1143.02 41.4863   9
   6   0  22 1291.69 41.8836   8
   0   6  24 54.3607 17.7455   3
   0  -6  24 5.88782 16.0878   4
  -6   0  24 52.6656 20.1825   1
   6   0  24 43.3665 18.5966   9
   0   6 -24 48.6179 17.7909  10
   0  -6  24 53.1124 19.1541   9
   0  -6 -24 32.7847 18.3406  10
   6   0 -24 37.6183 17.6286  10
  -6   0 -24 59.1712 17.7759  10
   6   0  24 46.1565 17.0344   8
   0   6  24 47.1354 16.1590   8
   0  -6  26 51.2699 17.6090   4
   0   6  26 68.1742 19.1771   3
  -6   0  26 42.3121 20.7454   1
   0   6  26 69.7680 20.4700   1
   0  -6  26 46.4111 19.3531   9
  -6   0 -26 45.5169 18.5853  10
   0  -6 -26 69.4424 20.7619  10
   6   0  26 33.2247 19.7431   9
   6   0 -26 45.1133 18.7558  10
   0   6 -26 34.8940 18.2614  10
   6   0  26 66.6238 18.8923   8
   0   6  26 68.3931 17.9342   8
   0   6  28 9.78904 25.0403   1
   0  -6  28-1.56762 23.5367   1
  -6   0  28-21.3378 24.3188   1
   6   1   1 171.354 7.20034   5
   6   1  -1 194.092 8.16516   5
   1  -6  -1 186.716 6.76879   4
  -6  -1  -1 186.770 7.67820   5
   1  -6   1 169.455 7.65601   4
  -6  -1   1 162.187 8.11627   5
  -6  -1  -1 186.073 7.68219   3
   6   1  -1 192.814 8.24032   1
  -6  -1   1 156.301 7.58382   1
   1  -6  -1 177.811 7.53489   2
   1  -6  -1 178.202 4.93927   1
   1  -6   1 179.150 7.16938   2
  -1   6   1 182.039 4.78951   1
  -1   6  -1 159.081 6.84630   2
   6   1   1 170.580 8.17670   8
  -6  -1  -1 175.024 6.36615   9
   6   1  -1 185.629 6.52649   8
   1  -6  -1 183.963 7.75789   6
   6   1  -1 172.822 8.40529   7
  -1   6  -1 177.387 7.54672   6
   6   1   1 175.858 8.51336   7
  -6  -1   1 208.505 8.69993   7
  -1   6   1 177.759 7.78325   6
   1  -6   1 178.857 7.52544   6
   1  -6  -3 5351.26 68.9484   4
   6   1  -3 5311.63 74.6281   5
   1  -6   3 5466.93 74.7925   4
  -6  -1  -3 5297.58 74.1939   3
  -1   6  -3 5204.05 74.3006   4
  -6  -1   3 5279.89 74.7122   5
  -6  -1  -3 5308.46 71.0326   5
   1  -6   3 5366.97 71.7196   2
  -6  -1   3 5311.38 74.4184   1
   6   1  -3 5260.90 74.3117   1
   6   1   3 5287.10 73.9588   3
  -1   6  -3 5351.63 71.4724   2
  -1   6   3 5359.80 71.0838   1
   6   1   3 5288.99 69.5691  10
  -1   6   3 5203.87 72.7144  10
   6   1   3 5294.72 71.9450   9
  -1   6  -3 5318.66 72.2342   9
  -6  -1  -3 5265.74 69.6179  10
  -6  -1  -3 5349.14 71.9488   9
   6   1   3 5243.30 75.6040   8
   6   1   3 5344.15 70.5446   5
   1  -6  -3 5255.28 72.9490   6
  -1   6   3 5212.63 72.7297   6
  -6  -1   3 5281.65 74.4842   7
  -6  -1   5 175.725 9.51184   5
   6   1  -5 178.116 9.76281   5
   1  -6   5 189.137 10.1647   4
  -1   6  -5 150.740 9.53261   4
  -6  -1  -5 182.019 6.09358   5
  -6  -1  -5 186.426 10.1785   3
   6   1   5 167.503 9.79764   3
   6   1  -5 157.098 9.30435   1
  -1   6  -5 177.362 7.05756   2
  -1   6   5 176.596 8.94115   1
   6   1   5 163.222 5.49925   2
  -6  -1   5 163.935 9.68887   1
   1  -6   5 176.992 8.32712   9
   6   1   5 169.173 7.15166  10
  -1   6   5 162.571 8.46505  10
  -6  -1  -5 154.552 7.05642  10
   1  -6  -5 160.135 8.72808  10
   6   1   5 166.300 10.9119   8
  -6  -1  -5 159.701 8.64278   9
   6   1   5 175.316 8.41484   9
  -1   6  -5 199.818 8.50509   9
  -6  -1   5 199.438 9.68270   7
   1  -6  -5 173.624 8.06976   6
   6   1   5 172.057 5.61406   5
   6   1  -7 12.2705 6.94075   4
  -1   6  -7 13.6554 7.90371   4
   6   1  -7 6.45220 7.16390   5
   1  -6   7 2.34942 7.74243   4
  -6  -1  -7 6.76517 3.13872   5
  -6  -1  -7 32.0208 8.38655   3
  -6  -1   7-4.41314 7.68031   1
   6   1   7 32.3328 8.62544   3
   6   1  -7 7.55603 7.72631   1
   6   1   7 24.9355 9.22214   8
   6   1   7 3.39317 6.54811   9
   1  -6  -7 6.39206 6.49965  10
  -6  -1  -7 5.31464 5.66423  10
  -1   6   7 5.19923 6.34163  10
  -1   6  -7-0.92990 5.84465   9
   1  -6   7 0.63344 6.15359   9
   1  -6  -7 5.53883 5.93046   6
  -1   6   7 10.0195 4.63810   5
   6   1  -9 4262.04 67.5282   4
  -6  -1  -9 4415.28 56.7610   5
   6   1  -9 4452.77 67.4568   5
  -1   6  -9 4407.60 64.6169   3
  -6  -1  -9 4359.06 58.4750   2
  -6  -1  -9 4429.47 65.8856  10
  -1   6  -9 4374.06 66.6512   8
   1  -6  -9 4404.08 64.7137   6
  -1   6   9 4281.53 60.7967   5
  -1   6 -11 483.711 15.9166   3
   6   1  11 483.942 20.3148   3
  -1   6  11 491.751 12.4089   5
  -1   6 -11 446.358 18.7524   4
  -6  -1 -11 485.760 10.9249   2
  -6  -1  11 518.729 20.8953   1
   1  -6 -11 503.802 18.4518  10
   6   1  11 512.883 20.5451   8
   6   1  11 480.323 18.9039   9
   1  -6  11 462.862 17.4220   9
  -1   6  11 519.192 18.4371  10
   6   1  13 1628.42 38.9429   3
  -1   6  13 1679.92 27.7312   5
   6   1  13 1700.43 31.5164   4
   1  -6  13 1687.77 37.5843   4
  -6  -1  13 1646.03 39.9998   1
  -6  -1 -13 1682.40 26.3579   2
   6   1  13 1765.75 40.0001   9
   6   1  13 1738.41 39.7397   8
  -6  -1 -13 1747.75 36.4209  10
   1  -6  13 1670.43 36.9355   9
   1  -6 -13 1722.86 37.5997  10
  -6  -1 -13 1551.57 22.5312   6
   6   1 -15 342.340 15.8695   5
   1  -6  15 425.974 19.9603   4
   6   1 -15 348.682 17.1712   4
   6   1  15 395.558 20.6335   3
  -6  -1  15 373.787 14.6818   3
  -6  -1 -15 378.739 10.9866   2
  -6  -1  15 404.070 21.7355   1
  -1   6 -15 387.086 18.5247   8
   6   1  15 387.838 20.8477   9
  -6  -1 -15 367.353 18.4838  10
   1  -6  15 361.815 18.8946   9
   1  -6 -15 364.070 19.3536  10
  -6  -1 -15 360.647 8.16241   6
   6   1  15 363.987 20.0658   8
   1  -6  17 5.18893 12.0696   4
   6   1 -17-7.90765 10.7512   4
   6   1 -17 1.55351 9.37258   5
   6   1  17-6.63669 13.0703   3
  -6  -1 -17 2.93627 5.69250   2
  -6  -1  17 5.76217 13.1776   1
   6   1  17 26.0145 13.2653   9
   1  -6  17-4.19471 13.2177   9
   1  -6 -17 0.81283 12.0662  10
  -1   6 -17-1.33526 12.0681   8
  -6  -1 -17 14.6493 12.4647  10
  -1   6  17 3.18563 11.6352   8
  -6  -1 -17 4.07947 4.13672   6
   6   1  17 14.5820 13.5632   8
   1  -6  19 49.6601 13.6734   4
   6   1  19 62.6481 11.3000   4
   6   1 -19 68.8785 12.6342   4
  -6  -1  19 42.0450 11.1872   3
   6   1 -19 82.3220 11.6570   5
   6   1  19 85.1335 16.6512   3
  -6  -1  19 73.3400 16.8367   1
   1  -6  19 43.6780 15.1072   9
   6   1  19 57.3060 14.9738   9
  -6  -1 -19 61.4198 14.9119  10
  -1   6 -19 60.2313 13.6558   8
   1  -6 -19 84.2774 15.2907  10
   6   1 -19 52.1287 14.8706  10
  -1   6  19 78.7854 14.0449   8
   6   1  19 82.4604 16.3137   8
   1  -6  21 170.501 17.6786   4
  -1   6  21 145.410 17.5850   3
   6   1 -21 154.473 13.6598   5
   6   1 -21 168.657 15.8387   4
  -6  -1  21 149.844 14.1923   3
   6   1  21 182.581 19.9464   3
  -6  -1  21 142.291 21.2756   1
   6   1 -21 167.672 18.8208  10
   1  -6  21 143.736 19.7072   9
   6   1  21 127.577 19.1936   9
  -6  -1 -21 148.865 18.6763  10
   1  -6 -21 156.271 18.7324  10
  -1   6  21 143.926 16.5616   8
  -1   6 -21 179.545 17.6857   8
   6   1  21 129.802 18.8992   8
   6   1 -23 420.090 21.9485   4
   1  -6  23 483.976 25.9089   4
  -1   6  23 426.997 25.1123   3
  -1   6  23 478.206 30.2883   1
  -6  -1  23 426.522 29.5285   1
   6   1  23 450.782 27.7473   3
  -6  -1 -23 452.237 26.6823  10
   6   1  23 433.175 28.0182   9
  -1   6  23 473.206 25.2564   8
   1  -6  23 479.672 28.5937   9
   1  -6 -23 445.320 27.6967  10
   6   1 -23 440.601 26.1848  10
   6   1  23 462.721 27.8863   8
  -1   6  25 94.6635 17.9041   3
   1  -6  25 74.8871 17.8440   4
  -6  -1  25 69.1756 19.8462   1
  -1   6  25 62.5030 20.7052   1
   1  -6  25 108.130 20.9517   9
   6   1  25 86.3478 20.3725   9
  -1   6 -25 74.5610 18.4201  10
  -6  -1 -25 100.508 20.1196  10
   1  -6 -25 71.4118 19.3526  10
   6   1 -25 82.4552 19.7614  10
  -1   6  25 90.1436 17.0177   8
   6   1  25 102.557 20.4866   8
  -1   6  27 993.115 39.8804   3
  -1   6  27 963.692 44.7828   1
  -6  -1  27 950.841 45.7284   1
   6   1  27 866.674 43.4581   9
   1  -6 -27 1010.00 43.5788  10
  -6  -1 -27 957.959 42.2395  10
   1  -6  27 909.031 43.0260   9
   6   1 -27 926.131 41.3494  10
  -1   6 -27 1040.36 42.1989  10
   6   1  27 977.573 41.0793   8
  -6  -2   0 439.695 10.6109   3
   6   2   0 434.546 11.7391   5
  -6  -2   0 448.792 12.1763   5
   2  -6   0 447.444 8.58734   1
   6   2   0 418.468 11.5921   1
   2  -6   0 428.995 10.9689   2
  -6  -2   0 443.708 8.77119   9
   6   2   0 435.036 12.3892   7
   2  -6   0 445.582 11.6706   6
  -2   6   0 423.429 11.2232   6
   2  -6   2 9616.45 125.843   4
  -6  -2  -2 9571.48 125.704   3
   6   2   2 9390.03 125.215   3
  -6  -2  -2 9408.71 124.073   5
   6   2  -2 9542.62 126.755   5
   6   2   2 9493.69 123.501   5
  -2   6   2 9573.01 122.229   1
   6   2  -2 9331.92 125.570   1
   2  -6  -2 9495.36 122.371   1
  -6  -2   2 9547.75 125.731   1
  -6  -2   2 9655.67 120.871   3
  -2   6  -2 9665.38 123.361   2
   2  -6   2 9548.91 123.504   2
   6   2   2 9554.66 126.617   8
   6   2   2 9561.18 122.453   9
  -2   6   2 9474.37 124.376  10
   6   2   2 9564.37 121.880  10
  -6  -2  -2 9604.96 122.582   9
  -6  -2   2 9680.43 126.359   7
   6   2  -2 9569.33 126.313   7
   2  -6  -2 9662.47 125.350   6
   2  -6   2 9596.02 124.824   6
  -2   6  -2 9382.80 124.637   6
  -2   6   2 9370.92 125.043   6
  -6  -2  -4 343.083 8.80906   5
  -6  -2  -4 302.534 11.5371   3
   2  -6   4 334.238 11.7330   4
   6   2   4 328.347 8.13279   5
   6   2  -4 351.161 12.2064   5
   6   2   4 295.964 11.4556   3
  -6  -2   4 319.571 11.2288   1
   2  -6   4 314.393 8.69846   2
   6   2   4 310.014 8.38158   2
  -2   6  -4 296.595 8.53877   2
  -2   6   4 305.997 9.91137   1
   6   2  -4 309.805 11.1063   1
  -2   6  -4 333.521 10.5053   9
  -2   6   4 326.190 10.4365  10
   6   2   4 314.405 12.5077   8
  -6  -2  -4 310.861 8.95073  10
   2  -6   4 321.929 10.5065   9
   2  -6  -4 306.588 10.4824  10
   6   2   4 323.849 8.88296  10
   6   2   4 316.550 9.77607   9
  -2   6  -4 314.012 9.87896   6
  -6  -2   4 309.974 11.0460   7
   2  -6  -4 327.186 10.6437   6
   6   2  -6 4346.32 64.1838   5
   2  -6   6 4170.28 63.8553   4
   6   2  -6 4208.67 64.2692   4
  -6  -2  -6 4327.18 56.1313   5
   6   2   6 4124.23 64.8211   3
  -2   6   6 4328.99 63.4956   1
   6   2   6 4178.02 56.8211   2
  -6  -2   6 4208.70 63.9851   1
  -2   6  -6 4208.65 57.7846   2
   6   2  -6 4090.45 63.6332   1
  -2   6  -6 4189.53 61.8226   9
   2  -6   6 4193.65 62.3439   9
   6   2   6 4262.17 65.6854   8
  -6  -2  -6 4302.54 60.4403  10
   2  -6  -6 4283.63 62.3456  10
   6   2   6 3992.22 61.6763   9
   6   2   6 4159.27 60.1114  10
  -2   6   6 4255.24 61.8910  10
   6   2   6 4241.14 55.4888   5
  -6  -2   6 4264.02 62.9007   7
   2  -6  -6 4256.63 61.6419   6
  -2   6   6 4228.96 59.5218   5
   2  -6   8 1415.44 29.9305   4
   2  -6  -8 1396.12 20.5547   4
   6   2  -8 1473.79 29.6380   5
   6   2  -8 1395.13 29.9613   4
  -6  -2   8 1381.21 30.4007   1
  -2   6  -8 1386.52 23.3399   2
  -2   6   8 1375.23 30.3179   1
  -6  -2  -8 1363.28 22.6115   2
  -6  -2  -8 1387.98 27.4319  10
   2  -6  -8 1384.85 28.5192  10
   2  -6   8 1388.05 28.4987   9
   6   2   8 1368.70 28.8606   9
   6   2   8 1401.44 27.2468  10
  -2   6  -8 1440.67 28.8417   9
  -2   6  -8 1449.18 29.3247   8
  -2   6   8 1390.89 24.5617   5
   2  -6  -8 1387.39 27.2946   6
   2  -6 -10 6448.32 83.3119   4
  -6  -2  10 6439.53 86.2421   3
  -2   6  10 6413.43 87.1950   5
   6   2  10 6325.26 97.4576   3
   6   2 -10 6389.20 93.1430   5
  -2   6 -10 6360.64 91.5798   3
  -6  -2 -10 6426.25 85.1170   2
   6   2  10 6438.92 98.1849   8
  -2   6  10 6404.43 93.8081  10
   6   2  12 8.19510 10.7001   3
   2  -6 -12 29.8765 4.76682   4
  -2   6  12 28.3736 5.96608   5
  -6  -2  12 21.9843 6.62785   3
   2  -6  12 37.0735 10.1847   4
  -6  -2  12 26.4246 10.6913   1
  -6  -2 -12 19.0628 4.63299   2
   2  -6  12 17.2338 9.34124   9
   2  -6 -12 26.5961 9.37471  10
   6   2  12 19.1546 10.6558   9
  -6  -2 -12 31.4531 9.36270  10
   6   2  12 27.8750 11.7760   8
  -2   6  12 16.2385 9.66657  10
  -6  -2 -12 21.6805 2.68199   6
   2  -6  14 560.212 21.5603   4
   6   2  14 573.352 23.3782   3
  -6  -2  14 554.583 16.2000   3
  -6  -2  14 567.625 21.4851   4
   6   2 -14 552.991 20.4700   4
   2  -6 -14 606.568 13.2796   4
   6   2 -14 567.862 19.3530   5
  -2   6 -14 555.758 19.3345   3
   6   2  14 596.276 16.9145   4
  -2   6  14 573.263 14.8126   5
  -6  -2  14 546.753 23.4963   1
  -6  -2 -14 575.504 13.9744   2
   6   2  14 607.337 23.5546   8
   6   2  14 587.184 23.5906   9
   2  -6  14 583.907 22.2045   9
  -6  -2 -14 585.164 21.4334  10
   2  -6 -14 585.819 22.3165  10
  -2   6 -14 608.215 21.5085   8
  -6  -2 -14 549.163 10.4454   6
   6   2 -16 17.3793 10.7339   4
   6   2 -16 22.2099 9.82213   5
   2  -6  16 12.4483 12.3083   4
  -6  -2 -16 26.3670 6.43833   2
  -6  -2  16 5.36384 13.2987   1
   6   2  16 27.2713 12.9582   3
   2  -6 -16 20.4568 12.8396  10
   6   2  16 48.3578 13.8560   9
  -2   6  16 28.8624 10.9357   8
  -2   6 -16 38.9809 12.3700   8
   2  -6  16 24.0728 12.9646   9
  -6  -2 -16 6.21046 11.6082  10
   6   2  16 36.7511 13.5590   8
  -6  -2 -16 17.1462 4.24166   6
   2  -6  18 756.726 28.7468   4
   6   2  18 743.987 29.9802   3
   6   2 -18 802.284 24.3988   5
   6   2 -18 774.054 26.3729   4
  -6  -2  18 735.671 31.6963   1
  -2   6  18 758.154 31.6685   1
  -6  -2 -18 762.389 18.5687   2
   2  -6 -18 746.281 29.7676  10
   2  -6  18 728.092 29.7077   9
  -6  -2 -18 758.247 28.4780  10
  -2   6 -18 776.765 27.5571   8
  -2   6  18 792.234 26.6360   8
   6   2  18 763.413 30.2712   9
   6   2  18 781.215 30.6222   8
   6   2 -20 96.8990 14.2290   4
   6   2 -20 137.562 13.8274   5
   2  -6  20 104.534 15.7352   4
  -6  -2  20 103.448 12.7728   3
   6   2  20 117.442 18.3476   3
  -2   6  20 104.863 18.8604   1
  -6  -2  20 141.189 18.7880   1
   6   2 -20 121.515 16.6524  10
  -6  -2 -20 103.348 17.4065  10
   2  -6  20 93.2776 17.7477   9
   6   2  20 100.600 18.6642   9
  -2   6  20 112.306 15.8373   8
   2  -6 -20 100.334 16.4504  10
  -2   6 -20 107.386 15.8659   8
   6   2  20 111.797 18.0889   8
   6   2 -22 198.238 17.3250   4
   2  -6  22 201.153 19.9507   4
   6   2 -22 228.478 15.6941   5
  -2   6  22 262.130 21.2925   3
  -2   6  22 196.912 22.3041   1
   6   2  22 239.668 22.2338   3
  -6  -2  22 257.336 23.0667   1
   2  -6  22 216.563 22.1764   9
   6   2 -22 215.538 20.4464  10
  -2   6  22 244.313 18.7233   8
   6   2  22 183.970 20.9153   9
   2  -6 -22 235.536 21.9139  10
  -6  -2 -22 242.829 21.4554  10
   6   2  22 254.410 21.4553   8
  -2   6  24 902.477 35.1195   3
   6   2 -24 917.480 31.4251   4
   2  -6  24 849.352 34.0719   4
   6   2  24 935.988 37.9996   3
  -2   6  24 887.007 39.6921   1
  -6  -2  24 825.003 39.5032   1
   2  -6 -24 907.592 38.5182  10
  -2   6 -24 914.046 37.4145  10
  -6  -2 -24 820.634 36.6919  10
   2  -6  24 868.227 38.8822   9
   6   2 -24 931.360 36.9709  10
   6   2  24 851.586 38.9024   9
  -2   6  24 911.418 32.3817   8
   6   2  24 887.862 36.5051   8
   2  -6  26 181.637 21.4813   4
  -2   6  26 149.138 20.9754   3
  -2   6  26 183.081 24.7974   1
   6   2  26 216.950 24.4031   3
  -6  -2  26 194.737 25.5176   1
   6   2 -26 185.436 22.0208  10
  -6  -2 -26 192.960 23.1131  10
   2  -6  26 193.041 24.1727   9
  -2   6 -26 177.428 22.4438  10
   2  -6 -26 205.250 24.4746  10
   6   2  26 154.392 23.6426   9
   6   2  26 188.607 23.2820   8
   6   3   1 10437.1 137.188   3
   6   3  -1 10557.4 139.608   5
   6   3   1 10708.2 137.949   5
   3  -6  -1 10614.6 135.539   1
   6   3  -1 10498.5 138.092   1
   6   3  -1 10594.1 134.647   3
  -6  -3   1 10589.7 138.094   1
  -3   6   1 10699.1 135.355   1
   3  -6   1 10650.4 136.848   2
   3  -6   1 10517.8 135.087   1
   6   3   1 10623.2 133.854   9
  -6  -3  -1 10681.1 134.068   9
  -3   6   1 10466.6 138.259   6
   3  -6  -1 10675.6 138.475   6
   6   3  -1 10602.5 139.313   7
  -3   6  -1 10462.1 137.747   6
   3  -6   1 10697.9 137.978   6
   6   3   3 5608.89 78.8793   3
   6   3  -3 5686.53 80.2561   5
   6   3   3 5649.16 75.2060   5
  -6  -3   3 5783.52 78.2151   1
  -3   6   3 5723.18 76.1319   1
   6   3  -3 5590.66 78.0198   1
   6   3   3 5542.91 75.9148   2
   3  -6  -3 5603.41 76.2511   1
   3  -6   3 5611.25 74.7762   2
  -3   6   3 5531.82 76.3007  10
   6   3   3 5631.36 75.1477   9
  -3   6  -3 5672.69 77.9229   9
   6   3   3 5569.45 75.2904  10
  -6  -3   3 5681.28 78.2561   7
   6   3  -3 5537.41 78.0344   7
   3  -6   3 5670.84 76.5545   6
   3  -6  -3 5631.58 77.9287   6
  -3   6  -3 5562.23 76.4156   6
   6   3   5 4092.29 54.2764   5
   6   3  -5 3991.11 62.1332   4
   3  -6   5 4165.14 61.2428   4
   6   3   5 4248.97 63.0457   3
   6   3  -5 4272.84 62.6070   5
   3  -6   5 4082.79 55.2864   2
   6   3  -5 3987.58 60.5701   1
  -3   6  -5 4044.51 55.0933   2
  -6  -3   5 4009.61 60.5326   1
   6   3   5 4100.63 56.0628   2
  -3   6   5 4013.94 59.6491   1
  -3   6   5 4016.08 58.7784  10
   6   3   5 3928.56 58.3582   9
   3  -6  -5 3977.82 58.8970  10
  -6  -3  -5 4034.17 57.9148  10
   3  -6   5 3993.28 59.9919   9
   6   3   5 4079.02 57.7631  10
  -3   6  -5 4091.90 59.7286   9
  -3   6  -5 3967.40 57.4633   6
  -3   6  -5 4106.92 52.8192   7
  -6  -3   5 4084.28 59.7371   7
   3  -6  -5 4128.49 59.8117   6
   3  -6   7 1931.65 35.5811   4
   6   3   7 1899.21 37.6043   3
   6   3  -7 1881.68 36.4552   4
   6   3  -7 1949.05 35.9033   5
  -6  -3  -7 1928.83 30.0617   2
  -6  -3   7 1897.16 35.7233   1
   6   3  -7 1895.67 35.6161   1
  -3   6  -7 1870.94 28.5152   2
  -3   6   7 1932.02 35.9012   1
   6   3   7 1927.49 29.4135   2
   6   3   7 1904.14 34.3918   9
  -6  -3  -7 1901.97 33.2006  10
  -3   6  -7 1947.64 34.4712   9
   6   3   7 1943.26 33.0375  10
   6   3   7 1967.44 37.7147   8
  -3   6   7 1965.41 34.0091  10
   3  -6   7 1913.60 34.8813   9
   3  -6  -7 1943.24 34.2205  10
   6   3  -7 1889.53 26.8441   8
   6   3   7 1921.98 26.2403   5
  -6  -3   7 1877.00 33.7365   7
  -3   6   7 1900.93 31.7141   5
   6   3   7 1879.37 26.1171   6
  -3   6   9 595.490 15.2322   5
   6   3  -9 708.382 20.2068   5
  -6  -3   9 620.110 12.5294   3
   3  -6  -9 586.867 12.4197   4
  -6  -3  -9 568.030 13.6494   2
  -3   6  -9 680.530 18.7763   3
  -3   6  -9 569.587 12.5657   2
  -3   6   9 551.111 20.4882   1
  -6  -3  -9 600.296 17.9183  10
   6   3  -9 616.329 12.6089   8
   3  -6   9 594.887 10.7325   7
   3  -6  11 4260.53 68.2900   4
   3  -6 -11 4163.88 57.6903   4
   6   3  11 4240.51 71.1794   3
  -3   6  11 4035.87 60.7493   5
  -6  -3  11 4127.76 58.8182   3
  -6  -3  11 4093.16 70.4236   1
  -6  -3 -11 4283.41 59.2643   2
  -3   6  11 4147.19 70.9350   1
   6   3  11 4244.90 71.2479   8
   3  -6 -11 4101.26 67.5834  10
   3  -6  11 4134.80 67.7321   9
   6   3 -11 4156.72 58.5960   8
  -3   6  11 4121.18 67.2954  10
   6   3  11 4421.03 70.7119   9
   6   3  13 5187.38 72.6665   4
   3  -6  13 5060.58 81.0989   4
   3  -6 -13 5031.23 69.2411   4
   6   3 -13 5069.36 81.1293   4
   6   3  13 4986.60 84.0192   3
  -3   6 -13 5036.39 78.5929   3
  -6  -3  13 5002.19 71.7394   3
   6   3 -13 4830.14 77.5706   5
  -6  -3  13 5059.17 82.5599   4
  -3   6  13 4816.91 71.7651   5
  -3   6  13 4813.11 84.6110   1
  -6  -3 -13 5023.40 70.6225   2
  -6  -3  13 4952.69 84.6679   1
   3  -6 -13 4936.81 81.0367  10
   3  -6  13 5125.98 81.8570   9
   6   3  13 5122.98 84.1278   9
  -6  -3 -13 5017.89 80.2388  10
   6   3  13 5322.76 85.3624   8
  -6  -3 -13 5062.11 65.7745   6
  -3   6 -13 5103.64 80.7647   8
   6   3 -15 1199.95 29.0951   5
  -6  -3  15 1186.81 32.7440   4
  -6  -3  15 1191.79 25.1203   3
  -3   6  15 1179.12 24.1923   5
  -3   6 -15 1201.46 30.3498   3
   6   3  15 1180.37 24.8663   4
   6   3 -15 1213.27 31.6413   4
   6   3  15 1141.40 33.9115   3
   3  -6  15 1197.51 32.1969   4
   3  -6 -15 1180.02 22.0896   4
  -6  -3 -15 1133.75 23.0640   2
  -3   6  15 1210.41 35.9055   1
  -6  -3  15 1140.54 34.9096   1
   3  -6 -15 1146.03 32.6751  10
   3  -6  15 1211.05 33.2856   9
   6   3  15 1109.62 33.5318   9
  -6  -3 -15 1200.32 31.7728  10
   6   3  15 1176.11 33.8122   8
  -3   6 -15 1125.67 31.6711   8
  -6  -3 -15 1107.82 18.8756   6
   6   3 -17 846.035 25.6555   5
   3  -6  17 914.793 29.6879   4
  -6  -3  17 901.607 29.6029   4
   3  -6 -17 882.625 19.4227   4
   6   3 -17 907.670 28.8938   4
   6   3  17 878.227 31.6769   3
  -3   6  17 878.481 33.2180   1
  -6  -3 -17 875.592 20.3744   2
  -6  -3  17 879.729 32.9717   1
   3  -6  17 946.497 32.1320   9
   6   3  17 831.669 31.0722   9
  -6  -3 -17 906.537 30.0147  10
  -3   6 -17 888.693 30.0529   8
   6   3  17 892.662 31.4082   8
  -3   6  17 851.716 26.0568   8
   3  -6 -17 866.308 30.6891  10
  -6  -3 -17 865.142 16.3534   6
  -6  -3  19-0.77454 12.7513   4
   6   3 -19 15.7521 10.4503   5
   6   3 -19-9.43388 11.9283   4
   3  -6  19-7.23800 13.2810   4
   6   3  19 3.83097 13.7467   3
  -3   6  19 26.5842 14.2267   1
  -6  -3  19 13.4710 9.74281   3
  -6  -3  19-9.58599 14.6150   1
   6   3  19 11.9453 13.8114   9
   3  -6  19 11.0338 14.5149   9
  -3   6  19 19.3818 12.0498   8
   3  -6 -19 5.56498 12.9811  10
  -3   6 -19 7.31937 12.8133   8
  -6  -3 -19-7.77351 12.8953  10
   6   3  19 19.9244 14.4377   8
   6   3  21 2502.49 60.0512   3
   3  -6  21 2432.99 56.0994   4
   6   3 -21 2521.97 49.4530   5
   6   3 -21 2366.19 52.6717   4
  -6  -3  21 2466.77 63.0812   1
  -3   6  21 2433.21 62.7343   1
  -3   6 -21 2510.09 56.4988   8
  -3   6  21 2493.91 52.3012   8
   3  -6 -21 2249.30 58.1738  10
   6   3  21 2325.40 59.5119   9
   3  -6  21 2408.01 60.6221   9
  -6  -3 -21 2368.52 57.2286  10
   6   3  21 2434.35 57.5920   8
  -3   6  23 265.595 22.0824   3
   3  -6  23 313.660 23.0015   4
   6   3 -23 320.068 20.7798   4
  -3   6  23 319.211 27.0428   1
  -6  -3  23 288.057 25.1863   1
   6   3  23 302.478 24.5726   3
  -3   6  23 292.227 20.1903   8
  -3   6 -23 289.345 23.3523  10
   3  -6  23 270.213 24.8731   9
   6   3 -23 346.595 24.9009  10
  -6  -3 -23 304.126 23.8101  10
   6   3  23 276.450 24.3301   9
   3  -6 -23 269.078 23.9648  10
   6   3  23 296.108 24.0595   8
  -3   6  25 2324.17 58.7967   3
   6   3 -25 2305.11 54.2531   4
   3  -6  25 2442.16 59.2989   4
  -3   6  25 2318.41 65.8674   1
  -6  -3  25 2223.16 66.5514   1
   6   3  25 2307.04 62.9280   3
  -3   6 -25 2295.05 61.6451  10
  -6  -3  25 2184.85 60.8621   9
  -6  -3 -25 2405.91 63.3167  10
   3  -6  25 2220.69 64.5722   9
   6   3 -25 2226.34 61.7798  10
   6   3  25 2332.07 64.8186   9
   3  -6 -25 2253.60 63.4036  10
   6   3  25 2404.88 62.1605   8
  -3   6  27-4.34372 17.3977   3
  -6  -3  27 10.8900 21.6793   1
   6   3  27 11.7024 18.7774   3
  -3   6  27 9.37265 20.2992   1
   6   3 -27 9.19570 19.2000  10
  -3   6 -27 8.95996 18.9648  10
  -6  -3 -27 18.6762 19.6890  10
   3  -6  27 14.5727 19.4045   9
   6   3  27-11.9486 19.6976   9
   3  -6 -27-1.39248 21.1020  10
  -6  -3  27 39.1402 18.8410   9
   6   3  27 2.40814 18.4139   8
   4  -6   0 55993.3 699.444   1
   6   4   0 56503.0 701.001   1
   6   4   0 55953.7 699.765   3
   4  -6   0 57411.0 701.861   6
  -4   6   0 56578.6 701.612   6
   6   4   2 6150.67 83.4820   5
   6   4  -2 6219.40 87.1072   4
   6   4   2 6242.29 85.4731   3
   6   4  -2 6197.35 79.2623   3
   4  -6   2 6146.14 81.8511   2
   6   4  -2 6085.21 83.8631   1
   4  -6  -2 6064.46 82.8855   1
  -4   6   2 6135.32 82.8053   1
  -6  -4   2 6086.14 83.6842   1
  -4   6   2 6130.14 82.1622  10
   6   4   2 6205.71 80.3393   9
   4  -6  -2 6237.53 84.7890   6
   4  -6   2 6165.80 83.5409   6
   6   4  -2 6221.24 84.9362   7
  -4   6  -2 6216.55 83.3994   6
   6   4   4 2977.87 48.4864   3
   6   4  -4 2994.04 48.7612   4
   6   4   4 3047.26 42.5142   5
   6   4   4 2906.39 43.5971   2
   4  -6  -4 2938.48 45.4060   1
   6   4  -4 2907.68 45.7312   1
   4  -6   4 2991.08 41.6725   2
  -4   6   4 2976.35 45.1970   1
  -6  -4   4 3025.41 45.9928   1
   6   4   4 2941.99 43.6734   9
  -4   6  -4 3063.87 46.4418   9
   6   4   4 2959.50 44.1773  10
   4  -6  -4 2996.90 44.5219  10
  -4   6   4 2923.29 44.1279  10
   4  -6  -4 3013.09 46.2680   6
  -4   6  -4 2920.00 43.6929   6
   6   4  -4 2923.29 45.4314   7
  -4   6  -4 3025.03 41.3872   7
  -6  -4   4 2926.45 45.4965   7
   6   4   6 1156.41 18.0216   5
   6   4  -6 1174.34 26.3624   4
   6   4   6 1125.09 26.6760   3
  -6  -4   6 1145.82 24.5298   1
   4  -6  -6 1105.72 24.3481   1
  -6  -4  -6 1126.63 21.2717   2
   6   4  -6 1143.20 24.3549   1
  -4   6   6 1120.91 24.2621   1
  -4   6  -6 1174.26 18.4199   2
   6   4   6 1131.62 20.4672   2
   6   4   6 1128.92 22.5151  10
  -4   6   6 1141.64 22.8131  10
   4  -6  -6 1119.42 23.1383  10
  -4   6  -6 1108.33 23.7404   9
   4  -6   6 1124.99 24.3921   9
  -6  -4  -6 1128.46 22.7669  10
   6   4   6 1122.62 18.1018   6
  -4   6   6 1172.31 22.5659   5
  -6  -4   6 1114.18 22.7320   7
  -4   6  -6 1147.41 21.1483   6
   6   4  -8 9.53402 8.75407   5
  -6  -4   8 23.7407 9.40439   1
  -6  -4  -8 6.78732 5.91984   2
  -4   6  -8 14.7415 3.95891   2
  -4   6   8 22.4849 10.1569   1
  -6  -4  -8 15.2732 7.97597  10
   6   4   8 10.4208 7.85278  10
   4  -6  -8 12.0272 8.47403  10
  -6  -4   8 13.9687 7.45869   7
   4  -6   8 17.6166 4.03395   7
   6   4  -8 25.1172 4.75522   8
  -4   6   8 10.5151 6.62424   5
   6   4   8 10.4461 3.27285   6
  -4   6  -8 25.8097 6.10221   6
  -4   6  10 757.263 18.3945   5
   6   4  10 742.764 24.6612   3
   4  -6 -10 757.276 15.7812   4
  -4   6 -10 717.287 13.6799   2
  -6  -4 -10 758.697 17.0315   2
   6   4  10 756.001 24.3961   8
   6   4 -10 812.054 15.8698   8
  -4   6  10 773.590 21.8417  10
   4  -6  10 706.457 21.7671   9
  -6  -4  10 749.372 20.0883   7
   4  -6  10 748.490 14.1167   7
  -6  -4  12 17668.0 235.291   4
   6   4  12 16752.0 235.444   3
  -4   6  12 17535.9 224.186   5
   4  -6 -12 17511.8 221.116   4
   4  -6  12 17370.9 231.966   4
   6   4 -12 17218.9 234.029   4
  -4   6 -12 17112.5 229.918   3
  -4   6  12 17403.1 236.643   1
  -6  -4 -12 17389.4 222.666   2
  -4   6 -12 17137.4 218.335   2
  -6  -4  12 17174.7 235.506   1
  -6  -4 -12 17480.2 230.887  10
   4  -6  12 17226.9 232.678   9
   4  -6 -12 17383.7 232.135  10
   6   4  12 17554.3 236.171   8
   6   4 -12 17244.2 221.910   8
   6   4  12 17044.4 230.339  10
  -4   6 -12 17127.4 232.619   8
  -6  -4 -12 17387.9 217.499   6
   4  -6  14 3193.49 59.5707   4
   4  -6 -14 3325.87 49.9174   4
   6   4  14 3310.09 64.0594   3
  -4   6  14 3324.42 52.2152   5
  -4   6 -14 3324.75 58.9896   3
   6   4  14 3365.72 51.2686   4
  -6  -4  14 3430.19 62.8765   4
   6   4 -14 3287.56 61.2610   4
   6   4 -14 3333.46 57.6993   5
  -6  -4  14 3282.56 64.1916   1
  -6  -4 -14 3387.12 51.2885   2
  -4   6  14 3339.89 65.1146   1
   4  -6 -14 3416.67 61.7643  10
  -4   6 -14 3300.30 60.9017   8
   6   4  14 3257.94 63.7209   8
   4  -6  14 3321.70 61.9442   9
   6   4 -14 3320.62 51.4653   8
  -6  -4 -14 3281.41 60.1778  10
  -6  -4 -14 3329.17 46.2897   6
   4  -6  16 1084.05 31.3158   4
   4  -6 -16 1049.23 21.9721   4
   6   4  16 1073.32 33.8701   3
  -4   6 -16 1056.10 30.0892   3
   6   4 -16 1048.06 31.3097   4
   6   4  16 1066.88 23.4414   4
   6   4 -16 1024.00 28.0635   5
  -6  -4  16 1103.29 32.7634   4
  -4   6  16 1038.78 34.6866   1
  -6  -4 -16 1021.50 22.9331   2
  -6  -4  16 1054.61 34.4256   1
   4  -6  16 1010.23 32.3698   9
  -6  -4 -16 1063.40 31.1611  10
  -4   6 -16 1101.67 32.7682   8
   4  -6 -16 1087.97 32.6389  10
   6   4  16 1041.71 33.3149   8
  -4   6  16 985.664 27.1417   8
  -6  -4 -16 1031.03 18.8028   6
   6   4 -18 378.175 20.5869   4
   4  -6  18 384.302 21.2473   4
   6   4 -18 420.390 19.2496   5
   4  -6 -18 418.026 13.8501   4
  -6  -4  18 397.124 21.9095   4
   6   4  18 410.905 23.8119   3
  -4   6 -18 391.239 21.8054   8
   6   4  18 364.665 22.4443   9
   4  -6 -18 366.110 22.2158  10
  -4   6  18 410.259 19.3188   8
   4  -6  18 379.028 22.8491   9
   6   4  18 381.400 22.8788   8
  -6  -4 -18 435.698 23.2866  10
  -6  -4  18 377.512 23.7856   1
  -4   6  18 418.906 24.9532   1
   4  -6  20 1430.45 40.9327   4
   6   4 -20 1438.84 39.7850   4
   6   4 -20 1495.15 36.3751   5
  -6  -4  20 1446.86 40.9570   4
   6   4  20 1515.50 44.9702   3
  -6  -4  20 1428.80 46.1740   1
  -4   6  20 1509.67 46.6016   1
  -4   6 -20 1500.00 41.8306   8
   4  -6  20 1462.17 45.5219   9
   4  -6 -20 1432.57 43.4573  10
  -6  -4 -20 1480.36 42.9589  10
  -4   6  20 1510.66 37.5048   8
   6   4  20 1376.83 44.1349   9
   6   4  20 1526.04 43.4271   8
   6   4 -22 68.1346 14.9043   4
   4  -6  22 113.512 17.1847   4
   6   4 -22 99.6444 13.1127   5
  -6  -4  22 91.5525 16.4698   4
   6   4  22 76.8381 18.4795   3
  -6  -4  22 86.5043 19.2346   1
  -4   6  22 89.0243 19.1721   1
   4  -6  22 66.6726 18.1420   9
  -4   6  22 102.115 14.7871   8
  -6  -4 -22 96.8715 17.7162  10
  -4   6 -22 97.0895 16.7487   8
   6   4  22 75.4445 17.5672   9
  -4   6 -22 82.9269 16.9140  10
   4  -6 -22 89.2331 18.1976  10
   6   4  22 100.376 17.3080   8
  -4   6  24 2699.63 62.7318   3
   6   4 -24 2652.92 60.0324   4
   4  -6  24 2739.36 63.8649   4
  -6  -4  24 2673.75 70.7657   1
   6   4  24 2660.33 67.6581   3
  -4   6  24 2705.08 71.8891   1
  -6  -4 -24 2779.25 68.5963  10
   6   4  24 2732.29 71.0709   9
   4  -6 -24 2761.36 69.5084  10
  -6  -4  24 2614.99 65.7176   9
   4  -6  24 2617.47 69.7410   9
   6   4 -24 2731.40 66.4463  10
  -4   6 -24 2831.95 67.3329  10
   6   4  24 2725.26 66.3312   8
  -4   6  26 472.559 27.8333   3
   4  -6  26 484.113 28.2913   4
   6   4 -26 495.347 25.9706   4
   6   4  26 600.813 33.9724   3
  -6  -4  26 497.392 33.9632   1
  -4   6  26 558.312 34.8782   1
   6   4  26 460.917 31.9544   9
   4  -6 -26 529.815 33.3227  10
   6   4 -26 494.492 30.6401  10
  -6  -4 -26 505.543 31.6124  10
   4  -6  26 463.536 32.8137   9
  -4   6 -26 493.281 30.6152  10
  -6  -4  26 407.806 29.6430   9
   6   4  26 491.966 30.6221   8
   6   5  -1 4478.84 66.2914   4
   6   5  -1 4389.91 62.5489   1
   5  -6  -1 4442.38 62.8363   1
   5  -6   1 4407.22 62.4888   1
  -6  -5   1 4555.63 62.7224   1
  -5   6   1 4567.14 62.9770   1
   6   5   1 4562.54 58.2356   9
  -5   6   1 4469.92 61.0625  10
  -5   6  -1 4449.53 63.3572   6
   5  -6  -1 4555.84 64.3952   6
   5  -6   1 4536.77 63.4656   6
   6   5  -3 24545.1 314.429   4
   5  -6  -3 24076.4 310.266   1
   6   5  -3 24489.0 309.918   1
  -6  -5   3 24996.1 309.924   1
  -5   6   3 24293.1 310.321   1
   6   5   3 24585.7 309.947   2
   5  -6   3 25149.9 306.902   2
   6   5   3 24057.3 309.559  10
  -5   6   3 23770.1 308.093  10
  -5   6  -3 24682.6 311.941   9
   5  -6  -3 24820.0 308.363  10
   6   5   3 24189.6 306.909   9
  -5   6  -3 24576.0 308.860   6
  -5   6  -3 24242.4 307.977   7
   5  -6   3 24467.2 308.853   6
   5  -6  -3 24886.7 311.628   6
   6   5  -3 24652.3 310.656   7
   6   5  -5 93.7905 10.1690   4
   5  -6   5 82.0658 4.59009   2
   6   5  -5 80.1687 7.41492   1
   5  -6  -5 102.281 8.42192   1
  -6  -5   5 73.9275 7.48880   1
  -6  -5  -5 80.7350 6.76285   2
   6   5   5 78.9854 6.51335   2
  -5   6   5 88.2042 8.00944   1
   5  -6   5 90.7644 8.29645   9
  -5   6  -5 86.4596 8.17523   9
   5  -6  -5 85.8048 6.99228  10
  -5   6   5 83.9155 6.88225  10
   6   5   5 78.0493 7.14132  10
  -5   6   5 68.2420 6.97940   5
  -5   6  -5 90.8226 5.26166   7
  -5   6  -5 87.4340 6.13681   6
  -6  -5   5 79.3102 6.85399   7
   6   5  -5 112.946 7.55204   7
   6   5   5 76.3147 5.11593   6
   6   5   7 1424.78 21.3191   5
  -6  -5  -7 1397.94 25.8328   2
   6   5  -7 1375.38 29.0393   1
   5  -6  -7 1401.00 29.8594   1
   6   5   7 1391.71 24.9799   2
  -6  -5   7 1432.16 29.2509   1
  -5   6   7 1395.78 29.6807   1
  -6  -5  -7 1418.54 27.9364  10
   5  -6  -7 1404.13 27.5396  10
  -5   6   7 1356.19 27.5652  10
   6   5   7 1439.81 27.5292  10
  -6  -5   7 1411.53 26.6743   7
  -5   6   7 1370.50 26.7608   5
   5  -6   7 1390.05 22.7609   7
   6   5   7 1400.08 22.2670   6
  -5   6  -7 1377.28 24.2678   6
  -5   6   9 15210.6 196.949   5
   6   5   9 14703.1 204.440   3
  -6  -5  -9 15009.9 195.162   2
  -5   6  -9 15457.3 188.883   2
   5  -6   9 15093.7 201.939   9
  -5   6  -9 14859.5 193.378   6
   5  -6   9 14774.1 191.381   7
  -6  -5   9 15055.0 196.979   7
   6   5  -9 15013.9 192.050   8
   6   5  11 73.6754 12.8177   3
   5  -6  11 71.2509 10.3658   4
  -5   6  11 76.4667 8.52945   5
   5  -6 -11 71.0574 7.02172   4
  -6  -5  11 73.7562 12.8645   4
   6   5 -11 60.7449 12.4237   4
  -5   6 -11 55.1382 10.5329   3
  -5   6 -11 59.7534 4.05734   2
  -6  -5  11 91.0473 12.4798   1
  -5   6  11 91.9601 12.9712   1
  -6  -5 -11 69.1303 7.66798   2
   6   5  11 96.4275 11.2353  10
   5  -6  11 74.9747 11.2878   9
   5  -6 -11 71.9819 10.8378  10
  -5   6 -11 71.1166 10.8526   9
   6   5  11 88.9314 12.9961   8
  -6  -5 -11 70.9448 10.2332  10
  -6  -5  11 73.4934 9.17709   7
  -5   6 -11 70.2400 6.93293   6
  -5   6 -11 72.2210 11.8160   8
   5  -6  11 70.9694 6.02305   7
   6   5 -11 61.5972 6.84200   8
   5  -6 -13 7119.02 99.1148   4
   6   5 -13 7379.22 111.566   4
   5  -6  13 7229.62 108.806   4
  -6  -5  13 7607.99 113.625   4
  -5   6 -13 7316.29 108.264   3
   6   5 -13 6989.12 107.011   5
   6   5  13 7292.69 113.381   3
  -5   6 -13 7120.79 93.2009   2
  -6  -5 -13 7362.31 100.623   2
  -5   6  13 7311.16 114.499   1
  -6  -5  13 7165.67 112.600   1
   6   5  13 7168.62 112.968   8
  -6  -5 -13 7363.01 108.766  10
   5  -6 -13 7424.16 109.850  10
   6   5 -13 7245.14 99.6707   8
   5  -6  13 7213.30 110.525   9
  -5   6 -13 7257.32 110.823   8
   6   5  13 7260.54 108.221  10
  -6  -5 -13 7249.02 95.3344   6
  -6  -5  13 7564.34 104.025   7
   6   5 -15 9710.09 137.826   5
   5  -6  15 9728.15 140.691   4
   6   5  15 9324.75 144.739   3
   6   5 -15 9611.08 142.569   4
  -5   6 -15 9667.76 139.988   3
   6   5  15 9748.80 128.291   4
  -6  -5  15 9828.14 144.000   4
   5  -6 -15 9412.79 128.714   4
  -5   6 -15 9306.32 122.688   2
  -6  -5  15 9515.93 145.328   1
  -6  -5 -15 9613.28 130.370   2
  -5   6  15 9573.43 146.971   1
   5  -6 -15 9742.15 142.533  10
   6   5 -15 9708.38 130.413   8
  -6  -5 -15 9667.69 141.050  10
   5  -6  15 9546.55 143.124   9
  -5   6 -15 9867.77 143.390   8
   6   5  15 9543.19 145.002   8
  -6  -5 -15 9642.30 124.757   6
   6   5  17 520.227 15.8070   4
  -5   6 -17 530.807 22.3153   3
   5  -6  17 484.177 22.6128   4
   6   5 -17 538.531 21.2390   5
  -6  -5  17 516.007 24.0973   4
   6   5  17 513.581 26.0093   3
   5  -6 -17 476.024 15.5717   4
   6   5 -17 537.668 23.7517   4
  -5   6 -17 487.459 11.6911   2
  -5   6  17 508.170 26.3386   1
  -6  -5  17 473.464 24.9191   1
   5  -6 -17 461.106 24.1329  10
  -5   6  17 516.968 19.5081   8
  -5   6 -17 523.833 24.0647   8
   6   5  17 482.933 25.1111   8
  -6  -5 -17 497.743 23.7984  10
   5  -6  17 489.730 24.3794   9
  -6  -5 -17 498.206 12.8238   6
  -6  -5  19 60.4907 15.0992   4
   6   5 -19 61.7358 12.6352   5
   6   5  19 64.7881 16.3766   3
   6   5 -19 65.8775 14.4869   4
   5  -6  19 73.8453 14.1702   4
   5  -6 -19 71.5045 15.6838  10
   6   5  19 40.6375 14.5929   9
   5  -6  19 52.1972 15.6997   9
   6   5  19 59.6681 16.9380   8
  -6  -5 -19 99.2104 16.2791  10
  -5   6  19 64.7547 13.0258   8
  -5   6 -19 65.1270 15.6382   8
  -6  -5  19 57.9056 17.1330   1
  -5   6  19 60.6307 16.6626   1
   6   5  21 890.958 36.2161   3
  -6  -5  21 958.931 33.4314   4
   6   5 -21 958.133 28.9463   5
   6   5 -21 933.095 32.2594   4
   5  -6  21 846.120 32.3620   4
  -6  -5  21 893.415 37.3681   1
  -5   6  21 878.785 37.7202   1
  -5   6 -21 930.244 34.6627   8
  -6  -5 -21 935.277 34.7126  10
   6   5  21 872.762 35.5459   9
  -5   6 -21 842.401 33.3312  10
   6   5  21 870.299 34.2460   8
  -6  -5  21 859.293 33.0582   9
   5  -6 -21 895.888 35.5264  10
   5  -6  21 850.621 36.3208   9
  -5   6  21 864.634 27.9933   8
   5  -6  23 356.895 23.5043   4
   6   5 -23 370.285 23.8391   4
  -6  -5  23 370.568 24.4169   4
   6   5  23 324.158 26.5372   3
   6   5 -23 348.231 19.7329   5
  -6  -5  23 351.174 28.1533   1
  -5   6  23 367.564 27.2777   1
   5  -6  23 346.150 27.6366   9
  -6  -5 -23 328.674 25.1708  10
   5  -6 -23 369.125 26.3280  10
  -5   6 -23 329.710 24.2160  10
  -6  -5  23 372.326 25.1938   9
   6   5  23 389.455 27.7360   9
   6   5  23 292.653 25.0029   8
   5  -6  25 1321.88 43.4454   4
   6   5  25 1425.85 49.2524   3
  -5   6  25 1279.63 41.6376   3
   6   5 -25 1317.83 41.7777   4
  -5   6  25 1334.90 50.4892   1
  -6  -5  25 1292.04 48.6949   1
   6   5  25 1321.01 49.2922   9
  -6  -5 -25 1286.60 46.6026  10
  -6  -5  25 1264.51 45.4039   9
   5  -6  25 1264.31 48.7224   9
   5  -6 -25 1362.85 47.5557  10
  -5   6 -25 1353.47 45.9138  10
   6   5 -25 1302.10 45.8606  10
   6   5  25 1287.08 45.9666   8
  -5   6  27 975.852 38.0087   3
  -6  -5  27 1027.61 46.6889   1
   6   5  27 969.523 42.9629   3
  -5   6  27 963.224 45.6852   1
   5  -6 -27 943.033 43.1479  10
  -5   6 -27 963.391 42.4060  10
  -6  -5 -27 940.030 42.9311  10
   6   5 -27 962.536 41.9987  10
  -6  -5  27 1048.81 43.1448   9
   6   5  27 876.853 43.2307   9
   5  -6  27 984.084 45.3523   9
   6   5  27 980.494 41.8005   8
   6  -6   0 5449.94 76.8812   1
   6   6   0 5540.03 75.3412   1
   6   6   0 5675.99 79.6925   4
   6  -6   0 5599.81 77.5587   6
   6   6  -2 15773.0 204.302   4
   6   6   2 15518.2 201.050   2
  -6   6   2 15524.6 200.299   1
   6   6  -2 15511.8 198.585   1
  -6  -6   2 15461.0 198.339   1
   6  -6  -2 15442.6 200.314   1
  -6   6   2 15401.4 196.539  10
  -6   6  -2 15281.3 199.087   6
   6  -6   2 15533.6 199.046   6
  -6   6  -2 15381.5 199.568   7
   6   6  -2 15632.1 200.571   7
   6  -6  -2 15855.1 201.287   6
   6   6  -4 165.662 11.4945   4
   6  -6  -4 160.404 9.47461   1
   6   6   4 148.896 8.17273   2
  -6  -6   4 153.033 8.25705   1
   6   6  -4 164.187 8.57714   1
  -6   6   4 154.492 9.27330   1
   6  -6   4 164.869 6.26997   2
   6   6   4 148.160 8.71584  10
  -6  -6   4 157.303 5.00530   9
  -6   6  -4 168.364 9.90016   9
   6  -6  -4 139.546 7.40508  10
  -6   6   4 156.461 7.70065  10
   6  -6   4 142.773 7.35665   6
  -6   6  -4 158.073 7.55778   6
   6   6  -4 158.866 8.42762   7
  -6   6   4 152.845 9.24190   5
  -6   6  -4 161.406 7.46631   7
   6   6  -6 29.9403 8.16225   1
  -6  -6   6 28.5091 7.38826   1
  -6  -6  -6 36.6288 7.34834   2
   6  -6  -6 26.8984 9.16932   1
   6  -6   6 33.3959 3.88681   2
   6   6   6 33.2136 6.61187   2
  -6   6   6 24.1916 7.92360   1
   6   6   6 39.0505 7.84504  10
   6  -6  -6 41.8672 7.50095  10
  -6   6   6 34.0332 7.23678  10
  -6  -6  -6 34.1423 7.88197  10
  -6   6   6 40.2735 8.00875   5
  -6  -6   6 28.1623 6.64416   7
   6   6   6 38.3903 5.43548   6
   6   6  -6 22.3950 6.86584   7
  -6   6  -6 32.1133 5.79976   6
   6   6   8 20.5206 4.12998   5
  -6   6   8 13.5598 7.74279   5
  -6  -6  -8 14.0669 7.05558   2
  -6  -6   8 27.3499 9.28918   1
   6  -6  -8 5.43098 7.71198  10
   6  -6   8 14.7986 5.68495   7
  -6   6  -8 14.3656 5.71006   6
  -6  -6   8 22.5139 7.44714   7
   6   6   8 13.5830 4.70479   6
  -6  -6  10 6212.30 95.6630   4
   6   6 -10 6133.48 95.2281   4
   6  -6 -10 6013.20 83.9109   4
   6  -6  10 6061.17 91.3288   4
  -6   6  10 6161.39 94.4416   1
  -6   6 -10 6061.89 90.8427   3
  -6  -6 -10 6092.10 85.7912   2
   6   6  10 5875.11 89.4956  10
   6  -6  10 6135.88 92.6205   9
  -6  -6 -10 5996.93 90.1111  10
  -6   6 -10 5950.24 91.1587   9
  -6   6 -10 6056.59 93.3233   8
   6  -6  10 6066.03 82.1860   7
  -6   6 -10 5940.35 82.3349   6
  -6  -6  10 6133.43 85.9897   7
   6   6 -10 6165.40 82.8779   8
   6   6 -12 305.822 17.4909   4
   6   6  12 302.824 18.7517   3
   6  -6 -12 305.893 11.5153   4
   6  -6  12 303.534 16.2140   4
  -6  -6  12 300.003 18.4310   4
  -6   6 -12 388.306 17.0328   3
  -6  -6  12 279.867 17.1565   1
  -6   6  12 289.176 17.8200   1
  -6  -6 -12 299.594 12.3919   2
  -6   6 -12 284.283 16.0262   9
   6   6  12 337.262 15.8248  10
   6  -6  12 295.145 16.2942   9
  -6  -6 -12 318.678 16.2918  10
   6  -6 -12 318.809 16.1604  10
  -6   6 -12 296.309 10.3142   6
   6   6 -12 288.086 11.0657   8
  -6  -6  12 284.408 12.5933   7
  -6   6 -12 309.914 17.3251   8
   6  -6  12 287.346 10.1697   7
   6   6 -14 852.273 27.9124   4
   6   6 -14 835.777 25.1025   5
   6   6  14 824.769 17.6869   4
   6  -6  14 838.141 26.1576   4
   6   6  14 883.632 29.5213   3
  -6   6 -14 858.091 26.7219   3
  -6  -6  14 858.392 28.7023   4
   6  -6 -14 801.782 19.8961   4
  -6   6  14 822.616 29.3535   1
  -6  -6  14 831.984 28.2534   1
   6  -6  14 833.439 27.3357   9
   6   6  14 810.670 28.3409   8
   6   6  14 847.393 26.2113  10
  -6   6 -14 816.036 27.8549   8
   6  -6 -14 860.301 27.0671  10
  -6  -6 -14 823.157 26.1505  10
   6   6 -14 852.622 20.3271   8
  -6  -6 -14 816.863 17.1002   6
  -6   6 -14 825.992 18.0405   6
  -6  -6  14 847.949 22.0514   7
  -6   6 -16 739.933 26.5739   3
   6  -6  16 712.622 25.8539   4
  -6   6  16 756.703 21.8466   5
   6   6  16 712.929 30.2183   3
   6  -6 -16 720.694 19.6628   4
   6   6 -16 739.636 27.3179   4
   6   6 -16 777.319 25.3136   5
   6   6  16 749.171 17.8004   4
  -6  -6  16 808.683 29.4270   4
  -6   6  16 769.684 31.2388   1
  -6  -6  16 794.113 29.6727   1
   6  -6  16 733.068 27.6432   9
   6  -6 -16 769.733 27.8581  10
  -6  -6 -16 729.903 26.9466  10
  -6   6 -16 688.988 28.0199   8
   6   6 -16 757.941 20.8360   8
   6   6  16 696.713 29.1179   8
   6  -6 -16 741.991 22.3517   5
  -6  -6 -16 740.053 16.5904   6
  -6   6 -18 871.015 31.2597   3
   6  -6  18 883.545 30.6704   4
   6   6 -18 848.844 27.6530   5
  -6  -6  18 904.286 32.5255   4
   6   6  18 813.826 33.2614   3
   6   6 -18 897.193 31.3464   4
   6   6  18 911.065 33.9620   8
  -6  -6 -18 880.756 32.0834  10
  -6  -6  18 857.669 30.0655   9
   6  -6 -18 848.663 31.5240  10
  -6   6  18 878.873 25.6094   8
   6  -6  18 931.119 33.4638   9
  -6   6 -18 866.018 32.8377   8
  -6  -6  18 907.002 34.5920   1
  -6   6  18 865.880 35.2969   1
   6   6 -20 577.908 26.4577   4
  -6  -6  20 629.454 28.1436   4
   6   6  20 548.930 29.2170   3
   6   6 -20 598.252 23.6787   5
   6  -6  20 564.541 26.4115   4
  -6  -6 -20 555.198 28.2619  10
  -6   6  20 639.432 23.0346   8
  -6   6 -20 579.930 26.4590  10
   6  -6  20 632.835 30.9836   9
  -6   6 -20 555.446 27.9877   8
   6   6  20 623.428 29.3445   8
  -6  -6  20 602.936 26.9781   9
   6  -6 -20 618.544 28.6652  10
  -6  -6  20 576.220 30.1560   1
  -6   6  20 608.641 31.7099   1
   6  -6  22 451.620 25.7906   4
   6   6  22 529.395 30.3613   3
   6   6 -22 476.961 26.1475   4
  -6  -6  22 412.651 25.3577   4
   6   6 -22 478.703 22.6984   5
  -6  -6  22 464.877 29.5865   1
  -6   6  22 491.264 30.1443   1
   6  -6 -22 436.523 27.4321  10
   6   6  22 407.676 27.2107   9
  -6  -6 -22 486.130 27.5411  10
  -6   6 -22 471.336 26.6012  10
   6   6  22 442.191 28.2193   8
  -6  -6  22 423.047 25.4284   9
   6  -6  22 441.506 29.2929   9
  -6   6 -22 434.843 26.7199   8
   6   6  24 27.6066 20.7227   3
  -6  -6  24 28.2877 18.4427   4
   6   6 -24 1.92176 16.7525   4
   6  -6  24 28.9892 17.9291   4
  -6   6  24 6.44995 17.1230   3
  -6   6  24-1.42303 21.0030   1
  -6  -6  24 13.4461 19.7685   1
  -6  -6  24 8.83027 19.1635   9
  -6  -6 -24 19.3826 20.1290  10
  -6   6 -24-4.37946 18.7406  10
   6  -6  24 9.50166 19.1609   9
   6  -6 -24 2.43826 19.7236  10
   6   6  24 20.8274 20.4391   9
   6   6  24-3.44915 17.8662   8
  -6   6  26 37.0937 15.7272   3
   6  -6  26 63.1238 17.6236   4
   6   6 -26 39.4700 15.5167   4
  -6   6  26 83.4682 21.0748   1
   6   6  26 46.8718 20.1911   3
  -6  -6  26 57.3269 20.2236   1
  -6   6 -26 69.9142 18.7082  10
  -6  -6  26 54.6614 18.4514   9
   6   6 -26 52.7231 18.3149  10
   6   6  26 41.4425 18.9017   9
   6  -6  26 41.2483 20.1774   9
  -6  -6 -26 34.7140 18.7362  10
   6  -6 -26 22.7031 18.4981  10
   6   6  26 58.5344 19.5782   8
   6   7  -1 5251.62 76.7573   4
   6   7   1 5091.61 74.6182   4
   6   7  -1 5148.93 70.4888   1
   6   7   1 5158.60 74.9147   2
   7  -6   1 5154.44 73.5244   1
  -7   6   1 5331.52 73.7996   1
   7  -6  -1 5079.59 73.4305   1
  -7   6   1 5161.80 68.5022  10
   7  -6   1 5196.01 72.7521   6
  -7   6   1 5023.43 74.6959   5
   7  -6  -1 5162.72 73.7113   6
  -6  -7   3 15847.4 209.414   4
   6   7  -3 15685.8 209.145   4
   6   7  -3 15714.8 202.184   1
  -6  -7   3 15891.2 202.124   1
   7  -6  -3 15500.4 205.319   1
   6   7   3 15663.4 204.782   2
  -7   6   3 15592.2 205.331   1
  -7   6  -3 15651.1 206.253   9
  -7   6   3 15912.2 200.461  10
   7  -6  -3 15875.6 200.677  10
   6   7  -3 15471.7 203.923   7
  -7   6  -3 15789.5 203.297   7
  -7   6   3 15685.4 206.009   5
   7  -6   3 16171.0 202.539   6
   7  -6  -5 40.2037 8.99590   1
   7  -6   5 42.2755 4.45162   2
  -7   6   5 40.5000 8.26569   1
  -6  -7  -5 30.6415 7.74435   2
  -6  -7   5 44.9299 7.49745   1
   6   7   5 44.4982 7.39508   2
   6   7  -5 44.3411 7.50836   1
   7  -6  -5 36.5813 6.67333  10
   6   7   5 35.3327 7.32243  10
  -7   6   5 27.6558 6.70009  10
  -6  -7   5 48.0034 4.58132   9
   6   7   5 31.4726 5.95354   6
  -7   6  -5 17.7506 9.73541   8
   6   7  -5 40.0704 6.89120   7
  -7   6   5 37.5391 8.39495   5
  -7   6  -5 42.6866 6.43758   6
  -7   6  -5 29.3039 6.01420   7
   7  -6   5 36.4680 6.05596   6
  -6  -7  -7 2052.62 35.8095   2
  -6  -7   7 1972.27 36.6466   1
   6   7   7 2074.98 35.0888   2
   7  -6   7 2060.51 28.4417   2
  -7   6   7 2035.23 35.6069  10
  -6  -7   7 1998.45 32.4113   9
   7  -6  -7 1962.99 35.2424  10
   7  -6   7 2021.34 33.2201   7
   6   7   7 1998.18 32.1988   6
  -7   6  -7 2017.28 32.1826   6
  -6  -7   9 2016.15 44.1657   4
   6   7  -9 2048.88 43.6918   4
   7  -6  -9 2107.45 42.0687   1
  -6  -7  -9 2083.29 36.6682   2
  -6  -7   9 2029.71 35.7074   9
   6   7   9 2045.82 39.0169  10
   7  -6   9 2124.30 41.5526   9
  -7   6  -9 2101.00 40.4497   9
   6   7   9 2033.82 32.3629   6
  -6  -7   9 2032.26 35.1415   7
  -7   6  -9 2070.22 42.2956   8
   7  -6   9 2061.36 33.7185   7
  -7   6  -9 2088.12 32.4590   6
   6   7 -11 401.979 19.2619   4
   7  -6 -11 373.784 13.0165   4
   7  -6  11 387.881 17.1060   4
  -6  -7  11 386.455 19.3571   4
  -6  -7  11 373.746 17.6619   1
  -7   6 -11 390.155 17.2455   3
  -7   6  11 402.997 19.2341   1
  -6  -7 -11 383.494 13.9855   2
   7  -6 -11 391.557 16.5264  10
  -6  -7 -11 391.204 17.1043  10
  -7   6 -11 385.887 17.1147   9
   7  -6  11 378.925 17.3939   9
   6   7  11 401.476 16.5746  10
  -7   6 -11 381.244 10.9381   6
   6   7 -11 370.750 12.3992   8
  -7   6 -11 360.064 17.9965   8
  -6  -7  11 409.169 13.6360   7
   7  -6  11 377.275 11.9613   7
   7  -6 -13 2929.87 46.9687   4
  -6  -7  13 2965.92 58.7708   4
  -7   6  13 2886.05 49.6912   5
   7  -6  13 2871.52 53.8472   4
   6   7 -13 2952.34 57.7427   4
  -7   6 -13 2913.68 54.8176   3
  -6  -7  13 2873.30 56.3938   1
  -7   6  13 2855.14 58.7369   1
  -7   6 -13 2836.60 56.7847   8
   6   7  13 2777.85 53.2188  10
   7  -6  13 2979.53 56.3850   9
   7  -6 -13 2986.11 54.7242  10
  -6  -7  13 2869.61 51.8481   9
  -6  -7 -13 2884.11 54.3903  10
  -6  -7 -13 2774.88 43.4828   6
   7  -6  13 2871.23 45.0680   7
   6   7 -13 2895.99 46.1540   8
  -7   6 -13 2804.09 42.9421   6
  -6  -7  13 2924.63 47.4204   7
   6   7 -15 2166.40 48.4066   4
   6   7  15 2050.82 32.9082   4
   7  -6  15 2149.74 45.2215   4
  -6  -7  15 2049.34 48.3157   4
  -7   6  15 2017.07 39.6612   5
  -7   6 -15 2073.94 45.5800   3
   6   7  15 2131.79 49.8882   3
   7  -6 -15 1974.45 37.2207   4
  -6  -7  15 1968.30 47.2597   1
  -7   6  15 2018.09 49.5094   1
   6   7  15 2028.22 44.7212  10
  -7   6 -15 2111.87 48.6847   8
   6   7  15 2117.09 48.9921   8
  -6  -7 -15 2095.00 46.1186  10
  -6  -7  15 1999.91 43.1486   9
   7  -6  15 2038.52 47.0007   9
   7  -6 -15 1969.67 45.6619  10
   6   7 -15 2005.55 37.3918   8
   7  -6 -15 2035.49 40.9676   5
  -7   6 -15 2040.05 33.3640   6
  -6  -7 -15 2071.35 33.9436   6
  -6  -7  15 2089.93 38.3840   7
  -7   6  17 1491.60 33.2859   5
  -7   6 -17 1563.68 40.3227   3
   6   7 -17 1543.69 41.4376   4
   6   7 -17 1548.86 37.8595   5
   6   7  17 1561.31 44.0093   3
   7  -6  17 1544.69 39.5345   4
  -6  -7  17 1587.65 43.0104   4
  -6  -7 -17 1514.69 32.7784   2
  -7   6  17 1521.97 44.6415   1
  -6  -7  17 1527.36 42.9874   1
  -7   6 -17 1561.51 43.1397   8
  -6  -7  17 1470.66 38.2170   9
   7  -6 -17 1478.46 40.8923  10
  -6  -7 -17 1516.71 40.5929  10
   6   7  17 1541.04 43.0223   8
   7  -6  17 1490.83 42.3688   9
  -6  -7  17 1487.89 32.3479   7
  -6  -7 -17 1485.79 27.5958   6
   7  -6 -17 1514.89 34.5089   5
  -6  -7  19 165.352 18.7980   4
   7  -6  19 179.151 17.4094   4
   6   7  19 182.209 20.7317   3
   6   7 -19 169.269 15.5966   5
   6   7 -19 174.671 18.5590   4
   6   7  19 149.209 19.7441   8
  -7   6 -19 135.984 16.8485  10
  -6  -7  19 184.918 17.4133   9
  -7   6 -19 162.223 20.1723   8
  -6  -7 -19 197.338 19.6587  10
  -7   6  19 183.165 14.1421   8
   7  -6 -19 186.370 18.9007  10
   7  -6  19 182.286 19.5779   9
  -6  -7  19 179.798 20.2362   1
  -7   6  19 201.782 21.0326   1
  -6  -7 -19 170.869 13.5628   2
   6   7 -21 1289.56 40.0889   4
   6   7  21 1296.24 44.3809   3
   6   7 -21 1332.44 36.3998   5
  -6  -7  21 1303.48 42.0322   4
   7  -6  21 1399.79 40.3929   4
  -7   6  21 1318.98 46.2388   1
  -6  -7  21 1272.66 43.9444   1
  -6  -7 -21 1378.09 43.5618  10
  -6  -7  21 1210.96 39.3743   9
   7  -6 -21 1350.26 42.9778  10
  -7   6 -21 1315.57 40.7942  10
   6   7  21 1351.69 43.6275   8
  -7   6 -21 1348.76 43.0836   8
   7  -6  21 1273.58 45.3481   9
   7  -6  23 32.0040 17.2691   4
   6   7  23 35.6591 19.4826   3
  -6  -7  23 62.6688 18.0349   4
   6   7 -23 67.7972 17.7272   4
   6   7 -23 66.2456 15.7111   5
  -7   6  23 62.6123 21.1729   1
  -6  -7  23 51.0451 19.4561   1
  -7   6 -23 36.2063 17.9465  10
  -6  -7  23 51.9610 18.7965   9
   7  -6  23 57.8915 21.6498   9
  -6  -7 -23 58.7425 19.8576  10
   7  -6 -23 63.8685 19.0091  10
   6   7  23 47.0162 19.0348   9
   6   7  23 56.8824 19.8997   8
   6   7  25 34.3399 18.3696   3
  -6  -7  25 40.5837 17.3689   4
   6   7 -25 28.8010 15.1868   4
  -7   6  25 35.2086 15.4712   3
   7  -6  25 34.3737 16.9109   4
  -7   6  25 51.3367 21.5419   1
  -6  -7  25 33.5695 19.3683   1
  -6  -7 -25 31.1665 18.6815  10
   7  -6  25 40.6763 19.5314   9
  -6  -7  25 25.2430 17.0703   9
   7  -6 -25 48.5744 18.5386  10
  -7   6 -25 22.8747 16.3200  10
   6   7  25 29.9569 18.1792   9
   6   7  25 25.4448 18.3325   8
  -6  -7  27 36.5607 21.0466   1
  -7   6  27 62.0534 21.9537   1
   6   7  27 37.9818 20.1947   3
  -7   6 -27 48.8313 19.2554  10
   7  -6  27 14.0800 20.8846   9
   6   7 -27 52.8737 18.9785  10
  -6  -7 -27 4.27053 18.2696  10
   7  -6 -27 27.8324 19.6061  10
   6   7  27 16.3383 18.6173   9
  -6  -7  27 22.8173 17.8219   9
   6   7  27 44.6462 19.6869   8
   5   7   0 3606.67 56.9353   4
   5   7   0 3722.88 51.3914   1
   5   7   0 3723.99 56.7042   2
   7  -5   0 3546.31 55.2026   1
  -7   5   0 3791.54 49.4482  10
   7  -5   0 3836.41 54.7498   6
  -7   5   0 3748.20 56.2890   5
   5   7   2 3201.23 48.7925   4
   5   7  -2 3211.08 52.0091   4
  -5  -7   2 3267.31 51.9932   4
   7  -5  -2 3071.32 49.3521   1
   5   7  -2 3177.94 45.6722   1
  -5  -7   2 3225.00 45.5494   1
   5   7   2 3178.21 49.3000   2
  -7   5   2 3235.90 49.6670   1
  -7   5   2 3222.04 44.2771  10
  -7   5   2 3197.99 50.0078   5
  -7   5  -2 3218.70 48.9070   7
   7  -5   2 3284.12 47.2662   6
   5   7  -4 12453.6 171.223   4
  -5  -7   4 12622.9 171.352   4
  -5  -7  -4 12708.8 166.791   2
   7  -5  -4 12493.4 167.912   1
  -5  -7   4 12786.2 163.982   1
  -7   5   4 12741.1 168.027   1
   5   7  -4 12496.7 163.940   1
   5   7   4 12790.7 166.058   2
   7  -5  -4 12857.1 162.872  10
  -5  -7   4 12658.1 159.593   9
  -7   5  -4 12881.7 167.921   9
   5   7   4 12654.3 166.623  10
  -7   5   4 12509.1 162.844  10
   5   7   4 12566.1 164.020   6
  -7   5  -4 12574.8 169.090   8
   5   7  -4 12793.0 164.405   7
  -7   5  -4 12562.4 164.585   7
   7  -5   4 12849.4 162.839   6
  -7   5   4 12555.8 167.562   5
  -7   5   6 3683.02 56.5202   5
   5   7   6 3627.61 54.7538   2
   7  -5  -6 3634.91 58.6461   1
  -7   5   6 3584.50 58.2524   1
  -5  -7   6 3639.39 55.1336   1
  -5  -7  -6 3606.89 55.5754   2
   7  -5   6 3701.61 47.8955   2
  -7   5   6 3685.65 54.3279  10
  -5  -7   6 3541.80 51.2876   9
   7  -5  -6 3701.39 54.2533  10
   5   7   6 3566.49 52.3040   6
   5   7  -6 3672.14 53.0196   7
  -7   5  -6 3596.96 51.1645   6
   7  -5   6 3619.59 53.5214   7
   7  -5  -6 3678.13 57.3642   5
   7  -5   6 3593.30 51.1951   6
   5   7  -8 3623.15 63.4053   4
   5   7  -8 3787.18 49.6187   3
  -5  -7  -8 3703.32 56.6777   2
  -5  -7   8 3586.88 58.7098   1
   7  -5  -8 3728.88 57.5708  10
   7  -5   8 3650.21 60.3972   9
  -5  -7   8 3616.04 54.7429   9
   7  -5  -8 3669.19 58.7542   5
   7  -5   8 3642.79 54.3715   7
  -7   5  -8 3676.30 51.4378   6
  -5  -7   8 3636.19 53.8001   7
   5   7   8 3720.36 52.9148   6
   5   7 -10 72.8025 12.3684   4
  -7   5  10 78.8860 11.7416   1
  -5  -7 -10 69.2161 8.38550   2
  -7   5 -10 62.9802 10.5077   3
  -7   5 -10 66.4693 10.0314   9
   5   7  10 46.6571 8.97983  10
   7  -5  10 57.7048 10.3068   9
  -5  -7 -10 75.4788 9.91013  10
  -5  -7  10 62.5965 8.66048   9
  -7   5 -10 48.4956 11.4795   8
  -5  -7  10 69.6880 6.98576   7
   7  -5  10 60.5382 6.96967   7
  -5  -7 -10 61.2963 6.65958   6
  -7   5 -10 63.6867 5.38168   6
   5   7 -12 10718.0 155.267   4
  -7   5 -12 10687.0 151.994   3
   7  -5 -12 10634.1 144.289   4
   7  -5  12 10882.7 150.700   4
   5   7  12 10892.5 137.488   4
  -5  -7  12 10934.6 156.684   4
  -7   5  12 11141.6 156.977   1
  -5  -7  12 10448.9 152.956   1
   5   7  12 10660.6 150.437  10
  -7   5 -12 10864.1 154.806   8
   7  -5 -12 10605.7 150.941  10
   7  -5  12 10620.0 153.191   9
  -5  -7 -12 10846.4 151.580  10
  -5  -7 -12 10650.5 141.047   6
   5   7 -12 10552.2 143.344   8
  -5  -7  12 10768.6 142.676   7
  -7   5 -12 10633.9 138.374   6
  -7   5  14 878.601 23.5337   5
  -7   5 -14 931.076 28.2270   3
   5   7 -14 947.866 29.8185   4
   5   7  14 880.755 17.4477   4
  -5  -7  14 916.520 29.7478   4
   7  -5  14 901.835 26.8383   4
   7  -5 -14 947.260 22.7294   4
  -5  -7  14 897.312 29.1368   1
  -7   5  14 901.711 30.7011   1
  -7   5 -14 946.079 30.5390   8
   7  -5 -14 916.735 28.2100  10
   7  -5  14 959.210 29.2126   9
   5   7  14 910.037 27.2045  10
  -5  -7  14 950.702 26.9418   9
  -5  -7 -14 947.679 28.3460  10
  -5  -7  14 894.112 21.4337   7
  -5  -7 -14 910.679 19.7101   6
  -7   5 -14 926.910 17.6788   6
   5   7 -14 912.637 22.4720   8
   7  -5 -14 879.554 24.5694   5
   5   7  16 487.017 25.0435   3
  -5  -7  16 506.178 23.9854   4
   5   7  16 480.585 12.8246   4
  -7   5  16 439.222 17.6437   5
  -7   5 -16 493.575 22.2140   3
   7  -5  16 475.590 20.6514   4
   5   7 -16 506.895 24.0533   4
  -5  -7  16 510.575 24.8527   1
  -5  -7 -16 487.374 17.8157   2
  -7   5  16 435.384 24.7028   1
  -7   5 -16 485.469 23.9435   8
   7  -5  16 487.266 23.3963   9
   7  -5 -16 512.258 23.3520  10
  -5  -7 -16 470.554 22.5539  10
  -5  -7  16 452.225 21.0168   9
   5   7  16 523.157 24.4120   8
  -5  -7  16 481.110 16.3364   7
   7  -5 -16 476.207 18.9657   5
  -5  -7 -16 450.919 14.0064   6
  -7   5 -16 499.221 12.5756   6
   7  -5  18 76.7384 14.1260   4
  -5  -7  18 64.4898 15.8798   4
   5   7 -18 85.6790 16.4615   4
   5   7  18 109.330 18.1484   3
   5   7 -18 84.0217 13.5570   5
  -5  -7  18 87.5985 16.6990   1
  -5  -7 -18 93.7038 11.4833   2
  -7   5  18 100.680 18.2103   1
  -5  -7  18 95.9007 15.3075   9
   7  -5 -18 66.5703 15.2345  10
  -7   5 -18 104.060 15.8252  10
  -5  -7 -18 78.5210 15.3732  10
   5   7  18 83.3364 17.0506   8
  -7   5 -18 88.0965 17.0022   8
   7  -5  18 90.6709 15.9349   9
   7  -5 -18 80.4726 12.0291   5
   5   7 -20 155.830 15.2501   5
   5   7 -20 141.503 17.7861   4
  -5  -7  20 118.589 17.9386   4
   7  -5  20 144.739 16.6823   4
   5   7  20 167.898 19.9820   3
  -5  -7 -20 135.024 12.9382   2
  -7   5  20 134.557 20.1647   1
  -5  -7  20 163.931 20.6318   1
   7  -5  20 136.601 19.8486   9
  -7   5 -20 129.442 18.3451   8
  -5  -7  20 167.620 18.0803   9
   7  -5 -20 168.507 18.9484  10
  -5  -7 -20 150.804 19.6176  10
  -7   5 -20 145.204 17.7781  10
   5   7  20 169.715 19.1117   8
   7  -5 -20 171.394 13.8591   5
   5   7  22 982.182 39.0494   3
   7  -5  22 956.672 33.8310   4
  -5  -7  22 907.287 35.3332   4
   5   7 -22 880.605 29.5239   5
   5   7 -22 868.658 33.3769   4
  -7   5 -22 900.946 34.8055  10
   5   7  22 906.159 36.4088   8
  -5  -7 -22 920.217 37.3987  10
  -5  -7  22 844.782 34.7248   9
   7  -5 -22 884.124 35.8048  10
   7  -5  22 853.348 38.9778   9
  -7   5  22 951.348 40.5146   1
  -5  -7  22 874.234 38.0241   1
   7  -5  24 2874.93 64.8580   4
   5   7 -24 2942.61 66.2458   4
   5   7  24 2712.78 70.8039   3
  -7   5  24 2985.32 63.0361   3
  -5  -7  24 3018.67 69.1613   4
  -5  -7  24 3005.09 74.3586   1
  -7   5  24 2935.69 75.6337   1
  -5  -7  24 2971.41 68.5541   9
   7  -5 -24 2976.64 71.5259  10
  -7   5 -24 2970.43 68.1622  10
   7  -5  24 2853.47 74.0130   9
   5   7  24 2909.55 69.2669   8
  -5  -7 -24 2926.20 72.0511  10
   5   7  26 130.289 22.9453   3
  -5  -7  26 139.058 20.0216   4
  -7   5  26 131.415 23.7647   1
  -5  -7  26 150.319 22.7148   1
  -5  -7  26 160.042 21.7914   9
   5   7  26 142.327 22.4123   9
  -5  -7 -26 149.692 22.8083  10
   7  -5  26 119.248 22.8544   9
   7  -5 -26 112.905 21.5741  10
  -7   5 -26 106.588 19.5996  10
   5   7  26 133.084 20.9379   8
  -4  -7   1 1707.23 30.5424   4
   4   7   1 1606.35 28.5687   4
   4   7  -1 1568.50 30.2351   4
   7  -4   1 1601.66 28.7775   1
   4   7  -1 1653.00 29.7157   2
  -7   4   1 1644.06 29.1150   1
   4   7   1 1583.15 28.8020   2
   7  -4  -1 1587.93 29.0041   1
   4   7  -1 1661.09 24.3696   1
  -7   4   1 1625.04 22.9983  10
  -7   4   1 1583.79 29.2289   5
  -7   4  -1 1575.88 28.7519   5
  -7   4  -1 1592.35 28.9132   7
   4   7   3 3564.90 51.4092   4
  -4  -7   3 3566.74 56.7854   4
   4   7  -3 3433.28 56.4574   4
   4   7  -3 3498.79 49.9161   1
   4   7   3 3548.53 53.2851   2
   7  -4  -3 3519.81 54.4758   1
  -4  -7   3 3624.61 49.9093   1
  -4  -7  -3 3632.46 54.0144   2
  -7   4   3 3601.27 54.7783   1
   4   7  -3 3592.75 47.5376   9
   7  -4  -3 3653.92 49.1609  10
  -7   4   3 3571.91 49.2659  10
  -7   4  -3 3544.50 54.0785   9
  -7   4  -3 3586.45 54.9964   8
   7  -4   3 3559.49 50.2917   6
   7  -4   3 3503.61 52.9391   7
   4   7   3 3629.90 52.0648   6
  -7   4  -3 3522.43 52.6048   7
  -7   4   3 3538.52 54.1921   5
   7  -4  -3 3577.44 54.6690   5
  -7   4   5 9528.39 130.902   5
   4   7   5 9799.12 125.632   4
   4   7  -5 9582.31 135.124   4
  -4  -7   5 9373.95 135.124   4
  -7   4   5 9768.40 132.495   1
  -4  -7  -5 9878.76 130.126   2
   7  -4  -5 9663.93 132.567   1
   4   7   5 9641.85 129.428   2
  -4  -7   5 9748.96 128.057   1
  -4  -7   5 9575.08 125.185   9
   4   7   5 9814.50 130.630  10
   7  -4  -5 9655.60 127.287  10
  -7   4  -5 9835.60 131.632   9
   7  -4   5 9256.80 131.377   9
   4   7   5 9737.69 127.420   6
   7  -4   5 9483.57 128.520   7
   7  -4   5 9964.26 125.103   6
   4   7  -5 9943.70 126.527   7
  -7   4  -5 9766.39 133.413   8
   7  -4  -5 9869.90 131.797   5
  -7   4   7 2101.80 36.7172   5
  -4  -7  -7 2043.85 35.6376   2
  -4  -7   7 2057.29 36.5034   1
   7  -4  -7 2046.74 35.3621  10
  -4  -7   7 2013.39 33.3376   9
   7  -4  -7 2057.56 37.2748   5
   4   7   7 2002.78 32.5366   6
  -7   4  -7 2040.69 30.2006   6
  -4  -7  -7 2033.20 33.3115   6
   7  -4   7 2026.29 33.8895   7
   4   7  -9 15.9235 11.9859   4
   4   7  -9 15.4119 5.04360   3
  -4  -7  -9 12.3086 7.62666   2
   7  -4  -9 23.3853 10.7786   1
  -4  -7   9 10.2401 8.89913   1
   7  -4   9 6.77184 9.55489   9
  -4  -7   9 25.0812 7.65552   9
   4   7   9 8.46592 8.53225  10
   7  -4  -9 10.2622 8.59201  10
   7  -4  -9 10.5550 8.34299   5
  -4  -7  -9 12.2335 5.82451   6
   7  -4   9 13.9878 6.63828   7
  -4  -7   9 11.8783 5.45330   7
  -7   4  -9 21.0967 4.32275   6
   7  -4 -11 707.110 18.6320   4
   4   7  11 683.842 12.3298   4
   4   7 -11 730.186 24.2990   4
  -4  -7  11 726.786 24.5066   4
  -7   4 -11 686.822 22.2498   3
  -7   4  11 667.494 23.5288   1
   7  -4 -11 659.062 20.9352  10
   7  -4  11 639.921 21.9883   9
   4   7  11 680.510 20.9941  10
  -7   4 -11 685.105 21.6847   9
  -4  -7 -11 676.990 21.5364  10
  -7   4 -11 675.018 23.5517   8
  -4  -7 -11 690.249 16.3719   6
  -7   4 -11 674.445 12.9247   6
  -4  -7  11 720.029 16.0170   7
   4   7 -11 697.631 17.9453   8
   4   7  13 2143.61 31.2982   4
  -7   4  13 2068.26 39.8515   5
   7  -4 -13 2143.14 38.9087   4
  -7   4 -13 2159.56 44.7189   3
  -4  -7  13 2132.44 46.9379   4
   4   7 -13 2237.38 46.8794   4
   7  -4  13 2183.80 42.5946   4
  -4  -7  13 2095.30 45.4796   1
  -7   4  13 2187.28 48.7145   1
  -4  -7  13 2125.25 42.6656   9
   7  -4  13 2157.97 45.6837   9
  -7   4 -13 2143.16 47.1418   8
   4   7  13 2220.19 44.3125  10
   7  -4 -13 2154.80 44.3037  10
  -4  -7 -13 2151.69 44.7298  10
  -7   4 -13 2091.70 31.3058   6
  -4  -7  13 2116.81 35.7125   7
   4   7 -13 2046.38 38.2713   8
  -4  -7 -13 2119.78 35.5566   6
   4   7  15 584.277 12.9324   4
  -4  -7  15 584.553 24.6968   4
   7  -4  15 626.956 22.2291   4
   4   7 -15 559.178 24.3894   4
  -7   4 -15 534.460 23.3187   3
  -7   4  15 585.621 19.5870   5
  -7   4  15 543.341 26.1924   1
  -4  -7 -15 544.737 18.7732   2
  -4  -7  15 556.917 24.6835   1
  -4  -7 -15 589.430 23.3952  10
  -7   4  15 596.752 17.3453   8
   7  -4 -15 599.702 23.9512  10
  -7   4 -15 602.998 25.6510   8
   4   7  15 563.176 22.6517  10
   4   7  15 575.421 24.1591   8
   7  -4  15 578.527 24.3761   9
  -7   4 -15 567.381 21.9201  10
  -4  -7  15 514.230 22.2303   9
  -4  -7  15 531.229 16.1341   7
   7  -4 -15 595.633 20.3261   5
  -4  -7 -15 586.656 16.1966   6
  -7   4 -15 546.075 12.3327   6
  -4  -7  17 1124.08 35.1995   4
   4   7  17 1152.78 36.6430   3
   7  -4  17 1094.04 31.2362   4
   4   7 -17 1106.24 33.7926   4
  -7   4  17 1047.85 36.9812   1
  -4  -7  17 1129.61 36.2820   1
  -4  -7 -17 1146.03 27.9474   2
  -7   4 -17 1142.86 32.9118  10
  -4  -7  17 1112.51 33.1434   9
  -4  -7 -17 1169.25 34.8741  10
  -7   4 -17 1061.93 34.9610   8
   7  -4  17 1147.30 36.9217   9
   7  -4 -17 1106.06 34.1574  10
   4   7  17 1097.92 34.6829   8
   4   7 -17 1081.76 28.2051   8
   7  -4 -17 1171.93 29.1381   5
  -4  -7 -17 1124.11 24.0718   6
  -7   4 -17 1079.42 19.7199   6
  -4  -7  17 1071.78 24.7973   7
   7  -4 -19 2691.65 48.7242   4
   7  -4  19 2591.01 54.3836   4
   4   7  19 2663.85 61.6043   3
   4   7 -19 2689.04 58.1421   4
  -4  -7  19 2737.40 59.5034   4
   4   7 -19 2646.53 52.4690   5
  -7   4  19 2691.68 64.7913   1
  -4  -7 -19 2634.02 49.6999   2
  -4  -7  19 2731.63 62.2449   1
   4   7 -19 2610.65 50.4787   8
   7  -4  19 2756.50 63.6124   9
  -4  -7  19 2589.00 57.8447   9
   7  -4 -19 2543.71 58.5819  10
  -7   4 -19 2624.04 59.9557   8
   4   7  19 2675.17 59.3450   8
  -4  -7 -19 2671.71 60.0464  10
  -7   4 -19 2595.43 57.0733  10
   7  -4 -19 2651.31 50.2686   5
  -4  -7  21 1675.84 47.1504   4
   7  -4  21 1634.87 43.1218   4
   4   7 -21 1706.59 45.4052   4
   4   7 -21 1695.63 40.6564   5
   4   7  21 1740.19 50.2684   3
  -4  -7  21 1747.08 50.2513   1
  -7   4  21 1724.51 52.7254   1
  -4  -7 -21 1692.88 38.4529   2
   7  -4 -21 1755.47 48.6349  10
   4   7  21 1765.14 48.5985   8
   7  -4  21 1625.10 51.3058   9
  -4  -7 -21 1701.77 49.0295  10
  -7   4 -21 1769.26 47.2217  10
  -4  -7  21 1573.58 46.3725   9
   7  -4 -21 1688.44 38.5331   5
  -7   4  23 429.087 23.3003   3
   4   7 -23 409.880 21.1637   5
   4   7 -23 402.536 25.4906   4
  -4  -7  23 416.649 26.7178   4
   7  -4  23 381.998 23.6974   4
   4   7  23 495.444 29.2649   3
  -7   4  23 415.888 30.4159   1
  -4  -7  23 422.464 28.8893   1
  -4  -7  23 424.622 26.4135   9
  -7   4 -23 468.949 27.2089  10
  -4  -7 -23 403.014 27.3566  10
   4   7  23 471.575 27.5816   8
   7  -4  23 359.545 28.5453   9
   7  -4 -23 432.778 28.4748  10
  -4  -7  25 98.7424 18.5831   4
   7  -4  25 91.4991 17.5596   4
   4   7  25 91.3590 20.5509   3
  -7   4  25 154.205 23.2630   1
  -4  -7  25 128.887 21.8635   1
  -4  -7 -25 118.142 20.7405  10
  -7   4 -25 91.4696 19.1616  10
   7  -4 -25 115.144 20.3321  10
   7  -4  25 75.3397 21.5049   9
  -4  -7  25 140.695 20.3943   9
   4   7  25 124.068 19.2135   8
   4   7  27 246.135 26.5472   3
  -4  -7  27 236.753 24.5532   4
  -7   4  27 267.460 28.9859   1
  -4  -7  27 280.027 28.5116   1
  -7   4 -27 186.650 24.0962  10
  -4  -7 -27 211.757 26.5014  10
   4   7  27 237.638 26.6109   9
  -4  -7  27 236.339 25.3308   9
   7  -4 -27 209.354 25.6866  10
   4   7 -27 289.733 26.7045  10
   7  -4  27 257.070 26.9536   9
   4   7  27 188.007 23.5243   8
  -3  -7   0 716.151 16.9643   2
   3   7   0 717.558 16.6512   2
   3   7   0 714.224 11.6347   1
   7  -3   0 718.242 16.7208   1
  -3  -7   0 738.805 17.0336   4
   3   7   0 704.422 16.8398   4
  -7   3   0 695.915 17.0983   7
  -7   3   0 713.684 16.6705   5
  -3  -7  -2 533.676 12.5765   4
   3   7  -2 521.297 15.4148   4
   3   7   2 510.730 12.9149   4
  -3  -7   2 514.382 15.4519   4
   3   7   2 520.449 13.6545   2
   7  -3  -2 503.258 14.1720   1
   3   7  -2 511.662 14.2374   2
   3   7  -2 514.088 10.0480   1
  -3  -7  -2 480.781 13.7804   2
  -7   3   2 504.254 14.3841   1
  -3  -7   2 528.273 9.99553   1
   3   7  -2 535.212 9.87071   9
   7  -3  -2 541.119 9.74039  10
  -7   3  -2 524.942 13.9032   9
   7  -3   2 487.034 13.9933   7
  -7   3  -2 532.836 13.6147   5
   7  -3  -2 539.869 14.7003   5
  -7   3  -2 505.472 13.6417   7
  -7   3  -2 517.131 14.5180   8
   3   7   2 501.206 13.0885   6
  -7   3   2 504.655 14.1790   5
  -7   3   4 1319.74 25.8611   5
   3   7   4 1293.22 21.7533   4
  -3  -7   4 1371.46 28.6985   4
   3   7  -4 1292.46 28.1805   4
   7  -3  -4 1367.73 26.9853   1
  -3  -7  -4 1372.22 25.5298   2
   3   7   4 1312.06 24.8667   2
  -3  -7   4 1347.53 22.5324   1
  -7   3   4 1376.57 27.0081   1
   7  -3   4 1302.45 25.8319   9
   3   7   4 1338.38 25.5592  10
   3   7  -4 1334.26 21.5942   9
   7  -3  -4 1367.71 22.4370  10
  -3  -7   4 1329.72 21.4915   9
  -7   3  -4 1385.57 26.0863   9
   7  -3   4 1338.14 21.2352   6
   3   7  -4 1317.07 21.8648   7
  -7   3  -4 1372.91 27.5826   8
   7  -3   4 1268.67 24.6992   7
   7  -3  -4 1329.83 26.3620   5
   3   7   4 1366.05 23.8556   6
  -3  -7   6 28.6435 9.52374   4
   3   7   6 20.9727 3.76139   4
   3   7  -6 14.6997 9.82881   4
  -7   3   6 9.24464 7.27755   5
  -3  -7   6 13.6965 6.76940   1
  -3  -7  -6 9.43131 6.21666   2
   7  -3  -6 13.6990 8.49327   1
  -7   3   6 9.98587 7.86587   1
  -7   3  -6 11.2265 7.21110   9
  -3  -7   6 11.3994 5.17501   9
  -3  -7  -6 12.8773 7.80329  10
   7  -3   6 17.7734 7.55163   9
   7  -3  -6 13.8377 6.12124  10
   3   7   6 15.3661 7.59605  10
   7  -3   6 12.2969 3.47472   6
   7  -3   6 25.6286 9.28349   8
   7  -3   6 48.2507 6.62499   7
   7  -3  -6 16.5740 7.88651   5
  -7   3  -6 16.0210 9.02120   8
   3   7   6 19.9774 5.27282   6
  -3  -7  -6 12.8944 5.71622   6
   3   7  -6 19.0417 4.28183   7
  -7   3   8 15.0760 7.94583   5
  -3  -7  -8 14.2355 6.87265   2
  -3  -7   8 10.9618 9.14523   1
  -3  -7   8 28.5781 7.37294   9
   7  -3  -8 15.5992 8.44075  10
   7  -3  -8 20.8142 8.61243   5
   3   7   8 15.0807 5.77277   6
  -3  -7  -8 12.6968 6.33759   6
   3   7 -10 393.270 18.4237   4
  -3  -7  10 439.443 19.3922   4
  -7   3 -10 389.336 17.1744   3
   7  -3 -10 374.861 14.1499   4
   3   7 -10 413.082 11.8727   3
  -7   3  10 364.883 18.1335   1
  -3  -7 -10 418.527 14.4536   2
  -3  -7  10 393.083 14.6000   9
  -7   3 -10 381.557 16.5463   9
  -3  -7 -10 347.847 15.7592  10
   7  -3  10 441.647 17.5937   9
   3   7  10 367.608 16.0720  10
  -7   3 -10 426.313 19.4754   8
  -3  -7  10 404.708 10.6906   7
   3   7  10 390.818 8.55874   5
  -7   3 -10 404.754 8.19453   6
   7  -3  10 408.270 18.9856   8
  -3  -7 -10 424.279 12.8728   6
   3   7 -12 5414.05 87.1827   4
   3   7  12 5317.70 69.4893   4
   7  -3 -12 5262.40 79.3764   4
   3   7 -12 5488.40 76.4208   3
  -3  -7  12 5570.88 88.3368   4
   3   7  12 5303.95 68.7944   5
  -7   3 -12 5424.92 85.6351   3
  -7   3  12 5332.66 88.8717   1
  -3  -7  12 5526.97 86.3717   1
   3   7  12 5507.41 84.3891  10
   7  -3  12 5394.31 85.8284   9
  -3  -7 -12 5428.85 85.0291  10
  -7   3 -12 5499.11 88.3368   8
  -3  -7  12 5199.07 82.0461   9
  -7   3  12 5293.07 74.6641   8
   7  -3 -12 5369.77 84.0847  10
  -3  -7  12 5419.57 74.0143   7
  -3  -7 -12 5414.29 76.3576   6
   3   7 -12 5502.22 79.1984   8
   7  -3  12 5478.91 88.1948   8
  -7   3 -12 5356.29 69.5930   6
   3   7  14 768.932 14.2112   4
  -7   3  14 711.302 21.6390   5
  -7   3 -14 787.032 26.1834   3
  -3  -7  14 797.841 27.6760   4
   7  -3  14 777.220 23.5557   4
   3   7 -14 756.852 26.2233   4
  -7   3  14 737.807 28.2816   1
  -3  -7  14 852.182 27.7781   1
   3   7  14 803.809 25.4693  10
   7  -3 -14 765.107 25.8786  10
  -7   3 -14 776.998 24.1888  10
   7  -3  14 837.094 27.5605   9
  -7   3  14 747.580 18.7438   8
  -3  -7  14 806.290 25.2242   9
  -3  -7 -14 781.452 25.7811  10
  -7   3 -14 790.016 27.9734   8
  -3  -7  14 772.169 17.8336   7
  -3  -7 -14 785.137 19.0697   6
   7  -3  14 767.882 27.6929   8
  -7   3 -14 767.986 13.6064   6
   3   7  16 64.7659 5.75780   4
   3   7 -16 57.7375 13.3653   4
  -3  -7  16 63.2153 14.5414   4
   7  -3  16 52.5001 11.3847   4
  -7   3  16 66.3279 15.6187   1
  -3  -7  16 70.4056 14.5687   1
  -3  -7 -16 55.1464 10.3068   2
  -7   3 -16 82.5940 15.2720   8
   3   7 -16 52.6994 10.7615   8
  -3  -7  16 53.9494 12.1930   9
  -7   3  16 83.6251 9.27919   8
  -3  -7 -16 41.1139 13.4978  10
   7  -3  16 49.0284 13.2731   9
   7  -3 -16 60.3298 13.7609  10
  -7   3 -16 85.1510 12.7729  10
   3   7  16 51.8206 13.5103   8
  -7   3 -16 65.2742 4.96235   6
  -3  -7  16 67.3736 8.31699   7
   7  -3  16 59.6288 15.2177   8
   7  -3 -16 76.6063 11.3060   5
  -3  -7 -16 60.3205 8.25782   6
   3   7  18 947.990 34.3742   3
  -3  -7  18 913.260 31.9548   4
   3   7 -18 969.863 31.6794   4
   7  -3 -18 930.418 25.7972   4
   7  -3  18 915.828 28.3563   4
  -7   3  18 933.563 36.4380   1
  -3  -7  18 917.198 33.6074   1
  -3  -7 -18 927.230 25.9754   2
  -3  -7 -18 949.490 32.5495  10
   3   7  18 901.055 32.0992   8
   7  -3  18 886.100 33.9521   9
   7  -3 -18 885.780 31.6836  10
   3   7 -18 911.858 26.9730   8
  -7   3 -18 855.667 29.8869  10
  -3  -7  18 921.878 31.4922   9
   7  -3 -18 955.927 26.6335   5
   7  -3  18 900.147 33.7583   8
   3   7  20 372.128 25.4217   3
  -3  -7  20 365.487 23.8396   4
   3   7 -20 422.331 23.9475   4
   7  -3  20 447.001 22.2079   4
   7  -3 -20 434.374 18.9168   4
   3   7 -20 418.068 19.9461   5
  -7   3  20 429.741 27.6253   1
  -3  -7  20 453.525 27.3095   1
  -3  -7 -20 410.553 19.0192   2
  -3  -7 -20 418.026 25.1546  10
   3   7 -20 423.116 20.4452   8
   7  -3  20 419.432 27.5631   9
   7  -3 -20 395.966 24.7742  10
  -3  -7  20 410.806 24.6581   9
  -7   3 -20 476.139 24.4765  10
   3   7  20 404.081 24.6767   8
   7  -3 -20 406.338 18.9558   5
   3   7  22 152.720 25.0403   3
   7  -3  22 205.553 21.4672   4
  -3  -7  22 187.535 23.2545   4
  -7   3  22 181.410 19.6359   3
   3   7 -22 195.592 23.0826   4
   3   7 -22 189.986 18.8969   5
   3   7  22 186.344 25.1475   8
  -3  -7 -22 173.808 22.9617  10
   7  -3 -22 200.061 24.9623  10
  -3  -7  22 204.101 24.1557   9
   7  -3  22 203.162 26.4414   9
  -7   3 -22 172.322 23.2619  10
  -7   3  22 208.315 27.5747   1
  -3  -7 -22 177.971 17.8842   2
  -3  -7  22 186.206 25.2694   1
   7  -3  24 792.860 31.1328   4
   3   7  24 718.541 35.3430   3
  -3  -7  24 767.367 33.7683   4
  -7   3  24 744.883 29.2515   3
  -3  -7  24 739.146 36.8324   1
  -7   3  24 767.528 38.5909   1
  -3  -7  24 778.693 35.8596   9
   7  -3  24 699.365 37.3274   9
   7  -3 -24 745.701 35.3639  10
  -3  -7 -24 739.285 35.7675  10
  -7   3 -24 829.382 34.8743  10
   3   7  24 771.357 33.2017   8
   3   7  26 18.8646 17.8652   3
  -3  -7  26 16.7661 17.3994   4
  -3  -7  26 11.4459 19.3214   1
  -7   3  26-4.65860 19.0903   1
   3   7 -26 1.27465 16.6464  10
  -3  -7  26 1.26936 17.5345   9
  -7   3 -26 1.20015 16.5049  10
  -3  -7 -26 8.15570 18.4835  10
   7  -3 -26-3.85031 17.5713  10
   7  -3  26 4.43448 18.7711   9
   3   7  26 26.7017 18.0285   8
   7  -2  -1 6429.86 89.7448   1
  -2  -7  -1 6580.10 89.4836   2
   2   7   1 6413.22 88.9671   2
  -7   2   1 6636.27 89.9943   1
  -2  -7   1 6502.68 89.4024   2
   7  -2   1 6467.48 89.6705   1
   2   7  -1 6610.58 89.2543   2
  -7   2   1 6452.36 89.2560   5
   2   7  -1 6519.89 90.1453   4
  -2  -7   1 6391.64 90.3125   4
   2   7   1 6547.24 88.0605   4
  -2  -7  -1 6534.01 88.0981   4
  -7   2   1 6606.46 90.8491   7
   7  -2   1 6335.20 89.6921   7
   7  -2  -1 6593.06 89.4503   5
   7  -2   1 6530.68 88.7157   5
   2   7   1 6412.38 88.5476   6
  -7   2   1 6643.78 86.7647   8
  -7   2  -1 6573.59 88.8804   8
  -7   2  -1 6515.05 88.7000   5
  -7   2  -1 6648.17 89.7935   7
  -2  -7   3 12964.9 174.819   4
  -7   2   3 12993.4 172.269   5
  -2  -7  -3 13402.8 167.780   4
   2   7  -3 12999.0 174.320   4
   2   7   3 13302.0 168.135   4
  -7   2   3 13487.2 173.481   1
  -2  -7  -3 13417.7 172.090   2
   2   7   3 12986.6 171.477   2
  -2  -7   3 13219.7 166.770   1
   7  -2  -3 13142.9 173.221   1
   2   7  -3 13298.5 172.106   2
   2   7  -3 13129.6 167.426   9
  -7   2  -3 13402.4 165.460  10
   2   7   3 13100.6 172.062  10
  -7   2  -3 13189.4 171.594   9
   7  -2  -3 12999.4 167.206  10
  -7   2  -3 13495.3 171.690   7
   2   7   3 13018.2 170.479   6
   7  -2  -3 13097.8 172.781   5
   7  -2   3 13186.1 173.068   8
  -7   2  -3 13300.9 173.450   8
   7  -2   3 13099.5 171.848   7
  -7   2  -3 13103.5 170.364   5
   2   7  -5 35742.8 462.459   4
  -7   2   5 36156.9 459.120   5
   2   7   5 37362.1 451.375   4
  -2  -7   5 36507.6 463.249   4
  -7   2  -5 35673.6 460.192   3
   7  -2  -5 36130.0 461.022   1
  -2  -7   5 35889.0 456.178   1
  -2  -7  -5 36601.1 458.483   2
  -7   2   5 36611.4 461.062   1
   7  -2  -5 36602.8 456.110  10
  -7   2  -5 36783.8 462.099   8
   2   7   5 36177.7 458.825  10
  -7   2  -5 36303.7 454.162  10
   7  -2   5 35925.3 459.259   9
  -2  -7   5 36209.0 455.226   9
   2   7  -5 36438.3 455.184   9
  -7   2  -5 36210.8 459.010   9
   2   7   5 36086.3 456.136   6
   7  -2  -5 37449.2 460.033   5
  -2  -7  -5 36689.9 456.843   6
   7  -2   5 35918.2 461.418   8
   2   7  -5 36744.0 452.223   7
  -7   2  -5 36733.5 455.789   5
   7  -2   5 35513.9 457.834   7
   7  -2   5 36470.6 451.476   6
  -7   2  -7 158.456 11.5114   3
  -7   2   7 144.234 9.85869   5
  -2  -7   7 176.560 13.5403   4
  -7   2   7 178.655 12.4028   1
  -2  -7  -7 165.645 9.96056   2
  -7   2  -7 168.401 9.05739  10
  -2  -7   7 174.184 9.19719   9
  -7   2  -7 170.654 13.2089   8
   7  -2  -7 165.453 10.2757  10
  -2  -7  -7 172.393 10.6872  10
  -7   2  -7 212.069 11.3943   9
   2   7   7 166.376 8.43869   6
  -2  -7  -7 165.358 8.80328   6
   7  -2  -7 176.221 10.8546   5
   7  -2  -9 5132.43 75.9734   4
   7  -2  -9 5232.68 77.6861   5
   2   7  -9 5170.65 72.0532   3
   7  -2  -9 5068.90 80.5893   1
  -2  -7  -9 5063.51 75.6010   2
   2   7   9 5149.08 77.6629  10
  -7   2  -9 5099.65 75.6621  10
  -2  -7   9 5165.91 75.7227   9
   7  -2  -9 5122.04 77.4018  10
  -2  -7  -9 5309.35 73.4928   6
  -2  -7   9 5256.79 68.1302   7
  -7   2 -11 1749.78 37.8292   3
  -2  -7  11 1703.26 39.3833   4
   2   7 -11 1753.51 38.9715   4
   7  -2 -11 1732.68 33.8037   4
   2   7 -11 1783.16 30.9775   3
  -7   2  11 1766.73 39.8267   1
  -7   2  11 1695.60 28.1220   8
  -2  -7 -11 1775.53 37.1486  10
   2   7  11 1724.80 36.0695  10
  -7   2 -11 1690.46 39.1850   8
   7  -2  11 1733.11 37.4208   9
   7  -2  11 1726.16 39.1826   8
  -2  -7  11 1758.03 27.0849   7
   2   7  11 1756.85 25.9268   5
  -2  -7 -11 1733.00 31.2095   6
   2   7 -11 1786.83 33.5536   8
   2   7 -13 12690.9 172.200   3
  -2  -7  13 12763.3 183.164   4
   2   7 -13 12575.4 182.025   4
  -7   2 -13 12472.5 181.582   3
   2   7  13 12638.7 163.144   4
   7  -2  13 12636.8 175.957   4
  -7   2  13 12571.8 185.503   1
   2   7  13 12822.7 179.907  10
   7  -2 -13 12796.7 180.001  10
  -2  -7 -13 12813.3 180.774  10
  -7   2 -13 12373.4 177.491  10
  -7   2  13 12881.0 168.800   8
  -7   2 -13 12782.9 183.551   8
   7  -2  13 12662.6 181.774   9
  -2  -7  13 12758.7 178.798   9
   7  -2  13 12910.8 184.148   8
  -2  -7  13 12761.5 167.424   7
  -2  -7 -13 12693.5 171.433   6
   2   7 -15 2704.35 54.5583   4
   2   7  15 2881.12 38.5988   4
  -2  -7  15 2776.60 55.9770   4
   7  -2  15 2752.72 50.1797   4
  -7   2  15 2641.03 58.3440   1
   2   7  15 2768.70 54.2461  10
   7  -2 -15 2914.03 55.2897  10
  -7   2 -15 2909.20 57.5523   8
   7  -2  15 2829.45 57.1811   9
  -2  -7 -15 2765.67 55.2792  10
  -7   2 -15 2647.06 52.2506  10
  -2  -7  15 2779.62 54.2653   9
  -7   2  15 2713.32 43.6114   8
   7  -2  15 2815.30 57.3865   8
  -2  -7 -15 2706.61 45.3203   6
   7  -2 -15 2749.01 49.7387   5
  -2  -7  17 3558.42 68.3068   4
   7  -2  17 3594.32 61.9865   4
   2   7 -17 3544.77 66.8308   4
   7  -2 -17 3625.11 60.6139   4
  -7   2  17 3526.81 72.6073   1
   2   7 -17 3539.82 61.4671   8
   7  -2  17 3683.19 71.9998   9
   7  -2 -17 3581.77 67.6818  10
  -2  -7 -17 3526.76 68.0786  10
  -2  -7  17 3636.27 67.9350   9
   2   7  17 3733.84 67.2210   8
  -7   2 -17 3531.63 65.5160  10
   7  -2 -17 3544.21 60.5105   5
   7  -2  17 3705.13 70.1524   8
  -7   2  17 3672.44 55.1319   8
  -2  -7  19 609.503 27.6238   4
   2   7  19 604.547 28.6186   3
   7  -2  19 661.152 24.7725   4
   2   7 -19 605.795 26.1181   4
   7  -2 -19 610.063 22.2850   4
  -7   2  19 631.475 31.7762   1
   2   7 -19 625.501 24.1612   8
   2   7  19 589.016 27.2800   8
   7  -2  19 622.455 30.6388   9
  -7   2 -19 655.908 27.6211  10
  -2  -7  19 574.874 27.6851   9
  -2  -7 -19 600.127 27.4370  10
   7  -2 -19 574.242 27.4993  10
   7  -2  19 616.293 28.5592   8
   7  -2 -19 590.715 22.0524   5
   2   7  21 58.5449 19.5955   3
   7  -2 -21 21.3967 13.7004   4
   2   7 -21 25.5336 13.1401   5
   7  -2  21 55.2664 15.2577   4
  -2  -7  21 22.5029 16.3042   4
  -7   2  21 1.94634 15.5142   3
  -7   2  21 24.9198 21.3905   1
  -2  -7  21 26.4101 18.3150   1
  -2  -7 -21 37.9974 17.3789  10
   2   7 -21 25.0618 14.6881   8
   7  -2 -21 26.7447 18.7441  10
  -2  -7  21 37.0772 17.0807   9
   7  -2  21 5.89596 18.1657   9
   2   7  21 22.2700 17.2039   8
  -7   2 -21 18.5490 17.5092  10
   7  -2 -21 25.3408 13.1913   5
   7  -2  21 17.0706 17.7508   8
  -2  -7  23 85.9258 19.1873   4
   7  -2  23 100.569 16.4124   4
   2   7  23 133.574 21.4641   3
  -7   2  23 108.960 16.2592   3
  -7   2 -23 98.4427 19.2707  10
  -2  -7  23 111.451 20.3118   9
  -2  -7 -23 76.3750 19.6206  10
   7  -2  23 103.115 21.6139   9
   2   7  23 82.5589 18.9391   8
   7  -2 -23 113.153 20.0479  10
  -7   2  23 81.7349 21.7861   1
  -2  -7 -23 95.2498 14.5988   2
  -2  -7  23 94.8564 20.5049   1
  -2  -7  25 381.226 25.5245   4
   2   7  25 340.334 26.0330   3
  -2  -7  25 363.567 28.4181   1
  -7   2  25 359.278 29.4855   1
   7  -2 -25 383.566 26.9446  10
  -2  -7 -25 368.240 27.6437  10
  -2  -7  25 339.202 26.2871   9
   2   7  25 332.141 25.1289   8
  -7   2 -25 342.818 25.8268  10
   7  -2  25 337.642 28.0648   9
   2   7  27 41.8005 18.9559   3
  -2  -7  27 61.4214 18.0211   4
  -7   2  27 70.7935 22.7670   1
  -2  -7  27 65.6388 22.7387   1
  -2  -7 -27 46.8349 21.0761  10
  -7   2 -27 50.7360 19.4412  10
  -2  -7  27 40.3022 19.6041   9
   2   7 -27 37.1444 19.2434  10
   7  -2  27 33.7742 19.2988   9
   7  -2 -27 43.8041 19.3323  10
   2   7  27 41.9209 18.3675   8
   1   7   0 15260.7 198.913   4
  -7   1   0 15472.9 199.281   5
  -1  -7   0 15378.7 199.297   4
   1   7   0 15798.6 199.194   2
  -1  -7   0 15835.8 199.496   2
   7  -1   0 15401.7 200.107   1
  -7   1   0 15539.3 198.068   8
   7  -1   0 15491.0 199.273   5
   1   7   0 15393.9 199.345   6
  -7   1   0 15743.4 200.803   7
   7  -1   0 15011.1 200.546   7
   7  -1   0 15667.4 197.416   8
   1   7   2 169.643 6.38064   4
  -1  -7   2 161.808 9.26093   4
  -7   1   2 149.240 8.32051   5
  -1  -7  -2 164.452 7.07396   4
  -7   1   2 156.374 8.65277   1
   1   7   2 194.575 8.35917   2
   7  -1  -2 154.297 8.52844   1
   1   7  -2 160.641 8.12978   2
  -1  -7  -2 152.506 8.13772   2
  -1  -7   2 168.755 8.18633   2
  -7   1  -2 160.795 8.76365   8
  -7   1  -2 151.704 7.31823   9
   1   7  -2 143.722 5.97332   9
   7  -1   2 166.556 8.59438   8
   7  -1   2 168.721 7.55756   5
  -7   1   2 154.898 8.85077   7
   1   7   2 176.803 8.01438   6
  -7   1  -2 152.398 8.20786   7
  -7   1   2 149.875 6.01296   8
  -1  -7  -2 176.026 8.20622   6
   7  -1   2 161.940 8.47186   7
  -7   1  -2 156.896 7.56625   5
   7  -1  -2 143.390 8.27515   5
  -1  -7   4 1578.15 30.8377   4
   7  -1  -4 1615.12 29.4979   5
   1   7   4 1552.94 22.4950   4
   1   7  -4 1544.98 30.2505   4
  -1  -7  -4 1633.61 23.0379   4
  -7   1   4 1560.37 28.7254   5
  -7   1  -4 1634.52 29.3331   3
   1   7  -4 1658.60 28.0029   2
  -1  -7  -4 1574.01 28.2557   2
   7  -1  -4 1567.25 29.5658   1
  -7   1   4 1556.08 29.6644   1
  -7   1  -4 1570.02 30.4584   8
   1   7   4 1515.91 28.0467  10
  -1  -7   4 1548.12 25.6847   9
   7  -1   4 1534.16 27.9381   9
  -7   1  -4 1567.90 23.7923  10
   1   7  -4 1527.69 25.4868   9
  -7   1  -4 1532.73 27.6384   9
  -7   1  -4 1566.47 26.0242   5
  -1  -7  -4 1596.45 27.3859   6
   7  -1   4 1512.09 28.1751   7
  -7   1   4 1584.34 22.1406   8
   7  -1   4 1513.68 29.8059   8
   1   7   4 1509.10 26.6719   6
   7  -1  -6 6152.24 86.8434   5
  -7   1   6 6056.17 86.0989   5
  -1  -7   6 6209.73 89.9145   4
  -7   1  -6 6019.85 87.5198   3
   1   7  -6 5963.25 88.6108   4
   7  -1  -6 6164.85 88.3883   1
  -7   1   6 5987.68 88.0396   1
   7  -1   6 6079.61 77.0516   2
  -1  -7  -6 6007.05 85.1859   2
  -1  -7   6 6037.49 83.6279   9
  -1  -7  -6 6103.88 86.4127  10
  -7   1  -6 6067.08 85.9770   9
  -7   1  -6 6097.81 89.5822   8
   7  -1   6 6005.14 86.2139   9
   1   7  -6 6018.48 83.5593   9
  -7   1  -6 6191.95 82.2173  10
   1   7   6 5981.23 85.6993  10
   1   7   6 6066.82 83.2119   6
  -1  -7  -6 6089.54 83.6613   6
  -7   1  -6 6131.26 81.3040   5
   7  -1   6 5868.60 88.7551   8
   7  -1  -8 1418.22 29.0643   4
   7  -1  -8 1473.53 29.9550   5
  -7   1   8 1404.27 29.1210   5
  -7   1   8 1448.98 20.9313   8
  -7   1  -8 1477.20 27.5272  10
  -1  -7   8 1381.20 27.8477   9
  -1  -7  -8 1479.82 26.9641   6
  -7   1  -8 1437.90 23.8020   5
   1   7 -10 1115.08 29.6110   4
  -7   1 -10 1129.36 28.9150   3
   7  -1 -10 1174.64 26.3459   4
   1   7 -10 1241.69 23.8638   3
  -7   1  10 1146.19 30.5201   1
  -7   1  10 1186.38 19.4053   8
   7  -1  10 1140.10 28.3079   9
   1   7  10 1131.55 27.4564  10
  -1  -7 -10 1186.84 28.1566  10
  -7   1 -10 1145.17 30.8519   8
  -7   1 -10 1193.70 26.4058  10
   7  -1  10 1164.37 30.5972   8
   1   7 -10 1180.20 25.7844   8
   1   7  10 1176.27 20.0084   5
  -1  -7  10 1170.72 17.9293   7
  -1  -7 -10 1171.19 23.9783   6
   1   7  12 2914.18 41.3001   5
  -1  -7  12 2809.08 54.9875   4
  -7   1 -12 3014.47 54.6907   3
   1   7 -12 2963.94 47.5667   3
   1   7 -12 2871.58 54.5218   4
  -7   1  12 2898.06 57.0223   1
   7  -1 -12 2932.98 52.7132  10
  -1  -7  12 2829.85 51.3337   9
   7  -1  12 2862.39 54.2018   9
  -1  -7 -12 3095.55 54.2287  10
  -7   1 -12 2965.45 56.1370   8
   1   7  12 2994.07 53.1827  10
  -1  -7 -12 2949.68 47.3164   6
  -1  -7  12 2900.35 41.2366   7
  -7   1  12 2831.93 42.6228   8
   7  -1  12 2959.25 56.3293   8
   1   7  14 441.738 10.5839   5
   7  -1  14 446.187 17.0459   4
   7  -1 -14 473.582 17.8675   5
  -1  -7  14 490.873 21.7688   4
   1   7 -14 431.622 20.2851   4
  -7   1  14 469.508 22.9385   1
  -7   1 -14 424.983 8.52880   2
   7  -1 -14 472.504 20.4997  10
  -1  -7 -14 484.501 20.4250  10
   7  -1  14 456.103 21.0327   9
  -7   1 -14 431.149 18.9815  10
  -1  -7  14 471.186 20.1735   9
   1   7  14 419.068 19.0683  10
  -7   1  14 491.923 13.4751   8
   7  -1  14 475.044 21.9483   8
   7  -1 -16 120.429 12.0346   5
   1   7 -16 118.081 15.0844   4
   7  -1  16 132.790 12.4201   4
  -1  -7  16 100.123 15.1125   4
   7  -1 -16 113.415 12.2624   4
  -7   1  16 108.408 16.3772   1
  -7   1 -16 105.514 5.23784   2
   1   7 -16 131.572 13.1470   8
   7  -1  16 125.820 15.9893   9
  -1  -7  16 139.036 15.3516   9
   7  -1 -16 137.019 15.5588  10
  -1  -7 -16 88.5249 14.2521  10
  -7   1 -16 154.437 15.4785  10
  -7   1  16 116.698 9.34404   8
   7  -1  16 108.058 15.6600   8
  -1  -7  18 213.669 18.9500   4
   7  -1 -18 181.235 14.6710   4
   7  -1  18 205.171 15.1125   4
  -7   1  18 169.958 14.1795   3
   1   7 -18 222.949 18.5760   4
   7  -1 -18 197.169 14.4266   5
  -7   1  18 214.736 20.7048   1
   1   7 -18 210.561 16.3446   8
  -1  -7 -18 200.246 18.7247  10
  -7   1 -18 184.779 17.0356  10
   7  -1  18 197.705 19.9937   9
  -1  -7  18 209.471 18.6296   9
   1   7  18 180.104 16.9180   8
   7  -1 -18 185.685 17.1998  10
  -1  -7 -18 174.626 12.6415   6
   7  -1  18 188.196 19.1993   8
  -7   1  18 165.388 11.4294   8
  -7   1  20 77.8994 12.9580   3
   1   7  20 52.1031 17.0973   3
  -1  -7  20 68.4752 15.9252   4
   7  -1 -20 99.1208 13.5805   4
   7  -1 -20 78.1168 12.6175   5
   7  -1  20 54.7333 13.2303   4
  -7   1  20 68.4929 17.7171   1
  -1  -7 -20 57.8091 15.5648  10
  -7   1 -20 49.1097 15.1628  10
   7  -1  20 61.1889 16.0553   9
   1   7  20 42.3575 14.7931   8
   1   7 -20 83.3396 14.8365   8
  -1  -7  20 94.7080 16.9858   9
   7  -1 -20 65.1273 15.7626  10
   7  -1  20 62.6309 17.5940   8
  -1  -7 -20 67.1247 11.2375   6
  -7   1  22 1463.05 37.6373   3
   1   7 -22 1421.22 35.7931   5
   1   7  22 1428.69 45.1251   3
  -1  -7  22 1464.49 44.0192   4
   7  -1 -22 1394.02 37.0350   4
   7  -1  22 1378.14 38.1061   4
  -7   1  22 1353.97 49.4143   1
  -1  -7  22 1433.88 46.6125   9
   1   7  22 1433.56 43.9682   8
   7  -1  22 1315.63 47.2563   9
   7  -1 -22 1404.73 45.0254  10
  -7   1 -22 1435.47 44.3517  10
  -1  -7 -22 1314.15 44.6746  10
   1   7 -22 1403.04 39.6588   8
   7  -1 -22 1438.74 36.0011   5
   7  -1  22 1361.34 45.5524   8
   1   7  24 147.542 22.0457   3
  -1  -7  24 122.134 19.7743   4
  -7   1  24 138.732 23.3693   1
  -1  -7  24 164.826 23.0085   1
   7  -1 -24 118.205 21.0820  10
  -1  -7 -24 160.649 21.8216  10
  -7   1 -24 141.105 21.0270  10
   7  -1  24 124.384 21.8455   9
  -1  -7  24 175.609 21.9823   9
   7  -1  24 143.023 21.6301   8
   1   7  24 124.582 20.5449   8
   1   7  26 149.723 21.5705   3
  -1  -7  26 183.107 21.4690   4
   1   7  26 182.354 24.8974   1
  -1  -7  26 165.518 24.2888   1
  -7   1  26 201.872 25.4435   1
   7  -1 -26 178.770 22.8981  10
   7  -1  26 136.014 23.3183   9
  -7   1 -26 153.691 22.4160  10
  -1  -7 -26 139.745 23.3705  10
   1   7 -26 143.777 21.3310  10
  -1  -7  26 164.405 23.3907   9
   1   7  26 123.414 19.7374   8
   0   7   1 162.132 6.47929   4
   0  -7  -1 177.469 7.57766   4
  -7   0   1 143.350 8.01041   5
   0   7  -1 162.398 8.06093   4
   7   0  -1 176.109 8.51707   5
  -7   0  -1 148.914 7.66045   5
   0  -7   1 150.348 8.51665   4
  -7   0   1 168.291 8.38890   1
   0   7  -1 159.689 7.80240   2
   7   0  -1 149.481 8.29965   1
   0  -7   1 157.998 7.54972   2
   0  -7  -1 157.867 7.81877   2
   0   7   1 131.408 7.36642   2
  -7   0   1 160.339 6.90638   8
  -7   0  -1 169.915 8.77139   8
  -7   0  -1 151.124 6.83360   9
   7   0  -1 180.564 9.14956   7
   7   0   1 145.980 7.34650   5
  -7   0  -1 155.683 8.61933   7
   7   0   1 152.742 8.35987   7
   0  -7  -1 134.943 7.57747   6
  -7   0   1 171.039 8.96080   7
   0   7  -1 145.313 7.67007   6
   7   0   1 162.990 8.12642   8
   7   0  -1 159.370 6.27169   8
   0   7   1 145.969 7.82210   6
   0  -7  -3 7359.92 95.0661   4
   0  -7   3 7346.72 101.261   4
  -7   0  -3 7327.28 97.1371   5
   0   7  -3 7288.59 100.651   4
  -7   0   3 7240.70 100.099   5
   7   0  -3 7296.15 100.416   5
  -7   0  -3 7262.52 99.8095   3
   7   0  -3 7119.92 100.360   1
   0  -7  -3 7274.30 99.3429   2
  -7   0   3 7328.78 100.675   1
   0   7  -3 7334.33 98.0495   2
   7   0   3 7263.35 97.9778   9
   0   7   3 7420.57 99.1998  10
  -7   0  -3 7354.84 93.8133  10
  -7   0  -3 7401.57 98.0394   9
  -7   0  -3 7185.41 101.246   8
   0   7  -3 7404.52 96.9477   9
  -7   0   3 7465.39 93.4682   8
   7   0   3 7297.19 93.8564  10
   7   0   3 7271.10 100.968   8
   0   7   3 7234.16 98.2886   6
   7   0   3 7245.49 100.000   7
   0  -7  -3 7375.93 98.9191   6
  -7   0   3 7336.56 101.264   7
   7   0   3 7352.44 96.9335   5
  -7   0   5 42909.4 545.961   5
   0   7  -5 43472.2 547.644   4
   0  -7   5 43613.4 548.177   4
   7   0  -5 43750.0 546.621   5
  -7   0  -5 43612.0 540.779   5
  -7   0  -5 43844.3 546.947   3
  -7   0   5 43755.4 547.312   1
   0   7  -5 43709.1 543.029   2
   7   0  -5 43352.4 547.196   1
   0  -7  -5 44287.6 545.180   2
   7   0   5 43152.0 544.784   9
  -7   0  -5 43274.0 548.625   8
   0   7   5 42756.7 544.875  10
  -7   0  -5 43011.9 540.716  10
  -7   0  -5 43398.1 544.642   9
   0  -7  -5 44338.7 545.518  10
   7   0   5 42229.2 548.177   8
   0  -7   5 42806.5 543.187   9
   0   7  -5 43583.4 542.910   9
   0  -7  -5 43928.3 543.924   6
   0   7   5 44328.4 543.518   6
  -7   0   7 7272.04 102.237   5
   7   0  -7 7272.67 102.297   4
   7   0  -7 7349.74 102.946   5
   0  -7   7 7454.50 105.242   4
  -7   0  -7 7277.29 104.082   3
   7   0   7 7120.32 92.5444   2
  -7   0   7 7258.67 104.350   1
  -7   0  -7 7392.68 106.177   8
  -7   0  -7 7300.37 98.7580  10
   0   7  -7 7268.53 100.281   9
   0  -7   7 7253.62 100.457   9
   7   0   7 7332.65 102.302   9
   0  -7  -7 7363.06 102.430  10
  -7   0  -7 7424.95 102.604   9
   0  -7  -7 7459.04 99.7981   6
  -7   0  -7 7362.91 95.2507   5
   7   0  -9 92.4181 10.0327   4
   7   0  -9 86.9599 10.5044   5
  -7   0  -9 105.454 6.36298   5
   0  -7  -9 93.7381 8.73411   6
   0   7   9 80.7596 6.22800   5
   0   7 -11 4890.35 80.2556   4
   0   7 -11 5033.53 74.2750   3
   0   7  11 5070.90 68.8942   5
   0  -7  11 5138.21 81.0673   4
  -7   0  11 5304.77 83.6231   1
   7   0  11 5075.23 81.8852   3
   7   0  11 4999.28 79.7605   9
   0  -7  11 4792.13 76.9539   9
   0  -7 -11 5096.60 79.2372  10
   0   7  11 5120.75 78.7978  10
  -7   0 -11 4933.13 66.6385   5
   0  -7  11 5096.26 65.4000   7
   7   0  11 5117.96 82.5583   8
  -7   0  11 5072.59 67.4971   8
   0  -7 -11 5177.43 74.2146   6
   0   7  13 87.0189 6.16124   5
   0   7 -13 92.1659 12.2494   4
   0  -7  13 90.5081 12.6090   4
  -7   0  13 82.3400 13.1576   1
   7   0  13 92.3863 13.5499   3
  -7   0 -13 97.8477 4.96322   2
   0   7  13 103.625 11.9956  10
   7   0  13 122.080 13.1983   9
   0  -7  13 114.495 12.0931   9
  -7   0 -13 96.9290 11.3825  10
   0  -7 -13 101.614 12.3090  10
   7   0  13 101.808 13.7882   8
  -7   0  13 95.5780 6.91673   8
  -7   0 -13 95.2852 4.59238   5
   7   0 -15 39.1693 10.2151   5
   7   0 -15 49.1559 10.6569   4
   0   7  15 43.8905 5.75271   5
   0   7 -15 40.2454 12.5542   4
   0  -7  15 43.7821 12.7142   4
   7   0  15 47.0487 14.0241   3
  -7   0 -15 38.4715 4.77551   2
  -7   0  15 32.9868 13.3340   1
   7   0 -15 34.2008 12.0711  10
   0  -7 -15 69.5223 12.9007  10
   7   0  15 41.6303 13.6147   9
  -7   0 -15 58.6227 11.9463  10
   0  -7  15 24.6210 12.0836   9
   7   0  15 39.2220 13.7676   8
  -7   0  15 46.6675 7.44867   8
   0   7 -15 59.0896 11.3511   8
  -7   0 -15 45.1287 3.41638   5
   7   0 -17 3282.11 57.1366   5
   7   0 -17 3198.01 58.3849   4
   0  -7  17 3163.25 63.3900   4
   7   0  17 3108.13 55.5578   4
   7   0  17 3137.61 64.4720   3
  -7   0 -17 3123.89 45.1565   2
  -7   0  17 3292.04 68.9344   1
   7   0 -17 3174.70 62.3311  10
   7   0  17 3302.71 67.4454   9
   0   7 -17 3215.96 59.6127   8
   0   7  17 3211.68 60.6678   8
   0  -7  17 3126.98 63.7122   9
   0  -7 -17 3130.64 63.5709  10
  -7   0 -17 3161.20 61.2733  10
   0  -7 -17 3074.36 54.3698   6
   7   0  17 3217.71 64.4851   8
   7   0 -19 7951.36 115.870   5
  -7   0  19 7778.28 114.102   3
   7   0  19 7808.47 115.510   4
   7   0 -19 7943.08 118.012   4
   0  -7  19 7788.20 124.956   4
   7   0  19 7921.41 127.248   3
  -7   0  19 7650.26 132.063   1
   0  -7  19 7749.71 126.628   9
  -7   0 -19 7766.55 123.205  10
   0   7  19 7553.25 121.300   8
   7   0  19 7512.72 128.757   9
   0   7 -19 7865.79 120.175   8
   0  -7 -19 7435.13 125.861  10
   7   0 -19 7766.68 124.913  10
   7   0  19 7777.76 126.057   8
   0  -7 -19 7731.01 113.047   6
   7   0 -21 1145.27 32.8566   4
  -7   0  21 1134.67 30.7519   3
   7   0  21 1076.40 31.5042   4
   0   7  21 1101.21 38.1975   3
   7   0 -21 1163.38 31.3833   5
   0  -7  21 1135.07 37.5800   4
  -7   0  21 1149.96 42.7872   1
  -7   0 -21 1044.50 37.2645  10
   7   0 -21 1168.99 39.0386  10
   7   0  21 1088.82 40.3383   9
   0  -7 -21 1062.95 38.8368  10
   0  -7  21 1027.49 38.3518   9
   0   7  21 1117.20 36.0887   8
   0   7 -21 1159.79 35.4869   8
   7   0  21 1180.81 39.6300   8
   0  -7 -21 1111.38 29.7261   6
   0   7  23 7.38870 16.8276   3
   0  -7  23 14.9897 15.9579   4
   7   0 -23 12.7448 12.8328   4
  -7   0  23 18.8964 18.5212   1
   0  -7  23 16.1316 17.1383   9
  -7   0 -23-5.27929 16.8608  10
   0  -7 -23 4.70325 16.2069  10
   7   0  23 19.0746 18.0646   9
   7   0 -23 16.3396 16.2330  10
   0   7  23 36.1646 16.1952   8
   7   0  23 17.2530 18.1627   8
   0   7  25 434.792 28.0960   3
   0  -7  25 439.712 26.6395   4
  -7   0  25 439.836 31.2983   1
   0   7  25 410.605 30.8524   1
   0  -7  25 410.669 29.1730   9
   7   0  25 412.920 30.2483   9
   0   7 -25 440.047 28.1624  10
   0   7  25 440.624 26.2754   8
  -7   0 -25 416.430 27.7381  10
   0  -7 -25 423.713 29.5637  10
   7   0 -25 442.503 28.4542  10
   7   0  25 423.111 28.0417   8
   0  -7  27 1079.05 40.8452   4
   0   7  27 1060.69 41.9042   3
   0   7  27 1067.24 47.2424   1
   0  -7  27 1055.97 46.4753   1
  -7   0  27 1173.01 49.0980   1
   0  -7  27 1041.99 44.8717   9
   0  -7 -27 1071.99 45.2135  10
   7   0  27 1084.11 47.1602   9
  -7   0 -27 1050.26 42.8649  10
   0   7 -27 1143.95 44.7440  10
   7   0 -27 1185.53 45.2443  10
   7   0  27 1115.18 43.7820   8
   0   7  27 1041.34 39.1380   8
   1  -7   0 14969.5 190.135   4
   7   1   0 14959.1 190.996   5
  -7  -1   0 14693.8 191.269   5
   7   1   0 14721.4 191.553   1
  -7  -1   0 14800.3 189.080   3
  -1   7   0 14774.7 190.245   2
   1  -7   0 14893.7 190.504   2
   7   1   0 14880.6 189.922   8
  -7  -1   0 15151.6 192.562   7
  -1   7   0 14567.4 190.742   6
   1  -7   0 14913.4 191.091   6
   7   1   0 14687.7 192.453   7
  -7  -1   2 74883.6 933.583   5
   1  -7   2 74864.1 933.403   4
  -7  -1  -2 75632.6 932.538   3
   7   1   2 74906.2 930.778   5
   7   1  -2 74565.0 933.764   5
   1  -7  -2 75173.1 929.305   4
  -7  -1  -2 74861.4 931.141   5
  -7  -1   2 75328.1 933.502   1
   1  -7  -2 74591.6 932.592   2
   1  -7   2 77169.6 931.271   2
  -1   7  -2 74358.5 931.082   2
   7   1  -2 74240.7 933.428   1
  -1   7   2 75200.6 927.575   1
   7   1   2 74659.5 934.016   8
   7   1  -2 75578.8 928.032   8
  -7  -1  -2 74817.8 930.032   9
   7   1   2 74964.8 929.939   9
   7   1   2 75249.7 927.181  10
  -7  -1   2 74996.6 934.063   7
  -1   7  -2 75774.2 932.291   6
   7   1  -2 76509.0 934.320   7
   1  -7  -2 75260.3 932.428   6
   7   1   2 74031.3 933.873   7
  -1   7   2 75084.5 932.059   6
   1  -7   4 1132.98 24.0920   4
   7   1  -4 1169.05 24.2269   5
  -7  -1   4 1137.00 23.9006   5
  -7  -1  -4 1167.56 23.8072   3
  -1   7  -4 1148.86 24.1740   4
   1  -7  -4 1137.04 17.7541   4
  -7  -1  -4 1142.16 20.1663   5
  -1   7  -4 1118.39 20.6701   2
   7   1  -4 1148.27 23.8975   1
   7   1   4 1144.06 23.6280   3
  -7  -1   4 1147.86 23.9620   1
  -1   7   4 1171.80 21.1581   1
  -1   7  -4 1159.28 21.5802   9
   7   1   4 1148.05 25.0448   8
  -1   7   4 1128.42 22.2103  10
   7   1   4 1177.04 21.8937   9
  -7  -1  -4 1118.35 19.2710  10
   7   1   4 1092.23 19.0755  10
  -7  -1  -4 1144.60 21.6078   9
   1  -7  -4 1188.51 22.5197   6
   7   1   4 1159.90 19.6126   5
  -1   7   4 1139.15 22.0060   6
  -7  -1   4 1151.39 23.9256   7
   1  -7   6 6948.35 99.0142   4
  -7  -1  -6 6958.04 90.7253   5
  -7  -1   6 6899.58 97.7318   5
  -1   7  -6 6928.94 98.9056   4
   7   1  -6 6903.29 98.0190   4
   7   1  -6 6955.99 98.1171   5
  -7  -1  -6 7076.19 98.9743   3
  -7  -1   6 6853.84 98.5206   1
  -1   7  -6 6999.53 93.0664   2
   7   1   6 6674.95 98.4457   3
  -1   7   6 7092.90 96.7402   1
   7   1   6 6895.56 89.6739   2
   7   1  -6 6776.93 98.3051   1
  -7  -1  -6 7057.88 96.4252   9
   7   1   6 6880.46 93.2556  10
   1  -7   6 6855.41 95.5220   9
   7   1   6 6797.62 96.1976   9
  -7  -1  -6 6966.21 93.2749  10
  -1   7   6 6831.51 96.1006  10
   1  -7  -6 6945.59 96.6352  10
  -1   7  -6 6899.24 95.1560   9
   7   1   6 6985.35 100.490   8
   1  -7  -6 7116.36 95.5029   6
  -7  -1   6 7118.54 98.4499   7
  -7  -1  -8 56.2258 4.74551   5
   7   1  -8 46.7716 9.69851   5
   7   1  -8 27.1132 8.96324   4
  -1   7  -8 49.3438 8.08027   9
  -7  -1  -8 33.2735 7.92697  10
   1  -7   8 41.2930 8.30321   9
   1  -7  -8 45.0835 8.35937   6
  -1   7   8 23.9633 5.76888   5
  -1   7 -10 12191.8 168.588   4
  -7  -1 -10 12055.6 153.801   5
  -1   7 -10 12847.7 162.980   3
   7   1  10 12579.4 170.680   3
  -7  -1  10 12276.9 170.185   1
  -1   7  10 12495.3 166.369  10
   7   1  10 11956.2 167.078   9
  -7  -1 -10 12051.5 163.864  10
   1  -7 -10 12272.1 166.923  10
   7   1  10 12439.6 171.027   8
  -1   7  10 11979.2 158.215   5
   1  -7 -10 12459.1 163.028   6
  -1   7  12 1794.65 29.6210   5
   1  -7  12 1876.19 39.8572   4
  -7  -1  12 1765.45 41.1475   1
  -7  -1 -12 1798.04 27.5691   2
   7   1  12 1809.74 41.1210   3
   7   1  12 1792.40 41.0443   8
   7   1  12 1873.69 40.0443   9
   1  -7 -12 1847.61 38.9166  10
   1  -7  12 1863.15 38.2331   9
  -7  -1 -12 1741.39 36.3295  10
  -1   7  12 1829.13 38.1496  10
   7   1 -14 1109.32 27.3200   5
  -1   7  14 944.532 19.6846   5
   7   1 -14 980.020 27.3494   4
   1  -7  14 1071.26 30.3122   4
  -7  -1  14 970.113 22.5685   3
   7   1  14 986.006 31.1319   3
  -7  -1  14 1023.47 31.9349   1
  -7  -1 -14 995.656 18.2095   2
  -1   7  14 1020.64 28.7165  10
   1  -7 -14 963.753 28.7615  10
   1  -7  14 1065.01 29.6077   9
   7   1  14 1051.03 31.2547   9
  -7  -1 -14 1012.92 27.9909  10
   7   1  14 1011.45 31.4668   8
  -1   7 -14 1006.57 27.4878   8
   7   1 -16 8684.24 128.442   4
  -1   7 -16 8552.25 126.509   3
   1  -7  16 8685.71 132.323   4
[truncated: 3,415,528 more chars]
