# Supplementary material for: Engineering Highly Reduced Molybdenum Polyoxometalates via the Incorporation of d and f Block Metal Ions
Source: Angew Chem Int Ed Engl. 2022 Mar 23;61(21):e202201672. doi: 10.1002/anie.202201672 (PMC9401863; doi:10.1002/anie.202201672)
Supplement: Supplementary file 3 — Supporting Information [file ANIE-61-0-s005.cif]

 
data_edu6764_sq
 
_audit_creation_method            'SHELXL-2018/3'
_shelx_SHELXL_version_number      '2018/3'
_chemical_name_systematic         ?
_chemical_name_common             ?
_chemical_melting_point           ?
_chemical_formula_moiety          ?
_chemical_formula_sum
 'Ce6 H146 Cl Mo64 Na9 Ni8 O264' 
_chemical_formula_weight          12064.08

loop_
 _atom_type_symbol
 _atom_type_description
 _atom_type_scat_dispersion_real
 _atom_type_scat_dispersion_imag
 _atom_type_scat_source
 'Mo'  'Mo'  -1.6832   0.6857
 'International Tables Vol C Tables 4.2.6.8 and 6.1.1.4'
 'Ce'  'Ce'  -0.2486   2.6331
 'International Tables Vol C Tables 4.2.6.8 and 6.1.1.4'
 'Ni'  'Ni'   0.3393   1.1124
 'International Tables Vol C Tables 4.2.6.8 and 6.1.1.4'
 'O'  'O'   0.0106   0.0060
 'International Tables Vol C Tables 4.2.6.8 and 6.1.1.4'
 'Na'  'Na'   0.0362   0.0249
 'International Tables Vol C Tables 4.2.6.8 and 6.1.1.4'
 'H'  'H'   0.0000   0.0000
 'International Tables Vol C Tables 4.2.6.8 and 6.1.1.4'
 'Cl'  'Cl'   0.1484   0.1585
 'International Tables Vol C Tables 4.2.6.8 and 6.1.1.4'
 
_space_group_crystal_system       tetragonal
_space_group_IT_number            87
_space_group_name_H-M_alt         'I 4/m'
_space_group_name_Hall            '-I 4'
 
_shelx_space_group_comment
;
The symmetry employed for this shelxl refinement is uniquely defined
by the following loop, which should always be used as a source of
symmetry information in preference to the above space-group names.
They are only intended as comments.
;
 
loop_
 _space_group_symop_operation_xyz
 'x, y, z'
 '-x, -y, z'
 '-y, x, z'
 'y, -x, z'
 'x+1/2, y+1/2, z+1/2'
 '-x+1/2, -y+1/2, z+1/2'
 '-y+1/2, x+1/2, z+1/2'
 'y+1/2, -x+1/2, z+1/2'
 '-x, -y, -z'
 'x, y, -z'
 'y, -x, -z'
 '-y, x, -z'
 '-x+1/2, -y+1/2, -z+1/2'
 'x+1/2, y+1/2, -z+1/2'
 'y+1/2, -x+1/2, -z+1/2'
 '-y+1/2, x+1/2, -z+1/2'
 
_cell_length_a                    25.7249(2)
_cell_length_b                    25.7249(2)
_cell_length_c                    18.9493(2)
_cell_angle_alpha                 90
_cell_angle_beta                  90
_cell_angle_gamma                 90
_cell_volume                      12540.1(2)
_cell_formula_units_Z             2
_cell_measurement_temperature     150(2)
_cell_measurement_reflns_used     40074
_cell_measurement_theta_min       2.41
_cell_measurement_theta_max       42.97
 
_exptl_crystal_description        block
_exptl_crystal_colour             red
_exptl_crystal_density_meas       .
_exptl_crystal_density_method     none
_exptl_crystal_density_diffrn     3.195          
_exptl_crystal_F_000              11268
_exptl_transmission_factor_min    ?
_exptl_transmission_factor_max    ?
_exptl_crystal_size_max           0.100
_exptl_crystal_size_mid           0.100
_exptl_crystal_size_min           0.050
_exptl_absorpt_coefficient_mu     4.873
_shelx_estimated_absorpt_T_min    0.641
_shelx_estimated_absorpt_T_max    0.793
_exptl_absorpt_correction_type    multi-scans
_exptl_absorpt_correction_T_min   0.923
_exptl_absorpt_correction_T_max   1.000
_exptl_absorpt_process_details     
;
CrysAlisPro 1.171.41.56a (Rigaku Oxford Diffraction, 2020)
Empirical absorption correction using spherical harmonics,
 implemented in SCALE3 ABSPACK scaling algorithm.
;
_exptl_absorpt_special_details    ?
_diffrn_ambient_temperature       150(2)
_diffrn_radiation_wavelength      0.71073
_diffrn_radiation_type            MoK\a
_diffrn_source                  'micro-focus sealed X-ray tube'
_diffrn_measurement_device_type 'XtaLAB Synergy R, HyPix-Arc 150'
_diffrn_measurement_method        '\w scans'
_diffrn_detector_area_resol_mean  ?
_diffrn_reflns_number             80998
_diffrn_reflns_av_unetI/netI      0.0147
_diffrn_reflns_av_R_equivalents   0.0363
_diffrn_reflns_limit_h_min        -31
_diffrn_reflns_limit_h_max        31
_diffrn_reflns_limit_k_min        -31
_diffrn_reflns_limit_k_max        31
_diffrn_reflns_limit_l_min        -23
_diffrn_reflns_limit_l_max        23
_diffrn_reflns_theta_min          2.239
_diffrn_reflns_theta_max          25.990
_diffrn_reflns_theta_full         25.242
_diffrn_measured_fraction_theta_max   0.999
_diffrn_measured_fraction_theta_full  0.998
_diffrn_reflns_Laue_measured_fraction_max    0.999
_diffrn_reflns_Laue_measured_fraction_full   0.998
_diffrn_reflns_point_group_measured_fraction_max   0.999
_diffrn_reflns_point_group_measured_fraction_full  0.998
_reflns_number_total              6357
_reflns_number_gt                 5697
_reflns_threshold_expression      'I > 2\s(I)'
_reflns_Friedel_coverage          0.000
_reflns_Friedel_fraction_max      .
_reflns_Friedel_fraction_full     .
 
_reflns_special_details
;
 Reflections were merged by SHELXL according to the crystal
 class for the calculation of statistics and refinement.
 
 Structure factors included contributions from the .fab file.
 
 _reflns_Friedel_fraction is defined as the number of unique
 Friedel pairs measured divided by the number that would be
 possible theoretically, ignoring centric projections and
 systematic absences.
;
 
_computing_data_collection      'CrysAlisPro 1.171.41.56a (Rigaku OD, 2020)'
_computing_cell_refinement      'CrysAlisPro 1.171.41.56a (Rigaku OD, 2020)'
_computing_data_reduction       'CrysAlisPro 1.171.41.56a (Rigaku OD, 2020)'
_computing_structure_solution   'SHELXT-2018/3 (Sheldrick, 2018)'
_computing_structure_refinement 'SHELXL-2018/3 (Sheldrick, 2018)'
_computing_molecular_graphics     Diamond3
_computing_publication_material   WinGX
_refine_special_details           ?
_refine_ls_structure_factor_coef  Fsqd
_refine_ls_matrix_type            full
_refine_ls_weighting_scheme       calc
_refine_ls_weighting_details
'w=1/[\s^2^(Fo^2^)+(0.0428P)^2^+158.1280P] where P=(Fo^2^+2Fc^2^)/3'
_atom_sites_solution_primary      'direct methods'
_atom_sites_solution_secondary    diffmap
_atom_sites_solution_hydrogens    .
_refine_ls_hydrogen_treatment     undef
_refine_ls_extinction_method      none
_refine_ls_extinction_coef        .
_refine_ls_number_reflns          6357
_refine_ls_number_parameters      420
_refine_ls_number_restraints      0
_refine_ls_R_factor_all           0.0326
_refine_ls_R_factor_gt            0.0280
_refine_ls_wR_factor_ref          0.0789
_refine_ls_wR_factor_gt           0.0766
_refine_ls_goodness_of_fit_ref    1.042
_refine_ls_restrained_S_all       1.042
_refine_ls_shift/su_max           0.002
_refine_ls_shift/su_mean          0.000
 
loop_
 _atom_site_label
 _atom_site_type_symbol
 _atom_site_fract_x
 _atom_site_fract_y
 _atom_site_fract_z
 _atom_site_U_iso_or_equiv
 _atom_site_adp_type
 _atom_site_occupancy
 _atom_site_site_symmetry_order  
 _atom_site_calc_flag
 _atom_site_refinement_flags_posn
 _atom_site_refinement_flags_adp
 _atom_site_refinement_flags_occupancy
 _atom_site_disorder_assembly
 _atom_site_disorder_group
Mo1 Mo 0.60444(2) 0.37329(2) 0.83090(2) 0.01702(10) Uani 1 1 d . . . . .
Mo2 Mo 0.51117(2) 0.33593(2) 0.83088(2) 0.01695(10) Uani 1 1 d . . . . .
Mo3 Mo 0.53807(2) 0.21708(2) 0.60256(2) 0.01928(11) Uani 1 1 d . . . . .
Mo4 Mo 0.47251(2) 0.24548(2) 0.69885(2) 0.01862(11) Uani 1 1 d . . . . .
Mo5 Mo 0.57352(3) 0.31515(3) 0.500000 0.02263(15) Uani 1 2 d S T P . .
Mo6 Mo 0.44457(2) 0.37116(2) 0.68883(3) 0.02208(11) Uani 1 1 d . . . . .
Mo7 Mo 0.69420(2) 0.33421(2) 0.69864(2) 0.01826(10) Uani 1 1 d . . . . .
Mo8 Mo 0.66704(2) 0.26809(2) 0.60254(2) 0.01860(11) Uani 1 1 d . . . . .
Mo9 Mo 0.72538(5) 0.40246(5) 0.83444(7) 0.0148(2) Uani 0.3333 1 d . . P A 1
Mo10 Mo 0.62848(7) 0.17555(7) 0.500000 0.0135(3) Uani 0.3333 2 d S T P B 1
Ce1 Ce 0.500000 0.500000 0.78201(3) 0.01513(12) Uani 1 4 d S T P . .
Ce2 Ce 0.41601(2) 0.30542(2) 0.500000 0.01700(10) Uani 1 2 d S T P . .
Ni1 Ni 0.60548(3) 0.23474(3) 0.77521(4) 0.02157(15) Uani 1 1 d . . . . .
O1 O 0.53691(13) 0.40702(13) 0.81822(19) 0.0178(7) Uani 1 1 d . . . . .
O2 O 0.61579(15) 0.37603(16) 0.9183(2) 0.0275(9) Uani 1 1 d . . . . .
O3 O 0.50141(15) 0.33012(15) 0.9183(2) 0.0258(8) Uani 1 1 d . . . . .
O4 O 0.57834(14) 0.30319(13) 0.81299(19) 0.0185(7) Uani 1 1 d . . . . .
O5 O 0.47797(14) 0.26228(14) 0.80812(19) 0.0215(8) Uani 1 1 d . . . . .
O6 O 0.50506(14) 0.32876(14) 0.7100(2) 0.0217(8) Uani 1 1 d . . . . .
O7 O 0.63761(16) 0.44094(14) 0.8024(2) 0.0293(9) Uani 1 1 d . . . . .
O8 O 0.54639(14) 0.22850(14) 0.70395(19) 0.0210(8) Uani 1 1 d . . . . .
O9 O 0.52160(16) 0.15406(15) 0.5944(2) 0.0303(9) Uani 1 1 d . . . . .
O10 O 0.47203(14) 0.25504(14) 0.59625(19) 0.0198(7) Uani 1 1 d . . . . .
O11 O 0.44092(16) 0.18885(15) 0.7121(2) 0.0294(9) Uani 1 1 d . . . . .
O12 O 0.41162(15) 0.29444(16) 0.7025(2) 0.0321(10) Uani 1 1 d . . . . .
O13 O 0.6070(2) 0.3734(2) 0.500000 0.0245(12) Uani 1 2 d S T P B .
O14 O 0.58141(14) 0.29507(15) 0.59803(19) 0.0225(8) Uani 1 1 d . . . . .
O15 O 0.5498(2) 0.2344(3) 0.500000 0.0306(13) Uani 1 2 d S T P B .
O16 O 0.5092(2) 0.3346(2) 0.500000 0.0260(12) Uani 1 2 d S T P B .
O17 O 0.44139(15) 0.36381(15) 0.5984(2) 0.0259(8) Uani 1 1 d . . . . .
O18 O 0.47094(14) 0.43271(14) 0.6977(2) 0.0241(8) Uani 1 1 d . . . . .
O19 O 0.61441(14) 0.37233(13) 0.7099(2) 0.0206(8) Uani 1 1 d . . . . .
O20 O 0.75614(15) 0.31567(16) 0.7129(2) 0.0283(9) Uani 1 1 d . . . . .
O21 O 0.68788(14) 0.34139(14) 0.59636(19) 0.0204(7) Uani 1 1 d . . . . .
O22 O 0.67918(14) 0.34234(14) 0.80872(19) 0.0203(7) Uani 1 1 d . . . . .
O23 O 0.65268(14) 0.27111(14) 0.70372(19) 0.0199(7) Uani 1 1 d . . . . .
O24 O 0.6464(2) 0.2730(3) 0.500000 0.0320(14) Uani 1 2 d S T P B .
O25 O 0.72251(15) 0.23415(16) 0.5947(2) 0.0309(9) Uani 1 1 d . . . . .
O26 O 0.61917(14) 0.20061(14) 0.60110(19) 0.0224(8) Uani 1 1 d . . . . .
O27 O 0.6906(6) 0.1559(6) 0.500000 0.025(3) Uiso 0.3333 2 d S . P B 1
O28 O 0.5957(6) 0.1190(6) 0.500000 0.021(3) Uiso 0.3333 2 d S . P B 1
O29 O 0.7857(4) 0.3776(4) 0.8264(6) 0.025(2) Uiso 0.3333 1 d . . P A 1
O30 O 0.7182(4) 0.4045(4) 0.9234(6) 0.022(2) Uiso 0.3333 1 d . . P A 1
O31 O 0.66583(16) 0.24084(16) 0.8486(2) 0.0301(9) Uani 1 1 d . . . . .
O32 O 0.5615(2) 0.19599(18) 0.8516(3) 0.0443(12) Uani 1 1 d . . . . .
O33 O 0.63290(17) 0.16367(16) 0.7380(2) 0.0348(10) Uani 1 1 d . . . . .
O34 O 0.500000 0.500000 0.9116(4) 0.0307(18) Uani 1 4 d S T P . .
O35 O 0.3725(3) 0.2127(2) 0.500000 0.0364(15) Uani 1 2 d S T P B .
O36 O 0.6519(4) 0.1225(4) 0.500000 0.041(2) Uiso 0.6667 2 d S . P C 2
O37 O 0.7650(3) 0.3890(3) 0.8814(4) 0.0525(19) Uiso 0.6667 1 d . . P D 2
O41' O 0.500000 0.500000 0.4129(12) 0.023(5) Uiso 0.32 4 d S . P E 2
O41" O 0.5604(11) 0.4743(11) 0.500000 0.013(6) Uiso 0.16 2 d S . P F 3
Na1' Na 0.6853(10) 0.4116(10) 1.000000 0.046(6) Uiso 0.16 2 d S . P G 2
Na1 Na 0.6487(4) 0.4352(4) 1.000000 0.038(2) Uiso 0.34 2 d S . P A 1
O43 O 0.3888(5) 0.1365(5) 0.6007(7) 0.045(3) Uiso 0.4 1 d . . P . .
O44 O 0.7530(7) 0.1677(6) 0.500000 0.040(4) Uiso 0.4 2 d S . P B 1
O43' O 0.3999(10) 0.1087(11) 0.6066(14) 0.048(6) Uiso 0.2 1 d . . P H 2
O44' O 0.8044(9) 0.1891(9) 0.500000 0.066(6) Uiso 0.4 2 d S . P I 2
O45' O 0.4713(9) 0.5768(9) 0.000000 0.043(5) Uiso 0.3 2 d S . P J 2
O45 O 0.5327(9) 0.5767(9) 0.000000 0.040(5) Uiso 0.3 2 d S . P J 2
O46 O 0.5778(10) 0.2583(10) 0.000000 0.055(6) Uiso 0.3 2 d S . P . .
O47 O 0.8172(17) 0.2706(17) 0.500000 0.060(10) Uiso 0.2 2 d S . P . .
Cl1 Cl 0.500000 0.500000 0.500000 0.072(4) Uiso 0.4 8 d S . P K 1
 
loop_
 _atom_site_aniso_label
 _atom_site_aniso_U_11
 _atom_site_aniso_U_22
 _atom_site_aniso_U_33
 _atom_site_aniso_U_23
 _atom_site_aniso_U_13
 _atom_site_aniso_U_12
Mo1 0.0160(2) 0.0187(2) 0.0164(2) 0.00013(16) -0.00067(16) 0.00119(16)
Mo2 0.0171(2) 0.0168(2) 0.0169(2) 0.00038(16) 0.00069(16) -0.00012(16)
Mo3 0.0199(2) 0.0158(2) 0.0222(2) -0.00015(17) 0.00169(17) 0.00094(16)
Mo4 0.0196(2) 0.0150(2) 0.0213(2) 0.00039(17) 0.00216(17) -0.00061(16)
Mo5 0.0168(3) 0.0258(3) 0.0252(3) 0.000 0.000 -0.0037(3)
Mo6 0.0235(2) 0.0193(2) 0.0234(2) -0.00507(18) -0.00237(18) -0.00196(18)
Mo7 0.0157(2) 0.0189(2) 0.0202(2) -0.00183(17) -0.00122(17) 0.00329(16)
Mo8 0.0174(2) 0.0176(2) 0.0208(2) -0.00237(17) -0.00056(17) 0.00331(16)
Mo9 0.0136(6) 0.0167(6) 0.0141(6) 0.0015(5) -0.0023(5) 0.0019(5)
Mo10 0.0153(8) 0.0101(8) 0.0151(8) 0.000 0.000 0.0054(6)
Ce1 0.01442(16) 0.01442(16) 0.0165(3) 0.000 0.000 0.000
Ce2 0.0176(2) 0.01537(19) 0.0181(2) 0.000 0.000 -0.00031(15)
Ni1 0.0214(3) 0.0198(3) 0.0235(3) 0.0010(3) -0.0006(3) 0.0035(3)
O1 0.0166(17) 0.0167(17) 0.0200(18) -0.0002(14) -0.0009(14) 0.0005(14)
O2 0.026(2) 0.034(2) 0.022(2) -0.0014(17) -0.0027(16) 0.0052(17)
O3 0.029(2) 0.027(2) 0.0217(19) 0.0001(16) 0.0040(16) -0.0017(16)
O4 0.0191(18) 0.0164(17) 0.0201(18) 0.0004(14) -0.0008(14) 0.0018(14)
O5 0.025(2) 0.0161(18) 0.0230(19) 0.0000(15) -0.0034(15) 0.0006(15)
O6 0.0209(18) 0.0178(18) 0.026(2) -0.0034(15) -0.0058(15) 0.0037(14)
O7 0.031(2) 0.0186(19) 0.038(2) -0.0097(17) 0.0168(18) -0.0083(16)
O8 0.0223(19) 0.0183(18) 0.0225(19) -0.0002(15) 0.0016(15) 0.0041(14)
O9 0.030(2) 0.0194(19) 0.042(2) -0.0033(17) 0.0020(18) 0.0016(16)
O10 0.0196(18) 0.0175(17) 0.0224(18) -0.0002(14) 0.0009(14) 0.0003(14)
O11 0.036(2) 0.025(2) 0.027(2) -0.0004(17) 0.0050(18) -0.0069(17)
O12 0.0186(19) 0.031(2) 0.047(3) -0.0204(19) -0.0083(18) 0.0075(16)
O13 0.022(3) 0.032(3) 0.019(3) 0.000 0.000 -0.007(2)
O14 0.0195(18) 0.027(2) 0.0206(18) 0.0045(15) -0.0014(15) -0.0034(15)
O15 0.024(3) 0.050(4) 0.018(3) 0.000 0.000 -0.013(3)
O16 0.022(3) 0.034(3) 0.022(3) 0.000 0.000 -0.005(2)
O17 0.023(2) 0.025(2) 0.030(2) -0.0076(17) -0.0051(16) 0.0034(16)
O18 0.0185(18) 0.0224(19) 0.031(2) -0.0073(16) -0.0035(16) 0.0023(15)
O19 0.0232(19) 0.0147(17) 0.0240(19) 0.0008(14) 0.0073(15) 0.0012(14)
O20 0.021(2) 0.037(2) 0.027(2) -0.0030(17) -0.0015(16) 0.0080(17)
O21 0.0198(18) 0.0192(18) 0.0221(18) -0.0018(14) -0.0006(15) 0.0014(14)
O22 0.0193(18) 0.0205(18) 0.0211(18) 0.0013(15) 0.0022(15) 0.0023(14)
O23 0.0215(18) 0.0183(18) 0.0200(18) -0.0007(14) 0.0002(15) 0.0037(14)
O24 0.022(3) 0.056(4) 0.018(3) 0.000 0.000 -0.012(3)
O25 0.023(2) 0.028(2) 0.042(2) -0.0078(18) 0.0009(18) 0.0071(16)
O26 0.0201(18) 0.0240(19) 0.0230(19) 0.0039(15) -0.0029(15) 0.0015(15)
O31 0.028(2) 0.033(2) 0.030(2) 0.0007(18) -0.0060(17) 0.0060(17)
O32 0.048(3) 0.037(3) 0.048(3) 0.007(2) 0.007(2) 0.001(2)
O33 0.038(2) 0.023(2) 0.043(3) 0.0012(19) -0.001(2) 0.0065(18)
O34 0.036(3) 0.036(3) 0.019(4) 0.000 0.000 0.000
O35 0.054(4) 0.023(3) 0.032(3) 0.000 0.000 0.014(3)
 
_geom_special_details
;
 All esds (except the esd in the dihedral angle between two l.s. planes)
 are estimated using the full covariance matrix.  The cell esds are taken
 into account individually in the estimation of esds in distances, angles
 and torsion angles; correlations between esds in cell parameters are only
 used when they are defined by crystal symmetry.  An approximate (isotropic)
 treatment of cell esds is used for estimating esds involving l.s. planes.
;
 
loop_
 _geom_bond_atom_site_label_1
 _geom_bond_atom_site_label_2
 _geom_bond_distance
 _geom_bond_site_symmetry_2
 _geom_bond_publ_flag
Mo1 O2 1.683(4) . ?
Mo1 O4 1.954(4) . ?
Mo1 O1 1.957(3) . ?
Mo1 O7 2.012(4) . ?
Mo1 O22 2.123(4) . ?
Mo1 O19 2.308(4) . ?
Mo1 Mo2 2.5845(6) . ?
Mo1 Mo9 3.2011(13) . ?
Mo2 O3 1.681(4) . ?
Mo2 O4 1.952(4) . ?
Mo2 O1 1.960(3) . ?
Mo2 O7 2.005(4) 4_565 ?
Mo2 O5 2.123(4) . ?
Mo2 O6 2.303(4) . ?
Mo2 Mo9 3.2113(13) 4_565 ?
Mo3 O9 1.683(4) . ?
Mo3 O8 1.955(4) . ?
Mo3 O10 1.963(4) . ?
Mo3 O15 2.0164(16) . ?
Mo3 O26 2.129(4) . ?
Mo3 O14 2.297(4) . ?
Mo3 Mo4 2.5899(6) . ?
Mo3 Mo10 3.2137(14) . ?
Mo4 O11 1.687(4) . ?
Mo4 O8 1.953(4) . ?
Mo4 O10 1.960(4) . ?
Mo4 O12 2.011(4) . ?
Mo4 O5 2.120(4) . ?
Mo4 O6 2.310(4) . ?
Mo5 O13 1.727(5) . ?
Mo5 O16 1.729(6) . ?
Mo5 O14 1.939(4) 10_556 ?
Mo5 O14 1.939(4) . ?
Mo5 O15 2.166(6) . ?
Mo5 O24 2.167(6) . ?
Mo6 O17 1.726(4) . ?
Mo6 O18 1.731(4) . ?
Mo6 O19 1.937(3) 4_565 ?
Mo6 O6 1.942(4) . ?
Mo6 O12 2.163(4) . ?
Mo6 O7 2.165(4) 4_565 ?
Mo7 O20 1.685(4) . ?
Mo7 O23 1.946(4) . ?
Mo7 O21 1.954(4) . ?
Mo7 O12 2.014(4) 3_655 ?
Mo7 O22 2.132(4) . ?
Mo7 O19 2.285(4) . ?
Mo7 Mo8 2.5879(6) . ?
Mo7 Mo9 3.2167(13) . ?
Mo8 O25 1.679(4) . ?
Mo8 O23 1.954(4) . ?
Mo8 O21 1.964(4) . ?
Mo8 O24 2.0179(17) . ?
Mo8 O26 2.129(4) . ?
Mo8 O14 2.311(4) . ?
Mo9 O29 1.685(12) . ?
Mo9 O30 1.697(11) . ?
Mo9 O22 2.010(4) . ?
Mo9 O5 2.030(4) 3_655 ?
Mo10 O27 1.676(17) . ?
Mo10 O28 1.682(16) . ?
Mo10 O26 2.035(4) 10_556 ?
Mo10 O26 2.035(4) . ?
Ce1 O34 2.456(8) . ?
Ce1 O18 2.472(4) 4_565 ?
Ce1 O18 2.472(4) 2_665 ?
Ce1 O18 2.472(4) 3_655 ?
Ce1 O18 2.472(4) . ?
Ce1 O1 2.663(3) 3_655 ?
Ce1 O1 2.663(3) 4_565 ?
Ce1 O1 2.663(3) 2_665 ?
Ce1 O1 2.663(3) . ?
Ce2 O17 2.482(4) . ?
Ce2 O17 2.482(4) 10_556 ?
Ce2 O13 2.507(5) 11_566 ?
Ce2 O16 2.512(5) . ?
Ce2 O35 2.634(6) . ?
Ce2 O21 2.655(4) 11_566 ?
Ce2 O21 2.655(4) 4_565 ?
Ce2 O10 2.661(4) 10_556 ?
Ce2 O10 2.661(4) . ?
Ni1 O4 2.025(4) . ?
Ni1 O8 2.040(4) . ?
Ni1 O23 2.046(4) . ?
Ni1 O33 2.083(4) . ?
Ni1 O32 2.090(5) . ?
Ni1 O31 2.091(4) . ?
O2 Na1 2.331(9) . ?
O2 Na1' 2.54(2) . ?
O3 Na1 2.365(9) 11_567 ?
O3 Na1' 2.81(2) 11_567 ?
O27 O44 1.63(2) . ?
O30 Na1 2.434(14) . ?
Na1' O44' 2.61(3) 13_656 ?
O43 O43' 0.78(3) . ?
O45' O45 1.58(3) . ?
O45' O45 1.68(3) 3_655 ?
 
loop_
 _geom_angle_atom_site_label_1
 _geom_angle_atom_site_label_2
 _geom_angle_atom_site_label_3
 _geom_angle
 _geom_angle_site_symmetry_1
 _geom_angle_site_symmetry_3
 _geom_angle_publ_flag
O2 Mo1 O4 105.62(18) . . ?
O2 Mo1 O1 104.85(17) . . ?
O4 Mo1 O1 94.75(14) . . ?
O2 Mo1 O7 98.88(19) . . ?
O4 Mo1 O7 153.80(16) . . ?
O1 Mo1 O7 87.71(16) . . ?
O2 Mo1 O22 93.05(17) . . ?
O4 Mo1 O22 86.03(14) . . ?
O1 Mo1 O22 161.10(15) . . ?
O7 Mo1 O22 83.52(15) . . ?
O2 Mo1 O19 163.52(16) . . ?
O4 Mo1 O19 81.71(14) . . ?
O1 Mo1 O19 88.94(14) . . ?
O7 Mo1 O19 72.25(15) . . ?
O22 Mo1 O19 72.46(13) . . ?
O2 Mo1 Mo2 100.19(14) . . ?
O4 Mo1 Mo2 48.53(10) . . ?
O1 Mo1 Mo2 48.75(10) . . ?
O7 Mo1 Mo2 135.67(13) . . ?
O22 Mo1 Mo2 134.53(10) . . ?
O19 Mo1 Mo2 95.69(9) . . ?
O2 Mo1 Mo9 78.51(14) . . ?
O4 Mo1 Mo9 123.64(11) . . ?
O1 Mo1 Mo9 139.60(11) . . ?
O7 Mo1 Mo9 52.46(13) . . ?
O22 Mo1 Mo9 37.99(10) . . ?
O19 Mo1 Mo9 85.14(10) . . ?
Mo2 Mo1 Mo9 171.65(3) . . ?
O3 Mo2 O4 105.36(17) . . ?
O3 Mo2 O1 104.71(17) . . ?
O4 Mo2 O1 94.73(15) . . ?
O3 Mo2 O7 99.26(19) . 4_565 ?
O4 Mo2 O7 153.82(16) . 4_565 ?
O1 Mo2 O7 87.40(16) . 4_565 ?
O3 Mo2 O5 93.48(17) . . ?
O4 Mo2 O5 86.31(15) . . ?
O1 Mo2 O5 160.75(15) . . ?
O7 Mo2 O5 83.43(15) 4_565 . ?
O3 Mo2 O6 164.15(16) . . ?
O4 Mo2 O6 81.55(14) . . ?
O1 Mo2 O6 88.63(14) . . ?
O7 Mo2 O6 72.41(15) 4_565 . ?
O5 Mo2 O6 72.48(14) . . ?
O3 Mo2 Mo1 99.88(14) . . ?
O4 Mo2 Mo1 48.61(10) . . ?
O1 Mo2 Mo1 48.66(10) . . ?
O7 Mo2 Mo1 135.27(13) 4_565 . ?
O5 Mo2 Mo1 134.87(10) . . ?
O6 Mo2 Mo1 95.35(9) . . ?
O3 Mo2 Mo9 78.79(14) . 4_565 ?
O4 Mo2 Mo9 124.23(11) . 4_565 ?
O1 Mo2 Mo9 139.03(10) . 4_565 ?
O7 Mo2 Mo9 52.24(13) 4_565 4_565 ?
O5 Mo2 Mo9 38.32(10) . 4_565 ?
O6 Mo2 Mo9 85.53(10) . 4_565 ?
Mo1 Mo2 Mo9 172.31(3) . 4_565 ?
O9 Mo3 O8 105.26(18) . . ?
O9 Mo3 O10 104.83(17) . . ?
O8 Mo3 O10 94.58(15) . . ?
O9 Mo3 O15 99.3(2) . . ?
O8 Mo3 O15 153.84(19) . . ?
O10 Mo3 O15 87.7(2) . . ?
O9 Mo3 O26 93.07(17) . . ?
O8 Mo3 O26 86.30(15) . . ?
O10 Mo3 O26 161.12(15) . . ?
O15 Mo3 O26 83.41(19) . . ?
O9 Mo3 O14 163.78(17) . . ?
O8 Mo3 O14 81.51(14) . . ?
O10 Mo3 O14 89.04(14) . . ?
O15 Mo3 O14 72.46(19) . . ?
O26 Mo3 O14 72.40(14) . . ?
O9 Mo3 Mo4 99.96(14) . . ?
O8 Mo3 Mo4 48.45(11) . . ?
O10 Mo3 Mo4 48.63(11) . . ?
O15 Mo3 Mo4 135.55(18) . . ?
O26 Mo3 Mo4 134.70(10) . . ?
O14 Mo3 Mo4 95.51(10) . . ?
O9 Mo3 Mo10 78.81(14) . . ?
O8 Mo3 Mo10 124.40(11) . . ?
O10 Mo3 Mo10 139.01(11) . . ?
O15 Mo3 Mo10 51.88(18) . . ?
O26 Mo3 Mo10 38.44(10) . . ?
O14 Mo3 Mo10 85.21(10) . . ?
Mo4 Mo3 Mo10 172.36(3) . . ?
O11 Mo4 O8 105.57(18) . . ?
O11 Mo4 O10 104.64(17) . . ?
O8 Mo4 O10 94.78(15) . . ?
O11 Mo4 O12 99.24(19) . . ?
O8 Mo4 O12 153.70(16) . . ?
O10 Mo4 O12 87.17(17) . . ?
O11 Mo4 O5 93.61(17) . . ?
O8 Mo4 O5 86.14(15) . . ?
O10 Mo4 O5 160.71(14) . . ?
O12 Mo4 O5 83.71(16) . . ?
O11 Mo4 O6 164.17(17) . . ?
O8 Mo4 O6 81.37(14) . . ?
O10 Mo4 O6 88.66(14) . . ?
O12 Mo4 O6 72.44(15) . . ?
O5 Mo4 O6 72.39(14) . . ?
O11 Mo4 Mo3 100.06(14) . . ?
O8 Mo4 Mo3 48.54(11) . . ?
O10 Mo4 Mo3 48.74(10) . . ?
O12 Mo4 Mo3 135.08(14) . . ?
O5 Mo4 Mo3 134.62(10) . . ?
O6 Mo4 Mo3 95.16(10) . . ?
O13 Mo5 O16 103.0(3) . . ?
O13 Mo5 O14 100.30(12) . 10_556 ?
O16 Mo5 O14 100.22(12) . 10_556 ?
O13 Mo5 O14 100.30(12) . . ?
O16 Mo5 O14 100.22(12) . . ?
O14 Mo5 O14 146.7(2) 10_556 . ?
O13 Mo5 O15 166.5(3) . . ?
O16 Mo5 O15 90.4(2) . . ?
O14 Mo5 O15 76.94(12) 10_556 . ?
O14 Mo5 O15 76.94(12) . . ?
O13 Mo5 O24 90.2(2) . . ?
O16 Mo5 O24 166.8(3) . . ?
O14 Mo5 O24 77.05(12) 10_556 . ?
O14 Mo5 O24 77.05(12) . . ?
O15 Mo5 O24 76.4(2) . . ?
O17 Mo6 O18 102.41(19) . . ?
O17 Mo6 O19 100.36(17) . 4_565 ?
O18 Mo6 O19 100.41(16) . 4_565 ?
O17 Mo6 O6 100.46(17) . . ?
O18 Mo6 O6 100.36(16) . . ?
O19 Mo6 O6 146.51(17) 4_565 . ?
O17 Mo6 O12 90.02(18) . . ?
O18 Mo6 O12 167.57(19) . . ?
O19 Mo6 O12 76.95(15) 4_565 . ?
O6 Mo6 O12 77.11(15) . . ?
O17 Mo6 O7 166.67(17) . 4_565 ?
O18 Mo6 O7 90.92(17) . 4_565 ?
O19 Mo6 O7 76.94(15) 4_565 4_565 ?
O6 Mo6 O7 76.75(15) . 4_565 ?
O12 Mo6 O7 76.65(16) . 4_565 ?
O20 Mo7 O23 105.97(18) . . ?
O20 Mo7 O21 105.35(17) . . ?
O23 Mo7 O21 94.72(15) . . ?
O20 Mo7 O12 97.87(19) . 3_655 ?
O23 Mo7 O12 154.52(16) . 3_655 ?
O21 Mo7 O12 87.41(17) . 3_655 ?
O20 Mo7 O22 92.42(17) . . ?
O23 Mo7 O22 86.20(15) . . ?
O21 Mo7 O22 161.15(14) . . ?
O12 Mo7 O22 83.90(16) 3_655 . ?
O20 Mo7 O19 162.95(17) . . ?
O23 Mo7 O19 81.96(14) . . ?
O21 Mo7 O19 88.69(14) . . ?
O12 Mo7 O19 72.70(15) 3_655 . ?
O22 Mo7 O19 72.77(13) . . ?
O20 Mo7 Mo8 100.50(14) . . ?
O23 Mo7 Mo8 48.57(11) . . ?
O21 Mo7 Mo8 48.82(10) . . ?
O12 Mo7 Mo8 135.61(14) 3_655 . ?
O22 Mo7 Mo8 134.75(10) . . ?
O19 Mo7 Mo8 96.03(10) . . ?
O20 Mo7 Mo9 77.90(14) . . ?
O23 Mo7 Mo9 123.55(11) . . ?
O21 Mo7 Mo9 139.71(11) . . ?
O12 Mo7 Mo9 52.78(14) 3_655 . ?
O22 Mo7 Mo9 37.71(10) . . ?
O19 Mo7 Mo9 85.13(10) . . ?
Mo8 Mo7 Mo9 171.47(3) . . ?
O25 Mo8 O23 105.54(19) . . ?
O25 Mo8 O21 105.19(18) . . ?
O23 Mo8 O21 94.13(15) . . ?
O25 Mo8 O24 99.8(2) . . ?
O23 Mo8 O24 153.20(19) . . ?
O21 Mo8 O24 87.4(2) . . ?
O25 Mo8 O26 93.81(17) . . ?
O23 Mo8 O26 86.30(15) . . ?
O21 Mo8 O26 160.09(15) . . ?
O24 Mo8 O26 83.5(2) . . ?
O25 Mo8 O14 164.29(17) . . ?
O23 Mo8 O14 81.03(14) . . ?
O21 Mo8 O14 88.26(14) . . ?
O24 Mo8 O14 72.27(19) . . ?
O26 Mo8 O14 72.12(14) . . ?
O25 Mo8 Mo7 100.05(14) . . ?
O23 Mo8 Mo7 48.29(11) . . ?
O21 Mo8 Mo7 48.48(11) . . ?
O24 Mo8 Mo7 135.04(19) . . ?
O26 Mo8 Mo7 134.53(10) . . ?
O14 Mo8 Mo7 94.93(10) . . ?
O29 Mo9 O30 101.6(5) . . ?
O29 Mo9 O22 103.3(4) . . ?
O30 Mo9 O22 101.5(4) . . ?
O29 Mo9 O5 101.4(4) . 3_655 ?
O30 Mo9 O5 103.4(4) . 3_655 ?
O22 Mo9 O5 140.25(16) . 3_655 ?
O29 Mo9 Mo1 143.5(4) . . ?
O30 Mo9 Mo1 85.5(4) . . ?
O22 Mo9 Mo1 40.54(10) . . ?
O5 Mo9 Mo1 111.78(11) 3_655 . ?
O29 Mo9 Mo2 141.3(4) . 3_655 ?
O30 Mo9 Mo2 86.6(4) . 3_655 ?
O22 Mo9 Mo2 112.00(11) . 3_655 ?
O5 Mo9 Mo2 40.40(10) 3_655 3_655 ?
Mo1 Mo9 Mo2 74.12(3) . 3_655 ?
O29 Mo9 Mo7 87.2(4) . . ?
O30 Mo9 Mo7 141.6(4) . . ?
O22 Mo9 Mo7 40.44(11) . . ?
O5 Mo9 Mo7 111.39(11) 3_655 . ?
Mo1 Mo9 Mo7 67.23(3) . . ?
Mo2 Mo9 Mo7 109.64(4) 3_655 . ?
O27 Mo10 O28 102.5(8) . . ?
O27 Mo10 O26 102.00(19) . 10_556 ?
O28 Mo10 O26 102.42(18) . 10_556 ?
O27 Mo10 O26 101.99(19) . . ?
O28 Mo10 O26 102.42(18) . . ?
O26 Mo10 O26 140.5(2) 10_556 . ?
O27 Mo10 Mo3 142.22(9) . . ?
O28 Mo10 Mo3 85.7(4) . . ?
O26 Mo10 Mo3 112.25(12) 10_556 . ?
O26 Mo10 Mo3 40.57(10) . . ?
O27 Mo10 Mo3 142.22(9) . 10_556 ?
O28 Mo10 Mo3 85.7(4) . 10_556 ?
O26 Mo10 Mo3 40.57(10) 10_556 10_556 ?
O26 Mo10 Mo3 112.26(12) . 10_556 ?
Mo3 Mo10 Mo3 74.42(4) . 10_556 ?
O34 Ce1 O18 130.28(10) . 4_565 ?
O34 Ce1 O18 130.28(10) . 2_665 ?
O18 Ce1 O18 65.29(10) 4_565 2_665 ?
O34 Ce1 O18 130.28(10) . 3_655 ?
O18 Ce1 O18 99.43(19) 4_565 3_655 ?
O18 Ce1 O18 65.29(10) 2_665 3_655 ?
O34 Ce1 O18 130.28(10) . . ?
O18 Ce1 O18 65.29(10) 4_565 . ?
O18 Ce1 O18 99.43(19) 2_665 . ?
O18 Ce1 O18 65.29(10) 3_655 . ?
O34 Ce1 O1 75.07(8) . 3_655 ?
O18 Ce1 O1 133.45(11) 4_565 3_655 ?
O18 Ce1 O1 69.23(12) 2_665 3_655 ?
O18 Ce1 O1 69.24(12) 3_655 3_655 ?
O18 Ce1 O1 133.46(11) . 3_655 ?
O34 Ce1 O1 75.07(8) . 4_565 ?
O18 Ce1 O1 69.24(12) 4_565 4_565 ?
O18 Ce1 O1 133.46(11) 2_665 4_565 ?
O18 Ce1 O1 133.45(11) 3_655 4_565 ?
O18 Ce1 O1 69.23(12) . 4_565 ?
O1 Ce1 O1 150.14(16) 3_655 4_565 ?
O34 Ce1 O1 75.07(8) . 2_665 ?
O18 Ce1 O1 69.23(12) 4_565 2_665 ?
O18 Ce1 O1 69.24(12) 2_665 2_665 ?
O18 Ce1 O1 133.46(11) 3_655 2_665 ?
O18 Ce1 O1 133.45(11) . 2_665 ?
O1 Ce1 O1 86.19(4) 3_655 2_665 ?
O1 Ce1 O1 86.19(4) 4_565 2_665 ?
O34 Ce1 O1 75.07(8) . . ?
O18 Ce1 O1 133.46(11) 4_565 . ?
O18 Ce1 O1 133.45(11) 2_665 . ?
O18 Ce1 O1 69.23(12) 3_655 . ?
O18 Ce1 O1 69.24(12) . . ?
O1 Ce1 O1 86.19(4) 3_655 . ?
O1 Ce1 O1 86.19(4) 4_565 . ?
O1 Ce1 O1 150.13(16) 2_665 . ?
O17 Ce2 O17 97.42(19) . 10_556 ?
O17 Ce2 O13 64.59(12) . 11_566 ?
O17 Ce2 O13 64.59(12) 10_556 11_566 ?
O17 Ce2 O16 64.41(12) . . ?
O17 Ce2 O16 64.41(12) 10_556 . ?
O13 Ce2 O16 98.56(19) 11_566 . ?
O17 Ce2 O35 131.27(10) . . ?
O17 Ce2 O35 131.27(10) 10_556 . ?
O13 Ce2 O35 128.91(19) 11_566 . ?
O16 Ce2 O35 132.54(19) . . ?
O17 Ce2 O21 131.89(12) . 11_566 ?
O17 Ce2 O21 68.54(12) 10_556 11_566 ?
O13 Ce2 O21 67.99(12) 11_566 11_566 ?
O16 Ce2 O21 132.11(9) . 11_566 ?
O35 Ce2 O21 75.61(12) . 11_566 ?
O17 Ce2 O21 68.54(12) . 4_565 ?
O17 Ce2 O21 131.89(12) 10_556 4_565 ?
O13 Ce2 O21 67.99(12) 11_566 4_565 ?
O16 Ce2 O21 132.11(9) . 4_565 ?
O35 Ce2 O21 75.61(12) . 4_565 ?
O21 Ce2 O21 86.91(15) 11_566 4_565 ?
O17 Ce2 O10 131.85(12) . 10_556 ?
O17 Ce2 O10 68.74(12) 10_556 10_556 ?
O13 Ce2 O10 132.44(9) 11_566 10_556 ?
O16 Ce2 O10 68.21(12) . 10_556 ?
O35 Ce2 O10 77.83(12) . 10_556 ?
O21 Ce2 O10 87.24(11) 11_566 10_556 ?
O21 Ce2 O10 153.44(11) 4_565 10_556 ?
O17 Ce2 O10 68.74(12) . . ?
O17 Ce2 O10 131.85(12) 10_556 . ?
O13 Ce2 O10 132.44(9) 11_566 . ?
O16 Ce2 O10 68.21(12) . . ?
O35 Ce2 O10 77.83(12) . . ?
O21 Ce2 O10 153.44(11) 11_566 . ?
O21 Ce2 O10 87.24(11) 4_565 . ?
O10 Ce2 O10 86.52(15) 10_556 . ?
O4 Ni1 O8 92.61(14) . . ?
O4 Ni1 O23 92.36(14) . . ?
O8 Ni1 O23 92.29(15) . . ?
O4 Ni1 O33 178.96(17) . . ?
O8 Ni1 O33 87.66(16) . . ?
O23 Ni1 O33 88.64(16) . . ?
O4 Ni1 O32 89.03(17) . . ?
O8 Ni1 O32 91.01(18) . . ?
O23 Ni1 O32 176.36(18) . . ?
O33 Ni1 O32 89.96(19) . . ?
O4 Ni1 O31 87.45(15) . . ?
O8 Ni1 O31 179.67(18) . . ?
O23 Ni1 O31 88.03(16) . . ?
O33 Ni1 O31 92.27(17) . . ?
O32 Ni1 O31 88.67(19) . . ?
Mo1 O1 Mo2 82.59(13) . . ?
Mo1 O1 Ce1 138.28(16) . . ?
Mo2 O1 Ce1 138.52(16) . . ?
Mo1 O2 Na1 138.1(3) . . ?
Mo1 O2 Na1' 137.6(4) . . ?
Mo2 O3 Na1 137.1(3) . 11_567 ?
Mo2 O3 Na1' 132.7(4) . 11_567 ?
Na1 O3 Na1' 23.0(5) 11_567 11_567 ?
Mo2 O4 Mo1 82.86(14) . . ?
Mo2 O4 Ni1 137.89(19) . . ?
Mo1 O4 Ni1 138.20(19) . . ?
Mo9 O5 Mo4 102.02(16) 4_565 . ?
Mo9 O5 Mo2 101.27(16) 4_565 . ?
Mo4 O5 Mo2 114.03(17) . . ?
Mo6 O6 Mo2 102.42(16) . . ?
Mo6 O6 Mo4 102.21(15) . . ?
Mo2 O6 Mo4 100.96(15) . . ?
Mo2 O7 Mo1 148.3(2) 3_655 . ?
Mo2 O7 Mo6 105.32(18) 3_655 3_655 ?
Mo1 O7 Mo6 105.07(17) . 3_655 ?
Mo4 O8 Mo3 83.02(14) . . ?
Mo4 O8 Ni1 137.79(19) . . ?
Mo3 O8 Ni1 138.07(19) . . ?
Mo4 O10 Mo3 82.63(14) . . ?
Mo4 O10 Ce2 138.10(17) . . ?
Mo3 O10 Ce2 138.82(17) . . ?
Mo4 O12 Mo7 149.3(2) . 4_565 ?
Mo4 O12 Mo6 105.19(18) . . ?
Mo7 O12 Mo6 104.53(18) 4_565 . ?
Mo5 O13 Ce2 145.8(3) . 3_655 ?
Mo5 O14 Mo3 102.57(16) . . ?
Mo5 O14 Mo8 102.43(16) . . ?
Mo3 O14 Mo8 101.48(15) . . ?
Mo3 O15 Mo3 149.1(3) . 10_556 ?
Mo3 O15 Mo5 104.71(17) . . ?
Mo3 O15 Mo5 104.71(17) 10_556 . ?
Mo5 O16 Ce2 145.8(3) . . ?
Mo6 O17 Ce2 145.6(2) . . ?
Mo6 O18 Ce1 145.3(2) . . ?
Mo6 O19 Mo7 102.73(15) 3_655 . ?
Mo6 O19 Mo1 102.45(16) 3_655 . ?
Mo7 O19 Mo1 101.37(15) . . ?
Mo7 O21 Mo8 82.70(14) . . ?
Mo7 O21 Ce2 138.18(17) . 3_655 ?
Mo8 O21 Ce2 138.84(17) . 3_655 ?
Mo9 O22 Mo1 101.47(16) . . ?
Mo9 O22 Mo7 101.85(16) . . ?
Mo1 O22 Mo7 113.25(16) . . ?
Mo7 O23 Mo8 83.15(14) . . ?
Mo7 O23 Ni1 137.75(19) . . ?
Mo8 O23 Ni1 138.06(19) . . ?
Mo8 O24 Mo8 148.7(3) . 10_556 ?
Mo8 O24 Mo5 104.98(18) . . ?
Mo8 O24 Mo5 104.98(18) 10_556 . ?
Mo10 O26 Mo8 101.66(16) . . ?
Mo10 O26 Mo3 100.99(16) . . ?
Mo8 O26 Mo3 113.86(17) . . ?
O44 O27 Mo10 151.7(13) . . ?
Mo9 O30 Na1 133.1(6) . . ?
O2 Na1' O2 75.3(7) . 10_557 ?
O2 Na1' O44' 73.3(7) . 13_656 ?
O2 Na1' O44' 73.3(7) 10_557 13_656 ?
O2 Na1' O3 122.3(10) . 12_657 ?
O2 Na1' O3 82.0(5) 10_557 12_657 ?
O44' Na1' O3 146.3(3) 13_656 12_657 ?
O2 Na1' O3 82.0(5) . 3_655 ?
O2 Na1' O3 122.3(10) 10_557 3_655 ?
O44' Na1' O3 146.3(3) 13_656 3_655 ?
O3 Na1' O3 66.9(6) 12_657 3_655 ?
O2 Na1 O2 83.3(4) . 10_557 ?
O2 Na1 O3 171.5(6) . 12_657 ?
O2 Na1 O3 96.82(15) 10_557 12_657 ?
O2 Na1 O3 96.82(15) . 3_655 ?
O2 Na1 O3 171.5(6) 10_557 3_655 ?
O3 Na1 O3 81.8(4) 12_657 3_655 ?
O2 Na1 O30 70.0(3) . . ?
O2 Na1 O30 116.8(5) 10_557 . ?
O3 Na1 O30 117.1(5) 12_657 . ?
O3 Na1 O30 71.0(3) 3_655 . ?
O2 Na1 O30 116.8(5) . 10_557 ?
O2 Na1 O30 70.0(3) 10_557 10_557 ?
O3 Na1 O30 71.0(3) 12_657 10_557 ?
O3 Na1 O30 117.1(5) 3_655 10_557 ?
O30 Na1 O30 73.2(6) . 10_557 ?
O45 O45' O45 137(2) . 3_655 ?
O45' O45 O45' 133(2) . 11_565 ?
 
_refine_diff_density_max    1.90
_refine_diff_density_min   -1.26
_refine_diff_density_rms    0.17

_vrf_PLAT975_edu6764_sq
;
PROBLEM: Check Calcd Resid. Dens. 0.78A From O43 2.06 eA-3
RESPONSE: Heavily disordered solvent area with electron density residuals 
that are not modelled.
;

_shelx_res_file
;
TITL edu6764_sq in I4/m Na9[Mo64Ni8Ce6H26O200(H2O)30](ClO4)(H2O)30
    edu6764_sq.res
    created by SHELXL-2018/3 at 09:51:20 on 17-Jun-2021
CELL  0.71073  25.7249  25.7249  18.9493   90.000   90.000   90.000
ZERR     2.00   0.0002   0.0002   0.0002    0.000    0.000    0.000
LATT   2
SYMM  - X, - Y,   Z
SYMM  - Y,   X,   Z
SYMM    Y, - X,   Z
SFAC  MO   CE   NI   O    NA   H    CL
UNIT  128 12 16 528 18 292 2
MERG   2
OMIT    -4.00  52.00
OMIT    -1   3   0
OMIT     0   0   4
OMIT     2   6   0
ABIN
FMAP   2   53   53
PLAN   10
SIZE     0.050   0.100   0.100
ACTA
L.S.   5    0   38
TEMP  -123.00
WGHT    0.042800  158.128021
FVAR       0.02760
MO1   1    0.604438    0.373289    0.830898    11.00000    0.01597    0.01871 =
         0.01638    0.00013   -0.00067    0.00119
MO2   1    0.511174    0.335932    0.830882    11.00000    0.01714    0.01679 =
         0.01693    0.00038    0.00069   -0.00012
MO3   1    0.538065    0.217079    0.602562    11.00000    0.01990    0.01577 =
         0.02217   -0.00015    0.00169    0.00094
MO4   1    0.472505    0.245482    0.698852    11.00000    0.01962    0.01497 =
         0.02128    0.00039    0.00216   -0.00061
MO5   1    0.573517    0.315146    0.500000    10.50000    0.01685    0.02582 =
         0.02522    0.00000    0.00000   -0.00369
MO6   1    0.444573    0.371156    0.688835    11.00000    0.02352    0.01928 =
         0.02344   -0.00507   -0.00237   -0.00196
MO7   1    0.694205    0.334214    0.698637    11.00000    0.01565    0.01889 =
         0.02023   -0.00183   -0.00122    0.00329
MO8   1    0.667042    0.268094    0.602538    11.00000    0.01737    0.01765 =
         0.02077   -0.00237   -0.00056    0.00331
PART  1
MO9   1    0.725377    0.402462    0.834436    10.33333    0.01358    0.01671 =
         0.01413    0.00147   -0.00229    0.00185
MO10  1    0.628479    0.175552    0.500000    10.16667    0.01532    0.01006 =
         0.01513    0.00000    0.00000    0.00536
PART  0
CE1   2    0.500000    0.500000    0.782005    10.25000    0.01442    0.01442 =
         0.01655    0.00000    0.00000    0.00000
CE2   2    0.416009    0.305424    0.500000    10.50000    0.01758    0.01537 =
         0.01806    0.00000    0.00000   -0.00031
NI1   3    0.605476    0.234741    0.775213    11.00000    0.02138    0.01980 =
         0.02354    0.00101   -0.00057    0.00352
O1    4    0.536907    0.407022    0.818224    11.00000    0.01665    0.01671 =
         0.02002   -0.00024   -0.00085    0.00053
O2    4    0.615793    0.376033    0.918260    11.00000    0.02631    0.03438 =
         0.02174   -0.00135   -0.00268    0.00518
O3    4    0.501414    0.330123    0.918252    11.00000    0.02884    0.02697 =
         0.02169    0.00005    0.00396   -0.00171
O4    4    0.578337    0.303186    0.812990    11.00000    0.01907    0.01638 =
         0.02007    0.00040   -0.00077    0.00176
O5    4    0.477974    0.262281    0.808117    11.00000    0.02549    0.01613 =
         0.02295   -0.00004   -0.00344    0.00056
O6    4    0.505062    0.328760    0.710008    11.00000    0.02087    0.01777 =
         0.02639   -0.00341   -0.00584    0.00365
O7    4    0.637613    0.440939    0.802375    11.00000    0.03061    0.01865 =
         0.03849   -0.00970    0.01677   -0.00834
O8    4    0.546387    0.228500    0.703954    11.00000    0.02233    0.01831 =
         0.02247   -0.00023    0.00156    0.00406
O9    4    0.521604    0.154060    0.594353    11.00000    0.02994    0.01938 =
         0.04150   -0.00333    0.00199    0.00161
O10   4    0.472030    0.255042    0.596248    11.00000    0.01962    0.01747 =
         0.02242   -0.00022    0.00088    0.00029
O11   4    0.440916    0.188853    0.712070    11.00000    0.03619    0.02493 =
         0.02722   -0.00044    0.00499   -0.00691
O12   4    0.411621    0.294442    0.702502    11.00000    0.01859    0.03121 =
         0.04650   -0.02035   -0.00832    0.00747
O13   4    0.606954    0.373368    0.500000    10.50000    0.02232    0.03211 =
         0.01895    0.00000    0.00000   -0.00696
O14   4    0.581410    0.295071    0.598033    11.00000    0.01950    0.02732 =
         0.02060    0.00446   -0.00142   -0.00339
O15   4    0.549753    0.234391    0.500000    10.50000    0.02354    0.04991 =
         0.01847    0.00000    0.00000   -0.01340
O16   4    0.509194    0.334615    0.500000    10.50000    0.02234    0.03395 =
         0.02170    0.00000    0.00000   -0.00501
O17   4    0.441388    0.363806    0.598408    11.00000    0.02276    0.02464 =
         0.03026   -0.00760   -0.00509    0.00343
O18   4    0.470940    0.432713    0.697671    11.00000    0.01846    0.02243 =
         0.03145   -0.00731   -0.00350    0.00232
O19   4    0.614413    0.372327    0.709878    11.00000    0.02323    0.01466 =
         0.02403    0.00077    0.00728    0.00119
O20   4    0.756144    0.315675    0.712905    11.00000    0.02123    0.03681 =
         0.02695   -0.00304   -0.00151    0.00796
O21   4    0.687882    0.341386    0.596365    11.00000    0.01977    0.01918 =
         0.02214   -0.00183   -0.00057    0.00141
O22   4    0.679178    0.342340    0.808722    11.00000    0.01934    0.02052 =
         0.02113    0.00133    0.00221    0.00228
O23   4    0.652676    0.271107    0.703724    11.00000    0.02150    0.01828 =
         0.02000   -0.00071    0.00023    0.00373
O24   4    0.646436    0.272967    0.500000    10.50000    0.02192    0.05633 =
         0.01790    0.00000    0.00000   -0.01224
O25   4    0.722508    0.234150    0.594707    11.00000    0.02258    0.02761 =
         0.04239   -0.00778    0.00086    0.00710
O26   4    0.619166    0.200606    0.601100    11.00000    0.02011    0.02401 =
         0.02299    0.00393   -0.00287    0.00150
PART  1
O27   4    0.690598    0.155881    0.500000    10.16667    0.02514
O28   4    0.595702    0.118964    0.500000    10.16667    0.02129
O29   4    0.785706    0.377605    0.826435    10.33333    0.02525
O30   4    0.718151    0.404484    0.923399    10.33333    0.02176
PART  0
O31   4    0.665827    0.240841    0.848636    11.00000    0.02784    0.03279 =
         0.02961    0.00074   -0.00598    0.00600
O32   4    0.561491    0.195993    0.851618    11.00000    0.04798    0.03720 =
         0.04774    0.00719    0.00656    0.00122
O33   4    0.632899    0.163671    0.738000    11.00000    0.03788    0.02308 =
         0.04330    0.00122   -0.00068    0.00646
O34   4    0.500000    0.500000    0.911624    10.25000    0.03642    0.03642 =
         0.01930    0.00000    0.00000    0.00000
O35   4    0.372508    0.212734    0.500000    10.50000    0.05413    0.02318 =
         0.03195    0.00000    0.00000    0.01416
PART  2
O36   4    0.651851    0.122539    0.500000    10.33333    0.04127
O37   4    0.765021    0.389026    0.881415    10.66667    0.05248
O41'  4    0.500000    0.500000    0.412867    10.08000    0.02327
PART  3
O41"  4    0.560358    0.474338    0.500000    10.08000    0.01285
PART  2
NA1'  5    0.685256    0.411622    1.000000    10.08000    0.04580
PART  1
NA1   5    0.648687    0.435242    1.000000    10.17000    0.03779
PART  0
O43   4    0.388761    0.136460    0.600721    10.40000    0.04516
PART  1
O44   4    0.753035    0.167685    0.500000    10.20000    0.03966
PART  2
O43'  4    0.399925    0.108742    0.606602    10.20000    0.04788
O44'  4    0.804434    0.189143    0.500000    10.20000    0.06567
O45'  4    0.471285    0.576814    0.000000    10.15000    0.04254
O45   4    0.532709    0.576710    0.000000    10.15000    0.03991
PART  0
O46   4    0.577811    0.258338    0.000000    10.15000    0.05450
O47   4    0.817205    0.270562    0.500000    10.10000    0.06004
PART  1
CL1   7    0.500000    0.500000    0.500000    10.05000    0.07211
HKLF    4


REM  edu6764_sq in I4/m Na9[Mo64Ni8Ce6H26O200(H2O)30](ClO4)(H2O)30
REM wR2 = 0.0789, GooF = S = 1.042, Restrained GooF = 1.042 for all data
REM R1 = 0.0280 for 5697 Fo > 4sig(Fo) and 0.0326 for all 6357 data
REM 420 parameters refined using 0 restraints

END

WGHT      0.0428    158.2240

REM Highest difference peak  1.903,  deepest hole -1.259,  1-sigma level  0.167
Q1    1   0.8204  0.2248  0.5000  10.50000  0.05    1.90
Q2    1   0.5557  0.2390  0.0000  10.50000  0.05    1.71
Q3    1   0.5188  0.3422  0.6018  11.00000  0.05    1.66
Q4    1   0.7426  0.3964  0.8987  11.00000  0.05    1.60
Q5    1   0.5397  0.3995  0.6794  11.00000  0.05    1.53
Q6    1   0.5572  0.5193  0.4463  11.00000  0.05    1.44
Q7    1   0.4435  0.5634  0.0000  10.50000  0.05    1.38
Q8    1   0.5000  0.5000  0.8182  10.25000  0.05    1.38
Q9    1   0.5935  0.3780  0.3987  11.00000  0.05    1.35
Q10   1   0.7973  0.1643  0.5000  10.50000  0.05    1.34
;
_shelx_res_checksum   70687

_shelx_hkl_file
;
   0   0  -4   45.41    1.55
   0   0  -4   43.53    1.46
   0   0   4   43.09    1.50
   0   0   4   42.10    1.62
   0   0  -6 2585.93   56.83
   0   0  -6 2514.69   56.75
   0   0   6 2552.33   56.44
   0   0   6 2557.74   56.77
   0   0   6 2531.70   57.01
   0   0  -8  486.32   11.60
   0   0   8  474.63   11.55
   0   0  -8  489.14   11.44
   0   0   8  489.50   11.05
   0   0   8  483.81   11.83
   0   0   8  488.30   11.52
   0   0  10 9916.86  220.29
   0   0  10 9964.15  220.61
   0   0  10 9891.72  220.21
   0   0 -10 9957.33  220.32
   0   0 -10 9999.00  220.09
   0   0  10 9943.28  220.46
   0   0  12  613.72   15.64
   0   0 -12  639.71   15.10
   0   0 -12  649.49   15.39
   0   0  12  635.98   15.28
   0   0  12  641.33   15.58
   0   0  14   31.07    2.49
   0   0  14   29.13    2.23
   0   0 -14   28.69    2.17
   0   0 -14   27.45    1.89
   0   0  14   29.00    2.48
   0   0  14   29.69    2.33
   0   0  16    5.41    2.10
   0   0  16    0.79    1.88
   0   0  16    3.56    2.02
   0   0 -16    3.94    1.55
   0   0  16    2.24    1.91
   0   0  16    4.46    1.93
   0   0  18  396.53   11.63
   0   0  18  413.94   11.29
   0   0  18  397.48   11.58
   0   0 -18  412.92   10.59
   0   0  18  412.28   11.40
   0   0  18  412.72   11.81
   0   0  20  544.09   15.74
   0   0  20  591.71   15.34
   0   0 -20  587.05   14.54
   0   0  20  594.42   14.83
   0   0  20  562.46   15.75
   0   0  22   33.77    3.77
   0   0  22   30.16    3.72
   0   0  22   37.97    3.49
  -1   0   3  352.76    8.03
   0   1   3  338.61    8.01
  -1   0  -3  343.40    8.00
   0   1   3  346.39    7.91
   1   0   3  350.34    8.00
   0  -1  -3  336.45    7.84
   1   0  -3  339.26    7.95
   0   1   3  347.92    7.85
   1   0  -3  351.06    7.97
   0   1   3  341.08    7.84
  -1   0  -3  344.02    7.93
  -1   0   3  337.11    7.96
   0  -1  -3  345.12    7.86
   0  -1   3  333.18    7.98
   0   1  -3  345.37    8.00
   1   0   3  353.29    7.96
   1   0   3  343.85    7.97
   0  -1   3  347.75    8.03
   1   0   3  345.40    7.81
  -1   0  -3  344.57    7.81
   0   1  -3  343.94    8.05
  -1   0   3  350.04    7.85
   0  -1   3  341.77    8.03
   0  -1   3  349.24    7.96
   1   0  -3  343.58    7.84
   0   1  -3  347.77    7.95
  -1   0  -3  345.44    8.00
   1   0   3  346.90    7.99
  -1   0   3  355.80    8.06
   0   1   5   30.99    1.35
   1   0   5   29.92    1.45
   0  -1  -5   29.67    1.22
   1   0  -5   32.74    1.44
   1   0  -5   33.15    1.39
   0  -1  -5   29.97    1.30
  -1   0  -5   32.47    1.41
   0   1  -5   29.11    1.44
   1   0   5   29.38    1.48
   1   0  -5   30.97    1.26
   0   1  -5   29.36    1.33
   0   1   5   32.22    1.25
   1   0   5   29.01    1.41
   1   0   5   31.72    1.06
   0  -1   5   29.71    1.50
   0  -1   5   34.15    1.44
  -1   0   5   30.49    1.26
  -1   0   5   31.78    1.58
   1   0   5   28.81    1.46
   0   1  -5   29.95    1.64
   0   1   7  173.65    4.67
   1   0   7  178.95    4.77
   0  -1  -7  177.19    4.46
   1   0  -7  169.67    4.56
   0  -1  -7  173.24    4.55
   1   0  -7  177.63    4.67
  -1   0  -7  176.46    4.62
   0   1  -7  183.92    4.73
   0  -1   7  178.68    4.70
  -1   0   7  179.77    4.65
   1   0  -7  172.54    4.51
   1   0   7  177.58    4.77
   0  -1   7  170.49    4.79
   0   1  -7  176.65    4.62
   0   1   7  167.01    4.25
  -1   0   7  172.43    4.11
   1   0   7  172.13    4.23
  -1   0   7  177.69    4.53
   0   1   7  172.25    4.53
   0  -1   7  178.26    4.65
   1   0   7  170.20    4.75
   0  -1   7  181.49    4.88
   1   0   7  181.74    4.66
   0   1   7  167.46    4.81
  -1   0   7  181.29    4.93
   0   1  -7  180.68    4.92
   0   1   9 1775.73   39.74
   1   0   9 1776.57   39.85
   1   0  -9 1744.81   39.55
   0  -1  -9 1712.70   39.57
   0  -1  -9 1784.67   39.44
  -1   0  -9 1754.33   39.40
   1   0  -9 1779.65   39.69
   0   1  -9 1746.53   39.74
  -1   0  -9 1760.24   39.64
   0   1   9 1772.71   39.58
  -1   0   9 1758.29   39.67
   0  -1   9 1764.26   39.71
   0   1  -9 1751.68   39.60
   1   0   9 1763.47   39.83
   0  -1   9 1778.09   39.91
  -1   0   9 1712.24   38.99
   0   1   9 1767.28   39.13
   1   0   9 1767.58   39.90
   0  -1   9 1746.50   39.94
  -1   0   9 1753.00   39.52
   0   1   9 1751.03   39.52
   1   0   9 1747.97   39.63
   0  -1   9 1773.93   39.62
   0   1   9 1760.90   39.95
  -1   0   9 1776.02   39.98
  -1   0  11  312.63    8.10
   0   1  11  290.08    7.92
  -1   0  11  295.14    7.93
   0  -1  11  296.10    7.95
   0   1  11  294.84    7.84
   1   0  11  301.72    7.95
   0   1 -11  290.63    7.81
   0   1 -11  296.66    7.56
  -1   0 -11  297.40    7.43
   0  -1 -11  286.63    7.44
   1   0 -11  292.68    7.74
   0  -1 -11  300.69    7.67
   1   0 -11  305.93    7.62
   0  -1  11  292.03    7.79
  -1   0  11  290.19    7.73
  -1   0 -11  288.19    7.72
   0   1  11  297.79    7.65
   0  -1  11  309.91    8.10
   1   0  11  289.88    7.97
   0   1  11  297.16    7.05
   0   1  11  288.42    8.02
   0  -1  11  303.91    8.13
   0   1  11  296.35    7.62
   1   0  11  285.37    7.96
   1   0  11  295.79    7.73
  -1   0  11  298.43    8.14
   0  -1  11  290.33    7.69
   0  -1 -13  385.68    9.51
   0   1 -13  381.26    9.61
   0  -1 -13  386.52    9.73
  -1   0 -13  380.35    9.83
   1   0 -13  389.13    9.66
  -1   0 -13  380.32    9.47
   0   1 -13  370.33    9.88
  -1   0  13  373.03    9.82
   0   1  13  389.60   10.09
  -1   0  13  380.76   10.07
   0  -1  13  377.79   10.05
   1   0  13  374.57   10.03
   0   1  13  382.77    9.97
  -1   0  13  374.56    9.98
   1   0  13  373.31    9.78
   0   1  13  384.28    9.69
   0  -1  15  632.51   15.93
   0   1  15  630.79   15.97
   1   0  15  644.20   16.08
  -1   0  15  637.45   15.94
   1   0  15  644.76   15.93
   0  -1  15  615.61   16.00
  -1   0  15  629.68   15.94
   0   1  15  642.87   15.88
   0  -1  15  634.01   16.20
  -1   0  15  640.44   16.20
   0   1  15  625.98   16.16
   0   1  15  637.24   16.06
   1   0  15  636.68   16.04
  -1   0  15  635.31   16.16
   0  -1  15  646.65   16.21
  -1   0 -15  613.09   15.24
   1   0 -15  641.94   15.44
   0  -1 -15  630.30   15.27
   0   1 -15  636.43   15.77
   0   1 -15  650.56   15.43
  -1   0 -15  640.65   15.68
  -1   0  15  636.18   16.28
   0   1  15  639.33   16.24
   1   0  15  638.05   15.63
   0  -1  15  628.12   16.25
   1   0  15  633.63   16.23
   0   1  17   72.11    3.23
   0   1  17   72.18    3.84
  -1   0  17   71.46    3.70
   0  -1  17   70.97    3.79
   1   0  17   72.30    3.72
   0  -1 -17   78.95    3.14
   1   0  17   80.94    3.77
  -1   0  17   79.23    3.74
   0   1  17   74.77    3.54
   0  -1  17   65.43    3.67
   1   0  17   74.26    3.88
   0   1  17   69.09    3.82
  -1   0  17   61.41    3.73
   0  -1  17   73.14    3.85
  -1   0  17   66.69    3.84
   0   1  17   68.64    3.88
   0  -1  17   68.20    3.72
   1   0  17   72.61    3.90
  -1   0 -17   70.70    3.00
   0   1 -17   69.65    3.17
   1   0 -17   67.51    3.10
  -1   0 -17   71.21    3.40
   0   1  17   64.54    3.83
  -1   0  17   71.16    3.98
   0  -1  17   71.52    3.97
   1   0  17   69.85    3.95
   0   1  19   48.41    2.92
   1   0  19   42.76    2.97
   0  -1 -19   46.25    2.69
   0   1  19   45.93    3.30
   1   0  19   51.03    3.38
  -1   0  19   46.46    3.33
  -1   0 -19   47.15    2.70
   1   0 -19   49.65    2.90
   0  -1  19   51.19    3.41
  -1   0  19   46.26    3.62
   0   1  19   48.29    3.64
   0  -1  19   46.74    3.52
   1   0  19   48.82    3.56
   0   1  19   47.41    3.50
  -1   0  19   43.13    3.48
   1   0  19   49.01    3.53
   0  -1  19   42.57    3.61
   0   1 -19   43.06    2.78
  -1   0  19   49.47    3.81
   0   1  19   47.76    3.67
   1   0  21  551.83   14.12
   0   1  21  527.07   13.90
  -1   0  21  555.25   13.94
   0  -1  21  554.15   14.10
   1   0  21  521.96   15.15
   0   1  21  509.69   15.14
   0  -1  21  519.09   15.21
  -1   0  21  533.77   15.17
   0   1 -21  537.35   13.77
  -1   0 -21  523.87   13.51
   0  -1  21  563.86   14.74
   1   0  21  566.66   14.66
   0   1  21  515.70   14.33
   1   0 -21  530.43   13.78
  -1   0  21  565.72   14.59
  -1   0  21  526.37   15.15
   0   1  21  502.05   14.90
   1   0  21  555.72   15.12
   0  -1  21  510.12   15.04
  -1   0  23  133.90    6.51
   1   0  23  126.95    6.37
   0   1  23  120.76    6.39
   0  -1  23  128.62    6.31
   1   0  23  137.27    6.41
  -1   0  23  148.04    6.54
   0   1  23  124.09    6.31
   0  -1  23  135.41    6.45
   1   0  23  145.73    5.98
   0   1  23  135.91    5.79
   0  -1  23  148.22    6.17
  -1   0  23  135.92    5.86
   0   1 -23  144.33    5.10
  -1   1   2  478.26   10.80
   1  -1   2  467.35   10.82
   1   1  -2  480.41   10.84
   1   1  -2  469.55   10.84
  -1   1  -2  465.11   10.82
   1   1   2  485.53   10.75
  -1  -1   2  482.89   10.82
  -1  -1  -2  488.51   10.79
  -1  -1   4   26.24    1.38
  -1   1   4   26.99    1.25
   1  -1   4   27.97    1.31
  -1  -1  -4   24.66    1.22
   1   1   4   24.00    1.19
  -1   1   4   27.04    1.14
   1   1  -4   26.86    1.34
  -1  -1  -4   26.01    0.96
   1  -1  -4   24.82    1.15
  -1  -1  -4   26.32    1.13
  -1   1   4   23.86    1.15
  -1   1  -4   26.38    1.29
  -1   1  -4   26.36    1.27
   1  -1   4   26.37    1.37
   1   1   4   25.56    1.00
  -1   1  -4   27.62    0.87
   1  -1   4   29.06    1.34
  -1   1   4   28.25    1.00
   1   1  -4   25.30    1.18
  -1  -1   4   24.88    1.40
   1  -1   4   25.93    1.26
  -1   1  -4   26.45    1.36
   1   1  -4   26.57    1.45
  -1  -1   6  844.78   19.13
  -1   1   6  848.35   19.09
   1  -1   6  836.88   19.14
   1   1   6  843.00   19.02
  -1  -1  -6  824.00   18.73
   1  -1  -6  828.12   18.89
   1  -1  -6  809.98   18.92
   1   1  -6  828.43   19.05
  -1  -1   6  836.70   19.06
  -1   1  -6  832.93   19.03
  -1  -1  -6  824.04   18.88
  -1   1  -6  823.92   19.00
   1  -1   6  829.68   19.12
   1   1   6  846.65   18.95
  -1   1  -6  828.91   18.59
   1   1   6  824.25   18.72
   1   1  -6  819.45   18.90
  -1   1   6  844.36   18.80
   1  -1   6  841.83   19.02
  -1  -1   6  837.45   19.18
   1  -1   6  832.81   19.12
   1   1  -6  791.63   19.22
  -1   1  -6  843.16   19.15
  -1   1   6  841.16   19.20
   1   1   6  839.36   19.12
  -1  -1   8  685.00   16.14
  -1   1   8  683.97   16.06
   1  -1   8  697.72   16.14
   1   1   8  670.49   15.99
  -1  -1  -8  686.68   15.63
   1  -1  -8  693.09   15.88
   1  -1  -8  679.09   15.79
   1   1  -8  694.95   16.01
  -1   1   8  682.46   15.85
  -1   1  -8  702.07   16.01
  -1  -1   8  677.05   15.99
  -1  -1  -8  679.69   15.81
  -1   1  -8  677.61   15.91
   1   1  -8  670.73   15.82
   1  -1   8  676.06   16.10
   1   1   8  694.53   15.86
   1   1   8  681.07   15.52
   1  -1   8  686.27   15.96
   1  -1   8  669.97   16.11
  -1   1   8  680.55   15.73
  -1  -1   8  668.15   16.19
   1   1   8  683.03   16.11
  -1   1   8  681.98   16.21
  -1  -1  10  259.66    6.97
   1   1  10  238.00    6.82
   1   1 -10  258.09    6.58
   1  -1  10  262.47    6.97
  -1   1  10  254.46    6.00
   1   1  10  249.37    6.10
  -1   1  10  250.94    6.72
   1  -1  10  247.93    6.89
   1   1  10  248.22    6.77
   1   1 -10  251.16    6.58
   1  -1 -10  251.59    6.50
   1  -1 -10  247.91    6.61
   1   1 -10  261.25    6.78
  -1  -1 -10  257.41    6.35
  -1  -1  10  251.45    6.73
  -1  -1 -10  244.64    6.55
  -1   1  10  245.48    6.58
  -1   1 -10  244.68    6.70
  -1   1  10  253.59    6.86
   1   1  10  242.57    6.56
  -1  -1  10  249.64    7.04
   1  -1  10  256.61    6.98
   1  -1  10  255.60    6.72
  -1   1  10  248.47    6.45
  -1   1  10  260.16    7.07
   1   1  10  248.42    6.93
  -1   1  12  106.27    3.72
  -1   1  12   93.55    3.56
   1   1  12   92.51    3.58
   1  -1  12   99.77    3.75
   1  -1  12  102.52    3.57
   1   1  12   98.00    3.49
  -1   1  12  102.02    3.34
  -1  -1 -12  102.58    3.46
   1  -1 -12  103.23    3.33
   1   1 -12   99.14    3.39
  -1  -1 -12   97.99    3.16
   1   1 -12   99.38    3.56
  -1   1 -12  106.61    3.33
  -1   1  12  100.71    3.47
  -1   1 -12  100.63    3.56
  -1  -1  12  102.95    3.58
   1   1  12   99.01    3.69
   1  -1  12   96.50    3.81
  -1   1  12   98.70    2.73
  -1   1  14    3.12    1.43
  -1  -1  14    5.26    1.97
   1   1  14    3.46    1.59
  -1   1  14    4.80    1.57
  -1  -1  14    4.29    1.63
   1  -1  14    6.78    1.74
  -1  -1 -14    4.70    1.24
  -1   1 -14    2.84    1.25
  -1  -1 -14    5.48    1.51
   1   1 -14    6.12    1.57
   1   1 -14    5.38    1.45
   1  -1 -14    4.00    1.39
  -1   1 -14    5.86    1.53
  -1   1  14    3.03    1.77
  -1  -1  14    4.31    1.80
  -1   1  14    5.28    1.78
   1   1  14    6.17    1.75
  -1  -1  14    3.64    1.61
   1  -1  14    6.55    1.93
   1   1  14    4.69    1.56
  -1  -1  14    0.42    1.81
  -1   1  14    3.33    1.58
   1  -1  14    4.15    1.71
   1   1  14    2.92    1.69
  -1   1  16   14.88    2.25
  -1  -1  16   19.80    2.29
   1   1  16   18.53    2.00
   1   1  16   14.71    2.26
   1  -1  16   14.16    2.22
   1  -1  16   14.36    2.14
   1   1  16   16.27    2.14
   1  -1 -16   20.30    1.90
  -1  -1  16   19.88    2.26
  -1   1  16   14.45    2.10
  -1  -1  16   19.35    2.37
  -1   1  16   20.79    2.37
   1  -1  16   21.19    2.35
   1  -1  16   13.56    2.40
   1   1  16   16.26    2.40
  -1  -1  16   12.95    2.43
  -1   1  16   15.20    2.33
  -1   1 -16   16.50    1.77
  -1   1 -16   15.76    2.04
   1   1 -16   14.57    1.88
  -1  -1 -16   16.29    1.69
  -1  -1 -16   18.53    2.00
   1  -1  16   16.48    2.47
  -1   1  16   12.87    2.38
  -1  -1  16   17.83    2.37
   1   1  16   15.06    2.36
  -1   1  18   31.23    2.93
   1   1  18   30.61    2.47
  -1  -1  18   31.11    2.73
   1  -1  18   26.85    2.85
   1   1  18   30.78    2.91
  -1   1  18   30.10    2.26
   1  -1  18   34.40    2.92
   1  -1 -18   30.52    2.28
   1   1  18   28.67    2.72
  -1   1  18   25.39    2.64
  -1  -1 -18   29.70    2.10
  -1  -1  18   30.10    2.86
  -1  -1  18   25.94    2.70
   1   1  18   29.75    2.91
  -1   1  18   27.32    2.77
   1  -1  18   28.73    2.86
   1   1  18   27.58    2.93
   1  -1  18   25.94    2.93
  -1   1  18   29.94    2.95
  -1  -1  18   27.70    2.99
  -1   1 -18   29.36    2.68
   1   1 -18   33.69    2.47
  -1   1 -18   26.67    2.16
   1   1  18   31.72    3.03
  -1   1  18   29.99    3.01
  -1   1  20    8.41    2.01
   1   1  20    9.67    2.26
   1  -1  20   12.88    2.43
   1  -1  20    6.98    2.62
   1   1  20   10.81    2.74
  -1  -1  20   10.58    2.57
   1  -1  20   11.32    2.75
  -1   1  20    7.11    2.75
  -1  -1  20    6.59    2.58
   1   1  20   12.64    2.56
   1  -1  20    2.73    2.56
  -1   1  20    8.33    2.60
  -1   1  20    6.70    2.85
   1   1  20    8.38    2.66
  -1   1  20   17.23    2.88
  -1  -1  20    8.09    2.87
   1   1  20    6.60    2.68
   1   1 -20    9.46    2.18
  -1   1 -20   12.67    2.04
  -1  -1  22    5.67    3.16
  -1   1  22    6.39    2.96
   1  -1  22    7.46    2.90
   1   1  22    9.53    2.97
  -1   1  22   13.79    3.03
   1  -1  22   11.37    3.16
  -1  -1  22    8.25    2.92
   1   1  22    6.61    3.00
  -1   1 -22    6.99    1.99
  -1   1  22   11.84    2.73
  -1  -1  22   15.44    3.03
   1  -1  22   12.50    2.92
   1   1  22    3.68    2.62
   1   1 -22    8.03    2.20
   1   2   3    2.12    0.59
  -1  -2  -3    2.69    0.72
   1   2   3    2.74    0.76
  -1  -2   3    3.40    0.84
   1   2  -3    2.32    0.77
  -2   1  -3    2.04    0.75
  -2   1   3    1.57    0.84
   2  -1   3    3.81    0.75
  -2   1  -3    3.57    0.91
   2  -1   3    2.52    0.74
  -1  -2  -3    3.05    0.68
   2  -1  -3    2.04    0.83
  -2   1   3    2.87    0.68
   1   2  -3    2.33    0.83
  -2   1  -3    2.60    0.77
   2  -1   3    3.10    0.86
   1   2   3    2.52    0.56
   1   2  -3    2.43    0.92
  -2   1  -3    2.99    0.74
  -2   1   3    3.20    0.69
  -1  -2   5  344.25    8.48
  -2   1   5  367.63    8.50
  -2   1   5  360.45    8.42
   1   2   5  352.54    8.31
   2  -1  -5  348.63    7.98
   1   2   5  353.58    8.32
  -1  -2  -5  347.56    8.09
   2  -1   5  355.69    8.52
   2  -1  -5  359.20    8.37
  -2   1   5  345.56    8.35
  -1  -2   5  348.21    8.48
   1   2  -5  358.46    8.50
  -1  -2  -5  352.64    8.16
  -2   1  -5  350.00    8.40
   2  -1   5  356.22    8.47
  -2   1  -5  352.15    8.46
  -2   1  -5  355.43    8.44
   2  -1  -5  347.11    8.10
   1   2   5  358.17    8.21
  -2   1  -5  356.51    8.12
   2  -1   5  357.83    8.44
   1   2  -5  349.26    8.36
  -2   1   5  355.81    8.11
  -1  -2   5  357.46    8.55
   2  -1   5  350.86    8.43
  -2   1  -5  348.98    8.46
   1   2  -5  356.03    8.57
   1   2   7   31.37    1.44
  -2   1   7   32.66    1.64
   1   2  -7   31.14    1.85
  -2   1   7   33.95    1.91
  -2   1  -7   32.69    1.76
   1   2   7   32.86    1.57
   2  -1   7   31.54    1.69
   2  -1  -7   29.17    1.54
  -1  -2  -7   30.56    1.28
  -1  -2  -7   30.49    1.40
  -1  -2   7   34.87    1.75
   1   2  -7   32.04    1.76
  -2   1  -7   27.74    1.59
  -2   1   7   31.20    1.57
   2  -1   7   31.51    1.72
   1   2   7   31.91    1.53
  -2   1  -7   30.25    1.21
   1   2   7   31.63    1.28
   2  -1   7   32.06    1.64
  -1  -2   7   32.11    1.85
  -2   1   7   32.45    1.30
   2  -1   7   33.72    1.68
   1   2  -7   29.98    1.60
  -1  -2   7   31.82    1.79
  -2   1   7   33.04    1.74
   1   2   9  705.06   16.83
  -2   1   9  707.83   16.74
   1   2   9  693.94   16.84
  -2   1   9  730.25   17.00
   1   2  -9  713.24   16.96
   1   2   9  712.13   16.65
   2  -1   9  702.20   16.84
  -1  -2  -9  731.09   16.27
   1   2  -9  703.65   16.78
   2  -1  -9  720.10   16.55
  -2   1   9  713.91   16.60
  -1  -2   9  693.74   16.73
  -1  -2  -9  691.42   16.42
  -2   1  -9  715.59   16.68
   1   2  -9  710.14   16.56
   2  -1   9  706.15   16.81
   1   2   9  698.14   16.49
  -1  -2   9  703.01   16.88
   1   2   9  719.03   16.22
  -2   1   9  705.57   16.35
   2  -1   9  699.10   16.80
   2  -1   9  698.16   16.68
  -1  -2   9  716.97   16.93
  -1  -2   9  706.40   16.84
  -2   1   9  706.31   16.85
  -2   1  11  453.49   11.70
   1   2  11  472.70   11.46
   1   2  11  474.46   11.82
  -2   1  11  466.94   11.97
   1   2  11  474.66   11.87
   1   2  11  470.02   11.61
   2  -1  11  466.51   11.82
  -1  -2  11  475.63   11.93
   2  -1  11  475.59   11.83
   1   2  11  466.00   11.41
   2  -1  11  462.98   11.61
   1   2 -11  467.54   11.72
  -1  -2 -11  470.68   11.14
   2  -1 -11  472.30   11.46
  -1  -2 -11  467.94   11.36
  -2   1 -11  465.95   11.63
  -1  -2  11  464.74   11.68
  -2   1  11  449.30   11.49
   1   2 -11  467.76   11.47
  -1  -2  11  475.35   11.92
   2  -1  11  458.36   11.75
  -1  -2  11  479.43   11.90
  -2   1  11  484.86   11.93
  -2   1  11  471.87   10.76
   1   2  11  468.60   11.01
   1   2  13   44.32    2.57
  -2   1  13   44.69    2.55
   1   2  13   46.22    2.27
  -2   1  13   46.82    2.48
  -1  -2  13   46.93    2.55
   2  -1  13   47.44    2.68
   1   2  13   42.37    2.38
  -1  -2 -13   46.36    2.02
  -1  -2 -13   45.79    2.22
   1   2 -13   46.49    2.50
  -2   1 -13   45.70    2.09
   2  -1 -13   46.29    2.27
   1   2 -13   44.30    2.27
  -2   1  13   42.74    2.27
  -2   1 -13   42.16    2.32
  -1  -2  13   44.19    2.48
   1   2  13   47.45    2.33
   2  -1  13   48.86    2.52
  -2   1  13   41.51    1.49
   1   2  13   45.87    1.75
  -2   1  15   32.63    2.55
  -1  -2  15   18.02    2.29
  -2   1  15   16.57    1.98
   2  -1  15   17.18    2.24
   1   2  15   19.96    2.09
  -1  -2  15   13.52    2.02
   1   2 -15   14.35    1.80
   1   2 -15   18.21    2.17
  -2   1 -15   15.52    1.61
  -1  -2 -15   15.81    1.54
   2  -1 -15   18.92    1.83
  -2   1 -15   12.90    1.94
   1   2  15   14.80    1.79
  -1  -2  15   16.83    2.10
   1   2  15   19.88    2.29
  -2   1  15   15.72    2.13
   1   2  15   18.94    2.30
   2  -1  15   13.67    2.14
  -1  -2  15   12.38    2.19
   1   2  15   15.10    2.12
   1   2  15   20.69    2.03
   2  -1  15   16.93    2.24
  -1  -2  15   18.75    2.41
  -2   1  15   12.59    2.25
  -2   1  15   14.24    1.83
   1   2  17    7.10    2.16
   2  -1  17    4.73    2.23
  -1  -2  17    5.07    2.16
  -2   1  17    8.03    2.08
   1   2 -17    6.91    1.71
  -2   1 -17    6.68    1.92
  -2   1 -17    8.87    1.58
   2  -1 -17    5.13    1.70
   1   2  17    9.15    2.25
  -2   1  17    4.70    2.02
  -1  -2  17    6.64    2.21
   1   2  17    9.26    1.87
   2  -1  17    5.43    2.27
  -2   1  17    4.59    2.12
  -1  -2  17    7.83    2.17
   1   2  17    9.27    2.14
   1   2  17    6.54    2.01
  -1  -2 -17    6.92    1.50
  -1  -2  17    6.15    2.20
   2  -1  17    6.80    2.07
  -2   1  17    5.06    1.86
   1   2  17   10.51    2.17
  -2   1  17    8.04    2.22
   2  -1  19  251.04    7.46
   1   2  19  245.26    7.12
  -2   1  19  250.07    6.97
   1   2  19  226.24    7.95
  -2   1  19  226.28    7.94
  -1  -2  19  221.19    7.92
   2  -1  19  239.88    8.06
   2  -1 -19  227.08    6.95
   2  -1  19  252.65    7.84
   1   2  19  238.17    7.47
  -1  -2  19  251.64    7.82
  -2   1  19  239.88    7.47
  -2   1  19  239.56    8.26
   1   2  19  228.92    7.98
  -2   1 -19  231.55    6.75
  -2   1 -19  239.81    7.43
   1   2 -19  228.84    7.08
   1   2  19  229.22    7.82
   2  -1  19  233.29    7.90
  -2   1  19  228.55    7.92
  -1  -2  19  211.98    7.86
   2  -1  21   25.35    2.86
   1   2  21   24.42    2.59
   1   2  21   26.20    3.28
  -2   1  21   27.13    3.39
  -1  -2  21   26.35    3.43
   1   2  21   27.22    2.96
  -1  -2  21   25.93    3.21
  -2   1  21   24.72    2.94
   2  -1  21   22.40    3.13
  -2   1 -21   22.04    2.23
   1   2 -21   26.38    2.63
   1   2  21   34.99    3.47
  -2   1  21   23.60    3.41
   1   2  21   28.59    3.28
   2  -1  21   24.34    3.29
  -1  -2  21   27.57    3.42
  -2   1  21   31.65    3.47
   2  -1  21   19.90    3.20
   2  -1  23   -0.59    2.73
  -2   1  23    3.90    2.70
   1   2  23    1.76    2.66
   1   2 -23    0.28    2.15
  -2   1  23    4.26    3.01
   1   2  23    1.97    3.01
   1   2  23    2.77    2.88
  -2   1  23    1.01    3.01
  -1  -2  23   -2.18    3.05
   2  -1  23    0.23    3.00
   2  -1  23    1.97    2.80
  -1  -2  23    1.75    2.96
   1   2  23    0.72    2.58
  -2   0  -2   33.37    0.78
  -2   0   2   32.66    0.90
   0  -2   2   33.84    0.81
  -2   0  -2   31.46    0.73
  -2   0  -2   28.96    0.93
   2   0  -2   31.02    0.92
   0   2  -2   33.00    0.94
   0   2  -2   32.34    0.93
   2   0   2   30.11    0.66
  -2   0   2   32.37    0.72
   0   2   2   31.01    0.84
   0   2   4   22.21    0.94
   0   2   4   21.63    1.19
  -2   0   4   24.44    1.13
  -2   0   4   20.67    1.35
  -2   0  -4   20.76    1.21
  -2   0  -4   23.01    1.29
   0   2   4   23.05    0.98
   2   0   4   21.04    1.22
   2   0  -4   21.77    1.25
   0  -2  -4   22.48    0.93
   0   2   4   21.33    0.90
   0   2  -4   23.82    1.35
   0   2   4   20.46    0.89
   2   0   4   21.99    1.15
   2   0   4   24.34    1.27
   0  -2   4   19.99    1.35
  -2   0  -4   22.72    0.98
   2   0  -4   21.44    0.93
   0   2  -4   22.87    1.39
   0   2  -4   20.09    1.21
   2   0   4   22.90    1.21
   0  -2   4   20.70    1.25
  -2   0   4   23.00    1.32
  -2   0   6  108.22    3.27
   0   2   6  105.31    3.20
  -2   0   6  106.98    3.13
   0   2   6  106.98    2.66
   2   0   6  105.66    3.22
   0   2   6  106.77    3.03
   0  -2  -6  110.58    2.92
   0  -2  -6  105.10    2.93
   2   0  -6  108.86    3.12
   0  -2   6  114.04    3.25
   0   2  -6  112.39    3.26
  -2   0   6  107.45    3.13
  -2   0  -6  109.04    3.10
   2   0   6  107.51    3.18
   2   0   6  111.51    3.20
   0   2   6  109.26    2.94
   0  -2   6  110.80    3.36
  -2   0  -6  109.23    2.85
   2   0   6  105.33    3.19
   0   2  -6  112.31    3.16
   0  -2   6  107.20    3.34
   2   0  -6  112.58    2.93
   0   2  -6  117.13    3.42
  -2   0   6  102.50    3.36
  -2   0   8  100.04    3.32
   0   2   8   95.59    3.19
  -2   0   8   93.43    3.10
   0   2   8   97.37    2.39
   0   2   8   94.20    2.99
   2   0   8  101.70    3.22
   0  -2   8   97.08    3.29
   2   0   8   95.53    3.20
   2   0   8   99.65    3.15
   0  -2  -8   94.53    2.86
   0  -2  -8   91.83    2.79
   2   0  -8   94.35    3.01
   0  -2   8   96.97    3.11
   0   2  -8   98.17    3.17
   0   2   8   96.63    2.86
  -2   0  -8   92.16    2.99
  -2   0   8   97.65    3.08
   0   2  -8   90.11    3.01
   2   0   8   97.92    3.18
   0   2   8   98.33    2.89
   0  -2   8   96.67    3.36
   2   0  -8   95.12    2.84
   0   2   8   96.14    2.66
   0  -2   8  101.32    3.26
  -2   0   8   92.13    3.35
   0   2   8   96.44    3.22
   0   2  -8  100.80    3.42
   0   2  10  245.75    5.96
  -2   0  10  236.88    5.66
   0   2  10  250.64    6.81
  -2   0  10  246.69    6.86
   0   2  10  240.49    6.49
   2   0  10  243.32    6.68
   2   0 -10  249.43    6.42
   0  -2 -10  243.65    6.32
   0  -2 -10  243.72    6.19
   0   2  10  240.91    6.29
   0  -2  10  248.24    6.62
  -2   0  10  247.63    6.54
  -2   0 -10  237.74    6.43
   0   2 -10  245.17    6.64
  -2   0  10  244.05    6.79
   0  -2  10  250.43    6.77
   0   2  10  249.79    6.70
  -2   0  10  243.23    6.60
   2   0  10  240.45    6.66
   0  -2  10  234.83    6.74
   0   2 -10  238.77    6.45
   2   0  10  241.04    6.65
   0   2  10  250.90    6.32
   2   0  10  247.83    6.52
   0  -2  10  246.13    6.86
   0   2  12    7.90    1.47
   0  -2  12    8.81    1.60
   2   0  12   10.22    1.58
  -2   0 -12    7.32    1.14
   0  -2 -12    6.68    1.16
   2   0 -12    8.57    1.35
   0   2 -12    7.48    1.48
  -2   0  12    8.07    1.39
  -2   0 -12    8.33    1.42
   0   2  12    6.61    0.93
  -2   0  12    6.91    1.42
   0   2  12    6.62    1.56
   0   2  12    7.02    1.33
   2   0  12   10.55    1.60
   2   0  12    7.31    1.73
   0  -2  14    1.32    1.80
   2   0  14    1.89    1.52
   0   2  14   -0.32    1.46
   0  -2  14    0.12    1.61
  -2   0  14   -1.02    1.49
   0  -2 -14    0.30    1.20
   0   2 -14   -0.35    1.29
   2   0 -14    1.38    1.36
  -2   0 -14   -1.60    1.23
   0   2 -14    0.56    1.47
  -2   0 -14   -0.59    1.50
  -2   0  14    0.10    1.43
   0  -2  14   -0.39    1.76
  -2   0  14   -1.19    1.58
  -2   0  14    0.79    1.61
   0   2  14    0.12    1.59
   0   2  14    1.98    1.25
   0   2  14    0.25    0.89
   2   0  14    0.91    1.63
   0   2  14    0.58    1.42
   0   2  14    1.23    1.61
   0  -2  14   -0.55    1.73
   2   0  14    1.36    1.54
  -2   0  14   -0.28    1.88
   2   0  16    9.37    2.16
  -2   0  16    6.57    2.09
   0   2  16    7.24    2.17
   0   2  16    7.26    1.56
   0  -2 -16    7.86    1.47
  -2   0  16    6.64    1.88
   0  -2  16    7.25    2.08
   0   2  16    6.20    1.79
   2   0  16    7.13    1.97
  -2   0  16    8.77    2.04
   0   2  16    5.78    2.08
   0  -2  16    7.19    2.17
   2   0  16    8.73    2.09
  -2   0  16    7.42    2.21
   0   2  16    5.87    2.15
   0  -2  16    5.71    2.14
  -2   0 -16    8.47    1.50
  -2   0 -16    5.74    1.74
   2   0 -16    6.77    1.66
   0   2 -16    6.90    1.74
   0   2 -16    6.46    1.94
   2   0  16    4.02    1.76
   0   2  16    5.57    1.71
   0   2  16    8.18    1.97
  -2   0  16   11.27    2.33
  -2   0  18    0.15    2.18
   2   0  18    1.15    2.03
   0   2  18   -0.31    2.27
   2   0  18   -1.73    2.21
   0  -2  18   -1.35    2.19
   0   2  18    3.93    1.76
   0  -2  18    2.86    2.25
   2   0  18    1.21    2.10
   0   2  18   -1.92    2.08
  -2   0  18   -0.59    2.14
   0  -2  18    0.18    2.32
   0   2  18    1.64    2.07
  -2   0  18    0.73    2.19
   2   0  18   -1.25    2.31
   0   2  18    0.99    2.20
   0  -2  18   -0.71    2.34
  -2   0  18    2.14    2.25
   2   0  18    3.31    2.29
  -2   0 -18   -0.25    1.85
   2   0 -18    0.12    1.70
  -2   0 -18    2.41    1.57
   0   2 -18    0.67    1.71
  -2   0  18    0.38    2.23
   0   2  18    0.19    2.08
   2   0  20  128.88    4.98
  -2   0  20  137.47    4.71
   0   2  20  127.82    4.67
   2   0  20  124.31    5.57
  -2   0  20  122.19    5.60
   0  -2  20  115.34    5.54
   0   2  20  139.39    5.85
   0  -2  20  133.13    5.44
  -2   0  20  128.09    5.22
   2   0  20  128.06    5.23
  -2   0 -20  118.35    4.32
   0   2  20  130.80    5.13
   2   0 -20  130.18    4.77
   0   2  20  121.43    5.69
  -2   0  20  115.75    5.71
   0  -2  20  118.99    5.59
  -2   0  20  132.75    5.69
   0   2  20  116.20    5.45
   2   0  20  126.74    5.66
   0   2 -20  119.84    4.63
   0  -2  22    7.93    2.61
   0   2  22    3.57    2.74
   0  -2  22    4.29    3.10
   2   0  22    5.86    2.94
   2   0  22   10.74    3.09
  -2   0  22    4.28    2.84
   0   2  22    9.86    2.71
   2   0  22    5.30    2.70
   0  -2  22    7.06    2.75
  -2   0  22    5.67    2.60
   0   2 -22    6.19    2.02
   0   2  22    9.63    3.08
   0   2  22    5.95    2.91
  -2   0  22    9.79    3.13
   2   1   3  174.95    4.14
  -2  -1  -3  171.52    4.13
  -1   2   3  165.66    4.23
   2   1   3  169.86    4.20
   2   1   3  176.11    4.23
   1  -2   3  162.05    4.01
  -1   2   3  172.69    4.02
   1  -2  -3  171.00    4.04
  -1   2   3  171.14    4.13
  -2  -1  -3  168.69    4.20
   1  -2   3  179.39    4.28
  -1   2  -3  168.36    4.25
  -2  -1   3  171.40    4.28
  -1   2  -3  172.71    4.27
  -1   2  -3  165.68    4.28
   2   1   3  175.58    4.09
   1  -2   3  168.51    4.27
  -2  -1   3  172.12    4.30
   2   1  -3  174.69    4.26
   2   1  -3  173.20    4.30
  -2  -1   5  375.99    8.76
  -1   2   5  373.58    8.70
  -2  -1  -5  367.14    8.65
   1  -2   5  354.62    8.22
  -1   2   5  363.71    8.25
   2   1   5  376.49    8.64
   1  -2  -5  363.59    8.49
   2   1  -5  360.43    8.68
  -1   2   5  368.18    8.50
  -2  -1  -5  360.44    8.46
  -1   2  -5  355.56    8.67
  -1   2   5  367.23    8.36
   1  -2   5  356.01    8.71
   2   1   5  357.10    8.56
   2   1   5  361.74    8.43
  -2  -1  -5  366.44    8.44
  -1   2  -5  357.98    8.72
  -2  -1   5  364.75    8.78
   2   1  -5  364.26    8.48
   1  -2   5  371.61    8.68
  -1   2  -5  354.87    8.65
   2   1   5  359.04    8.63
   2   1  -5  360.29    8.79
  -2  -1   7  365.50    9.42
  -1   2   7  389.48    9.40
   1  -2   7  371.72    8.64
   1  -2   7  381.74    9.43
   1  -2  -7  392.58    9.11
   2   1   7  390.01    9.33
  -2  -1  -7  370.79    8.88
   2   1  -7  387.63    9.36
  -1   2  -7  376.56    9.32
  -2  -1   7  395.76    9.35
  -2  -1  -7  378.25    9.11
   1  -2   7  392.48    9.44
   2   1   7  391.92    9.29
  -1   2  -7  381.50    9.28
   2   1   7  383.26    9.23
   2   1   7  395.66    8.96
  -1   2  -7  382.96    8.72
   2   1  -7  383.89    9.09
  -1   2   7  391.16    8.99
   1  -2   7  378.83    9.42
  -2  -1   7  388.82    9.50
   1  -2   7  389.52    9.32
  -1   2  -7  388.41    9.46
   2   1   7  395.02    9.38
  -2  -1   9  338.34    8.59
  -1   2   9  336.00    8.49
  -1   2   9  336.58    8.28
   1  -2   9  337.39    8.58
   2   1   9  329.73    8.42
  -1   2   9  335.85    8.05
   1  -2   9  321.87    8.54
  -2  -1   9  334.13    8.66
   1  -2   9  326.48    8.35
   1  -2  -9  338.72    8.13
   2   1  -9  341.81    8.45
   2   1  -9  324.59    8.30
  -2  -1  -9  334.13    7.91
  -2  -1   9  333.80    8.41
  -1   2   9  329.43    8.15
  -2  -1  -9  323.53    8.18
  -1   2  -9  335.99    8.44
   2   1   9  332.89    7.89
  -1   2  -9  328.42    8.34
   2   1   9  318.08    8.37
   2   1  -9  330.93    8.14
   1  -2   9  328.32    8.53
   2   1   9  322.43    8.27
  -1   2  -9  335.81    8.62
  -1   2   9  323.43    8.60
   2   1   9  333.64    8.49
   2   1  11    5.87    1.41
   1  -2  11    7.95    1.65
   2   1 -11    5.43    1.21
   2   1  11    7.97    1.57
  -1   2  11    7.37    0.90
  -1   2  11    6.54    1.73
  -1   2  11    3.49    1.22
   1  -2  11    5.59    1.55
   2   1  11    6.02    1.45
  -2  -1 -11    6.07    1.05
   1  -2 -11    5.24    1.16
   2   1 -11    5.67    1.28
  -2  -1  11    6.76    1.32
  -1   2 -11    3.75    1.35
  -2  -1 -11    3.17    1.14
  -1   2  11    5.93    1.17
  -2  -1  11    4.56    1.58
  -2  -1  11    3.69    1.33
  -1   2  11    3.84    1.38
   1  -2  11    5.51    1.65
  -2  -1  11    5.04    1.71
  -1   2  11    3.41    1.13
   1  -2  11    4.51    1.45
   2   1  11    4.06    1.42
  -1   2  13    9.95    1.00
  -1   2  13   11.13    1.57
   1  -2  13    7.86    1.74
   2   1  13    9.23    1.69
   1  -2 -13    8.60    1.35
  -2  -1 -13    9.45    1.19
   2   1 -13    8.82    1.49
  -2  -1  13    8.33    1.53
  -1   2 -13    8.00    1.53
  -2  -1 -13   10.18    1.44
  -1   2  13    7.87    1.39
  -1   2  13    8.77    1.71
  -2  -1  13   10.68    1.71
  -1   2  13    7.26    1.33
   2   1  13    8.69    1.63
  -1   2  15   51.82    1.85
   2   1  15   48.97    3.01
  -2  -1  15   46.48    3.10
   1  -2  15   50.59    3.15
  -2  -1  15   48.31    2.98
   1  -2  15   47.60    3.06
   1  -2 -15   49.25    2.48
   2   1  15   53.04    2.97
  -1   2  15   53.42    2.82
  -1   2 -15   53.19    2.91
   2   1 -15   50.28    2.65
  -2  -1 -15   51.60    2.68
  -2  -1 -15   52.35    2.31
  -1   2 -15   50.70    2.49
  -2  -1  15   48.90    2.81
   1  -2  15   52.01    3.06
  -1   2  15   53.39    3.08
  -2  -1  15   48.92    3.01
   2   1  15   56.29    3.13
  -2  -1  15   50.32    2.82
  -1   2  15   53.84    2.47
  -1   2  15   53.15    3.09
   2   1  15   54.15    2.78
  -2  -1  15   50.56    3.20
   2   1  15   53.88    2.98
   2   1  15   56.96    2.86
  -1   2  15   48.84    3.10
   2   1  17   43.49    3.08
  -2  -1  17   43.62    3.02
  -1   2  17   41.32    2.40
   2   1  17   42.02    2.74
  -2  -1 -17   44.28    2.67
  -1   2 -17   44.83    2.88
  -1   2 -17   43.26    2.52
   2   1 -17   40.73    2.62
   1  -2  17   42.87    3.22
   2   1  17   42.75    3.00
  -2  -1  17   38.69    3.18
  -1   2  17   41.37    3.02
  -2  -1  17   40.43    2.91
  -1   2  17   44.02    2.81
   1  -2  17   44.27    2.97
   2   1  17   40.67    2.97
   1  -2 -17   42.46    2.48
  -2  -1 -17   44.95    2.29
  -1   2  17   42.32    3.11
  -2  -1  17   44.23    3.15
   1  -2  17   46.54    3.19
  -1   2  17   43.62    3.01
   2   1  17   39.75    2.91
  -2  -1  17   44.66    3.30
  -1   2  17   38.56    3.25
  -1   2 -19   51.62    2.87
   2   1 -19   49.91    2.95
  -2  -1  19   51.75    3.64
   2   1  19   49.63    3.59
  -1   2  19   40.05    3.37
   1  -2  19   44.99    3.61
   1  -2  19   58.30    3.62
  -2  -1 -19   46.84    2.50
  -2  -1  19   42.53    3.17
  -1   2  19   50.60    3.21
   2   1  19   51.04    3.31
   2   1  19   50.05    3.51
  -2  -1  19   46.64    3.56
   1  -2  19   50.47    3.53
  -1   2  19   49.16    3.60
   2   1  19   51.03    3.05
  -1   2  19   52.64    2.76
   2   1  19   47.77    3.44
  -1   2  19   47.93    3.77
   2   1 -21    3.23    2.03
  -1   2 -21    2.24    1.89
  -1   2  21    3.69    2.76
  -2  -1  21    1.75    2.80
   1  -2  21    2.58    2.52
   2   1  21    0.17    2.45
  -2  -1  21    2.99    2.43
  -1   2  21    7.44    2.49
   2   1  21    3.77    2.63
   1  -2  21   -3.58    2.74
  -1   2  21    0.90    2.52
   1  -2  21    5.01    2.76
  -2  -1  21    0.22    2.83
   2   1  21    2.55    2.79
   2   1  21    1.80    2.17
  -1   2  21    1.84    2.61
   2   1 -23    1.43    2.12
   2   1  23   -0.92    2.66
  -1   2  23    0.17    2.56
  -2  -1  23    3.04    2.73
  -1   2 -23   -2.74    2.08
  -2  -1  23   -2.43    3.09
  -1   2  23   -3.21    3.10
   2   1  23   -1.25    2.71
   1  -2  23   -1.23    3.02
  -1   2  23    1.01    2.97
   1  -2  23    1.17    3.10
   2   1  23   -0.87    3.03
  -2  -1  23   -5.81    3.32
   2   1  23    0.95    2.66
   2   2   0 1188.71   26.47
  -2  -2  -2    9.66    0.78
  -2  -2  -2   11.29    0.57
   2  -2   2   10.43    0.52
   2  -2   2   10.95    0.78
  -2   2  -2   10.78    0.89
  -2   2  -2   12.15    0.75
   2  -2   2   10.50    0.84
   2   2  -2   11.73    0.84
  -2   2   2   10.98    0.75
   2   2   2   11.64    0.60
  -2   2  -2   10.67    0.56
  -2  -2  -2    9.41    0.70
   2   2   2   10.23    0.78
  -2  -2  -2    9.89    0.69
  -2   2   2   11.21    0.72
   2   2   4    1.21    0.85
  -2   2   4    1.35    0.91
   2   2   4    2.09    0.83
  -2   2  -4    1.15    1.00
  -2   2   4    1.49    0.46
  -2   2  -4    1.62    1.01
   2  -2  -4    0.73    0.94
   2   2   4    0.78    0.85
   2  -2  -4    2.00    0.63
   2  -2   4    2.07    0.92
  -2  -2  -4    2.33    0.96
  -2   2   4    1.97    0.79
   2   2  -4    1.30    1.00
  -2   2  -4    3.05    1.05
   2   2  -4    1.71    1.09
   2  -2   4    2.05    1.04
  -2  -2   4    1.45    1.07
  -2  -2   4    1.59    1.04
   2  -2   4    1.83    1.09
   2   2  -4    1.45    0.93
  -2  -2   6  208.16    5.39
  -2   2   6  203.33    5.31
   2  -2   6  205.13    5.38
  -2   2  -6  207.38    5.34
  -2   2  -6  205.93    5.37
   2   2   6  205.15    5.03
   2   2   6  202.71    5.23
   2  -2  -6  198.05    4.77
  -2  -2  -6  199.02    5.22
   2  -2   6  207.34    5.40
   2   2   6  203.49    5.20
   2  -2  -6  206.90    5.17
  -2   2   6  205.07    5.18
   2   2  -6  207.14    5.36
  -2  -2  -6  204.01    4.80
  -2   2  -6  202.04    5.30
  -2  -2   6  203.39    5.34
  -2  -2  -6  200.72    4.97
   2   2  -6  193.46    5.13
  -2  -2   6  198.16    5.43
  -2   2   6  208.76    4.88
  -2   2  -6  198.13    5.36
   2  -2   6  209.50    5.36
   2   2  -6  210.21    5.49
  -2   2   8   21.24    1.55
   2   2   8   21.20    1.48
   2   2   8   20.68    1.62
   2   2  -8   22.05    1.85
  -2   2  -8   20.86    1.72
   2  -2  -8   25.23    1.43
   2   2   8   19.18    1.48
   2  -2   8   21.10    1.68
   2   2  -8   21.92    1.58
  -2  -2  -8   22.35    1.11
  -2  -2   8   21.24    1.64
  -2  -2  -8   23.00    1.33
  -2   2  -8   19.98    1.54
  -2   2   8   19.21    1.32
   2  -2   8   18.08    1.70
   2   2   8   21.04    1.50
  -2   2  -8   21.20    1.60
  -2   2  -8   20.78    0.99
   2   2   8   19.66    1.14
   2   2  -8   19.49    1.37
  -2  -2   8   21.11    1.86
  -2   2   8   22.14    1.14
   2  -2   8   20.57    1.56
  -2  -2   8   20.25    1.76
  -2  -2  10  228.84    6.35
   2   2 -10  222.54    5.94
   2  -2  10  224.28    6.36
   2   2  10  217.69    6.11
   2   2  10  219.17    5.99
   2   2  10  228.85    5.65
  -2   2  10  226.67    6.35
   2  -2  10  216.95    5.15
   2   2  10  223.75    6.13
   2  -2  10  225.47    6.33
   2  -2 -10  224.20    5.92
   2   2 -10  229.70    6.27
  -2  -2 -10  226.65    5.59
  -2   2 -10  223.17    6.15
  -2  -2 -10  220.74    5.84
  -2   2  10  225.56    5.95
  -2  -2  10  232.66    6.20
  -2   2  10  227.41    6.27
   2   2  10  217.09    6.03
  -2   2  10  229.03    5.73
   2  -2  10  224.26    6.18
  -2  -2  10  221.36    6.42
  -2   2  10  234.98    6.50
  -2   2 -10  234.48    6.42
   2   2  10  229.62    6.31
  -2   2  12   52.79    2.62
   2   2  12   56.57    2.51
   2   2  12   55.77    2.75
  -2   2  12   52.65    2.47
   2   2  12   53.47    1.51
   2   2  12   56.07    2.59
   2  -2  12   51.23    2.77
   2  -2 -12   53.31    2.35
  -2   2  12   59.18    2.28
   2  -2  12   55.94    2.68
   2   2  12   57.10    2.52
   2   2 -12   54.84    2.68
  -2  -2 -12   55.22    2.06
   2   2 -12   52.79    2.47
  -2  -2 -12   53.06    2.32
  -2  -2  12   53.66    2.59
  -2   2 -12   54.31    2.56
  -2   2  12   61.03    2.47
   2   2 -12   52.99    2.40
   2   2  12   53.07    2.61
  -2   2  12   54.37    1.82
   2   2  12   56.39    2.00
  -2  -2  14    5.54    1.66
  -2  -2  14    8.89    1.92
   2   2  14    6.84    1.71
  -2   2  14    6.19    1.56
   2  -2  14    8.14    1.85
  -2  -2 -14    9.56    1.56
   2   2 -14    6.82    1.59
  -2  -2 -14    7.31    1.16
   2  -2 -14    7.09    1.47
  -2   2  14    7.04    1.47
  -2   2 -14    3.84    1.51
  -2   2  14    8.70    1.78
  -2  -2  14    6.07    1.83
   2   2  14    7.72    1.60
  -2  -2  14    6.81    1.66
   2   2  14    5.24    1.75
  -2   2  14    5.45    1.68
  -2   2  14    5.27    0.92
  -2  -2  14    4.98    1.84
  -2   2  14    4.98    1.89
   2   2  14    5.48    1.74
   2   2  14    5.13    1.67
  -2  -2  16   16.15    2.17
   2   2  16   19.23    2.30
   2   2  16   17.03    2.02
  -2   2  16   16.43    2.38
  -2   2  16   16.26    1.61
  -2  -2 -16   12.36    1.88
  -2   2 -16   16.79    1.82
   2   2 -16   19.72    2.03
  -2   2 -16   19.59    2.21
  -2  -2 -16   18.46    1.63
   2  -2  16   15.61    2.41
  -2  -2  16   15.49    2.23
   2   2  16   14.74    2.13
   2  -2 -16   17.70    1.92
  -2   2  16   18.53    2.08
   2  -2  16   19.13    2.37
  -2   2  16   14.54    2.22
   2  -2  16   14.37    2.40
  -2  -2  16   17.46    2.46
   2   2  16   17.10    2.34
  -2   2  16   21.48    2.60
  -2  -2  16   16.94    2.51
   2   2  16   19.69    2.42
  -2  -2  16   16.15    2.41
   2  -2  18    7.24    2.29
   2  -2  18    6.37    2.34
  -2   2  18    8.83    2.19
  -2  -2  18    5.44    2.23
  -2  -2  18    6.62    2.45
  -2   2  18    3.29    2.24
   2   2  18    3.18    2.32
  -2   2 -18    5.30    2.04
  -2   2 -18    8.84    1.73
   2   2 -18    5.92    1.90
  -2   2  18    7.17    2.04
   2  -2  18    8.55    2.43
   2   2  18    5.08    2.14
  -2  -2  18    9.15    2.27
  -2   2  18    6.11    1.48
   2   2  18    7.17    1.95
  -2   2  18    7.97    2.41
  -2  -2  18    9.70    2.24
   2   2  18    7.87    2.13
  -2   2  18    6.92    2.45
   2   2  20   39.22    3.55
   2  -2  20   37.01    3.48
  -2   2  20   42.46    3.57
  -2  -2  20   39.38    3.47
   2   2 -20   38.26    2.88
  -2   2 -20   40.71    2.60
  -2   2 -20   40.61    3.13
  -2   2  20   37.86    3.63
  -2  -2  20   36.38    3.61
   2   2  20   43.95    3.54
   2  -2  20   42.91    3.64
   2   2  20   37.65    3.18
  -2  -2  20   41.95    3.39
   2  -2  20   48.17    3.54
  -2   2  20   39.97    3.15
   2   2  20   35.71    2.87
  -2   2  20   42.89    2.52
   2   2  20   40.67    3.42
  -2   2  20   39.25    3.67
   2  -2  22   -2.71    2.71
  -2  -2  22    0.57    2.66
   2   2  22   -1.03    2.53
  -2   2  22   -3.12    2.37
   2   2 -22   -0.57    2.19
  -2   2 -22    3.32    1.83
  -2  -2  22    2.81    2.88
  -2   2  22    2.21    2.78
   2   2  22   -1.57    2.51
   2  -2  22   -3.23    2.97
  -2  -2  22   -0.24    2.69
  -2   2  22   -2.40    2.90
   2   2  22   -3.32    2.99
   2   2  22   -0.41    2.76
   2  -2  22    1.31    2.91
  -2   2  22   -2.47    2.88
  -3   2  -1   27.93    1.02
  -2  -3   1   28.02    0.98
   3  -2   1   30.30    1.11
   2   3   1   28.43    0.97
   3  -2   1   27.51    1.06
  -2  -3   1   27.60    1.09
  -3   2  -1   27.34    1.11
   2   3  -3  405.48    9.02
  -3   2   3  399.81    9.29
  -2  -3  -3  395.82    9.19
  -3   2  -3  393.70    9.36
   2   3   3  406.75    9.33
   2   3   3  406.84    9.17
  -3   2   3  399.62    9.34
   3  -2   3  404.10    9.40
  -3   2  -3  396.74    9.41
   2   3  -3  399.70    9.40
   3  -2   3  395.81    9.37
   2   3  -3  401.53    9.32
  -3   2   3  400.76    9.29
   3  -2  -3  378.17    9.26
   2   3   5  136.86    3.73
  -3   2   5  143.52    3.85
   2   3   5  142.44    3.69
  -3   2  -5  139.91    3.89
  -3   2  -5  144.54    3.91
   2   3   5  142.91    3.76
   2   3   5  156.27    3.98
   3  -2  -5  131.80    3.86
  -3   2  -5  138.83    4.01
   3  -2  -5  146.71    3.87
   3  -2   5  137.99    3.95
  -2  -3  -5  137.79    3.70
   2   3  -5  147.29    3.99
   2   3   5  142.63    3.36
  -3   2   5  141.81    3.82
  -2  -3   5  139.04    3.95
  -2  -3  -5  141.37    3.45
   3  -2   5  147.67    3.97
  -3   2  -5  137.83    3.84
   2   3  -5  141.11    4.01
   2   3  -5  137.63    3.87
  -2  -3   5  142.06    3.96
  -3   2   5  140.84    3.89
   3  -2   7   20.32    1.59
  -3   2   7   20.17    1.49
  -2  -3   7   20.65    1.62
  -3   2  -7   18.43    1.09
   2   3   7   18.97    1.14
  -3   2   7   19.21    1.43
   2   3   7   21.18    1.34
  -3   2  -7   17.45    1.61
  -3   2  -7   19.82    1.57
   2   3   7   19.69    1.42
   2   3   7   18.77    1.31
  -2  -3  -7   17.60    1.34
   3  -2  -7   19.62    0.90
   3  -2   7   20.52    1.53
   3  -2  -7   20.52    1.41
   2   3   7   20.13    1.23
   2   3  -7   21.49    1.57
  -3   2   7   17.51    1.27
  -3   2   7   19.21    1.30
  -2  -3  -7   18.05    1.09
  -3   2  -7   18.47    1.41
  -2  -3   7   18.66    1.50
   3  -2   7   19.30    1.45
   2   3  -7   19.06    1.42
  -3   2  -7   16.48    1.57
   2   3  -7   19.70    1.65
  -3   2   9  185.75    5.27
  -2  -3   9  189.31    5.51
   2   3   9  188.62    5.08
   3  -2   9  187.17    5.34
   2   3   9  186.46    4.84
  -3   2  -9  183.40    4.65
   2   3   9  184.22    5.31
   2   3   9  187.67    5.07
   2   3  -9  194.99    5.68
  -3   2  -9  185.40    5.36
  -3   2   9  191.75    5.55
   2   3   9  180.89    5.31
   2   3   9  184.47    5.09
   3  -2  -9  183.15    5.12
   3  -2   9  181.72    5.41
   2   3  -9  191.50    5.36
  -2  -3   9  191.83    5.36
  -3   2  -9  196.46    5.30
  -2  -3  -9  184.37    4.83
  -3   2   9  189.43    5.07
   2   3  -9  179.90    5.09
   3  -2   9  179.44    5.29
  -2  -3   9  182.36    5.43
  -2  -3   9  186.51    5.40
  -3   2   9  180.11    5.35
  -2  -3  11   86.99    3.58
  -3   2  11   96.17    3.62
   2   3  11   88.95    2.83
   2   3  11   98.63    3.51
   2   3  11   94.41    3.22
   3  -2  11   88.58    2.35
  -2  -3 -11   92.89    2.76
   3  -2 -11   93.21    3.24
   3  -2  11   90.50    3.50
   2   3  11   92.83    3.25
   2   3 -11   87.32    3.43
  -2  -3 -11   88.44    2.96
  -3   2  11   87.93    3.17
  -2  -3  11   96.43    3.41
  -3   2 -11   94.22    3.41
  -3   2  11   89.49    3.38
   3  -2  11   95.89    3.51
   3  -2  11   94.74    3.52
   2   3  11   94.13    3.22
   2   3 -11   91.18    3.22
  -2  -3  11   86.97    3.60
   2   3  11   93.83    3.52
   2   3  13   12.81    1.59
   2   3  13   14.24    1.77
  -3   2  13   10.18    1.71
   2   3  13   12.36    0.73
   3  -2  13   13.12    1.80
   2   3  13   11.63    1.68
  -3   2  13   10.03    1.93
   3  -2  13   12.83    1.89
   2   3 -13    9.87    1.55
   2   3 -13   13.04    1.83
   3  -2 -13    9.96    1.53
  -2  -3 -13   15.13    1.47
  -2  -3  13   10.10    1.60
  -3   2  13   11.93    1.53
  -3   2 -13   10.30    1.54
   2   3  13   13.09    1.77
   2   3 -13   13.49    1.70
   2   3  13   13.22    1.69
  -3   2  13   11.99    0.97
   2   3  13   12.60    1.19
  -2  -3  15    8.21    1.81
  -2  -3  15   12.54    2.11
  -2  -3  15   11.33    2.16
   3  -2  15   11.33    2.18
  -3   2  15    8.23    1.89
   3  -2  15   11.96    2.10
   2   3  15    9.42    1.82
   3  -2 -15   12.41    1.78
  -3   2  15    9.10    1.71
  -2  -3 -15    7.87    1.49
   2   3 -15    8.09    1.70
  -3   2 -15    6.67    1.43
  -3   2  15   10.44    1.75
  -3   2 -15   11.34    1.91
  -2  -3  15   10.91    1.82
   2   3  15   13.01    2.09
  -3   2  15    7.66    1.91
   2   3  15   11.98    1.69
   2   3  15    9.36    1.77
   2   3  15   10.01    1.85
  -3   2  15   11.80    2.14
  -3   2  15   10.64    0.97
  -3   2  17    2.86    1.98
  -2  -3  17    1.34    1.78
  -3   2  17    0.09    1.30
   2   3  17    2.87    1.70
   2   3  17    4.62    2.11
  -2  -3  17    2.63    2.09
   2   3  17    4.99    1.92
   3  -2 -17   -1.11    1.71
  -3   2  17    1.14    1.76
   3  -2  17    4.48    2.15
  -3   2 -17    2.31    1.46
   2   3 -17    2.79    1.81
  -3   2 -17    1.84    1.89
  -2  -3  17    1.22    2.18
   2   3  17    3.33    1.99
  -3   2  17    2.75    1.78
   3  -2  17   -0.63    2.06
  -2  -3  17    4.37    1.97
   3  -2  17    4.72    2.05
  -3   2  17   -0.17    2.02
   2   3  17    4.67    2.09
  -3   2  17    3.10    2.20
   2   3  19    3.98    1.94
  -3   2  19    3.42    1.46
  -2  -3  19    3.64    2.32
   2   3 -19    3.60    2.05
  -3   2 -19    6.88    2.23
  -3   2 -19    4.50    1.71
  -3   2  19    5.57    2.29
   3  -2  19    0.90    2.29
  -2  -3  19    6.81    2.43
   3  -2  19    4.17    2.37
   2   3  19    2.01    2.29
  -3   2  19    3.22    2.27
  -2  -3  19    5.99    2.36
  -2  -3  19    1.20    2.38
   2   3  19    4.60    2.23
  -3   2  19    1.56    2.08
   3  -2  19    5.14    2.43
   2   3  19    0.86    2.08
   2   3  19    3.26    2.00
  -3   2  19    3.34    2.56
   2   3  19    4.81    2.22
   2   3  21    1.69    2.05
   2   3  21    1.91    2.31
   2   3  21    0.57    2.59
  -2  -3  21    1.57    2.56
  -3   2  21    4.70    2.57
  -3   2  21    0.94    2.22
  -2  -3  21    2.82    2.62
   2   3  21    4.91    2.37
   3  -2  21   -0.94    2.71
  -3   2 -21    3.84    2.39
   2   3 -21    2.72    2.16
  -3   2 -21    1.98    1.64
  -3   2  21    3.08    2.58
   2   3  21   -1.31    2.58
   2   3  21   -1.80    2.70
  -3   2  21    3.63    2.45
  -2  -3  21    2.00    2.60
   3  -2  21    1.22    2.79
   3  -2  21   -2.17    2.56
   2   3  23   -0.70    2.56
  -3   2  23    0.48    2.84
   2   3 -23    2.28    2.22
  -3   2  23    3.73    3.23
  -3   2  23   -1.86    2.58
  -2  -3  23    1.75    3.14
   3  -2  23    1.37    3.10
   3  -2  23    3.91    2.99
   2   3  23    7.86    3.02
   2   3  23    2.32    2.94
  -3   2  23    2.57    2.89
  -2  -3  23   -5.54    3.09
   1   3   0 1093.42   24.53
  -3   1   0 1115.40   24.60
   1   3   2    7.02    0.71
  -3   1  -2    6.31    0.92
  -3   1   2    7.73    0.71
   1   3  -2    5.86    0.87
  -1  -3   2    5.45    0.73
   1   3  -2    7.27    0.77
   3  -1   2    5.76    0.79
   3  -1   2    7.11    0.76
  -3   1   2    7.14    0.68
   1   3   2    7.23    0.72
   3  -1  -2    8.14    0.76
   1   3   4  140.91    3.54
   1   3   4  146.46    3.34
  -3   1   4  147.00    3.56
   1   3  -4  143.53    3.49
  -1  -3   4  144.91    3.55
   3  -1  -4  145.66    3.55
  -3   1  -4  150.26    3.66
  -1  -3  -4  141.11    3.28
   3  -1   4  149.03    3.60
   3  -1  -4  143.31    3.50
  -3   1   4  144.98    3.51
   1   3  -4  144.32    3.62
   3  -1   4  140.64    3.56
  -3   1  -4  147.02    3.52
  -1  -3   4  144.36    3.63
   1   3   4  144.99    3.26
  -3   1  -4  146.64    3.44
   1   3  -4  154.59    3.67
  -3   1   4  146.40    3.44
  -1  -3   6   18.42    1.53
  -3   1   6   18.69    1.44
  -3   1   6   19.94    1.34
   1   3   6   18.11    1.29
   1   3   6   17.54    1.06
  -3   1  -6   18.46    1.54
   1   3   6   19.00    1.06
   3  -1   6   20.18    1.41
   1   3   6   18.90    0.87
   3  -1  -6   19.21    1.36
  -3   1   6   18.35    1.30
  -1  -3   6   20.65    1.46
  -1  -3  -6   18.62    1.00
   1   3  -6   19.77    1.47
   3  -1   6   19.79    1.36
  -3   1  -6   19.66    1.46
  -1  -3   6   17.93    1.58
   3  -1  -6   19.01    0.94
   3  -1   6   20.43    1.49
  -3   1  -6   22.01    1.10
   1   3  -6   21.68    1.58
   3  -1   6   19.74    1.32
   1   3  -6   19.42    1.33
  -3   1  -6   21.11    1.42
  -3   1   8    8.86    1.42
   3  -1   8   10.47    1.50
  -1  -3   8    8.45    1.49
   1   3   8    6.44    1.00
   1   3   8    7.30    1.22
  -3   1   8    8.24    1.29
   3  -1  -8    7.37    0.55
   1   3   8    7.97    1.07
   3  -1   8    6.83    1.38
   3  -1  -8    8.27    1.16
  -3   1   8    7.94    1.21
  -1  -3   8    7.07    1.30
  -3   1  -8    7.93    1.26
   1   3  -8    8.50    1.29
  -1  -3  -8    7.97    0.97
   3  -1  -8    7.44    0.93
  -1  -3   8    5.68    1.55
   3  -1   8    8.33    1.41
   1   3   8    7.20    0.91
  -3   1  -8    9.43    0.92
   3  -1   8    6.53    1.24
   1   3  -8    7.41    1.32
  -3   1   8    7.40    1.61
  -3   1  -8    7.63    1.44
   1   3  -8    7.47    1.58
  -1  -3  10   50.00    2.55
  -3   1  10   47.08    2.53
  -1  -3  10   47.83    2.65
   3  -1  10   45.80    2.44
   1   3  10   51.07    2.09
   1   3 -10   44.35    2.22
   1   3  10   48.98    1.83
   1   3  10   46.77    1.50
   1   3  10   47.94    2.13
  -1  -3 -10   48.20    1.87
   3  -1  10   50.01    2.47
   1   3 -10   50.09    2.35
  -1  -3 -10   51.04    1.99
   3  -1 -10   46.94    2.16
  -1  -3  10   46.86    2.35
  -3   1 -10   54.09    2.31
  -3   1  10   49.12    2.18
   1   3  10   48.70    2.37
  -3   1  10   48.15    2.28
   1   3  10   51.45    2.08
   3  -1  10   45.32    2.30
   3  -1  10   46.34    2.31
   1   3  10   46.52    2.41
  -3   1  10   43.95    2.56
   1   3 -10   49.93    2.60
   1   3  12  176.80    5.47
  -3   1  12  171.84    5.35
   1   3  12  176.71    5.01
   3  -1  12  165.02    4.07
   1   3  12  173.86    4.14
  -1  -3 -12  177.99    4.73
   1   3  12  177.56    5.18
   3  -1  12  175.25    5.43
   1   3 -12  182.96    5.42
  -1  -3 -12  173.58    4.89
   3  -1 -12  179.08    5.11
  -3   1  12  174.00    5.18
  -1  -3  12  180.34    5.43
  -3   1 -12  177.46    5.21
  -3   1  12  184.11    4.29
   1   3  12  173.57    4.67
   3  -1  12  182.11    5.49
   3  -1  12  177.25    5.31
   1   3  12  182.39    5.05
   1   3 -12  167.92    5.14
   3  -1  12  171.67    5.43
  -3   1  14   96.80    3.92
  -1  -3  14   92.45    3.88
  -3   1  14   90.53    3.67
   1   3  14   87.38    3.24
   1   3  14   88.56    3.78
  -1  -3  14   94.61    3.87
   3  -1  14   87.15    3.75
   1   3  14   85.13    3.42
   1   3  14   81.96    3.29
  -3   1  14   91.75    3.99
   1   3 -14   88.96    3.41
   3  -1 -14   94.48    3.42
   1   3 -14   84.55    3.63
  -3   1 -14   81.87    3.00
  -3   1  14   91.12    3.45
  -3   1 -14   90.15    3.47
   1   3 -14   86.51    3.41
  -1  -3  14   93.08    3.95
  -3   1  14   78.08    2.34
   1   3  14   89.58    2.80
   1   3  14   83.55    3.72
   1   3  16   15.51    1.83
   1   3  16   14.17    2.19
  -3   1  16   19.36    2.32
  -3   1  16   13.95    2.17
   1   3  16   11.66    1.97
   3  -1  16   16.93    2.22
  -1  -3  16   12.29    2.19
  -3   1 -16   16.24    1.63
   3  -1 -16   12.64    1.83
   1   3 -16   10.19    2.07
   1   3 -16   18.03    2.00
  -3   1 -16   16.07    2.06
  -3   1  16   12.38    1.97
   3  -1  16    9.77    2.28
  -3   1  16   12.85    2.16
  -1  -3  16   16.13    2.27
  -1  -3  16   11.37    2.45
   1   3  16   14.27    2.11
   1   3  16   14.44    1.93
  -3   1  16   13.35    2.28
   1   3  16   10.43    2.11
   1   3  18   76.99    3.30
  -1  -3  18   67.96    3.75
  -3   1 -18   75.39    3.62
  -3   1 -18   73.20    3.02
   1   3 -18   69.43    3.37
  -3   1  18   68.56    4.07
   3  -1  18   71.31    3.95
  -1  -3  18   67.62    4.08
   1   3  18   72.04    3.84
  -1  -3  18   63.67    3.87
   1   3  18   76.43    3.66
  -3   1  18   75.23    3.69
   3  -1  18   79.68    3.89
   3  -1 -18   69.81    3.36
   1   3  18   63.67    3.86
  -3   1  18   66.33    3.91
  -1  -3  18   76.41    4.11
   3  -1  18   71.35    3.97
  -3   1  18   81.37    3.84
   1   3  18   72.65    3.95
  -3   1  18   76.07    4.27
  -3   1  20    1.29    1.53
   1   3  20   -2.03    1.96
   3  -1  20    2.52    2.26
   3  -1  20    0.20    2.27
  -3   1  20   -1.48    2.41
   3  -1  20    3.95    2.64
  -1  -3  20    1.44    2.46
   1   3  20   -2.11    2.58
   1   3  20    1.64    2.15
   3  -1  20    1.40    2.55
  -3   1  20   -1.87    2.35
  -1  -3  20    0.36    2.46
  -3   1 -20    3.72    1.65
   1   3 -20    1.72    2.00
  -3   1 -20    1.17    2.24
   1   3  20    2.09    2.45
  -3   1  20    9.12    2.78
   1   3  20    0.91    2.46
  -3   1  20   -2.65    2.53
  -1  -3  20    1.67    2.43
  -3   1  22    3.13    2.69
  -1  -3  22    3.99    2.87
   1   3  22    3.11    2.59
   3  -1  22    2.53    2.86
   3  -1  22    3.72    2.86
  -1  -3  22    6.53    2.99
  -3   1  22   -0.51    2.46
  -3   1 -22    6.18    1.85
  -1  -3  22    4.31    2.73
   1   3  22    4.89    2.52
   3  -1  22    7.06    2.83
   1   3 -22   -0.14    2.15
  -3   1  22    5.03    2.92
   1   3  22    3.28    2.77
   1   3  22    4.58    2.49
   1   3  22    2.36    2.58
  -3   1  22    9.31    3.08
   0   3   1   42.43    0.91
  -3   0  -1   42.75    1.00
   3   0  -1   43.62    1.01
   0   3  -1   41.91    0.97
  -3   0  -1   43.85    1.01
   0   3   1   42.70    0.96
  -3   0  -3   63.85    1.90
  -3   0   3   64.42    1.84
   0   3   3   66.50    2.01
   3   0   3   65.27    2.04
   0  -3   3   62.60    2.06
   0   3  -3   68.30    2.14
  -3   0  -3   61.43    1.90
   0  -3  -3   65.32    1.76
  -3   0  -3   64.90    1.84
  -3   0  -3   62.88    2.09
   0  -3  -3   64.77    1.69
   3   0  -3   64.80    2.07
  -3   0   3   64.42    1.98
   0   3  -3   65.25    2.08
   3   0   3   63.45    1.82
   3   0  -3   64.63    2.05
  -3   0   3   67.97    2.08
   0  -3   3   64.61    1.93
   0   3  -3   64.95    1.90
  -3   0   5  182.12    4.85
   3   0  -5  185.17    4.86
   0  -3   5  185.44    4.77
  -3   0   5  192.85    4.69
   0   3   5  178.68    4.81
   0   3   5  182.44    4.50
   0   3   5  181.35    4.45
  -3   0  -5  184.83    4.84
   3   0   5  181.47    4.81
   0   3   5  186.42    4.52
   3   0  -5  181.67    4.78
   0   3   5  186.30    4.50
   0   3   5  181.55    4.40
   0  -3   5  190.72    4.87
   0   3  -5  179.67    4.84
   3   0   5  193.95    4.83
   3   0   5  185.51    4.70
  -3   0  -5  183.45    4.71
   0  -3   5  178.12    4.86
  -3   0  -5  189.39    4.59
   3   0  -5  191.26    4.48
   0   3  -5  185.93    4.89
   3   0   5  184.13    4.72
   0   3  -5  188.70    4.81
  -3   0   5  181.41    4.90
  -3   0  -5  182.36    4.73
   0  -3   7   15.04    1.50
  -3   0   7   16.89    1.52
  -3   0   7   14.19    1.27
   0   3   7   15.60    1.27
   0   3   7   13.79    0.95
   0   3   7   14.33    0.77
   0   3   7   15.95    1.04
   3   0   7   16.32    1.36
   3   0  -7   13.61    1.35
   0   3   7   14.07    0.92
   0  -3   7   17.43    1.39
   0   3  -7   15.13    1.40
  -3   0  -7   13.00    1.26
  -3   0   7   11.80    1.30
   0  -3   7   12.13    1.49
   3   0   7   14.19    1.37
   3   0   7   12.13    1.31
  -3   0  -7   12.75    1.00
   3   0   7   13.99    1.30
   3   0  -7   13.90    1.01
   0   3  -7   12.61    1.52
   0   3  -7   15.16    1.36
  -3   0   7   12.98    1.58
   0  -3   9  432.68   10.49
  -3   0   9  426.28   10.54
   3   0   9  421.48   10.40
   0  -3   9  416.59   10.57
   0   3  -9  423.69   10.32
   3   0  -9  421.33    9.98
   0   3   9  423.22   10.05
   0   3   9  422.81   10.46
  -3   0   9  402.80   10.30
   0   3   9  421.45   10.06
   0   3   9  412.18    9.60
   0  -3  -9  409.40    9.96
   0   3   9  414.73   10.17
   3   0   9  423.68   10.46
   3   0  -9  418.95   10.29
   0   3  -9  432.27   10.49
  -3   0   9  419.80   10.34
   0  -3   9  437.09   10.48
   0   3   9  425.35   10.00
  -3   0  -9  422.26   10.23
   3   0   9  417.60   10.37
   3   0   9  421.66   10.42
  -3   0   9  417.56   10.61
   0   3  -9  415.87   10.59
   0   3  11    2.85    1.06
   0   3  11    2.14    1.41
  -3   0  11    3.36    1.29
   0   3  11    2.13    0.96
   0   3 -11    3.64    1.65
   0   3  11    1.82    1.29
   0   3  11    2.96    1.19
   0  -3 -11    4.85    1.09
   3   0  11    1.90    1.34
   3   0 -11    5.57    1.33
  -3   0 -11    2.68    0.95
  -3   0  11    2.01    1.21
  -3   0 -11    3.58    1.17
   0   3 -11    2.06    1.35
   3   0  11    6.75    1.62
   0  -3  11    5.09    1.68
   0   3  11    2.66    1.05
   0   3 -11    4.18    1.42
   0   3  11    3.43    0.93
  -3   0  11    3.00    0.54
   3   0  11    1.29    1.38
   3   0  11    3.69    1.40
   0  -3  11    1.32    1.60
  -3   0  11    5.62    1.60
   3   0  13    2.23    1.44
   0   3  13    0.28    1.26
   0  -3  13    1.21    1.58
  -3   0 -13   -0.06    1.06
   3   0 -13    2.67    1.29
  -3   0  13    0.29    1.35
   0   3 -13    1.09    1.41
  -3   0 -13    1.09    1.40
   0   3 -13    3.06    1.51
   0   3  13    0.62    0.93
   0   3  13    0.81    1.23
  -3   0  13   -0.40    1.80
   3   0  13    0.57    1.47
   0   3  13   -0.11    1.52
   0   3  13    0.69    1.06
  -3   0  13    0.62    1.47
  -3   0  15  151.76    5.60
   0  -3  15  152.90    5.45
   0  -3  15  160.05    5.62
   3   0  15  151.82    5.44
   0   3  15  160.50    4.32
   0   3  15  156.56    4.83
   0   3  15  159.91    5.47
  -3   0  15  152.61    5.27
  -3   0  15  158.36    5.33
   0   3  15  159.68    5.16
   3   0  15  159.91    5.42
   0  -3  15  160.39    5.53
   3   0 -15  157.09    5.07
   0   3 -15  156.85    5.00
  -3   0 -15  161.26    4.61
   0   3 -15  159.61    5.41
  -3   0  15  155.01    5.16
  -3   0 -15  159.08    5.10
   3   0  15  158.08    5.51
   0   3  15  162.33    4.93
  -3   0  15  156.88    5.74
   0   3  15  153.73    5.65
   0   3  17   10.36    2.15
  -3   0  17   14.03    2.28
   0  -3  17    9.86    2.35
   3   0  17    8.92    2.26
  -3   0  17    7.87    2.22
   0  -3  17   11.37    2.44
   0   3  17    6.81    1.85
   3   0  17   11.02    2.23
  -3   0 -17    9.16    1.51
   3   0 -17    9.67    1.89
   0   3 -17   12.63    2.14
   0   3 -17   11.57    1.86
  -3   0 -17   11.45    2.05
  -3   0  17    9.48    2.07
   3   0  17    7.49    2.05
   0   3  17   11.89    2.32
   0   3  17   10.13    1.62
   3   0  17    9.52    2.25
  -3   0  17    8.98    2.24
   0   3  17   10.76    1.88
  -3   0  17    9.63    2.36
   0   3  17    9.90    2.23
   3   0  17    5.72    2.15
  -3   0  17   11.55    2.47
   0   3  17    7.44    2.17
   0  -3  17   14.24    2.56
   0  -3  19   21.24    2.90
  -3   0  19   22.54    2.64
   0   3  19   25.93    2.60
   3   0  19   21.96    2.75
  -3   0  19   21.33    2.99
   0   3  19   16.42    2.74
   0   3 -19   23.23    2.30
  -3   0 -19   19.64    1.87
  -3   0 -19   20.56    2.44
   3   0 -19   22.25    2.39
   3   0  19   22.32    2.60
   0   3  19   20.11    2.05
  -3   0  19   20.54    2.88
   0   3  19   23.06    2.89
   3   0  19   23.42    2.87
   0  -3  19   22.23    3.12
   3   0  19   24.36    2.91
   0  -3  19   23.47    3.01
  -3   0  19   21.73    3.05
   0   3  19   20.12    2.88
   3   0 -21   33.39    2.83
  -3   0  21   41.82    3.42
   0  -3  21   34.43    3.58
   3   0  21   42.81    3.50
  -3   0 -21   35.71    2.34
   0   3  21   35.91    3.07
   0   3 -21   36.29    2.75
   0   3  21   30.24    3.43
  -3   0  21   35.91    3.64
   3   0  21   43.87    3.22
   0  -3  21   41.42    3.64
   0  -3  21   33.48    3.69
   0   3  21   30.40    3.48
   3   0  21   32.79    3.47
  -3   0  21   37.26    3.57
   3   0  21   36.60    3.45
   0   3  21   37.13    3.62
   0   3 -23   -2.34    2.19
   0   3  23    1.53    3.01
   3   0  23   -0.40    2.72
   0   3  23   -0.84    2.47
   0   3  23    0.34    2.53
   3   0  23   -0.19    2.76
  -3   0  23    1.28    2.69
  -3   0  23    1.28    3.04
   0  -3  23    0.72    2.94
   0  -3  23    5.19    3.13
   3   0  23    1.49    2.88
   0   3  23   -3.81    3.01
   3   0  23   -0.22    2.92
  -3   0  23   -2.45    3.12
   0   3  23   -0.88    2.92
   1  -3   0  159.44    3.77
  -1   3   0  156.04    3.76
   3   1   0  151.80    3.68
  -1   3   2   48.37    1.49
  -3  -1  -2   46.33    1.52
   3   1   2   44.97    1.47
   3   1   2   44.15    1.47
  -1   3  -2   46.99    1.40
   1  -3   2   44.77    1.42
   1  -3  -2   48.15    1.49
  -1   3   2   45.90    1.39
   1  -3   2   44.42    1.30
   3   1  -2   46.86    1.55
  -3  -1  -2   43.15    1.46
   3   1   2   45.61    1.48
  -3  -1   2   43.25    1.43
   3   1  -2   46.36    1.47
   1  -3   4   33.63    1.63
  -3  -1   4   37.07    1.65
   3   1  -4   37.07    1.58
   3   1   4   33.08    1.38
  -3  -1  -4   31.76    1.38
  -1   3   4   31.49    1.44
   3   1   4   36.35    1.50
  -1   3  -4   34.78    1.66
  -3  -1  -4   36.30    1.33
   3   1   4   32.78    1.28
  -1   3   4   33.79    1.08
  -3  -1   4   35.43    1.28
   3   1   4   34.54    1.49
   1  -3  -4   34.20    1.57
  -1   3   4   35.77    1.22
   1  -3   4   34.89    1.19
  -3  -1  -4   34.26    1.58
  -1   3   4   32.45    1.29
   3   1  -4   33.84    1.52
  -1   3  -4   36.75    1.57
  -1   3  -4   31.40    1.57
   3   1   4   35.09    1.38
  -3  -1   4   33.26    1.58
  -3  -1   6 1621.47   36.41
  -1   3   6 1637.57   36.40
   3   1   6 1619.97   36.20
   1  -3   6 1626.20   36.43
  -3  -1  -6 1596.72   36.07
   3   1   6 1631.94   36.08
   3   1   6 1590.32   36.33
  -1   3   6 1645.19   35.97
  -3  -1   6 1631.59   36.19
  -1   3   6 1591.30   35.89
   1  -3   6 1601.11   35.83
  -1   3   6 1590.70   36.06
  -3  -1  -6 1586.41   36.34
   3   1   6 1618.68   36.33
  -1   3   6 1600.72   36.11
   3   1  -6 1599.86   36.33
  -1   3  -6 1608.59   36.39
  -3  -1   6 1627.96   36.36
  -1   3  -6 1637.61   36.42
  -1   3  -6 1622.87   36.34
   3   1  -6 1608.79   36.06
   3   1   6 1599.45   36.27
  -3  -1   6 1640.33   36.45
  -3  -1   8  618.17   14.82
  -1   3   8  618.47   14.69
  -1   3   8  606.38   14.21
  -3  -1   8  613.02   14.50
  -1   3   8  618.30   14.36
   3   1   8  608.49   14.62
  -3  -1  -8  601.78   14.03
   3   1  -8  629.92   14.60
  -3  -1   8  617.68   14.63
  -3  -1  -8  608.08   14.37
  -1   3  -8  622.00   14.69
   3   1   8  626.11   14.56
  -1   3   8  620.05   14.21
   3   1   8  638.32   14.58
   1  -3   8  613.94   14.76
  -1   3  -8  616.03   14.59
  -1   3  -8  621.82   13.86
   3   1   8  617.17   14.21
   3   1  -8  604.80   14.30
  -3  -1   8  632.25   14.82
  -1   3  -8  611.33   14.75
   3   1   8  626.69   14.63
  -3  -1  10   70.91    3.00
  -1   3  10   65.94    2.29
  -1   3  10   68.29    2.79
  -3  -1  10   67.02    2.67
   1  -3  10   67.83    2.83
  -1   3  10   72.23    2.54
   1  -3 -10   61.23    2.38
   3   1  10   63.94    2.73
  -3  -1 -10   65.87    2.15
   3   1 -10   66.75    2.64
  -3  -1  10   67.98    2.72
  -1   3  10   69.24    2.38
  -1   3 -10   69.05    2.79
  -3  -1 -10   67.78    2.52
   1  -3  10   62.80    2.91
   3   1  10   67.73    2.69
  -1   3 -10   71.08    2.75
   3   1 -10   67.31    2.44
   3   1  10   74.79    2.76
   1  -3  10   67.47    2.87
   3   1  10   60.78    2.71
  -1   3  10   64.50    2.29
  -3  -1  10   63.51    3.01
  -1   3 -10   67.26    2.98
   1  -3  12   57.25    2.88
   3   1  12   59.45    2.75
  -1   3  12   60.91    2.55
   1  -3 -12   61.31    2.38
  -3  -1 -12   54.71    2.10
   3   1 -12   62.13    2.67
  -1   3 -12   57.70    2.78
  -3  -1  12   56.95    2.66
  -3  -1 -12   59.98    2.51
  -1   3  12   59.96    2.42
  -1   3  12   60.31    2.08
   3   1 -12   62.38    2.45
   3   1  12   58.32    2.74
  -1   3 -12   58.82    2.74
   3   1  12   58.15    2.68
  -1   3  12   61.40    2.34
   3   1  12   62.73    2.84
  -1   3  12   60.68    2.84
   3   1  12   61.51    2.68
  -3  -1  12   65.82    2.76
  -1   3  12   59.13    2.29
   3   1  14    1.67    1.50
  -1   3  14    1.59    1.63
  -3  -1  14    2.19    1.55
  -1   3  14    2.86    1.11
  -3  -1  14    2.15    1.83
   1  -3  14    2.16    1.78
   1  -3  14    2.61    1.84
  -1   3  14    2.77    1.43
   3   1  14    5.08    1.66
   3   1 -14    4.05    1.44
  -3  -1 -14    2.98    1.12
  -1   3 -14    3.36    1.64
  -3  -1  14    2.65    1.48
  -3  -1 -14    0.64    1.35
   1  -3  14    2.67    1.90
  -3  -1  14    5.61    1.84
  -1   3  14    5.07    1.82
  -1   3  14    3.30    1.35
   3   1  14    1.87    1.59
  -1   3  14    3.35    1.00
  -1   3  16  313.43    7.73
  -1   3  16  333.35    9.29
  -3  -1  16  318.72    9.39
   1  -3  16  322.59    9.47
   3   1  16  309.65    9.12
  -3  -1  16  307.22    9.10
   3   1  16  321.62    9.05
   1  -3  16  316.56    9.26
  -1   3  16  321.04    8.79
  -1   3 -16  321.39    9.03
  -3  -1 -16  317.28    8.65
  -1   3 -16  317.29    8.57
  -3  -1 -16  319.24    8.10
   3   1 -16  325.02    8.76
  -3  -1  16  295.03    8.87
  -3  -1  16  311.26    9.00
   3   1  16  314.68    9.25
  -1   3  16  323.52    8.40
   3   1  16  318.62    8.82
  -3  -1  16  333.87    9.44
  -1   3  16  314.70    9.28
   1  -3  16  312.15    9.21
  -1   3  16  316.48    9.41
  -3  -1  16  321.45    9.52
   3   1  16  309.14    9.17
  -1   3  18   60.33    3.75
  -3  -1  18   60.45    3.40
  -1   3  18   61.06    2.80
   3   1  18   66.18    3.37
  -1   3 -18   56.86    3.01
   3   1 -18   60.15    3.24
  -1   3 -18   64.28    3.46
  -3  -1 -18   66.25    3.25
   3   1  18   65.00    3.67
   1  -3  18   58.88    3.92
  -3  -1  18   60.43    3.82
  -1   3  18   58.35    3.65
  -1   3  18   60.68    3.23
   1  -3  18   62.61    3.73
  -3  -1 -18   61.77    2.68
   3   1  18   68.85    3.68
  -3  -1  18   61.78    3.65
  -1   3  18   62.04    3.73
   1  -3  18   64.80    3.85
  -3  -1  18   65.94    3.87
  -3  -1  18   59.50    3.82
   3   1  18   62.19    3.69
  -1   3  18   57.89    3.79
   3   1  18   61.11    3.45
   1  -3  20   15.61    2.85
  -1   3  20   17.13    2.87
   1  -3  20   20.80    3.06
   3   1  20   22.98    2.93
  -3  -1  20   17.76    3.03
   3   1  20   19.73    3.02
   3   1 -20   21.90    2.50
  -1   3 -20   21.71    2.34
  -1   3  20   21.14    2.96
  -3  -1  20   22.60    3.14
   3   1  20   22.38    2.81
   1  -3  20   17.67    2.96
  -1   3  20   21.63    2.56
  -3  -1  20   18.48    2.71
  -1   3  20   19.61    2.00
   3   1  20   17.12    2.53
  -1   3  20   22.06    3.01
   3   1 -22    9.66    2.39
  -3  -1  22   10.42    2.96
  -1   3  22    8.28    2.59
   1  -3  22   15.80    3.00
   3   1  22   11.13    2.75
  -1   3  22   17.81    3.32
  -1   3 -22    9.03    2.10
   3   1  22   11.33    2.83
  -1   3  22   12.19    3.06
  -3  -1  22   15.50    3.11
   3   1  22    5.42    2.64
   1  -3  22    9.69    2.92
   3   1  22   11.37    3.09
  -3  -1  22    9.36    2.89
   1  -3  22    8.58    3.24
  -1   3  22   10.07    3.14
  -2   3  -1   48.10    1.49
   2  -3  -1   46.43    1.53
   2  -3   1   49.38    1.47
  -2   3  -1   46.80    1.47
   3   2   1   47.83    1.53
  -3  -2  -1   49.47    1.50
  -3  -2   1   46.62    1.38
   3   2  -1   49.61    1.43
  -2   3  -1   48.53    1.44
  -2   3   3   83.25    2.44
   3   2   3   84.46    2.41
  -3  -2  -3   86.70    2.45
   3   2   3   85.26    2.16
   3   2   3   82.75    2.44
   2  -3  -3   83.56    2.31
   2  -3   3   82.86    2.50
   3   2  -3   82.86    2.54
   2  -3   3   84.75    2.55
   3   2  -3   84.72    2.51
  -3  -2   3   81.95    2.51
  -2   3  -3   82.00    2.49
  -3  -2   3   84.43    2.12
   3   2   3   83.99    2.44
  -3  -2  -3   84.85    2.43
  -3  -2  -3   88.65    2.14
   3   2  -5 1288.87   29.11
   2  -3   5 1302.27   29.13
  -3  -2   5 1290.74   29.15
   3   2   5 1312.88   28.93
  -3  -2  -5 1275.96   28.91
  -2   3   5 1293.33   29.10
   3   2   5 1273.57   29.00
  -2   3  -5 1313.80   29.14
   3   2   5 1279.03   28.86
   2  -3  -5 1202.10   29.08
  -2   3   5 1300.39   28.62
   3   2   5 1272.53   29.05
   2  -3  -5 1255.49   28.74
   2  -3   5 1289.69   29.19
  -3  -2  -5 1293.36   29.01
  -3  -2   5 1297.47   29.15
  -2   3   5 1301.15   28.96
  -2   3  -5 1293.54   29.12
   2  -3   5 1313.49   29.13
  -2   3  -5 1300.72   29.10
  -2   3  -5 1283.25   29.10
  -3  -2   5 1279.92   29.16
   3   2  -5 1300.41   29.18
  -3  -2   7    7.19    1.44
   2  -3   7    5.96    1.25
   3   2   7    5.61    0.91
  -2   3   7    5.70    1.19
   3   2   7    5.38    1.16
  -2   3  -7    6.96    1.41
  -2   3  -7    6.56    1.33
  -2   3   7    6.34    0.72
   3   2   7    4.89    0.90
   3   2   7    4.64    1.08
  -2   3   7    4.45    0.72
   2  -3   7    6.28    0.70
   2  -3   7    5.22    1.24
  -3  -2  -7    6.26    1.19
   3   2   7    5.46    1.17
  -2   3   7    4.73    0.94
  -3  -2  -7    5.69    0.64
  -3  -2  -7    6.22    0.99
  -2   3  -7    6.73    1.20
  -3  -2   7    4.25    1.12
   2  -3   7    7.67    1.32
  -3  -2   7    6.16    1.35
  -2   3  -7    5.33    1.37
   3   2  -7    5.71    1.09
   3   2  -7    7.92    1.55
   3   2   7    6.30    1.28
  -3  -2   9  116.11    3.84
  -2   3   9  111.96    3.70
  -2   3  -9  112.09    3.70
   3   2   9  114.38    3.57
   3   2   9  112.33    3.57
   2  -3   9  114.32    3.81
  -2   3  -9  115.07    2.96
   3   2   9  113.38    3.26
  -2   3   9  112.15    3.19
   3   2   9  115.64    3.61
   2  -3   9  110.78    2.86
   2  -3   9  118.47    3.87
   3   2   9  118.84    3.65
  -3  -2  -9  112.45    3.01
  -2   3   9  122.07    3.41
  -3  -2  -9  110.74    3.34
  -3  -2   9  116.49    3.74
  -2   3  -9  113.72    3.75
  -3  -2   9  116.29    3.93
   3   2  -9  116.36    3.46
   2  -3   9  117.32    3.76
  -2   3   9  117.74    3.18
  -2   3  -9  109.93    3.76
   3   2   9  115.66    3.74
  -3  -2  11  134.73    4.53
  -2   3  11  134.23    4.41
  -2   3 -11  131.59    4.28
   3   2  11  133.27    4.22
   2  -3  11  131.09    4.49
   3   2  11  131.28    4.18
   3   2 -11  131.09    4.00
   3   2  11  127.94    3.71
  -3  -2  11  130.80    4.20
   3   2  11  137.71    4.21
  -2   3  11  133.17    3.79
  -2   3  11  133.72    4.05
   2  -3 -11  134.83    4.02
   2  -3  11  128.84    4.44
   3   2  11  131.92    4.22
   3   2 -11  132.57    4.27
  -3  -2 -11  133.28    3.59
  -3  -2 -11  133.23    3.95
  -2   3  11  134.43    3.99
  -3  -2  11  132.74    4.34
  -2   3 -11  139.48    4.39
  -2   3  11  131.69    3.75
   2  -3  11  131.80    4.31
   3   2  11  141.43    4.40
  -2   3  11  132.61    4.55
  -2   3 -11  119.28    4.43
  -2   3  13   49.44    1.82
  -3  -2 -13   47.62    1.90
   2  -3  13   43.59    2.75
   3   2  13   45.66    2.51
  -2   3  13   45.62    2.34
   3   2 -13   48.28    2.48
  -3  -2  13   42.11    2.56
  -2   3  13   48.35    2.29
  -2   3 -13   51.26    2.72
  -3  -2 -13   44.58    2.21
  -2   3  13   48.59    2.67
   3   2 -13   48.30    2.31
   3   2  13   42.31    2.55
   3   2  13   48.64    2.51
  -2   3  13   45.79    2.09
  -3  -2  13   44.20    2.81
  -3  -2  13   44.02    2.44
   3   2  13   53.24    2.58
  -2   3  13   44.92    1.99
  -2   3  15  288.11    6.81
  -2   3  15  280.48    8.14
   3   2  15  279.49    8.20
  -3  -2  15  284.57    7.94
   3   2  15  286.40    7.82
  -2   3  15  276.28    7.28
  -2   3  15  272.99    8.38
  -2   3  15  274.20    7.72
   3   2  15  271.16    7.88
   2  -3  15  268.50    8.17
  -3  -2 -15  271.20    7.02
   3   2 -15  271.21    7.77
  -3  -2 -15  273.22    7.52
  -2   3 -15  275.57    7.93
  -2   3  15  267.71    7.52
  -3  -2  15  279.82    8.01
   2  -3  15  271.07    8.16
  -3  -2  15  274.00    8.26
   3   2  15  276.08    8.15
  -3  -2  15  284.43    8.47
   2  -3  15  272.58    8.14
  -3  -2  15  276.60    8.22
  -2   3  15  257.61    8.17
   3   2  17    3.38    2.08
  -2   3  17   -0.18    1.25
  -2   3  17    3.38    2.05
  -3  -2  17   -0.67    1.78
   3   2  17    0.83    1.82
  -2   3  17   -2.06    1.97
   2  -3  17   -0.98    2.02
  -3  -2  17   -0.17    2.07
   2  -3  17    1.15    2.23
  -3  -2  17   -0.60    1.95
   2  -3  17    4.11    2.28
   3   2  17   -1.22    1.90
  -2   3  17    2.31    1.79
   3   2 -17    2.22    1.73
  -3  -2 -17    0.11    1.63
  -2   3 -17   -1.89    1.53
  -2   3 -17   -1.25    1.89
   3   2  17   -0.43    2.01
  -3  -2  17    3.15    2.16
  -2   3  17    3.28    1.04
  -3  -2  17    0.41    1.92
   3   2  17    2.77    1.86
  -2   3  17   -0.18    2.14
   2  -3  19   22.06    2.78
  -2   3  19   12.29    2.65
  -3  -2  19   17.95    2.71
   2  -3  19   15.91    2.85
  -2   3 -19   17.02    2.55
   3   2 -19   20.53    2.40
  -2   3 -19   14.96    2.01
  -2   3  19   10.60    2.63
   3   2  19   18.17    2.72
  -3  -2  19   21.75    2.96
  -2   3  19   21.62    2.46
   2  -3  19   17.48    2.81
  -3  -2  19   20.86    2.66
   3   2  19   21.04    2.59
  -2   3  19   19.14    1.83
   3   2  19   22.55    2.42
  -3  -2  19   19.51    2.64
   3   2  19   23.65    2.68
   3   2  19   17.05    2.42
   3   2  19   18.86    2.55
  -2   3  19   16.11    2.68
   3   2  21   17.37    3.11
   2  -3  21   23.41    3.22
   3   2  21   19.98    3.09
  -2   3  21   18.77    3.13
  -3  -2  21   24.78    3.31
   2  -3  21   18.11    3.10
   3   2 -21   24.95    2.78
  -2   3 -21   20.99    2.25
  -2   3  21   17.16    3.14
  -3  -2  21   27.47    3.22
  -2   3  21   19.75    2.63
  -3  -2  21   19.60    3.03
   2  -3  21   20.45    3.08
   3   2  21   25.64    2.95
   3   2  21   23.33    2.60
   3   2  21   27.71    3.01
  -2   3  21   24.99    3.26
  -2   3  23   14.93    2.72
   3   2 -23   10.99    2.48
  -3  -2  23    6.67    2.97
  -2   3 -23    9.22    2.18
  -2   3  23   13.14    3.16
  -3  -2  23    9.77    3.35
  -2   3  23   12.84    3.46
   3   2  23   12.85    2.90
   2  -3  23   12.92    3.34
   2  -3  23    9.17    3.19
  -2   3  23   13.28    3.27
   3   2  23    7.81    2.98
  -3  -2  23   12.22    3.30
   3   2  23   15.12    3.27
   3   3   0  150.32    3.68
  -3  -3   0  143.91    3.65
  -3   3   0  149.77    3.57
   3  -3   0  150.12    3.59
   3  -3   0  145.08    3.58
  -3   3   0  144.14    3.56
  -3   3  -2   41.30    1.35
   3  -3   2   41.13    1.54
  -3   3  -2   42.88    1.65
   3  -3   2   41.01    1.65
  -3   3  -2   45.17    1.61
  -3  -3  -2   41.42    1.57
  -3  -3   2   41.91    1.34
   3   3   2   40.07    1.61
   3   3  -2   45.60    1.38
  -3   3   2   44.34    1.42
   3  -3  -2   42.97    1.39
  -3  -3  -2   43.74    1.42
  -3   3  -4   25.60    1.51
  -3   3   4   24.13    1.30
   3   3  -4   20.47    1.39
   3   3   4   20.83    1.30
   3  -3  -4   23.49    1.38
  -3   3   4   21.69    1.34
  -3  -3  -4   20.83    1.28
   3   3   4   21.77    1.19
   3  -3   4   22.57    0.93
  -3   3  -4   24.35    1.43
   3   3   4   22.99    1.28
  -3   3  -4   20.79    1.51
   3  -3  -4   21.14    1.11
   3  -3   4   22.12    1.33
  -3   3   4   22.83    1.29
  -3  -3   4   23.47    1.42
   3  -3   4   21.67    1.49
   3   3  -4   23.26    1.48
   3   3   4   23.62    0.98
  -3  -3   6  343.83    8.35
  -3   3   6  340.10    8.28
   3   3  -6  326.91    8.27
   3   3   6  330.84    8.09
  -3   3   6  337.68    8.29
   3   3   6  341.05    8.14
  -3   3  -6  338.63    8.33
  -3   3  -6  342.49    8.36
  -3   3   6  341.08    7.68
   3  -3  -6  330.43    8.24
   3   3   6  335.53    8.19
   3  -3  -6  337.25    7.84
   3  -3   6  335.72    8.41
  -3  -3  -6  331.59    8.13
  -3   3   6  339.81    8.18
   3   3  -6  345.58    8.38
  -3  -3  -6  325.97    7.84
  -3  -3   6  335.74    8.36
  -3  -3   6  319.63    8.40
  -3   3   6  336.38    7.68
   3  -3   6  333.70    8.33
  -3   3  -6  335.50    8.26
   3   3  -6  343.81    8.40
   3  -3   8    8.73    1.50
  -3   3   8    7.48    1.30
  -3  -3   8    8.25    1.66
   3   3   8    8.12    1.08
  -3   3  -8    8.19    0.90
  -3   3   8    8.79    1.42
   3   3   8    5.88    1.12
   3   3   8    8.41    1.11
  -3   3  -8    8.74    1.46
  -3   3  -8    5.51    1.46
   3   3   8    8.14    1.26
   3  -3  -8    7.89    0.78
   3   3   8    7.08    1.15
   3  -3   8    6.39    1.33
  -3  -3  -8   10.03    1.26
   3   3  -8    7.73    1.37
  -3   3   8    6.54    1.12
  -3  -3   8    6.71    1.35
  -3   3   8    6.41    1.07
  -3  -3  -8    7.96    0.99
  -3   3  -8   11.37    1.41
   3  -3   8    8.61    1.53
   3   3  -8    5.29    1.18
  -3  -3   8    9.24    1.59
  -3   3   8    7.50    0.74
  -3   3  -8    6.93    1.43
   3   3  -8    9.33    1.63
  -3   3  10  343.43    9.06
  -3  -3  10  336.45    9.05
   3   3  10  354.56    8.50
  -3   3 -10  349.51    8.18
  -3   3  10  353.07    8.99
   3   3  10  348.83    8.78
   3  -3  10  348.45    9.05
  -3   3 -10  348.80    8.94
   3   3  10  351.18    8.78
   3   3  10  352.54    8.76
   3   3  10  348.10    8.80
   3  -3  10  346.19    8.04
   3  -3  10  350.67    9.17
   3   3  10  342.68    8.79
   3   3 -10  349.00    9.05
  -3   3 -10  351.73    8.97
  -3  -3  10  335.28    9.01
  -3   3  10  341.48    8.63
  -3  -3 -10  344.57    8.47
  -3   3  10  350.43    8.30
   3  -3  10  348.14    9.00
  -3  -3  10  351.99    9.21
   3   3 -10  338.73    8.68
  -3   3 -10  339.27    9.02
   3   3  10  341.42    8.95
  -3   3  12  315.35    8.54
   3   3  12  308.11    8.32
   3   3 -12  317.94    8.21
   3   3  12  313.05    8.29
   3   3  12  323.93    7.90
   3   3  12  327.15    8.35
   3   3  12  328.85    8.66
   3  -3  12  313.61    7.28
   3  -3  12  322.93    8.76
   3   3  12  320.50    8.40
   3   3 -12  314.74    8.45
  -3  -3 -12  316.70    8.01
  -3   3  12  311.02    8.16
  -3   3 -12  311.82    8.50
  -3  -3  12  306.46    8.53
   3  -3  12  315.30    8.53
  -3   3 -12  329.12    8.74
   3   3  12  313.75    8.54
  -3   3  14    7.05    1.85
  -3  -3  14    5.55    1.94
   3   3 -14    6.33    1.56
   3   3  14    5.49    1.61
  -3   3  14    6.01    1.04
   3   3  14    6.93    1.63
  -3   3  14    9.71    1.29
   3   3  14    6.10    1.54
  -3  -3  14    9.01    1.69
   3   3  14    7.26    0.70
   3   3  14    4.28    1.53
  -3   3  14    8.29    1.55
   3  -3  14    7.74    1.94
   3   3 -14    7.58    1.63
  -3   3  14    6.44    1.45
  -3  -3 -14    8.36    1.43
  -3   3 -14    7.50    1.64
  -3  -3  14    8.58    1.74
   3  -3  14    8.27    2.04
  -3   3  14    4.88    1.69
  -3  -3  14    6.70    1.83
  -3   3  14    3.38    1.80
  -3   3  16   42.66    1.75
  -3   3  16   49.22    3.05
   3   3  16   45.23    2.96
  -3  -3  16   41.09    3.11
   3   3  16   45.92    2.69
  -3   3  16   43.39    2.20
  -3  -3  16   44.02    2.80
   3   3  16   49.03    3.08
  -3   3  16   48.73    3.32
   3  -3  16   39.39    3.02
   3   3  16   44.97    2.80
  -3   3  16   44.03    2.65
   3   3 -16   38.98    2.65
  -3  -3 -16   48.64    2.46
  -3   3 -16   46.61    2.87
  -3   3  16   44.13    2.54
  -3  -3  16   46.04    2.97
   3   3  16   45.58    2.99
   3  -3  16   48.60    3.06
  -3   3  16   44.15    3.07
  -3  -3  16   48.57    3.09
   3  -3  16   47.50    3.17
   3  -3  18   34.26    3.02
   3  -3  18   32.76    3.16
  -3   3  18   32.68    2.96
  -3  -3  18   37.46    3.18
   3  -3  18   31.23    3.07
  -3  -3  18   31.62    2.96
   3   3  18   31.16    2.69
  -3   3  18   33.95    2.61
  -3   3 -18   36.13    2.94
  -3   3 -18   32.53    2.30
   3   3 -18   35.55    2.68
   3   3  18   36.26    2.94
  -3  -3  18   31.54    3.20
  -3   3  18   31.71    2.89
   3   3  18   33.08    2.72
  -3  -3  18   30.08    2.65
  -3   3  18   33.81    2.11
   3   3  18   33.10    2.53
   3   3  18   33.43    2.92
   3   3  18   32.92    2.62
  -3   3  18   30.10    3.04
  -3  -3  20   95.98    4.98
  -3   3  20   91.36    4.92
   3  -3  20   82.66    4.78
   3  -3  20   90.82    4.73
   3   3 -20  102.88    4.35
  -3   3 -20  104.06    4.56
  -3   3 -20   95.60    3.81
  -3  -3  20   86.50    4.91
  -3   3  20   94.43    4.95
   3   3  20   92.74    4.65
  -3   3  20  100.16    4.32
  -3  -3  20   94.98    4.84
   3  -3  20   99.56    4.89
   3   3  20   96.26    4.49
   3   3  20  100.76    4.24
   3   3  20   98.76    4.31
   3   3  20   96.79    4.79
  -3   3  20   99.16    5.11
  -3   3  22   10.01    2.54
  -3  -3  22   14.24    3.06
   3  -3  22   18.10    3.27
  -3   3 -22   18.26    2.17
   3   3 -22   22.16    2.67
  -3   3  22   14.75    3.32
  -3  -3  22   12.29    3.20
   3   3  22   16.24    2.83
  -3   3  22   15.24    3.15
   3   3  22   17.68    3.28
  -3  -3  22   19.89    3.29
   3  -3  22   10.52    3.00
   3  -3  22   13.23    3.25
   3   3  22   15.48    2.93
  -3   3  22   17.61    3.47
   4  -3  -1  191.49    4.48
   4  -3   1  189.78    4.69
  -4   3  -1  181.55    4.67
  -3  -4   1  187.54    4.56
  -4   3   1  191.24    4.46
   3   4   1  190.36    4.54
  -4   3   1  195.16    4.54
   4  -3   1  189.48    4.71
   3   4  -1  189.18    4.65
   3   4   1  193.63    4.76
  -4   3  -1  190.95    4.71
   3   4  -3  137.25    3.36
   3   4   3  130.80    3.64
  -4   3   3  144.91    3.65
   4  -3  -3  132.26    3.66
  -3  -4  -3  135.45    3.52
   3   4   3  135.12    3.48
  -4   3  -3  133.26    3.70
   3   4   3  132.43    3.57
  -3  -4  -3  132.99    3.46
  -4   3  -3  135.70    3.30
   4  -3   3  131.85    3.69
  -4   3  -3  131.86    3.75
   3   4  -3  138.77    3.72
   4  -3   3  134.85    3.73
  -4   3   3  141.62    3.58
   4  -3  -3  131.99    3.52
   3   4   5   16.11    1.23
   3   4  -5   18.58    0.78
  -4   3   5   16.30    1.30
   4  -3  -5   19.64    1.38
  -3  -4  -5   20.41    1.26
   3   4   5   20.79    1.21
  -4   3  -5   19.28    1.52
  -3  -4  -5   17.48    1.33
   3   4   5   18.17    1.33
   4  -3   5   18.43    0.80
   3   4   5   18.51    1.00
  -4   3  -5   16.73    1.48
  -3  -4  -5   18.09    1.18
   4  -3   5   17.51    1.34
   3   4  -5   16.84    1.46
  -4   3   5   17.51    1.23
  -3  -4   5   19.41    1.47
   4  -3   5   19.81    1.56
   3   4  -5   20.14    1.61
  -4   3   5   18.06    1.39
  -4   3  -5   16.38    1.40
   3   4  -5   19.70    1.44
   3   4  -7   51.20    2.26
  -4   3   7   47.15    2.12
  -3  -4   7   47.66    2.27
   3   4   7   46.24    1.91
  -4   3   7   46.70    2.07
   3   4   7   51.30    1.96
  -4   3  -7   49.32    2.23
  -4   3  -7   50.96    2.24
   3   4   7   47.88    1.98
   3   4   7   52.92    2.24
   4  -3  -7   51.71    2.11
   4  -3  -7   47.51    1.66
   4  -3   7   48.95    2.29
  -3  -4  -7   50.28    1.99
   3   4  -7   53.39    2.29
  -4   3   7   47.60    2.03
  -3  -4   7   47.49    2.20
  -3  -4  -7   50.13    1.61
   4  -3   7   49.92    2.23
  -4   3  -7   47.34    2.15
   3   4  -7   51.97    2.35
   4  -3   9   34.77    2.13
  -4   3   9   31.62    1.98
  -3  -4   9   34.78    2.18
  -4   3  -9   35.07    1.46
   3   4   9   34.05    1.67
  -4   3   9   29.88    1.94
   3   4   9   33.95    1.81
  -3  -4   9   34.55    2.22
  -4   3  -9   31.45    2.07
   3   4   9   32.98    1.77
   3   4   9   35.36    2.04
   3   4  -9   34.15    1.14
   4  -3  -9   32.07    1.29
  -3  -4  -9   35.76    1.86
   4  -3   9   36.23    2.10
   3   4  -9   35.63    2.05
  -4   3   9   31.18    1.70
  -4   3   9   31.38    1.84
  -3  -4   9   32.69    2.04
  -4   3  -9   33.12    1.97
  -3  -4  -9   32.58    1.47
   4  -3   9   35.90    2.18
   3   4  -9   32.50    1.91
  -4   3  -9   31.24    2.08
   3   4  -9   34.41    2.29
   3   4  11  174.17    4.79
  -4   3 -11  152.55    4.43
  -4   3  11  177.01    5.29
   3   4  11  183.69    5.07
   3   4  11  171.28    5.03
   3   4  11  184.52    5.08
   3   4  11  182.55    5.10
   3   4  11  163.34    5.34
  -4   3 -11  178.37    5.37
   3   4  11  170.08    5.31
   4  -3  11  182.05    5.48
   3   4 -11  169.29    5.40
  -3  -4  11  172.19    5.34
  -4   3  11  168.58    4.95
  -4   3 -11  176.62    5.23
  -3  -4 -11  174.85    4.70
   3   4 -11  175.43    5.07
   4  -3  11  182.24    5.36
  -3  -4  11  183.69    5.47
  -4   3  11  165.68    5.33
   4  -3  11  177.34    5.43
   3   4  13   13.45    1.72
   3   4  13    9.12    1.59
   4  -3  13   10.82    0.77
   3   4  13   10.10    0.88
   3   4  13   11.37    1.65
   4  -3  13   12.67    1.82
   3   4  13   10.93    1.25
  -3  -4  13   10.43    1.82
  -4   3 -13    9.65    1.65
  -3  -4 -13   11.71    1.34
  -4   3  13   10.53    1.50
  -3  -4  13    9.89    1.87
   3   4  13   10.40    1.66
   3   4 -13   11.08    1.70
   3   4  13    9.73    1.70
   3   4  13   10.64    1.60
  -4   3  13   11.03    1.87
  -4   3  13   11.87    1.98
   3   4  15    0.68    1.15
  -4   3  15    0.53    0.94
   3   4  15    0.70    1.62
   3   4  15    0.10    1.50
  -3  -4  15    1.36    1.67
  -4   3  15   -0.61    1.20
   3   4  15    0.42    0.67
   3   4  15    1.65    1.51
   4  -3  15   -2.59    1.85
  -4   3  15    0.74    1.48
   3   4  15   -0.42    1.78
  -4   3  15    0.49    1.88
   3   4 -15    0.83    1.59
  -3  -4 -15    1.27    1.34
  -4   3  15   -1.20    1.54
  -3  -4  15   -2.41    1.77
  -4   3 -15    0.99    1.74
  -3  -4  15   -1.10    1.87
  -4   3  15   -1.27    1.93
   4  -3  15    0.97    1.98
  -3  -4  15    2.78    1.95
  -4   3  15    2.23    1.66
  -4   3  17    9.52    2.16
  -3  -4  17    6.50    2.30
   3   4  17    8.72    2.14
  -4   3  17    5.57    2.06
  -3  -4  17    6.32    2.33
   4  -3  17   12.83    2.33
   4  -3  17    9.51    2.20
  -4   3  17    9.91    1.89
   4  -3  17    7.57    2.34
  -4   3 -17   10.70    1.68
   3   4 -17    6.72    1.92
  -4   3  17   10.35    1.91
  -4   3 -17    8.57    2.09
  -4   3  17    6.57    1.52
   3   4  17    8.59    1.86
  -3  -4  17    8.59    2.13
   3   4  17    9.95    2.29
  -4   3  17    7.10    2.33
   3   4  17    5.92    2.09
  -4   3  17    6.87    1.03
  -3  -4  19    6.04    2.27
  -4   3  19    3.43    1.55
   3   4  19    6.27    1.93
  -3  -4  19    7.42    2.53
   4  -3  19    5.71    2.47
  -4   3  19    1.22    1.95
  -4   3 -19    3.22    1.67
   3   4 -19    5.76    2.10
  -4   3 -19    4.89    2.11
   3   4  19    4.76    2.07
   4  -3  19    4.94    2.58
   4  -3  19   -0.37    2.30
  -3  -4  19    1.78    2.40
  -4   3  19    3.81    2.26
  -3  -4  19    4.74    2.53
   3   4  19    4.32    2.24
   3   4  19    4.16    2.05
  -4   3  19    7.47    2.49
   3   4  19    3.59    2.09
   4  -3  21    3.86    2.56
   3   4  21    5.65    2.77
  -3  -4  21   10.57    2.75
  -4   3  21   10.52    2.65
   3   4 -21    7.59    2.26
  -4   3 -21    8.66    2.59
  -4   3 -21    5.21    1.77
   3   4  21    5.27    2.58
  -3  -4  21    6.95    2.95
  -4   3  21    5.62    2.77
   4  -3  21    4.69    2.63
  -3  -4  21    9.28    2.88
  -4   3  21    6.28    2.38
   3   4  21    7.78    2.29
   3   4  21    5.59    2.48
   3   4  21    7.27    2.43
  -4   3  21    3.13    2.89
   3   4  21    7.01    2.35
   3   4 -23    3.77    2.36
  -4   3  23    4.09    2.88
   3   4  23   -1.53    2.54
  -4   3  23    0.81    3.13
   3   4  23    4.36    2.76
  -4   3  23    0.26    2.85
   4  -3  23    2.90    3.02
  -3  -4  23    2.53    3.06
  -3  -4  23   -0.77    3.08
   3   4  23    0.20    2.83
   3   4  23   -0.26    2.69
  -4   2   0  875.39   20.37
   4  -2   0  929.37   20.38
   2   4   0  915.95   20.26
  -2  -4   0  909.97   20.25
   4  -2   0  896.66   20.31
   2   4   0  928.08   20.22
  -2  -4   0  883.92   20.31
  -2  -4  -2   18.31    1.10
  -4   2  -2   18.96    1.27
   2   4  -2   18.01    1.18
   2   4  -2   20.21    1.17
  -2  -4   2   17.71    1.12
   4  -2   2   18.17    1.19
   4  -2   2   18.40    1.18
   2   4   2   19.78    1.13
   4  -2  -2   19.07    1.06
   2   4   2   18.91    1.02
   2   4   4  381.83    9.19
   2   4   4  390.93    9.00
  -4   2  -4  394.22    9.29
   4  -2   4  386.84    9.27
  -4   2   4  380.89    9.19
   2   4  -4  397.37    9.29
  -2  -4   4  386.27    9.29
   4  -2   4  386.78    9.25
  -2  -4   4  383.43    9.24
  -2  -4  -4  382.85    8.96
  -4   2   4  386.01    9.11
   4  -2  -4  376.26    9.09
  -4   2   4  394.31    9.18
   2   4  -4  382.30    9.15
   4  -2  -4  390.05    9.18
   2   4   6   93.72    2.79
  -4   2   6   94.47    2.88
   2   4   6   93.06    2.68
  -2  -4   6   91.34    3.08
  -4   2  -6   93.55    3.02
   2   4   6   94.60    2.79
  -2  -4  -6   91.85    2.81
   4  -2  -6   83.41    2.87
   2   4   6   94.73    3.02
  -4   2  -6   89.72    3.07
   4  -2   6   88.98    3.02
  -2  -4  -6   91.57    2.73
   4  -2  -6   99.15    2.99
  -4   2   6   90.70    2.92
   2   4   6   93.17    2.39
   2   4  -6   92.61    3.03
  -2  -4  -6   91.86    2.39
  -2  -4   6   90.45    3.03
   2   4  -6   85.43    3.04
   4  -2   6   92.36    3.01
  -4   2  -6   95.58    2.94
   2   4  -6   91.57    2.96
  -4   2   6   97.04    3.00
  -2  -4   6   98.92    3.04
   4  -2   8  115.52    3.83
  -4   2   8  130.32    3.93
  -2  -4   8  125.23    3.91
   2   4   8  118.88    3.51
  -4   2  -8  124.49    3.38
  -4   2   8  130.85    3.81
   2   4   8  127.42    3.56
  -2  -4   8  120.12    4.03
  -4   2  -8  122.72    3.87
   2   4   8  126.65    3.63
   2   4   8  131.05    3.94
   2   4  -8  124.81    3.07
   4  -2  -8  117.12    3.14
   4  -2  -8  128.41    3.78
   2   4   8  119.06    3.53
   4  -2   8  125.82    3.97
  -4   2   8  124.02    3.68
   2   4  -8  128.62    3.98
  -4   2   8  123.44    3.78
  -2  -4  -8  123.09    3.29
  -2  -4   8  124.13    3.93
  -4   2  -8  120.13    3.79
   2   4  -8  125.36    3.77
   4  -2   8  127.86    3.93
  -4   2  -8  123.60    3.82
   2   4  -8  119.69    4.05
   2   4  10  333.94    8.11
  -4   2 -10  329.56    7.92
  -4   2  10  337.92    8.56
   2   4  10  330.28    8.29
  -2  -4  10  321.07    8.74
   2   4  10  329.52    8.29
   2   4  10  324.86    8.65
   2   4 -10  328.79    8.85
  -4   2 -10  330.42    8.60
  -4   2  10  312.30    8.79
   4  -2  10  328.62    8.74
   2   4  10  327.84    8.30
   4  -2 -10  338.32    8.48
   2   4 -10  334.05    8.71
  -2  -4 -10  321.09    7.99
  -2  -4  10  337.46    8.70
  -4   2 -10  326.21    8.52
  -4   2  10  333.48    8.40
   2   4 -10  327.33    8.40
   4  -2  10  333.36    8.60
  -2  -4  10  339.81    8.71
   4  -2  10  333.12    8.64
  -4   2  10  327.49    8.69
  -4   2  12   81.34    3.32
   2   4  12   84.50    3.07
   2   4  12   84.25    2.78
   2   4  12   87.46    3.40
   2   4  12   85.61    3.05
   2   4  12   80.47    2.37
   2   4  12   86.48    3.15
   4  -2  12   90.54    3.52
   4  -2 -12   86.00    3.18
   2   4 -12   82.23    3.36
  -2  -4 -12   81.21    2.79
  -4   2  12   81.21    3.10
  -2  -4  12   78.27    3.33
  -4   2 -12   81.63    3.20
   2   4 -12   82.12    3.15
   4  -2  12   90.63    3.46
   4  -2  12   80.89    3.46
  -4   2  14  167.76    5.45
  -2  -4  14  158.91    5.35
  -4   2  14  152.10    5.10
  -2  -4  14  150.47    5.45
   2   4 -14  153.47    4.92
   2   4  14  156.71    4.43
  -4   2  14  156.82    3.95
   2   4  14  154.52    5.28
   2   4  14  159.92    4.85
   2   4  14  147.63    3.79
   4  -2 -14  149.62    4.89
   2   4  14  153.05    4.95
   4  -2  14  146.62    5.33
   2   4 -14  156.28    5.26
  -4   2 -14  161.63    5.10
  -2  -4  14  148.13    5.20
  -4   2  14  155.46    4.91
   2   4  14  151.75    4.75
  -4   2  14  160.57    5.57
   2   4  14  153.18    5.32
   2   4  16    1.86    1.14
  -4   2  16    1.24    0.81
  -4   2  16    2.25    1.95
   2   4  16    1.05    1.82
  -2  -4  16    1.82    1.99
   2   4  16    4.17    1.66
   2   4  16    0.59    1.87
  -2  -4  16   -0.91    2.04
  -4   2  16    1.90    1.67
   4  -2  16   -0.89    1.99
   4  -2 -16    1.01    1.61
   2   4  16   -0.12    1.70
   2   4 -16    2.40    1.65
  -4   2 -16    1.51    1.32
  -4   2  16   -1.34    1.73
  -4   2 -16    3.36    1.78
  -4   2  16   -1.38    2.10
   4  -2  16    0.53    1.83
   2   4  16   -0.31    1.64
   4  -2  16    1.16    1.94
  -4   2  16    1.13    1.92
  -2  -4  16   -1.40    1.93
   2   4  18    2.47    1.70
  -4   2  18    1.85    1.49
  -2  -4  18    3.68    2.14
  -2  -4  18    4.35    2.24
   4  -2  18    0.18    2.00
   4  -2  18    4.84    2.42
  -4   2  18    5.23    2.20
  -4   2  18    4.58    2.05
  -2  -4  18    4.88    2.30
   2   4  18    5.23    2.01
   4  -2  18    3.64    2.17
  -4   2 -18    4.30    1.55
   2   4 -18    4.62    1.99
  -4   2 -18    3.61    2.11
   2   4  18    3.45    1.96
  -4   2  18    4.98    1.90
  -4   2  18    1.80    2.20
   2   4  18    7.50    2.24
  -2  -4  18    4.00    2.15
  -4   2  18    4.38    2.36
   2   4  18    5.95    2.01
   4  -2  20   77.76    4.08
   2   4  20   70.08    3.44
   4  -2  20   69.22    4.19
   4  -2  20   75.04    4.38
  -2  -4  20   67.36    4.22
  -4   2  20   64.18    4.17
   2   4  20   65.01    4.15
  -4   2  20   68.81    3.77
   4  -2  20   75.16    4.17
  -2  -4  20   63.63    4.05
   2   4  20   66.79    4.06
  -2  -4  20   75.17    4.46
  -4   2  20   66.50    4.23
   2   4 -20   68.36    3.66
  -4   2 -20   70.62    3.09
  -4   2 -20   71.78    3.86
  -4   2  20   72.39    4.50
   2   4  20   67.96    4.16
   2   4  20   69.86    3.57
   2   4  20   67.60    3.68
  -2  -4  22   11.60    3.29
   2   4  22   19.72    3.13
   4  -2  22   15.89    3.25
  -2  -4  22   18.75    3.44
  -4   2  22   15.33    3.26
  -2  -4  22   18.52    3.08
   4  -2  22   17.84    3.25
  -4   2  22   21.19    2.85
  -4   2 -22   17.79    2.05
   2   4 -22   20.33    2.66
  -4   2 -22   19.87    2.85
   2   4  22   15.58    3.10
  -4   2  22   15.92    3.27
   2   4  22   17.20    2.75
  -4   2  22   13.76    3.16
   2   4  22   15.36    2.99
  -4   1   1  303.53    6.87
   4  -1   1  296.11    7.02
   1   4  -1  306.70    6.96
   1   4  -1  303.13    7.01
  -4   1  -1  298.29    7.06
   4  -1   1  285.24    7.05
   1   4   1  299.23    6.97
  -1  -4  -1  293.92    7.03
   1   4   1  303.02    7.04
  -1  -4  -3  357.96    8.64
   1   4   3  372.33    8.56
  -4   1  -3  367.38    8.71
   4  -1  -3  372.82    8.68
  -4   1   3  362.81    8.67
   1   4  -3  361.79    8.70
   1   4  -3  373.74    8.69
  -1  -4   3  367.16    8.67
   4  -1   3  367.38    8.72
  -1  -4  -3  370.13    8.36
  -4   1   3  363.30    8.52
   1   4   3  366.17    8.65
   1   4  -3  362.69    8.55
   4  -1  -3  359.92    8.61
  -4   1   5   36.37    1.56
   1   4   5   39.34    1.70
   1   4   5   36.05    1.29
  -1  -4   5   35.99    1.79
   4  -1   5   37.22    1.76
  -4   1  -5   35.20    1.67
   4  -1  -5   31.20    1.52
   1   4  -5   36.84    1.24
   4  -1   5   31.81    1.64
  -1  -4  -5   33.61    1.33
  -4   1  -5   36.31    1.76
  -4   1   5   34.93    1.66
   4  -1  -5   34.64    1.66
  -1  -4   5   35.45    1.70
   1   4  -5   33.89    1.71
   4  -1  -5   36.13    1.11
   1   4  -5   37.07    1.87
  -4   1  -5   32.74    1.53
  -1  -4   5   34.70    1.69
   4  -1  -5   34.47    1.71
  -4   1   5   33.92    1.60
   1   4  -5   35.74    1.61
   4  -1   7    2.29    1.28
  -4   1   7    1.59    1.21
  -1  -4   7    0.86    1.19
  -4   1  -7    0.54    0.88
  -4   1   7    1.05    1.00
   1   4   7    1.80    0.75
  -1  -4   7    0.56    1.29
   4  -1   7    0.50    1.24
   4  -1  -7    1.68    0.70
  -4   1  -7    0.64    1.14
   1   4   7    1.10    0.75
   1   4   7    0.68    1.07
   1   4  -7    0.96    0.52
   1   4   7    0.51    0.70
   4  -1   7    2.63    1.15
  -4   1  -7    0.91    1.24
   4  -1  -7    0.83    1.11
  -4   1   7    0.80    1.01
  -1  -4  -7    0.66    0.67
   1   4   7    1.22    0.62
   1   4  -7    0.42    1.16
  -1  -4   7    0.76    1.17
   1   4  -7    1.47    1.24
   1   4  -7   -0.43    1.32
  -4   1  -7    0.80    1.12
  -1  -4   9   53.67    2.50
  -4   1   9   53.57    2.53
  -4   1   9   55.26    2.34
   4  -1   9   54.47    2.45
  -1  -4   9   56.33    2.68
   4  -1  -9   54.95    1.87
   1   4   9   50.60    1.94
  -4   1  -9   51.74    1.90
   1   4   9   53.19    2.36
   1   4   9   54.60    2.05
   1   4   9   55.43    1.73
   4  -1  -9   53.50    1.53
   1   4   9   52.77    2.05
   4  -1   9   53.38    2.43
   4  -1  -9   53.56    2.29
  -1  -4  -9   55.16    1.93
  -1  -4   9   58.66    2.50
   1   4  -9   52.35    2.50
  -4   1  -9   51.68    2.28
  -4   1   9   57.72    2.33
   4  -1   9   53.83    2.38
   1   4  -9   53.68    2.37
   4  -1   9   51.92    2.47
   1   4  -9   59.50    2.69
  -4   1   9   55.20    2.60
  -4   1  11  390.18   10.09
  -1  -4  11  410.70   10.11
  -4   1  11  379.09    9.86
   4  -1  11  390.32    9.92
   1   4  11  399.27    9.57
   1   4  11  394.07    9.36
  -4   1 -11  388.23    9.22
   1   4  11  401.94    9.59
   1   4  11  390.05   10.08
   1   4  11  369.36    8.98
   1   4  11  385.30    9.64
   4  -1  11  377.08   10.10
   4  -1 -11  380.76    9.75
   1   4 -11  387.86   10.05
  -1  -4  11  383.65   10.00
  -4   1 -11  388.85    9.81
  -4   1  11  374.37    9.78
   1   4 -11  379.40    9.77
   4  -1  11  388.12    9.94
   1   4  11  380.53   10.06
   1   4 -11  393.33   10.23
   1   4  13   63.98    3.00
   1   4  13   61.43    2.55
  -4   1  13   62.64    3.28
   4  -1  13   56.55    2.97
   1   4  13   60.75    2.67
   1   4  13   62.22    2.62
   4  -1  13   59.00    2.91
   1   4 -13   63.33    3.08
   4  -1 -13   55.65    2.63
  -1  -4  13   61.65    3.03
  -4   1 -13   59.33    2.78
  -4   1  13   55.04    2.73
   1   4 -13   58.86    2.84
  -4   1  13   63.04    2.94
   1   4  13   63.61    2.32
  -4   1  13   63.37    1.82
  -1  -4  15    2.43    1.94
  -1  -4  15    2.40    1.76
  -4   1  15    0.74    1.91
   4  -1  15    1.05    1.76
  -1  -4  15    0.43    1.94
   4  -1  15    1.62    1.64
   1   4  15   -0.21    1.49
   4  -1 -15    2.17    1.51
  -4   1 -15    0.41    1.15
   1   4 -15    1.20    1.53
   1   4 -15    2.37    1.71
  -4   1  15    1.54    1.58
  -4   1 -15   -0.11    1.59
   1   4  15    2.46    1.78
   1   4  15   -0.54    1.38
  -4   1  15    0.73    1.73
  -4   1  15    0.16    1.93
   1   4  15    1.48    1.68
   1   4  15    1.77    1.55
   1   4  15   -0.06    1.15
  -4   1  15    0.90    0.62
   1   4  17    8.65    2.26
   1   4  17    7.89    1.64
   4  -1  17    9.26    2.30
  -1  -4  17    6.46    2.15
  -4   1  17    6.24    2.10
   4  -1  17    9.13    2.16
   1   4  17    5.06    1.86
  -4   1  17    8.08    1.96
  -1  -4  17   10.56    2.40
   4  -1 -17    6.16    1.93
  -4   1 -17    8.96    1.53
   1   4 -17    9.17    1.96
   1   4 -17    7.69    2.18
  -4   1  17    9.41    1.98
  -4   1 -17    6.14    1.98
  -1  -4  17    9.30    2.31
   1   4  17    6.26    2.04
  -4   1  17    9.80    2.32
   4  -1  17    8.46    2.13
   1   4  17    8.75    2.08
  -4   1  17    8.87    2.21
  -1  -4  19    7.67    2.40
   1   4  19    6.72    2.30
   4  -1  19    9.40    2.49
   4  -1  19    5.32    2.45
  -4   1  19    5.59    2.30
  -4   1  19    8.30    2.25
   1   4  19    5.43    2.10
   4  -1 -19    4.10    1.97
  -1  -4  19    7.63    2.32
   4  -1  19    7.09    2.49
  -4   1 -19    3.42    1.52
   1   4 -19    6.86    2.03
  -4   1 -19    9.21    2.17
  -1  -4  19    8.59    2.61
  -4   1  19    7.44    2.57
   1   4  19    5.88    2.32
   4  -1  19    6.20    2.30
  -4   1  19    5.12    1.52
   1   4  19    5.21    1.75
  -1  -4  19    5.65    2.30
   1   4  19    7.48    2.30
  -4   1  19    7.41    2.69
   1   4  19    3.18    2.02
  -1  -4  21    6.40    2.83
  -4   1  21    7.82    2.40
   4  -1  21    6.30    2.52
   1   4  21    8.40    2.37
   1   4  21    5.93    2.33
  -4   1  21    9.71    2.85
   1   4  21    4.57    2.74
  -4   1 -21    3.50    2.29
  -4   1 -21    8.95    1.75
   1   4 -21    4.26    2.20
  -4   1  21   -1.60    2.71
  -1  -4  21    8.08    2.90
  -1  -4  21    5.49    2.71
   4  -1  21    6.76    2.68
   1   4  21    6.56    2.74
   4  -1  21    3.74    2.79
   1   4  21    6.91    2.56
  -4   1  21    7.45    2.79
  -4   1  23    2.46    2.56
   1   4 -23    4.04    2.16
   1   4  23    0.25    2.94
   1   4  23   -0.21    2.78
  -4   1  23   -2.46    3.11
   1   4  23    1.46    2.48
   4  -1  23    7.44    2.89
  -4   1  23    0.77    3.09
   4  -1  23   -3.20    2.98
   1   4  23    1.79    2.84
  -1  -4  23    0.75    3.09
  -1  -4  23   -0.50    2.76
   0   4   0   46.29    1.52
   0   4   0   48.90    1.44
  -4   0   0   47.64    1.50
   0  -4   0   48.15    1.52
   0   4   0   50.10    1.59
  -4   0   0   48.80    1.47
   0   4  -2   20.75    1.01
   0   4  -2   20.69    1.23
   0   4  -2   19.96    0.91
  -4   0   2   21.26    1.14
   4   0  -2   22.00    1.18
   0   4  -2   20.12    1.17
   4   0   2   20.31    1.15
  -4   0  -2   20.89    1.22
   4   0  -2   20.64    0.84
   0   4   2   20.01    1.11
   4   0   2   20.07    1.08
   4   0  -4   41.42    1.80
   0   4  -4   42.88    1.59
   0  -4   4   44.72    1.67
  -4   0   4   44.09    1.80
  -4   0  -4   40.65    1.60
  -4   0   4   40.81    1.48
   0   4   4   41.93    1.71
   4   0   4   46.39    1.82
   0   4   4   44.21    1.27
  -4   0  -4   39.71    1.57
   0   4  -4   45.85    1.87
   0  -4   4   43.07    1.85
   0  -4  -4   41.60    1.40
   4   0   4   41.44    1.73
   0  -4  -4   40.70    1.77
   0   4  -4   41.94    1.41
   0   4   4   43.33    1.50
   0  -4  -4   42.31    1.30
  -4   0  -4   45.20    1.83
  -4   0   4   42.45    1.70
   4   0  -4   43.94    1.81
   0  -4   4   40.70    1.76
   0   4  -4   44.69    1.82
   4   0   4   42.65    1.52
  -4   0  -4   41.66    1.52
   4   0   6  506.57   11.76
   0  -4   6  485.31   11.85
   4   0  -6  484.13   11.95
  -4   0   6  510.81   11.96
  -4   0  -6  491.57   11.64
  -4   0   6  505.77   11.74
   0   4   6  489.26   11.94
   4   0   6  495.73   11.89
  -4   0  -6  517.22   11.79
   0  -4   6  515.96   12.03
   0   4   6  511.46   11.56
   0   4   6  508.36   11.53
   4   0   6  492.58   11.95
  -4   0  -6  504.12   11.96
   0   4   6  502.27   11.54
   4   0  -6  515.52   11.92
   0   4   6  509.11   11.55
  -4   0   6  507.78   11.88
   0   4   6  486.36   11.38
   0   4  -6  510.61   12.00
   0  -4   6  509.22   12.00
   0   4  -6  506.69   11.91
   4   0   6  498.77   11.76
   0   4  -6  496.35   11.99
   4   0  -6  497.49   11.48
  -4   0   6  486.37   12.00
  -4   0   8   -0.37    1.36
   4   0   8   -0.49    1.09
   0  -4   8   -0.47    1.34
  -4   0  -8   -0.13    0.94
  -4   0  -8    0.68    1.11
   0  -4   8    0.08    1.15
   0  -4   8   -1.16    1.37
   4   0   8   -1.14    1.20
   4   0  -8    0.71    0.86
   0   4   8    1.20    1.05
   0   4   8    0.18    0.73
  -4   0   8    0.24    1.00
   0   4   8    0.03    0.57
   4   0   8    1.18    1.20
  -4   0  -8    0.15    1.29
   0   4   8   -0.05    0.76
   0   4   8    0.17    0.70
   4   0  -8    0.07    1.22
   0   4  -8    0.99    1.26
  -4   0   8    1.20    1.06
   0   4  -8   -0.08    1.49
   4   0   8   -0.76    1.12
   0   4  -8    0.59    1.27
  -4   0   8    0.72    1.47
  -4   0  10  223.41    6.30
   0  -4  10  231.75    6.26
  -4   0  10  222.97    6.05
   4   0  10  235.85    6.16
   4   0 -10  214.36    5.63
   0   4  10  217.96    5.70
   0  -4  10  216.34    6.34
   4   0  10  220.57    6.10
  -4   0 -10  217.33    5.59
   0   4  10  223.72    5.72
   0   4  10  218.26    6.21
   0   4  10  211.60    5.30
   0   4  10  219.64    5.83
   4   0  10  220.33    6.23
   4   0 -10  229.17    6.10
   0   4  10  218.39    5.61
  -4   0  10  218.69    6.08
  -4   0 -10  221.57    5.94
   0   4 -10  232.71    6.30
   0   4 -10  220.40    6.08
   4   0  10  222.28    6.12
  -4   0  10  215.59    6.39
   0   4 -10  224.17    6.41
   0   4  12  337.85    8.18
  -4   0  12  317.74    7.59
   4   0  12  346.72    8.97
   0   4  12  337.57    8.56
  -4   0 -12  329.43    8.10
   4   0 -12  338.10    8.75
   0   4 -12  345.32    8.98
  -4   0 -12  341.04    8.67
  -4   0  12  329.79    8.76
  -4   0  12  342.70    8.81
   0   4  12  323.98    8.92
   0   4 -12  346.11    8.78
   4   0  12  354.21    8.90
   0   4  12  338.28    8.38
   4   0  12  325.87    8.78
   4   0  12  352.05    8.97
   0   4  12  323.55    8.37
   0   4  14    3.52    1.10
   0   4  14    4.80    1.70
  -4   0  14    2.32    1.51
   0   4  14    5.46    1.23
   0   4  14    6.13    1.62
   4   0  14    3.80    1.77
   0   4  14    5.79    1.42
   0  -4  14    6.59    1.77
   4   0 -14    5.32    1.52
  -4   0 -14    3.24    1.12
  -4   0  14    4.98    1.56
  -4   0 -14    5.58    1.54
   0   4 -14    4.29    1.64
   0  -4  14    3.05    1.90
   0   4  14    4.34    1.32
  -4   0  14    2.64    1.79
  -4   0  14    1.36    1.80
   0  -4  14    4.47    1.77
   0   4  16   93.20    3.03
  -4   0  16   93.28    4.00
   0   4  16  104.12    4.32
   0   4  16   86.01    3.36
   4   0  16   95.42    4.04
   0   4  16   91.16    4.20
   0  -4  16   94.83    4.25
   4   0  16   94.63    4.09
   0   4  16   94.29    3.72
   4   0 -16   98.07    3.81
  -4   0 -16   89.53    3.13
   0   4 -16   93.46    3.72
   0   4 -16   93.31    4.10
  -4   0  16   91.63    3.89
  -4   0 -16   90.83    3.70
   0  -4  16   91.94    4.32
   4   0  16   88.89    4.03
  -4   0  16   85.00    4.24
   0   4  16   86.39    3.43
   0  -4  16   89.59    4.06
  -4   0  16   92.96    4.29
   0  -4  18   19.57    2.76
   4   0  18   15.13    2.61
   0   4  18   17.33    2.60
  -4   0  18   16.19    2.54
   0  -4  18   15.20    2.62
  -4   0  18   17.53    2.46
   4   0  18   15.43    2.37
   0   4  18   18.41    2.26
   0  -4  18   15.59    2.64
   0   4 -18   16.49    2.46
   4   0 -18   19.02    2.30
  -4   0 -18   16.46    1.69
   0   4 -18   17.77    2.16
  -4   0 -18   13.49    2.16
  -4   0  18   17.60    2.31
   0   4  18   14.84    1.71
   4   0  18   21.66    2.47
  -4   0  18   13.32    2.39
   4   0  18   15.51    2.35
   0   4  18   17.25    2.44
  -4   0  18   17.25    2.77
   0   4  18   13.50    2.50
  -4   0  18   14.67    2.66
   0  -4  20   61.13    4.02
   4   0  20   60.92    3.76
  -4   0 -20   52.83    2.64
   4   0 -20   58.64    3.40
   0   4  20   59.21    3.37
  -4   0  20   57.75    3.68
  -4   0 -20   55.05    3.35
   0   4 -20   57.49    3.27
  -4   0  20   58.28    4.06
   0  -4  20   59.71    4.13
   0   4  20   50.82    3.79
   4   0  20   60.95    3.62
   0   4  20   58.25    2.93
   4   0  20   60.16    3.93
   0  -4  20   58.13    3.90
   4   0  20   49.33    3.83
  -4   0  20   59.86    4.03
   0   4  20   62.90    4.01
   0   4  20   56.18    3.98
  -4   0  20   58.13    4.23
   0   4 -22   10.33    2.27
   0   4  22   16.13    3.15
  -4   0  22   14.62    3.34
   0   4  22   10.10    3.03
   0   4  22   10.81    2.52
   4   0  22   16.51    2.88
   0  -4  22   10.01    3.25
   4   0  22   15.50    3.16
   0   4  22    9.15    3.00
   0  -4  22   15.98    3.18
   4   0  22   13.10    3.08
  -4   0  22   11.90    3.26
   4   0  22   17.80    2.91
   0  -4  22   17.42    3.25
   0   4  22   11.44    2.46
  -4   0  22   17.25    2.86
   1  -4   1    4.88    0.87
  -1   4   1    3.12    0.66
  -1   4  -1    5.06    0.73
   1  -4  -1    3.56    0.87
   4   1   1    4.14    0.61
   4   1  -1    6.13    0.85
  -4  -1   1    4.12    0.72
  -1   4  -1    4.28    0.76
   1  -4   1    4.11    0.71
  -4  -1   1    4.33    0.58
  -4  -1  -3   13.92    1.06
  -4  -1   3   13.62    0.74
  -1   4   3   13.53    1.06
   1  -4  -3   12.66    1.19
  -4  -1  -3   12.25    1.23
   4   1   3   12.19    1.13
  -1   4  -3   10.55    1.11
   4   1   3   11.71    1.09
   1  -4  -3   10.24    0.92
   1  -4   3   13.71    0.99
  -1   4  -3   13.85    0.92
  -1   4   3   13.20    0.93
  -4  -1   3   11.38    1.06
   4   1  -3   13.37    1.20
  -1   4  -3   13.30    1.29
   1  -4   3   12.22    0.89
  -4  -1  -3   13.10    0.88
   4   1   3   12.11    0.80
   4   1  -5  432.84   10.59
   1  -4   5  442.00   10.42
   1  -4   5  457.44   10.64
   4   1   5  449.70   10.32
  -4  -1   5  460.23   10.63
  -4  -1  -5  446.94   10.39
  -1   4   5  439.60   10.57
  -4  -1   5  454.30   10.30
   4   1   5  447.80   10.54
  -1   4  -5  440.25   10.64
  -4  -1  -5  448.96   10.35
   1  -4  -5  443.71   10.57
   4   1   5  451.41   10.59
  -1   4   5  428.45   10.25
   1  -4   5  444.07   10.19
  -4  -1  -5  441.00   10.55
  -1   4   5  452.36   10.13
  -1   4   5  426.27   10.09
   4   1  -5  447.60   10.58
  -1   4  -5  453.51   10.62
  -1   4  -5  441.67   10.58
   4   1   5  436.39   10.35
  -4  -1   5  442.35   10.60
  -4  -1   7  109.13    3.43
   1  -4   7  103.43    3.21
  -4  -1  -7  102.80    2.97
   4   1  -7   99.47    3.35
  -1   4   7  102.54    3.29
   4   1   7   99.83    3.26
   1  -4   7   98.06    3.38
   4   1   7  102.24    3.08
  -4  -1   7  101.37    3.03
   4   1   7  103.95    3.28
  -1   4   7  105.09    2.79
  -1   4   7  100.10    2.74
   1  -4   7  104.43    2.68
  -4  -1  -7  102.70    3.29
  -1   4   7   97.83    2.85
   4   1   7  104.76    3.28
  -1   4   7  105.94    2.94
  -4  -1   7  102.10    3.29
   4   1  -7  106.78    3.29
  -1   4  -7  104.98    3.35
  -1   4  -7  102.86    3.43
   4   1   7   98.43    3.15
  -1   4  -7  100.45    3.27
   4   1  -7  103.64    2.91
  -4  -1   7  101.95    3.42
  -1   4  -9   72.08    1.87
  -1   4   9   73.27    2.77
  -4  -1   9   72.35    2.58
  -1   4   9   66.51    2.24
   4   1   9   71.24    2.75
  -1   4   9   70.55    2.37
   4   1   9   65.97    2.74
   4   1  -9   75.27    2.76
  -1   4   9   72.42    2.39
  -4  -1   9   70.57    2.77
  -4  -1  -9   63.33    2.44
  -1   4   9   71.46    2.29
  -1   4  -9   69.73    2.86
  -1   4  -9   70.99    2.97
   1  -4   9   69.26    2.94
  -1   4   9   71.84    2.27
  -1   4  -9   69.56    2.81
   4   1   9   71.01    2.77
   4   1   9   70.23    2.66
   1  -4   9   71.66    2.85
  -4  -1   9   73.60    2.96
   4   1  -9   69.71    2.40
  -4  -1   9   75.37    3.07
   4   1   9   68.70    2.72
  -4  -1  11   11.86    1.52
   4   1  11   13.51    1.66
  -1   4  11   14.96    1.69
  -1   4  11   13.34    1.15
  -1   4 -11   15.97    1.91
   1  -4  11   16.11    1.86
   4   1  11   15.13    1.61
  -1   4  11   14.31    1.29
   4   1  11   15.84    1.70
  -1   4  11   12.98    1.19
  -4  -1 -11   12.57    1.04
   4   1 -11   13.67    1.54
  -1   4  11   15.25    1.24
  -4  -1  11   16.65    1.62
  -1   4 -11   12.95    1.66
  -4  -1 -11   14.13    1.46
  -1   4 -11   13.16    1.70
   1  -4  11   10.45    1.79
   4   1 -11   13.78    1.35
   4   1  11   12.33    1.66
   4   1  11   16.67    1.64
  -4  -1  11   14.11    1.92
   1  -4  11   13.66    1.86
  -1   4  13    1.22    0.97
  -4  -1  13    1.29    1.36
   4   1  13    0.10    1.45
  -1   4  13    0.23    1.45
  -1   4  13    0.89    1.01
   1  -4  13    2.53    1.71
   4   1  13    1.65    1.37
  -1   4  13   -0.17    1.23
  -4  -1 -13    1.08    0.93
   4   1 -13    1.01    1.36
  -4  -1 -13    0.34    1.25
  -1   4 -13   -0.23    1.57
  -4  -1  13    0.11    1.54
   4   1  13    2.90    1.60
   4   1 -13    1.23    1.21
   4   1  13    2.91    1.58
  -4  -1  13    2.56    1.79
  -1   4  13    1.80    1.13
  -1   4  13    2.13    1.19
  -1   4  15   49.15    3.03
  -4  -1  15   49.93    2.77
  -1   4  15   45.24    2.19
   4   1  15   46.47    2.78
  -1   4  15   45.81    3.12
  -1   4  15   47.72    2.57
   4   1  15   48.06    2.92
   1  -4  15   48.32    3.08
  -4  -1  15   49.28    3.17
  -1   4  15   47.25    2.34
   4   1  15   41.20    2.73
   4   1 -15   50.49    2.75
  -4  -1 -15   47.54    2.05
  -1   4 -15   50.93    2.92
  -4  -1 -15   51.05    2.61
  -4  -1  15   47.70    2.77
   1  -4  15   43.39    3.07
  -1   4  15   45.37    2.02
  -4  -1  15   49.59    3.04
   1  -4  15   41.58    2.85
  -1   4  17    5.88    1.23
  -4  -1  17    8.61    2.26
  -1   4  17    8.61    2.20
  -4  -1  17    8.43    2.16
  -1   4  17    8.21    1.47
   4   1  17    5.11    2.13
   4   1  17    7.06    2.00
  -4  -1  17    3.88    2.14
   4   1  17    6.30    2.02
   1  -4  17    6.79    2.32
  -1   4  17    6.89    1.86
  -4  -1 -17    5.41    1.32
   4   1 -17    8.57    1.96
  -1   4 -17    6.40    2.09
  -1   4 -17    8.05    1.88
  -4  -1  17    7.70    2.06
  -4  -1 -17    9.33    1.91
   1  -4  17    9.25    2.40
   4   1  17    7.53    2.23
  -4  -1  17    8.15    2.27
   1  -4  17    8.34    2.34
  -1   4  17    7.55    2.14
   4   1  17    6.41    2.05
  -4  -1  17    9.44    2.41
   4   1  17    4.95    2.01
  -1   4  17    6.59    2.25
   4   1  19   28.30    2.75
  -1   4  19   29.46    2.08
  -4  -1 -19   28.93    1.90
  -1   4  19   33.21    2.62
  -4  -1  19   29.73    2.91
   4   1  19   31.03    2.92
   1  -4  19   28.64    3.12
  -4  -1 -19   28.17    2.53
   4   1 -19   26.54    2.59
  -1   4 -19   26.83    2.82
  -1   4 -19   27.47    2.40
  -1   4  19   29.47    3.00
  -4  -1  19   25.04    3.09
   1  -4  19   23.04    3.10
  -1   4  19   27.43    3.00
   1  -4  19   20.71    2.93
   4   1  19   30.75    3.00
  -4  -1  19   24.78    3.00
   4   1  19   26.50    2.87
  -4  -1  19   34.85    2.95
   4   1  19   21.51    2.67
  -1   4  19   29.21    3.06
  -4  -1  19   29.58    3.24
  -1   4  21   18.14    3.07
   1  -4  21   14.66    3.14
  -4  -1  21   10.04    2.83
   1  -4  21   12.20    2.94
   4   1  21   18.56    2.80
   4   1  21   19.78    3.08
   4   1 -21   19.25    2.57
  -1   4 -21   14.14    2.31
  -4  -1  21   25.07    3.24
  -1   4  21   19.96    3.12
   1  -4  21   15.64    3.02
  -4  -1  21   17.01    2.81
  -1   4  21   14.46    2.50
   4   1  21   19.62    2.70
   4   1  21   23.13    3.00
  -1   4  21   19.60    3.15
  -4  -1  23    2.27    2.83
  -1   4 -23    8.02    2.17
  -1   4  23    3.56    3.04
  -4  -1  23    7.55    3.08
   1  -4  23   10.25    3.01
  -4  -1  23   11.58    3.26
   4   1  23    6.50    2.82
   4   1  23    2.74    3.13
   1  -4  23   11.17    3.44
  -1   4  23    4.09    3.05
  -1   4  23    2.07    2.95
   4   1  23    4.35    2.78
  -1   4  23    1.25    2.37
   2  -4   0   64.15    2.03
  -4  -2   0   67.90    1.94
   4   2   0   68.29    1.98
   4   2   0   62.39    1.88
   2  -4  -2    8.18    0.93
   2  -4   2    9.36    0.97
  -2   4   2    9.74    0.85
   2  -4   2    9.96    0.94
   4   2   2    9.69    1.05
  -4  -2  -2    9.68    1.01
  -4  -2   2   10.72    0.80
  -4  -2   2   11.50    0.95
   4   2  -2   10.49    0.91
  -2   4  -2    8.64    0.96
  -4  -2  -2   11.18    1.04
  -2   4   2   10.65    1.00
   2  -4   2    9.51    0.86
  -2   4  -2    9.56    0.95
  -2   4   4  197.46    4.94
   2  -4  -4  184.91    4.94
   4   2   4  192.07    4.89
  -4  -2  -4  198.85    4.93
  -4  -2  -4  186.16    4.60
  -4  -2  -4  189.47    4.96
   4   2   4  196.84    4.96
  -4  -2   4  191.93    4.58
   2  -4  -4  187.37    4.72
   2  -4   4  194.53    5.01
  -2   4   4  193.70    4.73
   2  -4   4  190.07    4.70
  -2   4  -4  198.33    5.03
   4   2   4  193.36    4.60
   4   2  -4  185.93    4.99
  -4  -2   4  185.54    4.94
  -2   4  -4  188.09    5.00
  -4  -2   4  190.91    4.52
   4   2   4  195.26    4.88
  -4  -2  -4  196.07    4.87
   4   2  -4  185.53    4.93
  -4  -2   6   16.67    1.57
   4   2  -6   17.46    1.54
   2  -4   6   17.34    1.64
   4   2   6   15.58    1.26
  -4  -2  -6   17.59    1.25
  -4  -2   6   17.90    0.73
  -2   4   6   18.12    1.36
   4   2   6   18.62    1.43
   4   2   6   17.62    1.13
  -2   4  -6   17.71    1.55
  -2   4  -6   18.31    1.64
  -2   4   6   17.59    0.82
   2  -4  -6   17.08    1.40
   4   2   6   17.45    1.38
  -4  -2   6   19.30    1.13
   2  -4   6   16.25    1.41
   2  -4   6   17.22    0.99
  -4  -2  -6   17.89    1.38
  -4  -2   6   19.61    1.47
  -2   4   6   16.10    1.19
  -2   4  -6   19.90    1.48
  -4  -2   6   17.83    1.61
   4   2   6   18.20    0.83
   4   2  -6   16.71    1.58
   4   2   6   15.63    1.32
   2  -4   8  119.19    3.86
  -4  -2   8  117.55    3.88
   4   2   8  117.05    3.39
  -2   4   8  123.64    3.74
   4   2   8  114.00    3.66
  -2   4   8  123.98    3.16
  -2   4  -8  117.72    3.74
   4   2   8  122.61    3.48
  -4  -2   8  116.69    3.44
   4   2   8  112.20    3.62
  -2   4   8  115.80    3.10
   2  -4   8  116.10    3.85
  -2   4   8  118.03    3.27
   2  -4   8  115.82    3.04
  -4  -2  -8  118.71    3.66
  -2   4   8  116.01    3.43
  -4  -2  -8  114.92    2.91
   4   2  -8  122.34    3.75
  -4  -2   8  116.54    3.72
  -4  -2  -8  117.50    3.36
  -2   4  -8  119.70    3.73
  -2   4  -8  111.20    3.79
   4   2  -8  116.20    3.40
  -4  -2   8  104.25    3.84
   4   2   8  109.37    3.59
  -4  -2  10   28.63    2.14
   4   2  10   27.12    1.53
  -2   4 -10   27.73    1.12
  -2   4  10   28.68    1.88
   4   2  10   29.82    1.91
   2  -4  10   28.56    2.10
   4   2  10   28.98    1.88
   4   2  10   26.87    1.72
  -2   4 -10   28.29    2.00
   2  -4  10   26.43    2.04
  -2   4  10   29.03    1.50
   2  -4  10   28.47    1.10
  -2   4 -10   33.43    2.23
   4   2  10   29.40    1.93
   4   2  10   30.82    1.90
  -4  -2 -10   27.49    1.19
   4   2 -10   29.27    1.90
  -4  -2  10   30.58    2.00
  -2   4 -10   31.73    1.97
  -4  -2 -10   28.91    1.60
  -2   4  10   28.37    1.52
   4   2  10   32.79    1.92
  -4  -2  10   32.43    1.83
  -2   4  10   28.60    1.37
   4   2 -10   28.42    1.62
  -2   4  10   31.77    1.40
  -4  -2  10   29.50    2.32
   2  -4  12   22.10    2.14
   4   2  12   27.43    1.93
  -2   4  12   26.45    1.64
   4   2 -12   23.56    1.96
  -4  -2 -12   25.24    1.29
  -4  -2 -12   24.57    1.66
  -2   4 -12   25.06    2.10
  -2   4  12   22.69    1.61
  -4  -2  12   23.66    2.01
  -2   4  12   25.05    2.09
   4   2  12   22.18    1.96
  -2   4 -12   23.22    2.05
   4   2  12   22.24    1.86
   4   2 -12   24.48    1.73
   4   2  12   21.71    1.96
  -2   4  12   25.41    1.44
  -4  -2  12   25.48    1.88
  -2   4  12   23.69    1.44
   4   2  12   25.45    1.94
  -2   4  14  110.28    3.31
  -2   4  14  115.02    4.29
   4   2 -14  106.67    3.71
   2  -4  14  105.72    4.40
   4   2  14  113.26    4.10
  -4  -2  14  109.23    4.07
  -2   4  14  109.79    3.51
  -2   4  14  117.54    4.61
   2  -4  14  111.16    4.42
  -4  -2 -14  110.82    3.26
  -2   4  14  118.60    3.91
   4   2  14  108.58    4.14
   4   2 -14  108.55    4.05
  -4  -2  14  103.67    4.12
  -2   4  14  111.61    3.71
  -4  -2 -14  111.19    3.79
  -2   4 -14  105.49    4.17
  -2   4  14  112.20    3.54
  -4  -2  14  113.80    4.55
  -4  -2  14  113.45    4.48
  -2   4  14  112.76    4.32
   2  -4  14  108.26    4.23
  -2   4  16   49.31    2.02
  -2   4  16   48.41    3.15
   4   2  16   45.68    3.01
   4   2  16   45.48    3.03
  -4  -2  16   56.13    3.33
   2  -4  16   43.37    3.20
   4   2  16   44.66    3.06
  -2   4  16   50.74    2.36
   4   2  16   52.73    2.96
  -4  -2  16   54.44    3.05
  -2   4  16   50.04    3.31
   2  -4  16   49.03    3.22
   4   2  16   49.38    3.03
  -4  -2 -16   44.65    2.08
  -2   4  16   49.26    2.70
  -4  -2 -16   52.78    2.66
   4   2 -16   48.70    2.87
  -2   4 -16   43.26    2.91
  -4  -2  16   54.54    3.14
  -4  -2  16   50.78    3.37
   4   2  16   44.88    2.97
  -2   4  16   53.48    3.25
  -4  -2  16   52.69    3.29
   2  -4  16   47.12    3.03
  -2   4  18   39.16    1.82
  -4  -2  18   43.48    3.00
   4   2  18   42.26    2.92
  -2   4  18   38.91    2.25
  -4  -2  18   42.40    3.16
  -2   4  18   43.67    2.74
   4   2  18   44.42    3.08
   2  -4  18   34.16    3.22
  -2   4 -18   37.07    2.55
   4   2 -18   40.73    2.83
  -2   4 -18   38.33    3.07
  -4  -2 -18   38.72    2.58
  -4  -2  18   37.76    2.96
  -4  -2  18   43.78    3.32
  -2   4  18   44.21    3.17
   2  -4  18   41.62    3.32
   2  -4  18   41.81    3.30
   4   2  18   36.18    2.98
  -4  -2  18   37.90    3.33
   4   2  18   42.75    3.14
  -2   4  18   43.99    3.47
   4   2  18   42.25    3.08
   4   2  18   36.45    2.85
   4   2  20   12.11    2.49
  -2   4 -20   15.86    2.25
   4   2 -20   12.98    2.36
  -2   4 -20   14.56    2.71
  -2   4  20   15.60    2.86
  -4  -2  20    6.91    2.71
  -4  -2  20   10.93    2.71
   2  -4  20   10.74    2.67
  -2   4  20   17.73    2.37
   4   2  20   10.25    2.63
   2  -4  20   13.63    2.57
   2  -4  20   10.36    2.86
  -4  -2  20   11.55    2.96
  -2   4  20   12.78    2.74
   4   2  20   17.88    2.83
  -2   4  20   16.36    3.00
   4   2  20   15.37    2.48
  -2   4 -22   -0.13    1.96
   4   2 -22   -3.15    2.41
  -4  -2  22   -6.77    3.25
  -2   4  22   -2.38    2.95
  -2   4  22    0.99    2.80
   4   2  22   -1.27    2.69
  -4  -2  22    3.21    2.68
  -2   4  22   -2.11    2.36
   2  -4  22   -0.23    3.03
   2  -4  22    2.28    2.85
  -4  -2  22    3.88    2.85
   4   2  22    7.42    2.96
  -2   4  22   -4.11    2.80
   4   2  22   -1.66    2.67
  -3   4  -1    0.75    0.88
  -3   4   1    0.29    0.52
   4   3  -1   -0.03    0.87
   4   3   1   -0.03    0.90
  -4  -3  -1    1.64    0.91
  -4  -3   1    1.13    0.79
   3  -4  -1    0.26    0.52
   3  -4   1   -0.03    0.78
  -3   4   1    0.65    0.55
  -3   4  -1    0.80    0.80
  -3   4   3   13.22    1.10
   3  -4  -3   16.32    1.28
  -4  -3  -3   14.22    1.12
   3  -4   3   15.77    0.94
  -4  -3  -3   15.14    0.89
   3  -4  -3   15.69    1.12
   3  -4   3   14.55    1.16
   3  -4   3   16.27    1.34
   4   3  -3   15.90    1.22
  -3   4  -3   15.32    1.24
  -3   4   3   13.31    1.05
   4   3   3   16.78    1.22
  -4  -3   3   14.15    0.87
  -4  -3  -3   12.57    1.15
   4   3   5   10.43    1.21
  -4  -3  -5    8.17    1.09
  -4  -3   5    6.42    0.59
   3  -4  -5    8.84    1.26
  -3   4   5    6.78    1.10
   4   3   5    6.05    1.11
  -4  -3  -5    7.48    1.15
   4   3   5    5.89    0.81
  -3   4  -5    9.43    1.28
  -4  -3  -5    7.15    1.19
   4   3   5    5.36    1.07
   3  -4  -5    6.82    0.90
   3  -4   5    7.85    1.17
  -3   4   5    6.53    1.03
  -4  -3  -5    6.81    1.07
   3  -4   5    8.52    1.25
   4   3  -5    7.50    1.38
  -4  -3   5    6.77    1.35
  -4  -3   5    8.00    1.19
   4   3  -5    6.95    1.24
  -3   4  -5    7.88    1.41
   4   3   5    7.42    0.69
  -4  -3   7    1.32    1.47
   4   3  -7    1.84    1.26
   4   3   7    0.56    1.00
  -3   4   7    0.13    1.16
  -3   4  -7    1.39    1.24
   4   3   7   -0.11    1.02
   4   3   7    0.49    0.90
  -3   4   7   -0.15    0.60
  -3   4  -7    0.07    1.33
  -3   4  -7    0.28    1.41
  -3   4   7    0.43    0.53
   3  -4  -7   -0.07    1.18
   4   3   7   -0.31    1.10
   3  -4  -7   -0.89    0.81
  -4  -3  -7    0.99    1.18
   3  -4   7   -0.15    1.18
  -3   4   7   -0.50    0.98
  -4  -3   7    0.36    1.15
  -4  -3   7    0.07    1.39
  -3   4  -7   -0.46    1.22
   3  -4   7    0.62    1.36
   4   3  -7    1.18    1.32
   4   3   7    0.39    0.67
  -4  -3   9   16.61    1.99
   3  -4   9   16.14    1.79
   4   3   9   18.24    1.40
  -3   4   9   21.94    1.71
   4   3   9   17.01    1.54
  -3   4  -9   22.34    1.79
   4   3   9   19.58    1.40
  -3   4   9   18.07    1.04
   4   3   9   19.40    1.48
   3  -4   9   19.08    1.03
  -4  -3  -9   18.46    1.53
   3  -4   9   17.38    1.77
  -3   4   9   17.28    1.45
  -3   4   9   19.97    1.31
  -3   4  -9   18.37    1.62
  -4  -3   9   19.48    1.72
  -4  -3  -9   19.53    1.25
  -3   4   9   20.88    1.07
  -3   4  -9   15.79    1.79
   3  -4   9   20.12    1.77
  -4  -3   9   14.70    1.81
   4   3  -9   18.63    1.47
   4   3   9   19.75    1.67
   4   3  -9   21.04    1.91
  -4  -3  11   41.76    2.53
  -3   4  11   43.93    2.42
   3  -4  11   36.24    2.41
   4   3  11   39.98    1.88
  -3   4 -11   40.06    1.48
  -3   4  11   39.97    2.30
   4   3  11   43.96    2.26
  -3   4 -11   40.82    2.38
   4   3  11   38.60    2.07
   4   3  11   38.45    2.19
   4   3  11   39.48    2.18
  -3   4  11   39.21    1.61
  -4  -3  11   39.45    2.09
   3  -4  11   38.09    1.39
   3  -4  11   43.57    2.43
   4   3 -11   41.88    2.28
  -4  -3 -11   40.90    1.84
  -4  -3  11   39.08    2.30
  -3   4  11   40.95    1.92
  -3   4 -11   39.24    2.21
   3  -4  11   40.32    2.39
   4   3 -11   40.31    2.03
  -3   4  11   42.50    1.63
  -3   4 -11   38.52    2.46
   4   3  11   42.16    2.32
  -3   4  13   19.41    2.00
   4   3  13   22.94    1.96
  -4  -3  13   17.12    2.05
   4   3 -13   20.97    1.78
   4   3  13   20.74    1.98
   4   3  13   20.98    1.94
   4   3  13   20.20    1.92
   4   3  13   20.09    1.88
  -3   4  13   24.14    1.43
  -4  -3  13   20.16    1.85
  -3   4  13   21.81    1.65
   4   3  13   21.36    1.90
   3  -4  13   15.89    1.94
   4   3 -13   21.20    1.93
  -3   4 -13   22.98    2.05
  -4  -3  13   24.70    2.08
  -4  -3 -13   20.18    1.60
  -3   4  13   20.49    1.64
  -4  -3  13   23.49    2.22
  -3   4  13   22.88    2.34
  -4  -3  15   17.58    2.31
   3  -4  15   11.37    2.25
  -3   4  15   12.30    1.98
   3  -4  15   14.81    2.17
  -3   4  15   11.75    1.26
  -3   4  15    9.72    2.05
  -4  -3  15   14.74    2.16
   4   3 -15   11.72    1.76
  -3   4  15   13.37    1.43
   4   3  15   13.38    1.97
   4   3  15   16.07    2.02
  -4  -3  15    9.76    1.85
   4   3  15   12.31    0.87
   4   3  15   10.02    1.98
   3  -4  15   14.24    2.16
  -3   4  15   14.50    1.76
   4   3 -15   11.31    1.85
  -4  -3  15   11.41    1.99
  -3   4 -15   12.12    1.94
  -4  -3 -15   11.94    1.63
  -3   4  15   11.58    1.67
   4   3  15   10.65    1.99
  -3   4  15   14.15    2.25
  -3   4  17   11.43    2.38
  -3   4  17   12.65    1.85
  -4  -3  17   13.32    2.29
   4   3  17   11.19    2.17
   4   3  17   14.39    2.29
  -4  -3  17   13.39    2.49
   3  -4  17    8.80    2.36
  -4  -3  17   13.20    2.49
  -3   4  17   10.93    2.22
   3  -4  17   12.87    2.33
   3  -4  17   18.08    2.57
  -3   4  17    9.89    1.89
   4   3 -17   13.75    2.13
  -4  -3 -17   11.83    1.82
  -3   4 -17   13.29    2.26
   4   3  17   12.11    2.23
  -4  -3  17   10.24    1.99
   4   3  17   11.41    2.00
  -3   4  17    8.89    1.51
  -3   4  17   11.31    2.34
   4   3  17   11.67    2.10
   4   3  17    7.83    2.15
  -3   4  17   10.51    1.28
  -4  -3  19    7.92    2.28
  -3   4  19    4.39    1.58
   4   3  19    3.44    2.06
  -3   4  19    5.18    1.96
   3  -4  19    3.63    2.47
  -4  -3  19    4.97    2.48
  -3   4 -19    3.72    1.80
   4   3 -19    9.34    2.18
  -3   4 -19    6.08    2.32
   4   3  19    7.21    2.21
   3  -4  19    3.17    2.28
   4   3  19    8.13    2.43
  -3   4  19    5.40    2.36
   3  -4  19    2.65    2.52
  -4  -3  19    3.20    2.59
  -4  -3  19    2.47    2.55
   4   3  19    4.33    2.11
   4   3  19    4.63    2.16
  -3   4  19    7.82    2.47
  -4  -3  21    3.42    2.49
   4   3  21   -1.26    2.54
   3  -4  21    2.56    2.79
   3  -4  21   -4.69    2.53
  -3   4  21    1.37    2.75
  -3   4 -21   -1.22    2.33
   4   3 -21   -0.16    2.13
  -3   4 -21    1.52    1.83
  -3   4  21   -2.09    2.78
  -4  -3  21   -0.70    2.77
   3  -4  21    5.55    2.91
  -3   4  21   -1.57    2.13
  -4  -3  21   -1.87    2.64
   4   3  21    2.50    2.25
   4   3  21   -1.13    2.22
   4   3  21   -0.21    2.39
  -3   4  21    5.48    2.86
   4   3  21   -0.15    2.26
   4   3 -23    2.00    2.41
  -3   4 -23    1.59    1.94
  -3   4  23   -2.56    3.04
  -4  -3  23    2.06    2.97
   4   3  23    7.48    2.82
   3  -4  23    4.10    2.85
   4   3  23   -0.76    2.96
  -4  -3  23   -2.56    3.07
   4   3  23    0.20    2.83
  -3   4  23    0.26    2.74
  -3   4  23    8.53    3.16
  -4   4   0   33.49    1.30
   4  -4   0   33.57    1.34
  -4  -4   0   36.86    1.48
   4   4   0   31.81    1.53
   4  -4   0   37.17    1.36
   4   4   0   34.46    1.05
  -4   4   0   34.68    1.33
  -4   4   2   22.64    0.88
   4   4   2   19.34    1.07
  -4   4  -2   20.99    1.10
   4  -4   2   22.58    1.24
  -4   4  -2   20.14    1.39
  -4   4   2   22.11    0.83
  -4   4  -2   22.41    1.30
   4  -4   2   21.77    1.33
   4  -4  -2   22.69    1.04
  -4   4   2   21.71    1.07
  -4  -4  -2   19.75    1.31
  -4  -4   2   19.59    1.07
   4   4  -2   21.27    1.13
   4   4   2   22.22    1.35
  -4   4   4    0.30    0.97
   4  -4  -4    0.24    1.09
  -4  -4  -4    0.29    0.96
  -4   4  -4    0.78    1.17
   4   4   4   -0.14    0.53
  -4  -4  -4   -0.09    1.15
   4  -4   4    0.73    0.69
  -4  -4  -4    0.17    0.72
  -4   4  -4    0.22    1.23
   4  -4   4    0.72    0.99
   4  -4   4    0.74    1.29
   4   4  -4   -0.94    1.16
  -4  -4   4   -0.28    1.10
  -4   4   4    0.20    0.99
   4   4  -4   -0.30    0.67
   4   4   4    0.19    1.06
   4   4  -6    1.11    1.20
  -4   4   6    1.89    1.20
  -4   4  -6    0.63    1.28
   4   4   6   -0.47    1.07
  -4   4   6    1.27    1.13
   4   4   6    0.89    1.05
  -4   4  -6    2.32    1.30
   4   4   6    0.75    0.77
  -4  -4  -6    0.73    1.20
   4  -4  -6    1.12    1.24
   4  -4  -6    1.17    0.83
   4   4   6   -0.51    1.05
  -4  -4  -6    0.94    0.99
   4  -4   6    1.72    1.17
  -4   4   6    1.72    1.07
  -4  -4   6    0.48    1.15
   4  -4   6    0.13    1.34
   4   4  -6    0.86    1.38
   4  -4   6    0.34    0.70
   4   4   6    1.52    0.71
   4   4  -8   98.56    3.34
  -4   4   8   94.31    3.30
  -4  -4   8   98.73    3.44
   4   4   8   96.69    3.08
  -4   4   8   96.55    3.27
   4   4   8   96.04    3.13
   4   4   8   97.84    3.00
  -4   4  -8   95.63    3.37
  -4   4  -8   95.33    3.45
   4  -4  -8   98.38    3.30
   4   4   8   98.51    3.17
  -4   4   8   95.21    2.49
   4  -4  -8   96.56    2.73
   4  -4   8   99.10    3.48
  -4  -4  -8  100.20    3.20
  -4   4   8   95.63    3.17
  -4  -4   8   93.72    3.38
  -4  -4  -8   97.50    2.74
  -4   4  -8   93.08    3.35
  -4   4  -8   94.71    3.35
  -4   4   8   97.68    2.51
   4  -4   8   95.93    3.43
   4   4   8   98.53    2.74
   4   4  -8   99.69    3.53
  -4   4  10   70.79    2.94
  -4  -4  10   65.13    2.99
   4   4  10   71.38    2.57
  -4   4 -10   70.00    2.21
  -4   4  10   73.13    2.91
   4   4  10   70.15    2.72
   4   4  10   70.60    2.57
  -4   4 -10   69.67    2.91
  -4   4  10   67.13    2.09
   4   4  10   67.80    2.90
   4   4  10   65.87    2.69
   4  -4  10   64.20    2.12
  -4  -4 -10   72.86    2.77
   4  -4  10   72.02    3.05
  -4   4  10   69.16    2.68
  -4  -4  10   68.65    2.99
  -4   4  10   69.90    2.52
  -4  -4 -10   67.39    2.31
  -4   4 -10   68.67    2.88
   4   4 -10   69.11    2.66
   4  -4  10   71.36    2.96
   4   4  10   72.68    2.92
   4   4 -10   71.34    3.16
  -4   4 -10   67.81    2.92
  -4   4  12    8.55    1.68
   4   4  12   13.12    1.63
   4   4  12   13.88    1.66
   4   4  12   13.92    1.56
  -4   4  12   13.86    1.11
   4   4  12   15.65    1.82
   4   4  12   12.09    1.60
   4  -4  12   11.76    0.93
   4  -4  12   16.64    1.90
   4   4 -12   11.86    1.61
  -4   4  12   12.06    1.39
  -4  -4  12   14.63    1.75
  -4  -4 -12   12.29    1.27
  -4   4 -12   14.93    1.76
   4   4  12   11.25    1.36
  -4   4 -12   11.79    1.04
   4   4  12   12.96    1.88
  -4   4  14    3.05    1.77
   4   4  14    3.09    1.64
   4   4  14    2.24    1.53
   4   4  14    1.72    1.56
  -4   4  14    1.75    1.05
  -4  -4  14    1.33    1.55
  -4   4  14    5.47    1.84
  -4   4  14    2.58    1.33
   4  -4  14    0.70    1.74
   4   4 -14    3.18    1.67
  -4   4  14    3.10    1.38
  -4  -4 -14    2.48    1.26
  -4   4 -14    2.81    1.71
  -4  -4  14    1.67    1.62
   4   4  14    3.25    1.61
   4   4 -14    5.45    1.60
  -4  -4  14    3.99    1.88
   4   4  14    2.34    1.27
   4  -4  14    2.38    1.98
  -4  -4  14    2.90    1.91
  -4   4  14    1.92    1.64
  -4   4  16   -0.97    1.11
  -4   4  16    3.90    2.03
   4   4  16    2.12    1.81
  -4  -4  16   -2.40    2.18
   4   4  16   -0.68    1.68
  -4   4  16    1.67    1.18
  -4  -4  16    1.55    1.82
   4   4  16    1.95    1.81
   4   4  16    1.48    0.72
   4  -4  16   -1.41    1.96
  -4   4  16   -0.32    1.50
  -4  -4 -16   -1.54    1.44
   4   4 -16    0.65    1.81
  -4   4  16   -0.30    1.49
  -4  -4  16   -0.29    1.80
  -4   4 -16    3.83    1.98
  -4   4  16   -0.53    2.04
   4   4  16   -1.04    1.90
  -4   4  16    0.49    1.82
  -4  -4  16    0.48    1.92
   4  -4  16    0.59    1.88
   4  -4  16    1.08    2.08
  -4   4  18   18.28    2.65
  -4   4  18   16.23    2.06
   4   4  18   17.66    2.36
  -4  -4  18   21.74    2.64
  -4  -4  18   17.46    2.81
   4   4  18   17.49    2.47
   4  -4  18   15.89    2.42
  -4   4  18   17.26    2.60
   4  -4  18   17.98    2.82
  -4  -4  18   16.64    2.73
  -4   4  18   15.01    2.11
   4  -4  18   13.96    2.59
  -4   4 -18   16.07    1.93
   4   4 -18   18.44    2.39
  -4   4 -18   17.49    2.43
  -4  -4  18   15.26    2.21
  -4   4  18   15.93    1.66
   4   4  18   16.35    2.15
   4   4  18   15.48    2.19
  -4   4  18   15.71    2.63
   4   4  18   13.32    2.31
  -4   4  18   16.31    1.31
   4   4  20   14.30    2.35
   4  -4  20   12.94    2.75
   4   4  20   15.82    2.75
  -4   4  20   18.94    2.95
  -4  -4  20   10.68    2.76
   4   4 -20   17.65    2.53
  -4   4 -20   14.35    2.00
  -4   4 -20   13.04    2.59
   4   4  20   11.41    2.38
  -4   4  20   23.31    3.23
   4   4  20   11.90    2.55
   4   4  20   12.80    2.45
  -4  -4  20   13.15    2.86
  -4   4  20   13.61    2.30
   4  -4  20    8.63    2.74
  -4  -4  20   16.66    2.94
  -4  -4  22   11.66    3.07
  -4   4  22   10.68    2.37
   4   4 -22   12.48    2.69
  -4   4 -22    9.91    2.82
  -4   4 -22   10.00    2.00
  -4   4  22    6.33    2.90
  -4  -4  22   16.13    3.22
  -4   4  22    8.78    2.90
   4   4  22    9.36    2.85
   4  -4  22    7.92    3.09
   4   4  22   14.46    3.05
  -4  -4  22   16.91    3.18
   4   4  22   11.57    2.58
  -4   4  22    6.66    3.12
   4   4  22   11.02    2.75
   4   4  22   12.07    2.57
  -5   4  -1  110.07    2.84
   5  -4  -1  108.39    2.59
   5  -4   1  108.18    2.79
  -5   4  -1  106.75    2.80
  -5   4   1  106.91    2.55
  -4  -5   1  105.90    2.62
   5  -4   1  107.33    2.83
  -5   4   1  105.85    2.64
   5  -4  -1  100.36    2.60
   4   5   1  105.44    2.57
   4   5  -1  108.38    2.80
   4   5   1  108.80    2.95
   5  -4  -3    7.26    1.15
  -5   4  -3    7.23    1.23
  -4  -5   3    5.15    1.06
   4   5   3    6.90    1.01
  -4  -5  -3    8.25    1.02
  -5   4  -3    7.21    0.82
  -5   4  -3    7.81    1.21
   5  -4   3    6.15    1.05
   5  -4   3    9.17    1.28
  -4  -5   3    5.93    1.11
   5  -4  -3    6.79    0.96
  -5   4   3    6.58    1.02
   4   5   3    6.70    1.19
   4   5  -3    6.46    0.89
   4   5   5  104.41    3.23
   4   5  -5  104.59    2.72
  -5   4   5  109.26    3.26
   5  -4  -5  102.09    3.21
  -4  -5  -5  106.51    3.09
  -5   4  -5   99.29    3.29
  -4  -5  -5  107.28    3.24
   4   5   5  102.55    3.19
  -5   4  -5  107.32    3.40
   5  -4   5  106.50    3.34
  -5   4   5  100.84    3.23
   5  -4   5  108.54    3.39
   4   5  -5  109.62    3.37
  -4  -5   5  102.32    3.32
   4   5  -5   99.51    3.25
  -5   4   5  105.42    3.15
   4   5   5  106.37    2.92
  -5   4  -7   -0.57    1.51
  -5   4   7    0.47    1.21
   4   5  -7    0.77    1.35
   4   5   7    1.61    1.10
  -5   4   7   -0.20    1.21
   4   5   7   -0.37    1.07
  -4  -5  -7    0.50    0.64
  -4  -5   7    0.54    1.37
  -5   4  -7    0.81    1.40
   5  -4  -7    1.07    1.10
   4   5   7   -0.07    1.24
  -4  -5  -7    0.19    1.22
   5  -4  -7    0.08    0.88
  -4  -5  -7    0.49    1.07
   5  -4   7    0.58    1.22
   4   5  -7    0.49    1.19
  -5   4   7    0.14    1.14
  -4  -5   7   -0.08    1.19
  -5   4  -7    1.09    1.34
   4   5  -7   -0.47    1.38
   5  -4   7    2.48    1.42
   5  -4   7   -0.05    0.64
   4   5   7    0.16    0.78
  -4  -5   9   72.54    3.05
  -5   4   9   74.58    2.92
   4   5  -9   71.64    2.91
   4   5   9   70.17    2.63
  -5   4   9   72.98    2.86
   4   5   9   69.83    2.58
  -4  -5   9   62.99    3.05
   4   5   9   69.01    2.46
  -5   4  -9   70.36    2.98
   5  -4  -9   69.84    2.81
  -5   4   9   67.53    1.92
   4   5   9   67.71    2.61
   4   5   9   71.77    2.90
   5  -4  -9   68.87    2.20
  -4  -5  -9   71.77    2.61
   5  -4   9   71.12    2.97
  -5   4   9   66.92    2.65
  -5   4   9   68.71    2.54
  -5   4  -9   71.28    2.85
  -4  -5   9   67.85    2.90
  -4  -5  -9   69.24    2.15
   5  -4   9   70.98    2.97
  -5   4  -9   69.06    2.87
   4   5   9   72.17    2.30
   4   5  -9   69.21    3.04
  -5   4  11   30.38    1.99
   4   5  11   29.93    1.85
   4   5  11   27.24    1.71
   4   5  11   28.02    2.12
   4   5  11   31.13    1.92
  -5   4  11   23.23    1.17
   4   5 -11   26.88    1.04
   5  -4  11   31.75    2.18
   4   5 -11   29.55    1.91
   5  -4  11   24.55    2.15
  -5   4 -11   30.34    2.02
  -4  -5  11   27.59    2.09
  -4  -5 -11   27.17    1.44
  -5   4  11   28.14    1.74
   4   5  11   25.30    1.70
  -5   4 -11   26.61    1.43
   4   5  11   24.91    2.03
  -5   4 -11   24.47    2.06
   4   5  13    8.94    1.41
  -5   4 -13   13.65    1.18
  -5   4  13   10.31    1.89
   4   5  13   11.77    1.69
   4   5  13   10.75    1.77
   4   5  13   10.34    1.58
  -4  -5  13   10.69    2.00
   4   5  13   12.93    1.65
  -5   4  13   13.48    1.11
   4   5  13   11.00    1.81
   5  -4  13    9.94    0.95
   5  -4  13    6.92    1.97
   4   5 -13    9.72    1.71
  -4  -5  13   13.14    1.84
  -4  -5 -13   11.47    1.29
  -5   4 -13    8.30    1.76
  -5   4  13   12.74    1.59
  -5   4  13   12.08    1.85
  -5   4  13    9.30    1.90
  -4  -5  15   48.28    3.10
  -5   4  15   40.56    2.80
   4   5  15   46.44    2.26
  -5   4  15   44.36    2.95
  -4  -5  15   51.13    3.15
  -5   4  15   40.64    1.91
  -4  -5  15   43.84    2.66
   4   5  15   44.13    2.85
   4   5  15   45.03    2.56
   4   5  15   43.65    1.67
   5  -4  15   42.13    1.45
  -5   4  15   44.48    2.43
   5  -4  15   42.14    2.98
   4   5 -15   43.37    2.77
  -4  -5 -15   46.80    2.16
  -5   4  15   44.04    2.49
  -4  -5  15   41.08    2.91
  -5   4 -15   39.15    2.70
   5  -4  15   37.88    2.81
  -5   4  15   43.92    3.10
   4   5  15   44.14    2.94
  -5   4  17    2.47    1.08
  -5   4  17    1.61    2.01
  -4  -5  17    2.21    2.16
  -4  -5  17    1.31    2.16
   4   5  17    3.97    1.93
   4   5  17    2.03    0.75
   5  -4  17    1.85    2.16
  -5   4  17    1.95    1.64
   4   5 -17   -0.99    1.88
  -5   4  17    1.00    1.70
  -5   4 -17    1.31    1.93
  -5   4  17    0.59    1.25
  -4  -5  17    2.26    1.94
   4   5  17    2.90    1.84
   4   5  17    4.22    2.14
  -5   4  17   -0.58    2.24
  -4  -5  17    7.14    2.47
   5  -4  17    1.76    2.09
  -5   4  17    1.41    2.05
   4   5  19   44.52    3.03
  -4  -5  19   41.46    3.76
   4   5  19   46.35    3.12
  -4  -5  19   39.08    3.49
  -5   4  19   45.27    2.90
   5  -4  19   43.23    3.60
   4   5 -19   44.97    3.15
  -5   4 -19   40.46    2.55
  -5   4  19   47.04    2.91
  -5   4 -19   44.93    3.31
  -4  -5  19   45.18    3.18
   4   5  19   46.06    2.94
  -5   4  19   38.21    3.63
   4   5  19   50.74    3.45
   4   5  19   43.77    2.98
  -4  -5  19   38.40    3.44
  -5   4  19   41.79    3.48
   5  -4  19   40.99    3.41
  -5   4  21    1.39    2.49
  -4  -5  21    2.73    2.69
   5  -4  21    1.70    2.63
   4   5  21    2.60    2.57
  -5   4  21    1.14    2.07
   5  -4  21    0.40    2.78
  -4  -5  21    4.77    2.80
  -5   4 -21    1.26    1.70
   4   5 -21    1.16    2.35
  -5   4 -21   -1.57    2.48
   4   5  21    2.14    2.36
   4   5  21    1.27    2.47
  -5   4  21   -0.25    2.55
   4   5  21    2.07    2.27
   4   5  21    1.76    2.12
  -4  -5  21    1.19    2.81
  -5   4  23   12.88    3.51
   4   5  23    9.53    2.97
   4   5 -23   10.20    2.78
  -5   4  23    9.50    3.23
   4   5  23   11.54    2.75
   5  -4  23   14.37    3.35
   4   5  23   15.29    3.10
  -4  -5  23    8.19    3.34
   4   5  23    8.49    3.28
  -5   4  23   19.05    3.45
  -4  -5  23    7.91    3.48
   5  -3   0   12.38    1.00
  -5   3   0   13.17    1.06
   3   5   0   11.75    0.77
   5  -3   0   12.96    0.96
   3   5   0   11.12    0.79
   3   5   2   60.65    1.94
   5  -3   2   58.73    2.15
   5  -3   2   62.89    2.15
  -3  -5   2   60.21    2.01
   5  -3  -2   62.84    1.66
  -3  -5  -2   64.39    2.05
  -5   3  -2   62.97    2.15
   3   5  -2   62.33    2.16
   5  -3  -2   64.01    1.64
   5  -3  -2   57.04    1.90
  -5   3   4  248.92    6.16
   5  -3  -4  245.17    6.16
   3   5  -4  246.66    6.25
   3   5  -4  249.44    5.85
   5  -3  -4  233.69    6.16
  -5   3   4  251.21    6.21
  -3  -5  -4  242.38    6.03
  -5   3  -4  242.04    5.75
  -5   3  -4  245.83    6.29
  -3  -5   4  246.63    6.27
   3   5   4  245.78    6.21
  -3  -5  -4  239.21    6.16
   5  -3   4  248.29    6.33
  -5   3  -4  256.27    6.38
  -5   3   4  256.09    6.30
   3   5  -4  259.24    6.37
  -3  -5   4  253.60    6.37
   5  -3   4  264.55    6.35
   3   5   4  254.79    6.08
   3   5  -6    0.26    0.53
   3   5   6   -0.11    1.02
  -5   3   6   -1.03    1.09
   3   5   6    0.80    0.89
  -3  -5   6    0.53    1.30
   5  -3   6   -0.26    1.36
   3   5   6    0.83    1.14
   5  -3  -6   -0.22    1.12
  -3  -5  -6    1.07    1.10
   3   5   6    0.60    0.75
   5  -3   6    0.65    0.49
  -5   3  -6   -0.14    1.26
   3   5   6    0.70    0.50
  -3  -5  -6   -0.13    0.91
   5  -3   6    0.78    1.05
   3   5  -6    2.77    1.17
  -5   3   6    1.85    1.09
  -3  -5   6    1.27    1.13
  -3  -5  -6    0.50    0.51
  -5   3  -6   -0.21    1.10
   3   5  -6    0.54    1.41
   3   5  -6    0.24    1.22
  -5   3  -6    1.19    1.14
  -5   3   6    0.30    1.21
   3   5   8   82.95    2.82
  -5   3   8   84.63    2.93
   3   5   8   86.07    2.76
  -5   3  -8   83.89    3.12
  -3  -5   8   82.24    3.25
   3   5   8   89.80    3.16
   5  -3  -8   79.58    2.93
   3   5   8   82.38    2.82
   5  -3  -8   83.09    2.45
   5  -3   8   85.59    3.18
  -3  -5  -8   82.49    2.77
  -5   3   8   79.82    2.98
   3   5  -8   81.85    3.12
  -3  -5   8   81.08    3.11
  -3  -5  -8   84.68    2.34
   5  -3   8   87.45    3.20
  -5   3  -8   83.19    3.00
   3   5  -8   78.75    3.25
  -3  -5   8   88.80    3.16
   3   5  -8   87.84    3.07
  -5   3   8   86.21    3.05
  -3  -5  10   12.29    1.82
  -5   3  10    7.47    1.51
  -5   3 -10    9.90    1.11
   3   5  10    9.84    1.27
  -5   3  10    7.28    1.40
   3   5  10    8.80    1.32
  -3  -5  10    6.94    1.78
   3   5  10    9.77    1.30
   3   5  10    8.37    1.47
   3   5 -10    8.66    0.70
   5  -3 -10    7.67    0.85
   5  -3  10   11.17    1.60
   3   5 -10    8.63    1.54
  -3  -5 -10    7.67    0.96
  -5   3  10    7.92    1.25
  -3  -5  10    7.83    1.45
  -5   3 -10    7.60    1.47
   3   5 -10    7.11    1.42
   5  -3  10   10.92    1.65
  -5   3 -10    8.03    1.61
   3   5 -10   10.72    1.90
  -5   3  12   17.58    1.86
   3   5  12   17.56    1.66
   3   5  12   18.53    1.70
   3   5  12   20.83    1.70
   3   5  12   17.12    1.88
   3   5  12   18.23    1.65
  -5   3 -12   18.16    1.98
   5  -3  12   19.01    2.04
  -3  -5 -12   16.45    1.31
   3   5 -12   21.34    2.05
  -3  -5  12   17.97    1.88
  -5   3  12   16.90    1.65
  -5   3 -12   15.21    1.85
   3   5 -12   16.60    1.74
   3   5  12   17.92    1.46
  -5   3 -12   24.49    1.38
   3   5  14   68.69    2.62
  -5   3  14   75.87    3.36
   3   5  14   67.27    2.89
  -3  -5  14   65.87    3.46
   3   5  14   67.03    2.94
   3   5  14   70.63    3.29
   3   5  14   65.09    2.87
   3   5  14   64.07    2.09
   5  -3  14   61.68    1.95
   5  -3  14   66.96    3.41
  -3  -5 -14   67.38    2.51
  -3  -5  14   59.82    3.22
  -5   3  14   62.24    2.87
  -5   3 -14   59.89    3.06
  -3  -5  14   63.80    3.28
  -5   3  14   67.11    3.31
  -5   3  14   70.12    3.59
   3   5  14   59.85    3.21
   3   5  16    1.78    1.27
  -5   3  16    1.36    0.96
  -5   3  16    1.89    1.90
  -3  -5  16   -1.18    1.97
  -3  -5  16    1.20    2.09
   3   5  16    0.75    1.84
   3   5  16    1.78    1.64
   3   5  16    2.26    1.89
  -3  -5  16    1.33    1.82
  -5   3  16    2.89    1.25
   3   5  16    1.98    0.72
   5  -3  16    2.17    1.93
  -5   3  16    1.70    1.58
   3   5 -16    3.25    1.71
  -5   3 -16    2.37    1.89
  -5   3  16    1.87    1.57
   5  -3  16    4.25    1.93
   3   5  16    3.55    1.87
  -5   3  16    3.91    2.18
  -5   3  16    2.12    1.88
  -3  -5  16    1.27    2.10
  -5   3  18   36.43    3.06
   3   5  18   35.74    2.57
  -5   3  18   30.39    1.99
  -3  -5  18   35.66    2.76
  -3  -5  18   29.65    3.07
  -5   3  18   30.03    2.85
  -5   3  18   33.61    2.65
   5  -3  18   33.78    3.08
  -3  -5  18   32.15    3.05
  -5   3 -18   31.42    2.14
   3   5 -18   31.77    2.74
  -5   3 -18   38.52    2.93
  -5   3  18   31.52    2.48
   3   5  18   32.41    2.63
   3   5  18   34.22    2.90
  -3  -5  18   30.88    3.19
  -5   3  18   28.06    3.07
   3   5  18   26.87    2.90
   5  -3  18   37.21    3.11
  -5   3  18   27.55    1.36
   3   5  20   43.31    3.15
   3   5  20   51.62    3.57
  -3  -5  20   36.86    3.68
  -3  -5  20   40.41    3.67
  -5   3  20   48.59    3.12
   5  -3  20   44.70    3.62
   3   5 -20   49.80    3.28
  -5   3 -20   55.50    3.45
  -5   3 -20   45.87    2.53
  -5   3  20   44.62    3.03
   3   5  20   47.17    2.97
   3   5  20   44.01    3.02
  -5   3  20   43.36    3.97
   3   5  20   39.75    3.40
  -3  -5  20   41.72    3.66
   5  -3  20   41.51    3.61
  -5   3  20   40.54    3.54
   5  -3  22   79.08    4.58
  -5   3  22   62.97    4.64
   3   5  22   64.18    4.67
  -3  -5  22   65.79    4.67
  -5   3  22   65.01    3.84
   3   5 -22   68.44    3.90
  -5   3 -22   74.63    3.18
  -5   3 -22   67.45    4.13
   3   5  22   65.56    4.21
  -3  -5  22   56.39    4.65
  -5   3  22   61.92    4.62
   3   5  22   66.05    3.83
   3   5  22   72.36    4.44
  -5   3  22   55.38    4.57
   2   5  -1   32.18    1.38
  -2  -5  -1   30.90    1.14
   2   5  -1   31.61    1.29
   5  -2   1   35.07    1.46
  -5   2  -1   32.37    1.46
  -2  -5  -1   34.43    1.48
   2   5   1   33.19    1.28
   5  -2  -1   33.51    1.17
   2   5   3  281.18    6.65
  -5   2   3  282.13    6.79
  -5   2  -3  275.07    6.79
   2   5   3  274.42    6.68
   5  -2   3  284.39    6.83
   2   5  -3  267.63    6.72
  -2  -5   3  275.24    6.73
   5  -2   3  268.09    6.75
   2   5  -3  275.45    6.79
  -2  -5   3  265.21    6.76
  -2  -5  -3  275.23    6.68
  -5   2   3  284.55    6.26
   5  -2  -3  245.12    6.59
   5  -2  -5  102.32    3.09
  -5   2  -5   92.60    3.00
  -5   2   5   98.93    3.03
   2   5  -5  100.29    3.03
   2   5   5   98.43    2.86
  -5   2  -5  100.54    3.22
  -2  -5  -5   99.78    2.73
   5  -2   5   94.81    3.10
  -5   2   5  100.46    3.08
   2   5  -5   97.17    3.15
  -2  -5   5  100.51    3.15
  -2  -5   5   97.31    3.17
   5  -2   5  105.71    3.19
  -2  -5  -5   93.69    2.72
  -5   2  -5   99.77    2.91
   5  -2  -5  100.30    2.93
   2   5   5  102.27    3.10
  -5   2   5  100.80    2.94
  -5   2   7 1001.34   22.60
   2   5   7  994.14   22.34
   5  -2   7  988.72   22.76
  -2  -5   7  979.09   22.82
  -5   2  -7  976.62   22.65
   5  -2  -7  992.22   21.97
   5  -2  -7  993.45   22.57
   2   5   7  984.05   22.77
  -2  -5  -7  962.76   22.46
   2   5  -7  984.87   22.14
  -5   2  -7  982.48   22.84
   5  -2   7  982.03   22.83
   5  -2  -7  977.02   22.68
  -2  -5  -7  958.70   22.36
   2   5   7  984.15   22.08
  -5   2   7  971.14   22.67
  -2  -5  -7  962.79   22.00
  -2  -5   7 1003.35   22.84
   2   5  -7  997.71   22.84
  -5   2  -7  986.56   22.57
   2   5  -7  991.57   22.86
  -5   2   7 1015.23   22.75
  -2  -5   7  991.56   22.70
   2   5  -7  983.70   22.65
  -5   2   9  367.71    9.15
  -2  -5   9  353.44    9.11
  -5   2  -9  355.68    8.54
   2   5   9  352.80    8.69
  -5   2   9  350.14    8.91
   2   5   9  346.22    8.64
  -5   2  -9  354.05    9.01
  -2  -5   9  345.09    9.19
   2   5   9  357.56    9.14
   2   5   9  344.34    8.72
   5  -2  -9  350.45    8.23
   2   5  -9  354.25    8.18
   5  -2   9  356.70    9.20
   5  -2  -9  364.68    8.99
  -2  -5  -9  348.47    8.32
  -5   2   9  355.86    8.88
   2   5  -9  361.83    9.19
  -2  -5   9  359.37    9.14
  -5   2  -9  354.14    8.97
   2   5  -9  352.69    8.93
   5  -2   9  352.35    9.07
  -5   2  -9  342.88    8.94
   2   5  -9  352.16    9.24
   2   5  11  369.92    8.90
  -5   2 -11  364.01    8.70
  -5   2  11  363.73    9.30
   2   5  11  375.20    9.03
   2   5  11  376.02    9.04
   2   5  11  353.22    9.49
   2   5  11  339.88    8.55
   5  -2 -11  334.28    8.27
   5  -2 -11  372.03    9.32
   2   5  11  365.86    9.03
   5  -2  11  361.01    9.57
  -2  -5 -11  353.59    8.65
   2   5 -11  373.52    9.59
  -5   2 -11  355.43    9.28
  -5   2  11  364.82    9.21
  -2  -5  11  368.45    9.53
   5  -2  11  364.62    9.48
   2   5 -11  355.63    9.21
   5  -2  11  379.78    9.42
  -2  -5  11  370.93    9.51
  -5   2  13    8.29    1.71
  -2  -5  13    9.87    1.72
   2   5  13    8.83    1.47
  -2  -5  13    7.00    1.83
   2   5  13    9.20    1.52
   2   5 -13    9.40    1.64
   2   5  13    8.33    1.38
   2   5  13    9.19    1.61
   2   5  13    8.98    0.89
   2   5  13   10.57    1.49
   5  -2 -13   10.85    1.62
   5  -2  13    9.62    1.84
   2   5 -13    8.01    1.75
  -5   2 -13   10.36    1.74
  -5   2  13    7.32    1.54
  -5   2  13   11.72    2.08
   2   5  13    9.57    1.22
   5  -2  15    8.92    2.13
  -2  -5  15    5.60    2.05
  -5   2  15    7.52    2.07
   2   5  15    7.54    1.28
  -5   2  15    6.45    0.88
  -5   2  15    8.24    1.93
   2   5  15    5.04    1.58
  -2  -5  15    7.72    2.04
   2   5  15    6.37    1.62
   2   5  15    6.35    1.53
   2   5  15    9.26    1.91
   5  -2  15    5.95    0.62
   5  -2 -15    5.11    1.62
   5  -2  15    7.96    2.06
   2   5  15    6.46    1.60
   2   5 -15    7.52    1.82
  -5   2  15    4.80    1.64
  -5   2 -15    8.15    1.82
  -5   2  15    6.70    2.08
   2   5  15    1.17    1.65
  -5   2  17  159.44    5.88
  -2  -5  17  162.83    5.86
   5  -2  17  162.99    5.81
   2   5  17  153.43    4.47
  -5   2  17  140.59    3.68
  -5   2  17  162.34    5.50
   2   5  17  144.72    5.61
   2   5  17  156.21    4.97
  -2  -5  17  154.92    5.85
  -5   2  17  152.63    5.26
   5  -2  17  161.94    5.75
   5  -2  17  171.22    5.68
  -5   2  17  157.52    6.06
   2   5 -17  148.43    5.30
  -5   2 -17  149.81    4.60
  -5   2  17  146.66    5.16
  -5   2 -17  148.47    5.28
   2   5  17  163.16    5.50
   2   5 -17  158.20    5.35
  -2  -5  17  151.95    5.96
   2   5  17  151.68    5.67
   2   5  19    5.33    1.87
   5  -2  19    4.22    2.39
  -2  -5  19    5.35    2.15
  -5   2  19    4.86    1.61
   5  -2  19    7.93    2.56
  -5   2  19    2.27    2.02
  -2  -5  19    4.19    2.54
   2   5 -19    0.29    2.02
  -5   2 -19    4.79    1.52
  -5   2 -19    1.61    2.13
   2   5  19    3.38    2.25
  -2  -5  19    4.74    2.59
   2   5  19    4.08    2.07
  -5   2  19    5.18    2.51
   2   5  19    4.93    1.95
   2   5  19    2.20    1.98
  -5   2  19    6.33    2.11
   5  -2  19    3.77    2.38
  -5   2  19    4.66    2.45
  -2  -5  19    1.36    2.44
  -2  -5  21    6.17    2.76
  -5   2  21    7.18    2.37
   5  -2  21    6.74    2.82
  -2  -5  21    5.99    2.89
   5  -2  21    6.26    2.66
   2   5  21    2.96    2.53
  -2  -5  21    4.62    2.74
  -5   2  21    4.85    2.77
  -5   2  21    8.48    2.90
   2   5  21    7.14    2.66
   2   5 -21    5.84    2.31
  -5   2 -21    7.15    1.67
  -5   2 -21    6.86    2.49
   2   5  21    8.14    2.52
  -5   2  21    3.90    2.98
   2   5  21    3.30    2.18
   2   5  21    5.49    2.34
  -5   2  23   25.82    3.09
  -5   2 -23   22.76    3.09
   2   5 -23   22.22    2.86
   2   5  23   26.88    3.01
   5  -2  23   23.92    3.56
   2   5  23   27.60    3.37
  -5   2  23   24.07    3.60
   2   5  23   25.16    3.57
  -5   2  23   19.66    3.75
   5  -2  23   28.56    3.67
  -5   2  23   26.87    3.78
  -2  -5  23   28.93    3.82
   2   5  23   25.20    3.74
  -2  -5  23   25.50    3.89
  -1  -5   0  280.52    6.76
   1   5   0  287.28    6.58
  -1  -5   0  272.22    6.56
   5  -1   0  285.27    6.65
  -1  -5  -2   10.20    1.11
   1   5   2    8.61    1.02
   5  -1   2   10.85    1.04
  -5   1   2    9.60    1.05
   1   5  -2    9.22    1.06
  -5   1  -2   10.57    1.24
   5  -1   2   10.12    1.15
   1   5   2    9.91    0.99
   1   5  -2   10.63    1.12
  -1  -5  -4  180.23    4.71
   1   5  -4  177.86    4.56
   5  -1  -4  179.03    4.68
  -5   1  -4  169.47    4.78
  -1  -5  -4  176.13    4.29
   5  -1  -4  180.55    4.76
  -5   1   4  183.28    4.75
  -1  -5   4  179.06    4.77
   1   5  -4  189.11    4.81
  -1  -5   4  182.40    4.78
   1   5  -4  182.54    4.79
  -1  -5  -4  182.21    4.31
   5  -1   4  179.27    4.79
  -5   1  -4  180.41    4.46
  -5   1   4  169.81    4.51
   1   5   4  181.16    4.71
  -1  -5   6   37.47    1.79
   1   5  -6   33.85    1.75
   5  -1  -6   36.10    1.88
  -5   1   6   38.62    1.82
  -5   1  -6   36.79    1.63
   1   5   6   38.88    1.87
  -5   1   6   40.05    1.69
   1   5   6   37.78    1.34
  -1  -5   6   39.69    1.99
   5  -1   6   39.36    1.88
  -5   1  -6   39.81    1.79
   5  -1  -6   31.62    1.64
  -1  -5  -6   33.72    1.41
   1   5  -6   36.69    1.36
   5  -1   6   36.84    1.87
  -5   1  -6   36.20    1.90
   5  -1  -6   37.05    1.89
  -5   1   6   34.85    1.74
  -1  -5   6   36.79    1.90
   1   5  -6   39.30    1.89
   1   5  -6   38.48    1.96
   5  -1  -6   35.74    1.21
  -5   1  -6   38.52    1.70
  -5   1   8   14.58    1.66
  -1  -5   8   13.87    1.54
  -5   1  -8   14.16    1.25
  -5   1   8   17.40    1.32
   1   5   8   16.07    1.09
  -1  -5   8   16.38    1.74
   5  -1   8   15.91    1.67
  -5   1  -8   13.36    1.47
   1   5   8   13.62    1.09
   1   5   8   13.87    1.42
   1   5  -8   14.94    0.88
   1   5   8   14.44    1.05
   5  -1   8   17.49    1.65
  -5   1  -8   16.95    1.69
   1   5   8   16.66    0.98
  -5   1   8   15.23    1.39
   5  -1  -8   16.13    1.49
  -1  -5   8   16.24    1.59
   1   5  -8   15.00    1.53
   1   5  -8   13.22    1.80
   5  -1  -8   14.25    0.95
   1   5  -8   13.05    1.50
  -5   1   8   15.45    1.72
  -5   1  -8   15.89    1.46
  -5   1  10  183.31    5.47
   5  -1  10  191.50    5.35
  -1  -5  10  180.07    5.37
   1   5  10  187.09    4.92
  -5   1 -10  183.08    4.82
  -5   1  10  177.63    5.21
   1   5  10  186.52    5.45
   1   5  10  177.06    4.89
   5  -1 -10  177.35    4.65
  -1  -5  10  179.33    5.55
   1   5  10  178.90    4.93
   5  -1 -10  181.85    4.36
   1   5  10  178.91    4.61
   1   5  10  188.49    4.96
   5  -1  10  184.94    5.44
   5  -1 -10  175.02    5.23
   1   5 -10  181.09    5.45
  -1  -5  10  184.35    5.43
  -5   1  10  186.21    5.28
  -5   1 -10  183.14    5.22
   1   5 -10  177.71    5.26
   5  -1  10  186.07    5.38
   1   5 -10  173.09    5.54
  -5   1  10  189.56    5.65
   1   5  12   38.70    1.79
  -5   1 -12   39.12    1.75
  -5   1  12   33.05    2.12
   1   5  12   37.70    2.30
   1   5  12   37.06    1.94
   1   5  12   39.65    1.96
   1   5  12   39.53    1.92
   1   5  12   40.30    1.47
   5  -1  12   37.77    2.39
   1   5  12   36.92    1.93
   5  -1 -12   37.21    2.20
   1   5 -12   40.08    2.46
  -1  -5  12   39.83    2.33
  -5   1 -12   34.00    2.12
  -5   1  12   33.90    2.16
   1   5 -12   35.36    2.25
   5  -1  12   38.22    2.35
   5  -1  12   35.07    2.27
   1   5  14   64.46    2.52
  -5   1  14   65.73    1.93
  -5   1  14   70.14    3.12
   1   5  14   66.47    3.22
   1   5  14   71.23    2.91
  -1  -5  14   70.94    3.50
   1   5  14   70.88    2.73
   1   5  14   69.40    3.40
   5  -1  14   70.02    3.42
   1   5  14   65.71    2.87
   5  -1 -14   70.50    3.08
   1   5 -14   64.63    3.27
  -5   1 -14   65.18    2.99
  -5   1  14   69.46    3.12
   1   5  14   63.24    2.77
  -5   1  14   69.90    3.57
  -5   1  14   73.54    3.39
  -1  -5  14   67.50    3.30
  -5   1  16    1.93    1.93
   1   5  16    1.08    1.60
   1   5 -16   -0.12    1.75
  -1  -5  16    2.00    2.23
   1   5  16   -0.40    1.89
   5  -1  16   -1.53    2.14
  -5   1  16    1.46    1.93
  -1  -5  16    0.15    1.93
   5  -1  16   -0.73    1.93
   1   5  16    0.97    1.54
  -1  -5  16    2.66    2.06
   5  -1 -16    0.36    1.64
   1   5 -16    1.89    1.80
  -5   1 -16    1.64    1.25
  -5   1 -16    0.24    1.69
  -5   1  16    0.72    1.67
   5  -1  16   -0.67    1.93
   1   5  16    1.85    1.41
   1   5  16    0.15    1.88
   1   5  16    0.32    1.78
   1   5  16   -0.28    1.56
  -5   1  16    4.20    2.19
   5  -1  16    0.81    1.84
   1   5  16   -0.07    1.15
  -5   1  18    2.33    2.21
   5  -1  18    0.15    2.13
   1   5  18    3.18    1.63
  -5   1  18   -1.70    2.12
  -1  -5  18    2.32    2.32
   5  -1  18   -0.48    2.24
  -1  -5  18   -1.91    2.33
   5  -1 -18   -1.20    1.91
  -1  -5  18   -1.91    2.21
   1   5  18   -0.49    1.81
   5  -1  18   -0.33    2.32
  -5   1  18   -0.14    1.91
  -5   1 -18    0.99    1.36
   1   5 -18   -0.79    1.90
  -5   1  18    1.21    1.94
  -5   1 -18    3.72    2.03
   1   5  18    1.12    1.20
   1   5  18    0.77    2.10
   1   5  18    0.37    1.86
   5  -1  18    0.15    2.05
  -5   1  18    4.23    2.18
  -1  -5  20   28.44    3.43
   1   5  20   26.20    3.10
   5  -1  20   29.76    3.18
  -1  -5  20   25.25    3.16
  -5   1  20   29.87    3.32
   5  -1  20   26.95    3.25
  -5   1  20   33.61    2.91
   5  -1  20   31.98    3.13
  -1  -5  20   32.33    3.41
  -5   1 -20   26.74    2.01
   1   5 -20   25.21    2.67
  -5   1 -20   31.58    2.83
  -5   1  20   29.55    3.34
   1   5  20   28.90    3.15
   1   5  20   32.46    2.35
   1   5  20   27.45    3.12
   1   5  20   24.06    2.51
  -5   1  20   30.04    3.50
  -5   1  20   25.42    2.72
   5  -1  20   30.84    3.20
   1   5  20   33.86    2.77
  -5   1  22    0.51    2.45
  -5   1 -22    6.78    2.44
   1   5 -22    7.90    2.40
   1   5  22    3.98    2.35
   5  -1  22    2.69    2.78
  -5   1  22   12.13    3.15
   1   5  22    7.96    2.87
  -5   1  22    1.55    3.00
   1   5  22   10.68    2.87
   1   5  22   13.80    3.01
   5  -1  22    3.25    2.89
  -1  -5  22    7.24    3.05
  -1  -5  22    9.12    3.15
  -5   1  22    4.67    2.86
   5   0   1   70.70    2.14
   0   5   1   69.49    2.14
   0   5  -1   68.73    2.14
   5   0  -1   71.16    2.17
  -5   0   1   67.31    2.10
   0   5  -1   68.97    2.12
  -5   0  -1   65.90    2.21
   0  -5   1   72.59    2.19
   0  -5  -1   69.75    2.18
   0   5   1   74.10    2.23
   5   0   3  204.30    5.24
   0   5  -3  202.15    5.05
   0   5   3  208.27    5.11
  -5   0  -3  204.56    4.83
  -5   0   3  211.67    5.23
   5   0  -3  206.71    5.23
   0   5  -3  206.18    5.23
   0   5  -3  205.19    5.24
  -5   0  -3  206.26    5.26
   5   0   3  204.67    5.25
   0   5  -3  199.19    4.96
  -5   0   3  207.71    4.95
   0  -5  -3  207.99    5.19
   0   5   3  201.44    5.18
  -5   0  -5   10.28    1.13
  -5   0   5   11.98    1.01
   0   5   5   13.23    1.27
   5   0   5    8.64    1.31
   0  -5   5   12.46    1.32
   0   5   5   11.80    0.71
   0   5  -5   11.60    1.42
   0  -5  -5    9.77    1.28
   5   0  -5    9.11    1.00
   5   0   5   10.67    1.27
   0   5   5   12.41    0.98
   0   5  -5   10.58    0.90
  -5   0  -5    9.64    1.32
   5   0  -5   11.96    1.35
  -5   0   5   10.15    1.22
   0   5  -5    9.72    1.26
  -5   0   5   10.99    1.39
  -5   0  -5   11.94    1.05
   0  -5   5   10.66    1.21
  -5   0  -5    8.89    1.10
   5   0  -5   11.78    1.31
   0  -5   5   11.50    1.40
  -5   0  -7   54.27    2.02
   0   5   7   57.01    2.28
  -5   0   7   55.92    2.06
   5   0   7   60.61    2.43
   0   5   7   55.46    1.79
   5   0   7   55.60    2.29
   0  -5   7   58.41    2.52
  -5   0  -7   58.38    2.20
  -5   0   7   52.56    2.46
   0   5   7   56.96    1.87
  -5   0  -7   53.51    2.34
   0   5   7   54.64    1.81
   5   0   7   56.04    2.31
   5   0  -7   58.40    2.35
   0   5   7   56.41    1.83
  -5   0   7   57.44    2.30
   0   5   7   54.40    1.66
   0  -5   7   60.01    2.39
   0   5  -7   60.42    2.44
   0   5  -7   60.31    2.53
   0   5  -7   57.61    2.41
   5   0   7   53.50    2.13
   5   0  -7   52.08    1.78
  -5   0   7   57.94    2.41
   0  -5   7   55.68    2.29
   5   0  -7   51.71    2.36
  -5   0  -9   16.18    1.31
   0   5   9   17.51    1.53
  -5   0   9   17.02    1.45
  -5   0  -9   13.65    1.36
   0  -5   9   14.40    1.60
   0   5   9   15.73    1.09
   0   5   9   17.24    0.97
   5   0   9   13.64    1.63
  -5   0  -9   14.71    1.63
   0   5   9   16.00    1.09
   5   0  -9   16.52    1.58
  -5   0   9   16.68    1.50
   0   5   9   16.01    1.06
   0   5  -9   15.43    1.63
   0  -5   9   17.68    1.88
   5   0   9   15.80    1.65
   5   0   9   15.16    1.53
   5   0  -9   16.26    1.12
   0   5  -9   15.29    1.85
  -5   0   9   16.79    1.92
   0   5  -9   14.50    1.62
  -5   0   9   16.36    1.82
   0  -5   9   16.06    1.72
   5   0   9   12.70    1.48
   0   5  11    0.24    0.85
  -5   0  11    0.17    1.19
   0   5  11    0.62    1.32
   5   0 -11    0.30    0.42
   0   5  11    0.59    0.63
   0   5  11    1.13    0.96
   5   0  11    0.10    1.35
   5   0 -11    0.09    1.36
  -5   0 -11    0.78    1.19
  -5   0  11    0.09    1.31
   0   5 -11    0.63    1.32
   0   5  11    0.12    0.94
   5   0  11    0.09    1.42
   5   0 -11   -0.15    0.98
   0   5 -11    0.26    1.42
  -5   0 -11   -0.16    1.02
   0   5 -11    0.75    1.60
   5   0  11    0.71    1.38
   5   0  11    0.59    1.44
   0  -5  11   -0.28    1.49
   0  -5  13    2.08    1.60
   5   0  13    5.86    1.61
   0   5  13    5.01    1.27
  -5   0 -13    2.77    0.97
   5   0 -13    6.46    1.53
  -5   0 -13    4.69    1.46
  -5   0  13    4.21    1.49
   0   5 -13    6.25    1.75
   0   5  13    4.79    1.10
   0   5  13    4.32    1.65
  -5   0  13    4.31    1.45
   5   0  13    5.67    1.55
   0  -5  13    6.16    1.80
   0   5  13    4.29    1.22
  -5   0  13    5.08    1.89
   0   5  13    4.09    1.13
  -5   0  13    3.70    0.50
   0   5  15   -0.57    1.16
   0   5  15   -1.37    1.57
   5   0 -15    1.52    1.65
  -5   0 -15   -0.52    1.07
  -5   0  15   -0.24    1.65
   0   5 -15    0.82    1.79
  -5   0 -15    1.48    1.54
   5   0  15    0.87    1.86
   0  -5  15   -0.14    1.77
  -5   0  15    2.57    1.90
   0  -5  15    2.45    2.05
  -5   0  15   -0.70    1.72
   0   5  15    1.24    1.71
   0   5  15    0.57    1.17
   5   0  15   -0.50    1.75
  -5   0  15    0.49    1.91
   0   5  15   -0.81    1.39
   0  -5  15   -0.44    1.92
   5   0  15   -0.94    1.75
   0   5  15    1.95    1.42
  -5   0  17    9.92    2.10
   5   0  17   13.42    2.28
   0   5  17    9.31    2.25
   0   5  17   10.25    1.50
   0  -5  17   12.16    2.53
   0  -5  17    9.79    2.15
  -5   0  17   10.54    2.19
   5   0  17   15.75    2.41
   0   5  17   13.09    1.90
   5   0  17    7.52    2.22
   0  -5  17   12.78    2.53
  -5   0 -17   10.68    1.44
   0   5 -17    8.36    1.89
   0   5 -17   10.07    2.18
   5   0 -17    8.98    2.04
  -5   0 -17    8.11    1.86
  -5   0  17   11.96    2.11
  -5   0  17   12.39    2.48
   0   5  17    9.69    1.78
   0   5  17    7.79    2.13
   5   0  17   13.67    2.26
   0   5  17   11.91    1.41
   5   0  19    9.23    2.38
   0   5  19   10.75    1.64
   0  -5  19   11.52    2.45
   0   5  19    3.98    2.37
   0  -5  19    7.60    2.72
  -5   0  19    8.51    2.54
   5   0  19    7.05    2.61
  -5   0  19    7.71    2.30
   5   0 -19    8.11    2.12
   0  -5  19    9.17    2.69
   5   0  19    9.00    2.55
   0   5  19   10.23    2.08
  -5   0 -19    6.01    1.41
   0   5 -19    9.26    2.57
   0   5 -19   10.52    2.11
  -5   0 -19    7.56    2.13
   5   0  19   10.18    2.58
   0   5  19    9.17    2.08
  -5   0  19    8.64    2.20
  -5   0  19    7.85    2.34
  -5   0  19    8.09    2.57
   0   5  19    7.12    2.37
   5   0  19    5.12    2.36
  -5   0  19    9.25    2.64
   0   5  19   12.52    2.44
  -5   0 -21    0.14    2.18
   0   5 -21    0.14    2.11
   0   5  21    1.54    2.46
  -5   0  21    5.00    2.85
   0  -5  21   -2.02    2.67
   5   0  21    1.32    2.35
   0  -5  21   -1.08    2.68
  -5   0  21   -1.62    2.69
   0   5  21   -1.59    2.55
   5   0  21    2.85    2.71
   5   0  21   -1.72    2.67
   0   5  21    0.55    2.10
   0   5  21    1.70    2.18
  -5   0  21   -0.68    2.46
   0  -5  21    1.20    2.70
   5   0 -21    5.05    2.25
   0   5  21    1.60    2.43
  -5   0  21    5.62    2.89
   0   5 -23   12.06    2.52
   0   5  23   10.20    3.27
   0   5  23    8.42    2.58
   5   0  23   11.71    2.86
  -5   0  23   10.57    2.94
   5   0  23   13.91    3.26
   0  -5  23   11.78    3.34
  -5   0  23   13.53    3.54
   0   5  23   13.86    3.28
   0  -5  23   10.73    3.47
  -5   0  23   14.94    3.33
   0   5  23   20.40    3.35
   1  -5   0  109.68    3.03
  -1   5   0  111.47    3.01
  -1   5   0  103.35    3.03
   1  -5   0  109.93    3.01
  -5  -1   0  115.01    2.91
   5   1   0  108.38    2.90
   1  -5  -2   40.74    1.75
   5   1  -2   43.55    1.24
  -1   5   2   43.66    1.71
  -5  -1  -2   40.80    1.77
   1  -5   2   42.88    1.64
   5   1   2   44.57    1.70
   1  -5  -2   43.73    1.67
  -1   5   2   42.33    1.63
   1  -5   2   43.30    1.64
  -1   5  -2   39.68    1.54
  -1   5  -2   43.23    1.29
  -5  -1   2   41.35    1.62
   5   1  -2   41.90    1.70
  -5  -1  -2   43.04    1.71
  -5  -1   2   41.76    1.51
  -5  -1  -4  183.77    4.73
   1  -5  -4  188.53    4.85
  -5  -1   4  186.42    4.46
  -1   5   4  183.87    4.81
  -5  -1  -4  186.17    4.86
   5   1   4  186.19    4.84
  -1   5  -4  187.01    4.91
  -5  -1  -4  178.55    4.52
   5   1   4  189.81    4.86
  -1   5   4  185.09    4.64
  -1   5  -4  184.67    4.59
   1  -5   4  176.29    4.58
   5   1   4  180.11    4.46
   5   1  -4  184.84    4.87
  -1   5  -4  193.44    4.90
   5   1  -4  174.80    4.85
   1  -5   4  179.42    4.58
  -5  -1   4  183.17    4.81
   1  -5   6   62.52    2.51
   1  -5   6   66.98    2.33
   5   1  -6   66.18    2.50
  -5  -1   6   65.36    2.49
  -5  -1  -6   65.12    2.23
  -1   5   6   68.18    2.42
  -5  -1   6   64.11    2.10
   5   1   6   66.00    2.45
  -5  -1  -6   64.85    2.21
  -1   5  -6   66.99    2.55
   1  -5  -6   61.83    2.42
   5   1   6   64.25    2.43
  -1   5   6   61.96    2.03
   1  -5   6   64.81    1.99
  -5  -1  -6   64.59    2.43
  -1   5   6   63.09    2.06
  -1   5   6   63.70    1.85
   5   1  -6   66.44    2.45
  -1   5   6   62.32    1.83
  -1   5  -6   63.17    2.42
  -1   5  -6   62.07    2.46
   5   1   6   68.11    2.24
  -5  -1   6   63.46    2.49
  -5  -1  -8   14.57    1.27
   5   1  -8   11.77    1.61
  -5  -1   8   12.50    1.25
  -1   5   8   14.70    1.37
   5   1   8   14.89    1.55
   5   1   8   12.12    1.56
   5   1   8   13.42    1.57
  -1   5   8   12.87    0.92
  -1   5   8   11.91    0.91
  -1   5   8   14.17    1.01
  -5  -1  -8   12.53    1.51
   5   1  -8   12.20    1.50
  -1   5   8   11.88    1.05
  -5  -1   8   11.59    1.40
  -1   5  -8   11.20    1.41
  -5  -1   8   11.42    1.64
  -1   5  -8   12.59    1.52
   5   1   8   16.41    1.49
  -1   5  -8   13.61    1.63
   5   1  -8   11.50    1.10
   1  -5   8   10.08    1.38
  -5  -1   8   10.97    1.74
   1  -5   8   14.29    1.72
   5   1   8   13.09    1.33
  -1   5 -10   43.07    1.28
  -5  -1 -10   44.24    1.92
  -1   5  10   43.77    2.25
  -5  -1  10   43.39    2.10
   5   1  10   39.21    2.27
   1  -5  10   45.22    2.54
   5   1  10   42.20    2.23
   5   1  10   44.22    2.18
  -1   5  10   43.73    1.72
  -1   5 -10   48.38    2.57
   5   1  10   41.53    2.27
  -1   5  10   44.80    1.80
   5   1 -10   45.08    2.24
  -1   5  10   45.02    1.83
  -5  -1 -10   43.23    2.01
  -1   5 -10   39.85    2.30
  -1   5  10   43.73    1.70
  -5  -1  10   40.15    2.21
   1  -5  10   41.78    2.24
  -5  -1  10   46.42    2.48
   5   1  10   48.83    2.29
   5   1 -10   41.51    1.80
  -5  -1  10   39.88    2.46
  -1   5 -10   43.79    2.23
  -1   5  10   41.66    1.69
   5   1  10   45.97    2.35
  -5  -1  12   16.80    1.71
   5   1  12   20.37    1.83
  -1   5  12   17.69    1.24
   5   1  12   17.85    1.83
   1  -5  12   17.84    2.00
   5   1  12   17.39    1.91
  -1   5  12   16.71    1.36
   5   1 -12   17.62    1.75
  -5  -1 -12   16.33    1.11
  -5  -1 -12   16.26    1.56
  -5  -1  12   16.69    1.76
  -1   5  12   18.45    1.33
  -1   5 -12   18.62    1.90
   5   1 -12   15.29    1.41
  -1   5 -12   13.00    1.84
   5   1  12   16.70    1.83
   5   1  12   18.46    1.95
  -1   5  12   15.67    1.30
  -1   5  12   21.21    1.86
  -5  -1  14  108.67    4.50
   1  -5  14  105.86    4.27
  -1   5  14  119.45    3.54
  -5  -1  14  117.08    4.20
  -1   5  14  116.39    4.43
   5   1 -14  110.60    3.68
   1  -5  14  110.74    4.56
  -1   5  14  112.64    3.61
   5   1  14  114.55    4.27
   1  -5  14  115.43    4.56
   5   1  14  114.56    4.39
  -1   5  14  120.04    3.91
   5   1 -14  120.29    4.25
  -5  -1 -14  115.51    3.33
  -1   5 -14  116.40    4.44
  -5  -1  14  112.32    4.28
  -5  -1 -14  123.34    4.03
  -5  -1  14  117.95    4.66
  -1   5  14  113.29    3.67
  -1   5 -14  113.30    4.55
  -1   5  14  117.98    4.60
  -1   5  16   -0.43    1.16
  -1   5  16   -3.04    2.06
   5   1  16   -1.11    1.97
  -1   5  16   -0.24    1.16
  -5  -1  16   -0.86    1.94
   5   1  16    2.29    1.89
  -1   5  16   -1.18    1.87
   1  -5  16   -1.42    2.17
   5   1  16   -1.38    1.85
  -1   5  16   -1.03    1.45
   5   1 -16    0.63    1.74
  -5  -1 -16   -0.56    1.10
  -5  -1  16    0.13    1.81
  -5  -1 -16   -0.74    1.61
  -1   5 -16    2.30    1.85
   5   1  16    0.29    1.90
  -1   5  16   -0.16    1.43
  -5  -1  16   -0.70    1.99
   5   1  16   -1.79    1.89
  -5  -1  16   -0.33    1.97
   1  -5  16   -1.04    1.83
   1  -5  16   -0.65    2.12
   5   1  16    2.10    1.91
  -5  -1  18   13.18    2.40
   5   1  18   14.74    2.45
  -1   5  18   16.44    1.69
  -1   5  18   11.71    2.37
   1  -5  18   13.36    2.73
   5   1  18    9.76    2.49
   1  -5  18   15.52    2.60
  -5  -1  18   17.23    2.76
  -1   5  18   18.48    2.13
   1  -5  18   13.87    2.64
   5   1  18   15.54    2.52
  -5  -1 -18   16.39    1.53
  -1   5 -18   14.36    2.46
  -1   5 -18   17.35    2.12
   5   1 -18    9.73    2.19
  -5  -1  18   14.40    2.38
  -5  -1 -18   15.36    2.14
  -1   5  18   15.57    1.51
   5   1  18   21.89    2.58
  -5  -1  18   10.94    2.52
  -1   5  18   13.30    2.55
   5   1  18   17.91    2.46
  -5  -1  18   11.69    2.65
   5   1  20    6.80    2.65
   1  -5  20   11.54    3.02
  -5  -1  20    9.32    2.70
   1  -5  20    8.83    2.69
  -1   5  20    9.84    2.61
   5   1 -20   12.98    2.35
  -1   5 -20   10.13    2.61
  -1   5 -20   13.09    2.26
  -5  -1 -20   10.11    2.28
  -5  -1  20    8.68    2.76
  -1   5  20    7.42    2.53
   1  -5  20   12.92    2.82
  -5  -1  20   11.91    2.65
  -1   5  20    6.51    2.14
  -1   5  20    9.75    2.16
  -5  -1  20    4.14    2.38
   5   1  20    6.15    2.58
   5   1  20   12.47    2.55
  -1   5  20    8.54    2.86
   5   1  20   13.40    2.56
  -1   5  22    2.48    2.21
   5   1 -22   10.00    2.45
  -5  -1  22    7.85    2.82
  -1   5 -22    0.42    2.08
  -5  -1  22    0.24    2.96
  -1   5  22    1.04    2.82
  -1   5  22    6.87    3.00
  -5  -1  22    2.70    3.03
   5   1  22    0.24    2.60
  -1   5  22    5.57    2.76
   1  -5  22    2.11    2.93
   5   1  22   -1.18    2.76
   1  -5  22    1.60    2.79
  -1   5  22    0.84    2.24
   5   1  22    8.12    2.74
   5   2  -1  553.00   12.87
   5   2   1  552.87   12.69
   2  -5   1  545.56   12.85
   5   2  -1  561.84   12.65
  -2   5  -1  564.78   12.88
  -5  -2   1  553.13   12.83
  -5  -2  -1  577.67   12.93
  -2   5  -1  564.30   12.91
   2  -5  -1  560.33   12.92
   2  -5   1  568.77   12.91
   2  -5   1  557.69   12.80
  -2   5   1  568.35   12.92
   5   2   3 3500.53   78.30
  -5  -2  -3 3512.84   78.30
   2  -5  -3 3518.73   78.34
  -2   5   3 3504.40   78.36
  -5  -2   3 3477.89   77.90
  -5  -2  -3 3458.43   78.32
  -5  -2  -3 3478.67   78.36
   5   2  -3 3533.76   77.89
   5   2   3 3507.98   78.38
   2  -5   3 3521.01   78.22
  -2   5   3 3554.81   78.25
   2  -5  -3 3564.28   78.25
  -5  -2   3 3578.30   78.25
  -2   5  -3 3543.12   78.37
   5   2  -3 3586.28   78.37
   2  -5   3 3537.02   78.01
   2  -5   3 3551.80   78.18
   5   2  -3 3544.52   78.26
   2  -5   5  262.61    6.37
   5   2  -5  263.46    6.68
  -5  -2  -5  264.78    6.52
   5   2   5  261.46    6.50
  -5  -2   5  266.21    6.23
   2  -5  -5  260.21    6.64
  -2   5   5  268.86    6.64
   5   2   5  262.96    6.60
  -5  -2  -5  266.07    6.62
  -5  -2  -5  266.19    6.27
  -2   5  -5  251.99    6.66
   5   2   5  257.89    6.61
   2  -5  -5  261.54    6.04
  -2   5   5  263.45    6.03
  -2   5   5  259.97    6.36
   2  -5  -5  255.20    6.37
   2  -5   5  251.45    6.32
  -5  -2  -5  254.50    6.57
   5   2  -5  269.12    6.70
  -2   5  -5  264.73    6.70
  -2   5  -5  263.31    6.68
  -5  -2   5  254.66    6.63
   5   2  -5  267.10    6.68
   5   2   5  256.34    6.31
  -5  -2   7  950.78   21.38
   2  -5   7  895.97   21.34
   2  -5   7  927.73   21.10
   5   2  -7  923.85   21.32
  -5  -2  -7  898.15   21.02
   5   2   7  917.25   21.04
  -2   5   7  930.71   21.32
   5   2   7  937.43   21.23
   5   2   7  931.36   20.95
  -2   5  -7  921.42   21.37
  -5  -2   7  910.19   20.93
   5   2   7  904.49   21.26
   2  -5  -7  927.50   21.30
   2  -5   7  924.40   21.47
  -2   5   7  918.45   20.72
   2  -5   7  901.14   20.75
  -2   5   7  912.97   21.02
  -5  -2  -7  902.38   21.23
   5   2  -7  918.01   21.30
  -5  -2   7  930.47   21.34
  -2   5  -7  917.55   21.35
  -2   5  -7  906.12   21.33
  -2   5  -7  908.64   21.29
  -5  -2   7  905.93   21.34
   5   2   7  911.82   21.04
   5   2   7  928.15   20.51
  -2   5   9   -0.43    1.17
  -5  -2  -9    0.66    0.99
   5   2   9   -1.15    1.31
  -2   5   9   -0.23    0.80
  -2   5  -9    0.32    1.35
   5   2   9   -1.61    1.23
  -2   5   9    0.04    0.74
  -5  -2   9    0.80    1.03
   2  -5   9   -0.09    0.72
  -2   5   9    1.15    0.83
  -5  -2  -9    0.40    1.20
   2  -5   9    0.29    1.32
  -5  -2  -9   -0.31    0.55
  -2   5   9   -0.06    0.94
   5   2  -9    1.16    1.28
  -5  -2   9   -0.52    1.22
  -2   5   9    0.04    0.75
  -2   5  -9   -0.09    1.34
  -2   5  -9    0.52    1.42
   5   2  -9    0.58    1.05
  -5  -2   9   -0.91    1.53
   5   2   9    2.38    1.23
  -5  -2   9   -0.26    1.48
   2  -5   9   -0.09    1.61
   5   2   9    0.50    1.06
   2  -5   9    0.51    1.33
   2  -5  11  277.79    7.49
  -2   5 -11  275.92    6.45
  -2   5  11  270.04    7.58
   5   2  11  277.12    7.48
   5   2  11  274.83    7.49
  -5  -2  11  272.85    7.26
  -2   5  11  276.44    6.80
   2  -5  11  274.66    7.73
  -2   5  11  272.24    7.04
  -5  -2 -11  272.27    6.51
   5   2 -11  277.05    7.55
  -2   5  11  273.55    6.95
  -2   5 -11  271.78    7.66
  -5  -2  11  261.36    7.51
  -5  -2 -11  269.97    7.08
   5   2  11  286.55    7.33
  -2   5 -11  276.15    7.52
   5   2  11  272.33    7.43
  -2   5  11  273.63    6.81
   5   2 -11  273.33    7.03
   5   2  11  285.92    7.50
  -2   5 -11  274.83    7.73
  -5  -2  13  544.37   14.41
  -5  -2 -13  565.96   13.14
  -2   5  13  579.47   13.80
   2  -5  13  583.64   14.61
   5   2 -13  590.26   14.26
  -5  -2  13  554.70   14.30
  -5  -2 -13  549.62   13.75
  -2   5 -13  569.25   14.36
  -2   5  13  572.97   13.63
  -2   5  13  569.15   14.40
   5   2  13  585.37   14.10
   5   2  13  563.04   14.10
   5   2 -13  568.34   13.69
  -2   5  13  569.20   13.49
  -5  -2  13  580.62   14.67
  -5  -2  13  567.77   14.03
  -2   5  13  574.18   13.47
   5   2  13  564.69   14.21
  -2   5  15  356.43    8.62
  -2   5  15  359.31    9.80
  -5  -2  15  357.18    9.48
   5   2 -15  356.49    8.98
   5   2  15  353.57    9.58
  -2   5  15  350.23    8.76
  -2   5  15  357.73   10.09
  -5  -2 -15  343.30    8.40
  -2   5  15  344.53    9.12
   2  -5  15  339.60    9.94
   5   2 -15  343.57    9.50
  -5  -2  15  346.94    9.60
  -2   5  15  347.10    8.93
  -2   5 -15  337.24    9.70
  -5  -2 -15  344.47    9.11
  -5  -2  15  340.80   10.08
   5   2  15  338.38    9.65
  -2   5  15  349.77    8.80
   2  -5  15  336.39    9.67
  -5  -2  15  347.80    9.92
   2  -5  15  334.94    9.82
  -2   5  15  352.51    9.89
  -2   5  17   27.02    2.82
  -5  -2  17   27.69    2.53
   5   2  17   30.38    2.77
   5   2  17   36.31    2.75
  -2   5  17   25.92    1.87
   2  -5  17   27.73    2.73
  -5  -2  17   34.45    2.96
   2  -5  17   30.44    3.06
  -2   5  17   32.42    2.74
  -2   5  17   31.65    2.25
   2  -5  17   35.40    2.95
   5   2 -17   27.74    2.49
  -2   5 -17   30.33    2.79
  -5  -2 -17   32.47    2.36
  -5  -2  17   30.06    2.67
   5   2  17   30.01    2.78
  -5  -2  17   30.54    3.08
  -2   5  17   28.20    1.72
   5   2  17   29.77    2.65
   5   2  17   32.76    2.74
  -5  -2  17   31.18    3.00
  -2   5  17   34.78    3.05
   5   2  17   30.43    2.70
   2  -5  19    5.39    2.42
  -2   5  19   13.02    2.54
   5   2  19   11.47    2.51
   2  -5  19    9.78    2.51
  -5  -2  19    4.26    2.41
  -2   5  19    8.69    2.00
  -5  -2  19    9.13    2.42
   2  -5  19    6.67    2.66
  -5  -2 -19    6.02    1.95
  -2   5 -19    4.96    1.89
   5   2 -19    8.16    2.21
  -2   5 -19    5.67    2.24
  -5  -2  19    6.20    2.54
  -2   5  19    8.02    1.61
   5   2  19    5.92    2.26
  -5  -2  19    6.29    2.24
  -2   5  19    9.12    1.38
   5   2  19    7.87    2.37
  -5  -2  19   11.25    2.37
   5   2  19    8.51    2.29
  -2   5  19   13.19    2.65
  -2   5  21   -0.28    2.07
  -5  -2  21    4.53    2.70
   2  -5  21    5.65    2.81
  -5  -2  21    0.23    2.50
  -2   5  21    2.62    2.62
  -2   5 -21    3.08    2.51
   5   2 -21   -1.92    2.29
  -2   5 -21    0.78    1.91
   5   2  21    1.96    2.41
   5   2  21   -1.45    2.66
  -5  -2  21   -3.00    2.88
   2  -5  21    1.98    2.79
  -2   5  21   -0.68    2.64
   2  -5  21   -0.64    2.42
  -2   5  21   -5.67    2.75
   5   2  21    0.49    2.30
  -5  -2  23   52.23    4.11
   5   2 -23   50.75    3.68
  -2   5 -23   47.42    3.15
  -2   5  23   50.17    4.09
  -5  -2  23   38.82    4.38
   5   2  23   49.70    3.88
  -5  -2  23   48.25    4.48
   5   2  23   38.27    4.16
   5   2  23   45.77    4.02
   2  -5  23   45.10    4.26
  -2   5  23   48.95    4.38
  -2   5  23   43.48    4.37
  -5  -3   0   34.47    1.50
   5   3   0   32.58    1.52
   3  -5   0   33.41    1.23
   3  -5   0   33.02    1.58
  -3   5   0   32.59    1.26
   3  -5   2  126.90    3.45
   3  -5  -2  123.05    3.44
   3  -5   2  127.32    3.43
   5   3  -2  126.14    3.30
  -3   5  -2  127.99    3.47
   5   3   2  120.28    3.08
   3  -5   2  128.01    3.33
  -3   5  -2  126.73    3.35
  -5  -3   2  123.41    3.29
  -5  -3  -2  119.02    3.47
   5   3   2  127.51    3.49
   3  -5  -2  133.19    3.55
  -5  -3   4   76.22    1.99
  -3   5   4   78.71    2.51
   3  -5  -4   76.15    2.57
  -5  -3  -4   74.92    2.52
  -5  -3  -4   72.90    2.57
   3  -5  -4   75.38    2.40
   3  -5   4   77.78    2.36
   5   3   4   75.43    2.55
   3  -5   4   73.97    2.54
  -3   5  -4   73.46    2.59
   5   3   4   76.20    2.52
  -5  -3   4   77.86    2.13
  -5  -3  -4   72.19    2.48
   5   3  -4   73.52    2.54
   3  -5   4   75.09    2.24
  -5  -3  -4   72.80    2.07
   5   3  -6  147.78    4.30
  -5  -3   6  145.74    3.55
   5   3   6  147.55    4.09
  -5  -3  -6  144.55    4.06
  -3   5   6  151.39    4.23
   3  -5  -6  151.61    4.26
   5   3   6  148.36    3.60
   5   3   6  149.59    4.15
   5   3   6  140.01    3.78
  -3   5  -6  149.32    4.33
   5   3   6  143.26    4.17
  -5  -3  -6  141.80    4.23
  -5  -3   6  146.48    3.78
   3  -5   6  142.76    3.84
   3  -5  -6  145.57    3.87
   3  -5   6  146.44    4.32
  -5  -3  -6  142.87    4.10
  -3   5   6  142.38    4.03
  -5  -3   6  145.04    4.28
  -3   5  -6  153.01    4.27
  -3   5  -6  143.26    4.25
  -5  -3   6  144.93    4.24
   5   3  -6  147.20    4.32
   5   3  -8   67.92    2.81
   5   3   8   67.54    2.48
  -3   5   8   66.11    2.66
   5   3   8   67.77    2.59
  -3   5   8   67.41    1.96
   5   3   8   65.70    2.31
  -3   5  -8   65.71    2.79
  -3   5  -8   71.52    2.79
   5   3   8   66.55    2.66
   3  -5  -8   69.68    2.71
  -5  -3   8   69.26    2.36
   3  -5   8   64.47    2.12
  -5  -3  -8   64.59    2.53
   3  -5   8   67.10    2.82
  -3   5   8   69.11    2.51
  -3   5   8   68.81    2.20
  -3   5  -8   64.51    2.68
  -5  -3   8   70.65    2.72
  -5  -3   8   67.64    2.88
  -3   5  -8   66.98    2.76
   5   3  -8   68.29    2.90
   5   3   8   69.99    1.98
   5   3   8   65.15    2.52
   3  -5  10  215.44    6.28
  -5  -3  10  222.03    6.35
   5   3  10  221.22    5.80
  -3   5  10  215.98    6.16
   5   3  10  218.71    6.05
   5   3  10  217.18    5.81
  -3   5 -10  220.07    6.22
  -3   5  10  214.61    5.33
  -5  -3  10  214.60    5.81
   5   3  10  220.74    6.10
  -3   5  10  211.21    5.62
   3  -5  10  211.66    5.33
  -5  -3 -10  208.01    6.05
   3  -5  10  215.11    6.35
   5   3 -10  226.28    6.18
  -3   5  10  216.70    5.85
  -5  -3  10  220.95    6.25
  -5  -3 -10  209.34    5.61
  -3   5 -10  222.75    6.25
  -3   5  10  211.61    5.62
  -3   5 -10  217.75    6.22
   5   3 -10  217.35    5.78
  -5  -3  10  210.67    6.30
  -3   5  10  221.15    5.37
   5   3  10  220.22    6.05
  -3   5  12  245.08    7.06
   5   3  12  244.11    6.88
   5   3  12  250.19    6.91
  -5  -3  12  247.03    6.75
  -3   5  12  248.35    6.15
   5   3  12  246.66    6.93
  -3   5  12  245.93    6.49
   3  -5  12  248.56    7.26
   5   3 -12  252.58    7.07
  -3   5 -12  241.78    7.05
  -5  -3  12  239.54    7.04
  -5  -3 -12  239.27    6.43
  -3   5  12  241.04    6.44
   5   3  12  251.68    6.74
   5   3  12  250.73    6.87
   5   3 -12  249.22    6.57
  -3   5  12  239.38    6.15
  -3   5 -12  243.83    5.92
  -3   5  14  104.32    4.15
   5   3 -14  105.40    3.63
  -3   5  14  101.36    3.19
  -5  -3  14   92.21    3.71
   5   3  14  105.95    4.00
  -3   5  14   98.82    4.34
  -3   5 -14   89.68    4.14
   3  -5  14  103.82    4.34
  -3   5  14  107.29    3.56
   5   3 -14  106.07    4.05
  -3   5 -14   98.13    4.12
  -5  -3  14   99.22    4.08
  -5  -3 -14  100.19    3.51
  -3   5  14  108.41    3.51
  -3   5  14  105.89    3.23
  -5  -3  14  108.22    4.45
   3  -5  14   95.91    4.27
  -3   5  14  104.81    4.18
  -5  -3  14  103.15    4.26
   5   3  16    6.98    2.01
  -5  -3  16    7.56    2.26
   3  -5  16    7.21    2.07
   3  -5  16    7.01    2.31
  -3   5  16   13.24    2.12
  -3   5  16   10.58    1.35
  -3   5  16   11.31    2.30
   5   3  16   11.73    2.13
   5   3 -16    8.23    1.72
  -5  -3  16    7.05    2.20
   5   3  16   10.84    2.11
  -5  -3  16   11.64    1.99
  -3   5  16   12.98    1.45
   5   3  16    9.83    2.06
   5   3  16    9.53    0.89
  -3   5  16   11.36    1.72
   3  -5  16    5.29    2.03
   5   3 -16    9.85    1.91
  -5  -3 -16    8.99    1.64
  -5  -3  16   13.47    2.07
  -3   5  16   12.46    1.66
  -3   5 -16   10.85    2.02
   5   3  16   11.42    2.19
  -3   5  16    8.22    2.20
  -3   5  18  149.28    4.24
  -5  -3  18  148.23    5.40
   5   3  18  153.44    5.39
  -3   5  18  148.01    4.54
  -3   5  18  149.51    6.10
   3  -5  18  159.03    6.02
  -3   5  18  153.08    5.08
   5   3 -18  152.63    5.51
  -5  -3 -18  149.12    4.95
  -3   5 -18  156.46    5.74
  -5  -3  18  140.38    5.58
   5   3  18  150.93    5.57
  -5  -3  18  142.00    6.03
   3  -5  18  132.51    5.77
  -3   5  18  156.73    6.03
   3  -5  18  141.83    5.65
  -5  -3  18  139.79    5.95
   5   3  18  146.10    5.41
   5   3  18  151.26    5.75
   5   3  18  159.89    5.60
   5   3  20   50.21    3.50
   3  -5  20   56.12    4.03
  -3   5  20   50.17    3.04
  -3   5 -20   48.22    3.01
  -3   5 -20   47.81    3.63
   5   3 -20   51.69    3.48
  -5  -3  20   51.85    3.98
  -5  -3  20   55.01    3.84
  -3   5  20   56.24    3.86
   3  -5  20   50.14    3.81
   5   3  20   50.61    3.55
  -5  -3  20   50.03    3.99
   5   3  20   52.32    3.41
  -3   5  20   58.41    4.16
   5   3  20   46.46    3.33
   5   3  20   47.66    3.74
  -5  -3  22   -3.67    2.89
   5   3  22    2.06    2.72
   3  -5  22   -2.03    2.73
  -3   5  22   -0.24    2.83
  -5  -3  22   -0.98    2.76
  -3   5  22   -1.75    2.82
  -5  -3  22    1.00    2.84
   5   3  22    1.25    2.52
  -3   5  22    2.79    2.99
   5   3  22    3.68    2.50
  -3   5 -22    1.02    1.95
  -3   5 -22    1.31    2.76
   5   3 -22   -0.51    2.44
  -4   5   1   19.02    0.97
  -4   5  -1   18.45    1.23
  -5  -4   1   15.79    1.12
   5   4  -1   16.14    1.19
   5   4   1   17.58    1.36
  -5  -4  -1   14.77    1.26
   4  -5  -1   17.59    0.89
  -4   5   1   17.12    0.91
   4  -5   1   15.81    1.09
  -4   5  -1   16.01    1.18
   4  -5  -3  206.14    5.28
  -4   5   3  201.99    4.67
  -5  -4   3  202.76    4.96
  -5  -4  -3  188.81    5.19
   5   4  -3  200.67    4.97
   5   4   3  206.37    5.26
  -5  -4  -3  203.04    5.29
  -4   5  -3  203.58    5.26
   4  -5  -3  208.35    5.17
   4  -5   3  197.23    5.24
  -4   5  -3  198.99    5.25
   4  -5   3  201.05    5.27
   5   4  -3  203.24    5.16
  -4   5   3  204.28    4.99
  -4   5  -3  206.20    5.00
  -4   5   5  376.13    8.89
   5   4  -5  371.88    9.07
  -5  -4   5  360.42    8.49
   5   4   5  371.44    8.97
  -5  -4  -5  376.74    8.97
  -4   5   5  365.58    9.03
   4  -5  -5  369.28    9.02
  -5  -4  -5  366.35    8.92
   5   4   5  368.41    8.48
  -5  -4  -5  356.15    9.01
   4  -5  -5  367.70    8.78
   4  -5   5  368.42    9.13
  -5  -4   5  377.29    9.14
   4  -5   5  363.03    9.10
  -4   5  -5  362.79    9.06
   5   4  -5  374.27    9.04
   4  -5   5  367.44    8.61
   5   4   7   15.56    1.42
  -4   5   7   15.81    1.44
   5   4   7   16.96    1.40
  -4   5  -7   16.72    1.80
   5   4   7   16.02    1.14
  -4   5  -7   15.86    1.64
  -5  -4  -7   18.91    1.51
   5   4   7   16.00    1.39
   4  -5  -7   16.78    1.56
   4  -5  -7   15.02    1.13
  -4   5   7   16.71    1.43
  -5  -4  -7   16.94    1.41
   4  -5   7   14.44    1.55
   4  -5   7   15.10    1.69
  -4   5   7   15.78    0.71
   5   4  -7   15.86    1.66
  -5  -4   7   16.89    1.56
   5   4  -7   14.99    1.65
  -4   5   7   17.54    1.57
   5   4   7   14.76    0.93
  -4   5   9  228.24    6.33
   5   4  -9  230.75    6.38
   5   4   9  224.72    6.04
  -4   5   9  221.35    6.29
   5   4   9  226.33    6.13
  -4   5  -9  228.92    6.39
   5   4   9  227.59    5.89
  -4   5  -9  225.84    6.41
   5   4   9  226.19    6.21
   4  -5  -9  226.73    6.30
   4  -5   9  220.83    5.67
   4  -5  -9  225.81    5.66
  -5  -4  -9  230.72    6.19
   4  -5   9  223.18    6.50
  -4   5   9  221.35    5.84
  -4   5   9  227.07    6.11
  -4   5  -9  226.78    6.38
  -5  -4  -9  222.23    5.69
  -5  -4   9  228.45    6.44
  -4   5  -9  232.04    6.36
   4  -5   9  226.46    6.40
  -4   5   9  225.46    5.42
   5   4   9  222.44    6.14
   5   4  -9  246.06    6.61
   5   4   9  235.18    5.58
  -4   5 -11   30.12    1.39
   5   4  11   27.51    1.77
  -4   5  11   28.35    2.05
   5   4  11   25.36    1.93
   5   4  11   26.71    1.72
  -4   5 -11   27.22    2.14
  -5  -4  11   30.27    1.75
  -4   5  11   27.69    1.25
   5   4  11   27.10    1.95
  -5  -4 -11   29.28    1.92
   4  -5  11   27.71    1.31
   4  -5  11   30.85    2.28
  -4   5  11   27.95    1.84
   5   4 -11   23.65    1.92
  -4   5  11   24.65    1.58
  -5  -4 -11   25.51    1.51
  -5  -4  11   27.11    2.06
  -4   5 -11   28.51    2.06
   4  -5  11   30.40    2.28
  -4   5  11   28.89    1.28
   5   4 -11   26.60    1.85
  -4   5 -11   26.83    2.09
   5   4  11   27.67    2.05
   5   4  11   27.05    1.38
  -4   5 -13   21.50    1.22
   5   4  13   22.25    1.72
  -4   5  13   20.43    2.09
   5   4  13   18.39    1.95
  -5  -4  13   18.67    1.75
  -4   5  13   23.67    1.32
   5   4  13   21.07    1.94
   5   4  13   19.52    2.08
   4  -5  13   19.74    1.10
  -4   5  13   21.70    1.54
   4  -5  13   20.72    2.17
   5   4 -13   21.45    1.80
   5   4 -13   19.30    2.03
  -4   5  13   21.41    1.68
  -5  -4  13   17.54    1.90
  -4   5 -13   19.45    2.06
  -5  -4 -13   20.40    1.54
   5   4  13   21.63    2.00
   5   4  13   20.29    1.74
  -5  -4  13   19.04    2.31
  -4   5  13   21.34    2.00
  -5  -4  13   18.73    2.15
  -4   5  15    6.16    1.99
  -5  -4  15    7.48    2.09
   5   4 -15    7.71    1.68
  -4   5  15    4.61    1.15
  -5  -4  15    5.95    1.76
   5   4  15    6.01    1.71
   5   4  15    7.01    1.97
  -4   5 -15    7.54    2.13
  -4   5  15    6.15    1.98
   4  -5  15    7.20    2.18
  -4   5  15    7.03    1.41
   5   4 -15    7.92    1.82
  -5  -4  15    4.33    1.91
  -5  -4 -15    7.01    1.46
  -4   5  15    7.58    1.53
  -4   5 -15    9.77    2.04
   5   4  15    3.35    1.99
  -5  -4  15    7.78    2.17
   4  -5  15    5.64    1.91
  -4   5  15    5.85    1.95
  -4   5  17   10.59    1.36
  -4   5  17   11.77    2.44
   5   4  17   10.29    2.13
  -5  -4  17   11.03    2.43
   5   4  17   14.03    2.18
   5   4  17   10.08    0.88
   4  -5  17   13.32    2.45
  -4   5  17    7.69    1.69
   5   4 -17   11.62    2.12
  -5  -4 -17    9.24    1.68
  -5  -4  17   11.63    2.36
  -4   5  17   11.49    1.78
  -4   5 -17    9.50    2.21
   5   4  17   11.57    2.24
  -4   5  17    6.83    1.99
   4  -5  17   12.71    2.35
  -5  -4  17   14.87    2.60
   5   4  17    8.02    2.26
  -4   5  17    8.98    2.42
   5   4  17    9.20    2.06
  -5  -4  17   11.15    2.10
  -4   5  17    9.61    1.40
   5   4  19    0.94    2.03
  -5  -4  19    3.69    2.16
   4  -5  19    9.21    2.66
  -4   5  19    0.37    1.90
   5   4 -19    1.10    2.08
  -4   5 -19    4.66    1.80
  -4   5 -19    1.99    2.39
   4  -5  19   -0.18    2.34
  -5  -4  19    4.26    2.44
  -4   5  19   -0.20    2.21
   5   4  19    3.80    2.21
   5   4  19    2.08    2.16
  -5  -4  19    3.57    2.27
  -5  -4  19    5.10    2.64
  -4   5  19    3.03    2.50
   5   4  19    5.15    2.15
   5   4  19    8.72    2.43
   5   4  21   18.15    2.65
   4  -5  21   17.91    3.19
  -4   5  21   19.33    3.08
  -5  -4  21   19.82    3.24
   5   4  21   21.05    3.00
  -5  -4  21   21.96    3.42
   5   4 -21   19.49    2.86
  -4   5 -21   25.50    3.01
  -4   5 -21   16.48    2.19
  -5  -4  21   17.41    3.00
   4  -5  21   23.19    3.39
  -4   5  21   22.95    2.49
   5   4  21   15.97    2.76
   5   4  21   22.37    3.20
   5   4  21   17.70    2.72
  -4   5  21   21.47    3.39
  -4   5  23   24.70    3.89
   5   4 -23   38.34    3.42
  -4   5 -23   37.64    2.78
  -5  -4  23   32.35    3.98
  -4   5  23   43.14    4.14
   5   4  23   39.18    3.57
   4  -5  23   30.54    3.87
   5   4  23   42.96    3.84
   5   4  23   35.07    3.85
  -4   5  23   38.38    4.02
  -5  -4  23   25.33    4.08
   5   5   0  528.97   12.29
  -5  -5   0  525.05   12.27
  -5   5   0  516.18   12.11
   5  -5   0  534.76   12.14
   5   5   0  529.49   11.88
  -5   5   0  518.09   12.12
   5  -5   0  531.79   12.15
  -5   5   2 1102.81   24.47
  -5  -5   2 1085.09   24.67
   5   5   2 1082.49   24.87
   5   5  -2 1095.32   24.69
   5  -5   2 1072.83   24.81
  -5   5  -2 1099.45   24.82
   5  -5   2 1108.55   24.84
  -5   5  -2 1103.53   24.82
  -5   5   2 1101.48   24.43
   5  -5  -2 1093.31   24.50
   5   5   2 1079.01   24.61
  -5   5   4   40.33    1.72
   5   5  -4   42.46    1.56
   5   5   4   41.96    1.92
   5  -5  -4   42.77    1.91
  -5   5  -4   42.61    1.55
  -5  -5  -4   41.25    1.76
  -5   5  -4   43.19    1.97
  -5  -5  -4   43.05    1.95
   5   5   4   45.56    1.78
  -5   5  -4   45.40    2.03
   5  -5   4   42.80    1.90
  -5  -5   4   43.12    2.01
   5  -5   4   38.22    1.94
   5   5  -4   41.62    1.93
  -5  -5  -4   42.14    1.60
   5   5   6   22.25    1.52
  -5   5   6   19.72    1.54
   5  -5  -6   20.73    1.59
   5   5   6   20.11    1.09
  -5  -5  -6   20.65    1.44
   5   5   6   21.20    1.08
  -5   5  -6   22.74    1.77
   5   5   6   22.37    1.50
  -5  -5  -6   19.75    1.53
   5  -5  -6   22.31    1.34
  -5   5   6   21.01    1.50
   5  -5   6   20.20    1.66
   5  -5   6   19.05    1.72
   5   5  -6   23.61    1.76
  -5  -5   6   19.95    1.61
   5   5  -6   18.83    1.68
  -5   5   6   19.33    1.42
  -5   5  -6   21.40    1.68
   5  -5   6   22.02    1.08
   5   5  -8  355.97    8.95
  -5   5   8  348.59    8.89
   5   5   8  364.11    8.75
  -5   5   8  348.83    8.89
   5   5   8  354.62    8.70
   5  -5   8  357.13    8.19
   5   5   8  348.04    8.40
  -5   5  -8  343.13    8.97
  -5   5  -8  358.16    8.99
   5   5   8  354.77    8.98
   5  -5  -8  337.86    8.86
   5   5   8  348.61    8.81
   5  -5  -8  345.27    8.39
  -5  -5  -8  328.76    8.66
   5  -5   8  340.13    9.09
  -5   5   8  335.44    8.77
  -5  -5   8  345.45    9.04
   5  -5   8  342.09    8.99
  -5   5  -8  337.36    8.84
   5   5   8  351.86    8.29
   5   5  -8  346.97    9.06
   5   5 -10   18.82    1.94
  -5   5  10   20.29    1.91
   5   5  10   20.83    1.65
  -5   5  10   19.65    1.87
   5   5  10   21.15    1.68
   5   5  10   20.39    1.52
  -5   5 -10   18.15    1.80
  -5   5 -10   14.05    1.82
   5  -5 -10   15.67    1.69
  -5   5  10   20.42    0.87
   5   5  10   20.25    1.87
   5   5  10   18.20    1.66
   5  -5 -10   18.12    1.19
  -5  -5 -10   19.48    1.64
   5  -5  10   19.95    1.93
  -5   5  10   15.68    1.54
  -5   5  10   18.29    1.42
  -5  -5  10   18.46    1.86
  -5  -5 -10   18.14    1.20
  -5   5 -10   18.70    1.77
  -5   5 -10   21.83    1.93
   5  -5  10   17.59    1.97
   5   5 -10   20.51    2.04
   5   5  10   19.95    1.21
  -5   5  12   30.02    2.17
   5   5  12   28.74    2.03
   5   5  12   29.33    1.88
  -5   5  12   31.00    1.27
   5   5  12   27.09    2.23
  -5  -5  12   29.94    1.89
   5   5  12   31.16    2.10
   5  -5  12   31.12    1.43
   5   5 -12   30.40    1.11
   5  -5  12   27.31    2.32
   5   5 -12   30.90    2.11
  -5  -5  12   30.66    2.23
  -5  -5 -12   32.24    1.63
  -5   5  12   27.66    1.82
  -5   5 -12   30.01    2.24
   5   5  12   29.90    1.92
  -5   5 -12   30.67    1.53
   5   5  12   30.88    1.56
   5   5  12   30.01    2.23
  -5  -5  14   22.98    2.41
  -5   5  14   21.84    2.29
  -5   5 -14   25.08    1.44
   5   5  14   22.19    1.86
  -5   5  14   25.05    2.36
   5   5  14   21.06    2.10
  -5  -5  14   27.10    2.02
   5   5  14   23.38    2.11
   5   5  14   26.16    2.45
  -5   5  14   22.28    1.34
   5  -5  14   24.31    1.25
  -5   5  14   25.18    1.74
   5  -5  14   24.53    2.45
   5   5 -14   21.25    2.18
  -5  -5  14   20.14    2.27
  -5  -5 -14   24.17    1.61
  -5   5 -14   24.86    2.35
  -5   5  14   23.16    1.88
  -5  -5  14   26.93    2.55
   5   5  14   26.08    2.04
   5   5 -14   22.86    2.05
   5   5  14   22.28    1.58
  -5   5 -14   23.20    2.38
  -5   5  14   23.76    2.40
  -5  -5  16  122.07    5.01
   5  -5  16  121.60    4.72
  -5   5  16  115.26    4.78
  -5   5  16  118.79    4.73
  -5  -5  16  118.99    5.05
   5   5  16  124.02    4.84
  -5   5  16  117.15    3.51
  -5  -5  16  124.43    4.39
   5   5  16  113.72    4.33
   5   5  16  110.83    3.29
   5  -5  16  114.32    4.85
  -5   5  16  123.36    4.17
  -5  -5 -16  113.89    3.81
   5   5 -16  114.94    4.56
  -5   5 -16  111.72    4.64
  -5   5  16  114.16    4.10
  -5  -5  16  112.74    4.70
   5   5  16  118.67    4.71
  -5   5  16  119.68    5.11
   5   5  18    0.81    2.00
  -5  -5  18    3.03    2.36
   5   5  18    3.22    1.95
   5   5 -18    1.30    1.77
  -5  -5  18    3.24    2.41
  -5   5  18    0.52    1.23
  -5  -5  18    0.53    2.06
  -5   5  18    3.41    1.31
   5   5  18    0.64    1.94
   5   5  18    2.26    1.36
   5  -5  18    0.73    2.41
  -5   5  18    1.04    1.67
   5   5 -18    4.01    2.15
  -5   5 -18    2.86    2.35
  -5   5  18    0.11    1.66
   5   5  18   -0.51    2.17
  -5   5  18    2.28    2.35
   5   5  18    1.52    2.04
  -5  -5  18   -1.33    2.38
  -5   5  18    0.57    2.29
   5  -5  18    3.76    2.30
   5   5  20   99.33    4.36
  -5  -5  20   82.12    4.79
   5   5  20   95.42    4.44
  -5  -5  20   86.53    4.79
  -5   5  20   88.88    3.96
   5  -5  20  102.61    5.07
  -5   5 -20   83.58    3.68
   5   5 -20   82.70    4.38
  -5   5 -20   93.33    4.69
   5   5  20   95.41    4.25
  -5   5  20   86.25    5.07
   5   5  20   86.48    4.23
   5   5  20   92.88    4.77
  -5  -5  20   87.89    4.98
  -5   5  20   82.54    4.75
   5  -5  20   89.39    4.67
   5   5 -22   12.82    2.75
  -5   5 -22    8.45    2.04
  -5   5 -22   15.38    3.01
  -5   5  22   11.25    3.09
  -5  -5  22    8.68    3.13
   5   5  22   11.26    2.77
   5  -5  22   10.51    3.10
  -5   5  22   17.99    3.27
  -5   5  22   10.20    3.18
   5   5  22    8.72    2.54
   5   5  22   10.13    2.81
   5   5  22    9.58    2.61
  -6   5  -1  716.42   16.43
   6  -5   1  693.24   16.42
   6  -5  -1  729.32   16.23
  -6   5   1  715.33   16.21
  -6   5  -1  711.97   16.41
  -5  -6   1  714.37   16.21
   6  -5  -1  696.85   16.25
   6  -5   1  710.81   16.45
  -6   5   1  720.55   16.28
   5   6   1  717.30   16.19
  -5  -6   1  716.67   15.97
   5   6  -1  713.41   16.44
   5   6   1  725.57   16.54
   6  -5  -3   74.09    2.60
   5   6   3   75.38    2.37
  -5  -6  -3   70.05    2.40
  -6   5   3   73.14    2.09
  -5  -6   3   71.03    2.44
  -6   5  -3   72.89    2.58
   6  -5  -3   74.76    2.29
  -6   5  -3   75.63    2.25
  -6   5  -3   72.03    2.62
   6  -5   3   73.38    2.56
  -5  -6   3   74.96    2.63
   6  -5   3   73.89    2.60
   5   6  -3   75.04    2.33
   5   6   3   74.15    2.62
   6  -5  -5    3.75    1.22
  -6   5   5    5.21    1.21
  -5  -6  -5    4.22    1.17
  -5  -6   5    2.92    1.16
  -6   5  -5    3.33    1.39
   5   6   5    3.96    0.59
   5   6   5    4.21    1.10
  -5  -6  -5    2.75    1.18
  -5  -6  -5    4.34    0.95
  -6   5  -5    3.02    1.30
   6  -5   5    3.59    1.21
   5   6  -5    3.07    1.32
   6  -5   5    3.67    1.42
  -5  -6   5    5.26    1.22
  -6   5   5    4.34    1.22
   5   6  -5    3.06    0.82
   5   6   5    3.50    1.36
  -6   5   7   81.78    2.90
  -6   5  -7   78.46    3.07
   5   6  -7   77.27    3.00
   5   6   7   83.84    2.91
   6  -5  -7   77.69    2.91
  -6   5   7   76.26    2.88
  -5  -6  -7   74.14    2.71
  -5  -6   7   81.82    3.14
   5   6   7   81.40    2.38
  -6   5  -7   86.22    3.08
   5   6   7   77.37    2.90
  -5  -6  -7   82.20    2.93
   6  -5  -7   80.97    2.58
  -5  -6  -7   81.81    2.71
   6  -5   7   78.80    3.07
  -6   5   7   81.59    2.94
  -5  -6   7   76.91    3.01
   5   6  -7   76.46    3.05
   6  -5   7   80.66    3.10
   6  -5   7   79.54    2.23
   5   6   7   74.80    2.48
  -6   5   9  471.85   11.48
   5   6  -9  449.41   11.44
   5   6   9  460.98   11.24
  -6   5   9  424.71   11.34
   5   6   9  464.54   11.14
  -6   5  -9  466.93   11.57
   5   6   9  462.74   10.91
  -5  -6   9  453.15   11.62
  -6   5  -9  466.15   11.50
   5   6   9  475.73   11.58
   6  -5  -9  450.49   11.42
   6  -5  -9  450.83   10.83
   6  -5   9  456.80   11.67
  -5  -6  -9  456.28   11.16
  -6   5   9  466.42   11.39
  -5  -6  -9  446.17   10.57
  -5  -6   9  456.87   11.63
   6  -5   9  469.04   11.61
  -6   5  -9  459.04   11.36
   6  -5   9  446.18   10.53
   5   6  -9  460.97   11.66
   5   6   9  470.63   10.84
   5   6  11   20.82    1.76
  -6   5  11   24.68    1.98
   5   6  11   22.99    1.76
   6  -5  11   23.47    1.15
   5   6  11   17.69    1.55
   5   6  11   22.21    2.07
   6  -5 -11   19.76    1.78
  -6   5  11   20.03    0.88
  -5  -6 -11   23.75    1.79
   6  -5 -11   21.77    1.30
   6  -5  11   24.59    2.08
  -6   5  11   17.82    1.76
  -6   5  11   21.39    1.63
  -5  -6 -11   22.69    1.26
  -5  -6  11   24.98    2.10
  -6   5 -11   22.82    2.01
   5   6 -11   24.07    1.92
  -6   5 -11   19.97    1.96
   5   6  11   19.64    1.34
  -6   5  13  502.23   13.15
  -6   5 -13  510.68   12.06
   5   6  13  532.42   12.57
  -6   5  13  509.81   13.00
   5   6  13  501.71   12.60
   5   6  13  507.81   12.56
  -5  -6  13  512.91   13.38
  -6   5  13  502.42   11.70
   5   6  13  524.70   13.24
   5   6  13  520.11   12.78
   5   6 -13  497.76   11.55
   6  -5  13  501.14   11.93
   6  -5  13  517.45   13.36
  -5  -6 -13  516.44   12.04
  -5  -6  13  474.08   13.16
  -6   5  13  506.74   12.57
  -6   5 -13  502.50   13.02
   5   6 -13  517.38   12.71
   5   6  13  523.50   12.14
   5   6 -13  492.05   13.36
  -6   5  15  262.71    7.97
  -5  -6  15  260.77    8.05
  -6   5  15  257.29    7.86
  -5  -6  15  262.91    8.24
   5   6  15  273.73    7.21
  -6   5 -15  258.83    6.62
  -6   5  15  259.88    6.44
   5   6  15  275.79    8.11
  -5  -6  15  272.48    7.46
   5   6  15  262.98    7.50
   6  -5  15  253.95    6.38
   6  -5  15  251.53    8.06
   5   6 -15  257.51    7.82
  -5  -6 -15  262.92    6.79
  -5  -6  15  276.11    8.10
  -6   5  15  267.86    7.34
  -6   5 -15  270.63    7.87
   6  -5  15  255.98    7.98
  -6   5  15  262.70    8.22
  -6   5 -15  249.58    7.89
   5   6  15  255.89    6.79
   5   6  15  253.21    7.86
  -6   5  17  230.04    7.59
  -5  -6  17  232.22    7.64
   6  -5  17  209.66    7.23
  -6   5  17  232.99    7.33
  -5  -6  17  242.35    7.01
  -6   5  17  221.86    5.84
   5   6  17  240.17    6.97
  -6   5  17  221.72    6.66
   5   6  17  221.18    5.74
   6  -5  17  253.28    7.85
   5   6  17  225.03    7.40
   5   6 -17  233.01    7.29
  -6   5 -17  238.37    7.31
  -6   5  17  232.07    6.78
  -5  -6  17  234.99    7.52
  -5  -6  17  223.49    7.80
   5   6  17  229.82    7.00
   5   6 -17  212.91    6.78
   5   6  17  231.10    7.00
  -6   5  17  217.65    7.73
   5   6  17  226.77    6.13
   5   6  19  141.20    5.22
   5   6 -19  134.82    5.05
   5   6  19  139.98    5.30
  -5  -6  19  146.47    6.15
   5   6  19  137.64    4.30
  -6   5  19  139.95    6.08
  -6   5  19  143.49    4.94
   6  -5  19  138.73    5.81
   5   6 -19  134.79    5.48
  -5  -6  19  145.24    5.85
  -6   5  19  146.16    5.02
  -6   5 -19  147.09    5.72
  -6   5  19  140.45    5.87
   6  -5  19  133.80    5.59
   5   6  19  136.79    5.71
   5   6  19  135.55    5.20
  -5  -6  19  134.19    5.18
   5   6  21    5.94    2.51
  -6   5  21    0.47    2.87
   6  -5  21   14.06    3.04
  -6   5  21    7.26    2.07
  -5  -6  21    6.37    2.85
  -6   5 -21    4.79    1.82
   5   6 -21    6.77    2.53
  -6   5 -21    1.99    2.51
  -5  -6  21    7.84    3.08
   5   6  21    5.15    2.26
  -6   5  21    5.28    2.87
   5   6  21    5.49    2.45
   5   6  21    4.58    2.60
   6  -4   0  336.46    7.98
  -6   4   0  337.92    8.05
   6  -4   0  332.86    8.04
   4   6   0  339.73    7.82
   4   6   0  342.94    8.15
   4   6   2  611.55   14.22
  -4  -6  -2  609.86   14.35
   6  -4   2  613.79   14.44
  -6   4   2  610.95   14.14
   6  -4  -2  618.73   14.03
  -4  -6  -2  596.92   14.20
   6  -4  -2  618.04   14.16
  -6   4  -2  615.47   14.42
  -4  -6   2  629.12   14.44
   6  -4   2  615.14   14.39
   6  -4  -2  659.58   14.02
   4   6  -2  621.06   14.26
   4   6   2  629.60   14.47
  -6   4  -2  607.45   14.38
  -4  -6   2  626.64   14.25
   4   6   4    8.72    1.13
  -4  -6  -4    8.21    1.02
  -6   4  -4    9.65    0.83
   6  -4   4   10.04    1.29
  -6   4  -4   11.28    1.36
   4   6  -4    8.82    0.92
   4   6   4    9.04    1.27
  -4  -6   4    9.95    1.27
   6  -4   4    9.78    1.31
  -6   4  -4    7.43    1.18
  -4  -6   4    8.51    1.32
   6  -4  -4    9.75    1.25
  -6   4   4    8.50    1.13
   6  -4  -4    7.35    1.06
   4   6   6   27.34    1.65
   4   6  -6   33.05    1.20
  -6   4   6   33.63    1.78
   6  -4  -6   30.51    1.69
  -4  -6  -6   29.53    1.59
  -4  -6   6   29.70    1.88
  -4  -6  -6   28.08    1.73
   4   6   6   30.91    1.75
   4   6   6   31.75    1.50
  -6   4  -6   31.85    1.95
   6  -4   6   32.06    1.88
  -6   4   6   27.24    1.73
   4   6  -6   31.19    1.83
  -4  -6   6   33.66    1.88
   4   6  -6   30.50    2.00
   6  -4   6   28.56    1.96
  -6   4  -6   32.75    1.96
   4   6  -6   29.94    1.83
  -6   4   6   33.86    1.79
   4   6  -8  313.94    8.13
  -6   4   8  314.52    8.13
   4   6   8  311.61    7.95
  -6   4   8  317.37    8.07
   4   6   8  322.80    7.81
  -6   4  -8  318.97    8.14
  -4  -6   8  303.69    8.24
  -4  -6  -8  316.64    7.98
   4   6   8  317.33    8.18
   6  -4  -8  315.65    8.07
   6  -4  -8  305.50    7.59
   6  -4   8  313.59    8.31
  -4  -6  -8  312.35    7.81
   4   6   8  305.23    7.16
   4   6  -8  324.20    8.30
  -6   4   8  308.53    8.10
  -4  -6  -8  301.59    7.27
  -4  -6   8  313.38    8.27
   4   6  -8  317.37    8.33
  -6   4  -8  316.82    8.01
   6  -4   8  327.46    8.27
   4   6   8  315.49    7.65
   6  -4   8  318.00    7.23
  -6   4  10   12.85    1.65
   4   6  10   11.76    1.46
  -6   4  10    9.38    1.53
   6  -4  10   12.35    0.82
   4   6  10   14.04    1.39
  -6   4 -10   13.10    1.65
  -6   4 -10   14.28    1.82
   4   6  10   13.65    1.66
  -6   4  10   12.30    0.75
   6  -4 -10   10.60    1.56
   6  -4 -10   12.02    1.06
   4   6 -10   13.76    0.95
   6  -4  10   13.77    1.74
  -4  -6 -10   11.74    1.36
   4   6 -10   11.67    1.76
  -6   4  10   12.16    1.38
  -6   4  10   12.02    1.49
  -4  -6 -10   10.92    0.95
  -4  -6  10   14.06    1.77
   4   6 -10   15.61    1.96
  -6   4 -10   11.67    1.70
   6  -4  10   11.67    1.81
   4   6 -10   13.98    1.64
   4   6  10   12.18    1.17
  -6   4 -12   34.86    1.74
   4   6  12   37.66    2.06
  -6   4  12   35.89    2.35
   4   6  12   40.27    2.14
   4   6  12   37.67    2.06
  -4  -6  12   34.63    2.57
   4   6  12   35.64    2.40
  -6   4  12   36.06    1.41
   4   6  12   36.98    2.13
   6  -4 -12   36.67    1.50
   4   6 -12   35.90    1.27
   6  -4  12   37.76    2.54
  -4  -6 -12   38.23    1.64
  -6   4 -12   36.70    2.42
  -6   4  12   36.50    2.07
  -4  -6  12   35.72    2.44
   4   6 -12   34.09    2.24
  -6   4 -12   34.86    2.49
  -4  -6  14   -0.56    1.92
  -6   4  14    0.42    1.61
   4   6  14    1.31    1.40
  -6   4 -14    1.30    1.12
  -6   4  14   -0.12    1.63
   4   6  14    1.93    1.50
   4   6  14   -0.19    1.60
   4   6  14    1.63    1.42
  -4  -6  14   -2.46    1.95
  -6   4  14   -0.27    0.91
   4   6  14    1.09    1.75
   4   6  14   -0.10    1.49
   6  -4  14   -0.20    0.88
   6  -4  14    0.43    1.79
  -4  -6 -14    1.12    1.09
  -6   4 -14   -0.50    1.57
  -6   4  14    0.59    1.43
  -4  -6  14    0.70    1.77
   6  -4  14    0.13    1.66
  -6   4  14    0.32    1.89
   4   6  16    0.25    1.52
  -6   4  16    4.26    2.07
  -4  -6  16    1.40    2.10
  -4  -6  16   -0.35    2.08
  -4  -6  16    0.35    1.74
  -6   4  16   -0.65    1.08
   4   6  16    1.24    1.88
   6  -4  16    0.61    0.75
   4   6  16   -0.86    0.96
  -6   4  16   -0.22    1.44
   4   6  16    0.11    1.66
   6  -4  16    2.11    2.19
   4   6 -16   -2.24    1.89
  -6   4 -16   -0.83    1.90
  -6   4  16    0.77    1.72
   6  -4  16    1.51    1.88
   4   6  16    0.76    1.98
  -6   4  16    2.01    2.02
  -4  -6  16    0.32    2.18
  -6   4  16    0.17    1.83
  -6   4  18    8.52    1.15
  -6   4  18    9.40    2.31
   4   6  18    6.59    2.00
   4   6 -18    8.72    2.11
  -4  -6  18    4.67    2.44
   4   6  18    8.10    2.11
   4   6  18    8.28    2.04
   4   6  18   10.85    2.02
  -6   4  18    8.55    1.90
   6  -4  18   11.13    2.59
   4   6 -18    9.04    2.26
  -6   4 -18    3.99    2.21
  -6   4  18    8.01    1.98
  -4  -6  18   15.53    2.75
  -6   4  18    6.32    2.30
  -6   4  18   10.84    2.63
   4   6  18    8.62    2.31
  -6   4  18    9.21    1.42
  -4  -6  18    7.30    2.18
  -6   4  20   22.59    3.15
   6  -4  20   20.43    2.96
  -4  -6  20   17.73    3.27
  -6   4 -20   16.44    1.98
   4   6 -20   20.86    2.76
  -6   4 -20   18.59    2.79
  -6   4  20   12.97    2.30
   6  -4  20   15.36    3.02
  -6   4  20   23.06    2.51
  -4  -6  20   17.90    2.99
  -4  -6  20   17.15    3.11
   4   6  20   19.37    2.80
   4   6  20   19.20    2.52
   4   6  20   19.78    2.67
   4   6  20   13.21    2.85
  -6   4  20   20.04    3.28
   4   6  22    0.30    2.37
  -6   4  22    1.05    3.00
   4   6  22    1.58    2.61
   4   6 -22   -3.18    2.56
  -6   4 -22    3.44    2.67
   4   6  22   -1.38    2.31
  -6   4  22    8.95    3.03
  -4  -6  22    1.53    2.97
   4   6  22   -2.52    2.70
   6  -4  22   -1.58    2.76
  -4  -6  22   -1.20    2.93
  -6   4  22   -1.42    2.96
   3   6  -1   30.50    1.43
  -3  -6  -1   27.68    1.20
   6  -3  -1   29.15    1.17
   3   6  -1   29.06    1.30
   6  -3   1   29.76    1.42
  -6   3  -1   31.28    1.51
  -6   3   1   28.75    1.36
  -3  -6  -1   28.56    1.56
   6  -3   1   32.39    1.53
   3   6   1   29.33    1.22
   6  -3  -1   29.33    1.20
  -3  -6  -3  149.27    3.86
  -3  -6  -3  144.46    3.85
  -6   3  -3  147.46    4.03
   3   6  -3  155.97    4.06
  -3  -6  -3  125.10    3.32
  -3  -6   3  145.41    4.00
   6  -3  -3  148.16    3.36
  -3  -6   3  142.96    3.89
   6  -3   3  151.90    4.02
   6  -3   3  148.41    4.05
   3   6   3  144.19    3.86
   6  -3  -3  146.58    3.88
   3   6   3  141.66    3.85
   6  -3  -3  145.13    3.81
  -3  -6  -5   16.76    1.36
   3   6   5   16.20    1.20
  -6   3  -5   15.08    1.50
   6  -3   5   17.71    1.41
   3   6  -5   15.48    1.45
  -6   3   5   15.95    1.41
  -3  -6   5   18.45    1.49
   6  -3   5   15.12    1.47
  -3  -6   5   16.59    1.57
  -3  -6  -5   13.58    1.08
   3   6   5   16.32    1.38
  -6   3   5   16.87    1.38
   6  -3  -5   16.14    1.31
   3   6  -5   15.00    1.35
  -6   3   5   16.07    1.47
   6  -3  -5   15.83    1.38
   3   6   7  145.02    4.07
   3   6  -7  138.70    3.37
   6  -3  -7  140.64    4.09
  -6   3   7  141.50    4.08
   3   6   7  145.14    4.25
   3   6   7  144.72    3.83
  -3  -6   7  142.68    4.37
  -6   3  -7  141.92    4.17
  -3  -6  -7  136.37    3.98
   3   6   7  138.53    3.83
   6  -3   7  136.99    4.29
  -3  -6  -7  132.43    3.82
   3   6   7  136.49    3.44
  -6   3  -7  144.16    4.36
   3   6  -7  143.75    4.34
  -6   3   7  137.40    4.19
  -3  -6   7  145.44    4.35
  -3  -6  -7  133.86    3.33
   3   6  -7  141.79    4.35
   6  -3   7  137.82    4.29
  -6   3  -7  135.53    4.01
   3   6  -7  139.69    4.16
  -6   3   7  144.07    4.20
  -6   3   9    1.74    1.29
  -3  -6   9    0.34    1.53
   3   6   9    0.73    1.18
  -6   3  -9    1.74    1.09
  -6   3   9    0.16    1.22
   3   6   9    0.80    1.02
  -6   3  -9    0.16    1.46
  -3  -6   9    0.19    1.70
   3   6   9    1.10    1.43
   6  -3  -9    1.32    1.26
   3   6  -9    1.72    0.76
   6  -3  -9    1.32    0.83
  -3  -6  -9    1.74    1.03
   6  -3   9    1.68    1.42
   3   6  -9    1.58    1.40
  -6   3   9    1.33    1.19
  -3  -6   9    1.37    1.31
  -3  -6  -9    0.90    0.66
   6  -3   9    2.14    1.53
  -6   3  -9    0.68    1.41
   3   6  -9    1.44    1.67
   6  -3   9    0.90    0.50
  -3  -6  11   72.76    3.18
   3   6  11   66.55    2.62
  -6   3 -11   69.81    2.43
  -6   3  11   72.22    2.95
   3   6  11   67.53    2.58
   3   6  11   70.34    2.68
   3   6  11   67.04    3.10
   6  -3 -11   64.24    2.07
   3   6 -11   67.33    1.96
   6  -3  11   65.58    3.07
  -6   3  11   69.79    2.76
  -3  -6 -11   67.34    2.19
   3   6 -11   67.68    3.13
  -3  -6  11   72.17    3.10
  -6   3 -11   62.51    2.88
   3   6 -11   72.62    2.91
   6  -3  11   68.12    3.07
  -6   3 -11   68.74    2.98
  -6   3  13   37.73    2.45
   3   6  13   32.97    1.97
  -6   3 -13   35.36    1.76
  -6   3  13   32.23    2.38
   3   6  13   34.11    2.01
  -3  -6  13   35.09    2.49
   3   6  13   36.06    2.16
   3   6  13   36.00    2.10
   3   6  13   33.09    2.52
   3   6  13   33.20    1.54
   6  -3  13   34.02    2.58
   3   6 -13   33.32    2.57
  -6   3 -13   31.84    2.26
  -6   3  13   32.33    2.10
  -3  -6  13   33.90    2.46
   3   6 -13   29.98    2.25
  -6   3  13   36.29    2.69
   3   6 -13   33.42    2.67
   3   6  15   43.57    2.26
  -6   3  15   39.95    2.74
   3   6  15   48.58    2.97
   3   6  15   43.79    2.52
   3   6  15   42.57    2.52
  -3  -6  15   46.64    3.23
   3   6  15   43.81    2.43
  -6   3  15   41.95    1.97
   6  -3  15   41.43    1.57
   3   6  15   45.79    1.73
   6  -3  15   42.35    2.97
   6  -3  15   36.90    2.78
  -6   3  15   42.91    2.53
  -3  -6  15   44.21    2.97
  -6   3 -15   48.00    2.86
  -6   3  15   42.46    2.86
  -3  -6  15   40.63    2.96
  -6   3  15   40.57    3.12
   3   6  15   45.14    2.85
  -6   3  17  144.30    5.55
  -3  -6  17  140.16    5.61
   3   6  17  145.11    4.43
  -6   3  17  130.80    3.73
  -6   3  17  142.96    5.24
   3   6  17  143.41    4.77
  -6   3  17  140.65    4.21
  -3  -6  17  140.28    5.07
  -6   3  17  142.21    4.94
   6  -3  17  152.06    5.66
   3   6 -17  143.47    5.21
  -6   3  17  136.98    4.93
  -6   3 -17  156.33    5.31
   3   6 -17  142.57    5.04
  -3  -6  17  148.31    5.78
   3   6  17  143.19    5.13
   6  -3  17  142.29    5.41
  -6   3  17  142.90    5.78
   3   6  17  128.92    5.39
   3   6  19   16.12    2.26
   3   6  19   22.92    2.58
  -3  -6  19   30.83    3.24
   3   6  19   24.64    2.38
  -3  -6  19   26.30    3.03
  -6   3  19   23.06    2.48
   6  -3  19   22.96    3.01
   3   6 -19   25.33    2.68
  -6   3 -19   21.74    1.88
  -6   3 -19   24.89    2.69
  -6   3  19   26.31    2.58
  -6   3  19   20.73    2.94
  -3  -6  19   20.67    3.00
   3   6  19   20.92    2.67
   3   6  19   21.54    2.40
  -6   3  19   16.75    2.98
  -3  -6  19   24.79    2.61
  -3  -6  21   32.74    3.65
  -6   3  21   27.74    2.83
   6  -3  21   29.22    3.33
  -6   3 -21   27.89    2.17
   3   6 -21   31.90    3.06
  -6   3 -21   30.05    3.08
  -6   3  21   32.85    2.94
   3   6  21   28.88    3.13
   3   6  21   27.16    2.76
   6  -3  21   31.12    3.53
  -3  -6  21   34.76    3.52
  -3  -6  21   25.32    3.54
  -6   3  21   35.78    3.81
   6  -3  21   31.25    3.33
  -6   3  21   34.70    3.75
   3   6  21   27.57    3.12
   3   6  21   29.05    2.80
   3   6  23   14.34    3.05
  -6   3  23   16.06    3.50
  -6   3  23    6.78    3.26
  -6   3  23   10.80    3.20
  -3  -6  23   11.05    3.60
   3   6  23    9.56    3.23
   3   6  23    6.83    2.99
   6  -3  23    7.97    3.09
  -3  -6  23    9.83    3.36
  -6   3 -23   12.51    2.93
   3   6 -23    8.73    2.73
   3   6  23    2.93    2.48
   6  -3  23    6.33    3.09
   2   6   0   77.40    2.22
   6  -2   0   73.37    2.24
  -6   2   0   72.30    2.36
  -2  -6  -2  212.25    5.40
   2   6   2  221.29    5.41
   6  -2   2  218.61    5.56
  -6   2  -2  221.88    5.57
   2   6   2  220.18    5.52
   2   6  -2  218.84    5.43
   2   6  -2  221.90    5.52
  -2  -6  -2  213.83    5.04
  -6   2   2  219.24    5.17
  -2  -6  -2  217.33    5.49
  -2  -6  -4    2.43    1.12
   2   6   4    2.17    1.04
  -6   2  -4    3.20    1.25
  -6   2   4    3.35    1.06
   2   6  -4    3.21    1.16
  -2  -6   4    1.86    1.12
   2   6  -4    2.27    1.17
   6  -2   4    3.27    1.23
  -2  -6  -4    2.44    0.79
   6  -2   4    2.98    1.21
   6  -2  -4    1.86    0.96
   2   6   4    3.17    1.06
  -6   2   4    2.32    0.98
   6  -2  -4    1.71    1.09
  -2  -6   4    1.78    1.16
   2   6  -4    2.02    1.12
  -6   2   6    0.75    0.95
   6  -2   6    1.00    1.25
  -2  -6   6    0.55    1.37
   6  -2   6    0.47    1.25
   2   6   6    0.80    1.16
  -2  -6  -6    1.35    1.00
   6  -2  -6    0.77    1.01
   2   6   6    1.50    1.02
  -2  -6  -6    1.30    0.80
  -6   2  -6    0.44    1.28
   6  -2  -6    0.60    1.23
   6  -2   6   -0.15    1.14
  -6   2   6    0.60    1.07
   2   6  -6    0.44    1.17
  -2  -6   6    1.02    1.14
  -6   2  -6    0.62    1.05
   6  -2  -6    0.81    0.33
  -6   2  -6    1.13    1.18
   6  -2  -6    2.18    1.19
  -6   2   6    0.25    1.11
   2   6  -6    0.11    1.18
  -6   2   8  108.12    3.48
  -2  -6   8   96.88    3.47
  -6   2  -8   94.28    3.02
  -6   2   8  101.18    3.25
   2   6   8   94.21    3.40
   2   6   8   96.52    2.90
  -6   2  -8  100.88    3.40
  -2  -6   8   92.77    3.56
   6  -2   8  100.17    3.52
   6  -2  -8   96.85    2.54
   6  -2  -8   98.89    3.23
   2   6  -8   97.49    2.75
  -6   2  -8  100.02    3.53
  -2  -6  -8  102.17    2.98
   6  -2   8  104.17    3.55
   6  -2  -8   98.88    3.39
  -6   2   8   97.03    3.32
   2   6   8   99.90    2.71
  -2  -6   8   98.27    3.46
   2   6  -8  102.81    3.52
   2   6  -8   99.09    3.56
  -6   2  -8   97.16    3.28
  -6   2 -10   18.65    1.41
   2   6  10   18.80    1.46
   2   6  10   19.65    1.77
  -6   2  10   20.04    1.59
   2   6  10   18.02    1.32
  -2  -6  10   19.79    2.02
   6  -2  10   16.66    1.74
  -6   2 -10   20.57    1.83
  -6   2  10   21.23    2.07
   6  -2 -10   19.38    1.05
   2   6 -10   19.85    0.99
   6  -2  10   18.29    1.80
   6  -2 -10   17.55    1.66
  -6   2  10   17.82    1.54
  -6   2 -10   20.24    1.72
   2   6 -10   18.82    1.80
  -2  -6  10   17.82    1.72
   2   6 -10   21.55    2.10
   2   6 -10   17.77    1.74
  -2  -6  10   22.73    1.91
  -6   2  10   17.18    1.74
   2   6  12   92.74    3.60
  -6   2  12   90.49    3.48
   2   6  12   91.36    3.12
   2   6  12   91.42    3.16
   2   6  12   88.45    2.71
   6  -2 -12   86.23    2.40
   6  -2 -12   90.32    3.47
   6  -2  12   91.80    3.77
   2   6 -12   91.26    3.74
  -6   2 -12   90.68    3.42
  -6   2  12   91.50    3.41
  -2  -6  12   88.47    3.68
   2   6 -12   83.91    3.41
  -6   2 -12   86.89    2.89
   2   6  12   92.78    3.07
  -6   2  14    4.23    1.76
  -2  -6  14    4.63    1.82
   2   6  14    4.25    1.24
  -6   2  14    9.00    1.80
   2   6  14    6.05    1.44
  -2  -6  14    4.88    1.77
  -2  -6  14    4.93    2.15
   2   6  14    4.56    1.52
   2   6  14    3.48    1.58
   2   6  14    6.82    1.44
   2   6  14    6.06    0.91
   6  -2  14    4.51    1.78
   6  -2 -14    5.03    1.62
   2   6 -14    4.79    1.92
  -6   2 -14    6.95    1.65
  -6   2  14    7.20    1.66
  -6   2  14    6.49    2.03
   2   6 -14    7.58    2.00
   2   6  14    5.21    1.82
  -2  -6  16    0.16    1.95
  -6   2  16   -1.49    1.90
  -6   2  16   -0.40    0.82
   2   6  16    0.08    1.23
  -6   2  16   -1.57    1.92
   2   6  16   -1.84    1.68
  -2  -6  16    1.55    2.18
   2   6  16    1.01    1.69
   2   6 -16   -0.86    1.77
   2   6  16   -1.67    1.86
   6  -2  16   -0.41    0.68
   2   6  16    0.97    1.43
   6  -2  16   -0.15    1.98
   2   6 -16   -2.30    2.02
  -6   2  16   -0.36    1.75
  -6   2 -16   -2.40    1.81
  -6   2  16   -0.18    1.99
   6  -2  16   -0.14    1.86
   2   6  16   -2.24    2.01
  -6   2  18   49.64    3.54
  -2  -6  18   59.46    3.81
   2   6  18   57.27    2.53
  -6   2  18   58.79    3.56
   2   6  18   55.38    3.40
   2   6 -18   52.44    3.25
  -2  -6  18   53.22    3.90
   6  -2  18   53.65    3.54
   2   6  18   59.33    2.95
  -6   2  18   55.76    2.57
  -6   2  18   62.12    3.29
  -2  -6  18   61.28    3.79
   6  -2  18   57.33    3.69
   2   6 -18   60.23    3.33
  -6   2 -18   57.45    2.59
  -6   2  18   50.45    3.16
  -6   2 -18   61.87    3.44
  -6   2  18   60.83    3.87
   6  -2  18   56.29    3.49
   2   6  18   55.27    3.55
   6  -2  20   70.18    4.22
  -2  -6  20   63.55    4.25
  -6   2  20   64.28    4.28
  -6   2 -20   61.15    2.81
   2   6 -20   64.07    3.63
  -6   2  20   68.58    3.65
  -6   2 -20   64.89    3.73
   2   6  20   63.51    3.84
  -2  -6  20   56.16    4.20
   2   6  20   65.86    3.42
  -6   2  20   70.36    4.52
   2   6  20   62.83    4.00
   6  -2  20   65.45    4.15
   2   6  20   67.49    3.53
   6  -2  20   66.26    4.22
  -2  -6  20   77.94    4.36
  -6   2  20   69.85    3.73
   6  -2  22   77.72    4.80
   2   6  22   71.04    4.67
  -2  -6  22   78.26    5.03
  -6   2  22   74.27    4.94
  -6   2  22   75.37    4.15
  -6   2 -22   75.89    4.25
   2   6 -22   71.42    4.07
  -6   2  22   76.34    4.92
   2   6  22   81.21    4.52
  -2  -6  22   72.22    4.88
   6  -2  22   80.89    4.80
   2   6  22   75.83    3.93
  -6   2  22   67.29    4.95
   2   6  22   75.66    4.61
  -6   1   1   26.28    1.30
   1   6   1   22.14    1.28
   1   6   1   25.51    1.49
  -6   1  -1   25.65    1.43
   1   6   1   23.00    1.04
   1   6  -1   24.96    1.31
   6  -1   1   27.16    1.34
  -1  -6  -1   25.26    1.38
   1   6   3    2.14    1.16
   6  -1  -3    3.68    1.16
  -6   1   3    0.91    0.93
  -1  -6   3    2.08    1.06
   1   6  -3    2.59    1.10
   1   6  -3    2.68    1.14
  -6   1  -3    0.67    1.21
   6  -1   3    1.52    1.16
  -1  -6  -3    2.58    1.04
   1   6   3    2.21    0.98
   6  -1   3    2.33    1.10
   6  -1  -5  145.30    3.86
   1   6   5  139.66    4.09
  -6   1   5  136.24    3.86
  -1  -6  -5  144.50    3.61
   6  -1   5  149.25    4.21
  -1  -6   5  145.08    4.16
   1   6  -5  148.19    4.20
  -1  -6  -5  142.39    4.12
   1   6  -5  141.17    3.79
   6  -1  -5  150.96    4.18
  -6   1  -5  145.99    4.21
  -1  -6  -5  142.62    3.58
  -6   1   5  140.97    4.10
  -1  -6   5  142.82    4.17
   1   6  -5  149.51    4.22
  -6   1  -5  145.30    3.80
   1   6  -5  140.97    3.95
   6  -1  -5  150.51    4.16
  -6   1   7   54.69    2.33
   6  -1  -7   49.59    2.30
  -1  -6   7   56.98    2.32
  -6   1  -7   51.18    2.04
  -6   1   7   54.24    2.08
   1   6   7   47.31    2.20
   6  -1   7   45.28    2.26
   1   6   7   51.93    1.71
  -6   1  -7   51.10    2.19
   6  -1   7   47.23    2.30
  -1  -6   7   51.59    2.42
  -1  -6  -7   47.57    1.91
   6  -1  -7   50.21    2.00
   1   6  -7   51.38    1.74
  -1  -6  -7   48.52    1.75
   1   6   7   51.00    1.70
   6  -1  -7   51.43    2.26
  -6   1  -7   48.79    2.35
  -6   1   7   52.38    2.23
  -1  -6   7   52.33    2.32
   1   6  -7   52.74    2.35
   1   6  -7   52.68    2.50
   6  -1  -7   50.51    1.57
  -6   1  -7   54.07    2.12
  -6   1  -9   76.83    2.67
   1   6   9   82.87    3.10
  -6   1   9   78.60    2.90
   1   6   9   79.23    2.52
   6  -1   9   78.21    3.16
  -1  -6   9   80.26    3.30
  -6   1  -9   82.15    3.00
  -6   1   9   81.02    3.28
  -6   1  -9   75.85    2.92
  -6   1  -9   87.19    3.22
   1   6   9   79.99    2.53
   6  -1   9   82.07    3.15
   6  -1  -9   78.44    3.02
   1   6   9   81.94    2.45
  -6   1   9   77.27    2.95
  -1  -6   9   83.10    3.15
   1   6  -9   84.49    3.22
   1   6  -9   82.07    3.11
   6  -1  -9   80.47    2.34
   1   6  -9   86.22    3.27
  -1  -6   9   86.74    3.07
  -6   1   9   81.06    3.19
   1   6  11    3.99    1.08
  -6   1 -11    3.63    1.10
  -6   1  11    2.07    1.28
  -1  -6  11    3.30    1.51
   1   6  11    3.70    1.00
   6  -1  11    3.31    1.47
   6  -1 -11    2.68    0.89
   1   6  11    2.99    1.26
   6  -1 -11    2.96    0.67
   1   6  11    4.16    0.79
   1   6  11    3.10    1.00
   6  -1  11    4.22    1.48
   6  -1 -11    2.02    1.34
  -6   1 -11    2.58    1.38
   1   6 -11    0.67    1.43
  -6   1  11    2.58    1.28
   1   6 -11    2.17    1.51
  -1  -6  11    5.65    1.70
  -6   1  13    1.56    1.71
   1   6  13    3.14    1.11
  -6   1 -13    2.19    1.15
  -6   1  13    1.23    1.37
   1   6  13    3.18    1.17
  -1  -6  13    3.95    1.84
   1   6  13    3.46    1.23
   1   6  13    0.99    1.35
   1   6  13    4.28    0.81
   1   6  13    1.27    1.11
   1   6  13    1.60    1.13
   6  -1  13    2.61    1.58
   6  -1 -13    2.84    1.50
  -6   1 -13    1.59    1.44
   1   6 -13    3.31    1.75
  -6   1  13    3.57    1.48
  -6   1  13    2.96    1.82
   1   6 -13    2.34    1.80
   1   6  15   16.28    1.56
  -6   1  15   15.73    0.90
  -6   1  15   18.43    2.03
   1   6  15   20.45    1.81
  -1  -6  15   19.07    2.32
   6  -1  15   17.87    2.29
   1   6  15   21.19    1.70
   1   6  15   17.39    2.24
   1   6 -15   15.21    2.37
   1   6  15   22.62    2.30
   6  -1  15   20.47    2.31
   1   6  15   18.97    1.84
  -6   1 -15   19.38    1.47
   6  -1 -15   18.79    2.12
   1   6 -15   18.95    2.39
  -6   1  15   16.70    2.03
  -6   1 -15   18.54    2.00
   1   6  15   19.47    1.80
   6  -1  15   17.34    2.20
  -6   1  15   23.14    2.53
  -1  -6  15   19.05    2.39
  -6   1  15   18.87    2.46
   1   6  17    8.07    1.42
   1   6  17    7.00    2.18
  -6   1  17    8.69    2.18
   1   6 -17    7.96    2.02
   1   6  17    7.34    2.07
   6  -1  17    5.38    2.35
   1   6  17    4.84    1.55
   6  -1  17    6.31    2.12
   6  -1 -17    6.74    2.11
  -1  -6  17    5.63    2.29
  -6   1 -17    7.72    1.39
   1   6 -17    4.16    2.27
  -6   1  17    6.44    2.04
  -6   1 -17    4.30    1.95
  -6   1  17    3.82    2.28
   1   6  17    8.07    2.07
   6  -1  17    5.21    2.14
  -1  -6  17   10.39    2.58
  -6   1  17    8.22    2.26
  -1  -6  17    8.60    2.37
  -6   1  19   26.53    2.93
   1   6  19   27.57    2.13
   6  -1  19   31.06    2.96
  -1  -6  19   26.04    3.24
  -6   1  19   28.17    3.13
  -1  -6  19   27.16    3.01
  -1  -6  19   17.68    3.02
   6  -1  19   28.41    3.04
  -6   1  19   26.45    2.68
  -6   1 -19   24.78    1.83
   1   6 -19   23.68    2.62
  -6   1 -19   25.61    2.57
  -6   1  19   33.54    2.78
   6  -1  19   25.93    3.07
   1   6  19   26.51    2.79
   6  -1  19   28.07    2.81
  -6   1  19   27.29    2.97
   1   6  19   21.39    2.76
   1   6  19   25.79    1.85
  -1  -6  21    4.51    2.81
  -6   1  21   -0.16    2.30
   1   6 -21    1.38    2.18
  -6   1 -21    0.61    2.18
  -6   1  21    5.06    2.76
   1   6  21   -1.11    2.50
   1   6  21    3.61    2.34
  -6   1  21    1.98    2.89
   1   6  21    0.69    2.64
  -1  -6  21   -0.22    2.79
  -1  -6  21   -3.01    2.89
   6  -1  21    0.22    2.56
  -6   1  21    2.34    2.58
   1   6  21    1.46    2.06
   6  -1  21    0.81    2.61
  -6   1  21    0.31    2.28
  -6   1  23    1.05    2.61
   1   6  23    1.76    2.72
   6  -1  23   -0.88    2.98
   1   6  23    2.48    2.82
  -6   1  23   -2.30    2.95
  -1  -6  23    0.77    3.06
  -6   1  23    6.30    3.04
   1   6  23   -1.81    3.03
   6  -1  23   -0.49    2.89
  -1  -6  23    1.97    3.05
  -6   1 -23    2.93    2.51
   1   6 -23    0.16    2.31
   0   6   0   63.43    2.21
   0   6   0   62.13    1.93
   0   6   0   63.18    2.13
   0  -6   0   69.84    2.21
  -6   0   0   62.46    2.02
   6   0   2   42.84    1.73
  -6   0  -2   34.99    1.77
   0   6   2   42.14    1.71
   0   6  -2   43.43    1.64
   6   0  -2   42.19    1.78
  -6   0   2   38.30    1.69
   0   6  -2   43.20    1.69
  -6   0  -2   44.11    1.80
   0  -6  -2   39.29    1.73
   0   6   2   41.33    1.71
   0   6   2   44.48    1.80
   0   6   4   21.86    1.41
   0  -6  -4   19.04    1.43
  -6   0   4   22.47    1.12
  -6   0  -4   21.18    1.58
   0  -6  -4   22.57    0.83
   6   0   4   23.01    1.50
   0   6  -4   19.73    1.52
   6   0   4   20.71    1.49
   0   6  -4   21.58    1.24
   0   6   4   20.63    1.28
   0  -6  -4   20.73    0.80
  -6   0   4   20.92    1.36
   6   0  -4   22.22    1.56
   0   6  -4   21.48    1.47
   0  -6   4   18.74    1.44
   0   6  -4   19.64    1.22
   6   0  -4   20.22    1.50
  -6   0  -4   22.13    1.04
  -6   0  -6    4.18    1.13
   0   6   6    4.19    1.15
  -6   0   6    4.16    0.94
   6   0   6    2.74    1.26
   0   6   6    3.49    0.59
   0  -6   6    3.55    1.16
  -6   0  -6    4.84    1.17
   0   6  -6    4.67    1.36
   0  -6  -6    3.79    1.17
   6   0   6    4.46    1.32
   6   0  -6    2.53    0.99
   0   6  -6    3.09    0.84
   0   6   6    3.81    0.88
  -6   0  -6    4.48    1.29
   6   0  -6    3.63    1.21
   0   6   6    3.57    0.50
   0   6  -6    2.20    1.20
   6   0  -6    4.82    1.31
   0  -6   6    3.00    1.18
   0  -6   6    3.92    1.43
  -6   0  -6    3.64    1.02
  -6   0   6    1.99    1.34
  -6   0   8  129.20    4.01
   0  -6   8  122.45    3.80
   6   0  -8  117.01    3.89
  -6   0  -8  121.26    3.57
   0   6   8  128.35    3.96
  -6   0   8  122.93    3.62
   0   6   8  120.18    3.25
   6   0   8  124.59    3.97
  -6   0  -8  121.38    3.71
   6   0   8  123.41    3.92
   0  -6   8  122.31    4.07
   6   0   8  115.22    3.91
   0   6   8  123.36    3.40
  -6   0  -8  120.07    3.93
   0   6   8  120.07    3.36
   6   0  -8  123.04    3.90
  -6   0   8  118.20    3.81
   0   6  -8  124.78    4.00
   0   6  -8  123.23    3.92
   6   0  -8  115.04    3.24
   0   6  -8  117.18    4.00
  -6   0   8  120.17    4.00
  -6   0 -10   14.66    1.38
  -6   0  10   13.49    1.39
   0   6  10   14.92    1.57
   0   6  10   16.06    1.15
   6   0  10   13.86    1.73
   6   0  10   14.46    1.78
   6   0 -10   11.83    1.11
   6   0  10   15.94    1.68
   0   6  10   16.12    1.04
   6   0  10   15.30    1.70
   0   6  10   13.31    1.09
  -6   0 -10   14.08    1.72
   0   6  10   14.45    1.09
   6   0 -10   13.01    1.55
   0   6 -10   15.37    1.79
  -6   0  10   14.73    1.60
  -6   0 -10   14.75    1.45
   0   6 -10   15.93    1.91
   0   6 -10   13.91    1.69
  -6   0  10   11.67    1.81
   6   0  10   14.29    1.62
   0  -6  10   18.57    1.82
   0  -6  10   17.79    1.87
  -6   0  10   12.97    1.85
   0   6  12    1.48    1.37
  -6   0  12    0.82    1.28
   0   6  12    0.58    0.95
   6   0  12    1.73    1.62
   0   6 -12    2.84    1.59
   6   0 -12   -0.58    1.03
   0   6  12    0.90    1.00
   6   0  12   -0.33    1.60
   6   0 -12    0.66    0.51
   0   6  12    1.07    0.71
   0   6  12   -0.13    0.92
   6   0  12    1.13    1.47
   0   6  12   -0.21    0.97
   6   0 -12   -0.83    1.41
  -6   0  12    0.62    1.33
   0   6 -12   -0.47    1.53
  -6   0 -12    0.61    1.25
   6   0  12   -1.47    1.57
   0   6  12   -0.13    1.00
  -6   0 -12    0.85    1.13
  -6   0  14    0.43    1.73
   0  -6  14   -0.76    1.75
   0  -6  14    2.18    1.97
   0   6  14    1.65    1.18
  -6   0  14    1.72    1.54
   0   6  14    1.71    1.61
   0   6  14    0.70    1.24
   0   6  14   -0.07    1.22
   6   0  14    1.60    1.74
   0   6  14    0.74    1.07
   0   6  14    1.36    1.16
   0  -6  14    0.72    1.83
   6   0  14    0.77    1.68
  -6   0 -14    0.73    0.94
   6   0 -14    1.17    1.61
   0   6 -14    0.27    1.77
  -6   0  14    0.93    1.61
  -6   0 -14    2.50    1.47
  -6   0  14   -0.15    1.95
   0   6  14    1.01    1.60
   0   6 -14    1.47    1.76
  -6   0  16    2.49    1.94
   0  -6  16    2.69    2.16
   6   0  16    3.20    2.03
   0  -6  16    4.36    1.92
   0   6  16    3.33    1.33
  -6   0  16   -0.74    1.83
   0   6  16    4.17    1.92
   6   0  16    4.75    2.01
   0   6  16    3.17    1.49
   0   6 -16    3.63    1.87
   6   0  16    4.08    1.84
   0   6  16    3.26    1.26
   0  -6  16    1.13    2.08
   0   6  16    2.30    1.52
   6   0  16    4.64    2.11
   6   0 -16    2.22    1.74
  -6   0 -16    2.03    1.14
   0   6 -16    4.22    1.97
  -6   0 -16    1.82    1.75
  -6   0  16    6.10    1.90
  -6   0  16    7.45    2.22
   6   0  16    4.64    1.93
   0   6  16    4.66    1.53
   0   6  16    4.84    1.90
   0   6  18    4.02    1.44
  -6   0  18    3.66    2.02
   6   0  18    3.85    2.19
   0   6  18    3.44    2.14
   0   6  18    3.35    1.45
   0  -6  18    3.60    2.29
   0   6  18    0.46    1.68
   6   0 -18    1.72    1.92
   0   6 -18    4.83    2.41
   0   6 -18    1.85    1.89
  -6   0 -18    2.25    1.27
  -6   0  18    4.02    2.05
  -6   0 -18    2.91    1.85
   0  -6  18    0.88    2.28
   6   0  18    1.24    2.37
   0  -6  18    0.96    2.35
  -6   0  18    2.88    2.29
   6   0  18    0.15    2.19
  -6   0  18    7.55    2.62
   0   6  18    4.59    2.16
   6   0  18    1.63    2.10
  -6   0  20   -2.63    2.60
   0   6  20   -0.86    2.24
   0  -6  20    0.43    2.63
   0  -6  20    1.01    2.49
   0   6 -20    1.42    2.03
  -6   0 -20    2.37    2.15
  -6   0  20   -0.94    2.20
   0   6  20    0.12    1.90
   6   0  20   -0.37    2.40
   0   6  20    2.82    2.25
   6   0  20   -1.02    2.44
  -6   0  20    1.86    2.73
   0  -6  20    0.99    2.46
   6   0 -20    1.71    2.17
  -6   0 -20    1.81    1.31
  -6   0  20   -0.97    2.30
   0   6  20   -1.43    2.51
  -6   0  20   -0.66    2.68
  -6   0  22    9.51    2.72
   0   6 -22    8.78    2.36
  -6   0 -22    9.76    2.46
  -6   0  22    9.07    3.00
   0   6  22    8.82    2.93
   0   6  22    9.48    2.97
   0   6  22   13.94    2.44
   6   0  22   11.45    3.10
   0   6  22   12.42    3.12
   0  -6  22    8.22    3.12
   0  -6  22    9.21    2.86
   6   0  22   13.56    2.98
  -6   0  22   12.63    3.26
  -6  -1  -1   58.39    1.84
   6   1  -1   61.43    2.09
  -6  -1   1   59.50    2.01
  -6  -1   1   59.79    1.72
   1  -6   1   64.72    2.11
  -1   6   1   61.77    2.20
  -1   6  -1   63.07    2.18
   1  -6  -1   61.15    2.15
   1  -6  -1   60.21    2.16
  -1   6   1   61.27    2.08
   1  -6   1   58.67    2.07
  -1   6  -1   63.77    2.10
  -1   6   3  907.62   20.69
   1  -6  -3  884.31   20.66
   6   1   3  903.38   20.71
  -6  -1  -3  919.31   20.71
   6   1   3  901.07   20.71
  -6  -1  -3  900.31   20.71
  -1   6   3  892.54   20.59
  -1   6  -3  897.67   20.56
   1  -6   3  901.99   20.56
  -1   6  -3  901.99   20.31
   6   1  -3  903.90   20.70
  -6  -1   3  906.22   20.69
  -1   6  -3  927.35   20.71
  -6  -1  -3  906.86   20.64
  -6  -1   3  920.03   20.54
   6   1  -5  231.84    6.24
   1  -6   5  234.64    5.93
  -6  -1  -5  233.57    6.10
  -1   6   5  246.20    6.23
  -6  -1   5  244.84    5.82
   1  -6  -5  244.44    6.24
   6   1   5  241.41    6.22
  -1   6  -5  245.76    6.30
  -6  -1  -5  237.98    5.87
   6   1   5  238.46    6.24
   1  -6   5  230.94    5.91
  -1   6   5  240.74    5.99
  -1   6  -5  238.73    5.90
  -6  -1  -5  235.62    6.19
   6   1  -5  244.67    6.25
  -1   6  -5  242.14    6.25
   6   1   5  239.41    5.80
  -6  -1   5  248.09    6.21
   1  -6   7   24.61    1.55
   1  -6   7   24.39    1.87
   6   1  -7   24.33    1.79
  -6  -1  -7   27.29    1.53
  -1   6   7   22.77    1.61
  -6  -1   7   22.51    1.35
  -1   6   7   25.48    1.06
   6   1   7   25.58    1.76
  -6  -1  -7   22.66    1.46
   6   1   7   22.30    1.68
   1  -6  -7   22.37    1.69
  -1   6   7   23.62    1.30
  -1   6   7   22.18    1.06
  -6  -1  -7   23.48    1.68
  -1   6   7   25.21    1.27
   6   1  -7   25.11    1.69
  -1   6  -7   29.84    1.77
  -1   6   7   23.86    1.04
   6   1   7   21.81    1.42
  -1   6  -7   25.76    1.81
  -6  -1   7   23.80    1.85
  -6  -1  -9  204.52    5.53
  -6  -1   9  208.19    5.58
  -1   6   9  211.51    5.94
   6   1   9  212.99    5.95
   6   1   9  210.45    5.89
   6   1   9  207.52    5.95
  -1   6   9  202.26    5.29
  -6  -1  -9  214.67    5.95
  -1   6   9  211.62    5.30
   6   1  -9  209.61    5.91
  -1   6   9  206.29    5.44
  -6  -1   9  208.48    5.95
  -1   6  -9  213.67    6.03
   6   1   9  202.46    5.65
  -1   6  -9  211.49    6.07
  -1   6  -9  205.75    5.88
   6   1  -9  199.89    5.32
  -6  -1   9  211.83    6.09
   1  -6   9  210.78    5.77
   1  -6   9  214.66    6.11
  -6  -1   9  219.77    6.10
  -6  -1  11   46.87    2.28
  -1   6  11   51.88    2.54
   6   1  11   49.31    2.61
   6   1  11   47.58    2.52
   6   1  11   49.81    2.40
   1  -6  11   51.40    2.57
  -1   6  11   49.81    1.99
  -1   6  11   50.20    2.06
  -6  -1 -11   45.96    1.62
   6   1 -11   52.60    2.57
  -1   6 -11   55.61    2.71
  -6  -1  11   51.37    2.60
  -6  -1 -11   52.13    2.29
  -1   6  11   45.46    1.82
  -1   6  11   51.12    1.95
   6   1  11   50.80    2.60
   6   1 -11   51.74    2.05
   6   1  11   51.53    2.50
  -1   6 -11   51.55    2.66
  -6  -1 -11   53.18    2.18
  -1   6 -11   51.47    1.42
  -6  -1  13   30.96    2.12
  -1   6  13   31.26    2.29
   6   1 -13   27.99    1.73
   1  -6  13   31.39    2.51
  -1   6  13   27.38    1.58
   6   1  13   30.48    2.30
   1  -6  13   27.97    2.53
  -1   6  13   28.09    1.69
   6   1 -13   28.90    2.18
  -6  -1 -13   30.30    1.37
  -1   6 -13   28.52    2.32
  -6  -1 -13   29.18    1.97
  -6  -1  13   26.50    2.11
  -1   6  13   26.71    1.56
  -1   6  13   29.21    1.67
  -6  -1  13   28.80    2.50
   6   1  13   29.31    2.26
  -6  -1  13   28.94    2.48
   1  -6  15    4.65    1.99
  -6  -1  15    6.65    2.01
   1  -6  15    6.97    2.17
  -1   6  15    8.40    1.38
  -1   6  15    6.69    1.95
  -6  -1  15    7.00    1.72
   6   1  15    9.81    2.11
  -1   6 -15    9.84    2.04
   6   1  15   10.62    2.11
  -1   6  15    6.93    1.27
  -1   6  15    7.13    1.45
   1  -6  15    6.61    2.05
  -6  -1 -15    7.52    1.08
   6   1 -15    6.81    1.82
  -6  -1  15    6.02    1.87
  -1   6 -15    9.34    1.97
  -6  -1 -15    8.96    1.69
  -1   6  15    7.30    1.42
   6   1  15    5.61    1.94
  -6  -1  15    6.91    2.19
  -1   6  15    7.77    2.02
  -1   6 -15    5.66    2.05
   6   1  17    1.68    2.11
   1  -6  17    1.24    2.28
  -1   6  17    2.09    1.95
   1  -6  17    1.61    1.99
  -6  -1  17   -0.36    2.00
  -1   6  17    0.48    1.32
  -1   6  17   -0.78    2.21
  -6  -1  17   -0.78    1.90
   6   1  17   -1.83    2.16
  -1   6  17   -0.19    1.53
   6   1  17   -0.83    2.12
  -1   6  17   -0.16    1.29
  -1   6  17   -0.74    1.58
   1  -6  17    3.78    2.34
   6   1 -17   -0.28    1.75
  -6  -1 -17    1.37    1.13
  -6  -1 -17    1.70    1.69
  -1   6 -17   -0.63    2.12
  -6  -1  17   -0.71    2.01
  -1   6  17    1.85    1.52
   6   1  17    1.85    2.00
  -6  -1  17   -0.19    2.22
  -1   6  17    2.01    2.12
  -6  -1  19    3.96    2.15
   6   1  19    0.90    2.32
  -1   6  19    8.63    2.33
   1  -6  19    0.40    2.43
   6   1  19    1.77    2.39
  -6  -1  19    1.23    2.44
   1  -6  19    1.30    2.45
  -1   6  19    2.87    1.78
   1  -6  19    3.22    2.52
  -1   6 -19    2.91    1.96
  -1   6 -19    2.43    2.33
   6   1 -19    0.30    2.11
  -6  -1 -19    2.52    1.94
  -6  -1  19   -0.62    2.20
  -1   6  19    2.76    1.40
   6   1  19    1.54    2.37
   6   1  19    4.14    2.25
  -1   6  19    4.15    2.38
  -6  -1  19    2.41    2.50
  -1   6  19    3.79    2.43
  -6  -1  19    2.92    2.56
   6   1 -21   16.88    2.65
  -6  -1  21   16.50    2.88
   1  -6  21   25.60    3.17
  -1   6  21   16.05    2.37
  -6  -1  21   13.82    3.24
  -1   6  21   13.03    2.87
  -1   6 -21   23.04    2.57
  -6  -1 -21   19.31    2.48
  -1   6 -21   20.02    3.01
  -1   6  21   17.32    2.38
  -6  -1  21   10.67    2.57
   6   1  21   14.36    2.94
  -1   6  21   21.31    3.18
   1  -6  21   12.92    3.09
   1  -6  21   25.86    3.25
  -6  -1  21   19.38    3.19
  -1   6  21   20.58    3.26
   6   1  21   16.37    2.83
  -6  -1  23    4.35    2.95
  -1   6 -23    1.93    2.18
  -6  -1  23    4.43    3.19
  -1   6  23    4.99    2.90
   6   1  23    4.95    2.82
  -1   6  23   -3.38    3.16
   6   1  23   -2.50    3.14
  -6  -1  23    1.57    3.29
   1  -6  23    8.47    3.00
  -1   6  23    0.52    2.92
   6   2   0   19.58    1.16
  -6  -2   0   20.61    1.32
  -2   6   0   22.31    1.41
  -2   6   0   19.79    1.24
   2  -6   0   22.34    1.47
  -6  -2  -2  159.72    4.32
  -2   6   2  163.11    4.23
  -2   6  -2  158.25    4.21
   2  -6  -2  158.67    4.25
   2  -6   2  165.19    4.26
   6   2   2  158.40    3.90
  -6  -2   2  160.54    4.04
   6   2  -2  165.07    4.28
  -6  -2  -2  162.74    3.90
   2  -6  -2  153.50    4.31
  -2   6  -2  157.55    4.20
  -6  -2  -2  149.81    4.26
   2  -6   2  157.33    4.17
   6   2  -2  163.85    4.04
  -6  -2  -4  169.53    4.68
   2  -6  -4  181.48    4.79
  -6  -2   4  179.61    4.26
  -2   6   4  179.12    4.80
   6   2   4  179.16    4.78
  -6  -2  -4  176.77    4.79
   2  -6   4  180.31    4.59
   6   2   4  166.86    4.76
  -6  -2  -4  175.46    4.84
  -2   6   4  177.01    4.61
   2  -6   4  179.03    4.59
   2  -6  -4  175.58    4.63
  -6  -2   4  176.80    4.68
  -2   6  -4  175.37    4.85
   6   2  -4  182.82    4.82
   2  -6   4  168.92    4.40
  -6  -2  -4  178.43    4.33
  -2   6  -4  184.98    4.86
   6   2   4  176.27    4.28
   6   2  -6  113.29    3.71
   2  -6   6  121.14    3.41
  -6  -2  -6  122.63    3.52
   2  -6  -6  117.27    3.67
  -6  -2   6  115.06    3.19
  -2   6   6  113.52    3.59
  -2   6   6  118.22    2.87
   6   2   6  120.00    3.62
  -2   6  -6  124.84    3.77
  -6  -2  -6  115.44    3.27
   6   2   6  125.33    3.74
   2  -6  -6  120.02    3.02
  -2   6   6  119.46    3.34
   2  -6   6  117.85    3.29
  -2   6   6  118.28    2.93
  -6  -2  -6  123.48    3.68
   6   2  -6  116.80    3.70
  -2   6  -6  118.87    3.69
  -2   6  -6  118.47    3.72
  -6  -2   6  116.98    3.69
   6   2   6  120.30    3.32
  -6  -2  -8  359.48    8.80
  -2   6   8  359.69    9.08
  -6  -2   8  355.65    8.68
   6   2   8  361.78    9.03
  -2   6  -8  366.65    9.23
   6   2   8  367.41    9.12
   2  -6  -8  356.78    9.13
   2  -6   8  356.09    8.47
   2  -6   8  357.09    9.26
  -2   6   8  352.01    8.55
  -6  -2  -8  359.29    9.07
  -2   6   8  353.72    8.40
   6   2  -8  361.37    9.11
  -2   6   8  355.18    8.76
  -6  -2   8  350.26    9.12
  -2   6  -8  362.91    9.18
   6   2   8  347.10    8.75
  -2   6  -8  343.28    9.06
  -6  -2   8  363.97    9.20
  -2   6  -8  355.37    9.15
   6   2  -8  356.50    9.12
   6   2   8  354.34    8.70
   2  -6   8  354.50    8.87
  -6  -2  10  262.93    7.53
   2  -6  10  276.84    7.59
   6   2  10  278.06    7.08
   2  -6  10  289.98    7.34
  -6  -2  10  263.09    6.20
  -6  -2  10  261.94    7.02
  -2   6  10  263.99    7.42
   6   2  10  274.99    7.37
  -2   6  10  282.74    6.67
   6   2  10  264.87    7.33
   6   2  10  270.71    7.41
   2  -6  10  271.36    7.60
  -2   6  10  274.57    6.78
  -6  -2 -10  281.37    7.44
  -6  -2 -10  267.13    6.27
   6   2 -10  275.80    7.38
  -2   6  10  269.38    6.96
  -6  -2  10  272.89    7.46
  -2   6  10  265.41    6.68
  -6  -2 -10  283.95    7.00
  -2   6 -10  270.74    7.50
   6   2  10  273.05    7.21
  -2   6 -10  276.07    7.40
  -2   6 -10  262.36    7.47
   6   2 -10  278.57    6.89
  -6  -2  10  273.07    7.55
   6   2  10  270.07    6.33
   6   2  12  357.74    9.13
  -2   6 -12  352.30    8.17
  -2   6  12  354.79    9.49
  -6  -2  12  350.69    9.12
   6   2  12  353.48    9.38
   6   2  12  350.61    9.39
   2  -6  12  359.42    9.72
  -2   6  12  355.65    8.80
   6   2 -12  355.21    8.83
  -2   6  12  353.11    8.60
   6   2  12  352.78    9.26
  -6  -2 -12  352.32    8.22
   6   2 -12  347.22    9.40
  -2   6 -12  346.71    9.54
  -6  -2 -12  341.37    8.92
  -6  -2  12  358.44    9.49
  -2   6  12  358.05    8.69
   6   2  12  363.80    9.41
   6   2  12  352.79    8.25
  -6  -2  14  253.23    7.29
  -2   6  14  258.07    7.67
   6   2 -14  251.55    6.88
  -2   6  14  261.54    6.68
   6   2  14  274.73    7.58
  -2   6 -14  264.64    7.92
   2  -6  14  254.94    7.83
  -6  -2 -14  258.97    6.28
  -2   6  14  267.42    6.98
   6   2 -14  253.22    7.51
  -2   6  14  264.88    6.81
  -6  -2 -14  252.25    7.05
  -6  -2  14  249.76    7.60
  -2   6 -14  255.39    7.68
  -6  -2  14  268.06    8.01
  -2   6  14  258.08    6.71
   2  -6  14  262.15    7.87
  -6  -2  14  249.76    7.77
  -2   6  16   32.53    1.96
  -2   6  16   35.80    2.90
  -6  -2  16   37.07    2.63
   6   2  16   31.58    2.64
   6   2 -16   42.05    2.28
  -2   6  16   35.74    1.96
   6   2  16   34.49    2.66
  -2   6  16   39.64    3.02
   2  -6  16   39.00    3.04
  -2   6  16   39.74    2.22
   6   2 -16   37.50    2.69
  -6  -2 -16   36.30    2.32
  -2   6 -16   38.47    2.82
  -6  -2  16   36.84    2.73
  -6  -2  16   37.94    3.08
  -2   6  16   38.99    2.05
   6   2  16   37.23    2.71
   6   2  16   36.23    2.82
   6   2  16   34.08    2.72
   2  -6  16   36.76    2.98
  -2   6  16   38.06    2.78
   2  -6  16   35.88    2.79
  -6  -2  16   34.41    2.91
  -2   6  18  460.07   10.99
  -6  -2  18  453.66   12.07
   6   2  18  473.72   12.20
  -2   6  18  435.57   11.15
  -2   6  18  429.87   12.77
   2  -6  18  467.44   12.74
  -2   6  18  456.86   11.63
   6   2  18  456.05   12.24
  -6  -2  18  433.28   12.85
  -6  -2 -18  462.45   11.71
   6   2 -18  455.63   12.22
  -2   6 -18  457.85   12.53
  -6  -2  18  456.23   12.32
  -6  -2  18  436.07   12.85
   6   2  18  444.81   12.30
  -2   6  18  430.03   12.62
   2  -6  18  436.78   12.43
   2  -6  18  422.50   12.72
  -6  -2  18  444.23   12.77
   6   2  18  451.47   12.22
   6   2  20  114.00    5.22
  -2   6  20  111.86    5.27
  -6  -2  20  104.91    5.49
  -6  -2  20  116.67    5.15
   2  -6  20  119.09    5.50
   6   2 -20  111.79    4.84
  -2   6  20  110.92    4.40
  -2   6 -20  116.07    5.24
  -2   6 -20  122.81    4.65
  -6  -2 -20  121.19    4.55
  -6  -2  20  116.72    5.03
   2  -6  20  109.43    5.43
   2  -6  20  102.43    5.14
   6   2  20  112.20    5.12
  -2   6  20  103.82    5.35
  -6  -2  20  114.15    5.50
   6   2  20  113.75    4.89
  -2   6  20  118.80    5.67
   6   2  20  112.56    4.98
  -6  -2  22   34.78    3.48
   6   2 -22   36.80    3.28
   6   2  22   36.34    3.39
  -2   6  22   34.96    3.77
  -2   6 -22   36.63    2.89
  -2   6  22   37.77    3.74
  -6  -2  22   35.76    3.90
   6   2  22   41.16    3.57
   2  -6  22   38.83    3.69
  -6  -2  22   36.18    4.00
  -2   6  22   35.57    3.92
   3  -6   1   21.41    1.41
   3  -6  -1   20.94    1.44
   3  -6   1   21.54    1.18
   3  -6  -1   20.37    0.88
   6   3  -1   17.01    1.31
   6   3   1   17.83    1.07
  -6  -3   1   20.98    1.34
  -6  -3  -1   20.62    1.38
   6   3   1   24.16    1.40
   6   3  -1   21.35    1.02
  -3   6  -1   21.01    1.35
   3  -6  -3 1277.04   27.22
  -6  -3  -3 1272.00   27.18
  -6  -3  -3 1252.55   27.16
  -6  -3   3 1281.88   26.92
   6   3   3 1281.05   27.18
  -6  -3  -3 1256.34   27.22
   3  -6  -3 1252.67   27.11
   3  -6   3 1297.16   27.10
   3  -6   3 1289.14   27.20
   6   3   3 1256.30   26.63
   6   3  -3 1277.84   27.04
   3  -6   3 1275.07   26.99
  -3   6  -3 1262.11   27.22
  -6  -3  -5  293.48    7.29
   6   3   5  292.10    7.27
  -6  -3   5  279.55    6.85
  -3   6   5  288.43    7.35
   3  -6  -5  290.93    7.35
  -6  -3   5  289.07    6.80
   3  -6   5  283.70    7.04
   6   3   5  294.10    7.29
  -6  -3  -5  298.54    7.36
  -6  -3  -5  290.19    6.83
  -6  -3  -5  285.11    7.36
   3  -6  -5  293.82    6.64
   6   3   5  298.00    7.41
   3  -6   5  292.93    7.11
   3  -6   5  292.25    7.43
   3  -6  -5  283.63    7.14
  -3   6  -5  301.25    7.43
  -6  -3   5  289.05    7.31
   6   3  -5  279.80    7.42
  -3   6  -5  283.00    7.43
   6   3  -5  286.29    7.38
   3  -6   5  289.27    6.99
  -6  -3  -5  296.11    6.76
   6   3  -5  289.85    7.34
   6   3  -7  424.65   10.32
  -6  -3  -7  404.11   10.03
   6   3   7  408.31   10.07
  -6  -3   7  404.30    9.48
  -6  -3   7  406.06    9.76
  -3   6   7  429.88   10.30
   3  -6  -7  403.36   10.25
   6   3   7  426.82   10.19
  -3   6  -7  418.40   10.39
   6   3   7  402.88   10.24
   3  -6   7  419.59   10.42
  -3   6   7  416.30    9.54
   3  -6   7  407.92    9.79
   3  -6  -7  405.85    9.84
  -3   6   7  422.38   10.04
  -6  -3  -7  405.12   10.14
   6   3  -7  421.03   10.35
  -6  -3   7  419.62   10.34
  -3   6  -7  425.10   10.36
  -3   6  -7  412.10   10.32
  -6  -3   7  427.61   10.33
   6   3  -7  419.69   10.36
   6   3   7  412.23    9.92
   6   3   9   52.67    2.11
   3  -6   9   53.51    2.41
   6   3  -9   60.19    2.67
   6   3   9   51.76    2.26
  -6  -3   9   53.35    1.48
  -3   6   9   57.52    2.53
   6   3   9   53.45    2.48
  -3   6  -9   55.52    2.70
  -3   6   9   56.49    1.75
  -3   6  -9   54.97    2.64
   3  -6  -9   53.43    2.52
   6   3   9   55.62    2.49
  -6  -3   9   53.69    2.11
   3  -6   9   51.27    1.90
  -3   6   9   51.00    1.89
   3  -6   9   54.27    2.67
  -6  -3  -9   57.26    2.47
  -3   6   9   53.57    2.21
   6   3  -9   51.82    2.51
  -3   6   9   50.34    1.88
  -3   6  -9   56.50    2.55
  -6  -3   9   54.11    2.56
  -3   6  -9   54.54    2.60
  -6  -3   9   59.28    2.80
   6   3   9   49.48    2.29
   6   3   9   53.81    1.66
   6   3  11   13.52    1.45
   3  -6  11   12.48    1.76
  -3   6  11   18.94    1.85
   6   3  11   13.96    1.72
   6   3  11   13.24    1.72
  -6  -3  11   13.86    1.45
   6   3  11   13.27    1.66
   3  -6  11   13.33    1.02
  -6  -3 -11   13.52    1.63
  -3   6  11   13.21    1.21
   3  -6  11   15.16    1.88
  -3   6  11   11.79    1.35
   6   3 -11    9.40    1.58
  -3   6  11   12.25    1.13
  -3   6 -11   13.60    1.77
  -6  -3  11   13.68    1.72
  -6  -3 -11   14.42    1.31
  -3   6  11   12.53    1.05
   6   3  11   11.59    1.64
   6   3 -11   13.47    1.40
  -3   6 -11   11.70    1.85
   6   3  11   12.33    0.91
  -3   6 -13   15.42    1.00
  -3   6  13   22.22    2.10
   6   3 -13   16.56    1.68
   6   3  13   14.35    1.08
   3  -6  13   18.24    2.21
  -3   6  13   16.40    1.43
   6   3 -13   15.01    1.85
  -6  -3 -13   18.48    1.57
  -3   6  13   17.82    1.42
  -3   6 -13   14.43    1.93
  -6  -3  13   14.18    1.92
   6   3  13   14.93    1.97
  -6  -3  13   18.80    1.78
  -6  -3  13   17.92    2.17
  -3   6  13   19.97    1.32
  -6  -3  13   15.01    2.21
  -3   6  13   17.46    1.96
   6   3  13   16.01    1.76
   3  -6  13   15.40    2.29
  -6  -3  15   49.39    2.70
  -3   6  15   50.96    3.16
   6   3 -15   46.83    2.50
   6   3  15   50.47    2.93
  -3   6  15   49.41    2.11
   6   3  15   49.05    1.89
  -3   6  15   48.12    3.19
  -3   6 -15   52.31    3.27
  -3   6  15   55.09    2.46
   3  -6  15   53.42    3.24
   6   3 -15   48.85    3.00
  -6  -3 -15   46.39    2.48
  -3   6 -15   48.39    3.19
  -3   6  15   51.85    2.38
  -6  -3  15   47.56    2.98
  -6  -3  15   49.39    3.29
  -3   6  15   51.35    2.11
   6   3  15   53.84    3.10
   3  -6  15   51.40    3.02
  -3   6  15   51.14    3.01
  -6  -3  15   45.73    3.13
   3  -6  15   44.95    3.16
  -3   6  17   13.21    1.55
  -3   6  17   11.95    2.33
  -3   6  17   15.03    1.78
   6   3  17   13.06    2.35
  -6  -3  17   21.98    2.73
   6   3  17   15.50    2.30
  -6  -3  17   13.98    2.11
  -3   6  17   16.84    1.55
   6   3  17   18.61    2.33
   6   3  17   13.86    1.29
  -3   6  17   14.42    2.61
  -3   6  17   16.96    1.81
   3  -6  17   14.79    2.62
   6   3 -17   14.01    2.19
  -3   6 -17   16.80    2.47
  -6  -3  17   14.97    2.37
  -6  -3 -17   18.01    1.97
   6   3  17   14.71    2.45
   3  -6  17   17.24    2.49
  -3   6  17   14.01    2.31
  -6  -3  17   12.06    2.54
   6   3  17   17.11    2.47
  -6  -3  19   15.84    2.44
   6   3  19   14.81    2.52
  -3   6  19   14.21    1.57
   3  -6  19   13.24    2.80
  -3   6  19   13.36    2.00
   6   3 -19   10.80    2.43
  -6  -3 -19   14.29    2.12
  -3   6 -19   15.02    2.75
  -6  -3  19   14.08    2.57
  -3   6  19   16.35    2.67
   3  -6  19   15.24    2.73
   6   3  19   12.93    2.55
  -6  -3  19   12.16    2.90
   6   3  19   16.90    2.73
  -3   6  19    9.92    2.79
   6   3  19   19.40    2.57
   6   3  19   18.11    2.62
  -6  -3  19   15.78    2.97
  -6  -3  21   26.89    3.25
  -3   6  21   24.55    2.51
   3  -6  21   22.08    3.27
  -3   6 -21   26.67    3.14
   6   3 -21   21.19    2.91
  -3   6 -21   23.70    2.51
  -3   6  21   24.82    3.20
  -6  -3  21   29.48    3.45
   3  -6  21   27.75    3.41
  -6  -3  21   23.36    3.54
   6   3  21   24.61    3.11
  -3   6  21   27.12    3.27
   6   3  21   25.59    3.02
  -3   6  21   26.60    3.46
   6   3  21   24.98    2.97
   6   3 -23    4.35    2.61
  -3   6 -23    2.72    2.10
  -3   6  23    8.88    3.23
  -6  -3  23    0.80    3.30
   6   3  23    3.84    2.77
  -3   6  23    0.78    3.01
   3  -6  23    5.00    3.26
  -3   6  23    4.30    3.28
   6   3  23   -3.27    2.80
   6   3  23   -3.57    3.03
  -6  -4   0  584.50   13.82
   6   4   0  586.66   13.83
   4  -6   0  597.70   13.60
  -4   6   0  603.27   13.61
   4  -6   0  604.37   13.89
  -4   6   0  594.17   13.69
   4  -6  -2   26.32    1.49
   4  -6   2   24.35    1.52
  -4   6  -2   26.07    1.48
  -4   6   2   26.67    0.97
   4  -6   2   26.91    1.43
  -4   6  -2   26.81    1.49
   6   4  -2   27.62    1.35
  -6  -4  -2   25.81    1.57
  -6  -4   2   25.72    1.38
   6   4   2   28.73    1.61
   6   4  -2   26.42    1.41
   4  -6  -2   26.41    0.96
  -4   6   2   24.41    1.06
  -4   6  -2   26.40    1.46
  -4   6   4  748.42   16.69
  -6  -4  -4  731.18   16.98
   4  -6  -4  727.11   16.82
   4  -6   4  729.67   16.80
   4  -6   4  734.48   17.01
   6   4   4  711.13   16.24
  -6  -4  -4  742.20   16.93
  -6  -4   4  734.89   16.58
   6   4   4  740.29   16.92
  -4   6   4  737.82   16.98
   4  -6  -4  735.38   16.97
  -6  -4   4  718.23   16.27
  -6  -4  -4  724.07   16.53
  -6  -4  -4  744.44   16.90
   6   4  -4  735.79   16.88
  -4   6  -4  743.24   17.00
   4  -6   4  732.82   16.65
   6   4  -6   93.01    3.28
  -4   6   6   97.73    3.16
  -4   6  -6   91.84    3.29
  -6  -4  -6   94.52    3.15
  -6  -4   6   95.36    2.60
   6   4   6   98.36    3.19
   4  -6  -6   95.96    3.24
  -4   6   6   98.57    3.22
  -6  -4  -6   95.96    3.14
   6   4   6  102.61    3.19
  -6  -4   6   95.88    2.64
  -6  -4  -6   98.01    3.29
   6   4   6  101.14    3.29
   4  -6  -6   94.98    2.93
   4  -6   6   99.20    2.94
   4  -6   6   97.46    3.36
  -6  -4   6   98.19    3.31
  -4   6  -6  101.43    3.39
   4  -6   6   95.04    2.81
   6   4  -6   99.29    3.33
   6   4   8   92.17    3.12
  -4   6   8   97.64    3.32
   6   4   8   96.85    3.20
   6   4   8   92.70    2.52
  -4   6  -8   93.83    3.50
  -4   6   8   93.66    2.36
   6   4   8   90.76    2.78
  -4   6  -8   92.28    3.40
   4  -6  -8   91.90    3.28
   6   4   8   88.78    3.19
  -6  -4   8   85.16    2.75
   4  -6   8   88.21    2.78
   4  -6  -8   85.12    2.78
   4  -6   8   86.27    3.43
  -6  -4  -8   88.50    3.11
  -4   6   8   87.63    3.04
  -6  -4   8   87.49    3.31
  -4   6  -8   89.24    3.28
   6   4  -8   94.58    3.39
  -4   6   8   85.81    3.15
   6   4  -8   90.92    3.40
   6   4   8   96.25    3.03
   6   4  10    6.23    1.17
  -4   6  10    6.55    1.56
   6   4  10    6.19    1.37
  -4   6  10    6.26    1.48
   6   4  10    6.69    1.42
  -4   6 -10    5.87    1.78
  -4   6 -10    6.89    1.55
   4  -6 -10    5.27    1.43
   6   4  10    6.76    1.46
  -6  -4  10    5.61    1.13
   4  -6  10    6.07    0.99
   4  -6  10    7.36    1.56
  -6  -4 -10    6.08    1.32
   6   4 -10    7.88    1.55
  -4   6  10    4.47    1.19
  -6  -4 -10    7.23    1.08
  -4   6  10    4.94    0.98
  -4   6 -10    5.05    1.53
  -6  -4  10    5.91    1.50
  -4   6  10    5.35    0.79
  -4   6 -10    5.84    1.66
   6   4  10    6.43    1.43
   6   4  10    7.05    0.86
   4  -6  12   43.39    2.48
   6   4  12   39.34    2.14
  -4   6 -12   43.42    1.68
  -4   6  12   45.59    2.61
   6   4  12   41.94    2.40
   6   4  12   42.73    2.15
   6   4  12   42.56    2.47
  -6  -4  12   41.90    2.18
  -6  -4 -12   39.56    2.43
  -4   6  12   41.23    1.92
   4  -6  12   40.89    1.66
   4  -6  12   38.62    2.61
   6   4 -12   43.73    2.54
  -4   6  12   41.50    2.26
  -4   6 -12   49.62    2.66
  -6  -4 -12   45.05    1.98
  -6  -4  12   37.31    2.49
  -4   6  12   43.39    2.00
  -4   6  12   44.98    1.67
   6   4 -12   41.97    2.20
   6   4  12   36.97    2.42
   6   4  12   40.12    1.63
  -4   6 -14   85.21    2.51
  -4   6  14   88.30    3.78
   6   4  14   86.11    3.36
   6   4  14   84.63    3.53
  -6  -4  14   86.06    3.40
   6   4  14   75.45    3.74
  -4   6 -14   81.08    3.81
   6   4  14   88.04    2.65
   4  -6  14   73.89    3.87
  -4   6  14   87.46    3.05
   6   4 -14   83.59    3.61
  -4   6  14   84.14    3.10
  -4   6 -14   85.31    3.84
  -6  -4 -14   84.16    3.04
  -6  -4  14   74.43    3.74
   6   4 -14   85.96    3.30
  -4   6  14   80.20    3.69
  -6  -4  14   89.45    4.06
  -4   6  16  276.22    8.56
  -6  -4  16  279.64    8.09
   6   4  16  289.67    8.31
   6   4  16  291.73    8.32
  -6  -4  16  271.90    8.80
   6   4  16  293.36    8.28
   6   4  16  291.68    8.68
  -4   6 -16  269.00    8.63
  -4   6  16  273.55    8.87
   6   4  16  285.45    7.09
   4  -6  16  292.00    8.79
  -4   6  16  295.49    7.78
   6   4 -16  280.14    8.44
  -6  -4  16  295.50    8.61
  -4   6  16  285.30    7.69
  -6  -4 -16  285.26    7.64
  -4   6 -16  297.75    8.66
   6   4  16  286.16    8.47
  -6  -4  16  261.85    8.63
  -4   6  16  284.14    8.64
   4  -6  16  292.02    8.50
  -4   6  18  210.93    5.85
  -6  -4  18  229.77    6.95
   6   4  18  217.01    6.93
  -4   6  18  218.90    7.80
   6   4  18  225.60    5.70
  -4   6  18  217.40    6.48
   4  -6  18  227.52    7.65
   6   4 -18  207.98    7.15
  -6  -4 -18  224.51    6.42
  -6  -4  18  217.75    7.40
  -4   6  18  212.88    6.37
  -4   6 -18  221.09    7.31
   6   4  18  223.27    7.07
  -6  -4  18  211.70    7.65
   6   4  18  219.19    6.96
   6   4  18  229.84    7.39
   6   4  18  214.90    6.99
   4  -6  18  209.60    7.36
  -4   6  18  208.51    7.46
  -6  -4  18  221.84    7.71
   4  -6  20    2.74    2.52
   6   4  20    4.75    2.49
  -6  -4  20    5.49    2.77
  -4   6  20    1.30    2.53
   4  -6  20    6.65    2.83
  -4   6  20    3.16    1.79
  -4   6 -20    3.53    2.05
   6   4 -20    1.52    2.31
  -4   6 -20    0.18    2.49
  -6  -4  20    2.17    2.50
   6   4  20    2.91    2.35
   6   4  20    0.87    2.18
   6   4  20   -1.14    2.43
   6   4  20    5.21    2.37
  -4   6  20   -0.70    2.82
  -6  -4  20    0.92    2.67
  -6  -4  22   -1.41    2.80
  -4   6 -22    0.25    1.91
   6   4 -22    3.43    2.53
  -4   6  22   -4.44    3.04
  -6  -4  22   -1.53    3.06
   6   4  22   -1.42    2.55
  -4   6  22    1.04    2.96
   6   4  22    2.07    2.53
   6   4  22    2.69    2.64
  -4   6  22    2.94    2.89
   4  -6  22   -4.46    2.82
  -5   6  -1  256.04    6.55
  -5   6   1  267.96    6.35
  -6  -5  -1  272.40    6.65
  -6  -5   1  272.11    6.57
   6   5  -1  272.64    6.59
   6   5   1  262.42    6.65
   5  -6  -1  265.57    6.30
   6   5   1  259.43    6.24
  -5   6  -1  260.75    6.50
   5  -6   1  270.70    6.50
  -5   6   1  257.03    6.28
  -5   6  -3  171.23    4.85
   5  -6  -3  184.59    4.83
   5  -6   3  179.91    4.87
  -5   6   3  182.61    4.31
  -5   6  -3  174.53    4.87
   5  -6   3  183.96    4.93
  -6  -5   3  183.02    4.62
  -6  -5  -3  173.84    4.86
   6   5  -3  181.26    4.64
   6   5   3  186.74    4.92
   5  -6  -3  186.39    4.97
  -5   6   3  183.12    4.29
  -5   6   3  177.00    4.53
  -5   6  -3  174.51    4.65
  -5   6   5  805.26   17.69
  -6  -5   5  757.52   17.40
   6   5   5  781.12   17.88
   5  -6  -5  763.83   17.89
  -5   6   5  764.54   17.93
  -6  -5  -5  753.32   17.76
  -6  -5   5  756.88   17.21
  -6  -5  -5  749.83   17.89
   5  -6  -5  769.95   17.72
   5  -6   5  781.28   18.02
  -6  -5   5  766.91   18.01
   5  -6   5  780.10   17.99
  -5   6  -5  755.44   17.94
   6   5  -5  766.32   17.88
  -6  -5  -5  771.77   17.46
   5  -6   5  761.05   17.46
   6   5   7    8.54    1.40
  -5   6   7    7.37    1.32
   5  -6  -7    5.80    1.29
  -6  -5  -7    5.88    1.29
  -5   6  -7    5.69    1.54
  -6  -5  -7    6.52    1.33
   5  -6  -7    7.18    1.14
  -5   6   7    6.44    1.24
   5  -6   7    9.50    1.51
  -6  -5  -7    6.59    1.27
   6   5  -7    8.05    1.49
   5  -6   7    5.38    1.46
  -6  -5   7    5.29    1.34
   6   5   7    5.20    0.92
  -5   6  -7    8.63    1.62
   6   5  -7    6.59    1.52
  -5   6   7    6.54    1.36
   5  -6   7    6.14    0.93
  -5   6   9   11.03    1.63
   6   5  -9   11.96    1.79
   6   5   9   11.96    1.48
  -5   6   9   11.04    1.51
   6   5   9   10.87    1.46
   5  -6   9   11.60    1.06
  -5   6  -9   10.30    1.62
   6   5   9   10.84    0.93
   6   5   9    9.80    1.20
  -5   6  -9   11.89    1.73
  -5   6  -9   10.69    1.66
   5  -6  -9   11.05    1.59
  -6  -5   9   11.51    1.14
   5  -6   9   10.04    1.12
   5  -6  -9   11.76    1.16
   6   5   9    9.94    1.44
  -6  -5  -9   10.67    1.43
   5  -6   9    9.39    1.62
  -5   6   9    9.65    1.40
  -6  -5   9    7.49    1.49
  -5   6  -9   10.95    1.66
   5  -6   9   12.66    1.84
   6   5  -9   10.66    1.88
   6   5  11   27.54    1.91
  -5   6  11   29.66    2.22
   6   5  11   29.38    1.98
   6   5  11   28.10    1.72
   6   5  11   30.18    2.23
   6   5  11   29.62    2.00
   5  -6 -11   29.64    2.14
  -6  -5  11   28.67    1.72
   5  -6  11   26.72    1.44
  -6  -5 -11   30.57    2.02
   5  -6  11   29.91    2.39
  -5   6  11   27.60    1.64
  -5   6  11   30.53    1.94
  -5   6 -11   30.51    2.22
  -6  -5  11   29.12    2.24
  -6  -5 -11   28.75    1.53
  -5   6 -11   27.85    2.25
   6   5 -11   28.57    1.94
   6   5  11   28.64    1.39
   6   5  11   27.08    2.02
  -5   6  13  132.87    4.74
  -5   6 -13  139.29    3.80
   6   5  13  136.44    4.33
  -5   6  13  138.32    4.82
   6   5  13  134.32    4.53
  -6  -5  13  137.57    5.04
   6   5  13  136.99    4.34
  -6  -5  13  144.01    4.40
   6   5  13  143.40    4.63
   6   5  13  145.99    5.04
   6   5 -13  135.22    3.38
  -5   6  13  129.80    4.07
   5  -6  13  135.83    3.74
   5  -6  13  131.26    5.04
   6   5 -13  134.21    4.80
  -5   6  13  131.68    4.21
  -6  -5  13  134.42    4.90
  -6  -5 -13  134.59    3.99
  -5   6 -13  139.40    4.88
   6   5 -13  137.61    4.41
   6   5  13  134.39    3.79
  -5   6 -15   29.21    1.46
  -5   6  15   26.93    2.62
  -6  -5  15   25.55    2.63
  -6  -5  15   32.70    2.28
   6   5  15   30.49    2.76
   6   5  15   28.86    2.38
   6   5  15   29.04    1.61
  -5   6  15   28.07    2.78
  -5   6 -15   25.27    2.57
  -5   6  15   29.04    1.91
   5  -6  15   28.21    2.76
   6   5 -15   27.65    2.50
  -5   6 -15   25.80    2.54
  -5   6  15   27.50    2.02
  -6  -5  15   27.99    2.53
  -6  -5 -15   25.06    1.80
   6   5  15   27.70    2.62
  -5   6  15   31.83    2.53
   5  -6  15   29.28    2.53
  -5   6  17   28.48    2.72
   5  -6  17   24.17    2.71
  -5   6  17   25.97    2.77
  -6  -5  17   24.37    2.35
   6   5  17   26.89    2.53
   6   5  17   26.67    1.47
   5  -6  17   28.70    3.03
  -5   6  17   32.18    2.10
   6   5 -17   32.09    2.83
  -6  -5 -17   26.61    2.04
  -6  -5  17   26.70    2.78
  -5   6 -17   33.66    2.83
  -5   6  17   26.71    2.17
   6   5  17   28.14    2.57
   6   5  17   34.36    2.61
  -6  -5  17   29.14    2.98
   6   5  17   24.48    2.57
   6   5  17   33.87    2.81
  -5   6  17   24.21    2.89
   6   5  17   25.74    1.68
  -6  -5  19    2.51    2.39
  -5   6  19    4.95    1.85
   6   5  19    5.17    2.24
   6   5 -19    5.25    2.06
  -6  -5  19    1.97    2.37
   6   5  19    7.90    2.26
  -5   6  19    5.63    1.81
   5  -6  19    4.28    2.67
   6   5 -19    4.52    2.42
  -5   6 -19    5.54    2.49
   5  -6  19    4.19    2.46
  -5   6  19    6.73    2.45
   6   5  19    3.61    2.26
  -5   6  19    4.02    2.53
   6   5  19    3.86    2.24
   6   5  19    6.24    2.51
  -6  -5  19    3.56    2.15
   6   5  21   22.17    2.88
   5  -6  21   20.41    3.27
  -5   6  21   19.25    3.06
  -6  -5  21   22.61    3.25
   6   5 -21   19.01    2.84
  -5   6 -21   21.73    2.31
  -5   6 -21   18.78    3.09
   6   5  21   11.59    2.57
  -6  -5  21   18.16    3.45
  -5   6  21   23.46    3.50
   6   5  21   21.47    2.88
   6   5  21   18.30    3.08
  -6   6   0   11.60    1.11
  -6  -6   0    9.29    0.76
   6   6   0   10.64    0.71
   6  -6   0   10.33    1.12
  -6   6   0    9.36    0.99
   6   6   0   10.26    1.36
   6  -6  -2  506.95   11.80
  -6   6  -2  520.39   12.19
   6  -6   2  516.57   12.22
  -6   6   2  519.38   11.80
  -6   6  -2  522.88   12.20
  -6   6   2  512.85   11.83
   6   6   2  500.54   12.26
   6   6  -2  527.65   12.10
   6   6   2  516.78   11.93
   6   6   4    1.09    1.32
   6   6  -4   -0.98    0.91
   6  -6  -4   -0.91    1.25
  -6   6   4    0.04    0.61
  -6   6  -4    0.26    1.28
  -6   6   4    1.37    0.48
   6   6   4    0.05    0.88
  -6  -6  -4   -0.36    1.03
  -6   6  -4    0.70    0.89
  -6   6  -4    0.07    1.28
   6  -6   4    0.68    1.15
  -6  -6   4    0.14    1.16
   6  -6   4    1.40    1.24
  -6   6   4    1.06    0.97
   6  -6  -6    5.94    1.38
  -6   6   6    4.34    1.31
  -6  -6  -6    5.54    1.24
  -6   6  -6    6.79    1.53
  -6  -6  -6    6.85    1.42
   6   6   6    5.43    1.26
   6  -6  -6    6.64    1.19
   6  -6   6    6.31    1.33
   6  -6   6    6.86    1.51
   6   6  -6    7.96    1.54
  -6  -6   6    5.79    1.30
  -6   6   6    5.45    1.32
   6   6   6    5.28    0.73
   6   6  -6    6.20    1.60
   6   6   6    5.89    1.48
  -6   6   8  208.42    5.88
   6   6  -8  208.44    6.03
   6   6   8  219.40    5.83
  -6   6   8  212.37    5.95
   6  -6  -8  202.75    5.90
   6   6   8  205.22    5.33
  -6   6  -8  212.28    6.04
   6   6   8  215.40    5.30
  -6   6  -8  214.83    6.06
   6   6   8  209.32    5.95
  -6  -6  -8  210.91    5.90
   6  -6  -8  211.42    5.54
  -6  -6  -8  210.86    5.72
   6  -6   8  206.57    6.13
  -6   6   8  205.32    5.87
  -6  -6   8  205.11    6.08
   6  -6   8  223.46    6.17
   6  -6   8  207.30    5.20
   6   6  -8  213.09    6.09
  -6   6  10  274.32    7.37
   6   6  10  275.80    7.14
  -6   6  10  264.81    7.38
   6   6  10  280.93    7.12
  -6   6 -10  262.53    7.46
   6   6  10  269.47    6.77
   6   6  10  261.08    7.38
   6  -6 -10  258.43    7.34
   6  -6 -10  265.01    6.70
  -6  -6 -10  269.10    7.12
   6  -6  10  267.42    7.60
  -6   6  10  264.67    7.22
  -6  -6 -10  257.26    6.47
  -6   6 -10  270.92    7.48
  -6  -6  10  255.39    7.48
  -6   6 -10  268.17    7.32
   6   6  10  254.70    6.58
   6  -6  10  262.26    6.43
  -6   6 -12    4.57    1.12
   6   6  12    2.84    1.48
  -6   6  12    3.87    1.71
   6   6  12    2.51    1.55
   6   6  12    3.70    1.27
  -6  -6  12    5.82    1.73
   6   6  12    1.21    1.62
  -6  -6  12    3.08    1.22
   6   6  12    3.33    1.50
   6  -6  12    4.25    1.05
   6  -6  12    2.03    1.72
  -6  -6 -12    4.48    1.44
  -6   6  12    2.61    1.41
  -6  -6  12    4.03    1.68
  -6   6 -12    2.79    1.60
  -6   6  12    4.54    1.29
  -6  -6 -12    3.69    0.97
   6   6 -12    2.95    1.55
   6  -6  12    4.01    0.94
   6   6  12    3.76    1.64
   6   6  12    4.26    1.02
  -6   6 -14   -0.05    1.12
   6   6  14    2.61    1.60
  -6  -6  14    0.94    1.44
   6   6  14    1.25    1.86
   6   6 -14    0.85    0.56
   6  -6  14    1.79    0.99
   6   6  14   -0.56    1.70
   6  -6  14    1.98    1.92
  -6   6  14    4.09    1.58
   6   6 -14    1.10    1.88
  -6   6 -14    1.91    1.87
  -6  -6  14    4.36    1.81
  -6  -6 -14   -0.97    1.10
  -6   6  14    1.08    1.36
   6   6  14    2.25    1.43
  -6  -6  14    0.16    1.88
  -6   6  14   -0.26    1.89
   6   6  14    0.83    1.15
  -6   6 -14    1.49    1.81
  -6   6  16   85.14    4.11
  -6  -6  16   85.98    3.63
   6   6  16   89.43    3.84
   6   6  16   94.34    4.35
  -6   6 -16   86.49    4.16
   6   6  16   86.50    4.01
   6   6  16   80.60    2.91
  -6   6  16   82.95    4.27
   6  -6  16   87.97    4.31
  -6   6  16   81.28    3.28
   6   6 -16   93.95    4.13
  -6  -6 -16   82.76    3.08
  -6   6 -16   88.03    4.15
  -6  -6  16   86.96    4.22
  -6   6  16   89.05    3.46
  -6   6 -16   96.02    2.84
  -6   6  16   96.14    4.25
   6  -6  16   82.30    3.93
   6   6  16   86.18    3.88
  -6  -6  16   91.59    4.46
   6   6  18   11.79    2.21
   6  -6  18   15.88    2.58
  -6   6  18   14.76    2.48
  -6   6  18    9.47    1.46
   6   6  18    7.55    2.17
  -6  -6  18    8.14    2.57
   6   6  18   10.19    2.26
   6   6 -18    9.65    2.07
  -6  -6  18   11.05    2.20
   6   6  18   10.30    2.23
  -6   6  18   10.18    1.72
   6  -6  18    8.29    2.69
   6   6 -18   14.50    2.55
  -6  -6  18   12.23    2.60
  -6   6  18   10.23    1.95
  -6   6 -18    8.66    2.42
   6   6  18   15.11    2.67
  -6   6  18   13.87    2.82
   6   6  18   10.58    1.49
   6  -6  20  257.32    8.47
  -6   6  20  244.37    8.71
  -6   6  20  238.59    8.92
  -6   6  20  252.57    7.44
   6  -6  20  244.51    8.61
   6   6 -20  247.79    8.27
  -6   6  20  249.35    7.48
  -6  -6  20  251.02    8.48
  -6   6 -20  258.27    8.35
   6   6  20  251.77    7.88
  -6  -6  20  264.09    7.92
   6   6  20  248.05    7.91
   6   6  20  244.85    8.39
  -6  -6  20  253.02    9.04
   6   6  20  255.05    7.90
   6   6 -20  250.31    7.67
   6   6  22   -1.73    2.92
  -6   6  22   -1.07    3.03
   6   6  22    2.34    2.58
   6   6 -22   -1.71    2.60
  -6   6 -22    2.66    1.86
  -6  -6  22    2.62    3.06
   6   6  22    2.79    2.56
   6  -6  22    3.32    2.90
  -6   6  22    4.48    2.72
   6   6  22    1.36    2.70
   7  -6  -1  118.10    3.02
  -7   6  -1  115.41    3.42
   7  -6  -1  114.47    3.20
   7  -6   1  110.62    3.39
  -7   6   1  114.45    3.19
  -7   6  -1  112.96    3.41
  -6  -7   1  117.56    3.13
  -6  -7   1  118.12    2.85
   7  -6   1  115.62    3.43
   7  -6  -1  113.96    3.23
   6   7   1  117.62    3.10
   6   7   1  122.06    3.61
   6   7  -1  119.87    3.49
   6   7   3   96.02    3.18
   6   7  -3   96.51    2.85
   7  -6  -3   91.05    2.68
  -7   6  -3   90.74    3.05
  -6  -7   3   90.50    3.08
  -7   6  -3   97.19    3.09
  -6  -7   3   90.15    2.89
  -6  -7  -3   86.86    2.90
  -7   6   3   90.83    2.57
   7  -6   3   85.78    3.06
   6   7   3   94.72    2.81
   6   7   5    1.29    1.42
   6   7  -5    2.08    0.91
   7  -6  -5    3.15    1.20
  -6  -7  -5    0.94    1.06
  -7   6  -5    2.99    1.40
  -6  -7   5    3.71    1.38
   6   7   5    1.54    1.07
  -6  -7  -5    2.62    1.21
  -7   6  -5    3.89    1.33
   7  -6   5    2.00    1.29
   7  -6   5    2.30    1.34
  -6  -7   5    1.97    1.29
  -7   6   5    2.69    1.19
  -7   6  -5    2.33    0.91
  -6  -7  -5    2.07    1.11
   6   7   7    1.55    1.47
  -7   6   7    1.56    1.35
   7  -6  -7    1.87    1.32
  -6  -7  -7   -0.46    1.14
  -7   6  -7    1.22    1.52
  -6  -7   7    2.53    1.57
   6   7   7    2.08    0.76
   6   7   7   -0.24    1.28
  -6  -7  -7    0.16    1.28
   7  -6  -7    1.10    1.10
   7  -6   7    0.96    1.40
  -7   6  -7    1.18    1.34
  -7   6   7    2.20    1.26
  -6  -7   7   -0.96    1.29
   7  -6   7    0.27    1.55
   6   7  -7    0.60    1.51
  -7   6   7    1.64    1.44
  -7   6  -7   -1.93    1.61
   6   7  -7   -0.33    1.58
  -7   6  -9    2.32    1.54
  -7   6   9    1.41    1.42
   6   7  -9    3.31    1.60
   6   7   9    1.00    1.42
  -7   6   9    2.83    1.37
  -6  -7   9   -1.12    1.52
   6   7   9    0.66    0.96
  -6  -7  -9    1.79    1.35
   6   7   9    2.05    1.45
   7  -6  -9    0.47    1.30
   7  -6  -9    1.56    1.06
   7  -6   9    2.92    1.53
  -6  -7  -9   -0.15    1.10
  -7   6   9    0.56    1.39
  -6  -7  -9    0.91    0.70
  -6  -7   9    1.23    1.37
  -7   6  -9    2.12    1.52
   7  -6   9    0.62    1.68
   6   7  -9    1.03    1.74
   6   7   9    0.48    0.91
   6   7  11   28.95    2.08
  -7   6  11   29.02    2.15
   6   7  11   32.48    2.02
   6   7  11   30.54    1.77
   7  -6 -11   27.59    2.07
   6   7  11   28.04    2.22
   7  -6 -11   30.29    1.65
  -6  -7 -11   27.43    1.92
   7  -6  11   31.90    2.40
  -7   6  11   28.88    2.02
  -6  -7  11   28.35    2.23
  -7   6 -11   27.52    2.17
  -6  -7 -11   29.46    1.34
  -7   6 -11   28.28    2.19
   6   7  11   29.28    1.57
   7  -6  11   29.32    1.28
  -7   6  13    0.39    1.59
   6   7  13    1.12    1.56
  -7   6 -13    2.34    1.25
  -7   6  13    1.71    1.81
   6   7  13    3.14    1.56
  -7   6 -13    1.20    1.87
  -6  -7  13    1.20    1.83
   6   7  13    1.11    1.43
   6   7  13    2.39    1.78
  -6  -7 -13    1.12    1.45
   7  -6  13    1.63    1.09
   6   7 -13    1.57    0.84
   7  -6  13    0.88    1.87
  -7   6  13   -1.12    1.53
  -6  -7 -13    2.55    1.00
  -7   6  13    0.64    1.33
  -6  -7  13    1.00    1.72
  -7   6 -13    1.44    1.81
   7  -6  13   -0.42    1.66
   7  -6  13    0.82    0.84
   6   7  13    0.60    1.09
   6   7 -13    0.45    1.84
  -7   6 -15   31.99    1.86
  -7   6  15   39.04    2.87
  -6  -7  15   31.95    2.87
  -6  -7  15   31.71    2.27
   6   7  15   32.93    2.93
   7  -6  15   33.68    1.68
   7  -6  15   31.23    2.86
   6   7 -15   27.69    2.59
  -6  -7 -15   32.70    1.75
  -6  -7  15   29.39    2.80
  -7   6  15   30.33    2.25
  -7   6 -15   34.61    2.84
  -7   6  15   31.63    2.65
   6   7  15   33.90    2.69
   7  -6  15   29.84    1.46
  -7   6 -15   32.08    2.72
  -7   6  15   35.42    2.93
   6   7  15   31.02    1.83
  -7   6  17    7.58    2.23
  -7   6 -17    6.99    1.32
   7  -6  17   10.16    2.35
  -7   6  17    8.59    2.42
  -6  -7  17    5.26    1.89
   6   7  17    5.40    1.20
   7  -6  17    6.56    2.48
  -7   6  17    5.83    1.48
   6   7  17    9.96    2.39
   6   7 -17    6.02    2.24
  -7   6  17    3.77    1.79
  -6  -7  17    8.40    2.33
  -7   6 -17    5.78    2.29
   6   7 -17    4.35    1.97
   6   7  17   10.19    2.11
  -6  -7  17   10.33    2.47
   6   7  17    4.55    2.02
   6   7  17    7.98    1.48
  -7   6  17    9.78    2.57
   7  -6  17    4.81    1.02
  -6  -7  19    6.00    2.21
   6   7  19    6.30    2.12
  -7   6  19    4.98    2.30
   7  -6  19    2.90    2.36
   6   7 -19    5.81    2.38
  -7   6  19    5.65    2.02
  -7   6 -19    8.23    2.57
   7  -6  19    9.00    2.83
  -7   6  19    4.60    1.69
  -6  -7  19    6.98    2.71
   6   7 -19    4.04    2.19
   6   7  19    3.92    2.21
  -6  -7  19    5.35    2.68
   6   7  19    6.17    2.18
   6   7  19    9.79    2.63
  -7   6  19    8.98    2.73
   6   7  21    8.20    2.77
   6   7  21    2.37    2.35
  -7   6  21    4.12    3.01
   6   7 -21    6.61    2.57
  -7   6 -21    3.81    1.84
  -7   6 -21   -1.13    2.68
  -6  -7  21   -0.50    3.02
   6   7  21    3.92    2.30
  -7   6  21    3.35    2.05
   6   7  21    4.52    2.41
   7  -6  21    4.36    2.76
  -7   6  21    3.54    2.46
   7  -5   0  586.88   13.40
   7  -5   0  566.62   13.45
  -7   5   0  572.95   13.46
   5   7   0  579.57   13.17
   5   7   0  590.44   13.59
   5   7   2  810.54   18.50
  -5  -7   2  816.15   18.16
  -7   5   2  803.73   18.44
   7  -5   2  773.61   18.73
  -5  -7  -2  833.79   18.49
   7  -5  -2  819.14   18.42
  -7   5  -2  804.25   18.75
  -5  -7   2  812.41   18.78
   7  -5   2  815.96   18.72
   7  -5  -2  818.33   18.33
   5   7  -2  810.77   18.63
   5   7   2  814.53   18.81
  -7   5  -2  807.27   18.70
  -5  -7   2  805.50   18.54
   7  -5  -4    1.99    1.25
  -5  -7   4    1.33    1.15
  -7   5  -4    0.26    1.25
   5   7   4    1.60    1.09
  -5  -7  -4    2.72    1.03
  -7   5  -4    1.59    0.79
  -7   5  -4    1.48    1.25
   7  -5   4    1.32    1.20
  -5  -7   4    3.69    1.21
   5   7  -4    2.12    0.91
   5   7   4    1.99    1.31
   7  -5  -4    3.40    1.03
   7  -5  -6    4.67    1.24
  -7   5   6    2.36    1.30
   5   7   6    3.06    0.99
  -5  -7  -6    2.43    1.10
  -5  -7  -6    0.95    1.16
   5   7   6    3.64    1.17
  -7   5   6    3.13    1.31
   5   7  -6    2.44    1.42
  -7   5  -6    3.88    1.37
   7  -5   6    2.81    1.32
  -7   5   6    2.11    1.31
  -5  -7   6    2.74    1.27
   5   7  -6    3.33    0.84
   5   7   6    2.18    1.37
   5   7  -6    5.62    1.56
   7  -5   6    4.83    1.53
  -5  -7   6    3.20    1.45
  -7   5  -6    3.73    1.45
   5   7  -8  500.41   12.22
  -7   5   8  498.85   12.18
   5   7   8  501.64   12.08
   7  -5  -8  491.95   12.14
  -7   5   8  494.38   12.17
  -7   5  -8  500.20   12.24
  -5  -7   8  491.65   12.34
  -5  -7  -8  512.83   12.11
   5   7   8  491.96   12.24
  -7   5  -8  496.99   12.43
   7  -5  -8  496.74   11.75
   7  -5   8  504.33   12.45
  -5  -7  -8  477.05   11.82
  -7   5   8  496.66   12.23
   5   7   8  485.19   11.10
  -5  -7  -8  495.13   11.22
  -5  -7   8  495.61   12.40
   7  -5   8  505.79   12.35
   5   7  -8  498.01   12.39
  -7   5  -8  488.09   12.04
   5   7   8  499.68   11.73
  -7   5  10  147.79    4.80
   5   7  10  153.41    4.58
  -7   5  10  152.17    4.76
   5   7  10  152.84    4.39
  -7   5 -10  149.93    4.81
   5   7  10  145.61    4.18
   7  -5 -10  143.67    4.68
   5   7  10  142.20    4.80
   7  -5 -10  144.63    4.08
   7  -5  10  156.12    5.03
  -5  -7 -10  146.78    4.40
  -7   5  10  147.74    4.72
  -5  -7 -10  146.70    3.74
  -5  -7  10  138.82    4.84
  -7   5 -10  149.42    4.66
   5   7  10  142.83    4.10
   7  -5  10  145.23    3.65
  -7   5 -12  158.58    4.46
   5   7  12  163.58    4.87
  -7   5  12  161.54    5.19
   5   7  12  157.21    4.76
  -5  -7  12  151.77    5.35
   5   7  12  157.20    4.66
  -7   5  12  154.25    3.75
   5   7  12  160.14    5.24
   5   7 -12  158.45    4.07
   7  -5 -12  158.06    4.24
  -5  -7 -12  153.71    4.77
   7  -5  12  148.69    5.31
  -7   5  12  160.63    5.06
  -5  -7 -12  154.60    4.10
  -7   5  12  156.74    4.80
  -5  -7  12  145.75    5.22
  -7   5 -12  157.12    5.21
   5   7 -12  151.22    4.94
   7  -5  12  152.57    3.89
   5   7  12  161.11    4.44
  -7   5  14    7.01    1.79
  -7   5 -14    8.94    1.37
   5   7  14    4.47    1.63
  -7   5  14    5.39    1.86
   5   7  14    5.04    1.64
   5   7  14    6.35    1.60
  -5  -7  14    9.38    2.05
   5   7  14    4.91    1.90
  -7   5  14    6.36    0.82
   7  -5  14    7.09    1.11
   7  -5  14    5.60    1.99
  -5  -7 -14    8.80    1.15
  -7   5  14    6.78    1.61
  -5  -7  14    9.44    1.98
  -7   5 -14    7.79    1.81
   7  -5  14    4.58    2.00
   5   7  14    8.38    1.34
   5   7 -14    6.28    2.03
  -7   5  14    5.90    2.03
   7  -5  14    7.45    0.87
  -7   5  16    7.55    2.04
  -7   5 -16    7.22    1.33
  -7   5  16    7.77    2.17
   5   7 -16    5.94    1.92
  -5  -7  16    8.79    2.25
  -7   5  16    6.68    1.00
   5   7  16    9.67    2.20
  -5  -7  16    6.03    1.78
   5   7  16    7.15    1.17
   7  -5  16    7.31    1.06
   7  -5  16    3.04    2.16
   5   7 -16    7.52    2.17
  -5  -7  16    9.19    2.17
  -7   5  16    6.20    1.76
  -7   5 -16    6.60    2.01
   5   7  16    7.40    2.13
   7  -5  16    8.04    2.13
   5   7  16    6.70    1.40
  -7   5  16    4.33    2.05
   7  -5  16    6.99    0.97
  -7   5  18   58.21    3.76
   5   7  18   49.14    3.05
   5   7  18   53.91    3.07
   5   7 -18   50.51    3.20
  -5  -7  18   55.84    3.91
  -7   5  18   54.47    2.16
  -5  -7  18   52.86    3.12
  -7   5  18   56.99    2.89
   7  -5  18   58.11    3.96
   5   7 -18   61.28    3.56
  -7   5  18   54.29    3.06
  -5  -7  18   54.42    3.52
  -7   5 -18   58.43    3.59
   5   7  18   60.37    3.24
   5   7  18   59.85    2.60
   5   7  18   54.53    3.58
  -7   5  18   56.83    3.89
   7  -5  18   50.96    1.83
  -5  -7  20   -0.58    2.25
   7  -5  20    1.96    2.50
   5   7  20    3.64    2.26
  -7   5  20    5.54    2.53
  -7   5 -20    1.79    1.66
   5   7 -20    5.48    2.43
  -7   5 -20    1.23    2.40
  -7   5  20    4.46    2.10
  -5  -7  20    4.94    2.72
   5   7 -20    2.57    2.22
   7  -5  20    7.96    2.91
  -7   5  20    2.06    1.95
   5   7  20    1.87    2.22
  -7   5  20   -0.48    2.86
   5   7  20    0.99    2.57
   5   7  20    4.56    2.24
   5   7  22   10.18    2.64
   5   7  22   15.77    3.09
  -7   5  22    8.35    3.11
   5   7 -22   10.37    2.69
  -7   5  22    6.28    2.95
   7  -5  22    9.15    3.06
   5   7  22   13.65    2.80
  -5  -7  22    7.84    3.33
   5   7  22   12.89    2.52
   7  -5  22    8.47    3.05
   4   7   1  443.76   10.24
   7  -4   1  437.39   10.47
  -7   4   1  441.94   10.34
  -7   4  -1  443.63   10.49
   7  -4   1  443.36   10.41
   4   7  -1  449.94   10.23
   7  -4  -1  438.12   10.20
   4   7   1  446.05   10.00
  -4  -7   1  422.81   10.41
   7  -4  -1  436.01   10.25
  -4  -7   1  436.39   10.22
   7  -4  -3  182.51    5.07
   4   7   3  197.81    4.98
   7  -4   3  191.32    5.22
  -4  -7   3  199.20    5.04
   7  -4   3  192.61    5.15
  -4  -7  -3  186.42    4.94
   7  -4  -3  191.38    4.56
  -4  -7  -3  184.81    5.00
  -7   4  -3  192.54    5.20
   4   7  -3  195.10    5.18
  -4  -7   3  190.37    5.14
   7  -4  -3  194.11    4.52
   7  -4  -3  187.85    4.90
   7  -4  -5   44.41    1.98
   4   7   5   48.13    2.04
   7  -4   5   47.26    2.31
   4   7   5   46.94    1.94
  -4  -7  -5   44.54    1.80
  -4  -7   5   45.08    2.18
   7  -4  -5   44.90    2.02
  -7   4  -5   46.00    1.47
  -7   4   5   46.75    2.13
  -7   4  -5   44.58    2.17
   4   7  -5   45.63    2.11
  -4  -7   5   44.14    2.17
   7  -4   5   43.92    2.25
   4   7   5   48.23    2.15
   4   7  -5   43.69    1.63
   4   7   7   49.95    2.23
   4   7  -7   51.07    1.61
   7  -4  -7   52.35    2.23
  -7   4   7   51.03    2.30
   4   7   7   50.96    2.31
  -4  -7  -7   50.21    2.02
  -4  -7   7   50.59    2.52
  -4  -7  -7   50.01    2.21
   4   7   7   51.32    2.02
   7  -4   7   45.18    2.38
  -4  -7  -7   51.96    1.98
  -7   4  -7   50.05    2.37
   4   7  -7   55.09    2.47
  -7   4   7   55.62    2.35
  -4  -7   7   52.91    2.46
   4   7  -7   53.73    2.55
   7  -4   7   46.53    2.38
  -7   4   7   46.26    2.34
   4   7  -7   48.43    2.32
  -7   4  -7   48.56    2.41
   4   7  -9   79.63    3.23
  -7   4   9   85.36    3.26
   4   7   9   90.59    3.11
  -7   4   9   81.86    3.11
   4   7   9   86.17    3.28
  -7   4  -9   86.19    3.29
  -4  -7   9   77.44    3.33
  -4  -7  -9   85.23    3.02
   7  -4  -9   83.51    3.08
   7  -4  -9   83.39    2.65
   7  -4   9   83.29    3.36
  -4  -7  -9   86.65    2.87
   4   7   9   79.67    2.20
  -7   4   9   90.52    3.23
   4   7  -9   83.58    3.33
  -4  -7  -9   83.35    2.23
  -4  -7   9   81.70    3.27
   4   7  -9   82.04    3.41
  -7   4  -9   85.04    3.11
   7  -4   9   80.89    3.31
   4   7   9   83.20    2.73
   4   7  11  391.54    9.62
  -7   4 -11  381.69    9.28
  -7   4  11  382.24    9.83
   4   7  11  385.64    9.45
  -7   4 -11  391.72    9.95
  -7   4  11  374.50    8.67
   4   7  11  379.45   10.06
  -4  -7 -11  387.39    9.51
   7  -4 -11  367.16    9.02
   4   7 -11  371.13    8.90
   7  -4  11  385.76   10.16
  -7   4  11  382.98    9.87
   4   7 -11  373.87   10.15
  -4  -7 -11  373.91    8.84
  -7   4  11  361.04    9.63
  -7   4 -11  387.66    9.97
  -4  -7  11  378.38   10.13
   4   7 -11  387.76    9.79
  -7   4 -11  379.95    9.80
   7  -4  11  365.27    8.59
   4   7  11  387.37    9.31
   4   7  13  171.77    5.75
  -7   4  13  180.08    5.59
   4   7  13  172.29    5.14
  -4  -7  13  180.21    5.96
   4   7  13  178.83    5.20
  -7   4  13  170.75    4.35
   7  -4 -13  166.84    4.43
   7  -4  13  177.81    5.88
  -7   4  13  163.63    5.67
  -7   4  13  171.98    5.30
  -4  -7  13  169.01    5.79
  -7   4 -13  177.83    5.65
   4   7  13  175.97    5.16
  -7   4 -13  178.44    4.85
   4   7 -13  176.33    5.94
   4   7  13  173.00    4.90
  -7   4  13  171.91    5.97
   7  -4  13  165.78    4.15
  -7   4 -15   11.18    1.40
   4   7  15    9.59    1.64
  -7   4  15   11.10    2.18
   4   7  15   12.05    1.79
  -4  -7  15   15.01    2.35
  -7   4  15   13.62    1.17
   4   7  15    9.32    2.12
   7  -4  15   12.01    1.17
   4   7  15   11.33    1.22
   7  -4  15   10.62    2.37
   7  -4  15   11.08    2.18
  -7   4 -15    8.51    1.93
  -4  -7  15   11.03    2.15
  -7   4  15    9.65    1.78
  -7   4  15    8.09    2.06
  -4  -7  15    7.09    2.14
   4   7  15    9.48    2.04
   7  -4  15   10.29    0.88
   4   7 -15   10.29    2.26
  -7   4  15    7.80    2.08
  -7   4  17    3.25    2.14
  -4  -7  17   -1.92    2.19
   4   7  17    4.45    1.65
  -7   4  17    1.89    2.10
  -4  -7  17    3.33    1.99
  -7   4  17    2.59    1.15
   4   7  17    2.56    1.00
   7  -4  17    2.76    0.85
   7  -4  17    4.52    2.44
  -7   4  17    5.18    2.25
   4   7  17    7.16    2.26
   7  -4  17    1.66    2.23
   4   7 -17    2.43    2.12
  -7   4  17    2.30    1.81
  -7   4 -17    3.69    2.10
  -4  -7  17    4.25    2.32
   4   7 -17    3.63    1.99
   4   7  17    1.39    1.77
  -4  -7  17    3.90    2.26
   7  -4  17    3.24    0.86
   4   7  17    1.89    1.54
   4   7  19    1.63    1.85
   4   7  19   -0.59    1.99
   4   7 -19    3.24    2.16
  -4  -7  19    1.53    2.48
   4   7  19   -0.08    1.61
   7  -4  19    5.54    2.67
  -7   4  19    1.16    1.84
   4   7 -19    4.61    2.27
  -7   4 -19    0.18    1.48
  -7   4  19   -0.79    1.99
  -7   4 -19    1.78    2.24
  -4  -7  19    4.00    2.46
  -7   4  19    0.42    2.21
   4   7  19    0.57    2.26
  -7   4  19   -1.80    2.52
   4   7  19   -1.17    2.03
  -4  -7  19   -1.53    2.07
  -7   4  21  118.41    4.76
  -7   4 -21  108.06    4.02
   4   7 -21  115.46    5.12
  -7   4 -21  117.02    5.22
  -7   4  21  111.59    4.73
   4   7  21  125.40    5.22
  -4  -7  21  112.12    5.70
   7  -4  21  115.30    5.77
   4   7  21  117.54    4.76
   7  -4  21  105.47    5.34
  -7   4  21  111.12    5.68
  -7   4  21  107.60    5.84
   4   7  21  120.60    5.56
   4   7  21  108.09    4.71
  -7   3   0 1932.23   43.13
   7  -3   0 1957.52   43.01
   3   7   0 1890.90   43.01
   7  -3   0 1920.32   43.06
   3   7   0 1930.58   42.86
  -3  -7  -2  200.42    5.24
  -3  -7  -2  203.66    5.07
   3   7   2  202.20    5.09
   7  -3   2  202.99    5.29
  -7   3  -2  203.24    5.33
   3   7  -2  203.78    5.11
   7  -3   2  198.84    5.20
   3   7  -2  206.98    5.26
  -3  -7  -2  198.68    4.79
  -3  -7   2  203.05    5.24
   7  -3  -2  196.40    4.87
  -3  -7   2  200.45    5.10
  -3  -7  -4  191.62    5.02
  -7   3   4  191.94    4.44
   3   7   4  187.35    4.96
  -7   3  -4  194.81    5.19
  -7   3   4  185.93    5.12
   3   7  -4  186.22    5.16
  -3  -7   4  185.49    5.13
  -3  -7   4  185.54    5.04
   7  -3   4  187.33    5.14
   7  -3   4  176.98    5.19
   3   7   4  182.01    5.00
   7  -3  -4  191.36    4.98
   7  -3  -4  190.60    4.97
  -3  -7  -6   44.60    1.95
   3   7   6   45.99    1.91
  -7   3  -6   44.33    2.26
   3   7  -6   44.47    2.14
  -7   3   6   47.35    2.14
  -3  -7   6   45.38    2.16
   7  -3   6   41.78    2.22
  -3  -7   6   46.05    2.27
  -3  -7  -6   40.21    1.70
   7  -3   6   47.36    2.29
   7  -3  -6   37.53    1.91
   3   7   6   47.26    2.09
  -7   3   6   46.89    2.01
   3   7  -6   45.25    2.03
  -7   3   6   48.56    2.23
   7  -3  -6   44.94    2.08
   3   7   8   49.62    2.21
   3   7  -8   49.73    1.43
   3   7   8   47.52    2.39
  -7   3   8   45.85    2.11
  -3  -7   8   45.43    2.45
  -7   3  -8   52.22    2.35
  -3  -7  -8   48.46    2.12
   7  -3  -8   47.40    2.18
   3   7   8   47.06    1.94
  -3  -7  -8   44.42    1.86
   3   7   8   45.65    1.55
  -7   3  -8   51.12    2.44
   7  -3   8   42.64    2.35
  -7   3   8   51.39    2.34
   3   7  -8   49.51    2.41
  -3  -7   8   51.20    2.43
   3   7  -8   46.65    2.57
  -7   3  -8   47.79    2.19
   7  -3   8   42.52    2.40
  -7   3   8   46.85    2.34
   3   7  -8   44.21    2.28
  -7   3  10  614.36   14.91
   3   7  10  620.75   14.58
  -7   3 -10  607.06   14.34
   3   7  10  603.51   14.98
  -7   3  10  608.66   14.73
   3   7  10  616.77   14.34
  -7   3 -10  616.02   14.83
   7  -3 -10  594.28   14.68
   3   7 -10  615.79   14.00
   7  -3 -10  592.33   14.05
  -3  -7 -10  602.20   14.39
   7  -3  10  611.48   15.07
  -7   3  10  587.30   14.64
  -7   3  10  601.75   14.83
   3   7 -10  607.53   15.10
  -3  -7  10  632.13   15.11
   3   7 -10  597.06   14.77
   3   7 -10  597.33   15.04
   7  -3  10  623.28   14.97
  -7   3 -10  610.19   14.69
  -7   3  12  114.93    4.10
   3   7  12  124.08    4.43
   3   7  12  116.19    3.73
  -3  -7  12  123.99    4.59
  -7   3 -12  121.41    4.22
  -7   3  12  112.80    4.43
   7  -3 -12  118.36    3.23
   7  -3  12  118.30    4.38
  -7   3  12  123.07    4.06
   3   7 -12  116.39    4.45
  -3  -7  12  112.13    4.30
  -7   3 -12  109.96    4.07
   3   7 -12  110.16    4.10
   3   7  12  120.38    3.88
  -7   3 -12  117.68    3.62
  -7   3 -14  110.22    3.45
   3   7  14  116.20    3.81
   3   7  14  112.87    4.45
  -7   3  14  105.79    4.15
   7  -3  14   99.24    2.72
   3   7  14  106.40    3.70
   3   7  14  115.62    3.93
  -3  -7  14  114.52    4.63
   3   7 -14  108.94    4.59
  -7   3  14  113.91    4.63
   3   7  14  113.70    4.44
   3   7  14  115.15    3.30
   7  -3  14  117.15    4.62
   3   7 -14  109.09    4.50
  -3  -7  14  114.61    4.48
  -7   3  14  107.53    4.02
  -7   3 -14  112.86    4.22
   7  -3  14  106.35    4.39
  -7   3  14  110.69    4.39
  -3  -7  14  111.30    4.42
   3   7  16   16.34    1.73
  -7   3  16   18.37    2.30
   3   7  16   15.60    1.90
  -3  -7  16   14.18    2.28
   3   7 -16   16.45    2.25
  -3  -7  16   15.17    2.54
  -7   3  16   16.81    1.46
   3   7  16   17.42    2.32
   7  -3  16   15.61    1.12
   3   7  16   14.32    1.21
   7  -3  16   12.08    2.30
   7  -3  16   15.92    2.38
  -7   3  16   13.99    2.46
  -7   3  16   17.06    2.08
  -7   3 -16   17.43    2.29
  -7   3  16   16.98    2.31
  -3  -7  16   14.66    2.57
   3   7  16   17.76    2.42
  -7   3  18   21.84    2.73
  -3  -7  18   27.16    2.60
   7  -3  18   19.98    2.82
   3   7  18   21.93    1.93
  -7   3  18   16.98    1.22
  -7   3  18   25.61    2.41
   7  -3  18   17.79    2.80
   3   7 -18   26.00    2.65
  -7   3 -18   22.80    1.85
  -7   3 -18   25.16    2.65
  -7   3  18   23.45    2.48
  -3  -7  18   26.87    3.06
  -3  -7  18   24.79    3.12
  -7   3  18   24.89    2.98
   3   7  18   25.06    2.53
   3   7 -18   21.66    2.47
  -7   3  18   24.79    2.91
   3   7  18   19.86    2.68
   7  -3  18   27.26    2.86
   7  -3  18   19.69    0.98
   7  -3  20  153.26    6.45
   3   7  20  154.08    5.46
   3   7  20  155.06    5.85
  -3  -7  20  140.86    6.39
  -3  -7  20  160.26    6.42
   7  -3  20  171.93    6.48
  -7   3  20  157.31    5.62
  -7   3 -20  145.22    4.71
   3   7 -20  150.43    5.87
  -7   3  20  158.80    5.65
  -7   3 -20  161.56    5.91
  -3  -7  20  161.24    6.50
  -7   3  20  151.72    6.41
  -7   3  20  148.55    6.61
   3   7  20  152.48    6.36
   3   7  20  159.09    5.50
   7  -3  20  151.44    6.16
  -7   3  22   13.04    3.37
   7  -3  22    9.80    3.08
  -3  -7  22    4.07    3.07
  -3  -7  22    6.40    3.24
  -7   3  22    8.07    2.52
   3   7 -22    4.92    2.53
  -7   3 -22    5.91    2.55
   3   7  22   11.29    2.76
  -7   3  22    9.28    3.19
   3   7  22    4.08    2.29
  -7   3  22   10.29    2.51
   7  -3  22    8.70    2.91
  -7   3  22    5.32    3.18
   3   7  22   11.29    2.44
   3   7  22    4.63    2.63
  -2  -7  -1   63.74    2.34
   2   7  -1   65.86    2.11
   2   7   1   64.61    1.96
   2   7  -1   66.91    2.18
  -7   2  -1   66.95    2.35
   7  -2   1   66.72    2.26
   7  -2  -1   64.60    2.05
   2   7   1   67.12    2.12
  -2  -7  -1   66.53    2.12
  -7   2   3   60.78    2.21
  -7   2   3   56.07    1.71
  -2  -7   3   61.04    2.23
   2   7  -3   61.73    2.24
   2   7  -3   59.50    2.21
  -7   2  -3   51.90    2.24
   7  -2   3   58.59    2.27
  -2  -7  -3   57.98    2.11
   2   7   3   57.77    2.12
   7  -2  -3   56.16    2.05
   2   7   3   59.21    2.16
  -2  -7  -3   59.76    2.19
  -2  -7  -5   18.72    1.44
   2   7   5   18.09    1.36
  -7   2  -5   16.66    1.61
  -7   2   5   17.24    1.45
  -2  -7   5   15.25    1.48
   2   7  -5   19.78    1.55
  -2  -7   5   18.15    1.51
   7  -2   5   21.91    1.65
   2   7  -5   18.21    1.59
   7  -2   5   19.34    1.63
  -2  -7  -5   18.74    1.06
   2   7  -5   19.37    1.47
   7  -2  -5   21.53    1.59
   7  -2  -5   19.21    1.32
   2   7   5   19.07    1.46
  -7   2   5   16.98    1.26
  -7   2  -7   10.55    1.40
   2   7  -7    7.62    1.40
   7  -2  -7    8.36    1.38
  -7   2   7   10.43    1.49
  -7   2   7   11.04    1.20
   2   7   7   11.56    1.47
   7  -2   7    7.12    1.60
   7  -2   7   10.86    1.49
  -2  -7   7    9.84    1.65
   7  -2  -7    8.34    1.23
  -2  -7  -7    7.86    1.21
   2   7  -7    9.34    1.00
  -2  -7  -7    9.25    0.99
   7  -2  -7    9.56    1.38
  -7   2  -7   10.29    1.55
  -7   2   7   10.18    1.38
   2   7  -7   10.58    1.45
  -2  -7   7    9.14    1.40
   7  -2  -7   10.00    0.60
  -7   2  -7    9.97    1.28
   2   7   7   11.10    1.26
  -7   2   9    2.18    1.50
  -2  -7   9    4.22    1.50
   2   7  -9    2.31    0.48
  -7   2  -9    2.63    1.18
  -7   2   9    3.06    1.22
   2   7   9    1.23    0.88
   7  -2   9    3.28    1.56
  -2  -7   9    3.47    1.63
   7  -2   9    1.91    1.55
   7  -2  -9    3.12    0.63
  -7   2  -9    0.95    1.43
   2   7   9    4.22    1.41
   7  -2  -9    2.94    1.25
   2   7  -9    2.17    0.81
  -7   2  -9    1.33    1.32
   7  -2   9    3.68    1.39
   7  -2  -9    2.16    1.38
  -7   2   9    3.58    1.38
   2   7   9    2.01    0.79
  -2  -7   9    3.43    1.33
   2   7  -9    2.44    1.35
   2   7  -9    2.78    1.45
   2   7  -9    4.01    1.78
  -7   2  -9    3.46    1.30
   2   7  11   81.38    2.97
  -7   2 -11   77.44    2.80
  -7   2  11   88.14    3.20
   2   7  11   78.61    3.37
   2   7  11   82.94    2.76
  -7   2 -11   79.95    3.17
   2   7  11   81.46    2.64
   7  -2 -11   81.41    2.41
   7  -2 -11   77.18    3.23
   7  -2  11   83.11    3.43
   2   7 -11   82.13    3.46
  -7   2  11   87.41    3.22
  -2  -7  11   78.89    3.39
  -7   2 -11   72.93    3.11
   2   7 -11   87.75    3.35
  -2  -7  11   83.48    3.46
  -7   2  13   56.98    2.81
   2   7  13   50.85    2.95
   2   7  13   55.63    2.36
   2   7  13   53.65    2.46
  -2  -7  13   54.47    3.20
  -7   2  13   51.71    3.13
   2   7 -13   52.61    3.12
   7  -2 -13   53.00    1.70
   2   7  13   54.28    2.00
   7  -2 -13   54.65    2.82
   7  -2  13   46.97    2.97
   2   7 -13   48.24    2.95
  -7   2  13   49.05    2.64
  -7   2 -13   53.66    2.71
  -2  -7  13   54.55    3.03
  -7   2  13   55.80    3.08
   2   7  13   56.19    2.42
  -7   2 -13   55.10    2.29
  -2  -7  15    3.76    1.94
  -7   2  15    3.13    1.97
   2   7  15    5.01    1.42
  -7   2  15    1.21    1.81
   2   7  15    1.97    1.51
   2   7  15    0.81    1.53
   2   7 -15    2.58    1.86
  -2  -7  15    5.26    2.20
   2   7  15    2.18    1.83
   2   7  15    3.06    0.93
   7  -2  15   -0.15    1.99
   7  -2 -15    3.06    1.73
   2   7 -15    3.32    2.12
  -7   2  15    4.28    1.69
  -7   2 -15    2.17    1.78
   7  -2  15    0.84    1.86
  -7   2  15    2.88    1.93
   2   7 -15    2.34    2.09
   2   7  15    2.41    1.86
  -2  -7  17    2.70    2.10
  -2  -7  17    4.51    2.45
  -7   2  17    7.44    2.33
   2   7  17    6.55    1.49
  -7   2  17    5.23    0.82
  -7   2  17    6.20    2.26
   7  -2  17    5.69    2.36
   2   7 -17    6.52    2.09
   2   7  17    9.98    2.03
   7  -2  17    9.23    2.47
  -2  -7  17    8.95    2.49
   7  -2  17    6.63    0.85
   7  -2  17    6.61    2.43
   2   7 -17    4.69    2.41
  -7   2 -17    5.42    1.38
  -7   2 -17    7.82    2.13
  -7   2  17    8.00    1.97
   7  -2  17   11.08    2.39
  -7   2  17   11.13    2.54
   2   7  17    6.27    2.08
  -2  -7  19   28.97    3.31
  -2  -7  19   25.59    3.20
  -7   2  19   22.91    3.10
  -7   2  19   30.58    2.75
  -2  -7  19   34.56    3.30
  -7   2 -19   23.13    1.85
   2   7 -19   22.76    2.61
  -7   2  19   22.61    2.57
  -7   2 -19   28.37    2.72
   7  -2  19   30.26    3.17
   2   7  19   28.35    2.75
   2   7 -19   26.43    2.74
   7  -2  19   26.11    2.99
   2   7  19   22.78    2.88
  -7   2  19   25.58    3.24
   2   7  19   23.61    1.90
  -7   2  21   52.67    3.60
  -2  -7  21   46.31    3.90
   2   7 -21   55.12    3.63
  -7   2 -21   50.51    3.59
  -7   2  21   54.20    3.52
   2   7  21   49.31    3.65
  -2  -7  21   48.33    4.14
   7  -2  21   48.48    3.91
   2   7  21   60.28    3.31
   2   7  21   50.48    3.85
  -7   2  21   47.38    4.20
   2   7  21   53.85    3.22
  -2  -7  21   56.31    4.26
   7  -2  21   40.85    3.91
  -7   2  21   49.61    4.11
  -7   2 -23   18.53    3.04
   2   7 -23   17.22    2.92
  -7   2  23   14.01    3.63
   2   7  23   13.68    3.07
   2   7  23   13.83    3.12
  -7   2  23   13.97    3.50
   7  -2  23   17.09    3.41
   2   7  23   25.72    3.50
  -2  -7  23   16.10    3.66
  -2  -7  23   19.89    3.75
  -7   2  23   15.12    3.52
   7  -2  23   15.52    3.38
   1   7   0  246.34    5.88
   7  -1   0  239.42    5.98
  -1  -7   0  241.35    6.14
  -1  -7  -2 1661.99   37.71
   1   7   2 1728.22   37.74
   1   7  -2 1653.64   37.63
  -7   1   2 1649.52   37.74
  -1  -7   2 1665.90   37.68
   1   7   2 1649.11   37.27
   1   7  -2 1708.87   37.71
   7  -1   2 1666.67   37.77
  -7   1  -2 1731.28   37.78
   1   7   2 1705.01   37.66
  -1  -7  -2 1651.44   37.62
   7  -1   2 1714.48   37.76
   7  -1  -4  108.90    3.31
   1   7  -4  111.92    3.09
   1   7   4  110.76    3.29
   7  -1  -4  102.36    3.02
  -1  -7  -4  109.46    3.29
   7  -1   4  103.76    3.37
   1   7  -4  109.27    3.35
   7  -1   4  106.66    3.38
   1   7  -4  108.90    3.13
   7  -1  -4  104.99    3.33
  -7   1   4  109.37    3.33
   1   7  -4  103.76    3.32
  -1  -7   4  111.28    3.38
  -7   1  -4  107.20    2.85
   1   7   4  107.33    3.25
  -7   1   6    7.84    1.08
   1   7   6    8.28    1.29
   7  -1   6   11.00    1.45
   1   7  -6    8.53    1.49
   7  -1   6    7.98    1.51
   7  -1   6    7.42    1.44
   7  -1  -6    8.75    1.07
  -1  -7  -6    6.51    1.30
  -1  -7  -6    6.03    1.08
   1   7  -6    7.66    0.95
  -1  -7  -6    8.91    0.82
  -7   1  -6    5.65    1.35
   7  -1  -6    7.51    1.35
  -7   1   6    8.20    1.30
  -1  -7   6    6.98    1.25
   1   7  -6    8.08    1.33
  -7   1  -6    7.84    1.08
  -7   1  -6    6.47    1.23
   1   7  -6    7.45    1.26
  -1  -7   6    7.76    1.47
   7  -1  -6    7.52    1.41
  -7   1  -8  679.07   15.69
  -7   1   8  685.43   15.75
   1   7   8  699.72   16.11
   7  -1   8  663.39   16.10
   1   7   8  684.49   15.35
  -7   1  -8  662.67   15.82
  -1  -7   8  657.43   16.11
   7  -1   8  673.68   16.06
   7  -1  -8  661.40   15.70
  -1  -7  -8  648.70   15.55
   1   7  -8  666.27   15.40
   1   7   8  643.23   15.59
   1   7   8  666.06   15.39
   7  -1  -8  678.57   16.06
  -7   1  -8  663.20   16.13
   7  -1  -8  657.41   15.19
   1   7  -8  670.08   16.01
   1   7  -8  713.30   16.24
  -1  -7   8  654.97   16.13
   1   7  -8  666.76   16.15
  -7   1  -8  670.32   15.72
  -7   1   8  691.70   16.17
  -1  -7   8  687.20   15.92
  -7   1   8  674.34   16.06
   7  -1  -8  670.52   16.03
  -7   1 -10   12.43    1.37
   1   7  10   15.10    1.66
  -7   1  10   12.21    1.42
   1   7  10   12.18    1.08
  -1  -7  10   14.21    1.64
   7  -1  10   14.89    1.89
   7  -1 -10   14.43    1.00
   7  -1  10   13.38    1.89
  -7   1  10   13.91    1.98
   1   7  10   13.55    1.15
  -7   1 -10   12.60    1.73
   7  -1 -10   14.37    1.66
   1   7  10   15.86    1.07
  -7   1  10   14.65    1.49
   1   7 -10   14.06    1.72
   1   7 -10   13.57    1.91
   1   7 -10   16.21    1.83
  -7   1  10   13.15    1.82
  -1  -7  10   12.40    1.68
   1   7  12  131.20    3.69
   7  -1 -12  130.87    3.38
   7  -1  12  131.08    4.68
   7  -1 -12  129.44    4.50
  -7   1 -12  135.88    3.97
   1   7  12  131.36    4.01
   1   7 -12  128.45    4.65
  -7   1  12  125.96    4.40
  -7   1 -12  126.78    4.31
   1   7  12  132.61    3.86
  -7   1  12  126.75    4.33
   1   7  12  126.97    4.55
   7  -1  12  139.29    4.73
  -1  -7  14    8.15    1.99
  -7   1  14   12.76    2.02
  -1  -7  14    9.23    1.99
   1   7  14    9.61    1.38
   1   7  14    8.52    1.70
  -7   1  14    6.58    1.70
   1   7  14    7.48    1.37
   7  -1  14    8.19    1.94
   1   7  14    9.56    1.47
   7  -1  14    6.14    1.93
   1   7  14    6.89    0.96
   7  -1  14    6.94    1.87
   7  -1 -14   10.16    1.85
   1   7 -14    7.48    1.92
  -7   1 -14    9.71    1.77
  -7   1  14    6.88    1.75
  -7   1  14    9.18    2.19
   1   7 -14   11.57    2.10
  -7   1  16    5.59    0.59
   1   7  16    7.23    1.44
  -7   1  16   10.35    2.05
   1   7  16    7.48    2.09
   1   7  16    8.01    1.55
   7  -1  16   12.95    2.22
   1   7  16    7.51    1.66
   1   7 -16   10.61    2.09
   7  -1  16    9.35    2.28
   1   7  16    9.13    2.00
   1   7 -16    4.97    2.26
  -1  -7  16   10.50    2.46
   7  -1  16    9.77    2.16
   7  -1 -16    7.86    1.97
   1   7 -16   10.41    2.24
  -7   1 -16    8.54    1.27
  -7   1  16    5.97    1.94
  -7   1 -16    8.49    2.00
  -7   1  16   10.14    2.27
   7  -1  16   11.96    2.22
  -1  -7  16    8.28    2.15
  -7   1  16    9.31    2.24
  -1  -7  16    7.13    2.31
  -7   1  18   17.96    2.47
   7  -1  18   20.68    2.81
   1   7  18   24.22    1.87
   7  -1 -18   18.82    2.44
  -1  -7  18   19.93    2.85
   1   7 -18   20.01    2.86
  -7   1 -18   21.74    1.64
  -7   1  18   25.35    2.58
  -7   1 -18   26.09    2.53
  -7   1  18   18.91    2.82
  -1  -7  18   18.90    2.79
  -1  -7  18   22.94    2.98
   1   7  18   21.12    2.42
   1   7 -18   22.60    2.60
   1   7  18   22.81    2.62
   7  -1  18   23.07    2.65
  -7   1  18   28.67    3.09
   7  -1  18   28.71    2.91
   1   7  20  100.51    4.17
   7  -1  20  103.44    5.15
   1   7  20  103.59    4.86
  -7   1  20  112.43    4.73
  -1  -7  20  101.92    5.28
  -7   1 -20  104.72    3.43
   1   7 -20  110.26    4.69
  -7   1  20  101.75    4.62
  -7   1 -20  101.01    4.55
   1   7  20  102.97    5.13
   1   7  20  106.71    5.19
  -7   1  20   94.33    5.36
   7  -1  20  100.62    4.92
  -1  -7  20  100.00    5.37
  -7   1  20  100.35    5.30
  -1  -7  20  111.18    5.33
  -1  -7  22    6.21    3.03
  -7   1  22    5.76    2.86
   7  -1  22    6.73    3.01
   1   7  22    6.12    2.66
  -1  -7  22    5.56    2.84
  -7   1  22    2.54    2.54
   1   7 -22    0.33    2.36
  -7   1 -22    3.01    2.42
  -7   1  22    4.71    2.89
   1   7  22    4.62    2.72
   7  -1  22    7.76    2.84
  -7   1  22   10.34    2.61
   1   7  22    0.24    2.49
  -7   1  22    3.97    3.10
   0   7  -1  206.28    5.27
   0   7   1  204.88    5.28
  -7   0  -1  201.09    5.08
  -7   0   1  205.20    5.23
   0   7  -1  203.59    5.15
   0   7   1  204.59    4.95
  -7   0  -1  201.51    5.26
   7   0   1  202.44    5.22
  -7   0  -1  205.98    5.30
   0  -7  -1  201.86    5.18
   0  -7  -1  203.14    5.27
   0  -7   1  205.34    5.29
   0   7   1  210.26    5.33
   0  -7  -3   11.90    1.26
   0   7   3   10.87    1.18
  -7   0  -3    9.45    1.38
   7   0   3    9.40    1.35
   7   0   3    9.13    1.27
   0   7  -3    9.93    1.05
   0   7   3    8.83    1.09
  -7   0  -3   10.36    0.68
  -7   0   3   11.41    1.18
   7   0  -3   12.13    1.23
   0   7  -3   10.81    1.26
   0   7  -3    9.82    0.92
   0   7  -3   10.59    1.37
   0   7   3   11.15    1.35
  -7   0  -5  241.49    6.34
   0   7   5  251.18    6.49
   0  -7  -5  244.23    6.48
   7   0  -5  249.47    6.09
  -7   0   5  259.27    6.14
   7   0   5  259.55    6.57
   0   7  -5  251.15    6.55
   7   0   5  262.58    6.61
   0   7   5  246.65    6.30
   0   7  -5  250.49    6.22
   0  -7  -5  243.77    5.77
  -7   0  -5  255.56    6.56
   7   0  -5  259.72    6.56
  -7   0   5  255.16    6.54
   0   7  -5  250.96    6.56
   7   0  -5  251.54    6.50
   0   7  -5  244.59    6.18
  -7   0   5  245.37    6.43
  -7   0  -5  247.50    6.04
   0  -7   7   28.15    2.03
   7   0  -7   29.89    1.96
   0  -7   7   32.73    1.80
  -7   0  -7   32.85    1.75
  -7   0   7   30.70    1.56
   0   7   7   30.70    1.89
   7   0   7   28.26    1.95
   0   7  -7   30.63    2.11
  -7   0  -7   29.98    1.68
   7   0  -7   27.10    1.57
   7   0   7   31.65    2.00
   0  -7  -7   29.08    1.87
   0   7   7   31.62    1.53
   0   7  -7   30.38    1.42
  -7   0  -7   32.08    1.90
   7   0  -7   32.76    1.91
   0   7   7   28.69    0.97
   0   7  -7   29.45    1.90
   0   7  -7   29.67    1.92
  -7   0   7   31.37    1.94
   0  -7   9    0.95    1.65
   7   0  -9    3.41    1.53
  -7   0   9    1.11    1.68
   0  -7   9    0.15    1.38
  -7   0  -9    0.88    1.14
   0   7   9    3.36    1.37
  -7   0   9    1.13    1.02
   7   0   9    1.36    1.53
   0   7   9    1.06    0.71
   7   0   9    0.87    1.54
  -7   0  -9    3.16    1.32
   7   0   9    0.38    1.37
   0   7   9    1.09    0.90
  -7   0  -9    0.87    1.28
   0   7   9    0.71    0.74
   7   0  -9    0.09    1.26
  -7   0   9    0.70    1.18
   0   7  -9    1.19    1.38
  -7   0   9   -0.19    1.53
   7   0  -9    0.91    0.83
   0   7  -9    0.78    1.46
   0   7  -9    0.57    1.57
  -7   0  11   32.46    1.94
   0   7  11   33.02    2.12
   0   7  11   28.05    1.47
   7   0  11   28.85    2.23
   7   0  11   28.61    2.15
   7   0  11   28.80    2.13
  -7   0 -11   30.53    2.22
   0   7  11   27.90    1.42
   0   7 -11   26.46    2.15
   7   0 -11   28.30    1.45
  -7   0  11   31.18    2.04
   7   0 -11   27.39    2.02
   0   7  11   30.15    1.48
  -7   0 -11   28.04    1.83
   0   7 -11   29.95    2.26
   0  -7  11   31.57    2.23
  -7   0 -11   29.77    1.78
  -7   0  13  228.53    6.86
  -7   0 -13  221.26    5.95
   0   7  13  216.85    5.97
   0   7  13  218.58    6.69
  -7   0  13  221.45    6.35
   0   7  13  227.49    5.86
   0   7  13  217.26    5.90
   0  -7  13  222.59    6.86
   7   0 -13  220.16    5.70
   7   0  13  220.65    6.70
   7   0 -13  205.98    5.12
   0   7  13  226.42    5.55
   0   7  13  223.94    5.92
   7   0 -13  225.54    6.60
   0   7 -13  230.09    6.81
  -7   0  13  216.27    6.52
  -7   0 -13  215.22    6.27
  -7   0  13  220.52    6.92
   0   7 -13  213.05    6.80
   0   7  15    7.04    1.41
   0   7  15    5.87    2.00
  -7   0  15    5.39    1.73
   7   0  15    4.16    1.97
   0   7  15    5.97    1.37
   0   7 -15    4.90    1.85
   0   7  15    6.12    1.40
   7   0  15    3.09    1.92
   0   7 -15    6.33    2.05
   0   7  15    3.63    1.75
   7   0  15    4.68    0.64
   0  -7  15    6.64    2.11
  -7   0 -15    4.79    1.09
   7   0 -15    5.23    1.90
   0   7 -15    8.75    2.20
  -7   0 -15    6.51    1.77
  -7   0  15    4.86    1.87
   7   0  15    5.37    1.98
  -7   0  15    4.52    2.11
  -7   0  15    7.08    2.12
   0  -7  15    4.97    2.13
   0  -7  15    5.82    1.94
   0  -7  17   79.89    4.06
  -7   0  17   78.45    4.15
   0  -7  17   75.83    4.18
   0   7  17   81.45    3.03
  -7   0  17   81.51    3.65
   7   0  17   79.38    4.01
   0   7  17   88.03    3.26
   0   7 -17   70.33    3.71
   7   0  17   73.83    3.91
   0  -7  17   75.45    4.11
   7   0 -17   73.93    3.69
  -7   0 -17   75.07    2.62
   0   7 -17   77.99    4.10
  -7   0  17   76.46    3.74
  -7   0 -17   81.81    3.59
   7   0  17   80.60    3.91
  -7   0  17   78.53    4.25
   0   7  17   81.73    3.18
   7   0  17   72.15    2.09
   0   7  17   81.83    4.05
  -7   0  19   16.25    2.47
   7   0  19   13.49    2.71
   0   7  19   13.13    2.64
   0  -7  19   13.20    2.69
   0  -7  19   14.76    2.82
  -7   0  19    9.38    2.78
   0  -7  19   11.45    3.01
   7   0 -19   13.00    2.32
   0   7 -19   14.30    2.80
  -7   0 -19   12.12    1.38
   0   7 -19    9.34    2.27
  -7   0 -19   17.12    2.40
  -7   0  19   18.22    2.52
   0   7  19   13.36    1.71
   0   7  19   17.35    2.61
   7   0  19   10.32    2.67
   7   0  19   13.34    2.56
   0   7  19   12.18    2.50
  -7   0  19   15.72    2.85
  -7   0  21   15.10    2.75
   0   7 -21    7.04    2.42
  -7   0 -21   10.35    2.42
   0   7  21   10.01    2.16
  -7   0  21   18.38    2.74
   7   0  21   15.38    2.90
   0   7  21    9.51    2.75
  -7   0  21   13.54    3.19
   7   0  21   14.78    2.80
   0  -7  21    8.20    2.90
  -7   0  21   14.89    3.17
   0   7  21   13.36    2.95
   0  -7  21   11.20    3.10
  -7   0  21   10.66    3.13
   0   7  21   17.76    2.89
  -7   0  23  107.88    5.24
   0   7 -23  112.72    4.93
  -7   0 -23  114.99    4.94
  -7   0  23  103.32    5.99
   0   7  23  118.07    5.59
   7   0  23  111.44    5.66
   0   7  23  112.80    5.96
   0  -7  23  114.49    6.29
  -7   0  23  102.11    6.12
   7   0  23  111.24    5.83
   0  -7  23  100.52    5.86
   0   7  23  107.57    5.92
   1  -7   0  746.77   16.31
  -1   7   0  717.25   16.29
  -7  -1   0  723.44   16.14
   7   1   0  704.87   16.13
  -7  -1   0  674.98   15.72
  -1   7   0  709.59   16.30
   1  -7   0  723.28   16.27
  -7  -1   0  717.14   16.19
   1  -7  -2    3.07    1.18
  -1   7  -2    3.26    1.11
  -7  -1  -2    2.45    1.18
  -7  -1  -2    3.44    0.74
  -7  -1   2    3.27    0.97
   7   1  -2    4.39    1.10
  -7  -1  -2    4.90    1.27
  -1   7   2    3.40    1.19
   1  -7   2    3.36    1.16
  -7  -1   2    4.16    0.88
   7   1   2    3.01    1.06
   1  -7   2    3.79    1.12
  -1   7   2    4.51    1.04
  -1   7  -2    3.84    1.01
  -1   7   4  716.77   16.48
   1  -7  -4  673.13   16.44
   7   1   4  701.73   16.47
  -7  -1  -4  721.10   16.52
  -7  -1  -4  693.33   16.52
   7   1   4  713.22   16.54
  -1   7  -4  712.17   16.28
  -1   7   4  706.73   16.34
   1  -7   4  700.54   16.29
  -1   7  -4  708.23   16.48
  -1   7  -4  706.51   16.07
  -7  -1   4  705.87   16.52
   7   1  -4  731.93   16.53
  -1   7  -4  713.60   16.51
  -7  -1  -4  704.97   16.39
  -7  -1   4  694.10   16.33
   7   1  -6  107.24    3.55
   1  -7   6  111.39    3.27
  -7  -1  -6  105.09    3.39
   1  -7  -6  112.69    3.58
  -1   7   6  113.93    3.56
  -7  -1   6  114.33    3.09
   7   1   6  111.38    3.56
  -1   7  -6  114.13    3.67
  -7  -1  -6  110.95    3.19
   7   1   6  114.26    3.64
   7   1  -6  100.95    3.11
  -1   7  -6  110.74    3.18
  -1   7   6  111.03    3.27
  -7  -1  -6  113.24    3.58
   7   1  -6  114.37    3.58
  -1   7  -6  111.50    3.60
  -1   7  -6  103.18    3.57
   7   1   6  110.24    3.11
  -7  -1   6  113.66    3.61
   7   1  -8   41.26    2.43
   1  -7   8   44.79    2.49
   1  -7   8   48.98    2.20
  -7  -1  -8   48.81    2.10
  -1   7   8   47.65    2.27
  -7  -1   8   48.01    1.95
  -1   7   8   47.21    1.55
   7   1   8   51.07    2.39
  -7  -1  -8   48.14    2.09
  -1   7  -8   47.68    2.47
   7   1   8   48.87    2.45
   1  -7  -8   48.93    2.35
  -1   7   8   44.99    1.87
  -1   7   8   46.63    1.85
  -7  -1  -8   47.28    2.36
   7   1  -8   47.90    2.30
  -7  -1   8   49.10    2.31
  -1   7  -8   48.39    2.36
   7   1   8   45.96    2.02
  -1   7  -8   49.47    2.43
  -7  -1   8   47.73    2.54
  -7  -1 -10    1.60    1.20
  -1   7  10    1.52    1.26
  -7  -1  10    0.92    1.14
  -1   7  10    2.65    0.87
   7   1  10    1.71    1.55
   7   1  10    1.20    1.55
   7   1  10    1.89    1.49
  -1   7  10    2.98    0.91
  -1   7  10    2.02    0.86
  -7  -1 -10    0.91    1.40
   7   1 -10    2.47    1.41
  -1   7  10    2.67    0.87
  -1   7 -10    4.50    1.48
  -7  -1  10    0.98    1.36
   7   1  10    2.68    1.34
  -1   7 -10    2.67    1.57
   7   1 -10    1.70    0.98
  -7  -1  10    0.83    1.68
  -1   7 -10    1.69    1.55
  -7  -1  10    1.62    1.75
   1  -7  10    2.49    1.45
  -7  -1  12   53.36    2.48
  -1   7  12   55.31    2.79
  -1   7  12   48.01    2.01
  -1   7  12   52.20    2.07
   7   1  12   57.74    2.88
   1  -7  12   51.50    2.93
  -1   7  12   54.33    2.08
   7   1 -12   54.47    2.72
  -7  -1 -12   51.96    1.68
  -1   7  12   53.96    2.14
  -1   7  12   54.07    1.94
  -7  -1  12   51.85    2.75
  -7  -1 -12   50.97    2.40
  -1   7 -12   50.84    2.81
   7   1 -12   54.63    2.12
   7   1  12   53.66    2.64
  -7  -1 -12   53.43    2.33
  -1   7 -12   46.98    1.42
   1  -7  14  115.43    4.56
  -7  -1  14  125.11    4.81
   1  -7  14  128.27    4.85
  -1   7  14  123.69    3.89
  -1   7  14  119.12    4.63
  -7  -1  14  120.65    4.27
  -1   7  14  121.31    3.80
   7   1 -14  130.98    3.84
  -1   7 -14  126.34    4.63
   7   1  14  131.24    4.61
   1  -7  14  118.29    4.79
  -1   7  14  119.03    3.86
   7   1 -14  124.92    4.53
  -7  -1 -14  119.11    3.30
  -1   7 -14  132.06    4.75
  -7  -1 -14  121.65    4.18
  -7  -1  14  119.67    4.51
  -1   7  14  125.28    3.78
  -7  -1  14  125.22    4.94
   7   1  14  118.04    3.04
  -1   7 -14  132.82    4.97
  -1   7  16  311.41    7.80
  -1   7  16  293.62    8.86
  -7  -1  16  306.28    8.49
  -1   7  16  302.83    7.84
   7   1  16  293.65    8.78
  -1   7 -16  306.03    8.72
   7   1  16  306.27    8.75
   7   1  16  276.48    6.93
  -1   7 -16  298.89    9.04
  -1   7  16  290.83    9.08
  -1   7  16  308.72    8.00
   1  -7  16  289.65    9.02
  -7  -1 -16  294.54    7.24
   7   1 -16  302.52    8.69
  -7  -1  16  305.00    8.74
  -7  -1 -16  304.21    8.27
  -1   7 -16  302.69    8.92
  -1   7  16  306.57    7.81
  -7  -1  16  304.00    9.18
   7   1  16  300.72    8.70
   1  -7  16  292.40    8.82
   1  -7  16  307.40    9.15
  -7  -1  16  296.74    9.01
  -1   7  18  197.36    5.53
  -7  -1  18  203.07    6.44
   7   1  18  200.23    6.63
  -7  -1  18  186.99    7.03
   1  -7  18  186.71    7.13
  -1   7  18  197.27    6.88
   1  -7  18  199.77    6.91
  -1   7  18  202.73    5.96
   7   1 -18  199.36    6.59
   1  -7  18  201.25    7.03
  -1   7 -18  203.24    6.90
  -7  -1 -18  208.52    6.23
  -7  -1  18  194.42    6.57
  -1   7  18  181.60    6.97
   7   1  18  174.08    4.66
   7   1  18  209.25    6.86
   7   1  18  197.68    6.67
  -7  -1  18  198.14    7.27
  -1   7  18  205.80    5.76
  -1   7  20   -0.22    2.49
   1  -7  20    5.98    2.66
   1  -7  20    5.03    2.89
  -7  -1  20    8.01    2.90
   1  -7  20    5.69    2.87
  -1   7 -20    6.59    2.23
  -1   7 -20    4.32    2.59
   7   1 -20    8.11    2.34
  -7  -1 -20    3.04    2.05
  -7  -1  20    2.50    2.29
   7   1  20   10.33    2.66
  -7  -1  20    6.42    2.57
  -7  -1  20    1.66    2.70
  -1   7  20    3.12    2.48
   7   1  20    5.39    2.58
  -7  -1  20    4.74    2.81
  -1   7  20    5.26    2.51
  -7  -1  22    5.12    2.78
   7   1 -22    6.53    2.53
  -1   7 -22    4.70    2.21
  -7  -1 -22    3.56    2.26
  -1   7  22    3.45    2.66
  -7  -1  22    2.77    2.80
  -7  -1  22    1.08    2.55
   7   1  22    2.42    2.70
  -1   7  22    4.24    2.77
   7   1  22    3.21    2.62
  -1   7  22    2.20    2.74
   1  -7  22    5.23    2.92
  -7  -1  22    4.26    3.02
  -7  -2  -1   17.82    1.38
  -2   7  -1   17.34    1.29
  -2   7   1   15.05    1.21
   2  -7  -1   17.93    1.39
   2  -7   1   19.54    1.40
   2  -7  -1   18.12    0.84
   7   2   1   18.94    1.10
  -7  -2  -1   18.03    1.47
  -2   7   1   20.48    1.41
   2  -7   1   17.73    1.34
  -2   7  -1   19.66    1.45
   7   2  -1   17.69    1.32
  -7  -2   1   16.41    1.17
  -7  -2  -1   18.99    1.09
  -7  -2   1   24.28    0.97
   7   2  -3  109.21    2.74
  -2   7   3  115.38    3.38
   2  -7  -3   95.55    3.35
  -7  -2  -3  115.28    3.43
   7   2   3  119.07    3.45
  -7  -2  -3  108.48    3.43
   2  -7   3  110.96    3.29
   2  -7  -3  115.84    3.37
  -2   7   3  108.70    3.30
  -2   7  -3  114.86    3.28
  -7  -2   3  114.28    3.19
  -7  -2  -3  116.14    2.86
   7   2  -3  108.45    3.36
  -7  -2  -3  110.05    3.36
   2  -7   3  109.91    3.24
  -7  -2   5  112.47    3.03
   2  -7  -5  119.01    3.63
  -2   7   5  124.85    3.64
  -7  -2  -5  118.21    2.85
   7   2   5  120.73    3.61
  -7  -2  -5  115.42    3.57
  -7  -2  -5  113.89    3.12
   7   2   5  120.56    3.66
  -7  -2  -5  112.28    3.64
   2  -7   5  116.99    3.35
  -2   7   5  113.79    3.39
  -7  -2   5  118.21    3.52
  -2   7  -5  112.87    3.63
   7   2   5  111.97    3.04
   7   2  -5  113.82    3.65
  -2   7  -5  118.79    3.63
  -7  -2  -5  110.87    3.52
   2  -7   5  115.67    3.21
  -2   7  -5  112.44    3.66
   7   2  -5  117.13    3.65
  -7  -2  -7  174.77    4.84
  -2   7   7  173.98    5.03
  -7  -2   7  169.36    4.52
   2  -7  -7  177.09    5.07
  -2   7   7  172.78    4.11
   7   2   7  175.83    5.02
  -7  -2  -7  173.97    4.62
  -2   7  -7  189.85    5.20
   7   2   7  169.42    5.04
   2  -7   7  172.17    4.56
  -2   7   7  171.53    4.66
  -2   7   7  173.66    4.18
  -7  -2  -7  178.38    5.03
   7   2  -7  177.31    5.10
  -2   7  -7  174.76    5.11
  -2   7  -7  171.21    5.09
   7   2   7  175.66    4.62
  -7  -2   7  180.52    5.09
   2  -7   7  168.98    4.71
   7   2  -7  172.65    5.09
  -7  -2  -9    6.52    1.33
  -2   7   9    5.15    1.30
  -7  -2   9    5.63    1.08
  -2   7   9    5.93    0.79
   7   2   9    6.45    1.59
  -2   7  -9    6.77    1.77
   7   2   9    4.76    1.51
   2  -7  -9    5.12    1.41
  -2   7   9    4.62    0.95
   2  -7   9    7.81    1.57
  -2   7   9    5.69    0.83
  -7  -2  -9    6.91    1.48
   7   2  -9    5.64    1.49
  -2   7   9    5.39    1.05
  -7  -2   9    4.86    1.38
  -2   7  -9    6.54    1.44
  -2   7  -9    7.50    1.76
  -7  -2   9    5.39    1.57
  -2   7  -9    3.07    1.41
   7   2   9    8.13    1.36
   2  -7   9    5.66    1.37
   7   2  -9    5.52    1.60
  -7  -2 -11  101.17    3.33
  -7  -2  11   94.83    2.47
  -2   7  11  106.49    3.80
  -7  -2  11   93.10    3.32
   7   2  11   93.53    3.69
   7   2  11  103.06    3.71
  -2   7  11  102.47    2.98
   7   2  11  103.05    3.77
  -7  -2 -11  101.33    3.72
   2  -7  11   97.25    3.91
  -2   7  11   96.52    3.01
  -7  -2 -11   96.72    2.46
   7   2 -11   95.99    3.73
  -2   7  11  100.14    3.26
  -2   7 -11  103.87    3.87
  -7  -2 -11  103.76    3.32
  -7  -2  11   96.68    3.72
  -2   7  11   96.85    2.89
   7   2 -11   97.74    3.14
   7   2  11   99.96    3.51
   2  -7  11   99.07    3.63
  -2   7 -13    8.29    0.72
  -7  -2  13    9.99    1.57
  -2   7  13   12.29    1.84
   7   2 -13    8.63    1.39
  -2   7  13    8.64    1.19
   7   2  13   10.84    1.85
   7   2  13    9.59    0.76
  -2   7  13    9.75    1.22
   2  -7  13    8.20    2.04
  -7  -2 -13   10.11    0.81
   7   2 -13    8.89    1.81
  -2   7  13    9.70    1.10
  -2   7 -13   13.22    2.06
  -7  -2 -13   10.28    1.47
  -7  -2  13   11.93    1.91
  -2   7 -13    6.88    1.93
  -7  -2  13    9.26    2.06
   7   2  13    9.80    1.70
  -7  -2  13    9.50    1.93
   2  -7  13   11.47    1.98
  -2   7  15    5.68    1.41
  -2   7  15    2.99    2.02
  -7  -2  15    5.74    1.71
   7   2  15    1.88    1.89
  -2   7  15    3.60    1.18
   7   2 -15    4.58    1.45
   7   2  15    2.73    1.82
  -2   7 -15    5.69    1.93
   7   2  15    2.32    1.89
  -2   7 -15    4.27    2.06
   7   2  15    4.77    0.83
   2  -7  15    8.31    2.15
  -2   7  15    3.47    1.26
   7   2 -15    6.91    1.85
  -7  -2 -15    3.83    1.55
  -2   7 -15    6.91    1.96
  -7  -2  15    2.75    1.84
  -7  -2  15    4.19    2.04
  -2   7  15    3.37    1.20
   7   2  15    3.17    1.94
   2  -7  15    3.48    2.18
  -7  -2  15    4.59    2.13
   2  -7  15    3.50    1.80
  -2   7  17    1.55    1.44
  -2   7  17    3.82    2.17
  -7  -2  17    4.50    1.94
  -2   7  17    1.28    1.33
   7   2  17    4.10    2.14
   7   2  17    3.95    2.17
   7   2  17    4.33    0.90
  -2   7  17    6.04    2.19
  -2   7  17    3.30    1.43
   2  -7  17    2.13    2.21
   7   2 -17    5.21    2.10
  -7  -2  17    3.18    2.02
  -7  -2 -17    6.78    1.84
  -2   7 -17    7.19    2.36
  -2   7  17    6.68    1.46
   7   2  17    4.67    2.10
  -7  -2  17    4.47    2.07
   2  -7  17    0.72    2.29
  -2   7  17    1.05    1.96
   2  -7  17    1.75    2.12
   7   2  17    4.13    2.20
  -7  -2  17    3.66    2.20
  -7  -2  19   25.20    2.71
   7   2  19   27.88    2.88
   2  -7  19   27.40    3.03
  -2   7  19   23.09    2.95
  -7  -2  19   31.79    3.23
  -2   7  19   25.27    2.21
   2  -7  19   25.02    3.11
   7   2 -19   26.12    2.74
  -7  -2 -19   25.61    2.45
  -7  -2  19   26.67    2.90
  -2   7 -19   29.52    3.12
  -2   7  19   25.67    1.95
   7   2  19   25.78    2.93
  -2   7  19   25.50    3.08
   7   2  19   27.46    2.86
  -7  -2  19   21.94    3.13
  -7  -2  21   23.74    3.15
  -2   7  21   16.61    3.01
  -7  -2  21   23.15    3.50
   7   2 -21   23.73    2.98
  -2   7 -21   21.34    2.61
  -7  -2 -21   19.81    2.44
  -2   7 -21   13.06    3.07
  -7  -2  21   19.19    2.99
   7   2  21   20.78    2.99
  -2   7  21   23.75    3.19
   2  -7  21   14.76    3.00
  -7  -2  21   17.96    3.26
  -2   7  21   21.13    3.20
   7   2  21   25.72    2.99
   7   2 -23    4.07    2.64
  -2   7  23    9.34    3.19
   7   2  23    3.86    2.83
  -2   7 -23    2.68    2.31
  -7  -2  23    0.27    3.09
  -2   7  23    3.08    2.98
   7   2  23    6.12    2.88
   2  -7  23    9.54    3.17
  -2   7  23    2.85    2.95
   3  -7   0  296.46    6.95
  -7  -3   0  284.70    7.19
   7   3   0  295.79    6.71
  -3   7   0  290.92    7.23
   7   3   0  285.96    7.07
   3  -7   0  296.05    7.29
  -3   7   0  291.26    7.25
   3  -7  -2  105.11    3.26
   7   3  -2  100.93    3.15
   7   3   2  104.10    2.79
  -7  -3   2  103.56    3.03
  -7  -3  -2  104.55    3.22
  -7  -3  -2  104.64    3.25
   7   3  -2  107.05    2.91
   3  -7   2  102.60    3.05
  -3   7  -2  104.94    3.13
   3  -7   2  103.44    3.05
  -3   7   2  107.25    3.17
   3  -7  -2  100.94    3.18
   3  -7   2  110.25    3.20
  -7  -3   4  977.17   21.86
  -3   7   4  990.97   22.56
   3  -7  -4  964.40   22.53
  -7  -3  -4  969.21   22.50
   7   3   4 1001.20   22.49
  -7  -3  -4  964.21   22.47
  -7  -3   4  988.34   22.18
  -7  -3  -4  993.70   22.57
   3  -7   4  971.01   22.55
  -3   7   4  986.62   22.40
   3  -7   4  968.51   22.37
   3  -7  -4  953.19   22.40
  -7  -3   4 1021.26   22.39
  -3   7  -4  972.98   22.54
   7   3  -4  991.00   22.58
  -7  -3  -4  970.72   21.93
   3  -7   4  963.56   22.02
   7   3  -4  981.33   22.39
   3  -7   4 1002.52   22.30
   3  -7   6   13.25    1.22
  -3   7  -6   15.27    1.66
   7   3  -6    9.77    1.69
  -7  -3   6   12.70    0.99
   7   3   6   14.64    1.54
  -7  -3  -6   12.09    1.43
   3  -7  -6   11.39    1.46
  -7  -3   6   10.86    0.90
  -3   7   6   14.23    1.40
  -3   7  -6   10.84    1.38
   7   3   6   14.37    1.46
  -7  -3  -6   11.10    1.43
  -7  -3  -6   10.77    1.03
   7   3   6   13.82    1.43
  -7  -3  -6   11.14    1.62
   3  -7  -6   13.06    0.72
   3  -7  -6   11.41    1.21
   3  -7   6   10.96    1.12
   3  -7   6   12.78    1.50
   7   3  -6   10.01    1.40
  -7  -3   6   11.26    1.45
  -3   7  -6    9.97    1.62
   3  -7   6   12.74    1.19
   7   3   6   11.83    1.05
   7   3  -6   12.14    1.53
  -7  -3  -8   11.20    1.47
  -7  -3   8   12.74    0.89
  -3   7   8   14.38    1.50
  -7  -3   8   10.87    1.12
   7   3   8   12.91    1.52
  -3   7  -8    9.40    1.84
   3  -7  -8   12.28    1.59
   7   3   8   11.89    1.59
   3  -7   8   11.08    1.11
  -3   7   8   12.83    1.28
  -7  -3  -8   11.61    1.56
   3  -7   8   11.97    1.72
  -3   7   8   11.56    0.84
  -7  -3   8   11.60    1.61
   7   3  -8   13.54    1.57
  -3   7  -8   12.79    1.60
  -3   7  -8   11.34    1.74
   7   3   8   11.87    1.34
  -7  -3   8   10.16    1.61
   7   3  -8   12.13    1.75
   3  -7   8   10.01    1.39
  -7  -3  10  264.57    6.23
  -3   7  10  267.16    7.46
  -7  -3  10  262.14    6.93
   7   3  10  269.19    7.34
  -3   7  10  278.45    6.53
   3  -7  10  266.99    6.67
   3  -7  10  262.34    7.63
  -3   7  10  264.98    6.63
  -7  -3 -10  270.86    7.40
  -3   7  10  265.53    7.04
   7   3 -10  257.81    7.46
  -3   7  10  268.69    6.67
  -7  -3  10  272.14    7.50
  -3   7 -10  270.86    7.52
   3  -7 -10  266.09    7.48
   7   3  10  264.19    7.39
  -3   7 -10  271.17    7.53
  -3   7 -10  264.30    7.47
   7   3  10  272.66    7.12
   3  -7  10  271.83    7.20
  -7  -3  12   64.95    2.69
  -3   7  12   67.10    3.13
   7   3  12   60.68    1.89
   7   3  12   65.23    2.97
   7   3  12   67.82    3.01
  -7  -3 -12   64.41    3.00
   3  -7  12   64.44    3.24
  -3   7  12   63.36    2.35
  -3   7  12   63.45    2.64
   7   3 -12   65.84    3.05
  -7  -3  12   61.63    3.02
  -3   7  12   60.88    2.28
  -3   7 -12   60.00    3.07
  -7  -3 -12   68.45    2.59
   7   3 -12   65.75    2.60
  -7  -3  12   57.43    3.13
   7   3  12   68.41    2.96
  -3   7  12   65.43    2.21
   3  -7  12   62.45    2.92
   7   3  12   66.41    2.74
  -3   7 -14  137.65    3.67
  -3   7  14  153.63    5.33
  -7  -3  14  143.48    4.70
  -3   7 -14  153.51    5.24
   7   3  14  147.22    5.03
  -3   7 -14  144.72    5.30
   7   3  14  139.89    3.73
  -3   7  14  148.38    4.37
   3  -7  14  149.51    5.43
   7   3 -14  152.52    5.22
  -7  -3 -14  147.57    4.52
  -3   7  14  150.74    4.29
  -3   7 -14  149.58    5.32
  -7  -3  14  140.09    5.09
   7   3 -14  145.74    4.44
  -7  -3  14  147.52    5.48
  -3   7  14  149.61    4.12
  -3   7  14  145.33    5.15
   7   3  14  141.32    4.74
  -3   7  16    8.08    1.49
  -7  -3  16    8.90    1.90
  -3   7  16    7.81    2.27
  -3   7  16   10.66    1.51
   7   3  16    4.99    2.11
   7   3  16    6.39    2.02
   7   3 -16    9.80    1.79
   7   3  16    8.90    2.15
  -3   7 -16   10.27    2.24
   7   3  16    7.37    1.02
  -3   7  16   12.98    2.31
   3  -7  16   11.04    2.48
  -3   7  16    5.22    1.39
   7   3 -16    9.02    2.10
  -3   7 -16   10.39    2.26
  -7  -3 -16    6.93    1.68
  -7  -3  16    8.82    2.07
  -3   7  16   10.05    1.30
   7   3  16    7.45    2.13
   3  -7  16    8.26    2.11
  -7  -3  16   10.94    2.46
  -3   7  16    8.79    1.95
  -3   7  18    3.14    1.48
  -7  -3  18    3.79    2.20
   7   3  18    5.60    2.36
  -7  -3  18    2.66    2.52
   7   3  18    4.23    1.06
  -3   7  18    2.87    2.53
  -3   7  18    2.36    1.57
   3  -7  18    1.88    2.57
   7   3 -18    3.34    2.24
  -7  -3 -18    3.61    1.86
  -3   7 -18    1.71    2.40
  -7  -3  18    5.74    2.38
   3  -7  18    2.88    2.38
  -7  -3  18    3.53    2.65
  -3   7  18    1.70    2.20
   7   3  18    0.28    2.26
   7   3  18    1.06    2.21
   7   3  18    2.75    2.36
   7   3  18    4.90    2.38
  -3   7  20   13.66    2.06
   3  -7  20   17.86    3.13
  -7  -3 -20   17.48    2.24
   7   3 -20   18.57    2.80
  -3   7 -20   14.82    2.96
  -7  -3  20   11.24    2.73
   7   3  20   14.50    2.72
  -3   7  20   15.48    3.02
   7   3  20   16.26    2.71
  -3   7  20   16.47    2.69
   3  -7  20   18.56    3.04
  -7  -3  20   11.75    2.97
  -7  -3  22   26.65    3.40
   7   3  22   19.75    2.95
  -3   7  22   24.46    3.51
   7   3 -22   18.56    2.93
  -3   7 -22   23.41    2.61
  -7  -3  22   23.40    3.74
  -3   7  22   16.09    3.17
   7   3  22   20.05    3.13
  -3   7  22   20.59    3.32
   3  -7  22   18.27    3.24
  -4   7  -1   77.77    2.53
   4  -7  -1   80.02    2.63
  -4   7   1   76.08    2.17
   4  -7   1   78.09    2.61
   4  -7   1   75.57    2.38
   7   4   1   75.71    2.34
  -7  -4  -1   75.23    2.57
  -7  -4   1   82.27    2.59
   7   4   1   73.01    2.66
  -4   7  -1   77.24    2.51
  -4   7   1   78.58    1.97
  -4   7   3  142.86    3.67
   4  -7   3  139.55    3.43
   4  -7  -3  148.17    4.16
  -4   7  -3  141.48    3.88
   4  -7   3  143.13    3.99
   4  -7  -3  141.88    3.99
   4  -7   3  141.77    4.03
   7   4   3  139.86    3.50
   7   4   3  141.39    4.08
  -7  -4   3  142.65    3.82
  -7  -4  -3  140.72    4.07
   4  -7   3  146.95    3.88
  -4   7  -3  140.93    4.09
   7   4  -3  145.11    3.88
  -7  -4  -3  132.45    4.10
  -7  -4  -5    1.19    1.37
   4  -7  -5    2.01    1.10
   4  -7   5    1.89    0.97
   4  -7   5    1.34    1.22
  -4   7  -5    2.26    1.33
   7   4  -5    3.85    1.20
  -4   7   5    1.98    1.08
  -7  -4   5    1.38    0.56
   4  -7  -5    0.62    1.14
  -7  -4  -5    0.06    1.30
   7   4   5    2.56    1.32
  -7  -4  -5    1.21    1.26
  -7  -4   5    1.88    0.86
   4  -7   5    0.94    0.93
  -7  -4  -5    1.80    0.77
  -7  -4  -7    3.29    1.36
   7   4   7    1.04    1.35
  -7  -4   7    0.77    0.74
   4  -7  -7    2.35    1.35
  -4   7   7    0.90    1.12
  -4   7  -7    2.01    1.24
  -7  -4  -7    0.52    1.35
   7   4   7    3.09    1.21
  -4   7  -7    1.66    1.43
  -7  -4  -7    0.73    1.29
  -7  -4   7    1.23    0.76
   7   4   7    0.48    1.28
   4  -7  -7    1.01    1.03
   4  -7   7    1.23    0.93
  -7  -4  -7    1.17    1.18
   4  -7   7    1.73    1.35
  -7  -4   7    1.87    1.27
   7   4  -7    0.86    1.26
  -4   7  -7    0.58    1.51
   7   4  -7    0.08    1.49
   7   4  -7    0.96    1.49
   4  -7   7    0.94    0.97
   4  -7   9   11.98    1.49
   7   4  -9    8.12    1.77
   7   4   9    9.47    1.14
  -7  -4   9    9.25    0.74
   7   4   9   10.82    1.46
  -4   7   9   10.37    1.57
   7   4   9   12.59    1.64
  -4   7  -9   10.57    1.87
  -4   7  -9   11.48    1.70
  -4   7   9   11.56    0.79
  -7  -4   9   10.15    1.12
   4  -7  -9    9.35    1.50
   7   4   9   11.20    1.55
  -4   7   9   10.34    0.92
   4  -7   9    9.38    1.16
   4  -7   9   12.06    1.71
  -7  -4  -9    8.88    1.44
   7   4  -9    8.65    1.51
  -4   7   9    9.22    1.35
  -4   7  -9    9.75    1.63
  -7  -4   9   13.46    1.67
  -7  -4   9    8.81    1.86
   7   4   9    8.98    1.32
   4  -7  11   45.25    2.40
   7   4  11   47.51    2.16
  -4   7  11   49.84    2.65
  -7  -4  11   46.62    2.11
   7   4  11   41.72    2.45
   7   4  11   43.94    1.59
   7   4  11   47.67    2.57
   4  -7 -11   47.63    2.59
   4  -7  11   46.48    1.88
  -4   7  11   45.96    1.88
   4  -7  11   50.28    2.73
  -7  -4 -11   47.57    2.45
   7   4 -11   45.54    2.61
  -4   7  11   47.58    2.30
  -4   7 -11   45.46    2.58
  -4   7  11   45.90    1.89
  -7  -4  11   43.82    2.57
  -7  -4 -11   45.30    2.00
  -4   7  11   46.97    1.64
   7   4 -11   47.93    2.25
   7   4  11   47.64    2.43
   7   4  13    9.92    1.56
  -4   7  13    9.80    1.67
  -4   7  13    9.66    1.87
  -4   7 -13    7.42    1.86
  -4   7 -13    8.98    1.02
  -7  -4  13    9.20    1.53
   7   4  13    8.84    1.81
  -7  -4 -13    9.70    1.85
   4  -7  13   12.55    2.06
  -4   7  13    9.09    1.28
  -4   7  13    8.98    1.56
   7   4 -13   11.98    1.95
  -7  -4  13    8.34    1.85
  -7  -4 -13    8.97    1.37
  -4   7 -13    8.45    1.96
  -4   7  13    7.01    1.21
   7   4 -13   11.62    1.59
  -4   7  13    9.03    1.08
   7   4  13    8.97    0.96
  -4   7 -15   23.27    1.23
  -4   7  15   25.02    2.60
  -7  -4  15   27.21    2.12
   7   4  15   22.82    2.38
   7   4  15   30.07    2.62
   7   4  15   25.47    2.43
  -4   7 -15   26.04    2.61
   7   4  15   26.22    1.38
  -4   7  15   27.80    1.80
   4  -7  15   31.63    2.85
   7   4 -15   26.64    2.45
  -7  -4  15   28.10    2.42
  -4   7 -15   28.41    2.61
  -7  -4 -15   26.97    1.94
  -4   7  15   24.53    1.81
   7   4 -15   30.64    2.15
   7   4  15   20.84    2.36
   4  -7  15   28.03    2.44
  -4   7  15   28.60    2.47
  -4   7  17   -0.21    1.43
  -4   7  17    6.48    2.34
   7   4  17    0.71    2.01
   7   4  17    2.56    2.07
  -7  -4  17    2.52    2.25
   7   4  17    2.86    2.04
  -7  -4  17    2.52    1.90
   7   4  17    2.06    1.09
  -4   7  17    1.77    2.27
  -4   7 -17    0.71    2.10
   4  -7  17    4.87    2.38
  -4   7  17    1.70    1.33
   7   4 -17    4.22    1.97
  -7  -4 -17    0.84    1.58
  -4   7  17    4.88    1.48
  -4   7 -17    2.78    2.11
  -7  -4  17    3.56    2.14
   7   4  17    0.90    2.11
   4  -7  17    6.40    2.14
   7   4  17    1.50    1.93
  -4   7  17    3.36    1.99
   7   4  19   -0.29    2.30
  -4   7  19   -0.61    2.16
   4  -7  19    1.45    2.37
   7   4  19    4.78    2.34
  -4   7  19    0.32    1.53
   4  -7  19    3.76    2.77
  -7  -4 -19   -0.21    1.73
   7   4 -19    0.85    2.22
  -7  -4  19    0.18    2.40
  -4   7 -19    4.31    2.50
   7   4  19    0.32    2.20
  -7  -4  19    0.14    2.06
  -4   7  19    1.11    2.47
   7   4  19    0.70    2.33
   7   4  19    0.47    2.21
  -7  -4  19   -1.98    2.63
  -4   7 -21    8.19    2.19
   7   4 -21    1.27    2.39
  -4   7  21   -3.97    2.97
   7   4  21    0.35    2.46
  -7  -4  21    5.67    2.88
  -7  -4  21    3.45    2.66
   7   4  21    0.35    2.42
   4  -7  21    2.07    2.74
  -4   7  21   -2.08    2.68
  -5   7   0   38.62    1.68
   7   5   0   40.77    1.90
  -7  -5   0   39.10    1.83
   5  -7   0   42.36    1.96
   7   5   0   39.45    1.23
  -5   7   0   39.66    1.56
  -5   7  -2   15.34    1.34
   5  -7  -2   13.76    1.41
  -5   7   2   16.22    0.87
   5  -7   2   18.31    1.31
  -5   7  -2   14.15    1.38
   7   5  -2   15.75    1.28
  -7  -5   2   13.41    1.23
   7   5   2   15.05    1.53
  -7  -5  -2   16.63    1.48
   5  -7  -2   15.11    0.88
  -5   7   2   15.50    0.89
  -5   7  -2   14.86    1.36
  -7  -5  -4  171.23    4.80
   5  -7   4  174.09    4.67
   5  -7  -4  179.27    4.71
   5  -7   4  174.78    4.82
   7   5   4  164.02    4.07
  -7  -5  -4  164.96    4.76
   7   5   4  176.66    4.83
  -7  -5   4  165.98    4.42
   5  -7  -4  169.24    4.82
  -7  -5  -4  167.37    4.71
  -5   7  -4  167.86    4.49
   7   5  -4  179.03    4.68
  -5   7  -4  174.45    4.86
  -5   7   4  169.45    4.43
  -5   7   6   31.95    1.75
   7   5  -6   29.83    2.12
  -7  -5  -6   29.13    1.81
  -7  -5   6   32.04    1.37
   7   5   6   28.40    1.85
   5  -7  -6   31.40    1.93
  -7  -5   6   30.82    1.18
  -5   7   6   30.97    1.81
  -7  -5  -6   30.14    1.79
  -7  -5  -6   33.69    1.93
   5  -7   6   30.21    1.67
   5  -7  -6   32.93    1.73
   5  -7   6   32.00    1.91
  -7  -5   6   26.15    1.84
  -5   7  -6   31.49    1.95
   7   5  -6   32.12    1.93
   5  -7   6   32.68    1.52
  -7  -5  -6   32.62    1.39
   7   5   8   11.09    1.46
  -5   7   8    8.61    1.38
   7   5   8    7.73    1.51
  -5   7  -8    9.16    1.69
  -5   7   8    9.42    0.56
  -7  -5  -8    6.88    1.45
  -7  -5   8    7.90    0.93
   5  -7  -8    7.73    1.43
   5  -7  -8    8.47    1.18
   5  -7   8    9.46    1.21
   5  -7   8    9.88    1.58
  -7  -5  -8    9.68    1.48
  -5   7   8    9.47    1.41
  -7  -5   8   11.06    1.58
   7   5  -8    9.89    1.72
  -5   7   8   10.60    1.51
  -5   7  -8    9.16    1.67
   7   5  -8   12.40    1.78
   5  -7   8    8.58    1.07
  -5   7  10   43.65    2.42
   7   5  10   47.86    2.00
   7   5  10   50.61    2.36
  -5   7  10   49.90    2.50
   7   5  10   47.25    2.40
   5  -7  10   47.17    1.89
  -5   7 -10   44.29    2.71
  -7  -5  10   46.21    2.00
   5  -7 -10   47.16    2.51
   7   5  10   49.30    2.48
   5  -7  10   47.82    1.98
   5  -7  10   44.27    2.61
  -7  -5 -10   44.76    2.36
  -5   7  10   43.69    2.27
  -5   7 -10   49.09    2.58
  -7  -5  10   48.47    2.61
  -5   7 -10   46.37    2.57
  -5   7  10   46.79    1.45
   7   5  10   47.51    2.32
  -5   7  12   24.64    2.18
   7   5  12   22.70    1.28
   7   5  12   22.44    1.99
  -7  -5  12   21.68    1.67
   7   5  12   21.99    2.02
   5  -7  12   24.21    1.41
  -5   7  12   23.12    1.47
  -7  -5 -12   22.46    1.94
   5  -7  12   21.25    2.32
   7   5 -12   22.05    2.12
  -5   7  12   25.67    1.94
  -5   7  12   23.38    1.58
  -5   7 -12   21.94    2.29
  -7  -5  12   21.74    2.12
  -7  -5 -12   23.09    1.50
   7   5  12   28.02    1.95
   7   5 -12   20.19    1.88
   7   5  12   18.87    1.98
   7   5  12   25.41    1.71
  -5   7  14   38.14    2.67
  -5   7 -14   35.57    1.67
  -5   7  14   41.25    2.82
  -7  -5  14   40.76    2.95
   7   5  14   33.69    2.21
  -7  -5  14   41.49    2.32
   7   5  14   33.09    2.41
   7   5  14   42.44    2.86
   7   5 -14   35.85    1.23
   5  -7  14   33.30    1.63
   5  -7  14   41.59    2.91
  -5   7  14   36.87    1.96
   7   5 -14   39.11    2.64
  -5   7  14   34.80    2.04
  -7  -5 -14   34.87    1.94
  -7  -5  14   39.16    2.84
  -5   7 -14   36.80    2.79
   7   5 -14   39.87    2.39
  -5   7 -14   38.71    2.78
   7   5  14   38.66    1.66
  -5   7 -16   50.84    1.87
  -7  -5  16   51.94    2.87
  -5   7  16   49.42    3.35
   7   5  16   50.35    3.05
   7   5  16   54.35    3.17
  -7  -5  16   48.72    3.41
   7   5  16   48.26    3.24
   7   5  16   57.19    3.18
  -5   7  16   44.44    3.36
  -5   7 -16   48.86    3.30
   7   5  16   50.56    2.02
   5  -7  16   47.36    3.43
  -5   7  16   51.40    2.47
   7   5 -16   49.27    3.10
  -5   7  16   53.22    2.57
  -7  -5  16   57.74    3.39
  -7  -5 -16   54.47    2.49
  -5   7 -16   52.25    3.34
   7   5  16   56.85    3.27
   5  -7  16   51.43    3.16
  -5   7  16   48.89    3.13
  -5   7  18   38.77    2.16
  -7  -5  18   39.14    2.81
   7   5  18   45.66    3.14
  -7  -5  18   39.56    3.50
   7   5  18   41.89    3.01
   5  -7  18   38.93    3.29
   7   5  18   38.77    2.89
  -5   7  18   40.46    3.23
   5  -7  18   36.05    3.45
  -5   7  18   36.08    2.36
   7   5 -18   39.04    3.20
  -7  -5 -18   42.01    2.46
  -7  -5  18   40.79    3.33
  -5   7  18   41.01    2.53
  -5   7 -18   40.10    3.35
   7   5  18   39.14    3.04
   7   5  18   45.77    3.30
  -5   7  18   40.79    3.58
   7   5  18   36.88    1.87
   5  -7  20   15.26    2.82
  -5   7  20   20.53    2.90
   7   5  20   22.59    2.80
   7   5  20   11.97    2.55
   5  -7  20   15.83    3.12
   7   5 -20   13.51    2.69
  -5   7 -20   10.69    2.85
  -7  -5  20   16.36    3.02
   7   5  20   13.54    2.62
  -7  -5  20   13.32    2.46
   7   5  20   16.11    2.65
  -5   7  20   14.12    3.09
   7   5  20   15.11    2.83
  -7  -5  20   13.21    3.13
  -5   7  22    0.80    3.08
   7   5  22    1.60    2.57
   7   5 -22    3.64    2.64
  -5   7 -22    0.26    1.92
  -7  -5  22   -1.58    3.16
   7   5  22   -2.47    2.52
   5  -7  22    4.18    2.73
  -5   7  22   -1.23    2.64
  -6   7   1  226.99    5.64
  -6   7  -1  224.92    5.84
  -6   7   1  222.21    5.70
  -6   7  -1  225.80    5.89
   7   6  -1  230.67    5.96
  -7  -6   1  228.49    5.92
  -7  -6  -1  233.70    6.02
   7   6   1  239.17    6.05
   7   6   1  228.43    5.53
   6  -7  -1  230.15    5.64
   6  -7  -1  229.17    5.37
   7   6  -1  234.69    5.27
   6  -7  -3  558.04   13.49
   7   6  -3  567.92   13.21
  -7  -6  -3  554.31   13.45
   7   6   3  563.93   13.47
  -7  -6   3  558.24   13.20
   7   6   3  569.53   13.17
  -6   7  -3  568.24   13.44
   6  -7  -3  565.84   13.42
   6  -7   3  549.88   13.40
  -6   7  -3  560.55   13.42
  -6   7   3  564.75   12.86
  -6   7   3  575.79   13.00
  -6   7  -3  573.28   13.20
  -6   7   5   90.65    2.87
   6  -7  -5   93.18    3.21
  -6   7   5   90.91    2.31
  -7  -6  -5   89.95    3.07
   7   6   5   89.14    3.21
   7   6   5   93.86    3.00
  -7  -6   5   90.74    2.28
  -7  -6  -5   89.18    3.17
   6  -7  -5   91.65    2.99
   6  -7   5   90.38    3.17
  -7  -6   5   90.76    3.24
  -6   7  -5   90.78    3.26
  -6   7   5   91.57    2.25
   7   6  -5   88.52    3.12
   6  -7   5   93.90    3.29
  -7  -6  -5   89.66    2.78
  -6   7   7  170.96    4.92
   7   6  -7  173.14    5.18
  -6   7  -7  170.66    5.24
   7   6   7  173.78    5.07
   6  -7  -7  175.02    5.12
  -6   7   7  183.06    5.17
  -7  -6  -7  169.58    4.94
  -6   7  -7  176.49    5.21
  -7  -6   7  168.21    4.34
  -7  -6  -7  175.05    5.09
   7   6   7  171.88    5.04
   6  -7  -7  175.15    4.82
   6  -7   7  171.24    5.22
  -7  -6   7  171.34    5.19
   6  -7   7  171.23    5.23
   7   6  -7  181.32    5.21
   6  -7   7  172.15    4.49
   7   6   9    6.56    1.03
   7   6  -9    3.41    1.54
  -6   7   9    4.65    1.42
   7   6   9    7.38    1.57
  -6   7   9    3.23    1.45
  -6   7  -9    5.11    1.68
  -6   7  -9    2.82    1.68
  -7  -6  -9    4.01    1.45
   6  -7  -9    7.40    1.47
   7   6   9    4.94    1.48
  -7  -6   9    3.62    0.93
   6  -7   9    4.15    1.11
   6  -7  -9    5.12    1.15
   6  -7   9    3.61    1.50
  -7  -6  -9    5.36    1.21
  -6   7   9    7.74    1.35
  -7  -6   9    5.88    1.52
   6  -7   9    5.88    1.66
   6  -7   9    5.29    0.96
   7   6  -9    7.99    1.79
  -6   7  11  127.24    4.58
   7   6  11  132.92    3.66
   7   6  11  129.36    4.33
   7   6  11  134.93    3.96
   7   6  11  129.08    4.60
   6  -7 -11  125.61    4.53
  -7  -6  11  128.55    3.90
   6  -7  11  136.50    3.87
   6  -7 -11  132.38    3.88
  -7  -6 -11  130.16    4.36
   6  -7  11  135.00    4.82
  -6   7  11  129.82    4.38
  -6   7  11  127.17    4.00
  -7  -6 -11  127.37    3.69
  -7  -6  11  139.28    4.78
  -6   7 -11  137.03    4.73
   7   6  11  142.86    4.41
   6  -7  11  129.29    3.65
   7   6  11  139.66    4.37
   7   6  13   77.75    3.12
  -6   7 -13   69.95    2.54
  -6   7  13   70.96    3.38
   6  -7  13   70.21    2.43
   7   6  13   74.33    2.42
  -7  -6  13   73.21    3.65
   7   6  13   69.85    2.83
   7   6  13   74.13    3.50
  -7  -6  13   72.93    2.90
   6  -7  13   71.13    2.50
  -6   7  13   72.78    2.64
   7   6  13   69.42    3.24
  -7  -6 -13   69.27    3.21
   6  -7  13   77.22    3.75
  -6   7  13   66.14    3.16
   7   6 -13   74.40    3.44
  -6   7  13   66.82    2.76
  -7  -6 -13   73.24    2.55
  -7  -6  13   63.72    3.43
  -6   7 -13   75.71    3.51
   7   6 -13   69.99    3.07
  -6   7  13   71.16    3.41
  -6   7  15    8.14    1.99
   6  -7  15    8.24    2.08
  -6   7 -15    9.80    1.30
  -6   7  15   12.04    2.26
   7   6  15   12.21    2.03
  -7  -6  15   10.08    2.14
   7   6  15   13.37    2.41
  -7  -6  15   14.39    1.80
   7   6  15   13.02    2.01
   6  -7  15   10.49    1.22
  -6   7  15    9.90    1.54
   6  -7  15   12.11    2.38
   7   6 -15   13.16    2.12
  -6   7 -15   13.52    2.22
  -7  -6  15    7.38    2.13
  -7  -6 -15   11.93    1.49
  -6   7  15   10.11    1.63
   7   6  15   11.43    2.16
   6  -7  15   10.60    1.32
  -6   7 -15   10.52    2.26
   7   6  15   11.14    1.28
   6  -7  17   14.72    2.50
  -6   7  17   17.36    2.39
   7   6  17   14.15    2.12
  -6   7  17   14.99    2.64
  -7  -6  17   17.58    2.14
   7   6  17   17.47    2.40
  -6   7  17   15.39    1.76
   6  -7  17   14.89    2.71
   7   6  17   13.54    2.37
   7   6 -17    9.83    2.33
  -6   7 -17   14.76    2.57
  -7  -6 -17   13.94    1.58
  -6   7  17   15.71    1.87
  -7  -6  17   13.81    2.40
  -7  -6  17   14.34    2.70
   7   6  17   17.26    2.35
   7   6  17   11.99    2.23
   7   6  17   14.64    1.42
  -6   7 -17   14.11    2.53
   6  -7  17   13.26    1.44
  -6   7  17   13.42    2.55
   7   6  19   19.59    2.55
   7   6  19   19.88    2.65
  -7  -6  19   14.19    3.00
   7   6 -19   21.37    2.34
  -6   7  19   19.75    3.05
  -6   7  19   18.61    1.96
   6  -7  19   22.20    3.17
   7   6 -19   22.28    2.86
  -6   7  19   23.78    2.20
  -6   7 -19   21.67    2.92
  -7  -6  19   20.17    2.93
   7   6  19   21.18    2.86
   7   6  19   22.20    2.56
  -6   7  19   19.75    2.78
   6  -7  19   18.89    2.84
  -7  -6  19   21.86    2.51
   7   6  21   17.14    3.11
  -6   7  21    9.73    3.06
   7   6  21   11.73    2.56
   7   6 -21    8.02    2.74
  -7  -6  21    7.33    2.98
   6  -7  21   12.13    2.95
  -6   7  21   10.77    2.76
   7   6  21   10.92    2.57
   7   6  21   10.11    2.59
  -7  -6  21   12.83    2.98
  -7  -7   0   12.06    0.86
  -7   7   0   12.18    1.15
   7   7   0   11.00    1.42
   7  -7   0   12.95    1.19
   7   7   0   12.62    0.80
  -7   7   0   11.28    1.16
  -7   7  -2   94.52    3.01
   7  -7   2   89.53    3.02
  -7   7   2   90.70    2.59
  -7   7  -2   92.99    3.03
   7   7   2   91.89    3.15
   7   7  -2   87.80    2.91
   7  -7   2   91.90    3.04
   7   7   2   89.04    2.67
   7  -7  -2   95.18    2.56
   7  -7  -4   63.12    2.61
  -7   7   4   61.82    1.86
  -7  -7  -4   61.74    2.29
   7   7   4   58.62    2.56
   7   7  -4   62.03    2.25
   7   7   4   59.78    2.29
  -7   7  -4   59.43    2.19
  -7   7  -4   61.45    2.52
   7  -7   4   61.61    2.52
  -7  -7   4   61.55    2.54
  -7   7   4   62.46    1.75
  -7   7  -4   66.16    2.56
   7  -7   4   66.12    2.69
  -7   7   4   66.54    2.22
  -7   7   6  103.93    3.25
   7   7   6  100.70    3.51
   7   7  -6   99.33    2.92
   7  -7  -6  101.29    3.48
  -7  -7  -6   96.29    3.28
  -7   7  -6  101.06    3.58
   7   7   6   99.98    3.32
  -7  -7  -6   96.71    3.43
  -7   7  -6  100.38    3.55
   7  -7  -6   99.26    3.25
   7  -7   6  101.43    3.57
  -7  -7   6   97.60    3.50
   7  -7   6   99.25    3.63
   7   7  -6  100.29    3.48
  -7  -7  -6   99.78    3.04
   7  -7  -8   52.42    2.51
  -7   7   8   50.10    2.49
  -7  -7  -8   56.60    2.41
   7   7   8   52.29    2.49
  -7  -7  -8   48.80    2.49
   7  -7  -8   51.91    2.19
  -7   7   8   51.31    2.44
  -7  -7  -8   50.93    2.28
   7  -7   8   54.68    2.68
   7  -7   8   47.89    2.67
   7   7  -8   52.96    2.71
  -7  -7   8   51.56    2.61
   7   7   8   48.05    2.41
   7   7  -8   49.28    2.58
  -7   7  -8   50.56    2.60
  -7   7   8   54.49    2.44
   7   7   8   50.13    1.76
  -7   7  -8   49.92    2.66
  -7   7  10   77.07    3.22
   7   7  10   76.77    3.06
  -7   7  10   70.99    3.16
   7   7  10   69.55    2.49
   7   7  10   80.58    3.23
   7  -7 -10   73.16    3.13
  -7  -7  10   69.52    2.49
   7  -7 -10   70.90    2.61
  -7  -7 -10   69.58    2.88
   7  -7  10   67.28    3.27
  -7   7  10   71.50    3.02
  -7  -7  10   67.47    3.20
  -7  -7 -10   72.86    2.24
  -7   7 -10   79.96    3.18
   7  -7  10   71.95    2.27
   7   7 -12   99.87    4.03
   7   7  12  104.35    3.80
  -7   7  12   96.20    3.97
   7   7  12   99.88    3.73
   7   7  12  108.48    3.16
   7   7  12  106.54    3.41
  -7  -7  12   97.28    4.22
   7  -7 -12   97.46    3.99
   7   7  12  105.43    4.07
  -7  -7  12   99.77    3.37
   7  -7  12  101.54    3.26
   7  -7 -12  104.78    3.24
   7  -7  12  102.23    4.27
  -7  -7 -12   94.51    3.71
  -7   7  12  100.51    3.84
  -7   7  12  100.75    3.50
  -7   7 -12  113.63    4.25
  -7  -7 -12   97.77    2.98
  -7  -7  12  103.29    4.22
   7  -7  12  101.66    4.13
   7  -7  12  100.22    2.94
   7   7 -12  108.53    4.25
   7   7  12   95.74    3.74
  -7   7 -14   76.02    2.83
  -7   7  14   81.81    3.89
   7   7  14   82.79    2.77
  -7  -7  14   85.98    4.06
   7   7  14   83.21    3.19
   7   7  14   84.27    3.99
  -7  -7  14   80.18    3.16
   7   7 -14   81.31    2.43
   7  -7  14   82.56    2.81
   7  -7  14   87.66    4.05
  -7   7  14   86.37    3.55
   7   7 -14   82.34    3.86
  -7  -7 -14   84.35    2.75
  -7   7 -14   76.46    3.82
  -7  -7  14   80.37    3.91
  -7   7  14   82.75    3.18
  -7   7  14   87.71    3.77
  -7   7 -14   82.34    3.81
   7  -7  14   79.20    2.56
   7  -7  16    8.54    2.11
  -7   7  16    6.87    2.13
  -7   7 -16    9.92    1.37
  -7   7  16    8.39    2.33
   7   7  16   10.47    2.09
  -7  -7  16    6.05    2.07
  -7  -7  16    6.86    1.75
   7  -7  16   12.49    1.28
  -7   7  16   13.19    1.65
   7  -7  16   10.12    2.39
  -7  -7 -16   11.75    1.45
   7   7 -16    5.64    2.01
  -7   7  16    6.58    1.74
  -7  -7  16   10.39    2.30
  -7   7 -16    9.89    2.36
   7   7  16    9.15    2.24
  -7   7 -16   10.22    2.36
   7  -7  16    8.46    1.15
   7   7  16   10.38    1.38
  -7   7  16   10.89    2.42
  -7   7  18  110.79    5.19
   7   7  18  124.53    4.70
   7  -7  18  127.95    5.23
  -7   7  18  113.89    5.57
  -7   7  18  130.83    4.37
   7  -7  18  131.77    5.62
   7   7 -18  127.20    5.32
  -7   7  18  126.50    4.50
  -7   7 -18  124.30    5.23
  -7  -7  18  121.53    5.48
   7   7  18  126.49    4.96
  -7  -7  18  121.38    5.65
   7   7 -18  120.42    4.72
   7   7  18  119.94    4.84
   7   7  18  127.91    3.82
  -7  -7  18  128.44    4.68
   7   7  18  123.29    5.22
   7   7  20   41.79    3.25
  -7   7  20   38.49    3.96
   7   7  20   35.74    3.42
   7   7 -20   41.46    3.51
  -7   7  20   38.93    2.74
  -7   7 -20   32.69    3.53
  -7  -7  20   36.39    3.55
   7   7  20   34.00    3.03
  -7  -7  20   40.36    3.08
   7   7 -20   41.55    3.04
  -7  -7  20   33.17    3.71
  -7   7  20   40.80    3.50
   7  -7  20   36.13    3.44
   7   7  20   35.28    3.03
  -7   7 -22    6.98    2.00
   7   7 -22    5.84    2.68
  -7  -7  22    8.61    3.32
   7   7  22    6.84    2.53
   7   7  22    5.85    2.51
  -7   7  22    8.49    3.23
   7   7  22    2.12    2.75
  -7   7  22    5.27    2.94
   7   7  22    0.16    2.46
   7  -7  22    6.33    3.02
  -8   7  -1   18.81    1.45
   8  -7   1   19.24    1.53
  -8   7   1   18.08    1.21
  -7  -8   1   16.83    1.17
  -8   7  -1   17.91    1.40
   7   8   1   18.33    1.62
   7   8  -1   20.02    1.58
   8  -7  -1   18.73    1.28
   8  -7   1   16.97    1.38
   7   8   1   17.86    1.06
   8  -7  -1   18.88    1.01
   8  -7  -3  273.24    6.82
   7   8   3  284.61    7.00
   8  -7   3  283.06    7.34
  -8   7   3  277.46    6.78
  -8   7  -3  281.92    7.25
  -7  -8   3  281.43    7.06
  -8   7  -3  282.61    7.32
  -7  -8   3  286.61    7.38
   8  -7   3  277.92    7.29
   7   8  -3  279.47    7.09
   7   8   3  285.65    7.38
  -7  -8  -5   36.39    1.83
  -8   7  -5   33.77    1.60
   8  -7   5   35.92    2.05
  -8   7  -5   37.78    2.15
   8  -7   5   37.03    2.17
  -7  -8   5   36.96    2.06
  -7  -8   5   31.75    1.90
  -8   7  -5   36.07    2.17
  -7  -8  -5   34.61    1.86
  -8   7   5   31.90    1.33
   7   8   5   40.24    2.17
   7   8  -5   36.07    1.71
   7   8   5   33.59    1.85
   8  -7  -5   34.34    2.05
   8  -7  -7  101.02    3.65
  -7  -8  -7  102.67    3.47
  -7  -8  -7  108.28    3.70
   7   8   7  103.26    3.58
  -8   7  -7  105.99    3.81
   8  -7  -7  105.94    3.45
  -8   7   7  108.23    3.74
   8  -7   7  102.28    3.78
   7   8  -7  107.23    3.79
   8  -7   7  103.18    3.82
  -7  -8   7  105.96    3.83
  -7  -8   7  110.87    3.81
  -8   7  -7  109.42    3.79
   7   8   7  103.92    2.74
   7   8  -7  107.29    3.07
   7   8   7  107.78    3.75
  -8   7   7  113.60    3.60
   7   8  -7  104.05    3.82
   7   8   9  131.95    4.30
  -8   7   9  129.14    4.36
   8  -7  -9  124.08    4.27
   7   8   9  127.32    3.53
  -8   7  -9  130.88    4.47
   7   8   9  131.01    4.40
  -7  -8  -9  124.42    4.27
   8  -7  -9  128.11    3.93
  -7  -8  -9  133.70    4.07
   8  -7   9  128.26    4.56
  -8   7   9  128.49    4.32
  -7  -8   9  126.37    4.56
   7   8  -9  131.23    4.55
  -8   7   9  133.47    4.34
  -8   7  11   -0.23    1.63
   7   8  11    0.96    1.03
  -7  -8  11   -1.32    1.56
   7   8  11    0.92    1.14
   7   8  11    0.47    1.47
   8  -7 -11    0.35    1.37
   8  -7 -11    1.70    1.13
  -7  -8 -11    1.65    1.32
   8  -7  11   -0.14    1.66
  -8   7  11   -0.11    1.50
  -7  -8 -11    0.84    0.76
  -7  -8  11    2.71    1.75
  -8   7 -11   -0.10    1.65
   7   8  11    0.97    1.48
  -8   7  13   91.11    3.94
  -8   7  13   84.09    3.77
   7   8  13   87.55    2.89
  -7  -8  13   93.03    4.05
  -8   7 -13   83.02    3.86
   7   8  13   88.29    3.15
   7   8  13   96.47    3.99
   8  -7 -13   80.39    3.62
  -7  -8  13   88.76    3.17
   8  -7  13   87.11    3.01
  -7  -8 -13   82.87    3.43
   8  -7 -13   85.96    2.94
   8  -7  13   84.18    4.06
  -8   7  13   83.87    3.64
  -8   7  13   80.03    3.26
  -7  -8  13   80.00    3.86
  -8   7 -13   88.71    3.82
  -7  -8 -13   82.28    2.60
   8  -7  13   84.49    3.90
   7   8 -13   86.78    4.08
  -8   7 -15   25.06    1.84
  -8   7  15   25.24    2.65
   7   8  15   19.25    1.64
  -7  -8  15   24.93    2.78
   7   8  15   25.58    2.14
  -7  -8  15   22.14    2.01
   7   8  15   20.73    2.67
   7   8 -15   21.91    1.20
   8  -7  15   22.90    1.66
   8  -7  15   24.51    2.79
  -7  -8 -15   19.73    1.43
   7   8 -15   24.02    2.70
  -7  -8  15   24.61    2.74
  -8   7  15   18.93    2.01
  -8   7 -15   24.61    2.67
  -8   7  15   24.44    2.53
   7   8  15   23.84    2.50
  -8   7 -15   23.71    2.57
   8  -7  15   21.92    1.21
  -8   7  17   12.81    2.33
  -8   7 -17   16.12    1.55
   8  -7  17   18.68    2.56
  -8   7  17   11.38    2.58
   7   8  17   17.68    2.31
   7   8 -17   14.19    2.20
   7   8  17   17.83    2.36
  -7  -8  17   18.01    2.68
  -7  -8  17   17.56    2.10
   8  -7  17   15.85    1.39
  -8   7  17   16.57    1.83
   8  -7  17   16.86    2.88
   7   8 -17   16.97    2.57
  -7  -8  17   16.91    2.75
  -8   7  17   16.05    2.05
  -8   7 -17   15.88    2.52
   7   8  17   18.44    2.63
   7   8  17   15.40    1.64
  -8   7 -17   16.94    2.63
  -8   7  17   19.36    2.80
  -8   7  19   92.18    4.71
   8  -7  19   89.45    4.56
   7   8  19   87.98    3.97
  -8   7  19   93.79    5.16
   8  -7  19   88.10    5.01
  -8   7  19   92.33    3.65
   7   8 -19   85.00    4.53
  -8   7 -19   94.44    4.72
  -7  -8  19   95.64    4.92
  -8   7  19   89.53    3.90
   7   8 -19   94.43    4.19
   7   8  19   87.90    4.26
  -7  -8  19   90.62    5.01
   7   8  19   95.05    4.22
   7   8  19   89.24    4.61
  -7  -8  19   85.70    3.97
   7   8 -21    0.40    2.56
   7   8  21   -0.16    2.40
  -7  -8  21    0.52    3.09
   7   8 -21   -1.04    2.19
  -8   7  21   -1.91    2.81
   8  -7  21    0.20    2.56
   7   8  21    0.44    2.21
  -8   7  21   -3.43    2.99
   7   8  21    0.81    2.63
   7   8  21   -0.30    2.38
  -6  -8   0    4.19    1.10
  -8   6   0    4.56    1.06
   6   8   0    5.55    0.79
   8  -6   0    4.36    1.08
   8  -6   0    4.75    1.09
   6   8   0    4.42    1.26
   6   8   2  315.10    7.93
   6   8  -2  308.51    7.76
   8  -6  -2  315.60    7.46
  -8   6  -2  314.99    7.86
  -6  -8   2  309.15    7.87
  -6  -8   2  310.01    7.59
  -8   6  -2  324.72    7.84
  -8   6   2  313.21    7.53
   8  -6   2  306.58    7.86
   8  -6   2  311.41    7.83
   8  -6  -2  305.12    7.42
   6   8   2  315.57    7.57
   6   8   4   57.62    2.23
   8  -6  -4   61.44    2.54
  -8   6   4   60.09    1.92
   8  -6   4   60.79    2.57
  -6  -8   4   58.54    2.35
  -8   6  -4   58.32    2.45
   8  -6  -4   59.55    1.67
  -8   6  -4   60.17    2.02
  -6  -8  -4   59.02    2.31
  -8   6  -4   60.20    2.49
   8  -6   4   58.67    2.52
  -6  -8   4   60.20    2.53
   6   8   4   56.59    2.53
   6   8  -4   58.19    2.16
   8  -6  -4   58.49    2.17
  -6  -8  -6  188.81    5.45
  -8   6   6  198.67    5.37
   8  -6   6  190.83    5.60
  -8   6  -6  192.50    5.64
  -8   6   6  187.53    5.55
   6   8  -6  192.67    5.51
   8  -6   6  194.75    5.65
  -6  -8   6  192.12    5.61
  -8   6  -6  195.25    5.58
   6   8   6  191.00    4.57
  -6  -8   6  197.55    5.51
  -6  -8  -6  190.85    5.25
   6   8  -6  191.39    4.94
   6   8   6  204.94    5.54
   8  -6  -6  190.87    5.43
   6   8   6  190.00    5.38
   6   8   8  352.10    9.11
   6   8  -8  348.10    8.28
   8  -6  -8  355.86    9.09
  -8   6   8  348.73    9.11
   6   8   8  355.76    8.68
  -6  -8  -8  359.29    8.83
  -6  -8   8  342.03    9.20
   6   8   8  358.60    8.33
   6   8   8  362.45    9.17
  -6  -8  -8  344.39    9.05
  -8   6  -8  346.14    9.33
   8  -6  -8  346.05    8.76
   8  -6   8  349.03    9.35
  -6  -8  -8  348.29    8.77
  -8   6   8  355.15    9.19
  -6  -8   8  346.91    9.32
   8  -6   8  345.21    9.27
   6   8  -8  350.73    9.27
   6   8  -8  336.55    9.13
  -8   6   8  361.80    9.07
  -8   6  -8  349.71    9.17
   6   8  10   91.29    3.53
  -8   6  10   94.80    3.57
   6   8  10   97.27    3.07
   6   8  10   93.77    2.98
  -8   6 -10   91.03    3.71
   6   8  10   92.68    3.69
  -6  -8 -10   95.46    3.47
   8  -6 -10   93.64    3.54
   8  -6 -10   97.91    3.14
   8  -6  10   93.22    3.86
  -6  -8 -10   93.60    3.31
  -8   6  10   90.83    3.57
  -6  -8  10   96.06    3.79
  -6  -8 -10   92.71    2.54
  -8   6 -10   92.67    3.50
  -8   6  10   99.27    3.70
   6   8  12    0.77    1.60
  -8   6  12    0.46    1.63
  -8   6 -12    2.03    1.70
  -6  -8  12   -0.14    1.76
   6   8  12    2.62    1.31
   8  -6 -12   -1.30    1.38
   6   8  12    0.25    1.74
   8  -6 -12    0.12    1.09
   8  -6  12    1.83    1.92
  -6  -8 -12    1.83    1.39
  -8   6  12    1.20    1.32
  -8   6  12    1.25    1.54
  -6  -8  12    2.24    1.81
  -6  -8 -12    0.28    0.76
   8  -6  12    0.27    1.68
   6   8 -12    0.71    1.73
   6   8  12    1.28    1.04
  -8   6  14    0.44    1.71
  -8   6 -14    0.34    1.34
  -8   6  14    1.95    1.90
   6   8  14    2.57    1.63
  -6  -8  14    2.14    1.85
   6   8  14    1.02    1.55
   6   8  14    0.29    1.96
   8  -6  14    0.38    1.14
   6   8 -14    0.15    0.84
   8  -6  14    1.90    2.01
  -6  -8 -14    1.85    0.94
  -8   6  14    1.63    1.52
  -6  -8  14   -0.16    2.01
  -8   6 -14    0.14    1.76
   8  -6  14   -1.52    1.96
  -8   6 -14    1.45    1.83
   6   8  14    0.74    1.21
   6   8 -14   -0.17    1.96
  -8   6  16   21.98    2.56
  -8   6 -16   21.60    1.75
  -8   6  16   25.46    2.74
  -6  -8  16   26.78    2.25
   8  -6  16   23.20    1.56
   8  -6  16   25.93    2.96
   6   8 -16   22.84    2.47
   6   8 -16   22.06    2.63
  -8   6 -16   25.54    2.68
  -6  -8  16   27.78    2.77
  -8   6  16   25.19    2.22
   6   8  16   21.44    2.37
  -6  -8  16   22.31    2.67
  -8   6 -16   28.03    2.69
  -8   6  16   23.54    2.83
   6   8  16   22.76    2.66
   6   8  16   24.38    1.84
  -6  -8  18   11.90    2.57
   6   8  18   17.69    2.30
  -6  -8  18   12.91    2.73
   6   8 -18   16.21    2.38
   6   8  18   11.08    2.31
   6   8  18   13.20    1.71
  -8   6  18   18.52    2.94
  -8   6  18   15.21    1.83
   8  -6  18   15.73    2.92
   6   8 -18   17.28    2.54
  -8   6 -18   19.36    2.77
  -8   6  18   12.28    2.13
   6   8  18   17.27    2.21
  -8   6  18   17.90    2.66
  -6  -8  18   17.37    2.27
   6   8  18   13.92    2.60
  -6  -8  20   81.22    3.96
  -8   6  20   71.94    4.93
   6   8  20   83.15    4.08
   6   8  20   78.03    4.55
  -8   6 -20   81.68    4.39
  -8   6  20   84.40    3.87
   8  -6  20   77.87    4.41
  -8   6  20   85.55    4.81
   6   8  20   89.25    4.03
   6   8  20   78.03    3.95
   6   8 -20   77.02    3.96
  -6  -8  20   74.44    4.94
   6   8 -20   74.51    4.33
   6   8 -22    0.60    2.67
   6   8  22   -0.65    2.53
  -8   6  22    3.85    3.18
   6   8  22    0.87    2.89
   8  -6  22    0.25    3.08
   6   8  22    2.71    2.44
  -8   6  22   -1.52    2.83
   8  -6  22   -4.19    2.96
  -6  -8  22    2.41    3.21
   6   8  22    0.97    2.40
  -5  -8   1  241.95    5.94
   8  -5  -1  241.26    5.97
   8  -5   1  248.17    6.18
  -5  -8   1  240.90    6.21
   5   8   1  248.90    5.70
  -8   5   1  243.62    6.10
   8  -5   1  238.19    6.23
   5   8   1  242.66    6.31
   5   8  -1  243.40    6.24
  -5  -8  -1  235.02    5.93
   5   8   1  248.82    5.97
   5   8   3   66.34    2.29
   8  -5   3   68.29    2.62
  -8   5   3   67.38    2.16
[truncated: 2,333,501 more chars]
