# Supplementary material for: Engineering Highly Reduced Molybdenum Polyoxometalates via the Incorporation of d and f Block Metal Ions
Source: Angew Chem Int Ed Engl. 2022 Mar 23;61(21):e202201672. doi: 10.1002/anie.202201672 (PMC9401863; doi:10.1002/anie.202201672)
Supplement: Supplementary file 5 — Supporting Information [file ANIE-61-0-s014.cif]

 
data_edu6851_sq
 
_audit_creation_method            'SHELXL-2018/3'
_shelx_SHELXL_version_number      '2018/3'
_chemical_name_systematic         ?
_chemical_name_common             ?
_chemical_melting_point           ?
_chemical_formula_moiety          ?
_chemical_formula_sum
 'Ce6 H196 Cl Mo64 Na9 Ni8 O289' 
_chemical_formula_weight          12514.48

loop_
 _atom_type_symbol
 _atom_type_description
 _atom_type_scat_dispersion_real
 _atom_type_scat_dispersion_imag
 _atom_type_scat_source
 'Mo'  'Mo'  -1.6832   0.6857
 'International Tables Vol C Tables 4.2.6.8 and 6.1.1.4'
 'Ce'  'Ce'  -0.2486   2.6331
 'International Tables Vol C Tables 4.2.6.8 and 6.1.1.4'
 'Ni'  'Ni'   0.3393   1.1124
 'International Tables Vol C Tables 4.2.6.8 and 6.1.1.4'
 'O'  'O'   0.0106   0.0060
 'International Tables Vol C Tables 4.2.6.8 and 6.1.1.4'
 'H'  'H'   0.0000   0.0000
 'International Tables Vol C Tables 4.2.6.8 and 6.1.1.4'
 'Na'  'Na'   0.0362   0.0249
 'International Tables Vol C Tables 4.2.6.8 and 6.1.1.4'
 'Cl'  'Cl'   0.1484   0.1585
 'International Tables Vol C Tables 4.2.6.8 and 6.1.1.4'
 
_space_group_crystal_system       tetragonal
_space_group_IT_number            87
_space_group_name_H-M_alt         'I 4/m'
_space_group_name_Hall            '-I 4'
 
_shelx_space_group_comment
;
The symmetry employed for this shelxl refinement is uniquely defined
by the following loop, which should always be used as a source of
symmetry information in preference to the above space-group names.
They are only intended as comments.
;
 
loop_
 _space_group_symop_operation_xyz
 'x, y, z'
 '-x, -y, z'
 '-y, x, z'
 'y, -x, z'
 'x+1/2, y+1/2, z+1/2'
 '-x+1/2, -y+1/2, z+1/2'
 '-y+1/2, x+1/2, z+1/2'
 'y+1/2, -x+1/2, z+1/2'
 '-x, -y, -z'
 'x, y, -z'
 'y, -x, -z'
 '-y, x, -z'
 '-x+1/2, -y+1/2, -z+1/2'
 'x+1/2, y+1/2, -z+1/2'
 'y+1/2, -x+1/2, -z+1/2'
 '-y+1/2, x+1/2, -z+1/2'
 
_cell_length_a                    24.3944(3)
_cell_length_b                    24.3944(3)
_cell_length_c                    22.8076(5)
_cell_angle_alpha                 90
_cell_angle_beta                  90
_cell_angle_gamma                 90
_cell_volume                      13572.5(4)
_cell_formula_units_Z             2
_cell_measurement_temperature     150(2)
_cell_measurement_reflns_used     7715
_cell_measurement_theta_min       2.62
_cell_measurement_theta_max       31.72
 
_exptl_crystal_description        block
_exptl_crystal_colour             red
_exptl_crystal_density_meas       .
_exptl_crystal_density_method     none
_exptl_crystal_density_diffrn     3.062          
_exptl_crystal_F_000              11768
_exptl_transmission_factor_min    ?
_exptl_transmission_factor_max    ?
_exptl_crystal_size_max           0.050
_exptl_crystal_size_mid           0.030
_exptl_crystal_size_min           0.030
_exptl_absorpt_coefficient_mu     4.515
_shelx_estimated_absorpt_T_min    0.806
_shelx_estimated_absorpt_T_max    0.876
_exptl_absorpt_correction_type    gaussian
_exptl_absorpt_correction_T_min   0.851
_exptl_absorpt_correction_T_max   0.925
_exptl_absorpt_process_details
;
CrysAlisPro 1.171.41.56a (Rigaku Oxford Diffraction, 2020)
Numerical absorption correction based on gaussian integration over
			a multifaceted crystal model
Empirical absorption correction using spherical harmonics,
 implemented in SCALE3 ABSPACK scaling algorithm.
;
_exptl_absorpt_special_details    ?
_diffrn_ambient_temperature       150(2)
_diffrn_radiation_wavelength      0.71073
_diffrn_radiation_type            MoK\a
_diffrn_source                  'micro-focus sealed X-ray tube'
_diffrn_measurement_device_type 'XtaLAB Synergy R, HyPix-Arc 150'
_diffrn_measurement_method        '\w scans'
_diffrn_detector_area_resol_mean  ?
_diffrn_reflns_number             11762
_diffrn_reflns_av_unetI/netI      0.0310
_diffrn_reflns_av_R_equivalents   0.0202
_diffrn_reflns_limit_h_min        -30
_diffrn_reflns_limit_h_max        27
_diffrn_reflns_limit_k_min        -29
_diffrn_reflns_limit_k_max        29
_diffrn_reflns_limit_l_min        -28
_diffrn_reflns_limit_l_max        21
_diffrn_reflns_theta_min          2.445
_diffrn_reflns_theta_max          25.999
_diffrn_reflns_theta_full         25.242
_diffrn_measured_fraction_theta_max   0.929
_diffrn_measured_fraction_theta_full  0.934
_diffrn_reflns_Laue_measured_fraction_max    0.929
_diffrn_reflns_Laue_measured_fraction_full   0.934
_diffrn_reflns_point_group_measured_fraction_max   0.929
_diffrn_reflns_point_group_measured_fraction_full  0.934
_reflns_number_total              6385
_reflns_number_gt                 5452
_reflns_threshold_expression      'I > 2\s(I)'
_reflns_Friedel_coverage          0.000
_reflns_Friedel_fraction_max      .
_reflns_Friedel_fraction_full     .
 
_reflns_special_details
;
 Reflections were merged by SHELXL according to the crystal
 class for the calculation of statistics and refinement.
 
 Structure factors included contributions from the .fab file.
 
 _reflns_Friedel_fraction is defined as the number of unique
 Friedel pairs measured divided by the number that would be
 possible theoretically, ignoring centric projections and
 systematic absences.
;
 
_computing_data_collection      'CrysAlisPro 1.171.41.56a (Rigaku OD, 2020)'
_computing_cell_refinement      'CrysAlisPro 1.171.41.56a (Rigaku OD, 2020)'
_computing_data_reduction       'CrysAlisPro 1.171.41.56a (Rigaku OD, 2020)'
_computing_structure_solution   'SHELXT-2018/3 (Sheldrick, 2018)'
_computing_structure_refinement 'SHELXL-2018/3 (Sheldrick, 2018)'
_computing_molecular_graphics     Diamond3
_computing_publication_material   WinGX
_refine_special_details           ?
_refine_ls_structure_factor_coef  Fsqd
_refine_ls_matrix_type            full
_refine_ls_weighting_scheme       calc
_refine_ls_weighting_details
'w=1/[\s^2^(Fo^2^)+(0.0379P)^2^+58.6485P] where P=(Fo^2^+2Fc^2^)/3'
_atom_sites_solution_primary      'direct methods'
_atom_sites_solution_secondary    diffmap
_atom_sites_solution_hydrogens    .
_refine_ls_hydrogen_treatment     undef
_refine_ls_extinction_method      none
_refine_ls_extinction_coef        .
_refine_ls_number_reflns          6385
_refine_ls_number_parameters      424
_refine_ls_number_restraints      0
_refine_ls_R_factor_all           0.0346
_refine_ls_R_factor_gt            0.0271
_refine_ls_wR_factor_ref          0.0763
_refine_ls_wR_factor_gt           0.0736
_refine_ls_goodness_of_fit_ref    1.073
_refine_ls_restrained_S_all       1.073
_refine_ls_shift/su_max           0.002
_refine_ls_shift/su_mean          0.000
 
loop_
 _atom_site_label
 _atom_site_type_symbol
 _atom_site_fract_x
 _atom_site_fract_y
 _atom_site_fract_z
 _atom_site_U_iso_or_equiv
 _atom_site_adp_type
 _atom_site_occupancy
 _atom_site_site_symmetry_order  
 _atom_site_calc_flag
 _atom_site_refinement_flags_posn
 _atom_site_refinement_flags_adp
 _atom_site_refinement_flags_occupancy
 _atom_site_disorder_assembly
 _atom_site_disorder_group
Mo1 Mo 0.73682(2) -0.05856(2) 0.33485(2) 0.02101(11) Uani 1 1 d . . . . .
Mo2 Mo 0.69961(2) 0.00618(2) 0.41510(2) 0.02081(11) Uani 1 1 d . . . . .
Mo3 Mo 0.73898(2) 0.14698(2) 0.41509(2) 0.02062(11) Uani 1 1 d . . . . .
Mo4 Mo 0.80344(2) 0.18489(2) 0.33486(2) 0.02058(11) Uani 1 1 d . . . . .
Mo5 Mo 0.85458(2) 0.09509(2) 0.22462(2) 0.02181(11) Uani 1 1 d . . . . .
Mo6 Mo 0.82674(2) -0.00701(2) 0.22430(2) 0.02211(11) Uani 1 1 d . . . . .
Mo7 Mo 0.79908(3) 0.05465(2) 0.500000 0.02286(15) Uani 1 2 d S T P . .
Mo8 Mo 0.92674(2) 0.12820(2) 0.34205(2) 0.02299(11) Uani 1 1 d . . . . .
Mo9 Mo 0.64529(7) 0.09628(8) 0.500000 0.0222(4) Uani 0.3333 2 d S T P A 1
Mo10 Mo 0.77627(6) -0.12733(6) 0.21932(7) 0.0260(3) Uani 0.3333 1 d . . P B 1
Ce1 Ce 0.88958(2) 0.19283(2) 0.500000 0.01721(10) Uani 1 2 d S T P . .
Ce2 Ce 1.000000 0.000000 0.26238(3) 0.01841(13) Uani 1 4 d S T P . .
Ni1 Ni 0.70919(3) 0.07969(3) 0.27215(3) 0.02469(16) Uani 1 1 d . . . . .
Cl1 Cl 1.000000 0.000000 0.500000 0.0345(18) Uiso 0.5 8 d S . P C 1
O1 O 0.79530(16) -0.11675(15) 0.33085(19) 0.0328(10) Uani 1 1 d . . . . .
O2 O 0.68157(15) -0.09878(16) 0.32331(18) 0.0305(9) Uani 1 1 d . . . . .
O3 O 0.75268(15) -0.04975(15) 0.24323(17) 0.0262(8) Uani 1 1 d . . . . .
O4 O 0.71013(14) 0.01668(14) 0.33104(16) 0.0227(8) Uani 1 1 d . . . . .
O5 O 0.74717(14) -0.05841(13) 0.41996(16) 0.0207(7) Uani 1 1 d . . . . .
O6 O 0.63524(15) -0.01851(16) 0.42190(19) 0.0331(9) Uani 1 1 d . . . . .
O7 O 0.7173(3) 0.0195(2) 0.500000 0.0326(13) Uani 1 2 d S T P A .
O8 O 0.77681(15) 0.06069(14) 0.41856(16) 0.0236(8) Uani 1 1 d . . . . .
O9 O 0.7471(3) 0.1257(2) 0.500000 0.0313(13) Uani 1 2 d S T P A .
O10 O 0.8565(2) 0.0963(2) 0.500000 0.0251(11) Uani 1 2 d S T P A .
O11 O 0.67318(14) 0.08935(14) 0.41648(17) 0.0250(8) Uani 1 1 d . . . . .
O12 O 0.69636(15) 0.20066(15) 0.42335(19) 0.0316(9) Uani 1 1 d . . . . .
O13 O 0.74257(14) 0.13327(14) 0.33084(16) 0.0238(8) Uani 1 1 d . . . . .
O14 O 0.81265(13) 0.17838(13) 0.41971(15) 0.0201(7) Uani 1 1 d . . . . .
O15 O 0.77538(16) 0.24741(15) 0.32496(17) 0.0304(9) Uani 1 1 d . . . . .
O16 O 0.85276(14) 0.10497(14) 0.32411(17) 0.0240(8) Uani 1 1 d . . . . .
O17 O 0.85531(17) 0.10784(17) 0.15201(18) 0.0354(10) Uani 1 1 d . . . . .
O18 O 0.89785(14) 0.02824(14) 0.23424(16) 0.0211(7) Uani 1 1 d . . . . .
O19 O 0.78434(14) 0.05900(14) 0.23996(17) 0.0248(8) Uani 1 1 d . . . . .
O20 O 0.82115(17) -0.01718(18) 0.15137(18) 0.0359(10) Uani 1 1 d . . . . .
O21 O 0.86246(16) -0.07776(15) 0.24763(19) 0.0324(9) Uani 1 1 d . . . . .
O22 O 0.8267(2) -0.01063(19) 0.500000 0.0241(11) Uani 1 2 d S T P A .
O23 O 0.98522(14) 0.18033(14) 0.32468(16) 0.0226(8) Uani 1 1 d . . . . .
O24 O 0.96197(14) 0.06722(14) 0.33361(17) 0.0245(8) Uani 1 1 d . . . . .
O25 O 0.92309(14) 0.13493(14) 0.41698(17) 0.0250(8) Uani 1 1 d . . . . .
O26 O 0.70798(16) 0.13971(16) 0.20850(18) 0.0326(9) Uani 1 1 d . . . . .
O27 O 0.67358(17) 0.02451(16) 0.21314(19) 0.0365(10) Uani 1 1 d . . . . .
O28 O 0.63228(17) 0.10708(17) 0.3028(2) 0.0379(10) Uani 1 1 d . . . . .
O29 O 0.81278(14) 0.17025(14) 0.24308(16) 0.0248(8) Uani 1 1 d . . . . .
O30 O 0.8399(2) 0.2803(2) 0.500000 0.0375(14) Uani 1 2 d S T P A .
O31 O 1.000000 0.000000 0.1549(3) 0.0364(19) Uani 1 4 d S T P . .
O32 O 0.6171(7) 0.1602(7) 0.500000 0.030(4) Uiso 0.3333 2 d S . P A 1
O33 O 0.5899(7) 0.0558(7) 0.500000 0.032(4) Uiso 0.3333 2 d S . P A 1
O34 O 0.7153(5) -0.1581(5) 0.2260(5) 0.031(3) Uiso 0.3333 1 d . . P B 1
O35 O 0.7836(5) -0.1213(5) 0.1457(6) 0.035(3) Uiso 0.3333 1 d . . P B 1
O36 O 0.5945(5) 0.1127(5) 0.500000 0.058(3) Uiso 0.6667 2 d S . P D 2
O37 O 0.7399(3) -0.1437(3) 0.1872(3) 0.0382(15) Uiso 0.6667 1 d . . P E 2
O38 O 0.7793(6) -0.1052(6) 0.0788(7) 0.054(4) Uiso 0.3333 1 d . . P F 2
O42 O 0.5378(5) 0.0870(5) 0.2286(5) 0.068(3) Uiso 0.55 1 d . . P G 1
O43 O 0.6755(9) 0.2892(10) 0.500000 0.067(6) Uiso 0.4 2 d S . P H 1
O42' O 0.5339(7) 0.0817(7) 0.2661(8) 0.081(5) Uiso 0.4 1 d . . P G 2
O43' O 0.6628(13) 0.2634(14) 0.500000 0.035(7) Uiso 0.2 2 d S . P I 2
O44 O 0.7568(8) 0.3150(7) 0.5741(7) 0.090(5) Uiso 0.45 1 d . . P J 1
O44' O 0.7243(11) 0.3188(11) 0.5712(11) 0.090(7) Uiso 0.3 1 d . . P K 2
O45 O 0.9645(8) 0.0607(8) 0.500000 0.042(5) Uiso 0.3333 2 d S . P L 2
O46 O 1.000000 0.000000 0.4267(14) 0.055(8) Uiso 0.3333 4 d S . P M 3
O47 O 1.0193(15) 0.0534(15) 0.4508(16) 0.089(10) Uiso 0.2 1 d . . P N 4
O48 O 0.5412(9) 0.0692(9) 0.3808(9) 0.072(5) Uiso 0.3 1 d . . P G .
Na1 Na 0.500000 0.000000 0.3063(10) 0.076(6) Uiso 0.24 2 d S . P . .
 
loop_
 _atom_site_aniso_label
 _atom_site_aniso_U_11
 _atom_site_aniso_U_22
 _atom_site_aniso_U_33
 _atom_site_aniso_U_23
 _atom_site_aniso_U_13
 _atom_site_aniso_U_12
Mo1 0.0149(2) 0.0169(2) 0.0313(3) -0.00373(18) -0.00331(18) -0.00114(16)
Mo2 0.0139(2) 0.0150(2) 0.0336(3) -0.00164(18) -0.00187(18) 0.00028(16)
Mo3 0.0138(2) 0.0150(2) 0.0331(3) 0.00319(18) -0.00023(18) 0.00199(16)
Mo4 0.0150(2) 0.0160(2) 0.0308(3) 0.00484(18) -0.00140(18) 0.00171(16)
Mo5 0.0206(2) 0.0188(2) 0.0261(2) 0.00360(18) -0.00360(18) 0.00044(17)
Mo6 0.0193(2) 0.0197(2) 0.0272(2) -0.00045(18) -0.00509(18) -0.00138(17)
Mo7 0.0246(3) 0.0110(3) 0.0330(4) 0.000 0.000 -0.0024(2)
Mo8 0.0202(2) 0.0186(2) 0.0302(3) -0.00324(19) 0.00057(18) 0.00299(17)
Mo9 0.0135(8) 0.0197(9) 0.0335(11) 0.000 0.000 0.0027(7)
Mo10 0.0214(7) 0.0246(7) 0.0320(8) -0.0035(6) -0.0064(6) -0.0018(5)
Ce1 0.01191(18) 0.01208(18) 0.0276(2) 0.000 0.000 0.00050(14)
Ce2 0.01642(17) 0.01642(17) 0.0224(3) 0.000 0.000 0.000
Ni1 0.0185(3) 0.0207(3) 0.0349(4) 0.0034(3) -0.0069(3) 0.0005(3)
O1 0.027(2) 0.0162(18) 0.055(3) 0.0067(18) 0.0134(19) 0.0070(15)
O2 0.0243(19) 0.029(2) 0.038(2) -0.0068(17) -0.0029(17) -0.0077(16)
O3 0.0225(19) 0.0235(19) 0.033(2) 0.0040(16) -0.0057(16) -0.0003(15)
O4 0.0175(17) 0.0182(17) 0.032(2) -0.0011(15) -0.0054(15) 0.0017(14)
O5 0.0178(17) 0.0148(16) 0.030(2) -0.0002(14) -0.0023(15) 0.0014(13)
O6 0.0198(19) 0.024(2) 0.056(3) -0.0018(19) -0.0002(18) -0.0015(16)
O7 0.052(4) 0.016(3) 0.030(3) 0.000 0.000 -0.009(2)
O8 0.0250(19) 0.0181(17) 0.028(2) -0.0004(15) -0.0061(15) -0.0003(15)
O9 0.052(4) 0.015(3) 0.027(3) 0.000 0.000 -0.003(2)
O10 0.031(3) 0.019(3) 0.025(3) 0.000 0.000 -0.003(2)
O11 0.0202(18) 0.0162(17) 0.039(2) 0.0032(16) -0.0042(16) -0.0009(14)
O12 0.0195(18) 0.0220(19) 0.053(3) 0.0026(18) 0.0053(17) 0.0061(15)
O13 0.0165(17) 0.0213(18) 0.033(2) 0.0047(15) -0.0024(15) -0.0021(14)
O14 0.0147(16) 0.0148(16) 0.031(2) 0.0006(14) -0.0001(14) 0.0005(13)
O15 0.030(2) 0.0215(19) 0.040(2) 0.0083(17) 0.0010(17) 0.0070(16)
O16 0.0149(17) 0.0234(18) 0.034(2) -0.0033(16) -0.0016(15) -0.0001(14)
O17 0.040(2) 0.034(2) 0.032(2) 0.0074(18) -0.0025(18) 0.0066(19)
O18 0.0186(17) 0.0188(17) 0.026(2) 0.0013(14) -0.0032(14) 0.0009(14)
O19 0.0188(18) 0.0223(18) 0.033(2) 0.0016(16) -0.0064(16) 0.0025(15)
O20 0.036(2) 0.041(2) 0.031(2) -0.0051(19) -0.0062(18) -0.0075(19)
O21 0.029(2) 0.0204(19) 0.047(3) 0.0078(17) 0.0103(18) 0.0070(16)
O22 0.032(3) 0.012(2) 0.028(3) 0.000 0.000 0.001(2)
O23 0.0188(17) 0.0154(17) 0.034(2) 0.0021(15) 0.0057(15) -0.0024(14)
O24 0.0171(17) 0.0192(18) 0.037(2) -0.0053(16) 0.0042(16) -0.0013(14)
O25 0.0174(17) 0.0209(18) 0.037(2) -0.0055(16) 0.0018(15) -0.0026(14)
O26 0.031(2) 0.028(2) 0.039(2) 0.0095(18) -0.0089(18) 0.0028(17)
O27 0.031(2) 0.029(2) 0.050(3) -0.0032(19) -0.0170(19) 0.0006(17)
O28 0.038(2) 0.031(2) 0.045(3) 0.0050(19) -0.005(2) 0.0011(18)
O29 0.0210(18) 0.0215(18) 0.032(2) 0.0039(16) -0.0061(16) 0.0021(15)
O30 0.034(3) 0.022(3) 0.056(4) 0.000 0.000 0.012(2)
O31 0.044(3) 0.044(3) 0.022(4) 0.000 0.000 0.000
 
_geom_special_details
;
 All esds (except the esd in the dihedral angle between two l.s. planes)
 are estimated using the full covariance matrix.  The cell esds are taken
 into account individually in the estimation of esds in distances, angles
 and torsion angles; correlations between esds in cell parameters are only
 used when they are defined by crystal symmetry.  An approximate (isotropic)
 treatment of cell esds is used for estimating esds involving l.s. planes.
;
 
loop_
 _geom_bond_atom_site_label_1
 _geom_bond_atom_site_label_2
 _geom_bond_distance
 _geom_bond_site_symmetry_2
 _geom_bond_publ_flag
Mo1 O2 1.688(4) . ?
Mo1 O4 1.949(3) . ?
Mo1 O5 1.958(4) . ?
Mo1 O1 2.014(4) . ?
Mo1 O3 2.136(4) . ?
Mo1 O23 2.297(3) 3_645 ?
Mo1 Mo2 2.5823(6) . ?
Mo2 O6 1.689(4) . ?
Mo2 O4 1.951(4) . ?
Mo2 O5 1.960(3) . ?
Mo2 O7 2.0104(16) . ?
Mo2 O11 2.129(3) . ?
Mo2 O8 2.307(4) . ?
Mo2 Mo9 3.2151(15) . ?
Mo3 O12 1.683(4) . ?
Mo3 O13 1.952(4) . ?
Mo3 O14 1.956(3) . ?
Mo3 O9 2.0150(15) . ?
Mo3 O11 2.134(3) . ?
Mo3 O8 2.300(3) . ?
Mo3 Mo4 2.5837(6) . ?
Mo4 O15 1.687(4) . ?
Mo4 O13 1.949(3) . ?
Mo4 O14 1.955(4) . ?
Mo4 O1 2.008(4) 4_665 ?
Mo4 O29 2.136(4) . ?
Mo4 O16 2.304(3) . ?
Mo5 O17 1.685(4) . ?
Mo5 O18 1.955(3) . ?
Mo5 O19 1.958(4) . ?
Mo5 O21 2.018(4) 4_665 ?
Mo5 O29 2.140(4) . ?
Mo5 O16 2.282(4) . ?
Mo5 Mo6 2.5816(6) . ?
Mo5 Mo10 3.1712(14) 4_665 ?
Mo6 O20 1.687(4) . ?
Mo6 O19 1.947(4) . ?
Mo6 O18 1.949(3) . ?
Mo6 O21 2.005(4) . ?
Mo6 O3 2.130(4) . ?
Mo6 O23 2.304(4) 3_645 ?
Mo6 Mo10 3.1851(15) . ?
Mo7 O22 1.729(5) . ?
Mo7 O10 1.731(5) . ?
Mo7 O8 1.941(4) 10_556 ?
Mo7 O8 1.941(4) . ?
Mo7 O9 2.147(6) . ?
Mo7 O7 2.172(6) . ?
Mo8 O25 1.719(4) . ?
Mo8 O24 1.729(3) . ?
Mo8 O16 1.935(3) . ?
Mo8 O23 1.952(3) . ?
Mo8 O1 2.162(4) 4_665 ?
Mo8 O21 2.168(4) 4_665 ?
Mo9 O33 1.673(17) . ?
Mo9 O32 1.705(17) . ?
Mo9 O11 2.030(4) . ?
Mo9 O11 2.030(4) 10_556 ?
Mo10 O34 1.673(12) . ?
Mo10 O35 1.695(13) . ?
Mo10 O29 2.032(4) 3_645 ?
Mo10 O3 2.052(4) . ?
Mo10 O21 2.510(4) . ?
Ce1 O30 2.455(5) . ?
Ce1 O22 2.481(5) 11_666 ?
Ce1 O10 2.489(5) . ?
Ce1 O25 2.500(4) . ?
Ce1 O25 2.500(4) 10_556 ?
Ce1 O14 2.646(3) 10_556 ?
Ce1 O14 2.646(3) . ?
Ce1 O5 2.662(3) 11_666 ?
Ce1 O5 2.662(3) 4_665 ?
Ce2 O31 2.451(8) . ?
Ce2 O24 2.488(4) 4_665 ?
Ce2 O24 2.488(4) 3_645 ?
Ce2 O24 2.488(4) 2_755 ?
Ce2 O24 2.488(4) . ?
Ce2 O18 2.664(3) . ?
Ce2 O18 2.664(3) 3_645 ?
Ce2 O18 2.664(3) 4_665 ?
Ce2 O18 2.664(3) 2_755 ?
Ni1 O19 2.038(4) . ?
Ni1 O13 2.040(4) . ?
Ni1 O4 2.041(4) . ?
Ni1 O26 2.062(4) . ?
Ni1 O27 2.092(4) . ?
Ni1 O28 2.111(4) . ?
O42 Na1 2.446(13) 15 ?
O42 Na1 2.913(18) . ?
O42' Na1 2.34(2) . ?
O42' Na1 2.72(2) 15 ?
O48 Na1 2.60(3) . ?
 
loop_
 _geom_angle_atom_site_label_1
 _geom_angle_atom_site_label_2
 _geom_angle_atom_site_label_3
 _geom_angle
 _geom_angle_site_symmetry_1
 _geom_angle_site_symmetry_3
 _geom_angle_publ_flag
O2 Mo1 O4 105.88(17) . . ?
O2 Mo1 O5 104.99(17) . . ?
O4 Mo1 O5 94.90(15) . . ?
O2 Mo1 O1 98.56(18) . . ?
O4 Mo1 O1 153.89(15) . . ?
O5 Mo1 O1 87.42(16) . . ?
O2 Mo1 O3 92.90(17) . . ?
O4 Mo1 O3 85.53(15) . . ?
O5 Mo1 O3 161.19(14) . . ?
O1 Mo1 O3 84.17(16) . . ?
O2 Mo1 O23 163.13(17) . 3_645 ?
O4 Mo1 O23 81.47(13) . 3_645 ?
O5 Mo1 O23 89.18(14) . 3_645 ?
O1 Mo1 O23 72.55(14) . 3_645 ?
O3 Mo1 O23 72.25(13) . 3_645 ?
O2 Mo1 Mo2 100.68(13) . . ?
O4 Mo1 Mo2 48.57(11) . . ?
O5 Mo1 Mo2 48.80(10) . . ?
O1 Mo1 Mo2 135.40(13) . . ?
O3 Mo1 Mo2 134.07(10) . . ?
O23 Mo1 Mo2 95.53(9) 3_645 . ?
O6 Mo2 O4 105.03(18) . . ?
O6 Mo2 O5 104.98(16) . . ?
O4 Mo2 O5 94.78(15) . . ?
O6 Mo2 O7 99.7(2) . . ?
O4 Mo2 O7 153.77(18) . . ?
O5 Mo2 O7 87.07(19) . . ?
O6 Mo2 O11 93.26(16) . . ?
O4 Mo2 O11 85.95(14) . . ?
O5 Mo2 O11 160.83(14) . . ?
O7 Mo2 O11 84.04(18) . . ?
O6 Mo2 O8 164.04(16) . . ?
O4 Mo2 O8 81.41(14) . . ?
O5 Mo2 O8 88.75(13) . . ?
O7 Mo2 O8 72.46(18) . . ?
O11 Mo2 O8 72.39(13) . . ?
O6 Mo2 Mo1 100.01(14) . . ?
O4 Mo2 Mo1 48.52(10) . . ?
O5 Mo2 Mo1 48.72(10) . . ?
O7 Mo2 Mo1 134.95(17) . . ?
O11 Mo2 Mo1 134.41(11) . . ?
O8 Mo2 Mo1 95.15(9) . . ?
O6 Mo2 Mo9 78.77(14) . . ?
O4 Mo2 Mo9 123.80(10) . . ?
O5 Mo2 Mo9 139.42(11) . . ?
O7 Mo2 Mo9 52.94(17) . . ?
O11 Mo2 Mo9 38.26(10) . . ?
O8 Mo2 Mo9 85.52(10) . . ?
Mo1 Mo2 Mo9 171.85(3) . . ?
O12 Mo3 O13 105.73(18) . . ?
O12 Mo3 O14 104.89(16) . . ?
O13 Mo3 O14 94.53(15) . . ?
O12 Mo3 O9 98.8(2) . . ?
O13 Mo3 O9 153.82(18) . . ?
O14 Mo3 O9 87.7(2) . . ?
O12 Mo3 O11 92.64(16) . . ?
O13 Mo3 O11 86.31(14) . . ?
O14 Mo3 O11 161.46(14) . . ?
O9 Mo3 O11 83.63(19) . . ?
O12 Mo3 O8 163.01(16) . . ?
O13 Mo3 O8 81.90(14) . . ?
O14 Mo3 O8 89.31(13) . . ?
O9 Mo3 O8 72.02(17) . . ?
O11 Mo3 O8 72.44(13) . . ?
O12 Mo3 Mo4 100.19(14) . . ?
O13 Mo3 Mo4 48.48(10) . . ?
O14 Mo3 Mo4 48.62(10) . . ?
O9 Mo3 Mo4 135.53(17) . . ?
O11 Mo3 Mo4 134.76(10) . . ?
O8 Mo3 Mo4 96.19(9) . . ?
O15 Mo4 O13 105.58(17) . . ?
O15 Mo4 O14 104.64(17) . . ?
O13 Mo4 O14 94.68(14) . . ?
O15 Mo4 O1 99.77(18) . 4_665 ?
O13 Mo4 O1 153.13(15) . 4_665 ?
O14 Mo4 O1 87.32(16) . 4_665 ?
O15 Mo4 O29 93.62(17) . . ?
O13 Mo4 O29 85.82(15) . . ?
O14 Mo4 O29 160.83(14) . . ?
O1 Mo4 O29 83.81(16) 4_665 . ?
O15 Mo4 O16 164.30(17) . . ?
O13 Mo4 O16 81.15(13) . . ?
O14 Mo4 O16 88.66(14) . . ?
O1 Mo4 O16 72.10(14) 4_665 . ?
O29 Mo4 O16 72.46(13) . . ?
O15 Mo4 Mo3 99.87(13) . . ?
O13 Mo4 Mo3 48.58(11) . . ?
O14 Mo4 Mo3 48.68(10) . . ?
O1 Mo4 Mo3 135.11(13) 4_665 . ?
O29 Mo4 Mo3 134.36(10) . . ?
O16 Mo4 Mo3 95.18(9) . . ?
O17 Mo5 O18 104.98(17) . . ?
O17 Mo5 O19 105.54(19) . . ?
O18 Mo5 O19 94.44(14) . . ?
O17 Mo5 O21 98.8(2) . 4_665 ?
O18 Mo5 O21 87.55(15) . 4_665 ?
O19 Mo5 O21 154.17(17) . 4_665 ?
O17 Mo5 O29 92.31(17) . . ?
O18 Mo5 O29 161.81(15) . . ?
O19 Mo5 O29 86.17(14) . . ?
O21 Mo5 O29 84.20(15) 4_665 . ?
O17 Mo5 O16 163.31(17) . . ?
O18 Mo5 O16 89.25(14) . . ?
O19 Mo5 O16 81.53(14) . . ?
O21 Mo5 O16 72.73(15) 4_665 . ?
O29 Mo5 O16 72.83(13) . . ?
O17 Mo5 Mo6 100.25(15) . . ?
O18 Mo5 Mo6 48.51(10) . . ?
O19 Mo5 Mo6 48.43(10) . . ?
O21 Mo5 Mo6 135.31(12) 4_665 . ?
O29 Mo5 Mo6 134.58(10) . . ?
O16 Mo5 Mo6 95.71(9) . . ?
O17 Mo5 Mo10 77.20(15) . 4_665 ?
O18 Mo5 Mo10 138.99(10) . 4_665 ?
O19 Mo5 Mo10 125.00(11) . 4_665 ?
O21 Mo5 Mo10 52.29(12) 4_665 4_665 ?
O29 Mo5 Mo10 39.28(10) . 4_665 ?
O16 Mo5 Mo10 86.34(9) . 4_665 ?
Mo6 Mo5 Mo10 172.39(3) . 4_665 ?
O20 Mo6 O19 105.04(19) . . ?
O20 Mo6 O18 104.57(18) . . ?
O19 Mo6 O18 94.96(14) . . ?
O20 Mo6 O21 99.8(2) . . ?
O19 Mo6 O21 153.39(17) . . ?
O18 Mo6 O21 87.84(15) . . ?
O20 Mo6 O3 93.39(18) . . ?
O19 Mo6 O3 85.24(14) . . ?
O18 Mo6 O3 161.28(15) . . ?
O21 Mo6 O3 83.88(15) . . ?
O20 Mo6 O23 164.06(17) . 3_645 ?
O19 Mo6 O23 81.14(14) . 3_645 ?
O18 Mo6 O23 89.28(14) . 3_645 ?
O21 Mo6 O23 72.43(15) . 3_645 ?
O3 Mo6 O23 72.23(13) . 3_645 ?
O20 Mo6 Mo5 99.55(15) . . ?
O19 Mo6 Mo5 48.79(11) . . ?
O18 Mo6 Mo5 48.70(10) . . ?
O21 Mo6 Mo5 135.68(12) . . ?
O3 Mo6 Mo5 134.00(10) . . ?
O23 Mo6 Mo5 95.53(9) 3_645 . ?
O20 Mo6 Mo10 78.35(15) . . ?
O19 Mo6 Mo10 124.29(11) . . ?
O18 Mo6 Mo10 139.00(10) . . ?
O21 Mo6 Mo10 51.99(12) . . ?
O3 Mo6 Mo10 39.49(10) . . ?
O23 Mo6 Mo10 86.02(9) 3_645 . ?
Mo5 Mo6 Mo10 172.26(3) . . ?
O22 Mo7 O10 103.0(2) . . ?
O22 Mo7 O8 100.32(11) . 10_556 ?
O10 Mo7 O8 100.49(11) . 10_556 ?
O22 Mo7 O8 100.32(11) . . ?
O10 Mo7 O8 100.49(11) . . ?
O8 Mo7 O8 146.3(2) 10_556 . ?
O22 Mo7 O9 166.7(2) . . ?
O10 Mo7 O9 90.3(2) . . ?
O8 Mo7 O9 76.89(11) 10_556 . ?
O8 Mo7 O9 76.89(11) . . ?
O22 Mo7 O7 89.7(2) . . ?
O10 Mo7 O7 167.3(2) . . ?
O8 Mo7 O7 76.86(11) 10_556 . ?
O8 Mo7 O7 76.86(11) . . ?
O9 Mo7 O7 77.0(2) . . ?
O25 Mo8 O24 102.62(18) . . ?
O25 Mo8 O16 100.95(16) . . ?
O24 Mo8 O16 100.84(16) . . ?
O25 Mo8 O23 100.21(16) . . ?
O24 Mo8 O23 100.06(15) . . ?
O16 Mo8 O23 146.05(16) . . ?
O25 Mo8 O1 90.55(16) . 4_665 ?
O24 Mo8 O1 166.82(18) . 4_665 ?
O16 Mo8 O1 76.72(14) . 4_665 ?
O23 Mo8 O1 76.84(14) . 4_665 ?
O25 Mo8 O21 167.07(16) . 4_665 ?
O24 Mo8 O21 90.29(17) . 4_665 ?
O16 Mo8 O21 76.91(15) . 4_665 ?
O23 Mo8 O21 76.53(15) . 4_665 ?
O1 Mo8 O21 76.53(15) 4_665 4_665 ?
O33 Mo9 O32 102.3(8) . . ?
O33 Mo9 O11 102.8(2) . . ?
O32 Mo9 O11 102.21(19) . . ?
O33 Mo9 O11 102.81(19) . 10_556 ?
O32 Mo9 O11 102.21(19) . 10_556 ?
O11 Mo9 O11 139.6(2) . 10_556 ?
O33 Mo9 Mo2 86.0(5) . . ?
O32 Mo9 Mo2 142.36(10) . . ?
O11 Mo9 Mo2 40.50(10) . . ?
O11 Mo9 Mo2 111.72(12) 10_556 . ?
O33 Mo9 Mo2 86.0(5) . 10_556 ?
O32 Mo9 Mo2 142.36(10) . 10_556 ?
O11 Mo9 Mo2 111.72(12) . 10_556 ?
O11 Mo9 Mo2 40.50(10) 10_556 10_556 ?
Mo2 Mo9 Mo2 74.07(4) . 10_556 ?
O34 Mo10 O35 102.9(6) . . ?
O34 Mo10 O29 102.9(4) . 3_645 ?
O35 Mo10 O29 105.0(4) . 3_645 ?
O34 Mo10 O3 98.1(4) . . ?
O35 Mo10 O3 102.3(4) . . ?
O29 Mo10 O3 140.56(16) 3_645 . ?
O34 Mo10 O21 159.6(4) . . ?
O35 Mo10 O21 97.2(4) . . ?
O29 Mo10 O21 74.93(13) 3_645 . ?
O3 Mo10 O21 73.87(14) . . ?
O34 Mo10 Mo5 144.4(4) . 3_645 ?
O35 Mo10 Mo5 86.9(4) . 3_645 ?
O29 Mo10 Mo5 41.80(10) 3_645 3_645 ?
O3 Mo10 Mo5 113.31(11) . 3_645 ?
O21 Mo10 Mo5 39.49(9) . 3_645 ?
O34 Mo10 Mo6 139.0(4) . . ?
O35 Mo10 Mo6 85.1(4) . . ?
O29 Mo10 Mo6 113.88(11) 3_645 . ?
O3 Mo10 Mo6 41.31(10) . . ?
O21 Mo10 Mo6 39.01(8) . . ?
Mo5 Mo10 Mo6 75.19(3) 3_645 . ?
O30 Ce1 O22 130.69(19) . 11_666 ?
O30 Ce1 O10 131.48(19) . . ?
O22 Ce1 O10 97.83(17) 11_666 . ?
O30 Ce1 O25 130.75(9) . . ?
O22 Ce1 O25 64.56(10) 11_666 . ?
O10 Ce1 O25 64.63(11) . . ?
O30 Ce1 O25 130.75(9) . 10_556 ?
O22 Ce1 O25 64.56(10) 11_666 10_556 ?
O10 Ce1 O25 64.63(11) . 10_556 ?
O25 Ce1 O25 98.49(17) . 10_556 ?
O30 Ce1 O14 76.43(12) . 10_556 ?
O22 Ce1 O14 132.11(8) 11_666 10_556 ?
O10 Ce1 O14 69.15(11) . 10_556 ?
O25 Ce1 O14 132.93(11) . 10_556 ?
O25 Ce1 O14 68.43(11) 10_556 10_556 ?
O30 Ce1 O14 76.43(12) . . ?
O22 Ce1 O14 132.11(8) 11_666 . ?
O10 Ce1 O14 69.15(11) . . ?
O25 Ce1 O14 68.43(11) . . ?
O25 Ce1 O14 132.93(11) 10_556 . ?
O14 Ce1 O14 87.60(15) 10_556 . ?
O30 Ce1 O5 75.96(12) . 11_666 ?
O22 Ce1 O5 68.77(11) 11_666 11_666 ?
O10 Ce1 O5 132.43(9) . 11_666 ?
O25 Ce1 O5 132.40(11) . 11_666 ?
O25 Ce1 O5 68.61(11) 10_556 11_666 ?
O14 Ce1 O5 86.37(10) 10_556 11_666 ?
O14 Ce1 O5 152.38(10) . 11_666 ?
O30 Ce1 O5 75.96(12) . 4_665 ?
O22 Ce1 O5 68.77(11) 11_666 4_665 ?
O10 Ce1 O5 132.43(9) . 4_665 ?
O25 Ce1 O5 68.61(11) . 4_665 ?
O25 Ce1 O5 132.40(11) 10_556 4_665 ?
O14 Ce1 O5 152.38(10) 10_556 4_665 ?
O14 Ce1 O5 86.37(10) . 4_665 ?
O5 Ce1 O5 86.60(15) 11_666 4_665 ?
O31 Ce2 O24 130.77(9) . 4_665 ?
O31 Ce2 O24 130.77(9) . 3_645 ?
O24 Ce2 O24 98.46(18) 4_665 3_645 ?
O31 Ce2 O24 130.77(9) . 2_755 ?
O24 Ce2 O24 64.76(10) 4_665 2_755 ?
O24 Ce2 O24 64.76(10) 3_645 2_755 ?
O31 Ce2 O24 130.77(9) . . ?
O24 Ce2 O24 64.76(10) 4_665 . ?
O24 Ce2 O24 64.76(10) 3_645 . ?
O24 Ce2 O24 98.46(18) 2_755 . ?
O31 Ce2 O18 76.06(8) . . ?
O24 Ce2 O18 132.65(11) 4_665 . ?
O24 Ce2 O18 68.73(11) 3_645 . ?
O24 Ce2 O18 132.59(11) 2_755 . ?
O24 Ce2 O18 68.78(11) . . ?
O31 Ce2 O18 76.06(8) . 3_645 ?
O24 Ce2 O18 132.58(11) 4_665 3_645 ?
O24 Ce2 O18 68.78(11) 3_645 3_645 ?
O24 Ce2 O18 68.73(11) 2_755 3_645 ?
O24 Ce2 O18 132.65(11) . 3_645 ?
O18 Ce2 O18 86.67(4) . 3_645 ?
O31 Ce2 O18 76.06(8) . 4_665 ?
O24 Ce2 O18 68.78(11) 4_665 4_665 ?
O24 Ce2 O18 132.58(11) 3_645 4_665 ?
O24 Ce2 O18 132.65(11) 2_755 4_665 ?
O24 Ce2 O18 68.73(11) . 4_665 ?
O18 Ce2 O18 86.67(4) . 4_665 ?
O18 Ce2 O18 152.12(15) 3_645 4_665 ?
O31 Ce2 O18 76.06(8) . 2_755 ?
O24 Ce2 O18 68.73(11) 4_665 2_755 ?
O24 Ce2 O18 132.65(11) 3_645 2_755 ?
O24 Ce2 O18 68.78(11) 2_755 2_755 ?
O24 Ce2 O18 132.58(11) . 2_755 ?
O18 Ce2 O18 152.12(15) . 2_755 ?
O18 Ce2 O18 86.67(4) 3_645 2_755 ?
O18 Ce2 O18 86.67(4) 4_665 2_755 ?
O19 Ni1 O13 92.06(15) . . ?
O19 Ni1 O4 92.32(14) . . ?
O13 Ni1 O4 92.65(14) . . ?
O19 Ni1 O26 86.28(16) . . ?
O13 Ni1 O26 90.73(15) . . ?
O4 Ni1 O26 176.39(16) . . ?
O19 Ni1 O27 88.99(16) . . ?
O13 Ni1 O27 178.81(17) . . ?
O4 Ni1 O27 86.76(15) . . ?
O26 Ni1 O27 89.89(17) . . ?
O19 Ni1 O28 175.67(16) . . ?
O13 Ni1 O28 86.26(15) . . ?
O4 Ni1 O28 91.75(15) . . ?
O26 Ni1 O28 89.75(16) . . ?
O27 Ni1 O28 92.73(17) . . ?
Mo4 O1 Mo1 148.4(2) 3_645 . ?
Mo4 O1 Mo8 105.23(17) 3_645 3_645 ?
Mo1 O1 Mo8 105.08(16) . 3_645 ?
Mo10 O3 Mo6 99.20(16) . . ?
Mo10 O3 Mo1 102.58(16) . . ?
Mo6 O3 Mo1 113.65(16) . . ?
Mo1 O4 Mo2 82.91(14) . . ?
Mo1 O4 Ni1 137.9(2) . . ?
Mo2 O4 Ni1 138.06(19) . . ?
Mo1 O5 Mo2 82.48(13) . . ?
Mo1 O5 Ce1 138.60(16) . 3_645 ?
Mo2 O5 Ce1 138.38(17) . 3_645 ?
Mo2 O7 Mo2 148.8(3) . 10_556 ?
Mo2 O7 Mo7 105.12(16) . . ?
Mo2 O7 Mo7 105.13(16) 10_556 . ?
Mo7 O8 Mo3 102.41(15) . . ?
Mo7 O8 Mo2 102.57(16) . . ?
Mo3 O8 Mo2 101.47(14) . . ?
Mo3 O9 Mo3 148.0(3) . 10_556 ?
Mo3 O9 Mo7 105.43(16) . . ?
Mo3 O9 Mo7 105.43(16) 10_556 . ?
Mo7 O10 Ce1 144.9(3) . . ?
Mo9 O11 Mo2 101.24(16) . . ?
Mo9 O11 Mo3 102.20(16) . . ?
Mo2 O11 Mo3 113.56(16) . . ?
Mo4 O13 Mo3 82.94(14) . . ?
Mo4 O13 Ni1 138.5(2) . . ?
Mo3 O13 Ni1 137.52(19) . . ?
Mo4 O14 Mo3 82.70(13) . . ?
Mo4 O14 Ce1 139.11(16) . . ?
Mo3 O14 Ce1 137.82(17) . . ?
Mo8 O16 Mo5 102.88(16) . . ?
Mo8 O16 Mo4 102.50(15) . . ?
Mo5 O16 Mo4 101.84(14) . . ?
Mo6 O18 Mo5 82.79(13) . . ?
Mo6 O18 Ce2 138.27(16) . . ?
Mo5 O18 Ce2 138.41(16) . . ?
Mo6 O19 Mo5 82.78(14) . . ?
Mo6 O19 Ni1 138.48(19) . . ?
Mo5 O19 Ni1 137.74(19) . . ?
Mo6 O21 Mo5 149.1(2) . 3_645 ?
Mo6 O21 Mo8 105.40(18) . 3_645 ?
Mo5 O21 Mo8 104.23(17) 3_645 3_645 ?
Mo6 O21 Mo10 89.00(15) . . ?
Mo5 O21 Mo10 88.22(15) 3_645 . ?
Mo8 O21 Mo10 111.58(16) 3_645 . ?
Mo7 O22 Ce1 146.0(3) . 3_645 ?
Mo8 O23 Mo1 102.29(15) . 4_665 ?
Mo8 O23 Mo6 102.30(16) . 4_665 ?
Mo1 O23 Mo6 101.80(14) 4_665 4_665 ?
Mo8 O24 Ce2 145.6(2) . . ?
Mo8 O25 Ce1 145.5(2) . . ?
Mo10 O29 Mo4 103.33(16) 4_665 . ?
Mo10 O29 Mo5 98.92(16) 4_665 . ?
Mo4 O29 Mo5 112.76(16) . . ?
Na1 O42 Na1 56.4(9) 15 . ?
Na1 O42' Na1 60.4(10) . 15 ?
O42' Na1 O42' 133.9(13) . 2_655 ?
O42' Na1 O42 83.5(6) . 15 ?
O42' Na1 O42 81.9(6) 2_655 15 ?
O42 Na1 O42 142.0(11) 16_545 15 ?
O42' Na1 Na1 67.0(7) . 15 ?
O42' Na1 Na1 67.0(7) 2_655 15 ?
O42 Na1 Na1 71.0(6) 16_545 15 ?
O42 Na1 Na1 71.0(6) 15 15 ?
O42' Na1 O48 64.4(7) . . ?
O42' Na1 O48 160.8(10) 2_655 . ?
O42 Na1 O48 107.7(6) 16_545 . ?
O42 Na1 O48 97.0(6) 15 . ?
Na1 Na1 O48 130.9(6) 15 . ?
O42' Na1 O48 160.8(10) . 2_655 ?
O42' Na1 O48 64.4(7) 2_655 2_655 ?
O42 Na1 O48 97.0(6) 16_545 2_655 ?
O42 Na1 O48 107.7(6) 15 2_655 ?
Na1 Na1 O48 130.9(6) 15 2_655 ?
O48 Na1 O48 98.2(12) . 2_655 ?
O42 Na1 O42' 18.4(4) 16_545 16_545 ?
O42 Na1 O42' 123.6(10) 15 16_545 ?
Na1 Na1 O42' 52.6(6) 15 16_545 ?
O48 Na1 O42' 118.9(6) . 16_545 ?
O48 Na1 O42' 108.2(6) 2_655 16_545 ?
O42' Na1 O42' 76.3(5) . 15 ?
O42' Na1 O42' 76.3(5) 2_655 15 ?
O42 Na1 O42' 123.6(10) 16_545 15 ?
O42 Na1 O42' 18.4(4) 15 15 ?
Na1 Na1 O42' 52.6(6) 15 15 ?
O48 Na1 O42' 108.2(6) . 15 ?
O48 Na1 O42' 118.9(6) 2_655 15 ?
O42' Na1 O42' 105.2(11) 16_545 15 ?
O42 Na1 O42 78.6(4) 16_545 . ?
O42 Na1 O42 78.6(4) 15 . ?
Na1 Na1 O42 52.6(4) 15 . ?
O48 Na1 O42 78.6(5) . . ?
O48 Na1 O42 173.4(6) 2_655 . ?
O42' Na1 O42 119.5(10) . 2_655 ?
O42' Na1 O42 14.4(5) 2_655 2_655 ?
O42 Na1 O42 78.6(4) 16_545 2_655 ?
O42 Na1 O42 78.6(4) 15 2_655 ?
Na1 Na1 O42 52.6(4) 15 2_655 ?
O48 Na1 O42 173.4(6) . 2_655 ?
O48 Na1 O42 78.6(5) 2_655 2_655 ?
O42' Na1 O42 67.7(6) 16_545 2_655 ?
O42' Na1 O42 69.0(6) 15 2_655 ?
O42 Na1 O42 105.1(8) . 2_655 ?
 
_refine_diff_density_max    1.08 
_refine_diff_density_min   -0.62 
_refine_diff_density_rms    0.13 

_shelx_res_file
;
TITL EDU6851_sq in I4/m Na9[Mo64Ni8Ce6H26O200(H2O)30](ClO4)(H2O)55
    edu6851_sq.res
    created by SHELXL-2018/3 at 15:14:52 on 16-Jun-2021
CELL  0.71073  24.3944  24.3944  22.8076   90.000   90.000   90.000
ZERR     2.00   0.0003   0.0003   0.0005    0.000    0.000    0.000
LATT   2
SYMM  - X, - Y,   Z
SYMM  - Y,   X,   Z
SYMM    Y, - X,   Z
SFAC  MO   CE   NI   O    H    NA   CL
UNIT  128 12 16 578 392 18 2
MERG   2
OMIT    -4.00  52.00
OMIT    -1   3   0
OMIT     0   1   3
OMIT     3   6   1
OMIT     0   4   0
OMIT     2   4   0
OMIT     1   3   0
ABIN
DFIX 1.45 0.01 Cl1 O45 Cl1 O46
FMAP   2
PLAN   10
SIZE     0.030   0.030   0.050
ACTA
BOND
L.S.  15    0   37
TEMP  -123.00
WGHT    0.037900   58.648499
FVAR       0.05438
MO1   1    0.736825   -0.058561    0.334848    11.00000    0.01486    0.01691 =
         0.03128   -0.00373   -0.00331   -0.00114
MO2   1    0.699611    0.006183    0.415096    11.00000    0.01387    0.01498 =
         0.03359   -0.00164   -0.00187    0.00028
MO3   1    0.738984    0.146979    0.415086    11.00000    0.01376    0.01497 =
         0.03312    0.00319   -0.00023    0.00199
MO4   1    0.803444    0.184890    0.334863    11.00000    0.01502    0.01597 =
         0.03075    0.00484   -0.00140    0.00171
MO5   1    0.854575    0.095095    0.224618    11.00000    0.02056    0.01882 =
         0.02606    0.00360   -0.00360    0.00044
MO6   1    0.826743   -0.007008    0.224298    11.00000    0.01935    0.01974 =
         0.02722   -0.00045   -0.00509   -0.00138
MO7   1    0.799084    0.054646    0.500000    10.50000    0.02455    0.01099 =
         0.03303    0.00000    0.00000   -0.00236
MO8   1    0.926735    0.128202    0.342049    11.00000    0.02021    0.01856 =
         0.03020   -0.00324    0.00057    0.00299
PART  1
MO9   1    0.645285    0.096281    0.500000    10.16666    0.01347    0.01973 =
         0.03347    0.00000    0.00000    0.00266
MO10  1    0.776265   -0.127332    0.219325    10.33333    0.02141    0.02458 =
         0.03200   -0.00353   -0.00644   -0.00179
PART  0
CE1   2    0.889584    0.192826    0.500000    10.50000    0.01191    0.01208 =
         0.02764    0.00000    0.00000    0.00050
CE2   2    1.000000    0.000000    0.262379    10.25000    0.01642    0.01642 =
         0.02239    0.00000    0.00000    0.00000
NI1   3    0.709191    0.079690    0.272150    11.00000    0.01847    0.02073 =
         0.03488    0.00343   -0.00694    0.00048
PART  1
CL1   7    1.000000    0.000000    0.500000    10.06250    0.03452
PART  0
O1    4    0.795299   -0.116750    0.330846    11.00000    0.02725    0.01620 =
         0.05505    0.00669    0.01338    0.00698
O2    4    0.681575   -0.098780    0.323308    11.00000    0.02427    0.02902 =
         0.03822   -0.00681   -0.00289   -0.00772
O3    4    0.752683   -0.049748    0.243228    11.00000    0.02252    0.02346 =
         0.03274    0.00399   -0.00575   -0.00025
O4    4    0.710129    0.016677    0.331038    11.00000    0.01753    0.01823 =
         0.03220   -0.00111   -0.00536    0.00169
O5    4    0.747171   -0.058405    0.419961    11.00000    0.01785    0.01478 =
         0.02956   -0.00025   -0.00226    0.00141
O6    4    0.635235   -0.018512    0.421898    11.00000    0.01984    0.02387 =
         0.05570   -0.00177   -0.00017   -0.00154
O7    4    0.717277    0.019543    0.500000    10.50000    0.05211    0.01625 =
         0.02953    0.00000    0.00000   -0.00871
O8    4    0.776806    0.060689    0.418560    11.00000    0.02503    0.01812 =
         0.02779   -0.00037   -0.00606   -0.00026
O9    4    0.747054    0.125654    0.500000    10.50000    0.05195    0.01462 =
         0.02718    0.00000    0.00000   -0.00317
O10   4    0.856523    0.096308    0.500000    10.50000    0.03146    0.01874 =
         0.02512    0.00000    0.00000   -0.00305
O11   4    0.673180    0.089348    0.416482    11.00000    0.02017    0.01622 =
         0.03857    0.00324   -0.00417   -0.00095
O12   4    0.696357    0.200659    0.423349    11.00000    0.01954    0.02195 =
         0.05316    0.00259    0.00529    0.00609
O13   4    0.742570    0.133273    0.330839    11.00000    0.01653    0.02134 =
         0.03345    0.00472   -0.00244   -0.00207
O14   4    0.812650    0.178381    0.419711    11.00000    0.01470    0.01481 =
         0.03073    0.00056   -0.00013    0.00052
O15   4    0.775378    0.247414    0.324956    11.00000    0.02974    0.02149 =
         0.04010    0.00828    0.00105    0.00697
O16   4    0.852756    0.104965    0.324110    11.00000    0.01486    0.02336 =
         0.03370   -0.00325   -0.00157   -0.00013
O17   4    0.855310    0.107838    0.152008    11.00000    0.04036    0.03404 =
         0.03185    0.00742   -0.00252    0.00660
O18   4    0.897851    0.028245    0.234238    11.00000    0.01855    0.01882 =
         0.02594    0.00129   -0.00321    0.00092
O19   4    0.784342    0.059003    0.239956    11.00000    0.01880    0.02226 =
         0.03321    0.00163   -0.00635    0.00250
O20   4    0.821146   -0.017179    0.151365    11.00000    0.03568    0.04085 =
         0.03123   -0.00511   -0.00622   -0.00754
O21   4    0.862459   -0.077763    0.247626    11.00000    0.02929    0.02040 =
         0.04748    0.00783    0.01027    0.00696
O22   4    0.826721   -0.010630    0.500000    10.50000    0.03207    0.01191 =
         0.02839    0.00000    0.00000    0.00079
O23   4    0.985222    0.180335    0.324682    11.00000    0.01884    0.01543 =
         0.03363    0.00209    0.00566   -0.00240
O24   4    0.961967    0.067224    0.333611    11.00000    0.01710    0.01922 =
         0.03721   -0.00532    0.00415   -0.00126
O25   4    0.923094    0.134933    0.416977    11.00000    0.01740    0.02090 =
         0.03660   -0.00546    0.00178   -0.00257
O26   4    0.707980    0.139711    0.208498    11.00000    0.03074    0.02771 =
         0.03932    0.00947   -0.00893    0.00280
O27   4    0.673584    0.024509    0.213138    11.00000    0.03066    0.02935 =
         0.04954   -0.00318   -0.01702    0.00061
O28   4    0.632282    0.107081    0.302787    11.00000    0.03753    0.03073 =
         0.04548    0.00501   -0.00504    0.00109
O29   4    0.812775    0.170253    0.243075    11.00000    0.02099    0.02150 =
         0.03179    0.00388   -0.00609    0.00214
O30   4    0.839870    0.280313    0.500000    10.50000    0.03416    0.02216 =
         0.05618    0.00000    0.00000    0.01204
O31   4    1.000000    0.000000    0.154895    10.25000    0.04376    0.04376 =
         0.02168    0.00000    0.00000    0.00000
PART  1
O32   4    0.617064    0.160242    0.500000    10.16667    0.03006
O33   4    0.589883    0.055843    0.500000    10.16667    0.03246
O34   4    0.715295   -0.158147    0.226016    10.33333    0.03091
O35   4    0.783589   -0.121296    0.145720    10.33333    0.03504
PART  2
O36   4    0.594458    0.112685    0.500000    10.33333    0.05785
O37   4    0.739853   -0.143690    0.187214    10.66667    0.03823
O38   4    0.779252   -0.105216    0.078760    10.33333    0.05442
PART  1
O42   4    0.537773    0.086982    0.228623    10.55000    0.06801
O43   4    0.675491    0.289198    0.500000    10.20000    0.06650
PART  2
O42'  4    0.533875    0.081677    0.266068    10.40000    0.08075
O43'  4    0.662811    0.263354    0.500000    10.10000    0.03450
PART  1
O44   4    0.756789    0.315024    0.574106    10.45000    0.09008
PART  2
O44'  4    0.724272    0.318847    0.571192    10.30000    0.08965
O45   4    0.964528    0.060728    0.500000    10.16667    0.04205
PART  3
O46   4    1.000000    0.000000    0.426675    10.08333    0.05487
PART  4
O47   4    1.019316    0.053397    0.450774    10.20000    0.08864
PART  0
O48   4    0.541175    0.069166    0.380820    10.30000    0.07192
NA1   6    0.500000    0.000000    0.306262    10.12000    0.07610
HKLF    4


REM  EDU6851_sq in I4/m Na9[Mo64Ni8Ce6H26O200(H2O)30](ClO4)(H2O)55
REM wR2 = 0.0763, GooF = S = 1.073, Restrained GooF = 1.073 for all data
REM R1 = 0.0271 for 5452 Fo > 4sig(Fo) and 0.0346 for all 6385 data
REM 424 parameters refined using 0 restraints

END

WGHT      0.0379     58.5781

REM Highest difference peak  1.081,  deepest hole -0.625,  1-sigma level  0.131
Q1    1   0.5809  0.1349  0.5000  10.50000  0.05    1.08
Q2    1   0.7487 -0.0892  0.0781  11.00000  0.05    1.01
Q3    1   0.7843  0.3320  0.5857  11.00000  0.05    1.00
Q4    1   0.7986 -0.1184  0.0773  11.00000  0.05    0.95
Q5    1   0.6087  0.1021  0.5000  10.50000  0.05    0.91
Q6    1   0.4586  0.0196  0.3513  11.00000  0.05    0.87
Q7    1   0.5000  0.0000  0.2500  10.25000  0.05    0.84
Q8    1   0.7816  0.0587  0.3299  11.00000  0.05    0.83
Q9    1   0.7612 -0.1397  0.1713  11.00000  0.05    0.81
Q10   1   0.7443  0.3006  0.5558  11.00000  0.05    0.77
;
_shelx_res_checksum   30965

_shelx_hkl_file
;
   0   0 -16 4244.71 88.4783   1
   0   0 -20 888.545 21.4284   1
   0   0 -20 945.731 23.7080   2
   0   0 -22 1387.53 31.6473   1
   0   0 -22 1421.17 34.2548   2
   0   0 -24 1550.32 37.9998   2
   0   0 -26 1148.79 30.5077   2
   0   0 -28 249.571 12.0924   2
   0   1  -3 214.386 5.00347   2
  -1   0  -3 213.427 4.74376   1
  -1   0  -5 1.78120 1.13263   1
  -1   0  -9 3549.64 73.2379   1
  -1   0 -11 8062.80 165.039   1
  -1   0 -13 1018.65 22.5308   1
   0   1 -15 6.40111 3.11757   2
   0   1 -15 4.45840 2.38073   1
  -1   0 -15 5.97612 2.09078   1
  -1   0 -17 43.8808 3.23740   1
   1   0 -17 46.1812 4.67525   2
   0   1 -17 48.4028 4.53150   2
   0  -1 -17 42.2020 3.25432   1
   0   1 -19 228.616 7.64577   1
   1   0 -19 215.324 9.02848   2
   0   1 -19 225.340 8.96774   2
  -1   0 -21 4.57050 2.82231   1
   0   1 -21 6.85805 3.02198   1
   0  -1 -21 5.15820 4.34928   2
  -1   0 -21 6.40868 4.23740   2
   0   1 -21 6.78344 4.09004   2
   1   0 -21 8.44436 4.57978   2
   1   0 -21 5.88486 3.17905   1
   0   1 -23 27.7731 5.17002   2
   1   0 -23 32.7567 5.65903   2
   0  -1 -23 42.4911 5.97008   2
  -1   0 -23 41.3561 5.65857   2
   0  -1 -25 1220.22 31.6461   2
   1   0 -25 1179.63 31.5447   2
  -1   0 -25 1219.04 31.3749   2
   0   1 -25 1210.12 31.3814   2
  -1   0 -27 177.628 10.1686   2
   0  -1 -27 196.702 10.5507   2
   1   0 -27 207.389 10.5849   2
   0  -1 -29 125.201 9.10686   2
   1   1  -4 1148.37 25.0658   2
  -1   1  -4 1212.73 24.7747   1
  -1   1  -6 348.342 8.15805   1
   1   1  -6 352.921 8.67882   2
  -1   1  -8 628.954 14.0715   1
  -1   1 -10 1236.19 26.6794   1
  -1   1 -12 466.654 11.2526   1
  -1  -1 -12 457.280 10.9252   1
   1   1 -12 447.689 12.2666   2
  -1  -1 -14 85.3546 3.56036   1
  -1   1 -14 76.9250 3.65917   1
  -1   1 -16 201.841 6.42264   1
  -1  -1 -16 201.113 6.10134   1
   1   1 -16 187.258 7.65207   2
  -1  -1 -18 725.711 17.1700   1
   1   1 -18 751.854 19.4950   2
  -1   1 -18 733.206 19.1471   2
   1  -1 -20 3.77064 4.05319   2
  -1   1 -20 3.23671 2.86564   1
   1   1 -20 3.90800 4.01652   2
   1   1 -20-0.93648 2.99683   1
  -1   1 -20 3.93538 3.79105   2
  -1   1 -22 15.5426 3.50762   1
   1   1 -22 20.2037 4.77115   2
  -1   1 -22 5.66492 4.49767   2
   1  -1 -22 17.1236 5.13042   2
   1   1 -22 13.4081 3.61819   1
   1  -1 -22 15.8070 3.41540   1
  -1  -1 -22 10.2398 4.69631   2
  -1   1 -24 28.8423 5.74583   2
   1   1 -24 17.1001 5.24490   2
   1  -1 -24 25.4831 5.76822   2
  -1  -1 -24 25.8833 5.51391   2
  -1  -1 -26 115.450 8.43894   2
  -1   1 -26 116.804 8.15281   2
   1  -1 -26 112.469 8.46417   2
  -1  -1 -28 9.06528 5.83600   2
   1  -1 -28 11.8558 5.88531   2
  -1  -1 -30 12.9752 5.99492   2
  -2   1  -3 324.779 7.19604   1
   2  -1   3 320.772 7.19072   1
   2  -1   5 6.39241 1.32909   1
  -2   1  -5 6.21615 1.30769   1
  -1  -2   5 7.37325 1.72908   2
  -2   1  -7 835.463 18.0932   1
   1   2  -7 841.625 18.6955   2
  -2   1  -9 1080.63 23.1825   1
   1   2  -9 1064.29 23.9527   2
  -2   1 -11 1526.55 33.0652   1
   1   2 -11 1587.12 34.1106   2
  -2   1 -13 196.626 5.93448   1
   1   2 -15 37.6888 3.65506   2
  -2   1 -15 31.1298 2.69069   1
  -1  -2 -15 35.5602 2.46959   1
  -1  -2 -17 4.32410 2.12589   1
   1   2 -17 6.79379 3.35144   2
  -1  -2 -19 137.193 5.20007   1
   1   2 -19 141.315 6.16585   1
   1   2 -19 152.132 7.26212   2
   2  -1 -19 146.675 7.51821   2
  -2   1 -19 127.097 6.52913   2
   1   2 -21 159.233 7.82037   2
   2  -1 -21 161.594 8.16108   2
  -2   1 -21 146.432 7.38640   2
   1   2 -21 151.715 6.56198   1
  -2   1 -21 142.034 5.94792   1
   1   2 -23 211.635 7.97197   1
   1   2 -23 211.136 9.63571   2
   2  -1 -23 199.260 9.69629   2
  -2   1 -23 214.051 9.31605   2
  -2   1 -25 43.9650 5.86399   2
   2  -1 -25 50.5711 6.54496   2
  -1  -2 -25 59.0295 6.42682   2
  -2   1 -27 8.05692 5.35576   2
   2  -1 -27 15.3251 6.11468   2
  -1  -2 -27 4.67696 5.34076   2
  -1  -2 -29 0.45812 5.71432   2
  -1  -2 -31 23.8976 6.59475   2
   0   2  -2 272.904 6.23190   1
  -2   0   2 277.597 6.35030   2
  -2   0  -4 653.562 13.5688   1
   2   0  -4 634.344 14.2228   2
   0  -2   4 642.140 13.8595   2
   2   0   4 632.554 13.5430   1
   0   2  -6 192.489 5.21797   2
  -2   0  -6 181.882 4.61214   1
   0   2  -8 992.877 21.9619   2
  -2   0  -8 996.174 21.2442   1
   0   2 -10 321.471 8.93491   2
  -2   0 -10 337.266 8.09235   1
   0   2 -12 886.070 20.0650   1
   0   2 -12 885.772 20.6659   2
  -2   0 -12 877.382 19.5190   1
  -2   0 -14 9.23443 2.02764   1
   0   2 -14 14.2323 2.51410   1
   0   2 -16 25.2819 3.56215   2
  -2   0 -16 26.9134 2.61899   1
   2   0 -16 22.5069 3.79996   2
   0  -2 -18 10.8276 2.54039   1
   0   2 -18 13.1540 3.07485   1
   0   2 -18 10.9678 3.72891   2
   2   0 -18 9.56934 4.04048   2
   0   2 -20 41.7645 3.95218   1
   2   0 -20 39.6617 5.05214   2
   0   2 -20 42.5075 4.70378   2
   2   0 -22 3.63890 3.35630   1
   2   0 -22 1.76920 4.47126   2
   0   2 -22 6.98336 4.46751   2
  -2   0 -22 4.68721 4.35284   2
   0   2 -22 3.09740 3.27831   1
   2   0 -24 275.449 11.7093   2
   0   2 -24 264.773 11.0416   2
  -2   0 -24 284.275 11.1577   2
   0  -2 -24 264.546 11.4915   2
   0  -2 -26 4.59956 5.66282   2
  -2   0 -26 7.19812 4.86040   2
   2   0 -26 17.4680 5.85393   2
  -2   0 -28 9.01772 5.68079   2
   0  -2 -28 4.98719 5.25079   2
   0  -2 -30 2.91537 6.31803   2
  -1   2  -3 1.56890 1.07894   1
  -2  -1   3 0.54835 1.41070   2
   1  -2   3 1.65094 0.78359   2
   1  -2   3 2.86205 1.05635   1
  -1   2  -5 349.642 8.16210   1
  -2  -1  -5 350.449 7.54029   1
  -1   2  -5 342.093 8.00097   2
   2   1  -5 347.028 8.51131   2
  -2  -1  -7 596.425 12.8166   1
  -1   2  -7 593.480 13.4783   2
   2   1  -7 587.776 13.9634   2
  -1   2  -7 598.970 13.4464   1
  -2  -1  -9 53.4079 2.23312   1
   2   1  -9 55.8119 3.41613   2
  -1   2  -9 55.7369 2.79915   1
  -2  -1 -11 2473.46 51.9205   1
  -1   2 -11 2473.57 52.9927   2
   2   1 -11 2515.14 53.5382   2
  -1   2 -11 2543.22 52.5938   1
  -2  -1 -13 1749.97 36.8388   1
  -1   2 -13 1741.21 37.4583   1
  -1   2 -13 1715.18 38.1033   2
   2   1 -15 1.11945 2.92277   2
  -2  -1 -15 1.85333 1.78876   1
  -1   2 -15 0.55485 2.32764   1
  -2  -1 -17 76.0373 3.58250   1
   2   1 -17 84.8135 5.52213   2
  -1   2 -17 75.8067 4.80705   2
  -1   2 -19 100.116 5.84772   2
   2   1 -19 107.200 6.42163   2
  -1   2 -19 97.8171 5.09948   1
  -2  -1 -19 105.972 4.48812   1
   2   1 -21-0.41022 3.18528   1
   2   1 -21 2.95997 4.14671   2
  -1   2 -21-1.15757 3.97439   2
  -1   2 -21 5.89532 3.12172   1
   1  -2 -23 696.676 20.2167   2
  -2  -1 -23 641.549 19.4285   2
  -1   2 -23 720.513 17.7218   1
  -1   2 -23 660.729 19.2804   2
   2   1 -23 696.359 20.1450   2
   2   1 -23 675.270 17.8265   1
   1  -2 -25 95.7356 7.65881   2
  -2  -1 -25 92.1558 7.31247   2
   1  -2 -27 1.34185 5.26938   2
  -2  -1 -27 7.29132 5.12943   2
   1  -2 -29 54.3853 7.66285   2
  -2  -1 -29 71.0203 7.65802   2
  -2   2  -2 9.24702 1.10473   1
   2  -2   2 7.23072 0.98078   1
  -2  -2   4 263.692 6.53622   2
  -2   2  -4 258.666 5.82564   2
  -2   2  -4 268.364 6.27669   1
   2  -2   4 251.591 6.21665   1
  -2  -2  -6 118.695 2.89589   1
   2  -2   6 123.177 3.73683   1
  -2   2  -6 123.096 3.76357   1
  -2  -2   6 114.409 4.10941   2
   2   2  -8 46.1204 2.95404   2
  -2  -2  -8 45.1832 1.79269   1
  -2   2  -8 46.7434 2.47420   1
   2   2 -10 347.431 9.82596   2
  -2  -2 -10 359.750 8.33708   1
  -2   2 -10 375.221 9.12786   1
  -2  -2 -12 414.957 9.69456   1
  -2   2 -12 411.641 10.3888   1
   2   2 -14 449.049 12.4992   2
  -2  -2 -14 440.605 10.5332   1
  -2   2 -14 447.930 11.2639   1
   2   2 -16 272.633 9.40594   2
  -2  -2 -16 276.583 7.39973   1
  -2   2 -18 170.848 7.10645   2
  -2  -2 -18 176.058 5.54534   1
   2   2 -18 175.688 7.79486   2
  -2   2 -20 59.5068 5.04945   2
   2   2 -20 64.7714 5.46018   2
   2   2 -20 58.0108 4.52303   1
  -2   2 -20 55.6876 4.06947   1
  -2  -2 -20 65.2506 3.52928   1
  -2   2 -22 269.906 10.1719   2
  -2   2 -22 257.543 8.59476   1
   2   2 -22 249.923 8.98427   1
   2  -2 -22 251.471 10.6460   2
  -2   2 -24 26.7878 5.22404   2
   2   2 -24 22.3211 4.32358   1
   2  -2 -24 28.6809 5.61048   2
  -2  -2 -26 41.6915 6.09656   2
   2  -2 -26 36.9304 6.36213   2
  -2  -2 -28 7.76952 5.41931   2
   2  -2 -28-1.42818 5.51191   2
   2  -2 -30 7.65429 6.03999   2
  -2  -2 -30-3.68758 5.88505   2
  -2  -2 -32 0.97759 6.70058   2
   3  -2   3 727.731 15.6865   1
  -3   2  -5 203.341 5.39192   1
   3  -2   5 212.770 5.37851   1
  -3   2  -7 3127.98 64.0279   1
  -2  -3   7 3113.57 64.5279   2
   3  -2   7 3042.48 63.9905   1
  -2  -3  -9 83.1423 2.44278   1
  -3   2  -9 78.8435 3.25795   1
  -3   2 -11 324.436 8.30023   1
  -2  -3 -11 316.729 7.45556   1
  -3   2 -13 704.774 16.2924   1
  -2  -3 -13 700.500 15.4726   1
   2   3 -15 892.078 22.2959   2
  -2  -3 -15 939.626 20.1915   1
  -3   2 -15 911.557 21.0101   1
  -2  -3 -17 0.09513 1.83443   1
  -3   2 -17 4.31887 2.95264   2
   2   3 -19 529.923 14.9131   1
  -2  -3 -19 559.485 13.3416   1
  -3   2 -19 584.810 15.5922   2
   3  -2 -19 584.304 16.9347   2
  -3   2 -21 8.95630 3.00486   1
  -3   2 -21 5.89513 3.74374   2
   2   3 -21 8.20024 3.42217   1
  -3   2 -23 42.2265 5.11770   2
   2   3 -23 57.1549 4.87623   1
   3  -2 -23 47.0609 6.15382   2
  -3   2 -25 9.89551 4.84456   2
   3  -2 -25 15.5847 5.45494   2
   2   3 -25 18.4373 4.14920   1
  -2  -3 -27 7.65122 5.38676   2
   3  -2 -27 15.9805 5.99273   2
  -2  -3 -29 55.3358 7.35030   2
   3  -2 -29 52.6571 7.75124   2
  -2  -3 -31 7.30983 6.30006   2
  -3   1   0 282.291 6.24146   2
   1   3   0 282.900 6.30981   1
   3  -1  -2 227.789 5.56702   2
   3  -1   4 0.76967 1.23190   1
   3  -1   6 8402.94 170.246   1
  -3   1  -6 8266.27 170.262   1
  -1  -3   6 8386.56 170.695   2
  -3   1  -8 111.406 3.60538   1
   1   3 -10 626.375 15.1077   2
  -3   1 -10 628.741 14.2249   1
  -3   1 -12 78.6240 3.35733   1
   1   3 -12 76.1909 4.20589   2
  -3   1 -14 11.7412 2.12014   1
   3  -1 -16 6.81801 3.45018   2
  -1  -3 -16-0.68289 1.79756   1
  -3   1 -16 0.37957 2.03756   1
   1   3 -16 3.51330 2.94473   2
  -1  -3 -18 1244.57 27.6146   1
   3  -1 -18 1291.10 30.7793   2
   1   3 -18 1268.08 30.0451   2
   1   3 -18 1272.85 29.0478   1
   1   3 -20 61.5706 4.62646   1
  -3   1 -20 65.3328 5.24240   2
   3  -1 -20 64.1547 5.74576   2
  -3   1 -22 113.653 6.70480   2
   3  -1 -22 108.435 7.27432   2
   1   3 -22 108.596 5.91051   1
   1   3 -24 16.5661 3.96485   1
  -3   1 -24 30.5163 5.22068   2
   3  -1 -24 25.2799 5.31078   2
  -1  -3 -26 7.53982 5.17953   2
   3  -1 -26 6.22512 5.40045   2
  -3   1 -26-6.75586 4.92651   2
  -3   1 -28 54.9922 6.65987   2
   3  -1 -28 52.7975 7.51425   2
  -1  -3 -28 55.5898 7.01697   2
  -1  -3 -30 14.5285 6.45227   2
  -1  -3 -32 89.1876 9.25925   2
   0   3  -1 27.4027 1.26437   1
   0   3   1 30.3258 1.01607   1
   0   3  -3 29.0935 1.80325   1
  -3   0   3 27.2247 1.92427   2
   3   0  -3 31.3190 1.90405   2
   0   3  -5 175.224 4.96727   1
   3   0  -5 176.342 5.26896   2
  -3   0  -5 175.840 4.35739   1
   0  -3   5 177.578 4.75333   2
   3   0   5 174.193 4.30512   1
  -3   0  -7 4750.40 96.4598   1
   3   0   7 4723.79 96.4601   1
   0   3  -7 4650.58 97.0723   1
   3   0  -7 4681.58 97.6055   2
  -3   0  -9 922.571 19.5222   1
   0   3  -9 913.217 20.2282   1
   3   0  -9 879.090 20.8454   2
   0   3  -9 885.321 20.2640   2
  -3   0 -11 1423.36 29.8696   1
   0   3 -11 1377.09 30.5830   1
   0   3 -11 1395.33 30.8559   2
   0   3 -13 181.724 6.45965   2
   3   0 -13 174.595 6.93711   2
  -3   0 -13 182.873 5.36614   1
   0   3 -13 181.357 6.04100   1
   3   0 -15 222.036 8.35485   2
  -3   0 -15 231.385 6.57901   1
   0   3 -17 12.4069 3.24312   2
   3   0 -17 16.4193 3.76448   2
   0   3 -17 17.9123 3.00505   1
  -3   0 -17 15.2532 2.30950   1
   3   0 -19 750.495 20.5607   2
   0   3 -19 744.666 18.6579   1
   0  -3 -19 763.387 17.5707   1
   0   3 -19 737.829 19.7171   2
   3   0 -21 49.5283 5.52293   2
   0   3 -21 49.6453 4.33669   1
  -3   0 -23 6.07050 4.44326   2
   0   3 -23 6.77122 3.52576   1
   3   0 -23 4.62038 3.62173   1
   3   0 -23 0.38299 5.03012   2
   3   0 -25 78.1247 7.19373   2
   0  -3 -25 65.7955 7.04030   2
  -3   0 -25 59.3933 6.30028   2
   0  -3 -27 4.90435 5.55041   2
  -3   0 -27 6.12101 5.29229   2
   0  -3 -29 68.4879 7.92450   2
  -3   0 -29 78.4810 7.57546   2
   0  -3 -31 27.5761 7.13438   2
   1  -3   0-0.52012 0.61520   1
   1  -3   2 41.5687 1.75822   1
  -1   3  -2 38.1820 1.76788   1
  -3  -1   4 601.127 13.5491   2
   3   1   4 593.789 12.6061   1
   1  -3   4 607.039 13.2763   1
   1  -3   4 595.654 12.8642   2
  -1   3  -4 614.577 13.2870   1
  -3  -1  -6 470.664 10.0429   1
  -1   3  -6 463.283 10.7959   1
   3   1   6 457.662 10.0225   1
   3   1  -6 462.366 11.2480   2
  -3  -1  -8 334.144 7.62521   1
  -1   3  -8 322.042 8.29298   2
   3   1  -8 321.989 9.01250   2
  -1   3  -8 345.380 8.47111   1
  -1   3 -10 148.603 4.91620   1
  -3  -1 -10 151.824 4.15627   1
   3   1 -10 146.821 5.58224   2
  -1   3 -10 135.868 4.90421   2
  -1   3 -12 1.41580 2.48186   2
  -3  -1 -12 3.36912 1.58703   1
  -1   3 -12 2.63799 2.22144   1
  -3  -1 -14 451.883 10.6342   1
  -1   3 -14 427.505 11.4195   1
   3   1 -14 451.195 12.7326   2
  -3  -1 -16 172.478 5.31201   1
   3   1 -16 175.578 7.34450   2
  -1   3 -16 156.004 6.54853   2
  -1   3 -18 105.564 5.73331   2
   3   1 -18 99.4388 6.09523   2
  -1   3 -18 108.870 5.09352   1
  -3  -1 -18 95.4368 4.12066   1
   3   1 -20 66.0214 5.75389   2
  -1   3 -20 65.7818 5.19240   2
  -3  -1 -20 57.3995 3.61175   1
  -1   3 -20 71.0838 4.44234   1
   3   1 -22 245.169 8.98782   1
   3   1 -22 269.032 10.8339   2
  -1   3 -22 271.541 9.07336   1
   3   1 -24 22.4926 4.13071   1
  -3  -1 -24 14.5323 5.10074   2
   1  -3 -24 14.1048 5.38619   2
  -3  -1 -26 46.5113 6.13008   2
   1  -3 -26 51.7056 6.81922   2
  -3  -1 -28 2.04536 5.36126   2
   1  -3 -28 2.37036 5.32063   2
   1  -3 -30 4.05708 6.23489   2
  -3  -1 -30 21.8691 6.10811   2
   1  -3 -32 10.7528 6.96604   2
   2  -3   1 410.215 9.15813   1
  -2   3  -3 1322.59 27.8580   1
   2  -3   3 1325.63 27.8383   1
  -2   3  -5 1497.57 31.7897   1
  -3  -2   5 1500.28 32.1218   2
   2  -3   5 1523.77 31.8016   1
  -2   3  -7 104.348 3.41912   2
  -3  -2  -7 109.033 2.78254   1
  -2   3  -7 108.097 3.81168   1
  -2   3  -9 137.190 4.57962   2
  -3  -2  -9 143.174 3.75488   1
  -2   3  -9 146.573 4.74399   1
   3   2  -9 149.480 5.35439   2
  -2   3 -11 435.548 11.2633   2
  -3  -2 -11 466.089 10.2651   1
  -2   3 -11 446.121 11.1942   1
  -2   3 -13 1253.18 28.0663   2
  -3  -2 -13 1269.12 26.7590   1
  -2   3 -13 1233.78 27.7187   1
   3   2 -15 859.537 21.3727   2
  -3  -2 -15 859.840 18.9796   1
  -2   3 -17 355.258 10.5863   2
   3   2 -17 333.542 11.0939   2
  -3  -2 -17 340.678 8.77517   1
  -2   3 -19-1.63172 2.90054   1
  -3  -2 -19 1.77274 2.09731   1
  -2   3 -19-0.23711 3.34222   2
   3   2 -19-2.09153 3.93875   2
  -2   3 -21 1.77080 3.02705   1
   3   2 -21 8.61632 3.56161   1
  -2   3 -21 6.45564 3.83137   2
  -2   3 -23 0.63719 3.27982   1
   3   2 -23-2.92099 3.75876   1
   2  -3 -23-2.36555 4.71128   2
   2  -3 -25 35.7209 6.17328   2
  -3  -2 -25 32.3670 5.69296   2
   3   2 -25 30.7983 4.57341   1
   2  -3 -27 0.46728 5.51770   2
  -3  -2 -27-3.63583 4.95119   2
  -3  -2 -29 6.53320 5.68694   2
   2  -3 -29 5.51812 6.03796   2
  -3  -2 -31 61.5178 7.87826   2
   2  -3 -31 61.0608 8.37513   2
   3  -3   2 105.786 3.25335   1
   3  -3   4 813.303 17.6838   1
  -3   3  -4 813.821 17.7083   1
  -3   3  -6 12.4565 1.87716   1
   3  -3   6 12.8758 2.02174   1
  -3  -3   6 12.6315 2.24879   2
  -3   3  -6 16.5370 1.36526   2
   3  -3   8 155.906 4.92882   1
  -3   3  -8 153.241 4.86875   1
  -3  -3  -8 165.218 3.73455   1
  -3  -3   8 158.347 5.41730   2
  -3   3  -8 156.627 4.55479   2
  -3   3 -10 94.4558 3.69796   2
  -3   3 -10 104.604 3.88785   1
  -3  -3 -10 93.8655 2.72518   1
  -3   3 -12 1904.12 40.2643   1
  -3   3 -12 1847.46 40.3238   2
  -3  -3 -12 1883.19 39.0643   1
  -3   3 -14 139.656 5.37884   2
  -3   3 -14 142.995 5.13283   1
  -3  -3 -14 142.925 4.14401   1
  -3  -3 -16 4.60719 1.67420   1
  -3  -3 -18 26.1560 2.29045   1
  -3   3 -18 22.0288 3.15243   1
  -3   3 -18 27.2806 3.62699   2
  -3   3 -20 0.73734 2.87058   1
  -3   3 -20 2.90641 3.35585   2
   3  -3 -22 46.6212 5.92182   2
   3   3 -22 41.6074 4.59570   1
  -3   3 -22 47.0404 4.98007   2
  -3   3 -22 48.6470 4.17362   1
   3  -3 -24 375.204 13.9726   2
   3   3 -24 350.999 11.7777   1
   3  -3 -26-2.30121 5.08190   2
   3  -3 -28 31.7993 6.48642   2
  -3  -3 -28 25.8079 6.15193   2
   3  -3 -30 23.3726 6.62505   2
  -3  -3 -30 18.4671 6.49948   2
   4  -3   3 171.965 4.79589   1
   4  -3   5 2.83528 1.77526   1
  -4   3  -7 8.63547 1.95384   1
  -3  -4   7 7.50649 2.32414   2
   4  -3   7 7.58835 1.83616   1
  -4   3  -9 259.387 7.07386   1
   4  -3   9 262.356 7.07953   1
  -3  -4   9 258.830 7.65282   2
  -4   3 -11 480.343 11.8383   1
  -3  -4 -11 486.075 10.4665   1
  -4   3 -13 3.95749 2.12353   2
  -4   3 -13 2.68547 2.10104   1
  -3  -4 -13 5.32748 1.17927   1
  -4   3 -15 5.07044 2.68196   2
  -3  -4 -15 3.48162 1.36081   1
  -3  -4 -17 17.8813 1.84340   1
  -4   3 -19 3.46713 3.15164   2
  -4   3 -19 1.05019 2.70304   1
   4  -3 -21 37.6423 5.22026   2
  -4   3 -21 32.5823 4.29198   2
  -4   3 -21 35.5202 3.78229   1
   3   4 -21 38.6334 4.47991   1
  -4   3 -23 17.2236 4.45132   2
   3   4 -23 9.62982 3.94115   1
   4  -3 -23 10.3392 5.04052   2
   3   4 -25 32.4964 4.91272   1
   4  -3 -25 56.5580 6.68376   2
   4  -3 -27 80.4133 8.01203   2
   4  -3 -29 49.4351 8.00089   2
  -3  -4 -29 59.5670 7.52793   2
  -3  -4 -31 7.80245 6.20213   2
   4  -2   0 108.948 2.92289   2
   2   4   2 3.87459 0.89218   1
   4  -2   4 473.240 10.7240   1
   4  -2   6 1.68272 1.58450   1
  -4   2  -6 1.16238 1.64934   1
   4  -2   8 89.4939 3.33776   1
  -2  -4   8 83.3084 3.85162   2
  -4   2  -8 90.9695 3.39065   1
  -4   2 -10 4.68574 1.86550   1
  -2  -4 -10 3.65269 1.04563   1
  -4   2 -12 4.19275 1.99183   1
  -2  -4 -12 4.07845 1.22410   1
  -4   2 -14 199.622 6.30193   1
  -2  -4 -14 205.057 5.33983   1
  -4   2 -16 282.079 8.12704   1
  -2  -4 -16 283.428 7.17246   1
   2   4 -18 0.42146 3.14201   1
  -4   2 -18 4.87913 3.20583   2
   4  -2 -18 5.95162 3.67208   2
  -2  -4 -18 0.97762 1.89835   1
  -4   2 -20 13.5671 3.81065   2
   4  -2 -20 16.0771 4.37939   2
  -4   2 -20 16.7557 3.02165   1
   2   4 -20 12.9096 3.42413   1
   2   4 -22 9.22110 3.75047   1
   4  -2 -22 7.75295 4.65956   2
  -4   2 -22 16.6409 4.24815   2
  -4   2 -24 1.20944 4.34792   2
   4  -2 -24-0.85002 4.76988   2
   2   4 -24-2.91527 4.11545   1
  -4   2 -26 20.6150 5.14159   2
   4  -2 -26 17.1478 5.83121   2
   4  -2 -28-0.50087 5.85713   2
  -2  -4 -28 7.70872 6.09273   2
  -2  -4 -30 22.7039 6.69688   2
  -2  -4 -32 28.6470 7.53260   2
  -4   1   1 135.409 3.80753   2
   1   4   1 138.804 3.51637   1
   1   4  -1 144.147 3.85614   1
  -1  -4  -1 142.927 3.52125   1
   4  -1  -3 432.020 10.1090   2
   4  -1  -5 305.348 7.91083   2
   4  -1   5 296.701 7.10795   1
  -1  -4   7 547.577 12.7789   2
  -4   1  -7 549.147 12.2954   1
   4  -1   7 542.255 12.2369   1
  -4   1  -9 1445.22 30.7725   1
   4  -1   9 1451.01 30.7444   1
  -4   1 -11 337.245 8.49772   1
   4  -1 -13 17.2843 3.47055   2
  -4   1 -13 9.04412 2.02747   1
   4  -1 -15 6.85008 3.07351   2
  -4   1 -15 11.2687 2.29561   1
   1   4 -17 256.866 8.54632   1
  -1  -4 -17 254.198 6.88074   1
   4  -1 -17 250.482 9.54662   2
  -4   1 -17 256.012 7.50820   1
   4  -1 -19 224.703 9.34883   2
  -1  -4 -19 206.020 6.29869   1
   1   4 -19 222.758 8.00738   1
  -4   1 -21 55.5746 5.16654   2
   4  -1 -21 54.1112 5.84894   2
   1   4 -21 55.6199 4.64045   1
   4  -1 -23 13.6331 5.14671   2
  -4   1 -23 16.4285 4.38584   2
   1   4 -23 9.22331 3.78096   1
   1   4 -25 47.7889 5.00136   1
   4  -1 -25 56.1025 6.69961   2
  -4   1 -25 48.0191 5.70054   2
   4  -1 -27-4.27050 5.68378   2
  -4   1 -27 0.71604 4.85524   2
  -1  -4 -27-6.68441 5.66616   2
  -1  -4 -29 14.3798 6.85374   2
  -1  -4 -31 13.7691 6.42199   2
  -1  -4 -33 15.0221 7.16063   2
   0  -4   0 113.601 3.07844   1
   0   4   0 111.252 3.10443   1
   0   4  -2 36.0540 1.95090   1
  -4   0   2 35.8390 2.06298   2
   0  -4   2 31.2441 1.89131   1
   0  -4  -2 32.9915 1.41523   1
   4   0  -4 432.539 10.5122   2
   0   4  -4 450.648 10.3129   1
  -4   0   4 440.695 10.5209   2
   4   0   6 1000.58 20.9448   1
   0  -4   6 964.520 21.3466   2
   4   0  -6 976.791 22.0714   2
   0   4  -6 1011.55 21.7023   1
   4   0  -8 212.600 6.90575   2
  -4   0  -8 224.315 5.67286   1
   4   0   8 222.028 5.65260   1
   0   4  -8 232.889 6.56253   1
   0   4 -10 21.6439 2.59684   1
   4   0 -10 19.1820 3.10926   2
  -4   0 -10 23.7175 1.89682   1
  -4   0 -12 524.647 12.3002   1
   0   4 -12 538.221 13.2445   1
  -4   0 -14 296.475 7.83880   1
   4   0 -14 302.398 9.81683   2
  -4   0 -16 4.56467 2.02039   1
   0   4 -16 1.96013 2.65726   1
   4   0 -16-0.26510 3.26398   2
   0   4 -18 224.276 7.85709   1
  -4   0 -18 228.196 6.80993   1
   4   0 -18 215.886 8.93972   2
   4   0 -20 82.2219 6.00833   2
   0   4 -20 90.0511 5.18611   1
   4   0 -22 9.01876 4.57508   2
   0   4 -22 1.37934 3.31751   1
  -4   0 -24 105.130 6.84423   2
   4   0 -24 87.2681 7.41675   2
   0   4 -24 85.7167 5.74996   1
   4   0 -24 78.5392 5.59738   1
  -4   0 -26 54.0923 6.25441   2
   0  -4 -26 47.7664 6.59543   2
  -4   0 -28 30.6999 6.01528   2
   0  -4 -28 29.7654 6.43604   2
   0  -4 -30 5.56873 6.21930   2
   0  -4 -32 88.8546 9.23373   2
  -1   4  -1 1472.69 31.1221   1
   1  -4   1 1506.78 31.1185   1
   1  -4  -1 1490.20 30.9711   1
  -1   4  -3 1569.80 32.6503   1
   1  -4   3 1537.71 32.6459   1
  -1   4  -5 143.155 4.42630   1
   1  -4   5 137.542 4.33339   1
  -4  -1   5 134.478 4.68164   2
   4   1   5 142.350 3.54457   1
  -1   4  -7 550.605 12.9000   1
   4   1   7 554.455 11.9592   1
   4   1  -7 544.221 13.3887   2
   4   1  -9 6.32020 2.64746   2
  -4  -1  -9 4.62958 1.26941   1
  -1   4  -9 3.09853 2.02063   1
  -4  -1 -11 28.7406 1.99237   1
  -1   4 -11 32.9563 2.88348   1
   4   1 -13 1571.15 35.2046   2
  -4  -1 -13 1544.28 32.9149   1
   4   1 -15 1160.75 27.8197   2
  -4  -1 -15 1168.26 25.3571   1
  -1   4 -17 116.342 5.26455   1
   4   1 -17 98.8519 5.96539   2
  -4  -1 -17 103.748 4.06509   1
  -4  -1 -19 53.5891 3.19908   1
   4   1 -19 49.6748 5.06698   2
  -1   4 -19 50.3652 4.14515   1
   4   1 -21 15.1336 4.61725   2
  -1   4 -21 27.6208 3.75102   1
  -1   4 -23 73.4812 5.23447   1
   1  -4 -25 43.8545 6.14701   2
  -4  -1 -25 38.0739 5.72217   2
   1  -4 -27 16.7561 5.88732   2
  -4  -1 -27 11.4598 5.21576   2
   1  -4 -29 14.0350 5.99725   2
  -4  -1 -29 15.6116 5.91530   2
   1  -4 -31 21.8216 7.36147   2
   1  -4 -33 21.8992 7.57130   2
   2  -4   2 51.5660 2.27967   1
  -2   4  -2 48.7452 2.34562   1
  -2   4  -4 84.9590 3.24176   1
   2  -4   4 84.6879 3.19488   1
  -4  -2   6 0.21993 2.22171   2
  -2   4  -6-0.08680 1.80940   1
   4   2   6 1.28640 0.75206   1
   2  -4   6 1.57598 1.83209   1
  -2   4  -8 245.754 6.81672   1
  -2   4 -10 57.7642 3.27850   1
  -4  -2 -10 55.6449 2.15395   1
  -2   4 -12 778.044 18.3916   2
  -2   4 -12 796.688 18.4695   1
  -4  -2 -12 803.930 17.2758   1
   4   2 -14 68.0553 4.64679   2
  -2   4 -14 68.5711 3.97361   2
  -4  -2 -14 68.9878 2.81396   1
  -4  -2 -16 35.4303 2.27684   1
   4   2 -16 34.4062 4.15333   2
  -4  -2 -18 0.60159 1.90346   1
  -2   4 -18 1.30325 2.66420   1
  -2   4 -18 2.55978 2.96592   2
  -2   4 -20 187.978 7.16702   1
  -2   4 -22 5.90681 3.25884   1
   4   2 -24 131.877 7.05195   1
   2  -4 -24 141.361 8.83310   2
  -2   4 -24 143.692 6.74250   1
  -4  -2 -26 38.2505 5.80457   2
   2  -4 -26 35.1597 6.29275   2
  -4  -2 -28 4.50423 5.34615   2
   2  -4 -28 4.95132 5.55763   2
   2  -4 -30 31.2227 7.37150   2
  -4  -2 -30 30.6291 6.19949   2
   2  -4 -32 8.95778 6.67675   2
   3  -4   3 65.4832 2.85497   1
  -3   4  -3 68.2959 2.78485   1
   3  -4   5 1080.88 23.3238   1
  -3   4  -5 1075.22 23.3442   1
  -3   4  -7 314.773 7.98719   1
  -4  -3   7 294.965 8.28912   2
   3  -4   7 304.859 7.94167   1
  -3   4  -9 2142.74 44.3692   1
  -3   4  -9 2054.53 43.7717   2
  -3   4 -11 594.971 14.0887   1
  -3   4 -11 574.471 13.7564   2
  -4  -3 -11 589.898 12.7012   1
  -3   4 -13 1153.46 25.7719   1
  -4  -3 -13 1152.24 24.3304   1
  -3   4 -13 1140.48 25.6572   2
  -4  -3 -15 35.0940 2.04289   1
  -3   4 -15 31.3040 3.20249   2
  -3   4 -17 253.076 8.10963   1
  -4  -3 -17 242.367 6.50375   1
  -3   4 -19 5.52748 2.93702   1
  -3   4 -19 5.67667 3.32533   2
  -3   4 -21 200.015 7.56982   1
   4   3 -23 6.88771 3.88980   1
   3  -4 -23 2.05873 4.58428   2
  -3   4 -23 1.56526 3.40933   1
   3  -4 -25 13.4419 5.53614   2
   4   3 -25 15.5303 4.40706   1
   3  -4 -27 75.4702 7.71663   2
  -4  -3 -27 81.6195 7.58389   2
  -4  -3 -29-0.43547 5.59514   2
   3  -4 -29 13.0827 6.25423   2
   3  -4 -31 26.7394 7.27784   2
   4  -4   4 98.7163 3.56234   1
   4  -4   6 703.119 15.9558   1
  -4   4  -6 710.783 16.0049   1
  -4   4  -8 141.479 4.72366   1
  -4  -4   8 137.657 5.21119   2
  -4   4  -8 142.495 3.92903   2
   4  -4   8 134.783 4.60776   1
  -4   4 -10 540.984 12.9043   1
  -4   4 -10 536.827 12.3159   2
  -4  -4  10 520.799 13.5001   2
   4  -4  10 528.676 12.8562   1
  -4   4 -12 22.3816 2.38513   2
  -4   4 -12 22.4584 2.63644   1
  -4   4 -14 119.670 4.74875   2
  -4  -4 -14 117.874 3.35630   1
  -4  -4 -16 52.6585 2.28975   1
  -4   4 -18 53.4645 3.91294   1
  -4  -4 -18 49.2676 2.47829   1
  -4   4 -18 46.4254 4.03828   2
  -4   4 -20 35.8737 4.05548   2
  -4   4 -20 38.0264 3.87001   1
   4   4 -22 33.1763 4.29404   1
   4  -4 -22 35.3889 5.71813   2
  -4   4 -22 32.3154 3.97602   1
   4   4 -24 20.0177 4.51448   1
   4  -4 -24 20.2079 5.31440   2
   4   4 -26 7.56251 4.41013   1
   4  -4 -26 11.9724 5.76592   2
   4  -4 -28 4.65029 6.05743   2
   4  -4 -30 22.6650 7.03771   2
  -4  -4 -30 34.1926 6.87134   2
   5  -4   5 105.493 3.91695   1
   5  -4   7 31.3970 2.54031   1
  -5   4  -7 31.4074 2.48382   1
   5  -4   9 702.909 16.4048   1
  -5   4  -9 728.176 16.4817   1
  -4  -5   9 720.335 17.0459   2
  -5   4  -9 701.362 15.4969   2
   5  -4  11 9.07068 2.15235   1
  -5   4 -11 10.4122 2.27430   1
  -5   4 -11 11.9404 1.83950   2
  -5   4 -13 181.069 6.03218   1
  -5   4 -13 178.353 5.67385   2
  -5   4 -15 144.361 5.38956   2
  -5   4 -17 14.4898 2.91955   1
  -5   4 -19 74.5222 4.90600   2
  -5   4 -19 77.8405 4.62887   1
   4   5 -21 22.0836 4.17999   1
  -5   4 -21 17.8228 3.88037   2
   5  -4 -21 17.6613 4.66464   2
  -5   4 -21 24.4049 3.57530   1
   5  -4 -23 81.5216 7.58481   2
   4   5 -23 97.2845 6.37222   1
   5  -4 -25 15.5312 5.58921   2
   4   5 -25 9.53718 4.47345   1
   4   5 -27 200.117 9.44477   1
   5  -4 -27 215.525 11.9849   2
   5  -4 -29 13.1217 6.30349   2
  -4  -5 -31 71.7631 8.51558   2
   5  -4 -31 69.1303 9.17079   2
   5  -3   0 329.174 7.53890   2
   5  -3   4 274.151 7.02299   1
   5  -3   6 964.191 21.0932   1
  -5   3  -8 6.63570 1.91234   1
  -3  -5   8 10.2636 2.49831   2
   5  -3   8 6.80266 1.95442   1
   5  -3  10 25.4130 2.37587   1
  -3  -5  10 28.1342 3.05875   2
  -5   3 -10 27.5675 2.40938   1
  -5   3 -12 3.66079 2.07640   1
  -3  -5 -12 7.33782 0.89177   1
  -5   3 -14 62.1937 3.51057   1
  -3  -5 -14 55.4205 2.03694   1
  -3  -5 -16 2.70985 1.32127   1
  -3  -5 -18 3.97900 1.55990   1
   5  -3 -18 1.64824 4.00455   2
   3   5 -18 7.39295 3.44018   1
   5  -3 -20 76.7120 6.39355   2
  -5   3 -20 70.2175 4.47311   1
  -5   3 -20 77.7590 5.02371   2
   3   5 -20 65.5586 5.09205   1
   5  -3 -22 90.8119 7.32894   2
  -5   3 -22 84.8785 5.70354   2
   3   5 -22 76.3061 5.60418   1
  -5   3 -22 67.9051 4.71405   1
   5  -3 -24 3.10726 5.22998   2
  -5   3 -24 6.16955 4.07340   2
   3   5 -24 6.62382 4.04735   1
   5  -3 -26 2.41424 5.44909   2
   3   5 -26 7.93297 4.41040   1
   5  -3 -28 9.36395 6.04086   2
  -3  -5 -30 5.33636 6.38358   2
  -3  -5 -32-1.53545 6.37039   2
   2   5   1 1390.28 29.3479   1
   5  -2  -1 1388.78 29.5901   2
  -5   2  -1 1434.28 29.1904   2
   5  -2  -3 6289.68 129.477   2
   2   5   3 6319.44 128.478   1
   5  -2   5 772.996 16.9850   1
   5  -2   7 778.135 17.1946   1
  -5   2  -9 1130.51 24.2186   1
   5  -2   9 1095.60 24.1145   1
  -2  -5   9 1107.49 24.7894   2
  -5   2 -11 10.6594 2.06437   1
  -2  -5 -13 1121.12 23.7014   1
  -5   2 -13 1137.87 24.9330   1
  -2  -5 -15 1454.63 30.8607   1
   2   5 -15 1438.73 33.1640   1
   5  -2 -15 1494.96 34.4801   2
  -5   2 -15 1505.07 32.1286   1
   2   5 -17 938.949 22.4706   1
   5  -2 -17 954.172 23.9209   2
  -2  -5 -17 904.388 19.9455   1
   2   5 -19-1.16153 3.21889   1
   5  -2 -19-3.07607 4.13229   2
   2   5 -21 493.601 14.2464   1
   5  -2 -21 479.858 15.9397   2
  -5   2 -21 511.410 14.3266   2
  -5   2 -21 470.688 12.9780   1
  -5   2 -23 63.8858 5.49505   2
   2   5 -23 69.2629 5.50244   1
   5  -2 -23 58.1203 6.60519   2
   2   5 -25 1.15122 4.13182   1
  -5   2 -25-0.30543 4.19448   2
   5  -2 -25-2.73803 5.54233   2
   5  -2 -27 1.97930 5.70004   2
  -2  -5 -29 460.694 17.4417   2
  -2  -5 -31 12.7346 6.45452   2
  -2  -5 -33 33.2121 7.76973   2
   1   5   0 1277.54 26.3630   1
  -1  -5   0 1231.08 26.3385   1
   1   5   2 65.4492 2.14775   1
  -5   1   2 65.9832 2.90018   2
   1   5  -2 65.1775 2.77853   1
  -1  -5  -2 64.5757 2.16475   1
   5  -1  -4 9813.10 200.215   2
   1   5  -4 9732.72 200.018   1
  -1  -5  -4 9804.90 199.011   1
   1   5  -6 661.508 15.1457   1
   5  -1   6 664.338 14.4770   1
   5  -1  -6 629.815 15.4324   2
   5  -1  -8 3085.88 64.8929   2
  -1  -5   8 3092.17 64.1054   2
   5  -1   8 3043.35 63.5063   1
   1   5 -10 337.878 9.25060   1
  -5   1 -10 330.591 8.32977   1
   5  -1  10 332.741 8.31569   1
  -5   1 -12 1581.79 33.2784   1
   5  -1 -12 1495.76 35.1094   2
  -5   1 -14 54.8411 3.04350   1
   5  -1 -14 49.5179 4.33546   2
  -5   1 -16 1470.13 32.6779   1
   5  -1 -16 1533.67 35.4411   2
   1   5 -16 1539.81 34.0694   1
   5  -1 -18 712.474 19.4671   2
  -1  -5 -18 684.930 15.7294   1
   1   5 -18 703.292 17.9144   1
   5  -1 -20 31.1725 4.78502   2
   1   5 -20 20.5454 3.66918   1
   5  -1 -22 306.917 12.1756   2
  -5   1 -22 293.135 10.5584   2
   1   5 -22 279.665 10.0327   1
  -5   1 -24 273.352 10.5642   2
   1   5 -24 271.796 10.0528   1
   5  -1 -24 280.003 12.2694   2
   1   5 -26 11.7864 4.33152   1
   5  -1 -26 7.02985 5.82556   2
  -5   1 -26 15.9161 4.90446   2
  -1  -5 -28 277.696 12.8377   2
  -1  -5 -30 109.737 9.40698   2
  -1  -5 -32 1.60179 6.44019   2
   0  -5   1 54.9219 2.29757   1
   0  -5  -1 58.7740 2.15478   1
   0   5  -1 56.8543 2.50344   1
   0   5   1 57.6862 2.20934   1
   0  -5  -3 290.470 6.71493   1
   0   5  -3 302.771 7.39137   1
   0  -5   3 298.167 7.40600   1
  -5   0   3 297.132 7.55090   2
   0   5  -5 7.38681 1.99729   1
   5   0  -5 7.69867 2.29300   2
   5   0   7 101.682 3.18376   1
   0   5  -7 98.0870 3.97205   1
   5   0  -7 98.6841 4.45133   2
   0  -5   7 105.643 3.66110   2
   5   0   9 68.8011 2.75290   1
   0   5  -9 70.5745 3.65075   1
   5   0  -9 79.2664 4.18353   2
   0   5 -11 324.748 8.90997   1
  -5   0 -11 306.802 7.80148   1
  -5   0 -13 263.287 6.96319   1
   5   0 -13 251.099 8.78858   2
   0   5 -15 73.0038 4.48258   1
   5   0 -15 70.9418 5.09230   2
  -5   0 -15 74.5287 3.40086   1
   0   5 -17 82.3861 4.77064   1
   5   0 -17 73.9150 5.39457   2
  -5   0 -17 93.3758 3.89602   1
   0  -5 -19-3.75227 2.26731   1
  -5   0 -19-0.51445 2.28598   1
   5   0 -19-1.64907 3.91318   2
   0   5 -19 5.02406 3.12062   1
   5   0 -21 2.57932 4.36141   2
   0   5 -21 0.23604 3.38315   1
   0   5 -23 0.50885 3.49400   1
   5   0 -23-2.03535 4.98889   2
  -5   0 -23-0.90094 3.98180   2
   0   5 -25 16.5138 4.29101   1
  -5   0 -25 22.4000 5.00712   2
   0  -5 -27 54.0996 7.22666   2
  -5   0 -27 77.6771 6.78353   2
   0  -5 -29 154.561 10.4683   2
   0  -5 -31 16.4982 7.01004   2
   0  -5 -33 12.3075 6.98252   2
   1  -5   0 297.224 7.12524   1
  -1   5   0 303.833 7.18476   1
  -1   5  -2 0.34501 1.70868   1
   1  -5   2 2.82926 1.53473   1
  -5  -1   4 79.0253 3.34779   2
  -1   5  -4 74.1191 3.13647   1
   1  -5   4 75.4130 3.13435   1
  -5  -1   6 202.222 6.23555   2
   5   1   6 195.750 4.84928   1
  -1   5  -6 196.411 5.77812   1
  -1   5  -8 1.25133 2.11486   1
   5   1   8 2.02525 1.22906   1
   5   1  -8 1.16920 2.55876   2
  -1   5 -10 319.670 8.75159   1
   5   1 -12 623.773 16.6317   2
  -5  -1 -12 662.522 14.6002   1
  -5  -1 -14 139.788 4.38796   1
   5   1 -14 134.916 6.33058   2
  -5  -1 -16 48.1743 2.70528   1
  -1   5 -16 42.5087 3.70416   1
   5   1 -16 50.1105 4.65945   2
   5   1 -18 2.45350 3.56854   2
  -5  -1 -18-0.11037 1.95983   1
  -1   5 -18 4.03835 2.85599   1
  -1   5 -20 15.9582 3.56004   1
   5   1 -20 15.1328 4.48307   2
  -1   5 -22 75.6329 5.20797   1
  -1   5 -24 95.5743 5.98536   1
  -5  -1 -26 0.35713 4.55953   2
   1  -5 -28 17.7276 6.40492   2
  -5  -1 -28 1.92952 5.22598   2
   1  -5 -30 24.3147 6.97188   2
   1  -5 -32 11.7279 6.48620   2
   2  -5   1 7.39557 1.48805   1
  -2   5  -1 8.55794 1.75274   1
   2  -5   3 382.220 9.34263   1
  -2   5  -3 401.481 9.40699   1
  -2   5  -5 714.990 16.1331   1
   2  -5   5 730.432 16.1310   1
  -5  -2   5 696.225 16.3838   2
   5   2   7 110.640 2.90612   1
  -2   5  -7 103.969 4.04682   1
  -5  -2   7 105.460 4.45420   2
   2  -5   7 103.125 3.38717   2
   2  -5   7 102.179 4.06231   1
  -2   5  -9 1845.24 39.5664   1
  -2   5 -11 657.558 15.7321   1
  -5  -2 -15 7.74431 1.67046   1
  -2   5 -17 221.730 7.65794   1
  -5  -2 -17 216.487 6.09605   1
  -2   5 -19 1.86795 2.97014   1
  -2   5 -21 254.374 8.99195   1
  -2   5 -23 37.8788 4.48058   1
   5   2 -25-2.25034 4.03859   1
   2  -5 -27 97.6971 8.41563   2
  -5  -2 -27 92.0034 7.54133   2
  -5  -2 -29 1.64840 5.39020   2
   2  -5 -29-4.17293 6.05414   2
   2  -5 -31 2.21930 6.58297   2
   3  -5   2 641.649 14.4163   1
  -3   5  -4 1097.21 24.1457   1
   3  -5   4 1132.01 24.1653   1
   3  -5   6 367.322 8.33168   2
  -3   5  -6 380.464 9.38046   1
   3  -5   6 375.068 9.37970   1
  -3   5  -8 1511.60 33.1567   1
   5   3   8 1547.02 31.6656   1
   3  -5   8 1525.29 33.1733   1
  -5  -3   8 1530.66 33.7038   2
  -3   5 -10 63.7297 3.50149   1
  -3   5 -16 339.129 9.97304   1
  -3   5 -18 118.214 5.69409   1
  -3   5 -20 390.979 11.5855   1
  -3   5 -22 49.0873 4.47852   1
   5   3 -24 139.548 7.49439   1
  -3   5 -24 157.032 7.14293   1
   5   3 -26 159.762 8.16865   1
   3  -5 -26 175.179 10.0525   2
  -5  -3 -28 43.2603 6.51668   2
   3  -5 -28 33.9470 6.90388   2
   3  -5 -30 30.2653 7.20949   2
   3  -5 -32 29.1167 7.96172   2
   4  -5   3 65.9193 3.01541   1
  -4   5  -5 33.6566 2.56145   1
   4  -5   5 36.1522 2.64712   1
  -4   5  -7 49.5814 3.00180   1
   4  -5   7 55.1248 3.09460   1
  -4   5  -9 1.23072 2.19234   1
  -5  -4   9 1.56153 2.64219   2
   4  -5   9 2.31646 2.19017   1
  -4   5 -11 96.3994 4.28197   1
  -4   5 -17 16.7718 3.11166   1
  -4   5 -19 5.27953 2.95498   1
  -4   5 -21 43.2003 4.30841   1
   5   4 -23 161.689 7.78255   1
  -4   5 -23 159.628 7.04898   1
   5   4 -25 27.8436 4.96008   1
   4  -5 -25 21.5400 5.93838   2
   5   4 -27 2.57063 4.56821   1
   4  -5 -27 5.06003 5.84387   2
  -5  -4 -29 10.0793 5.53788   2
   4  -5 -29-0.54396 6.18681   2
   4  -5 -31 11.5593 7.02342   2
   5  -5   4 1.49352 2.01182   1
   5  -5   6 71.7607 3.37097   1
  -5   5  -8-0.72208 2.08594   1
   5  -5   8-1.05768 2.18033   1
   5  -5  10 3564.26 74.2774   1
  -5   5 -10 3536.42 74.3236   1
  -5   5 -16 870.199 20.9220   1
  -5   5 -18 733.293 18.3017   1
  -5   5 -20 335.697 10.4919   1
   5  -5 -22 128.491 8.55779   2
   5   5 -22 145.924 7.57874   1
  -5   5 -22 141.531 6.52687   1
   5   5 -24 248.055 10.1485   1
   5  -5 -24 241.067 11.5966   2
   5   5 -26 5.22334 4.54684   1
   5  -5 -26-4.97431 5.84513   2
   5  -5 -28 142.807 10.7040   2
  -5  -5 -30 25.1042 6.63824   2
   5  -5 -30 24.0634 7.49581   2
   5  -5 -32 9.69030 7.08460   2
   6  -5   5 39.0618 2.70448   1
   6  -5   7 67.9627 3.48591   1
   6  -5   9 521.484 12.8283   1
  -6   5 -11 796.696 18.6721   1
  -6   5 -17 24.4228 3.38856   1
  -6   5 -19 119.219 5.78301   1
   6  -5 -21 48.3924 6.06729   2
  -6   5 -21 43.2522 4.30243   1
   5   6 -21 51.4151 5.41270   1
  -6   5 -23 530.313 14.6974   1
   5   6 -23 528.529 15.9252   1
   6  -5 -23 498.667 17.7566   2
   5   6 -25 1.98740 4.41695   1
   6  -5 -25-0.48894 5.05988   2
   6  -5 -27 202.572 11.8564   2
   5   6 -27 216.432 9.96818   1
   6  -5 -29 37.3936 7.46379   2
   6  -5 -31 36.7633 8.05697   2
  -5  -6 -31 37.8293 7.31925   2
   4   6   4 18.9450 1.22964   1
   6  -4   6 3672.83 76.2990   1
   6  -4   8 58.7477 3.10434   1
  -6   4  -8 50.7917 1.90260   2
   6  -4  10 0.97340 2.13483   1
  -4  -6  10-1.28588 2.58844   2
  -6   4 -10 1.82946 1.40366   2
   6  -4  12 69.4542 3.69045   1
  -6   4 -12 70.9277 3.70174   1
  -6   4 -12 75.2896 3.22409   2
  -6   4 -14 26.8431 2.62556   2
  -6   4 -16 841.984 19.6612   2
  -6   4 -18 124.526 5.59446   1
  -6   4 -20 490.205 13.4786   1
  -6   4 -20 492.784 13.6971   2
   4   6 -20 511.089 14.8263   1
   6  -4 -20 500.832 16.3649   2
   6  -4 -22 201.506 10.0822   2
   4   6 -22 195.067 8.63441   1
  -6   4 -22 184.911 7.43168   1
   4   6 -24 183.276 8.61158   1
   6  -4 -24 170.775 10.0884   2
   6  -4 -26 6.52105 5.75194   2
   4   6 -26 11.4613 4.65882   1
   6  -4 -28 115.598 9.35140   2
   6  -4 -30 78.3642 9.35428   2
  -4  -6 -32 5.13409 6.54199   2
   6  -3  -1 223.657 5.82656   2
   3   6   3 1830.08 37.8033   1
   6  -3   5 2828.60 58.9615   1
   6  -3   7 374.880 9.34952   1
  -3  -6   9 108.561 4.56505   2
   6  -3   9 111.247 4.11788   1
   6  -3  11 604.079 14.2054   1
  -3  -6  11 591.773 14.8755   2
  -6   3 -11 596.587 14.2249   1
  -6   3 -13 5.38588 2.14002   1
  -3  -6 -15 7.16228 1.03249   1
   3   6 -17 66.6095 4.80426   1
   6  -3 -17 67.7156 5.55142   2
  -3  -6 -17 64.7663 2.29330   1
  -6   3 -19 746.195 18.2957   1
   3   6 -19 760.220 19.6425   1
   6  -3 -19 749.397 21.0961   2
  -6   3 -19 759.105 18.8401   2
   3   6 -21 324.748 10.9068   1
   6  -3 -21 304.271 12.3928   2
  -6   3 -21 310.395 9.64472   1
  -6   3 -21 318.594 10.3011   2
   6  -3 -23 14.3585 5.27146   2
  -6   3 -23 22.1069 4.06366   2
   3   6 -23 12.8721 4.26152   1
   6  -3 -25 63.1618 7.12984   2
   3   6 -25 62.4474 5.77517   1
   6  -3 -27 49.3117 7.31559   2
   3   6 -27 52.9800 5.93747   1
  -3  -6 -31 137.129 10.5972   2
  -3  -6 -33 69.6951 8.85805   2
   2   6   0 698.896 15.3694   1
  -6   2   0 702.366 15.2488   2
   6  -2  -2 126.242 4.11829   2
   2   6   2 128.355 3.55755   1
   2   6  -2 132.514 4.21998   1
  -2  -6  -4 4935.82 99.8438   1
   6  -2  -4 4867.36 101.156   2
   2   6   4 4865.62 99.8322   1
   6  -2   6 576.918 13.0842   1
   6  -2  -6 563.862 13.9582   2
   6  -2   8 1518.38 32.6419   1
   6  -2  -8 1560.69 33.9891   2
  -2  -6  10 906.761 20.9658   2
   6  -2  10 912.792 20.2663   1
   6  -2 -12 238.144 8.50955   2
  -6   2 -12 256.880 7.03500   1
   6  -2  12 240.582 6.94293   1
   6  -2 -14 616.912 16.9687   2
   2   6 -14 637.345 16.1008   1
  -6   2 -14 622.730 14.9276   1
  -2  -6 -14 630.064 13.5474   1
  -2  -6 -16 177.456 4.66421   1
   6  -2 -16 168.473 7.94214   2
   2   6 -16 175.556 7.05125   1
  -6   2 -16 179.004 6.03287   1
   6  -2 -18 283.885 10.7944   2
  -2  -6 -18 272.401 6.79648   1
   2   6 -18 276.074 9.43544   1
  -6   2 -20 5.26891 2.76249   1
   6  -2 -20 1.48708 4.31687   2
  -6   2 -20 7.16348 3.53153   2
   2   6 -20 10.9565 3.52026   1
  -6   2 -22 802.582 20.7804   2
   6  -2 -22 809.823 23.2186   2
   2   6 -22 791.479 21.0284   1
   2   6 -24 116.603 6.86575   1
   6  -2 -24 97.8455 8.25959   2
  -6   2 -24 124.026 6.99664   2
   6  -2 -26 100.522 8.34649   2
   2   6 -26 98.8118 6.74470   1
  -2  -6 -30 27.4693 7.22833   2
  -2  -6 -32 1.60463 6.61385   2
  -1  -6   1 196.501 5.35584   1
   1   6  -1 201.648 5.44895   1
  -6   1   1 205.157 5.42263   2
   1   6   1 198.954 5.11379   1
  -1  -6  -1 206.200 5.15628   1
  -6   1   3 5452.37 112.082   2
  -1  -6  -3 5468.43 111.171   1
   1   6   3 5398.04 111.168   1
   1   6  -3 5493.18 111.973   1
  -1  -6  -5 4.88461 1.00670   1
   1   6  -5 2.59108 2.23288   1
   6  -1  -5 3.78187 2.38738   2
   6  -1  -7 51.9694 3.61247   2
   1   6  -7 55.1382 3.26912   1
   6  -1   7 56.7900 2.56219   1
  -1  -6   9 1322.59 29.2765   2
   6  -1   9 1353.54 28.6507   1
   1   6  -9 1337.67 29.6012   1
   6  -1  11 71.0601 3.15799   1
   6  -1 -11 84.6844 4.76470   2
   6  -1 -13 195.180 7.63287   2
   1   6 -15 881.061 21.0086   1
   6  -1 -15 837.208 22.0123   2
  -6   1 -15 862.766 19.6267   1
  -1  -6 -17 580.784 13.3800   1
   1   6 -17 609.075 15.8501   1
   6  -1 -17 566.689 16.8672   2
  -6   1 -17 611.774 14.3802   1
   6  -1 -19 114.378 7.24533   2
   1   6 -19 124.742 6.18493   1
   6  -1 -21 739.657 21.5958   2
   1   6 -21 758.547 19.7745   1
   6  -1 -23 13.9914 5.31855   2
   1   6 -23 13.9042 4.10456   1
  -6   1 -23 13.0358 4.43419   2
   6  -1 -25 18.9504 5.74011   2
   1   6 -25 19.4014 4.65583   1
  -6   1 -25 17.4825 4.65665   2
  -1  -6 -29 228.388 12.1323   2
  -1  -6 -31 3.72773 6.61417   2
  -1  -6 -33 41.3169 8.23968   2
   0   6   0 673.591 15.0077   1
   0  -6   0 692.055 14.9956   1
   0  -6   2 143.566 4.41010   1
   0   6  -2 146.103 4.46257   1
   0  -6  -2 147.541 3.98397   1
  -6   0   4 336.970 8.86105   2
   0   6  -4 351.338 8.69454   1
   0  -6  -4 342.779 7.80230   1
   0   6  -6 1350.96 29.3368   1
   6   0  -8 2.34626 2.58411   2
   0  -6   8 3.44397 1.87407   2
   0   6  -8 2.52073 2.27171   1
   6   0   8 2.99484 1.41001   1
   6   0  10 115.720 3.80373   1
   0   6 -10 123.914 4.86722   1
   6   0 -12 10.4013 3.19324   2
   0   6 -14 133.231 5.61015   1
   6   0 -14 117.375 6.19035   2
   0   6 -16 35.3871 3.61192   1
   6   0 -16 31.0470 4.44477   2
  -6   0 -18 16.2457 2.46464   1
   6   0 -18 8.69413 4.23601   2
   0   6 -18 8.42956 3.28191   1
   0   6 -20 93.8259 5.57735   1
   6   0 -20 89.6461 6.73779   2
   0   6 -22 158.995 7.44057   1
   6   0 -22 147.204 8.75582   2
   0   6 -24 14.9695 4.22936   1
  -6   0 -24 1.82985 4.35310   2
   0   6 -26 1.16823 4.12424   1
  -6   0 -26 5.32847 4.78146   2
   0  -6 -28 5.93890 6.08018   2
   0  -6 -30 8.44165 6.58329   2
   0  -6 -32 6.69540 7.15403   2
  -1   6  -1 13.2416 1.85537   1
   1  -6  -1 12.6591 1.62606   1
   1  -6   1 13.2457 1.62853   1
  -1   6  -3 511.677 12.0620   1
   1  -6   3 526.513 12.0768   1
  -6  -1   5 3.98462 2.46257   2
  -1   6  -5 5.44182 2.19609   1
   1  -6   5 7.59882 2.07720   1
   6   1   7 0.11112 1.24627   1
  -1   6  -7 0.57652 2.13497   1
  -6  -1   7 1.41083 2.40659   2
   6   1   9 531.031 11.9835   1
  -1   6  -9 538.098 13.2843   1
   1  -6   9 549.369 12.6689   2
   6   1 -13 182.283 7.22378   2
   6   1 -15 46.7694 4.62318   2
  -1   6 -15 39.2668 3.65721   1
   6   1 -17 1.49622 3.53396   2
  -1   6 -17 4.11081 2.77765   1
  -1   6 -19 11.5132 3.33278   1
  -1   6 -21 16.8628 3.77319   1
  -1   6 -23 66.2570 5.30207   1
  -1   6 -25 17.5069 4.37748   1
  -6  -1 -27 135.054 8.38517   2
   1  -6 -29 33.3027 7.08832   2
   1  -6 -31 27.7093 7.49453   2
   2  -6   0 51.8937 2.37207   1
  -2   6  -2 1122.31 23.8337   1
   2  -6   2 1080.16 23.7654   1
  -2   6  -4 32.7374 2.53528   1
   2  -6   4 36.8643 2.58485   1
  -6  -2   6 401.664 10.3691   2
  -2   6  -6 389.249 9.94224   1
   2  -6   6 395.221 9.97496   1
  -2   6  -8 139.525 5.04208   1
   6   2   8 143.804 3.73918   1
  -6  -2   8 135.760 5.37984   2
   2  -6   8 136.279 4.23003   2
   6   2  10 718.734 15.5838   1
  -2   6 -10 728.479 17.0857   1
  -2   6 -14 59.8991 4.03645   1
  -2   6 -16 0.96883 2.80446   1
  -2   6 -18 84.5653 5.02678   1
  -2   6 -20 9.19018 3.47162   1
  -2   6 -22 20.5516 3.95719   1
  -2   6 -24 135.757 7.05294   1
   6   2 -26 27.4545 5.00167   1
  -6  -2 -28 8.89506 5.27360   2
   2  -6 -28-3.08462 6.21582   2
   2  -6 -30-0.54862 6.09084   2
   2  -6 -32 8.13010 6.62314   2
   3  -6   1 1053.32 22.8384   1
   3  -6   3 562.504 13.3017   1
  -3   6  -3 586.919 13.3707   1
   3  -6   5 441.870 10.9524   1
  -3   6  -5 452.681 10.9875   1
  -6  -3   7 142.534 5.42307   2
  -3   6  -7 154.111 5.09976   1
   3  -6   7 149.001 4.06307   2
   6   3   7 147.312 3.71397   1
   3  -6   7 144.830 5.10045   1
  -3   6  -9 70.3267 3.71758   1
   6   3   9 76.1166 2.26351   1
  -6  -3   9 75.3420 4.28939   2
   3  -6   9 68.9313 3.62029   1
  -3   6 -15 137.252 5.87403   1
  -3   6 -17 121.334 5.70738   1
  -3   6 -19 2.39962 3.12193   1
  -3   6 -21 335.092 10.8190   1
  -3   6 -23 45.6893 4.70077   1
   6   3 -25 287.603 10.9894   1
  -3   6 -25 281.220 10.3544   1
   3  -6 -27-5.06304 5.86187   2
   6   3 -27-0.64175 4.74774   1
   3  -6 -29 0.54176 6.36598   2
   3  -6 -31 17.8766 7.23319   2
   4  -6   2 700.384 15.8965   1
   4  -6   4 304.799 8.07429   1
   4  -6   6 118.117 3.07367   2
   4  -6   6 114.609 4.41363   1
  -4   6  -6 117.162 4.44471   1
   6   4   8 2.93533 0.65114   1
   4  -6   8 3.51511 2.35460   1
  -4   6  -8 0.63768 2.29622   1
  -6  -4   8 1.24247 2.54344   2
  -4   6 -10 97.2086 4.35267   1
  -4   6 -16 123.654 5.59668   1
  -4   6 -18 62.2770 4.45338   1
  -4   6 -20 215.137 8.08001   1
  -4   6 -22 9.17037 3.52004   1
  -4   6 -24 357.197 11.7090   1
   4  -6 -26 67.6163 7.54492   2
   6   4 -26 65.7225 6.27635   1
   4  -6 -28 22.4630 6.49679   2
   4  -6 -30 21.6574 7.12260   2
   4  -6 -32 34.9929 8.09159   2
   5  -6   3 2652.33 55.6492   1
   5  -6   5 2.29449 1.97778   1
  -5   6  -7 122.776 4.70233   1
   5  -6   7 117.563 4.58632   1
   5  -6   9 1763.78 38.0986   1
  -5   6  -9 1760.74 38.1372   1
  -5   6 -15 1176.56 27.1156   1
  -5   6 -17 41.7245 3.83419   1
  -5   6 -19 7.79887 3.38174   1
  -5   6 -21 123.536 6.23783   1
  -5   6 -23 44.9834 4.80111   1
   5  -6 -25 179.982 10.2740   2
   6   5 -25 188.570 9.06279   1
   5  -6 -27 127.921 9.85237   2
   6   5 -27 147.855 8.28757   1
   5  -6 -29-7.32418 6.37519   2
   5  -6 -31 12.5796 7.11185   2
   6  -6   4 4.10954 2.27168   1
   6  -6   6 1.36877 2.13500   1
   6  -6   8 3.57872 2.19843   1
  -6  -6  12 28.9634 3.53224   2
  -6   6 -14 95.0290 4.75062   1
  -6   6 -16 124.067 5.62625   1
  -6   6 -18 107.587 5.60132   1
  -6   6 -20 87.2492 5.29791   1
  -6   6 -22 85.0729 5.46531   1
   6  -6 -22 77.9618 6.89183   2
   6  -6 -24-1.90986 5.58321   2
   6   6 -24 4.65194 4.48943   1
   6   6 -26 10.8809 4.83142   1
   6  -6 -26 4.13916 5.33982   2
   6   6 -28 16.8155 5.45230   1
   6  -6 -28 16.6730 6.98550   2
   6  -6 -30 14.8342 7.06334   2
   7  -6   3 1674.42 34.4694   2
   7  -6   5 0.63912 2.24509   1
   7  -6   7 187.258 6.15971   1
  -6  -7  11 31.5491 3.50856   2
  -6  -7  13 328.361 10.3951   2
   7  -6  13 334.100 9.64755   1
  -7   6 -15 191.968 7.05090   1
  -7   6 -17 150.043 6.30158   1
  -7   6 -19 24.9471 3.78405   1
  -7   6 -21 151.444 6.88934   1
   7  -6 -21 154.771 8.81959   2
   6   7 -23 4.35126 4.49845   1
   7  -6 -23 7.48427 5.34826   2
   6   7 -25 3.18832 4.48587   1
   7  -6 -25 4.05964 5.58795   2
   6   7 -27 7.07235 4.82304   1
   7  -6 -27 8.75899 6.24355   2
   7  -6 -29 95.6280 9.59130   2
   6   7 -29 126.658 8.36525   1
   7  -6 -31 11.8356 7.26998   2
   7  -5   2 370.137 8.21993   2
   5   7   6 451.376 9.63924   1
   7  -5   6 458.336 11.3109   1
   7  -5   8 326.699 8.82810   1
  -5  -7  12 1287.95 29.6773   2
  -7   5 -14 92.8936 3.68976   2
   7  -5  14 87.0027 4.54932   1
  -7   5 -16 41.0731 3.63253   1
  -7   5 -18 13.9630 3.26441   1
  -7   5 -20 26.9770 3.80354   1
   7  -5 -20 32.9121 5.28260   2
   5   7 -20 29.0246 4.65920   1
   7  -5 -22 101.601 7.80718   2
   5   7 -22 112.921 6.95048   1
   7  -5 -24 396.611 15.8241   2
   5   7 -24 449.965 14.4493   1
   7  -5 -26 20.8251 6.14381   2
   5   7 -26 16.5441 5.15686   1
   5   7 -28 42.3948 5.98397   1
   7  -5 -28 49.7878 7.54378   2
   7  -5 -30-1.19475 7.28833   2
  -5  -7 -32 0.51673 6.61076   2
   7  -4  -1 173.063 5.00030   2
   4   7   3 372.045 8.51007   1
   7  -4   5 1107.32 23.7627   1
   4   7   5 1064.91 22.3567   1
   7  -4   7 340.388 8.92477   1
   7  -4   9-0.84104 1.84482   1
   7  -4  11 71.0546 3.58685   1
  -4  -7  13 262.345 8.64812   2
  -7   4 -13 254.111 6.99687   2
  -7   4 -15 64.8172 3.52718   2
   7  -4 -17 158.626 7.95814   2
  -7   4 -17 153.154 5.76659   2
   4   7 -19 350.517 11.6171   1
   7  -4 -19 351.713 12.8803   2
   4   7 -21 227.654 9.20349   1
  -7   4 -21 202.607 7.72821   2
   7  -4 -21 193.727 9.97906   2
   7  -4 -23 53.1004 6.70240   2
   4   7 -23 60.6700 5.73651   1
   4   7 -25 11.2688 4.50877   1
   7  -4 -25 12.3308 5.46613   2
   7  -4 -27 28.2392 6.51931   2
   4   7 -27 35.7911 5.74683   1
   7  -4 -29 4.56449 6.70507   2
  -4  -7 -33 55.3990 8.32247   2
   3   7   0 67.4893 2.86015   1
  -7   3  -2 48.8266 1.97622   2
   7  -3  -2 51.6476 2.79465   2
   3   7   2 53.3559 2.28178   1
   3   7   4 137.663 3.62337   1
   7  -3  -4 143.228 4.95106   2
   7  -3   6 1.01041 1.85240   1
   7  -3  -6-0.57994 2.56864   2
   7  -3   8 1.59953 1.84850   1
   7  -3  10 33.5968 2.65011   1
   7  -3 -10 40.7615 3.80287   2
  -3  -7  10 39.0053 3.19913   2
   7  -3  12 570.437 13.8894   1
   7  -3 -12 597.791 15.8074   2
   7  -3 -14 78.1368 5.35105   2
   3   7 -16-1.15853 3.21031   1
   7  -3 -16-0.31067 3.31460   2
   3   7 -18 114.886 6.14683   1
   7  -3 -18 96.3332 6.54200   2
   3   7 -20 48.7330 4.98845   1
   7  -3 -20 39.5849 5.36973   2
  -7   3 -20 39.4627 4.11737   2
  -7   3 -22 16.5033 4.08083   2
   7  -3 -22 10.2611 5.28035   2
   3   7 -22 7.09605 4.46091   1
   7  -3 -24 94.1563 8.14352   2
   3   7 -24 107.295 6.90107   1
   3   7 -26 2.65458 4.16589   1
   7  -3 -26-1.01192 5.94543   2
   3   7 -28 32.3832 5.61657   1
  -3  -7 -32 5.37488 7.00333   2
  -7   2   1 751.450 16.4581   2
   2   7  -1 742.264 16.5225   1
   2   7   1 734.531 16.1953   1
   2   7   3 1322.28 28.5074   1
   2   7  -3 1389.42 29.4331   1
  -2  -7  -3 1398.72 28.5562   1
   7  -2  -3 1352.15 29.4312   2
   2   7  -5 3973.24 81.9433   1
   7  -2  -5 3944.14 82.1127   2
  -2  -7  -5 3924.82 80.4751   1
   7  -2   7 38.2807 2.53214   1
   2   7  -7 42.3172 3.18632   1
  -2  -7  -7 37.0136 1.33326   1
   7  -2  -7 38.4058 3.32519   2
   7  -2   9 622.311 14.3576   1
   7  -2 -11 180.107 7.02065   2
  -2  -7  11 181.367 6.28757   2
   7  -2  11 182.515 5.57043   1
   7  -2 -13 1502.26 33.8204   2
   2   7 -13 1525.17 32.8672   1
   7  -2  13 1468.57 31.4530   1
  -2  -7 -13 1422.06 29.8194   1
   2   7 -15 285.970 9.20759   1
  -2  -7 -15 264.480 6.17455   1
   7  -2 -15 268.898 9.92961   2
   2   7 -17 415.489 12.4885   1
   7  -2 -17 426.445 13.7381   2
  -2  -7 -17 419.894 9.42142   1
   2   7 -19 66.8648 5.19863   1
   7  -2 -19 56.1365 5.86229   2
  -7   2 -21 1.82310 3.82835   2
   7  -2 -21 2.01174 4.83050   2
   2   7 -21-3.58253 4.07728   1
  -7   2 -23 18.1080 4.24444   2
   2   7 -23 15.1769 4.51403   1
   7  -2 -23 11.0404 5.32336   2
   2   7 -25 48.8983 5.42379   1
   7  -2 -25 42.8364 7.05218   2
   2   7 -27 3.33228 4.53565   1
  -2  -7 -31 87.3511 9.32162   2
   1   7   0 1588.44 33.0799   1
  -1  -7   0 1546.34 33.0863   1
   1   7   2 8.26334 1.49012   1
  -1  -7  -2 9.57318 1.51478   1
   1   7  -2 9.31489 2.05368   1
  -7   1   2 10.5601 2.07764   2
   1   7  -4 145.240 4.94105   1
  -1  -7  -4 142.916 3.81641   1
   1   7  -6 715.996 16.4012   1
   7  -1  -6 719.210 16.7091   2
  -1  -7  -6 688.941 14.8745   1
   1   7  -8 139.872 5.15401   1
   7  -1   8 125.195 4.13204   1
  -1  -7  10 103.856 4.41550   2
   7  -1  10 110.240 3.82586   1
   7  -1  12 282.860 7.62056   1
   7  -1 -12 301.989 9.62972   2
   7  -1 -14 40.1429 4.33622   2
   1   7 -14 42.9635 3.82095   1
   7  -1 -16 19.8057 4.02939   2
   1   7 -16 19.9760 3.63012   1
   7  -1 -18 9.10405 4.28592   2
   1   7 -18 15.2555 3.56313   1
   1   7 -20 17.4388 4.08367   1
   7  -1 -20 15.4510 4.57884   2
   1   7 -22 181.954 8.29103   1
   7  -1 -22 174.184 9.63866   2
   1   7 -24 8.05457 4.31908   1
  -7   1 -24 18.8622 4.45245   2
   1   7 -26 29.6887 5.00205   1
  -1  -7 -30-4.76802 6.93006   2
  -1  -7 -32 8.93674 7.36518   2
   0   7   1 12.9100 1.72273   1
   0  -7   1 17.9590 1.80452   1
   0  -7  -1 14.4298 1.80479   1
   0   7  -1 14.0148 1.96711   1
  -7   0   3 776.425 17.4470   2
   0   7  -3 764.079 17.3064   1
   0  -7   3 765.225 17.3138   1
   0  -7  -3 770.781 16.6435   1
   0   7  -5 4677.26 97.0123   1
  -7   0   5 4708.82 97.2861   2
   0  -7  -5 4683.87 95.9528   1
   7   0   7 881.035 19.1550   1
   0   7  -7 877.444 20.0877   1
   7   0   9 7.46822 1.61817   1
   0  -7   9 5.67499 2.10958   2
   0   7  -9 9.31698 2.58155   1
   7   0 -11 541.766 14.5191   2
   7   0  11 536.385 12.4348   1
   0   7 -13 9.54840 2.96385   1
   7   0 -13 3.40742 3.14852   2
   0   7 -15 11.1788 3.11288   1
   7   0 -15 6.67320 3.52536   2
   7   0 -17 368.029 12.6283   2
   0   7 -17 380.185 11.3981   1
   7   0 -19 975.248 26.5767   2
   0   7 -19 1055.99 25.1172   1
   0   7 -21 139.215 7.06556   1
   0   7 -23 5.38470 3.92809   1
  -7   0 -25 64.5975 5.88197   2
   0   7 -25 55.3233 5.46174   1
   0  -7 -29 10.4764 6.29243   2
   0  -7 -31 224.088 13.0006   2
   1  -7   0 1705.12 35.7075   1
  -1   7   0 1681.12 35.7135   1
   1  -7   2 8338.65 165.772   1
   1  -7  -2 8039.01 165.407   1
  -1   7  -2 7928.49 165.784   1
  -1   7  -4 104.687 4.07764   1
   1  -7   4 103.934 4.02465   1
  -7  -1   4 106.494 4.22895   2
   1  -7   6 817.062 18.5508   1
  -7  -1   6 797.482 18.8585   2
  -1   7  -6 814.193 18.5639   1
   7   1   8 1.69564 1.38268   1
  -1   7  -8 1.20836 2.32204   1
   1  -7  10 1362.66 29.6510   2
   7   1  10 1368.21 28.9376   1
  -1   7 -14 90.1387 4.71210   1
  -1   7 -16 1078.82 25.6114   1
  -1   7 -18 151.738 6.73185   1
  -1   7 -20 661.388 17.7185   1
  -1   7 -22 1.87067 3.67669   1
  -1   7 -24 407.931 13.1822   1
  -1   7 -26 3.32725 4.34290   1
  -7  -1 -26 2.68993 4.69160   2
   1  -7 -30 2.74856 6.41224   2
   1  -7 -32 13.3442 7.30434   2
   2  -7  -1 356.470 8.76612   1
  -2   7  -1 365.844 8.98141   1
   2  -7   1 363.362 8.90395   1
   2  -7   3 3793.95 79.6833   1
  -2   7  -3 3896.78 79.7569   1
   2  -7   5 108.753 4.20041   1
  -2   7  -5 108.600 4.19242   1
  -2   7  -7 100.293 4.26019   1
  -7  -2   7 102.126 4.61947   2
   2  -7   7 96.6139 4.25690   1
   7   2   9 2294.81 47.5272   1
  -2   7  -9 2288.64 49.0451   1
   2  -7   9 2301.32 48.1307   2
   7   2  11 642.369 14.1262   1
  -2   7 -13 5.72066 2.64751   1
  -2   7 -15 1404.03 32.0456   1
  -2   7 -17 100.450 5.34509   1
  -2   7 -19 4.22187 3.50844   1
  -2   7 -21 301.115 10.3314   1
  -2   7 -23 351.243 11.6602   1
  -2   7 -25 23.4583 4.57190   1
  -7  -2 -27 233.124 10.6661   2
   2  -7 -29 5.96678 6.02343   2
   2  -7 -31-5.18050 6.74807   2
   3  -7   0 7684.91 157.413   1
   3  -7   2 90.6164 3.72300   1
  -3   7  -4 388.185 9.72943   1
   3  -7   4 374.402 9.66404   1
   3  -7   6 50.1341 3.19072   1
  -3   7  -6 58.3676 3.33046   1
   7   3   8 42.5917 1.82610   1
   3  -7   8 45.9396 2.25591   2
  -7  -3   8 48.7337 3.70049   2
  -3   7  -8 44.5784 3.29081   1
   3  -7   8 45.3083 3.18936   1
   7   3  10 142.057 3.74542   1
  -3   7 -14 53.1070 4.00262   1
  -3   7 -16 312.057 9.79849   1
  -3   7 -18 16.7401 3.59163   1
  -3   7 -20 18.1640 3.74198   1
  -3   7 -22 73.7922 5.37504   1
  -3   7 -24 311.681 11.0555   1
   3  -7 -28 64.7906 7.97013   2
   3  -7 -30 4.55583 6.47672   2
   4  -7   1 3570.00 74.1725   1
   4  -7   3 215.801 6.33357   1
   4  -7   5 133.037 4.81846   1
  -4   7  -5 134.174 4.87967   1
   4  -7   7 64.6992 2.28876   2
   4  -7   7 64.6009 3.61658   1
  -4   7  -7 68.2850 3.57695   1
   7   4   9 268.793 6.05919   1
  -7  -4  11 330.176 10.1192   2
  -4   7 -13 3214.87 68.4455   1
  -4   7 -15 151.227 6.19525   1
  -4   7 -17 3.00158 3.08862   1
  -4   7 -19 55.4170 4.56050   1
  -4   7 -21 124.422 6.44147   1
  -4   7 -23 39.0301 4.68509   1
  -4   7 -25 504.023 15.1600   1
   7   4 -27 2.42247 4.72725   1
   4  -7 -27 2.63318 6.11256   2
   4  -7 -29 25.9068 7.04459   2
   4  -7 -31 23.8610 7.40810   2
   5  -7   2 123.285 4.53753   1
   5  -7   4 2.16001 2.18935   1
   5  -7   6 107.189 4.40990   1
  -5   7  -6 117.470 4.59150   1
  -5   7  -8 98.0062 4.43977   1
  -7  -5  12 765.388 19.4015   2
   5  -7  12 769.239 18.5787   1
  -5   7 -14 3.40955 2.76868   1
  -5   7 -16 54.1062 4.14421   1
  -5   7 -18 2.00699 3.06815   1
  -5   7 -20 113.912 6.14760   1
  -5   7 -22 16.6072 4.02014   1
  -5   7 -24 132.873 7.03079   1
   7   5 -26 2.44999 4.76398   1
   5  -7 -26 5.68705 5.95587   2
   7   5 -28 5.11921 4.99510   1
   5  -7 -28 1.11015 6.39437   2
   5  -7 -30 17.7245 7.55154   2
   6  -7   3 4.11402 2.33237   1
   6  -7   5 1.04303 2.17990   1
  -7  -6  11 169.926 6.76860   2
  -7  -6  13 329.432 10.4092   2
   6  -7  13 332.538 9.65353   1
  -6   7 -13 300.803 9.47374   1
  -6   7 -15 1.79346 2.85171   1
  -6   7 -17 1.50436 2.97248   1
  -6   7 -19 161.522 7.06875   1
  -6   7 -21 43.7841 4.51277   1
  -6   7 -23 68.2882 5.42434   1
   6  -7 -25 0.50692 5.66026   2
   7   6 -25 10.9329 4.70477   1
   6  -7 -27 16.3859 6.64955   2
   7   6 -27-1.11141 5.07040   1
   7   6 -29 3.06972 5.18474   1
   6  -7 -29 5.26130 6.50841   2
   6  -7 -31 3.09494 6.96565   2
   7  -7   4-1.21649 2.32437   1
  -7  -7  12 342.240 10.4942   2
   7  -7  12 323.889 9.72223   1
  -7   7 -14-0.19629 2.61751   1
  -7  -7  14-2.03869 2.92803   2
   7  -7  14 0.18892 2.76059   1
  -7   7 -16 364.156 11.0086   1
  -7   7 -18 801.249 20.2671   1
  -7   7 -20 44.9825 4.46076   1
  -7   7 -22 122.111 6.47997   1
   7  -7 -24 208.476 10.8926   2
   7   7 -24 182.503 9.05561   1
   7   7 -26 7.87790 4.86827   1
   7  -7 -26-3.75643 5.57113   2
   7  -7 -28 10.9511 6.46906   2
   7   7 -28-0.39200 5.04651   1
   7  -7 -30 9.19183 6.97107   2
   8  -7   3 963.291 20.2437   2
   7   8   7 3.11479 0.99822   1
   8  -7  11 62.2032 3.79743   1
  -7  -8  11 60.6133 4.39614   2
   8  -7  13 7.22856 2.54237   1
  -7  -8  13 11.2583 3.35969   2
   8  -7  15 41.8054 3.79629   1
   8  -7 -21 73.0022 6.64058   2
   7   8 -23 93.5165 6.91841   1
   8  -7 -23 85.5202 7.71144   2
   7   8 -25-1.89286 4.93212   1
   8  -7 -25 4.21416 5.50253   2
   7   8 -27-1.19010 4.90549   1
   8  -7 -27-4.53343 6.01028   2
   7   8 -29 79.2151 7.61141   1
   8  -7 -29 92.0182 9.69477   2
   8  -6   2 94.9020 2.85453   2
   6   8   6 32.6892 1.57524   1
   8  -6   6 34.2591 2.96035   1
  -6  -8  12 2.18624 2.88211   2
   8  -6  12 0.82572 2.29224   1
   8  -6  14 217.212 7.39031   1
  -6  -8  14 204.463 7.89637   2
   8  -6 -20 12.9694 4.63954   2
   8  -6 -22 388.383 15.1190   2
   6   8 -22 406.366 13.6388   1
   8  -6 -24 12.9541 5.63170   2
   6   8 -24 19.6515 4.94463   1
   8  -6 -26 65.6801 7.60101   2
   6   8 -26 45.6609 5.95017   1
   6   8 -28 39.1994 6.08266   1
   8  -6 -28 34.1606 7.38465   2
   8  -6 -30 50.6326 8.63130   2
   8  -5  -1 19.5850 2.04334   2
   8  -5   1 22.2742 1.56222   2
   5   8   5 206.308 5.03152   1
   8  -5   7 19.5959 2.59482   1
  -8   5 -13 59.3495 2.66296   2
  -5  -8  13 55.1741 4.33500   2
  -8   5 -15 339.214 8.79739   2
   8  -5  15 338.856 9.89728   1
   8  -5 -17 330.241 12.1288   2
   8  -5 -19 31.6944 5.06978   2
   5   8 -19 40.4673 4.88093   1
   5   8 -21 429.434 13.7394   1
   8  -5 -21 394.153 14.8289   2
   5   8 -23 27.6761 4.97038   1
   8  -5 -23 17.9370 5.83050   2
   5   8 -25 9.61404 4.77997   1
   8  -5 -25 12.2867 5.97538   2
   5   8 -27 16.0561 5.30656   1
   8  -5 -27 28.1378 6.80479   2
   8  -5 -29 88.6701 9.74053   2
   5   8 -29 90.6594 7.84622   1
   4   8   2 14.9287 1.75868   1
   8  -4  -2 13.3198 2.16151   2
   8  -4  -4 35.9575 2.93679   2
   4   8   4 44.8010 1.92896   1
   8  -4  -6 1.40433 2.53879   2
   4   8   6 1.36060 0.93765   1
   8  -4   6 0.23924 2.11251   1
   8  -4   8 20.4512 2.56950   1
   8  -4  10 19.9580 2.55149   1
   8  -4 -12 3.78661 3.07389   2
  -8   4 -14 69.5969 3.32354   2
   8  -4 -14 73.7882 5.16499   2
  -8   4 -16 118.235 4.75636   2
   8  -4 -16 125.560 6.93732   2
   4   8 -16 125.203 6.34588   1
   8  -4 -18 201.049 9.33165   2
   4   8 -18 209.420 8.48035   1
   8  -4 -20 205.977 9.79684   2
   4   8 -20 209.475 8.86372   1
   4   8 -22 73.2600 6.16607   1
   8  -4 -22 67.0729 6.99711   2
   4   8 -24 6.36907 4.49082   1
   8  -4 -24 14.0734 5.78834   2
   4   8 -26 6.78203 4.71607   1
   8  -4 -26 4.72807 5.60619   2
   4   8 -28 7.03529 5.07719   1
   8  -4 -28 3.38400 6.48123   2
  -4  -8 -32 0.54148 6.43985   2
   3   8  -1 152.616 4.82050   1
  -8   3  -1 156.223 4.32963   2
   3   8   1 147.928 4.47427   1
   8  -3  -3 2880.77 60.8358   2
   3   8   3 2889.25 59.9067   1
   3   8  -3 2951.87 60.8876   1
   8  -3  -5 656.454 15.8584   2
   3   8   5 659.814 14.1371   1
   8  -3   7 15.4502 2.22850   1
   8  -3   9 19.3146 2.32107   1
   8  -3  11 1888.78 40.8923   1
   8  -3 -11 1950.51 42.8277   2
   3   8 -13 1276.55 29.2328   1
   8  -3 -13 1224.65 29.9637   2
   3   8 -15 975.149 23.6306   1
   8  -3 -15 942.561 24.4657   2
   3   8 -17 29.3620 4.16456   1
   8  -3 -17 25.0929 4.39110   2
   3   8 -19 335.920 11.1092   1
   8  -3 -19 298.727 12.0482   2
   3   8 -21 406.421 13.1966   1
   8  -3 -21 407.831 14.9173   2
  -8   3 -21 401.618 11.9377   2
   3   8 -23 39.0562 5.31955   1
   8  -3 -23 36.2537 6.28141   2
   3   8 -25-4.74025 4.83730   1
   8  -3 -25 0.49885 5.27512   2
   3   8 -27 18.8280 5.26981   1
   2   8   0 79.3716 3.22235   1
  -8   2   0 79.2548 3.09370   2
  -8   2   2 3.41778 1.94444   2
   2   8  -2 2.60688 1.97405   1
   2   8   2 2.76490 1.53789   1
   8  -2  -4 536.062 12.9839   2
  -2  -8  -4 528.910 11.7802   1
   2   8  -4 540.637 12.9487   1
   2   8   4 530.226 11.7495   1
   8  -2  -6 1468.05 32.6882   2
   2   8  -6 1520.80 32.4922   1
  -2  -8  -6 1473.64 30.7546   1
   8  -2   8 21.4397 2.18911   1
  -2  -8  -8 21.5711 1.11919   1
   8  -2  10 3833.81 79.0587   1
  -2  -8  10 3780.13 79.7158   2
   8  -2 -10 3784.80 80.8190   2
   2   8 -12 1617.20 35.6957   1
   8  -2 -12 1552.00 36.3321   2
   8  -2  12 1581.81 34.1859   1
   8  -2  14 1377.56 29.8261   1
   2   8 -14 1363.08 31.3736   1
   8  -2 -14 1314.26 32.2628   2
   8  -2 -16 358.727 11.9098   2
   2   8 -16 379.673 11.1070   1
  -2  -8 -16 336.279 7.46600   1
   8  -2 -18 38.8761 5.01127   2
   2   8 -18 29.7843 4.24179   1
   8  -2 -20 555.943 17.9360   2
   2   8 -20 590.892 16.5381   1
   2   8 -22 1966.30 46.1244   1
  -8   2 -22 2071.01 45.0141   2
   8  -2 -22 1949.77 48.1156   2
   2   8 -24 248.589 10.1685   1
   8  -2 -24 262.180 12.3096   2
   2   8 -26 4.07302 4.56946   1
   2   8 -28 57.3590 6.29980   1
  -2  -8 -32 29.7801 7.73993   2
  -1  -8   1 49.1733 2.52944   1
   1   8  -1 45.8250 2.68211   1
  -1  -8  -1 44.7986 2.47818   1
   1   8   1 45.3025 2.45863   1
   1   8  -3 727.376 16.6585   1
  -1  -8  -3 722.165 15.8682   1
  -8   1   3 730.351 16.7280   2
   1   8   3 728.784 15.8723   1
   1   8  -5 53.3848 3.27864   1
  -1  -8  -5 56.9376 2.19955   1
   8  -1  -7 1.61990 2.64561   2
   1   8  -7 4.77310 2.52161   1
  -1  -8  -7-0.22122 1.08089   1
   8  -1   9 3.99593 1.78922   1
  -1  -8  11 115.488 4.83692   2
   8  -1  11 118.629 4.15288   1
   8  -1 -11 110.166 5.72323   2
   8  -1 -13 273.647 9.53131   2
   1   8 -13 275.315 8.88687   1
   8  -1  13 266.008 7.41950   1
   8  -1 -15 246.598 9.35388   2
   1   8 -15 234.528 8.42661   1
   1   8 -17 4.58572 3.26112   1
   8  -1 -17-0.32932 3.69627   2
   1   8 -19 16.0599 3.89449   1
   8  -1 -19 12.5039 4.58688   2
   1   8 -21 17.8137 4.44353   1
   8  -1 -21 11.0346 4.89279   2
  -8   1 -23 7.48783 4.06758   2
   1   8 -23 6.67497 4.07893   1
   1   8 -25 10.3132 4.55542   1
   1   8 -27 6.07505 4.49367   1
  -1  -8 -31-6.12754 7.25839   2
   0   8   0 13.1347 1.94304   1
   0  -8   0 14.1151 1.99383   1
   0   8   2 85.9132 3.16841   1
   0  -8  -2 81.3613 3.11952   1
   0   8  -2 82.3989 3.52289   1
   0  -8   2 84.3990 3.46400   1
   0  -8   4 11.9893 2.35865   1
   0   8  -4 16.2269 2.54027   1
  -8   0   4 14.8619 2.58507   2
   0  -8  -4 14.5818 1.66975   1
  -8   0   6 1096.59 24.5834   2
   0   8  -6 1052.89 24.1535   1
   0  -8  -6 1085.10 22.9263   1
   8   0   8 62.4606 2.80444   1
   8   0  10 128.485 4.18909   1
   0  -8  10 136.106 4.85055   2
   0   8 -12 228.051 7.84375   1
   8   0  12 238.319 6.40210   1
   8   0 -12 236.599 8.47545   2
   0   8 -14 27.5473 3.51623   1
   8   0 -14 19.2464 3.64614   2
   0   8 -16 14.9897 3.34587   1
   8   0 -16 11.9653 3.86988   2
   0   8 -18 386.552 11.9553   1
   0   8 -20 10.1690 3.79053   1
   0   8 -22 92.2437 6.44207   1
   0   8 -24 87.7922 6.47040   1
   0   8 -26 4.83953 4.13725   1
   0  -8 -30 94.8867 9.12333   2
   0  -8 -32 2.90478 6.89311   2
   1  -8  -1 1649.23 35.5260   1
   1  -8   1 1681.99 35.7228   1
  -1   8  -1 1709.74 35.7500   1
  -1   8  -3 45.4304 2.96740   1
   1  -8   3 47.7399 2.98643   1
   1  -8  -3 49.3097 2.43698   1
  -1   8  -5 144.046 5.06903   1
   1  -8   5 138.855 4.98394   1
  -8  -1   5 143.066 5.26942   2
  -1   8  -7 165.121 5.69220   1
  -8  -1   7 156.107 6.01884   2
   1  -8   9 85.5569 3.53177   2
   8   1   9 79.4854 3.07054   1
   1  -8  11 430.154 10.9502   2
   8   1  11 433.907 10.1661   1
   8   1  13 791.271 17.6493   1
  -1   8 -13 800.233 19.5177   1
  -1   8 -15 1.70444 2.91034   1
  -1   8 -17 5.84318 3.09526   1
  -1   8 -19 178.736 7.69949   1
  -1   8 -21 4.35556 3.88349   1
  -1   8 -23 428.558 13.6569   1
  -1   8 -25-1.23727 4.21743   1
  -1   8 -27 116.583 7.48891   1
   1  -8 -31 60.4277 8.83275   2
   2  -8   0 370.163 9.17937   1
   2  -8   2 3210.49 68.3692   1
  -2   8  -2 3352.73 68.4057   1
   2  -8  -2 3282.20 68.0686   1
   2  -8   4 7.16696 2.22921   1
  -2   8  -4 4.43936 2.17897   1
  -8  -2   6 8.11273 2.69659   2
  -2   8  -6 14.2421 2.51801   1
   2  -8   6 10.4994 2.50609   1
   2  -8  10 1716.85 36.9521   2
   8   2  10 1744.81 36.3067   1
   8   2  12 3.41360 1.41426   1
  -2   8 -12 0.18193 2.80582   1
  -2   8 -14 162.485 6.52808   1
  -2   8 -16 277.930 9.26309   1
  -2   8 -18 315.076 10.3468   1
  -2   8 -20 189.188 7.93664   1
  -2   8 -22 125.845 6.84831   1
  -2   8 -24 47.2009 5.48272   1
  -2   8 -26-2.82421 4.23213   1
   2  -8 -30 43.3771 7.95649   2
   3  -8   1 1061.42 23.2474   1
   3  -8  -1 1049.38 23.1244   1
   3  -8   3 1161.11 25.1207   1
  -3   8  -3 1114.95 25.1132   1
   3  -8   5 133.622 4.93485   1
  -3   8  -5 128.741 4.86515   1
  -3   8  -7 24.5226 2.89898   1
  -8  -3   7 29.9996 3.32260   2
   8   3   9 46.3667 2.01988   1
   3  -8   9 49.8934 2.51313   2
   8   3  11 21.2447 1.51174   1
  -3   8 -13 933.853 22.3167   1
  -3   8 -15 465.303 12.9940   1
  -3   8 -17 76.1786 4.83461   1
  -3   8 -19-1.98082 3.51401   1
  -3   8 -21 5.06570 3.68890   1
  -3   8 -23 2.27861 3.98785   1
  -3   8 -25 57.5805 5.63139   1
   3  -8 -29 3.95018 6.41781   2
   3  -8 -31 11.9306 6.94505   2
   4  -8   0 1948.79 41.4306   1
   4  -8   2 312.575 8.40436   1
   4  -8   4 445.895 11.4890   1
  -4   8  -4 476.210 11.6289   1
   4  -8   6 493.307 12.3034   1
  -4   8  -6 486.017 12.3159   1
   4  -8   8 795.382 17.2096   2
  -8  -4  10 29.7898 3.54233   2
   8   4  10 31.8226 1.55163   1
  -4   8 -12 20.8897 3.41923   1
  -4   8 -14 41.5564 3.66070   1
  -4   8 -16 583.500 15.6221   1
  -4   8 -18 14.4331 3.53432   1
  -4   8 -20 272.027 9.74139   1
  -4   8 -22 6.02314 3.84801   1
  -4   8 -24 8.70907 4.39666   1
   8   4 -28 29.9700 5.91287   1
   4  -8 -28 25.0204 7.26601   2
   4  -8 -30 34.2911 7.86970   2
   5  -8   1 2027.41 43.2317   1
   5  -8   3 18.2351 2.45096   1
   5  -8   5 4054.86 84.5985   1
   5  -8   7 47.0654 1.82185   2
   8   5   9 3674.91 75.1068   1
  -8  -5  11 5909.96 123.909   2
   5  -8  11 5894.44 123.052   1
  -5   8 -11 5946.05 123.188   1
  -5   8 -13 23.8557 3.23961   1
  -5   8 -15 37.0626 3.78693   1
  -5   8 -17 1096.05 26.2870   1
  -5   8 -19 8.09831 3.65124   1
  -5   8 -21 135.856 6.97870   1
  -5   8 -23 255.729 9.74007   1
  -5   8 -25 193.961 8.79028   1
   5  -8 -27 215.956 12.1979   2
   8   5 -27 202.233 10.1750   1
   5  -8 -29 2.91521 6.54367   2
   5  -8 -31 52.5105 8.87486   2
   6  -8   2 1038.73 23.3974   1
   6  -8   4 5.23951 2.46334   1
  -8  -6  10 90.9909 5.00076   2
   6  -8  10 80.3283 4.39489   1
  -8  -6  12 166.454 7.10339   2
  -6   8 -12 174.035 6.61821   1
   6  -8  12 177.979 6.62366   1
  -6   8 -14 93.6882 4.99039   1
  -6   8 -16 541.181 14.8398   1
  -6   8 -18 656.441 17.4584   1
  -6   8 -20 110.731 6.12617   1
  -6   8 -22 3.52434 3.78960   1
  -6   8 -24 13.2120 4.49902   1
   6  -8 -26 2.68342 5.77659   2
   8   6 -26-4.10994 5.18580   1
   6  -8 -28 9.18950 6.27278   2
   8   6 -28 5.85390 5.28431   1
   6  -8 -30-1.83611 6.25366   2
   7  -8   9 1690.03 37.2437   1
  -8  -7  11 173.556 7.09959   2
   7  -8  11 177.668 6.49327   1
   7  -8  13 70.3087 4.32689   1
  -8  -7  13 67.9756 4.88062   2
  -7   8 -13 83.6266 4.59307   1
  -7   8 -15 3.49355 2.96708   1
  -7   8 -17 111.519 5.92907   1
  -7   8 -19 642.039 17.4024   1
  -7   8 -21 58.6291 5.01618   1
  -7   8 -23 63.6657 5.53206   1
   8   7 -25 53.5117 6.33512   1
   7  -8 -25 59.9514 7.37483   2
   7  -8 -27 0.56519 6.17290   2
   8   7 -27 12.6604 5.27779   1
   7  -8 -29 35.0332 7.71689   2
   8   7 -29 39.0299 6.59043   1
   8  -8   8 10.6055 2.71584   1
   8  -8  10 4.31737 2.71967   1
  -8  -8  12 160.106 6.92619   2
   8  -8  12 150.078 6.14056   1
  -8  -8  14 271.036 9.75025   2
   8  -8  14 276.268 8.95116   1
   8   8 -24 17.4635 5.34000   1
   8  -8 -24 8.75559 5.50149   2
   8  -8 -26 48.3587 7.51725   2
   8   8 -26 38.4047 6.13213   1
   8   8 -28-4.58185 5.84157   1
   8  -8 -28 2.97975 6.33947   2
   8  -8 -30 19.6028 7.53223   2
   8   8 -30 21.4157 6.18333   1
   9  -8   3 11.9173 1.34788   2
   9  -8   7 37.3453 3.32251   1
   9  -8   9 116.594 5.13725   1
   9  -8  11 113.451 5.28423   1
  -8  -9  13 23.0762 3.54192   2
   9  -8  13 23.6951 3.33312   1
  -8  -9  15 13.5366 3.82156   2
   9  -8  15 13.9054 3.20691   1
   9  -8 -21 10.1835 4.73410   2
   9  -8 -23 10.0845 5.10938   2
   8   9 -23 17.1529 5.06150   1
   9  -8 -25-4.36486 5.88967   2
   8   9 -25 2.01538 5.13552   1
   8   9 -27-3.79488 5.50430   1
   9  -8 -27 3.51423 6.37706   2
   8   9 -29 64.3325 7.65688   1
   9  -8 -29 54.3510 8.93433   2
   9  -7   2 124.412 3.60230   2
   7   9   6 12.6360 1.40820   1
   7   9   8 281.581 6.15929   1
   9  -7  10 29.9151 2.98810   1
  -7  -9  12 4.49465 3.08863   2
   9  -7  12 1.99413 2.41354   1
  -7  -9  14 5.74773 3.21361   2
   9  -7  14 10.5940 2.91208   1
   9  -7  16 242.027 8.42850   1
   9  -7 -20 5.66399 4.52441   2
   9  -7 -22 61.1601 6.73166   2
   7   9 -22 62.0028 6.19113   1
   9  -7 -24 2.58278 5.36388   2
   7   9 -24 9.14816 4.89813   1
   9  -7 -26 11.1425 5.87483   2
   7   9 -26 3.60870 4.91597   1
   9  -7 -28 15.5365 6.65900   2
   7   9 -28 14.1427 5.82116   1
   9  -7 -30 69.4483 9.59622   2
   7   9 -30 65.7932 7.73181   1
   9  -6  -1 332.486 8.69817   2
   9  -6   1 349.001 8.21768   2
   6   9   5 592.962 13.0733   1
   6   9   7 2.31436 0.93680   1
   9  -6  11 216.572 7.15405   1
  -6  -9  13 151.887 6.61288   2
   9  -6  13 149.682 5.86749   1
   9  -6  15 5.29160 2.93371   1
  -6  -9  15 8.88497 3.57848   2
   9  -6 -17 394.729 13.6170   2
   6   9 -19 2.21029 3.83531   1
   9  -6 -19 3.26285 4.05871   2
   9  -6 -21 49.7126 6.17297   2
   6   9 -21 46.9437 5.46248   1
   9  -6 -23 40.5791 6.12502   2
   6   9 -23 29.8575 5.27777   1
   9  -6 -25 120.439 9.17271   2
   6   9 -25 118.167 7.83087   1
   6   9 -27 12.7292 5.61021   1
   9  -6 -27 4.56623 6.23486   2
   6   9 -29 135.046 9.29480   1
   9  -6 -29 159.303 11.3371   2
   9  -5   0 3133.60 65.0176   2
   5   9   2 7.84827 1.81932   1
   9  -5  -2 7.09630 2.08268   2
   5   9   4 502.309 11.3856   1
   9  -5  -4 510.433 12.6966   2
   9  -5   6 12.2750 2.56281   1
   5   9   6 10.2843 1.20121   1
  -9   5 -12 551.547 12.1649   2
  -5  -9  12 538.248 14.7513   2
   9  -5 -14 195.907 8.43764   2
  -5  -9  14 195.541 7.49979   2
  -9   5 -14 180.270 5.20142   2
   9  -5  14 176.153 6.45453   1
  -9   5 -16 17.4862 2.30477   2
   9  -5 -16 19.8416 4.03647   2
   9  -5 -18 171.568 9.01809   2
   5   9 -18 182.783 8.30620   1
   5   9 -20 4.11903 3.94427   1
   9  -5 -20 2.52817 4.56209   2
   5   9 -22 168.230 8.44689   1
   9  -5 -22 155.749 9.50342   2
   5   9 -24 17.6226 4.98227   1
   9  -5 -24 24.1636 6.09982   2
   5   9 -26 98.3559 7.58584   1
   9  -5 -26 100.577 9.08220   2
   5   9 -28 12.2708 5.48376   1
   9  -5 -28 21.0316 6.93872   2
   4   9   1 55.9589 2.86325   1
   4   9  -1 66.3118 3.31657   1
   4   9   3 193.226 5.18780   1
   9  -4  -3 185.451 5.94552   2
   4   9   5 7.23582 1.37230   1
  -9   4  -5 7.07437 0.93039   2
   9  -4  -5 3.58385 2.69974   2
   9  -4   7 98.1861 4.13885   1
   9  -4  -9 155.630 6.40426   2
   9  -4   9 147.445 5.32103   1
   9  -4 -11 166.805 7.06064   2
  -4  -9  13 720.092 17.8459   2
   9  -4 -13 675.995 18.7077   2
   4   9 -15 300.718 10.0749   1
   9  -4  15 292.202 8.81616   1
   9  -4 -15 298.573 10.8409   2
  -9   4 -15 294.745 7.99522   2
   4   9 -17 5.77752 3.60141   1
  -9   4 -17 7.97720 2.55607   2
   9  -4 -17 6.74135 3.89853   2
   4   9 -19 26.4353 4.66944   1
   9  -4 -19 26.9282 4.79602   2
   4   9 -21 22.9891 4.84017   1
   9  -4 -21 30.9802 5.58500   2
   4   9 -23 7.46304 4.45448   1
   9  -4 -23-6.66351 5.37018   2
   4   9 -25 9.75370 4.68954   1
   9  -4 -25 2.06705 5.59589   2
   4   9 -27 10.8844 5.06781   1
   9  -4 -27 15.0356 6.10279   2
   4   9 -29 94.2901 8.05388   1
   3   9   0 40.1459 2.63233   1
  -9   3   0 41.0989 2.47885   2
   3   9  -2 1.46191 2.17451   1
  -9   3  -2 2.34824 1.44858   2
   3   9   2 1.09108 1.64479   1
   9  -3  -4 423.677 11.0200   2
   3   9   4 428.379 9.76331   1
   3   9  -4 426.782 10.9600   1
   9  -3  -6 376.687 10.4704   2
   9  -3   8 0.12095 1.98277   1
   3   9 -10 1311.51 29.8526   1
   9  -3  10 1306.70 28.7029   1
   9  -3 -10 1300.55 30.3326   2
   3   9 -12 526.709 14.1153   1
   9  -3 -12 497.791 14.5650   2
   3   9 -14 446.986 12.9474   1
  -3  -9  14 431.667 12.4502   2
   9  -3 -14 435.466 13.6717   2
   9  -3 -16 47.5574 4.83471   2
   3   9 -16 38.6724 4.35812   1
   9  -3 -18 613.536 18.6300   2
   3   9 -18 637.753 17.5261   1
   9  -3 -20 297.681 12.2340   2
   3   9 -20 318.675 11.3013   1
   9  -3 -22 762.562 22.5974   2
   3   9 -22 727.560 20.6041   1
   3   9 -24 57.2935 5.74537   1
   9  -3 -24 54.6053 6.92221   2
   3   9 -26 3.96849 4.65402   1
   3   9 -28 91.7728 7.50023   1
  -9   2   1 82.9295 3.50616   2
   2   9  -1 83.8848 3.60566   1
   2   9   1 84.6020 3.34479   1
   2   9  -3 2953.48 60.7414   1
   2   9   3 2860.38 59.8547   1
  -2  -9  -3 2885.65 59.8984   1
  -2  -9  -5 306.100 7.22457   1
   2   9  -5 297.123 8.51849   1
  -2  -9  -7 981.692 20.6986   1
   9  -2  -9 184.662 7.03304   2
  -2  -9  -9 183.571 4.32734   1
   9  -2   9 180.170 5.68443   1
   9  -2 -11 4077.42 88.1871   2
   9  -2  11 4174.59 86.1347   1
   2   9 -11 4156.14 87.5653   1
   9  -2 -13 2575.90 58.8095   2
   9  -2  13 2682.00 56.3829   1
   2   9 -13 2732.57 58.1661   1
   9  -2 -15 1407.27 34.0801   2
   2   9 -15 1438.91 33.2418   1
   2   9 -17 2.60300 3.51726   1
   9  -2 -17 3.44549 3.91864   2
   9  -2 -19 94.1671 6.97695   2
   2   9 -19 95.4524 6.09353   1
   9  -2 -21 364.297 14.0694   2
   2   9 -21 373.710 12.6949   1
   2   9 -23 40.4819 5.54783   1
   2   9 -25 38.9058 5.23161   1
   2   9 -27 98.8672 7.43925   1
  -1  -9   0 651.246 14.9186   1
   1   9   0 650.782 14.8625   1
  -1  -9  -2 41.7824 2.46722   1
   1   9   2 49.6957 2.49421   1
   1   9  -2 49.3248 2.97651   1
  -9   1   2 42.2209 2.98200   2
  -9   1   4 428.041 11.0415   2
   1   9  -4 423.666 10.9072   1
  -1  -9  -4 431.422 9.93946   1
   1   9  -6 16.0869 2.71797   1
  -1  -9  -6 15.9066 1.49328   1
   9  -1   8 2.45654 1.86032   1
  -1  -9  -8 2.85714 1.22817   1
   9  -1  10 395.120 9.78984   1
   9  -1 -10 398.468 11.5592   2
  -1  -9 -10 388.602 8.71432   1
   1   9 -10 385.085 10.9657   1
   1   9 -12 94.5043 4.86304   1
   9  -1  12 91.2327 3.74738   1
   9  -1 -12 83.3327 5.38032   2
  -1  -9  12 87.3071 4.40115   2
   9  -1 -14 225.815 8.82321   2
   9  -1  14 229.970 6.66550   1
   1   9 -14 212.946 7.96901   1
   1   9 -16 58.8997 4.63481   1
   9  -1 -16 65.9583 5.43435   2
   1   9 -18 257.606 9.26581   1
   9  -1 -18 237.563 10.0762   2
   1   9 -20 289.333 10.3180   1
   1   9 -22 353.858 12.4003   1
   1   9 -24 52.2485 5.63401   1
   1   9 -26 14.4743 4.84196   1
   1   9 -28 10.8772 4.90347   1
   0   9   1 236.358 6.46677   1
   0   9  -1 241.153 6.71909   1
   0  -9  -1 232.231 6.45953   1
   0  -9   1 251.296 6.66922   1
   0  -9  -3 887.765 19.3787   1
   0   9  -3 883.283 20.0388   1
   0  -9   3 894.318 20.0831   1
  -9   0   3 882.691 20.1740   2
   0  -9  -5 18.9663 1.74880   1
  -9   0   5 21.0642 3.01591   2
   0   9  -5 20.5578 2.67406   1
   0  -9  -7 10.5201 1.55894   1
   9   0   9 244.655 6.59416   1
   9   0  11 22.1867 2.10372   1
   0  -9  11 21.2233 2.63505   2
   0   9 -11 19.6616 3.15235   1
   9   0  13 319.577 8.31610   1
   0   9 -13 317.798 9.97532   1
   0   9 -15 321.079 10.2166   1
   0   9 -17 36.8606 4.26983   1
   0   9 -19 76.7355 5.44128   1
   0   9 -21 390.760 12.8396   1
   0   9 -23 64.5307 5.63532   1
   0   9 -25 2.96927 4.31569   1
   0   9 -27 8.68940 4.70784   1
   0  -9 -31 36.5026 7.77616   2
   1  -9   0 129.378 4.44171   1
  -1   9   0 139.625 4.57950   1
   1  -9  -2 198.633 5.76624   1
   1  -9   2 210.653 6.09283   1
  -1   9  -2 204.632 6.16763   1
   1  -9  -4 2106.93 44.3532   1
   1  -9   4 2123.09 45.1563   1
  -1   9  -4 2124.90 45.1491   1
  -1   9  -6 231.819 7.05452   1
  -9  -1   6 233.705 7.45879   2
   1  -9  -6 222.670 6.02303   1
   9   1  10 23.6098 1.94698   1
   1  -9  10 25.2001 2.56780   2
  -1   9 -12 694.005 17.5196   1
   9   1  12 704.193 15.6861   1
   1  -9  12 688.113 16.4949   2
  -1   9 -14 132.444 5.96639   1
  -1   9 -16 184.105 7.55751   1
  -1   9 -18 137.117 6.71110   1
  -1   9 -20 8.30503 3.99085   1
  -1   9 -22 189.468 8.46898   1
  -1   9 -24 272.407 10.7302   1
  -1   9 -26 28.4598 5.17307   1
  -2   9  -1 14.3983 2.33932   1
   2  -9  -1 17.6846 2.17604   1
   2  -9   1 20.1718 2.18520   1
   2  -9  -3 657.652 14.6443   1
   2  -9   3 613.942 15.0796   1
  -2   9  -3 638.295 15.1022   1
   2  -9   5 26.5082 2.94849   1
  -2   9  -5 27.8167 2.97917   1
   9   2   9 59.1249 2.60756   1
   2  -9  11 252.231 7.20150   2
   9   2  11 255.428 6.49477   1
  -2   9 -11 267.032 8.35319   1
   9   2  13 83.9157 3.14868   1
  -2   9 -13 83.5100 4.77749   1
  -2   9 -15 105.805 5.57601   1
  -2   9 -17 22.8926 3.82582   1
  -2   9 -19 72.1914 5.40068   1
  -2   9 -21 81.7401 5.70940   1
  -2   9 -23 11.8391 4.40012   1
  -2   9 -25 12.6271 4.70801   1
  -2   9 -27 5.03328 4.64202   1
   2  -9 -31 19.1447 7.52088   2
   3  -9   0-0.56417 1.75705   1
   3  -9   2 1983.28 42.4277   1
   3  -9  -2 2005.90 42.1884   1
  -3   9  -2 1972.02 42.4425   1
   3  -9   4 126.523 4.83818   1
  -3   9  -4 122.074 4.81686   1
  -3   9  -6 500.592 12.6806   1
   3  -9  10 804.821 17.9974   2
  -9  -3  10 811.647 20.0314   2
   9   3  10 803.943 17.4394   1
  -3   9 -12 400.903 11.3742   1
   9   3  12 392.044 9.10469   1
  -3   9 -14 17.3892 3.17630   1
  -3   9 -16 428.179 12.6118   1
  -3   9 -18 1046.44 25.6643   1
  -3   9 -20 101.918 6.16296   1
  -3   9 -22 22.4582 4.45007   1
  -3   9 -24 192.515 8.83073   1
  -3   9 -26 3.59010 4.41815   1
   3  -9 -30 14.2271 7.08949   2
   4  -9   1 768.653 17.8385   1
   4  -9  -1 783.677 17.8218   1
   4  -9   3 67.4322 3.64366   1
  -4   9  -5 537.772 13.4282   1
  -9  -4   9 2285.57 50.3038   2
   4  -9   9 2314.43 48.0132   2
   4  -9   9 2294.99 49.6586   1
  -4   9 -11 2440.31 51.8967   1
  -9  -4  11 2409.65 52.5676   2
   9   4  11 2380.30 49.3614   1
   4  -9  11 2369.17 51.7565   1
  -4   9 -13 26.5250 3.49180   1
  -4   9 -15 1.79050 2.75548   1
  -4   9 -17 179.882 7.47929   1
  -4   9 -19 85.6634 5.72219   1
  -4   9 -21 100.200 6.28214   1
  -4   9 -23 29.8896 4.93116   1
  -4   9 -25 139.547 7.75026   1
   4  -9 -29 11.1121 6.56754   2
   4  -9 -31 10.5135 7.59934   2
   5  -9   0 3601.71 75.2943   1
   5  -9   2 1285.37 28.4212   1
   5  -9   8 319.895 7.44370   2
  -9  -5  10 593.974 16.0070   2
   5  -9  10 594.783 15.4054   1
  -5   9 -10 606.295 15.4870   1
   9   5  10 612.293 13.0473   1
  -5   9 -12 1697.12 38.1268   1
  -9  -5  12 1721.19 38.9472   2
   5  -9  12 1700.15 38.0817   1
  -5   9 -14 332.260 10.2407   1
  -5   9 -16 192.609 7.63081   1
  -5   9 -18 86.5875 5.64685   1
  -5   9 -20 59.5673 5.13472   1
  -5   9 -22 160.841 7.71201   1
  -5   9 -24 331.243 11.7787   1
  -5   9 -26 7.97342 4.64105   1
   9   5 -28 7.02190 5.49044   1
   5  -9 -28 1.72833 6.44902   2
   5  -9 -30 70.3353 8.92383   2
   6  -9   1 403.951 10.6436   1
   6  -9   9 168.072 6.33145   1
  -6   9  -9 165.909 6.35564   1
  -9  -6  11 174.406 7.32945   2
  -6   9 -11 177.437 6.78116   1
   6  -9  11 176.448 6.73488   1
  -6   9 -13 11.4269 3.10023   1
  -9  -6  13 10.6011 3.53455   2
   6  -9  13 11.1471 3.06714   1
  -6   9 -15 231.312 8.39468   1
  -6   9 -17 4.16340 3.32811   1
  -6   9 -19 44.0396 4.58514   1
  -6   9 -21 13.9526 4.00959   1
  -6   9 -23 68.5776 5.70919   1
  -6   9 -25 1.86547 4.84828   1
   6  -9 -27 60.5815 8.31120   2
   9   6 -27 67.5573 7.34573   1
   6  -9 -29 2.41262 6.45420   2
   9   6 -29 1.23153 5.54628   1
   7  -9   8 5.05302 2.53200   1
   7  -9  10 465.682 12.5721   1
   7  -9  12 119.471 5.73288   1
  -9  -7  12 120.009 6.18115   2
   7  -9  14 152.579 6.61410   1
  -9  -7  14 163.603 7.55873   2
  -7   9 -14 159.024 6.74105   1
  -7   9 -16 106.555 5.87994   1
  -7   9 -18 81.0215 5.55924   1
  -7   9 -20 154.949 7.39906   1
  -7   9 -22 2.60500 3.98943   1
   7  -9 -26 11.6785 6.02164   2
   9   7 -26 1.59687 5.40488   1
   9   7 -28 42.9159 6.68709   1
   7  -9 -28 50.4911 8.12325   2
   7  -9 -30 10.1096 6.96044   2
   9   7 -30 10.7363 5.67613   1
   8  -9   7 996.604 23.3098   1
   8  -9   9 623.750 15.8609   1
   8  -9  11 3738.55 79.2759   1
  -9  -8  13 161.412 7.34072   2
   8  -9  13 166.807 6.71797   1
   8  -9  15 315.426 10.1294   1
  -9  -8  15 321.095 11.2380   2
   9   8 -25 227.352 10.7945   1
   8  -9 -25 231.092 12.4898   2
   8  -9 -27 2.92278 6.01156   2
   9   8 -27 3.78642 5.29347   1
   9   8 -29 1.74381 5.32060   1
   8  -9 -29 16.2205 7.26021   2
   9  -9   4 193.635 6.85053   1
   9  -9   6 23.1533 2.94669   1
   9  -9   8 75.4844 4.47084   1
   9  -9  10 110.296 5.29224   1
   9  -9  12 62.6076 4.34871   1
  -9  -9  12 69.5766 5.15330   2
  -9  -9  14 235.326 9.31103   2
   9  -9  14 256.462 8.74787   1
  -9  -9  16 28.2630 4.32397   2
   9  -9  16 35.8056 4.18830   1
   9  -9 -22 110.149 8.23738   2
   9  -9 -24 41.0604 7.38998   2
   9   9 -24 46.1445 6.57033   1
   9   9 -26 39.0311 6.43373   1
   9  -9 -26 32.7798 7.02295   2
   9   9 -28 4.86316 5.51510   1
   9  -9 -28 1.84595 6.68079   2
   9   9 -30 8.14832 6.07288   1
  10  -9   3 931.709 19.9502   2
  10  -9   5 113.797 5.09477   1
  10  -9   7 411.138 11.6167   1
  10  -9   9 96.3673 4.98769   1
   9  10   9 96.8602 2.59265   1
  10  -9  11 22.3436 3.24500   1
  10  -9  13 2147.91 47.7461   1
  -9 -10  13 2176.78 48.7865   2
  10  -9  15 764.962 19.8846   1
  -9 -10  15 804.442 21.0612   2
  10  -9  17 21.2262 3.80893   1
  10  -9 -21 11.0481 5.29382   2
   9  10 -23 176.146 9.59364   1
  10  -9 -23 149.016 10.1012   2
   9  10 -25 94.7983 8.16512   1
  10  -9 -25 97.4909 9.22316   2
   9  10 -27 5.36917 5.59399   1
  10  -9 -27 4.23455 6.75344   2
   9  10 -29 35.9405 7.04571   1
  10  -9 -29 28.9810 8.31697   2
   9  10 -31 38.0475 7.10022   1
  10  -8   2 587.014 13.1320   2
  10  -8   6 14.1508 2.86496   1
  10  -8   8 78.2154 4.40036   1
   8  10   8 84.4506 2.48094   1
  10  -8  10 47.2125 3.80103   1
  10  -8  12 3.44329 3.01594   1
  10  -8  14 4.91748 2.97651   1
  -8 -10  14 11.2102 3.55160   2
  -8 -10  16 276.314 10.4849   2
  10  -8  16 288.397 9.48026   1
  10  -8 -20 157.671 9.35469   2
   8  10 -22 21.3753 5.29248   1
  10  -8 -22 15.2896 5.59210   2
   8  10 -24 29.1895 6.08845   1
  10  -8 -24 26.2159 6.23506   2
  10  -8 -26 9.21693 6.13148   2
   8  10 -26 11.4969 5.47406   1
  10  -8 -28 24.6630 7.20045   2
   8  10 -28 12.3633 5.89831   1
   8  10 -30-0.91738 6.02318   1
  10  -7  -1 304.414 8.06884   2
  10  -7   1 297.099 7.52486   2
   7  10   5 1092.29 23.4189   1
  10  -7   7 183.399 6.59550   1
   7  10   7 188.594 4.70533   1
  10  -7   9 32.6797 3.28643   1
  10  -7  11 15.3948 2.87873   1
  -7 -10  13 411.956 12.4321   2
  10  -7  13 403.769 11.4772   1
  10  -7  15 162.580 6.57987   1
  -7 -10  15 161.725 7.34276   2
  10  -7  17 51.5175 4.46380   1
  10  -7 -17 41.1544 5.47902   2
  10  -7 -19 305.395 12.5809   2
   7  10 -21 139.454 7.96118   1
  10  -7 -21 128.439 8.65840   2
   7  10 -23 22.9985 5.24192   1
  10  -7 -23 28.3895 6.00800   2
   7  10 -25 4.85458 5.18622   1
  10  -7 -25-3.84225 6.32275   2
   7  10 -27 2.10562 5.42134   1
  10  -7 -27 6.48701 6.54775   2
   7  10 -29 20.7276 6.42700   1
  10  -7 -29 20.1545 7.79893   2
   7  10 -31 123.104 9.15888   1
  10  -6   0 1599.44 34.0805   2
  10  -6  -2 1186.12 26.1813   2
  10  -6  -4 283.977 8.40573   2
   6  10   4 288.153 7.20537   1
   6  10   6 857.372 18.3829   1
  10  -6  10 25.6409 2.97950   1
  10  -6  12 98.5601 4.72244   1
  10  -6 -12 91.4604 5.62717   2
  -6 -10  14 4.03051 3.33380   2
  10  -6 -14-3.18365 3.48615   2
  10  -6  14 4.09219 2.65318   1
  -6 -10  16 120.808 6.45130   2
  10  -6 -16 96.6319 6.68585   2
  10  -6  16 127.626 5.64482   1
   6  10 -18 23.9330 4.65041   1
  10  -6 -18 25.8506 5.22605   2
  10  -6 -20 257.177 11.6628   2
   6  10 -20 283.576 11.0463   1
   6  10 -22 143.954 8.12708   1
  10  -6 -22 135.253 9.01118   2
  10  -6 -24 29.7008 6.32529   2
   6  10 -24 26.9021 5.63574   1
  10  -6 -26 28.6741 7.13863   2
   6  10 -26 24.9555 5.67973   1
   6  10 -28 44.3415 6.78039   1
  10  -6 -28 60.9269 8.73470   2
   6  10 -30 3.48534 5.91894   1
   5  10   1 111.268 4.10011   1
  10  -5  -3 52.6021 3.31950   2
   5  10   3 59.3536 2.71634   1
   5  10   5 8.26145 1.45898   1
  10  -5  -5 6.71998 2.73082   2
  10  -5  -9 587.054 15.7289   2
  10  -5 -11 226.166 8.54171   2
  -5 -10  13-0.67830 2.72087   2
 -10   5 -13 1.20691 1.34002   2
  10  -5 -13 0.58609 3.49351   2
  10  -5  13 0.49786 2.45540   1
   5  10 -15 33.4445 4.35546   1
  10  -5  15 32.1844 3.37628   1
  -5 -10  15 31.4539 3.97492   2
  10  -5 -15 28.8180 4.17937   2
 -10   5 -15 30.4230 2.21486   2
   5  10 -17 1.47100 3.36387   1
  10  -5 -17 5.93939 3.96123   2
 -10   5 -17 4.13863 2.18531   2
  10  -5 -19 59.4449 6.18926   2
   5  10 -19 64.0374 5.71097   1
  10  -5 -21 22.2252 5.25415   2
   5  10 -21 18.7919 4.69345   1
  10  -5 -23 10.3624 5.53252   2
   5  10 -23 20.3030 4.91788   1
  10  -5 -25 145.173 10.2538   2
   5  10 -25 145.538 8.59634   1
   5  10 -27 167.649 9.57805   1
  10  -5 -27 164.670 11.3112   2
   5  10 -29 80.8111 7.80388   1
   4  10   0 316.522 8.35766   1
   4  10  -2 6.90557 2.39615   1
   4  10   2 9.31711 1.86059   1
   4  10   4 55.0180 2.50886   1
  10  -4  -4 58.6498 3.57007   2
   4  10  -4 54.7742 3.54791   1
 -10   4  -4 57.0299 2.15837   2
   4  10   6 77.5712 2.61958   1
  10  -4  -8 7.90949 2.98175   2
   4  10 -10 77.2156 4.64302   1
  10  -4 -10 72.2997 4.74852   2
   4  10 -12 122.584 5.86163   1
  -4 -10  12 125.488 5.71458   2
  10  -4 -12 122.498 6.31061   2
  10  -4 -14-0.30707 3.42796   2
  -4 -10  14 0.22411 2.95462   2
   4  10 -14 5.05407 3.18627   1
  10  -4  14 2.54565 2.33613   1
 -10   4 -16 14.9574 2.39175   2
   4  10 -16 14.0670 3.74314   1
  10  -4  16 11.4422 2.84739   1
  10  -4 -16 11.7490 3.92875   2
   4  10 -18 88.7717 6.12398   1
  10  -4 -18 70.9660 6.47751   2
 -10   4 -18 83.7944 4.21818   2
   4  10 -20 29.6090 4.73382   1
  10  -4 -20 29.9065 5.84571   2
   4  10 -22 3.75606 4.33323   1
  10  -4 -22 5.15026 5.05485   2
  10  -4 -24-3.05823 5.61227   2
   4  10 -24 1.82646 4.36506   1
   4  10 -26 15.2310 5.09652   1
   4  10 -28 14.5127 5.91644   1
   4  10 -30 7.07122 5.81513   1
 -10   3  -1 224.581 6.10693   2
   3  10  -1 226.791 6.60064   1
   3  10   1 225.779 6.30427   1
   3  10   3 219.960 6.05397   1
   3  10  -3 239.097 6.96663   1
  10  -3  -5 0.31025 2.38856   2
   3  10   5 0.06405 1.34221   1
  10  -3  -9 2024.58 44.7905   2
  10  -3   9 2024.78 43.2896   1
   3  10  -9 2013.52 44.3449   1
  10  -3 -11 613.547 16.6210   2
   3  10 -11 616.887 16.1266   1
  10  -3 -13 870.855 22.4934   2
  -3 -10  13 861.434 21.3136   2
   3  10 -13 887.915 21.8370   1
  10  -3 -15 101.879 6.36480   2
   3  10 -15 112.448 6.00575   1
  10  -3 -17 116.851 7.27527   2
   3  10 -17 112.845 6.24745   1
   3  10 -19 349.920 11.7986   1
  10  -3 -19 302.607 12.4979   2
   3  10 -21 180.606 8.56272   1
  10  -3 -21 189.939 10.0291   2
  10  -3 -23-3.86720 5.45425   2
   3  10 -23 6.59186 4.29017   1
   3  10 -25 1.83016 4.71177   1
   3  10 -27 94.9552 7.45584   1
   3  10 -29 241.931 11.5382   1
 -10   2   0 191.990 5.63844   2
   2  10   0 186.873 5.64916   1
 -10   2   2 3.48533 2.22773   2
   2  10   2 1.15335 1.74778   1
   2  10  -2 0.71831 2.10065   1
   2  10   4 101.878 3.43762   1
  -2 -10  -4 101.365 3.50053   1
   2  10  -4 98.0329 4.30334   1
  -2 -10  -6 1160.23 24.6323   1
  -2 -10  -8 21.6930 1.47456   1
  10  -2   8 22.4053 2.42432   1
  10  -2  10 45.8465 2.95712   1
   2  10 -10 46.6449 3.68222   1
  -2 -10 -10 41.7926 1.62492   1
  10  -2 -10 47.0724 4.08860   2
   2  10 -12 255.389 8.84420   1
  10  -2  12 266.588 7.54853   1
  10  -2 -12 266.188 9.43292   2
   2  10 -14 40.4882 4.02094   1
  -2 -10  14 49.4911 3.90122   2
  10  -2 -14 37.0797 4.40739   2
  10  -2 -16 5.71177 3.79173   2
   2  10 -16 2.87131 3.21443   1
   2  10 -18 866.438 21.7146   1
  10  -2 -18 768.275 22.6215   2
   2  10 -20 119.973 6.88518   1
  10  -2 -20 115.171 7.95968   2
   2  10 -22 17.2326 4.68092   1
   2  10 -24 2.09582 4.32887   1
   2  10 -26 28.0216 5.47626   1
   2  10 -28 55.3277 6.57410   1
   1  10  -1 220.528 6.47220   1
  -1 -10   1 224.374 6.47610   1
   1  10   1 222.567 6.27409   1
  -1 -10  -1 224.927 6.29590   1
  -1 -10  -3 96.3348 3.62883   1
 -10   1   3 106.609 4.42173   2
   1  10  -3 108.397 4.35490   1
   1  10   3 101.846 3.62706   1
  -1 -10  -5 0.29403 1.44282   1
 -10   1   5 0.31197 2.37778   2
   1  10  -5-1.14470 2.42090   1
  -1 -10  -7 70.1926 2.61414   1
   1  10  -9 66.6184 4.21520   1
  10  -1   9 63.2000 3.15192   1
  -1 -10  -9 64.4204 2.35067   1
   1  10 -11 12.6255 2.97334   1
  10  -1  11 8.54061 2.03013   1
  -1 -10 -11 10.3521 1.22108   1
   1  10 -13 515.684 13.9594   1
  10  -1  13 507.342 12.1481   1
  -1 -10 -13 487.097 10.7892   1
   1  10 -15 174.897 7.29390   1
  10  -1  15 174.641 5.78642   1
   1  10 -17-2.14993 3.50147   1
   1  10 -19 20.6772 4.22382   1
   1  10 -21 46.4279 4.95575   1
   1  10 -23-1.00036 4.28358   1
   1  10 -25 20.3993 5.06621   1
   1  10 -27 7.74839 4.94124   1
   0  10   0 2358.59 49.1353   1
   0 -10   0 2299.79 49.0849   1
   0 -10  -2 30.9554 2.40510   1
   0  10  -2 35.9441 2.90672   1
   0 -10   2 37.2786 2.56933   1
   0  10   2 27.8793 2.31464   1
   0  10  -4 1433.42 31.5297   1
   0 -10  -4 1436.54 30.6386   1
   0 -10   4 1422.80 31.5395   1
 -10   0   4 1460.51 31.7524   2
   0 -10  -6 3.88996 1.58310   1
   0 -10  -8 490.774 11.2056   1
   0 -10 -10 122.865 3.76150   1
  10   0  10 125.836 4.33529   1
   0  10 -10 137.403 5.76530   1
   0 -10  12 153.327 5.62063   2
   0  10 -12 154.398 6.32801   1
  10   0  12 148.987 4.86825   1
  10   0  14 317.879 8.35808   1
   0  10 -14 305.130 10.0932   1
   0  10 -16 5.82077 3.27957   1
   0  10 -18 236.585 9.09804   1
   0  10 -20-1.18769 3.79871   1
   0  10 -22 252.994 10.1668   1
   0  10 -24 8.40057 4.63415   1
   0  10 -26 107.378 7.39236   1
   0  10 -28 4.85168 5.01514   1
  -1  10   1 2.00806 2.04192   1
  -1  10  -1 0.81570 2.22678   1
   1 -10   1 1.74708 1.76039   1
   1 -10  -1 2.85365 1.87887   1
   1 -10   3 1689.41 36.8317   1
  -1  10  -3 1713.66 36.8605   1
   1 -10  -3 1708.77 36.2520   1
   1 -10  -5 739.749 16.8164   1
 -10  -1   5 766.671 18.0785   2
  -1  10  -5 761.404 17.8252   1
   1 -10  -7 123.767 4.04957   1
  10   1   9 977.232 21.4601   1
  -1  10  -9 977.517 22.9854   1
  -1  10 -11 25.3920 3.21707   1
   1 -10  11 24.3138 2.56289   2
  10   1  11 22.0922 2.07081   1
  10   1  13 24.8596 2.23540   1
  -1  10 -13 25.0688 3.51267   1
  -1  10 -15 138.181 6.41757   1
  -1  10 -17 852.748 21.7912   1
  -1  10 -19-2.52447 3.61096   1
  -1  10 -21 223.751 9.27332   1
  -1  10 -23 33.2306 5.07572   1
  -1  10 -25 27.0289 5.05276   1
  -1  10 -27-0.72379 4.52387   1
   1 -10 -31 7.21330 7.09926   2
   2 -10   0-0.34898 1.78606   1
  -2  10  -2 510.813 12.5888   1
   2 -10   2 506.627 12.5802   1
   2 -10  -2 516.519 12.2576   1
   2 -10  -4 668.610 15.4154   1
  -2  10  -4 686.752 16.1444   1
   2 -10   4 666.827 16.0732   1
   2 -10   8 159.316 6.12655   1
  -2  10 -10 805.293 19.7105   1
  10   2  10 810.033 17.8554   1
   2 -10  12 101.370 4.16603   2
  10   2  12 104.330 3.60482   1
  -2  10 -12 106.344 5.35920   1
  10   2  14 2.11966 1.64721   1
  -2  10 -14 2.04992 2.90826   1
  -2  10 -16 391.482 11.9721   1
  -2  10 -18 55.1397 4.90956   1
  -2  10 -20 8.37448 3.77349   1
  -2  10 -22 212.079 9.06717   1
  -2  10 -24 55.3492 5.71166   1
  -2  10 -26 1.72517 4.48637   1
   3 -10  -1 275.339 7.65999   1
   3 -10   1 274.326 7.71306   1
   3 -10   3 365.618 9.96320   1
  -3  10  -3 377.071 10.0232   1
   3 -10  -3 377.808 9.56891   1
  -3  10  -9 1943.99 42.6168   1
 -10  -3   9 1957.88 43.1228   2
   3 -10   9 1922.76 42.5249   1
  -3  10 -11 12.4514 2.96945   1
  10   3  11 13.4085 1.64261   1
 -10  -3  11 13.6266 3.21242   2
   3 -10  11 12.6128 2.09074   2
  10   3  13 166.601 4.69146   1
  -3  10 -13 168.852 6.87065   1
  -3  10 -15 18.8443 3.57672   1
  -3  10 -17 105.311 6.00503   1
  -3  10 -19 630.816 17.5491   1
  -3  10 -21 115.683 6.72298   1
  -3  10 -23 213.419 9.33808   1
  -3  10 -25 7.38908 4.47272   1
  -3  10 -27 5.57914 4.86627   1
   4 -10   0 1851.72 39.8161   1
   4 -10   2 184.916 6.09753   1
   4 -10  -2 185.648 5.98657   1
 -10  -4   8 28.9539 3.51452   2
   4 -10   8 28.4205 3.33603   1
  -4  10 -10 26.4742 3.24933   1
   4 -10  10 22.5579 3.24563   1
  10   4  10 20.2132 1.65701   1
 -10  -4  10 27.7735 3.69995   2
   4 -10  10 20.5277 2.04201   2
 -10  -4  12 47.7518 4.51133   2
  -4  10 -12 48.4453 4.01055   1
  10   4  12 40.8643 2.00064   1
  -4  10 -14 134.237 6.19717   1
  -4  10 -16 6.67767 3.30698   1
  -4  10 -18 549.681 15.7053   1
  -4  10 -20 12.0624 4.08985   1
  -4  10 -22-2.44944 3.98136   1
  -4  10 -24 28.6499 4.94138   1
  -4  10 -26 4.05640 4.64290   1
   4 -10 -30 6.13393 6.86672   2
   5 -10   1 115.054 4.76872   1
   5 -10  -1 132.030 4.89152   1
   5 -10   7 266.695 8.22117   1
 -10  -5   9 2405.45 52.1708   2
   5 -10   9 2437.26 51.5582   1
   5 -10   9 2363.95 49.3690   2
  -5  10  -9 2344.96 51.5197   1
  -5  10 -11 787.246 19.8750   1
   5 -10  11 803.162 19.9093   1
 -10  -5  11 822.211 20.6215   2
  10   5  11 809.349 17.2438   1
 -10  -5  13 0.27622 3.23001   2
  -5  10 -13 3.11181 3.10131   1
  -5  10 -15 305.822 10.0746   1
  -5  10 -17 26.5634 3.98494   1
  -5  10 -19 5.24748 3.61398   1
  -5  10 -21 79.8532 6.10741   1
  -5  10 -23 6.85692 4.22094   1
  -5  10 -25 209.982 9.88937   1
   5 -10 -29 9.68639 6.92455   2
  10   5 -29 13.5337 5.82501   1
   6 -10   6 65.0929 4.07502   1
   6 -10   8 605.752 15.3090   1
   6 -10   8 599.818 12.9956   2
  -6  10 -10 249.263 8.27925   1
 -10  -6  10 245.313 8.74924   2
   6 -10  10 232.243 8.02112   1
   6 -10  12 6237.94 120.983   1
 -10  -6  12 6195.14 121.967   2
  -6  10 -12 6343.49 121.181   1
 -10  -6  14 71.0138 5.24284   2
  -6  10 -14 76.9270 5.02645   1
  -6  10 -16 1571.44 36.2717   1
  -6  10 -18 373.863 12.0405   1
  -6  10 -20 322.985 11.2429   1
  -6  10 -22-0.60748 4.04265   1
  -6  10 -24 634.957 18.5928   1
  -6  10 -26 26.2335 5.80773   1
   6 -10 -28 135.309 10.7334   2
  10   6 -28 131.442 9.13093   1
   6 -10 -30 3.78817 7.08606   2
  10   6 -30 3.42949 5.61860   1
   7 -10   5 70.5424 4.11160   1
   7 -10   7 517.388 13.5395   1
   7 -10   9 1241.94 28.5500   1
   7 -10  11 1155.59 27.2412   1
 -10  -7  11 1172.08 28.0114   2
   7 -10  13 8.73328 3.20996   1
 -10  -7  13 10.4287 3.66975   2
  -7  10 -13 9.26709 3.29878   1
  -7  10 -15 3.47271 3.10155   1
  -7  10 -17-1.58740 3.57453   1
  -7  10 -19-2.25334 3.99076   1
  -7  10 -21 2.98089 4.12320   1
  -7  10 -23 3.76162 4.46399   1
  10   7 -27 117.001 8.89849   1
   7 -10 -27 124.246 10.1763   2
  10   7 -29 50.1992 6.84791   1
   7 -10 -29 60.4353 8.61114   2
   8 -10   4 856.483 20.4218   1
   8 -10   6 82.7050 4.53103   1
   8 -10   8 473.831 12.8568   1
   8 -10  10 143.990 6.10307   1
   8 -10  12 1330.43 31.0675   1
 -10  -8  12 1365.01 32.0760   2
 -10  -8  14 24.6163 4.37382   2
   8 -10  14 24.9326 3.76689   1
   8 -10 -26 8.62454 6.80905   2
  10   8 -26 12.3359 5.56815   1
   8 -10 -28 9.20694 6.72220   2
  10   8 -28 5.29854 5.63897   1
  10   8 -30 0.90948 5.38245   1
   9 -10   3 132.314 5.57778   1
   9 -10   5 81.4101 4.60250   1
   9 -10   7 764.724 18.9605   1
   9 -10   9 149.856 6.15229   1
   9 -10  11 357.370 10.8306   1
 -10  -9  13 350.184 11.5596   2
   9 -10  13 329.433 10.7460   1
 -10  -9  15 294.447 11.0151   2
   9 -10  15 302.237 10.1839   1
  10   9 -25 7.69639 5.41366   1
   9 -10 -25-6.19801 6.53975   2
   9 -10 -27-5.43823 6.69136   2
  10   9 -27-7.13421 5.90200   1
   9 -10 -29 42.4507 8.19948   2
  10   9 -29 36.9619 7.16868   1
  10   9 -31 7.04890 6.37388   1
  10 -10   4 2109.79 43.4062   2
  10 -10   4 2053.49 45.9634   1
  10 -10   6 84.6770 4.64514   1
  10 -10   8 685.039 17.5179   1
  10 -10  10 13.7579 2.91435   1
  10 -10  12 3333.87 71.6210   1
  10 -10  14 99.9709 5.83826   1
 -10 -10  14 101.988 6.35337   2
  10 -10  16 117.461 6.48228   1
 -10 -10  16 135.616 7.51267   2
  10 -10 -22 27.5210 5.71634   2
  10  10 -24 589.887 19.3520   1
  10 -10 -24 609.538 21.1285   2
  10 -10 -26-4.74972 6.25984   2
  10  10 -26-5.40326 5.41948   1
  10 -10 -28 128.794 10.9097   2
  10  10 -28 118.923 9.51533   1
  10  10 -30-3.35364 6.32814   1
  11 -10   3 577.000 12.8987   2
  11 -10   5 620.413 16.1277   1
  11 -10   7 251.281 8.58573   1
  11 -10   9 199.128 7.46949   1
  10  11   9 196.981 4.85906   1
  11 -10  11 23.3877 3.71543   1
  11 -10  13 1528.21 35.2560   1
  11 -10  15 430.189 13.0358   1
 -10 -11  15 432.930 13.9656   2
  11 -10  17 207.122 8.40710   1
 -10 -11  17 199.030 9.32599   2
  11 -10 -21 9.48532 5.31399   2
  10  11 -23 71.8939 7.01490   1
  11 -10 -23 58.7322 7.40058   2
  10  11 -25 56.1609 7.24985   1
  11 -10 -25 76.8208 8.65709   2
  10  11 -27-7.09279 6.34147   1
  11 -10 -27 3.11719 6.82667   2
  10  11 -29 4.38873 6.10947   1
  11  -9   2 3.64259 1.36211   2
  11  -9   6 1450.59 32.9099   1
   9  11   8 231.405 5.64503   1
  11  -9   8 223.102 7.88362   1
  11  -9  10 108.904 5.39515   1
  11  -9  12 661.029 17.3131   1
  -9 -11  14 6.60935 3.84689   2
  11  -9  14 9.15424 3.46593   1
  -9 -11  16 141.032 7.52763   2
  11  -9  16 159.034 6.97008   1
  11  -9 -18 132.496 8.27748   2
  11  -9 -20 240.308 11.5164   2
  11  -9 -22 40.3783 6.65179   2
   9  11 -22 36.9373 6.02842   1
  11  -9 -24 63.6656 8.16976   2
   9  11 -24 58.3703 7.13391   1
   9  11 -26 44.6739 6.56900   1
  11  -9 -26 32.7125 7.23455   2
  11  -9 -28 7.62642 6.86082   2
   9  11 -28 1.40408 5.91384   1
   9  11 -30 99.5544 9.17304   1
  11  -8  -1 137.950 4.82636   2
  11  -8   1 132.635 4.22757   2
   8  11   5 119.017 3.94697   1
  11  -8   7 5.73807 2.72352   1
   8  11   7 8.39886 1.39935   1
  11  -8   9 638.781 16.3068   1
  11  -8  11 444.260 12.4187   1
  11  -8  13-2.99682 2.93967   1
  -8 -11  13 3.83281 3.58090   2
  -8 -11  15 107.079 6.35493   2
  11  -8  15 97.8563 5.48842   1
  11  -8 -17 24.8590 4.89568   2
  -8 -11  17 30.1590 4.95479   2
  11  -8  17 21.5178 3.96634   1
  11  -8 -19-2.20874 4.68528   2
  11  -8 -21 181.149 10.1510   2
   8  11 -21 188.480 9.53268   1
   8  11 -23 116.495 8.32022   1
  11  -8 -23 128.386 9.35827   2
   8  11 -25 1.71589 5.15029   1
  11  -8 -25 2.27028 6.26685   2
   8  11 -27 39.7526 6.71628   1
  11  -8 -27 38.3368 7.92048   2
  11  -8 -29-7.13738 7.64420   2
   8  11 -29-6.51531 6.05254   1
   8  11 -31 8.03340 6.53774   1
  11  -7   0 90.4627 3.67089   2
  11  -7  -2 205.322 6.40439   2
  11  -7  -4 151.943 5.72486   2
   7  11   4 144.650 4.58607   1
   7  11   6 6835.48 139.580   1
  11  -7   6 6800.21 141.536   1
   7  11   8 0.77156 0.98586   1
  11  -7   8-1.81954 2.56048   1
  11  -7  10 21.8948 3.07951   1
  11  -7  12 709.341 17.6286   1
  11  -7 -12 686.476 19.0141   2
  -7 -11  14 89.7325 5.49145   2
  11  -7  14 73.6463 4.68235   1
  11  -7 -14 79.4086 5.80952   2
  11  -7  16 188.396 7.35684   1
  -7 -11  16 189.372 8.23494   2
  11  -7 -16 166.971 8.62837   2
  11  -7 -18 740.101 21.9171   2
   7  11 -18 758.950 21.0031   1
  11  -7 -20 170.254 9.89974   2
   7  11 -20 182.423 9.17766   1
  11  -7 -22 137.271 9.35413   2
   7  11 -22 141.721 8.52396   1
  11  -7 -24 359.706 15.3717   2
   7  11 -24 367.560 14.0354   1
   7  11 -26 10.6597 5.61455   1
  11  -7 -26 12.1941 6.60731   2
   7  11 -28 21.4874 6.18664   1
  11  -7 -28 4.35212 6.73639   2
   7  11 -30 190.589 11.0689   1
   6  11   1 572.400 13.3972   1
  11  -6  -1 544.328 13.2992   2
  11  -6  -3 96.5571 4.33291   2
   6  11   3 91.7230 3.62521   1
   6  11   5 1855.73 38.9473   1
  11  -6   7 219.363 7.35820   1
  11  -6  -7 216.077 7.82361   2
   6  11   7 229.864 5.57121   1
  11  -6  -9 830.308 20.6785   2
  11  -6   9 810.073 19.6067   1
  11  -6  11 6.07455 2.61371   1
  11  -6 -11 6.52017 3.34682   2
  11  -6  13 577.738 14.9247   1
  -6 -11  13 583.076 15.8816   2
  11  -6 -13 571.513 16.7442   2
  11  -6  15 61.0035 4.25062   1
  11  -6 -15 69.6720 5.51235   2
  -6 -11  15 72.5374 5.29358   2
  11  -6 -17 255.609 10.7272   2
   6  11 -17 250.191 9.96403   1
  11  -6  17 251.910 8.65376   1
  11  -6 -19 399.937 14.8278   2
   6  11 -19 412.198 13.9396   1
   6  11 -21 0.36385 4.85212   1
  11  -6 -21 5.16514 4.76700   2
  11  -6 -23 193.094 11.1079   2
   6  11 -23 225.639 10.3654   1
  11  -6 -25-0.55392 5.71423   2
   6  11 -25-1.21947 5.18971   1
  11  -6 -27 205.877 12.5150   2
   6  11 -27 193.032 10.7008   1
   6  11 -29-4.43067 5.94234   1
   6  11 -31 161.011 10.4684   1
   5  11   0 9.00874 2.14267   1
   5  11   2 2281.56 47.4927   1
   5  11  -2 2217.16 48.1253   1
  11  -5  -4 1.53279 2.32652   2
   5  11   4 1.23977 1.62959   1
   5  11   6 574.788 12.7968   1
  11  -5  -8 15.2702 3.17265   2
  11  -5  10 1274.49 28.8627   1
  11  -5 -10 1292.20 30.3368   2
   5  11 -12 166.801 7.23692   1
  11  -5  12 171.360 6.30749   1
  11  -5 -12 162.693 7.44725   2
 -11   5 -12 173.213 4.18413   2
   5  11 -14 210.383 8.37536   1
  11  -5 -14 205.683 8.89065   2
  11  -5  14 218.120 7.39190   1
 -11   5 -14 208.953 5.47410   2
  -5 -11  14 230.785 8.36054   2
 -11   5 -16 119.207 4.09520   2
  -5 -11  16 124.698 6.45633   2
  11  -5 -16 117.466 7.06964   2
  11  -5  16 122.633 5.53352   1
   5  11 -16 114.263 6.54558   1
   5  11 -18 512.478 15.2999   1
  11  -5 -18 460.760 16.0295   2
   5  11 -20 104.938 6.98899   1
  11  -5 -20 103.925 7.65238   2
  11  -5 -22 180.112 10.1423   2
   5  11 -22 162.918 8.85505   1
  11  -5 -24 92.7505 8.57131   2
   5  11 -24 121.025 7.84295   1
   5  11 -26 28.6357 6.04310   1
   5  11 -28 21.3096 6.06359   1
   5  11 -30 33.0892 6.79746   1
   4  11   1 458.394 11.1524   1
   4  11  -1 448.689 11.4121   1
   4  11  -3 104.857 4.66081   1
   4  11   3 104.709 3.74978   1
 -11   4  -3 103.003 3.37989   2
   4  11   5 60.7466 2.61208   1
 -11   4  -5 64.4695 2.25434   2
   4  11  -7 875.368 21.0086   1
  11  -4  -9 185.777 7.19494   2
   4  11  -9 169.138 6.82526   1
  11  -4 -11 0.52547 3.15435   2
   4  11 -11 0.23102 2.94342   1
  11  -4  13 313.949 9.26378   1
  11  -4 -13 323.225 11.1311   2
  -4 -11  13 325.190 10.1208   2
   4  11 -13 324.113 10.5953   1
  11  -4  15 38.5091 3.41188   1
  11  -4 -15 36.3320 4.69367   2
   4  11 -15 29.2961 4.08534   1
  -4 -11  15 39.2088 4.14444   2
  11  -4  17 139.213 5.87872   1
 -11   4 -17 137.636 4.99250   2
  11  -4 -17 138.354 7.91720   2
   4  11 -17 142.665 7.30667   1
  11  -4 -19 17.0898 4.68086   2
   4  11 -19 20.3719 4.69546   1
  11  -4 -21-0.45915 4.75234   2
   4  11 -21 8.60326 4.33038   1
  11  -4 -23 168.130 10.1855   2
   4  11 -23 168.157 8.91594   1
   4  11 -25 1.94279 4.86779   1
   4  11 -27 24.5318 5.83320   1
   4  11 -29 100.349 8.45477   1
   3  11   0 42.1239 2.88033   1
 -11   3   0 38.4484 2.68163   2
   3  11  -2 74.2636 3.75262   1
 -11   3  -2 80.6352 3.14339   2
   3  11   2 71.9143 3.27376   1
   3  11   4 166.304 4.85159   1
   3  11  -8 286.778 9.02046   1
  11  -3  -8 287.541 9.27714   2
   3  11 -10 39.2415 3.72256   1
  11  -3 -10 39.2298 3.98483   2
  11  -3 -12 1.38400 3.04781   2
   3  11 -12-0.23670 2.88785   1
  11  -3 -14 169.052 7.90545   2
   3  11 -14 177.016 7.49434   1
  -3 -11  14 180.017 7.00322   2
   3  11 -16 28.7525 4.20075   1
  11  -3  16 24.5868 3.15857   1
  11  -3 -16 31.6313 4.77173   2
  11  -3 -18 15.6322 4.87047   2
   3  11 -18 23.6063 4.42692   1
  11  -3 -20 26.8495 5.41255   2
   3  11 -20 32.6191 4.97351   1
   3  11 -22 115.918 7.57087   1
   3  11 -24 60.7857 6.22221   1
   3  11 -26 88.0284 7.36610   1
   3  11 -28 12.2517 5.47201   1
   3  11 -30 7.17699 6.00295   1
   2  11   1 18.0828 2.25936   1
   2  11  -1 24.1140 2.53992   1
 -11   2   1 20.2284 2.49595   2
  -2 -11  -3 21.4962 2.19250   1
 -11   2   3 22.0659 2.90461   2
   2  11   3 26.0264 2.14339   1
   2  11  -3 25.4935 2.91469   1
  -2 -11  -5 14.8015 1.87901   1
  -2 -11  -7 52.6498 2.34665   1
  -2 -11  -9 4.55083 1.23971   1
   2  11  -9 0.79296 2.69887   1
  11  -2   9 1.82814 2.11209   1
  -2 -11 -11 1.35648 0.94306   1
   2  11 -11 3.73152 2.81412   1
   2  11 -13 10.1236 3.30420   1
  11  -2 -13 9.32944 3.29533   2
   2  11 -15 8.44197 3.37046   1
  11  -2 -15 6.56662 3.61739   2
  -2 -11  15 4.25573 2.99190   2
   2  11 -17 3.44780 3.71404   1
   2  11 -19 9.92914 3.93371   1
   2  11 -21 60.1555 5.69380   1
   2  11 -23 60.1393 5.95453   1
   2  11 -25 13.8582 5.01182   1
   2  11 -27-0.78246 5.09702   1
   2  11 -29 11.4541 5.80021   1
   1  11   0 986.457 22.0413   1
  -1 -11   0 987.804 22.0864   1
   1  11   2 259.283 7.13513   1
   1  11  -2 264.647 7.61172   1
 -11   1   2 277.971 7.76802   2
  -1 -11  -2 261.493 7.19211   1
  -1 -11  -4 5.04557 1.71127   1
 -11   1   4 3.39604 2.75392   2
  -1 -11  -6 297.414 7.43766   1
  -1 -11  -8 9.35504 1.51951   1
   1  11  -8 8.94351 2.77997   1
  11  -1  10 211.590 6.39116   1
  -1 -11 -10 220.155 5.45341   1
   1  11 -10 212.140 7.68810   1
  -1 -11 -12 232.833 5.70399   1
   1  11 -12 246.651 8.55713   1
  11  -1  12 246.315 7.03674   1
  -1 -11 -14 1.99595 1.07464   1
  11  -1  14 4.82511 2.16903   1
   1  11 -14 1.74711 3.12036   1
   1  11 -16 86.2478 5.59197   1
   1  11 -18 141.712 7.27492   1
   1  11 -20 0.63079 4.17378   1
   1  11 -22 15.8847 4.69365   1
   1  11 -24 2.85880 4.66520   1
   1  11 -26 21.4340 5.23715   1
   1  11 -28 46.9140 6.53249   1
   0  11  -1 608.166 14.3307   1
   0  11   1 578.491 14.0517   1
   0 -11   1 602.377 14.3210   1
   0 -11  -1 603.413 14.1187   1
 -11   0   3 20.2187 2.92596   2
   0 -11  -3 18.0525 2.20601   1
   0  11  -3 20.4664 2.74240   1
   0 -11  -5 192.195 5.48908   1
   0 -11  -7 45.7764 2.40074   1
   0 -11  -9 0.96538 1.47061   1
   0  11  -9 3.70129 2.86904   1
   0  11 -11 361.862 10.8683   1
   0 -11 -11 361.713 8.59620   1
  11   0  11 367.087 9.28300   1
   0  11 -13 167.022 6.98578   1
  11   0  13 166.861 5.37965   1
   0  11 -15 5.90306 3.25101   1
  11   0  15 4.34542 2.19800   1
   0  11 -17 86.5928 5.85210   1
   0  11 -19-0.30007 3.87039   1
   0  11 -21 13.4809 4.24819   1
   0  11 -23 21.1810 4.88322   1
   0  11 -25 172.578 9.12416   1
   0  11 -27 78.9368 7.05488   1
   0  11 -29 83.0235 7.61552   1
  -1  11   0 1621.12 34.7253   1
   1 -11   0 1591.61 34.7368   1
  -1  11  -2 500.642 12.4987   1
   1 -11   2 500.299 12.4435   1
   1 -11  -2 498.116 12.0583   1
   1 -11  -4 1680.53 35.8673   1
   1 -11  -6 9.57829 1.84382   1
 -11  -1   8 543.342 14.3614   2
  -1  11  -8 517.406 13.8305   1
   1 -11  -8 528.869 12.2825   1
  11   1  10 24.6295 2.22273   1
  -1  11 -10 21.7088 3.25583   1
   1 -11  12 107.776 4.56558   2
  -1  11 -12 112.130 5.56861   1
  11   1  12 108.943 3.98946   1
  -1  11 -14 14.3694 3.31583   1
  11   1  14 9.41317 2.07188   1
  -1  11 -16 75.8307 5.30835   1
  -1  11 -18 413.811 13.0118   1
  -1  11 -20 68.2572 5.60783   1
  -1  11 -22 178.521 8.59146   1
  -1  11 -24-0.69774 4.31384   1
  -1  11 -26 18.4190 5.26715   1
  -1  11 -28 3.44071 5.03034   1
   2 -11  -1 14.0014 2.42683   1
  -2  11  -1 11.8989 2.46436   1
   2 -11   1 12.8769 2.10356   1
   2 -11  -3 297.107 7.93005   1
  -2  11  -3 287.309 8.36661   1
   2 -11  -5 600.815 14.0675   1
   2 -11   7 16.2093 2.96571   1
   2 -11  -7 15.0048 2.10984   1
  -2  11  -9 356.554 10.5529   1
 -11  -2   9 369.425 11.0736   2
  -2  11 -11 5.30781 2.87551   1
   2 -11  11 3.53941 2.08438   2
  11   2  11 5.92665 1.71761   1
  11   2  13 1.43427 1.64532   1
  -2  11 -13 1.62964 3.07502   1
  11   2  15 3.11286 1.84886   1
  -2  11 -15 0.75933 3.25844   1
  -2  11 -17 726.528 19.3873   1
  -2  11 -19 14.1086 4.01051   1
  -2  11 -21 20.4978 4.20972   1
  -2  11 -23 7.39771 4.40939   1
  -2  11 -25 0.35331 4.50143   1
  -2  11 -27-1.48776 4.75847   1
   3 -11   0 1826.09 39.3414   1
  -3  11  -2 1.28539 2.39075   1
   3 -11  -2 0.62841 2.21235   1
   3 -11  -4 108.960 4.26892   1
   3 -11   6 144.237 5.63981   1
 -11  -3   8 28.3628 3.51591   2
   3 -11   8 30.5142 3.36530   1
  -3  11  -8 33.2885 3.39929   1
 -11  -3  10 15.9530 3.25920   2
  -3  11 -10 17.4898 3.07718   1
  11   3  12 283.355 7.20952   1
  -3  11 -12 282.279 9.39866   1
   3 -11  12 291.313 7.90606   2
  11   3  14 256.945 6.62176   1
  -3  11 -14 254.005 8.99792   1
  -3  11 -16 252.855 9.15962   1
  -3  11 -18 59.3150 5.15932   1
  -3  11 -20 6.38810 4.14204   1
  -3  11 -22 2.25497 4.03582   1
  -3  11 -24 48.3453 5.78839   1
  -3  11 -26 46.7727 5.90051   1
   4 -11  -1 1847.95 39.8917   1
   4 -11  -3 291.055 8.17077   1
  -4  11  -7 1152.43 26.6976   1
   4 -11   7 1163.15 26.6398   1
  -4  11  -9 322.236 9.78702   1
 -11  -4   9 318.407 10.1614   2
   4 -11   9 323.703 9.80820   1
   4 -11  11 2179.69 48.7856   1
  11   4  11 2239.71 46.3878   1
  -4  11 -11 2189.07 48.9591   1
   4 -11  11 2241.39 46.8762   2
 -11  -4  11 2237.12 49.6796   2
  -4  11 -13 243.259 8.50246   1
  11   4  13 224.426 5.79798   1
  -4  11 -15 329.366 10.7772   1
  -4  11 -17 39.4693 4.56095   1
  -4  11 -19 313.575 11.1015   1
  -4  11 -21 2.50424 4.02969   1
  -4  11 -23 161.942 8.35243   1
  -4  11 -25 171.658 9.08539   1
  -4  11 -27 10.5159 5.10723   1
   5 -11  -2 2674.31 56.7603   1
   5 -11   6 68.4738 4.16567   1
  -5  11  -6 75.2161 4.21661   1
  -5  11  -8 4.69427 2.66766   1
   5 -11   8 1.91587 2.64595   1
   5 -11  10 472.817 11.0152   2
 -11  -5  10 478.596 13.7290   2
  -5  11 -10 466.725 13.1618   1
   5 -11  10 489.317 13.1507   1
  11   5  12 785.549 17.0466   1
 -11  -5  12 805.094 20.8433   2
   5 -11  12 791.620 19.9571   1
  -5  11 -12 804.099 20.0613   1
  -5  11 -14 7.62124 3.31894   1
  -5  11 -16 524.926 15.0390   1
  -5  11 -18 209.928 8.68183   1
  -5  11 -20 225.057 9.26299   1
  -5  11 -22 19.5053 4.73291   1
  -5  11 -24 2.02618 4.93462   1
  -5  11 -26 15.5605 5.40015   1
   6 -11   5 354.526 10.1923   1
   6 -11   7 3031.96 64.8275   1
   6 -11   9 4781.90 102.116   1
  -6  11  -9 4973.49 102.337   1
   6 -11   9 4855.15 99.5753   2
   6 -11  11 11541.7 236.655   1
 -11  -6  11 11514.8 237.495   2
  -6  11 -11 11449.5 236.755   1
  11   6  11 11468.6 233.656   1
  -6  11 -13 693.833 18.1271   1
 -11  -6  13 686.089 18.8253   2
   6 -11  13 692.760 18.0924   1
  -6  11 -15 21.4332 3.87434   1
  -6  11 -17 16.2933 4.11169   1
  -6  11 -19 171.166 8.10917   1
  -6  11 -21 20.8955 4.66186   1
  -6  11 -23 242.752 10.1776   1
  -6  11 -25 1261.43 32.0359   1
   6 -11 -29 133.781 11.3083   2
  11   6 -29 196.678 10.6172   1
   7 -11   2 1582.92 35.1144   1
   7 -11   4 2088.05 45.4808   1
   7 -11   6 77.2577 4.42584   1
   7 -11   8 1101.13 25.8221   1
   7 -11  10 61.8230 4.57013   1
   7 -11  12 1990.16 27.3053   1
 -11  -7  12 1960.39 28.6482   2
 -11  -7  14 636.497 17.8749   2
  -7  11 -14 629.273 17.0386   1
   7 -11  14 619.657 16.8313   1
  -7  11 -16 172.145 7.71400   1
  -7  11 -18 1158.80 28.5314   1
  -7  11 -20 39.2334 5.09977   1
  -7  11 -22 357.391 12.5496   1
   7 -11 -28 8.00548 6.91325   2
  11   7 -28 8.84554 5.77605   1
  11   7 -30 20.9435 6.46429   1
   8 -11   1 565.343 14.5553   1
   8 -11   3 1158.66 26.6949   1
   8 -11   5 56.8627 3.92025   1
   8 -11   7 661.807 16.8415   1
   8 -11   9 301.972 9.56568   1
   8 -11  11 137.470 6.32979   1
  11   8  11 144.050 3.44351   1
   8 -11  13 176.920 7.32289   1
 -11  -8  13 170.349 7.91154   2
   8 -11  15 551.826 15.3813   1
 -11  -8  15 532.402 16.2399   2
  11   8 -27 35.8089 6.42267   1
   8 -11 -27 21.1750 7.50496   2
  11   8 -29 54.9647 7.48680   1
   8 -11 -29 50.7514 8.52061   2
  11   8 -31 11.3364 6.40925   1
   9 -11   2 583.218 15.1113   1
   9 -11   4 175.024 6.65438   1
   9 -11   6 186.235 6.87663   1
   9 -11   8 8.82471 2.82645   1
   9 -11  10 2.72702 2.77314   1
   9 -11  12 76.1907 4.98796   1
 -11  -9  12 77.2287 5.51445   2
   9 -11  14 39.4170 4.38072   1
 -11  -9  14 54.3331 5.20911   2
   9 -11  16 137.628 6.76716   1
 -11  -9  16 133.539 7.57437   2
  11   9 -26 13.5164 5.84762   1
   9 -11 -26-2.96943 6.35598   2
   9 -11 -28 2.53412 6.91733   2
  11   9 -28-0.46716 5.86491   1
  11   9 -30 11.5413 6.28184   1
  10 -11   3 467.091 12.9117   1
  10 -11   5 28.1988 3.36418   1
  10 -11   7 279.510 9.14961   1
  10 -11   9 0.90983 2.89801   1
  10 -11  11 117.209 6.01489   1
  10 -11  13 51.9272 4.63178   1
 -11 -10  13 56.4390 5.27704   2
  10 -11  15 185.785 8.05726   1
 -11 -10  15 199.209 8.88160   2
 -11 -10  17 1.46693 3.92466   2
  10 -11  17 3.93343 3.59487   1
  10 -11 -23-1.07927 6.07248   2
  10 -11 -25-1.74440 6.29531   2
  11  10 -25-5.43198 6.02526   1
  10 -11 -27 15.5772 6.70757   2
  11  10 -27-0.94456 5.63147   1
  11  10 -29 7.32351 6.67050   1
  11 -11   4 892.349 18.8629   2
  11 -11   4 836.379 21.4711   1
  11 -11   6-0.22519 2.97434   1
  11 -11   8 435.357 12.6684   1
  11 -11  10 58.1390 4.39193   1
  11  11  10 50.8159 1.83460   1
  11 -11  12 104.742 5.94469   1
 -11 -11  14 4.96467 4.04803   2
  11 -11  14 3.16173 3.59326   1
  11 -11  16 88.8388 5.77997   1
 -11 -11  16 78.2158 6.27125   2
  11 -11 -22 7.91225 5.81023   2
  11  11 -24 34.5178 6.62976   1
  11 -11 -24 43.2177 7.44922   2
  11  11 -26-12.3620 6.22039   1
  11 -11 -26 1.83381 6.48437   2
  11  11 -28 16.2966 6.49171   1
  11 -11 -28 13.0361 7.57115   2
  11  11 -30 26.8186 7.27294   1
  12 -11   3 951.233 20.6134   2
  12 -11   5 483.380 13.6557   1
  12 -11   7 30.3276 3.54314   1
  12 -11   9 42.4332 4.19620   1
  11  12   9 43.0948 2.03842   1
  12 -11  11 52.1722 4.62863   1
  12 -11  13 211.972 8.46684   1
  12 -11  15 225.128 8.86174   1
 -11 -12  15 222.192 9.70773   2
 -11 -12  17 8.29052 4.16315   2
  12 -11  17 5.51524 3.98162   1
  12 -11 -21 180.309 10.4580   2
  12 -11 -23 51.3403 7.73709   2
  11  12 -23 44.1487 6.96425   1
  12 -11 -25 3.00402 6.33513   2
  11  12 -25 9.55893 5.59032   1
  11  12 -27 11.9574 6.44457   1
  12 -11 -27 14.1407 7.23762   2
  11  12 -29 38.5765 7.81147   1
  12 -10   0 456.330 11.3220   2
  12 -10   2 161.604 4.76874   2
  12 -10   6 123.066 5.75323   1
  10  12   8 227.517 5.81681   1
  12 -10   8 231.551 8.32599   1
  10  12  10 20.0279 1.01423   1
  12 -10  10 30.4988 3.67465   1
  12 -10  12 11.0007 3.24270   1
 -10 -12  14 29.6532 4.77370   2
  12 -10  14 27.1057 4.13608   1
  12 -10  16-0.80511 3.65255   1
 -10 -12  16 4.52049 4.37489   2
  12 -10  18 1.40032 3.98204   1
 -10 -12  18 8.60723 4.44095   2
  12 -10 -18 3.56242 4.66669   2
  12 -10 -20 6.33433 4.99627   2
  10  12 -22 30.5248 6.18570   1
  12 -10 -22 33.3287 6.67281   2
  10  12 -24 22.6858 6.06860   1
  12 -10 -24 24.0134 6.58620   2
  12 -10 -26 29.4875 7.73288   2
  10  12 -26 26.6774 6.18262   1
  10  12 -28-0.98928 6.21074   1
  12 -10 -28-10.4739 7.85993   2
  10  12 -30-1.01297 6.68959   1
  12  -9  -1 1.82891 2.05421   2
  12  -9   1 1.69252 1.50261   2
   9  12   5 2834.22 59.1748   1
   9  12   7 1598.75 33.8776   1
  12  -9   7 1633.85 36.3813   1
   9  12   9 6.51365 1.12967   1
  12  -9   9 7.43431 2.89111   1
  12  -9  11 237.614 8.43881   1
  12  -9  13 67.5234 4.84379   1
  -9 -12  15 29.0500 4.67973   2
  12  -9 -15 21.0766 4.58355   2
  12  -9  15 19.6255 3.65281   1
  12  -9  17 815.381 20.5343   1
  -9 -12  17 788.870 21.6782   2
  12  -9 -17 730.766 22.5260   2
  12  -9 -19 442.142 16.1941   2
  12  -9 -21 1.00186 5.10178   2
   9  12 -21 0.40563 4.98242   1
  12  -9 -23 62.5761 7.80626   2
   9  12 -23 65.9260 6.98946   1
  12  -9 -25 22.2650 6.75762   2
   9  12 -25 12.2652 5.91609   1
   9  12 -27 1.41851 5.88681   1
  12  -9 -27 15.0506 7.22503   2
   9  12 -29 77.1914 8.56426   1
  12  -8   0 183.318 5.65518   2
  12  -8  -2 84.0803 4.02042   2
   8  12   4 38.8255 2.59374   1
   8  12   6 1315.76 28.0094   1
  12  -8  -6 1291.81 30.1295   2
  12  -8   6 1319.87 30.1178   1
  12  -8  -8 279.834 9.44549   2
  12  -8   8 277.847 8.83350   1
   8  12   8 272.599 6.54777   1
  12  -8  10 395.615 11.3492   1
  12  -8 -10 384.545 12.3123   2
  12  -8 -12 103.377 6.34700   2
  12  -8  12 94.2062 5.25169   1
  12  -8  14-1.57391 2.96399   1
  12  -8 -14-0.69997 4.03148   2
  -8 -12  14 4.67061 3.62540   2
  12  -8 -16 24.5380 4.97252   2
  12  -8  16 24.2416 3.97353   1
  -8 -12  16 34.4329 4.89534   2
  12  -8 -18 233.129 10.7078   2
  12  -8  18 228.483 8.81610   1
   8  12 -18 216.311 9.93569   1
  12  -8 -20 145.981 9.31617   2
   8  12 -20 155.117 8.57294   1
   8  12 -22 80.1473 6.98331   1
  12  -8 -22 66.4436 7.73240   2
  12  -8 -24 11.1494 5.93710   2
   8  12 -24 17.2649 5.82781   1
  12  -8 -26 73.7185 8.72634   2
   8  12 -26 70.3293 7.36697   1
   8  12 -28 5.16710 5.82116   1
  12  -8 -28-3.84294 7.11089   2
   8  12 -30 34.1600 7.30305   1
  12  -7  -1 122.372 4.65769   2
   7  12   1 130.917 4.79150   1
  12  -7  -3 110.154 4.69659   2
   7  12   3 110.974 4.12710   1
   7  12   5 594.117 13.5876   1
  12  -7   7 662.279 16.6442   1
   7  12   7 656.427 14.4763   1
  12  -7  -7 657.711 17.0084   2
  12  -7  -9 11.9701 3.38449   2
  12  -7   9 12.4217 2.93464   1
  12  -7 -11 75.3006 5.10903   2
  12  -7  11 59.9156 4.03685   1
  12  -7  13 356.188 10.7225   1
  12  -7 -13 356.692 12.1302   2
  12  -7  15 222.613 8.08764   1
  -7 -12  15 221.441 8.93507   2
  12  -7 -15 231.638 9.85393   2
  12  -7  17 139.979 6.49872   1
   7  12 -17 133.956 7.39734   1
  12  -7 -17 131.792 8.11595   2
  -7 -12  17 155.774 7.73650   2
   7  12 -19 339.510 12.4385   1
  12  -7 -19 305.433 13.0158   2
   7  12 -21 82.2161 6.87927   1
  12  -7 -21 68.8016 7.25004   2
  12  -7 -23 89.5623 8.27368   2
   7  12 -23 96.3004 7.71001   1
   7  12 -25 98.4828 7.93973   1
  12  -7 -25 87.5544 9.13587   2
   7  12 -27 40.2498 6.65820   1
  12  -7 -27 29.4591 7.82044   2
   7  12 -29 50.5943 7.44788   1
   7  12 -31 17.3914 6.76089   1
   6  12   0 1098.27 24.5854   1
   6  12   2 2964.56 62.1105   1
   6  12   4 93.9817 3.54313   1
   6  12   6 1685.87 35.4683   1
  12  -6  -8 45.1278 4.01839   2
  12  -6   8 59.0441 3.75298   1
  12  -6  10 205.753 7.17388   1
  12  -6 -10 200.795 8.11349   2
  12  -6  12 135.462 5.65908   1
  12  -6 -12 135.658 7.02049   2
  12  -6  14 5.73984 2.89353   1
  -6 -12  14 7.87198 3.55281   2
  12  -6 -14 1.01067 3.87185   2
   6  12 -14 2.62175 3.31394   1
  -6 -12  16 523.639 15.2494   2
  12  -6 -16 493.304 16.2963   2
   6  12 -16 522.313 15.7314   1
  12  -6  16 526.950 14.1320   1
  12  -6 -18 1.66929 4.38644   2
  12  -6  18 1.30831 3.33880   1
   6  12 -18 5.79590 4.00657   1
  12  -6 -20 293.905 13.0787   2
   6  12 -20 336.665 12.3967   1
  12  -6 -22-2.01108 5.23560   2
   6  12 -22 2.72181 4.76537   1
   6  12 -24 78.3018 7.38126   1
  12  -6 -24 94.7138 8.69601   2
  12  -6 -26-12.3073 6.90505   2
   6  12 -26-3.46766 5.40887   1
   6  12 -28 52.4460 7.18414   1
   6  12 -30 9.82100 6.44839   1
   5  12  -1 765.784 17.9123   1
   5  12   1 758.814 17.5491   1
   5  12   3 121.619 4.27062   1
   5  12   5 16.1583 1.80211   1
   5  12  -7 382.666 10.8672   1
  12  -5  -7 342.010 10.6804   2
  12  -5  -9 720.318 18.8317   2
  12  -5   9 727.982 17.6557   1
   5  12  -9 721.283 18.5294   1
  12  -5 -11 38.4152 4.41770   2
  12  -5  11 42.5108 3.45879   1
   5  12 -11 35.7413 3.99855   1
   5  12 -13 406.842 12.6228   1
  12  -5 -13 397.351 13.0987   2
  12  -5  13 422.651 11.3232   1
 -12   5 -13 398.061 8.88679   2
   5  12 -15 100.560 5.98595   1
  12  -5  15 80.7517 4.69515   1
 -12   5 -15 86.6572 3.02188   2
  -5 -12  15 85.1312 5.38902   2
  12  -5 -15 72.0578 5.91918   2
  -5 -12  17 178.965 7.88473   2
  12  -5  17 167.567 6.74865   1
   5  12 -17 159.396 8.02501   1
  12  -5 -17 157.922 8.50418   2
  12  -5 -19-3.03287 4.66344   2
   5  12 -19 1.03313 4.12489   1
  12  -5 -21 29.0646 6.04253   2
   5  12 -21 34.8061 5.57453   1
  12  -5 -23 143.817 9.93088   2
   5  12 -23 134.124 8.43316   1
   5  12 -25 0.41338 5.27763   1
   5  12 -27 113.159 8.68906   1
   5  12 -29 113.082 8.81558   1
   5  12 -31-1.83973 6.49427   1
   4  12   0 1936.72 41.4831   1
   4  12   2 312.835 8.24510   1
   4  12   4 1193.04 26.6116   1
 -12   4  -4 1259.69 26.2028   2
   4  12  -6 9.92339 2.91107   1
   4  12   6 6.45889 1.50324   1
  12  -4  -8 370.165 11.0590   2
   4  12  -8 349.938 10.7124   1
  12  -4 -10 17.0980 3.62445   2
   4  12 -10 21.2626 3.43649   1
  12  -4 -12 31.3676 4.15165   2
  12  -4  12 33.4209 3.21259   1
   4  12 -12 37.3672 4.01244   1
   4  12 -14 114.812 6.35165   1
  -4 -12  14 117.875 5.89160   2
  12  -4 -14 108.427 6.60790   2
  12  -4  14 133.036 5.43439   1
  12  -4  16 7.54600 2.83742   1
   4  12 -16 11.1418 3.91897   1
  12  -4 -16 5.13175 3.85615   2
  -4 -12  16 9.75513 3.61637   2
  12  -4 -18 252.610 11.0019   2
   4  12 -18 255.229 10.2480   1
   4  12 -20 0.69460 4.19975   1
  12  -4 -20 9.89504 4.64082   2
   4  12 -22 86.8338 7.18035   1
   4  12 -24 2.72869 4.69125   1
   4  12 -26 44.7609 6.48161   1
   4  12 -28 4.76430 5.59860   1
   4  12 -30 43.2539 6.90247   1
 -12   3   1 53.0065 3.28928   2
 -12   3  -1 57.8961 3.04542   2
   3  12  -1 58.0539 3.43903   1
   3  12   1 52.4867 3.16279   1
   3  12   3 749.455 16.9674   1
   3  12   5 295.102 7.53552   1
   3  12  -7 125.252 5.61142   1
   3  12  -9 354.415 10.7404   1
   3  12 -11 154.944 6.76394   1
  12  -3 -11 158.239 7.00580   2
  -3 -12  13 29.9978 3.80112   2
  12  -3 -13 30.8755 4.17063   2
   3  12 -13 32.7258 3.98663   1
   3  12 -15 93.0508 5.67035   1
  12  -3  15 87.2453 4.54595   1
  12  -3 -15 90.9697 6.18815   2
  -3 -12  15 97.0868 5.33059   2
  12  -3 -17 325.572 12.4908   2
  12  -3  17 331.923 9.78543   1
   3  12 -17 334.249 11.5996   1
   3  12 -19-2.31086 4.09123   1
   3  12 -21 214.294 9.69140   1
   3  12 -23-4.12194 5.02583   1
   3  12 -25 66.1258 6.61015   1
   3  12 -27 6.65144 5.37454   1
   3  12 -29 72.4329 7.55787   1
 -12   2   0 8.56978 2.22175   2
   2  12   0 8.97793 2.32690   1
 -12   2   2 1517.20 33.3951   2
   2  12   2 1531.33 32.8826   1
   2  12  -2 1528.25 33.4069   1
  -2 -12  -4 261.516 7.10436   1
   2  12   4 262.766 6.99915   1
   2  12  -6 758.468 18.6461   1
  -2 -12  -6 771.587 17.0640   1
  -2 -12  -8 74.9615 2.80844   1
   2  12  -8 73.9958 4.55629   1
  -2 -12 -10 673.827 14.7103   1
   2  12 -10 695.077 17.6309   1
  -2 -12 -12 133.742 3.41895   1
   2  12 -12 132.114 6.27926   1
   2  12 -14 35.7776 4.30578   1
  -2 -12  14 49.7577 3.95806   2
   2  12 -16-0.87068 3.23098   1
   2  12 -18 577.032 16.8621   1
   2  12 -20 24.3383 4.60508   1
   2  12 -22 76.5893 6.47492   1
   2  12 -24 80.4974 7.10220   1
   2  12 -26 3.97727 5.21303   1
   2  12 -28-2.49853 5.44693   1
   2  12 -30 46.3339 7.13418   1
   1  12  -1 714.247 16.6998   1
  -1 -12  -1 703.491 16.4796   1
  -1 -12   1 713.227 16.7225   1
   1  12   1 699.236 16.4254   1
  -1 -12  -3 144.125 4.82522   1
   1  12   3 141.550 4.78326   1
 -12   1   3 148.034 5.58157   2
  -1 -12  -5 137.532 4.48219   1
  -1 -12  -7 994.955 21.5669   1
   1  12  -7 985.891 23.4575   1
  -1 -12  -9 2565.23 53.1300   1
   1  12  -9 2537.80 55.5013   1
  12  -1  11 12.6935 2.29814   1
  -1 -12 -11 12.3683 1.47456   1
   1  12 -11 10.2391 3.12330   1
  -1 -12 -13 819.511 17.4951   1
   1  12 -13 818.900 20.9192   1
  -1 -12  15 44.7175 3.94721   2
   1  12 -15 47.1097 4.56485   1
   1  12 -17 1.18463 3.68620   1
   1  12 -19 14.0673 4.41545   1
   1  12 -21 113.992 7.14712   1
   1  12 -23 289.905 11.7113   1
   1  12 -25 34.0624 5.52882   1
   1  12 -27 339.881 13.5580   1
   1  12 -29 169.720 10.0614   1
   0 -12   0 492.590 11.9808   1
   0  12   0 462.011 11.8756   1
   0  12   2 1080.80 23.9927   1
   0  12  -2 1078.49 24.4530   1
   0 -12  -2 1083.69 23.9893   1
   0 -12  -4 84.8168 3.60362   1
   0 -12  -6 2442.51 51.1857   1
   0 -12  -8 3.18775 1.62298   1
   0  12  -8 3.35315 2.62104   1
   0  12 -10 54.7279 4.24107   1
  12   0  10 58.1889 3.15685   1
   0 -12 -10 59.6550 2.62946   1
  12   0  12 8.32405 2.11617   1
   0  12 -12 8.37728 3.09172   1
   0 -12 -12 8.14718 1.49242   1
   0 -12 -14 3.03091 1.43946   1
  12   0  14 2.89886 2.07562   1
   0  12 -14 4.69865 3.16376   1
   0  12 -16 289.477 10.2541   1
   0  12 -18 15.7923 4.42120   1
   0  12 -20 397.282 13.4324   1
   0  12 -22 106.420 7.21126   1
   0  12 -24 84.0805 6.78595   1
   0  12 -26 4.27785 5.07738   1
   0  12 -28 36.4175 6.44939   1
  -1  12  -1 272.950 7.87007   1
   1 -12  -1 261.886 7.61904   1
   1 -12  -3 664.123 15.5038   1
   1 -12   5 436.434 11.8925   1
   1 -12  -5 450.329 10.9415   1
 -12  -1   7 95.1315 5.19480   2
  -1  12  -7 95.3793 4.81678   1
   1 -12  -7 96.5708 3.68584   1
  -1  12  -9 40.8233 3.79709   1
   1 -12  -9 37.9767 2.40164   1
  12   1  11 29.2448 2.41039   1
   1 -12 -11 27.8138 2.14010   1
  -1  12 -11 23.9542 3.41547   1
  -1  12 -13 275.325 9.62642   1
  12   1  13 290.285 7.72507   1
  -1  12 -15 100.620 5.76609   1
  12   1  15 93.1581 3.89116   1
  -1  12 -17 4.05098 3.63358   1
  -1  12 -19 268.945 10.2894   1
  -1  12 -21 128.207 7.58334   1
  -1  12 -23 16.3279 4.55313   1
  -1  12 -25-0.37581 4.72812   1
  -1  12 -27 14.0993 5.35719   1
  -1  12 -29 27.0532 6.03330   1
   2 -12   0 378.229 10.0541   1
   2 -12  -2 12.1559 2.26817   1
   2 -12  -4 180.618 5.72077   1
   2 -12   6 236.217 7.77457   1
  -2  12  -6 231.010 7.69449   1
   2 -12  -6 238.078 6.78062   1
 -12  -2   8 43.3885 4.08398   2
  -2  12  -8 40.0885 3.66342   1
   2 -12   8 41.9428 3.66453   1
   2 -12  -8 44.0218 2.69386   1
  -2  12 -10 20.9076 3.36096   1
 -12  -2  10 24.5712 3.57591   2
   2 -12  12 26.4365 2.77725   2
  -2  12 -12 17.0382 3.28302   1
  12   2  12 23.4329 2.17909   1
  -2  12 -14 80.9569 5.25566   1
  12   2  14 83.0489 3.46755   1
  -2  12 -16 389.515 12.4528   1
  -2  12 -18 2.99691 3.92036   1
  -2  12 -20 82.8156 6.21525   1
  -2  12 -22 21.5765 4.67316   1
  -2  12 -24 27.4199 5.31761   1
  -2  12 -26 53.0279 6.27870   1
  -2  12 -28 41.2464 6.24057   1
   3 -12  -1 238.722 7.24272   1
   3 -12  -3 208.100 6.48327   1
   3 -12   5 768.138 18.6250   1
   3 -12  -5 769.695 17.8357   1
  -3  12  -7 152.441 6.26902   1
 -12  -3   7 171.391 6.73665   2
   3 -12   7 163.161 6.37088   1
   3 -12  -7 168.252 5.42871   1
 -12  -3   9 221.001 8.15731   2
  -3  12  -9 221.635 7.72198   1
   3 -12   9 206.752 7.60296   1
  -3  12 -11 935.462 23.2919   1
 -12  -3  11 970.023 24.0052   2
  12   3  11 951.954 20.9805   1
   3 -12  11 964.078 21.4343   2
  -3  12 -13 47.4855 4.29274   1
  12   3  13 44.5557 2.52985   1
  -3  12 -15 393.466 12.3317   1
  12   3  15 381.307 9.33922   1
  -3  12 -17 453.768 13.9032   1
  -3  12 -19 46.4602 4.96001   1
  -3  12 -21-6.24014 3.96344   1
  -3  12 -23 31.1768 5.32313   1
  -3  12 -25 31.3419 5.76088   1
  -3  12 -27-2.68579 4.82745   1
   4 -12   4 261.202 8.33115   1
   4 -12  -4 278.116 7.90691   1
   4 -12   6 133.387 5.55185   1
  -4  12  -6 130.345 5.62312   1
 -12  -4   8 69.7649 4.77515   2
   4 -12   8 71.0771 4.43618   1
  -4  12  -8 75.3695 4.47045   1
  -4  12 -10 289.017 9.24305   1
   4 -12  10 273.876 9.14781   1
 -12  -4  10 269.080 9.52997   2
  12   4  12 1280.88 27.2377   1
  -4  12 -12 1259.45 30.0294   1
   4 -12  12 1279.63 27.8011   2
 -12  -4  12 1265.36 30.7132   2
  -4  12 -14 228.132 8.60498   1
  12   4  14 216.683 5.75522   1
  -4  12 -16 65.4217 5.26948   1
  -4  12 -18 28.5357 4.52216   1
  -4  12 -20-3.19763 4.19115   1
  -4  12 -22 40.4744 5.38742   1
  -4  12 -24 323.338 12.3481   1
  -4  12 -26 12.2884 4.94352   1
  -4  12 -28-1.55065 5.05063   1
   5 -12   3 599.771 15.1033   1
   5 -12   5 41.2757 3.46050   1
   5 -12   7 442.142 12.2546   1
  -5  12  -7 438.019 12.3527   1
 -12  -5   9 63.6925 4.65129   2
   5 -12   9 60.0350 4.34742   1
  -5  12  -9 64.9267 4.44838   1
   5 -12  11 180.057 7.22707   1
  12   5  11 163.579 4.75833   1
 -12  -5  11 173.318 7.56812   2
   5 -12  11 166.312 5.00441   2
  -5  12 -11 169.402 7.04403   1
  12   5  13 452.902 10.2395   1
  -5  12 -13 437.658 13.2273   1
 -12  -5  13 445.184 13.9477   2
  -5  12 -15 273.238 9.76165   1
  -5  12 -17 45.7045 4.68974   1
  -5  12 -19 7.71078 4.22339   1
  -5  12 -21 170.523 8.31260   1
  -5  12 -23 236.812 10.3254   1
  -5  12 -25-3.63414 5.09708   1
  -5  12 -27 4.93892 4.99949   1
   6 -12   2 1546.57 34.4221   1
   6 -12   4 3347.43 71.0903   1
   6 -12   6 42.1963 3.67375   1
   6 -12   8 2079.36 45.8041   1
 -12  -6  10 40.6907 4.39085   2
   6 -12  10 39.9860 4.06681   1
   6 -12  10 41.0251 2.21548   2
  -6  12 -10 44.0026 4.12221   1
 -12  -6  12 472.904 14.4375   2
  -6  12 -12 478.139 13.7804   1
   6 -12  12 432.856 13.3822   1
  12   6  12 485.915 10.6635   1
 -12  -6  14 682.700 19.1442   2
  -6  12 -14 678.632 18.2103   1
  -6  12 -16 46.3819 4.62129   1
  -6  12 -18 1048.50 26.4246   1
  -6  12 -20-4.79270 4.00385   1
  -6  12 -22 321.618 12.0606   1
  -6  12 -24 57.9798 6.48979   1
  -6  12 -26 396.597 14.3754   1
  12   6 -30 21.4184 6.51392   1
   7 -12   1 659.531 16.5411   1
   7 -12  -1 664.915 16.5178   1
   7 -12   3 115.623 5.35610   1
   7 -12   5 799.696 19.6048   1
   7 -12   7 2911.10 62.6713   1
   7 -12   9 13.2459 1.35907   2
   7 -12   9 12.8421 3.06321   1
 -12  -7  11 546.922 15.7904   2
   7 -12  11 558.714 15.1700   1
  12   7  13 314.139 6.92268   1
  -7  12 -13 327.617 10.7752   1
 -12  -7  13 338.981 11.5184   2
   7 -12  13 362.799 10.9955   1
  -7  12 -15 94.2171 5.93887   1
 -12  -7  15 96.0680 6.67199   2
  -7  12 -17 212.621 8.83805   1
  -7  12 -19 409.219 13.5162   1
  -7  12 -21 181.889 8.76899   1
  -7  12 -23 27.8147 5.06358   1
  12   7 -29 102.789 8.99298   1
  12   7 -31 16.0959 6.53260   1
   8 -12   0 753.882 18.5555   1
   8 -12   2 168.035 6.46363   1
   8 -12   4 618.536 15.9403   1
   8 -12   6 27.6411 3.27409   1
   8 -12   8 635.563 16.6110   1
   8 -12  10 48.8787 4.07457   1
 -12  -8  12 28.1222 4.36908   2
   8 -12  12 30.6078 3.80619   1
  12   8  12 20.0897 1.02443   1
 -12  -8  14 210.531 9.07781   2
   8 -12  14 195.352 8.12381   1
  12   8 -28 7.01906 6.24240   1
   8 -12 -28 11.4252 7.40591   2
  12   8 -30 4.33586 6.30195   1
   9 -12   1 25.3309 3.20908   1
   9 -12   3 203.740 7.38529   1
   9 -12   5 183.560 6.99741   1
   9 -12   7 249.172 8.54516   1
   9 -12   9 5.39133 2.93853   1
   9 -12  11 218.169 8.28774   1
   9 -12  13 14.6283 3.96255   1
 -12  -9  13 12.5306 3.85821   2
 -12  -9  15 147.673 7.82763   2
   9 -12  15 160.401 7.45681   1
  12   9 -27 4.73116 6.09109   1
   9 -12 -27 6.85927 6.90500   2
  12   9 -29 4.38782 6.39000   1
  10 -12   2 485.476 13.4532   1
  10 -12   4 69.9507 4.54888   1
  10 -12   6 33.0399 3.62536   1
  10 -12   8 4.97378 2.96242   1
  10 -12  10 184.301 7.41660   1
  10 -12  12 381.735 12.0316   1
  10 -12  14 308.692 10.8404   1
 -12 -10  14 332.182 11.9523   2
  10 -12  16 12.1861 4.28367   1
 -12 -10  16 18.3980 4.76531   2
  10 -12 -24 103.846 9.09488   2
  10 -12 -26 37.2999 7.80810   2
  12  10 -26 48.5460 7.09666   1
  10 -12 -28 1.30393 6.76811   2
  12  10 -28-2.46943 5.91564   1
  12  10 -30 6.59448 6.45088   1
  11 -12   3 1020.01 24.6454   1
  11 -12   5 236.827 5.59137   2
  11 -12   5 227.203 8.35435   1
  11 -12   7 577.998 15.6812   1
  11 -12   9 65.3899 4.65969   1
  11 -12  11 343.165 11.1781   1
  11 -12  13 972.578 24.8543   1
 -12 -11  13 1027.94 25.9641   2
 -12 -11  15 227.832 9.89540   2
  11 -12  15 209.954 8.89024   1
 -12 -11  17 543.399 16.9652   2
  11 -12  17 505.066 15.5727   1
  11 -12 -23 201.337 11.8879   2
  11 -12 -25 50.8778 8.24962   2
  12  11 -25 46.8449 7.22628   1
  11 -12 -27 13.4502 6.97398   2
  12  11 -27-1.99149 6.21078   1
  12  11 -29 171.720 11.3541   1
  12 -12   4 643.455 17.4638   1
  12 -12   4 669.215 14.6029   2
  12 -12   6 7.21547 3.19301   1
  12 -12   8 153.800 6.95067   1
  12 -12  10 125.059 6.30157   1
  12  12  10 106.479 3.20448   1
  12 -12  12 374.977 12.0587   1
  12 -12  14 38.7367 4.72736   1
 -12 -12  14 42.1090 5.32238   2
  12 -12  16 183.026 8.19136   1
 -12 -12  16 181.481 9.14726   2
 -12 -12  18 16.7378 4.87387   2
  12 -12  18 24.7163 4.54089   1
  12 -12 -22 42.0908 6.98782   2
  12 -12 -24 35.2658 7.61710   2
  12  12 -24 51.2886 7.38097   1
  12 -12 -26 4.40987 6.37511   2
  12  12 -26 5.50949 5.98593   1
  12  12 -28 66.4847 8.40755   1
  13 -12   1 154.112 5.10921   2
  13 -12   3 94.2389 3.40048   2
  13 -12   5 40.8610 4.19812   1
  13 -12   7 13.9910 3.34730   1
  12  13   9 74.3783 2.88966   1
  13 -12   9 78.7282 5.21278   1
  13 -12  11 235.564 9.09848   1
  13 -12  13 13.2234 3.97786   1
 -12 -13  15 17.1883 4.73377   2
  13 -12  15 28.3007 4.63621   1
 -12 -13  17 22.7568 4.88308   2
  13 -12  17 24.0439 4.72144   1
  13 -12  19 2.27046 4.32578   1
 -12 -13  19 2.98872 4.90624   2
  13 -12 -19 6.37866 5.07826   2
  13 -12 -21-4.26595 6.29702   2
  13 -12 -23 16.7023 6.68628   2
  12  13 -23 0.95731 5.69463   1
  13 -12 -25 94.8435 9.29150   2
  12  13 -25 84.5313 8.06102   1
  12  13 -27 78.0012 8.84200   1
  13 -11   0 649.076 15.3721   2
  13 -11   2 182.367 5.32023   2
  13 -11   6 2131.03 47.5033   1
  11  13   8 70.5522 2.86405   1
  13 -11   8 68.0851 4.75135   1
  11  13  10 10.7126 1.23824   1
  13 -11  10 14.0289 3.57476   1
  13 -11  12 1.86849 3.35843   1
  13 -11  14 13.2448 3.75132   1
 -11 -13  16 436.632 14.7659   2
  13 -11  16 454.720 13.8702   1
  13 -11  18 257.159 9.95228   1
  13 -11 -18 251.004 11.6362   2
 -11 -13  18 243.108 10.9731   2
  13 -11 -20 201.659 11.1293   2
  11  13 -22 138.587 9.26732   1
  13 -11 -22 174.002 10.7399   2
  11  13 -24 23.4557 6.65242   1
  13 -11 -24 28.3600 7.66904   2
  13 -11 -26 0.63223 7.15212   2
  11  13 -26-0.50153 5.83554   1
  11  13 -28 48.3546 8.11071   1
  13 -10  -1 3.78238 2.14473   2
  13 -10   1 6.91999 1.75170   2
  13 -10   5 1610.34 37.3638   1
  10  13   5 1660.60 35.3201   1
  10  13   7 456.611 10.8360   1
  13 -10   7 465.193 13.3123   1
  13 -10   9 17.1791 3.37809   1
  10  13   9 18.2212 1.53353   1
  13 -10  11 110.208 5.86711   1
  13 -10  13 53.3341 4.70054   1
  13 -10  15 0.80555 3.51214   1
  13 -10 -15 2.35127 4.39800   2
 -10 -13  15-2.73103 3.68504   2
 -10 -13  17 347.337 12.8638   2
  13 -10 -17 353.901 13.8577   2
  13 -10  17 365.314 11.8917   1
  13 -10  19 450.038 13.8165   1
  13 -10 -19 413.669 15.9465   2
  13 -10 -21 77.6236 8.03137   2
  10  13 -21 102.637 7.89676   1
  13 -10 -23 25.8087 6.63429   2
  10  13 -23 48.2536 6.92858   1
  10  13 -25 22.5279 6.45116   1
  13 -10 -25 14.4897 7.03512   2
  13 -10 -27 44.5038 8.48398   2
  10  13 -27 56.9279 7.55111   1
  10  13 -29-0.51390 6.50659   1
  13  -9   0 894.580 20.2391   2
  13  -9  -2 166.039 5.89898   2
   9  13   4 80.2579 3.63143   1
   9  13   6 1291.15 27.9136   1
  13  -9   6 1320.10 30.2038   1
  13  -9  -6 1284.89 30.0236   2
   9  13   8 1.23457 1.34326   1
  13  -9   8 3.17483 2.90145   1
  13  -9  -8 3.51498 3.01452   2
  13  -9 -10 445.662 13.6569   2
  13  -9  10 436.818 12.8040   1
  13  -9  12 444.220 12.8529   1
  13  -9 -12 421.196 13.9266   2
  13  -9 -14 24.8270 4.74696   2
  13  -9  14 18.0785 3.89522   1
  13  -9 -16 0.80911 4.62564   2
  -9 -13  16 7.42649 4.22108   2
  13  -9  16 6.17275 3.45717   1
  13  -9  18 103.140 6.27825   1
  13  -9 -18 92.2738 7.36383   2
  -9 -13  18 104.741 7.04337   2
   9  13 -18 83.7893 6.84146   1
   9  13 -20 76.3555 6.96235   1
  13  -9 -20 56.3471 6.96722   2
   9  13 -22 150.140 9.31071   1
  13  -9 -22 123.938 9.50117   2
  13  -9 -24 20.7346 6.81114   2
   9  13 -24 16.8958 5.73283   1
   9  13 -26 8.10472 6.17061   1
  13  -9 -26 27.7790 7.22593   2
   9  13 -28 10.3802 6.50674   1
  13  -8  -1 1464.66 31.6943   2
   8  13   1 1427.23 31.8350   1
   8  13   3 1700.68 36.6259   1
   8  13   5 543.475 12.7538   1
  13  -8  -5 539.400 14.3028   2
  13  -8   7 869.353 21.2444   1
   8  13   7 851.011 18.8164   1
  13  -8  -7 894.415 21.5173   2
  13  -8   9 855.545 20.8115   1
  13  -8  -9 825.691 21.4313   2
  13  -8  11 124.699 5.87502   1
  13  -8 -11 122.417 6.72863   2
  13  -8  13 1562.65 35.3842   1
  13  -8 -13 1520.87 37.1268   2
  13  -8  15 708.217 18.4802   1
  -8 -13  15 725.623 19.6787   2
  13  -8 -15 688.602 20.3256   2
  13  -8  17 80.2238 5.39225   1
   8  13 -17 65.5832 5.88093   1
  -8 -13  17 82.1979 6.22215   2
  13  -8 -17 71.2986 6.56308   2
  13  -8  19 342.589 11.5464   1
   8  13 -19 388.574 13.5658   1
  13  -8 -19 343.734 13.8808   2
  13  -8 -21 110.152 8.67680   2
   8  13 -21 106.141 7.57508   1
   8  13 -23-6.07357 5.37738   1
  13  -8 -23-5.46767 6.03820   2
  13  -8 -25 329.455 15.7655   2
   8  13 -25 356.092 14.3973   1
   8  13 -27 60.7936 7.33769   1
  13  -8 -27 70.7666 8.85230   2
   8  13 -29-2.95417 6.06150   1
   7  13   2 1.26321 2.06579   1
   7  13   4 292.569 7.78676   1
  13  -7  -6 5.79227 3.07791   2
   7  13   6 7.19607 1.68088   1
  13  -7   8 3.45885 2.52866   1
   7  13   8 4.90872 1.32553   1
  13  -7  -8 5.30784 3.20029   2
  13  -7  10 69.1316 4.51014   1
  13  -7 -10 64.6544 5.06582   2
  13  -7  12 1710.91 38.2231   1
  13  -7 -12 1687.32 39.8632   2
   7  13 -14 21.8112 4.18709   1
  13  -7 -14 27.1181 4.40650   2
  -7 -13  14 22.6892 4.24586   2
  13  -7  14 18.9296 3.57754   1
  13  -7  16 356.862 11.1356   1
   7  13 -16 356.156 12.6037   1
  13  -7 -16 373.400 13.5395   2
  -7 -13  16 375.921 12.4877   2
  13  -7 -18-0.43380 4.24352   2
   7  13 -18 5.79606 4.15269   1
  13  -7  18 2.38686 3.47249   1
  -7 -13  18 12.9121 4.17530   2
  13  -7 -20 7.17368 4.88976   2
   7  13 -20 10.4724 5.00598   1
  13  -7 -22 34.3319 6.39026   2
   7  13 -22 26.8093 5.81659   1
  13  -7 -24 314.836 14.8912   2
   7  13 -24 339.869 13.7241   1
  13  -7 -26 8.45940 6.80128   2
   7  13 -26 7.31030 5.72586   1
   7  13 -28 74.8255 8.36799   1
   7  13 -30 0.49171 6.39332   1
   6  13   1 0.26349 2.11046   1
   6  13   3 9.70110 2.04142   1
   6  13  -5 16.3496 3.07692   1
   6  13   5 19.0526 1.98491   1
  13  -6  -7 12.0961 3.05737   2
   6  13  -7 12.0797 3.02117   1
   6  13   7 12.4844 1.55818   1
  13  -6  -9 27.7110 3.91718   2
  13  -6   9 24.6926 3.26383   1
   6  13  -9 33.2682 3.80329   1
  13  -6 -11 71.0954 5.22505   2
  13  -6  11 64.9511 4.31016   1
   6  13 -11 75.7686 5.11073   1
   6  13 -13 53.7242 4.88618   1
  13  -6 -13 46.5356 5.17140   2
  13  -6  13 55.3673 4.03936   1
   6  13 -15 64.5489 5.35582   1
  -6 -13  15 67.8875 5.43462   2
  13  -6 -15 66.7504 5.94143   2
  13  -6  15 64.6294 4.56654   1
  13  -6  17 37.3102 4.13316   1
  13  -6 -17 41.5984 5.49916   2
  -6 -13  17 47.7234 5.08527   2
   6  13 -17 35.8180 5.26365   1
   6  13 -19 42.1169 5.54668   1
  13  -6 -19 39.1361 5.96439   2
   6  13 -21 38.3230 5.64759   1
  13  -6 -21 44.4279 6.65925   2
   6  13 -23 33.4458 5.80400   1
  13  -6 -23 26.8297 6.59072   2
   6  13 -25 13.5669 5.54786   1
   6  13 -27 11.3521 6.01347   1
   6  13 -29-5.23265 6.18604   1
   6  13 -31 10.6875 6.24424   1
   5  13   0 347.066 9.45520   1
   5  13   2 245.908 7.06279   1
   5  13  -4 109.626 5.19757   1
   5  13   4 120.196 4.12930   1
   5  13   6 112.687 3.76369   1
   5  13  -6 120.464 5.55600   1
   5  13  -8 62.4520 4.44965   1
  13  -5  -8 60.5693 4.53473   2
  13  -5  10 11.8661 2.86700   1
   5  13 -10 19.2075 3.47850   1
  13  -5 -10 9.12049 3.48421   2
  13  -5  12 3.73730 2.71019   1
  13  -5 -12 4.86901 3.24784   2
   5  13 -12 4.09632 3.33290   1
  -5 -13  14 43.7424 4.32196   2
  13  -5 -14 38.3227 4.78439   2
   5  13 -14 41.3149 4.49327   1
  13  -5  14 43.9519 3.76883   1
  13  -5  16 295.514 9.42655   1
  13  -5 -16 275.590 11.4019   2
   5  13 -16 293.109 11.0733   1
  -5 -13  16 303.018 10.4018   2
   5  13 -18 35.6362 5.13962   1
  13  -5  18 37.4062 4.10088   1
  13  -5 -18 44.8549 5.63312   2
  13  -5 -20 2.33109 4.68624   2
   5  13 -20 0.36780 4.35344   1
  13  -5 -22 23.9349 5.81947   2
   5  13 -22 15.7026 5.17974   1
   5  13 -24 6.68237 5.12033   1
   5  13 -26 6.12207 5.32455   1
   5  13 -28 14.6485 6.03003   1
   5  13 -30 8.47510 5.68173   1
   4  13   1 1927.05 41.2968   1
   4  13   3 732.890 16.7506   1
 -13   4  -3 728.856 16.3839   2
   4  13  -5 8.43558 2.74946   1
   4  13   5 9.54320 1.77467   1
 -13   4  -5 8.66412 1.54134   2
   4  13  -7 1617.38 36.4844   1
   4  13  -9 2897.78 63.8089   1
  13  -4   9 2980.45 62.7418   1
  13  -4  11 464.398 12.2340   1
  13  -4 -11 454.540 13.8539   2
   4  13 -11 448.975 13.3918   1
  13  -4 -13 1308.98 31.7549   2
   4  13 -13 1259.39 30.9610   1
  13  -4  13 1304.45 29.3352   1
  13  -4 -15 42.9848 5.15730   2
  -4 -13  15 34.0622 4.21665   2
  13  -4  15 37.9009 3.73140   1
   4  13 -15 37.5559 4.57287   1
  13  -4  17 41.5850 3.88470   1
   4  13 -17 25.6318 4.67188   1
  13  -4 -17 34.9907 5.25392   2
  -4 -13  17 41.9915 4.60843   2
   4  13 -19 273.978 10.9029   1
   4  13 -21 315.710 12.2645   1
   4  13 -23 563.969 18.0915   1
   4  13 -25 55.3390 6.83499   1
   4  13 -27 34.7405 6.45413   1
   4  13 -29 10.9098 5.86739   1
   4  13 -31 13.5597 6.22928   1
 -13   3   0 2794.11 59.2613   2
   3  13   0 2834.04 59.4223   1
   3  13   2 322.472 8.68794   1
 -13   3  -2 329.215 8.46445   2
   3  13   4 794.891 17.9289   1
   3  13  -6 713.577 17.8322   1
   3  13  -8 334.277 10.3180   1
   3  13 -10 852.413 21.3542   1
  13  -3  12 953.026 22.1172   1
   3  13 -12 939.056 23.6406   1
  13  -3  14 225.150 7.30859   1
   3  13 -14 213.679 8.75062   1
  -3 -13  14 221.056 8.03879   2
   3  13 -16 86.6902 5.90626   1
  13  -3  16 83.2003 4.63218   1
  -3 -13  16 99.5884 5.57864   2
  13  -3  18 14.0273 3.21347   1
   3  13 -18 11.3233 4.17151   1
   3  13 -20 0.70984 4.25112   1
   3  13 -22 534.738 17.1066   1
   3  13 -24 108.483 8.14867   1
   3  13 -26 82.6945 7.52628   1
   3  13 -28-3.51645 5.73840   1
   3  13 -30 23.6758 6.41413   1
 -13   2   1 199.706 6.49074   2
   2  13   1 207.336 6.37605   1
   2  13   3 27.6064 2.43908   1
  -2 -13  -3 32.5041 2.60090   1
 -13   2   3 28.0865 3.05311   2
   2  13  -5 82.3761 4.52993   1
  -2 -13  -5 78.6170 3.41992   1
  -2 -13  -7 158.244 4.79818   1
   2  13  -7 167.075 6.44891   1
  -2 -13  -9 194.036 5.24227   1
   2  13  -9 198.053 7.50166   1
  -2 -13 -11 5.18713 1.33917   1
   2  13 -11 9.37150 3.25313   1
   2  13 -13 151.106 7.12571   1
   2  13 -15 31.8737 4.11389   1
  13  -2  15 20.8945 2.98799   1
  -2 -13  15 29.4341 3.69321   2
   2  13 -17 212.706 9.07216   1
  13  -2  17 208.380 7.07169   1
   2  13 -19-0.33782 3.81156   1
   2  13 -21 3.26341 4.50378   1
   2  13 -23 45.7403 5.96568   1
   2  13 -25 6.05579 5.15576   1
   2  13 -27 49.6005 6.81215   1
   2  13 -29 114.162 8.76559   1
   1  13   0 429.181 11.0829   1
  -1 -13  -2 4233.56 87.7516   1
   1  13   2 4186.44 87.6703   1
 -13   1   2 4237.67 88.2284   2
  -1 -13  -4 84.4881 3.62919   1
   1  13  -6 975.692 22.7334   1
  -1 -13  -6 942.513 21.1198   1
  -1 -13  -8 76.5691 3.09156   1
   1  13  -8 72.9192 4.46744   1
  -1 -13 -10 505.765 11.6054   1
   1  13 -10 509.662 14.1436   1
   1  13 -12 336.702 11.0489   1
  -1 -13 -12 348.020 8.13819   1
  -1 -13  14 63.7699 4.37830   2
   1  13 -14 61.4072 4.92471   1
  -1 -13 -14 58.9054 2.21901   1
   1  13 -16 435.940 13.7780   1
   1  13 -18 26.2195 4.66988   1
   1  13 -20 461.443 14.9011   1
   1  13 -22 1.83519 4.39641   1
   1  13 -24 188.796 9.67102   1
   1  13 -26 6.94289 5.14010   1
   1  13 -28 34.7352 6.55594   1
   1  13 -30 6.18279 6.10928   1
   0  13   1 326.814 8.79236   1
   0 -13  -1 311.834 8.77025   1
   0 -13  -3 27.3995 2.62826   1
   0  13  -5 3478.59 73.6561   1
   0 -13  -5 3470.39 72.3950   1
   0  13  -7 1792.72 40.6689   1
   0 -13  -7 1854.34 38.9867   1
 -13   0   7 1841.29 41.1009   2
   0 -13  -9 3.24128 1.64150   1
   0  13  -9 0.66063 2.84079   1
   0  13 -11 91.5137 5.22534   1
  13   0  11 97.0124 4.14472   1
   0 -13 -11 98.6394 3.43053   1
   0  13 -13 196.194 7.87066   1
   0 -13 -13 179.065 5.05971   1
   0  13 -15 11.1251 3.58978   1
   0 -13  15 13.1081 3.20904   2
   0  13 -17 599.563 17.2038   1
   0  13 -19 1109.92 28.2467   1
   0  13 -21 98.0281 6.88146   1
   0  13 -23 203.334 9.60089   1
   0  13 -25 4.35555 4.93979   1
   0  13 -27 42.8038 6.40314   1
   0  13 -29 40.2989 6.64222   1
   1 -13  -2 165.484 5.60793   1
   1 -13  -4 114.876 4.38705   1
   1 -13   4 117.217 5.13384   1
  -1  13  -6 2825.31 60.9204   1
   1 -13  -6 2846.12 59.5380   1
   1 -13   6 2827.88 60.9073   1
 -13  -1   6 2842.46 61.2348   2
 -13  -1   8 95.5637 5.38318   2
  -1  13  -8 98.6230 5.11096   1
   1 -13  -8 98.2480 3.80046   1
   1 -13 -10 64.1346 3.01993   1
  -1  13 -10 65.3683 4.44184   1
  13   1  12 533.537 12.9081   1
   1 -13 -12 539.897 12.4832   1
  -1  13 -12 520.060 14.8820   1
   1 -13 -14 36.5530 2.43691   1
  -1  13 -14 39.1044 4.33724   1
  13   1  14 47.7621 2.93609   1
  -1  13 -16 25.2116 4.24086   1
  13   1  16 21.8950 2.67359   1
  -1  13 -18 701.905 19.5648   1
  -1  13 -20 4.38264 3.96243   1
  -1  13 -22 32.1181 5.39516   1
  -1  13 -24 160.949 8.89744   1
  -1  13 -26 9.20040 5.05745   1
  -1  13 -28 7.96319 5.59113   1
   2 -13   3 5.59621 2.50255   1
   2 -13  -3 9.88098 2.32242   1
   2 -13   5 50.9941 3.77108   1
   2 -13  -5 60.6899 3.27715   1
  -2  13  -5 55.0500 3.86905   1
   2 -13   7 5.48670 2.96277   1
 -13  -2   7 6.96914 3.17691   2
   2 -13  -7 7.59785 2.06395   1
  -2  13  -7 4.46766 2.76179   1
  -2  13  -9 242.527 8.37660   1
 -13  -2   9 230.744 8.66151   2
   2 -13  -9 250.939 6.95675   1
  -2  13 -11 2.90330 2.89812   1
   2 -13 -11 0.65420 1.90697   1
  13   2  11 2.54805 1.92905   1
  -2  13 -13 178.278 7.78176   1
   2 -13  13 199.689 6.50472   2
  13   2  13 189.101 5.75289   1
  -2  13 -15 9.91547 3.77367   1
  13   2  15 6.74973 2.20466   1
  -2  13 -17 30.1565 4.38012   1
  -2  13 -19 4.89974 3.86758   1
  -2  13 -21 48.4281 5.34010   1
  -2  13 -23 3.30673 4.91836   1
  -2  13 -25 18.1782 5.37134   1
  -2  13 -27 5.29635 5.07198   1
  -2  13 -29-4.19450 5.77116   1
   3 -13  -4 1689.79 36.8513   1
  -3  13  -4 1676.56 37.6256   1
   3 -13   4 1730.99 37.6378   1
  -3  13  -6 5.73906 2.72846   1
   3 -13  -6 3.55391 2.11546   1
   3 -13   6 2.16692 2.63291   1
   3 -13   8 350.641 10.6926   1
 -13  -3   8 380.605 11.3874   2
  -3  13  -8 340.270 10.6651   1
   3 -13  -8 368.194 9.55348   1
 -13  -3  10 11.8207 3.28251   2
  -3  13 -10 6.28774 2.95386   1
   3 -13  12 2425.52 50.5570   2
  -3  13 -12 2331.02 52.6699   1
  13   3  12 2364.16 49.9676   1
  -3  13 -14 101.303 6.03239   1
  13   3  14 99.7659 3.81823   1
  -3  13 -16 24.0324 4.42927   1
  -3  13 -18 178.273 8.23029   1
  -3  13 -20 10.6983 4.36963   1
  -3  13 -22 66.8165 6.14650   1
  -3  13 -24 593.316 18.3758   1
  -3  13 -26 1.96470 5.22003   1
  -3  13 -28 53.8752 6.67104   1
   4 -13   3 327.398 9.63929   1
  -4  13  -5 166.450 6.24263   1
   4 -13   5 137.582 5.89744   1
  -4  13  -7 1142.76 26.7173   1
   4 -13   7 1132.57 26.6523   1
 -13  -4   9 102.349 5.53970   2
   4 -13   9 91.1252 5.04619   1
  -4  13  -9 75.3654 4.80115   1
 -13  -4  11 126.738 6.44962   2
   4 -13  11 120.874 4.41687   2
  -4  13 -11 127.376 6.06043   1
   4 -13  11 114.289 5.93031   1
  13   4  13 559.973 12.8807   1
  -4  13 -13 564.627 15.8712   1
  13   4  15 301.524 7.61928   1
  -4  13 -15 323.284 10.9271   1
  -4  13 -17 35.1632 4.72859   1
  -4  13 -19 199.347 8.91241   1
  -4  13 -21 0.68853 4.20972   1
  -4  13 -23 4.00458 4.97331   1
  -4  13 -25 3.81832 4.96530   1
  -4  13 -27-1.99596 5.23175   1
   5 -13   0 2491.55 53.5122   1
   5 -13   2 476.171 12.6709   1
   5 -13   4 21.7845 3.11664   1
  -5  13  -6 167.337 6.62586   1
   5 -13   6 174.313 6.60289   1
  -5  13  -8 131.991 6.06421   1
   5 -13   8 139.551 5.99049   1
   5 -13  10 10.8798 3.00825   1
  -5  13 -10 15.3691 3.17246   1
 -13  -5  10 17.1107 3.54232   2
 -13  -5  12 408.062 13.1202   2
   5 -13  12 412.637 10.1678   2
  13   5  12 424.036 9.82050   1
  -5  13 -12 404.025 12.5858   1
   5 -13  12 402.416 12.4760   1
  13   5  14 2.12433 1.50588   1
  -5  13 -14-0.27607 3.66058   1
  -5  13 -16 188.337 8.22389   1
  -5  13 -18 299.307 11.0849   1
  -5  13 -20 209.721 9.21530   1
  -5  13 -22 6.72069 4.54592   1
  -5  13 -24 61.5267 6.64595   1
  -5  13 -26 4.28562 4.84995   1
  -5  13 -28 9.32695 5.26557   1
   6 -13   1 22.9522 2.84588   1
   6 -13  -1 10.4109 2.56630   1
   6 -13   3 200.486 7.11952   1
   6 -13   5 6.30724 2.85619   1
   6 -13   7 389.032 11.3808   1
  -6  13  -9 45.3611 4.05111   1
   6 -13   9 48.7395 3.96012   1
   6 -13  11 32.3156 2.17028   2
   6 -13  11 26.5878 3.70899   1
 -13  -6  11 24.4010 3.98855   2
  -6  13 -11 29.9525 3.75800   1
 -13  -6  13 11.2637 3.78489   2
   6 -13  13 21.7766 3.72432   1
  -6  13 -13 13.8299 3.58104   1
  13   6  13 14.9565 1.57146   1
  -6  13 -15 55.2081 4.96050   1
  -6  13 -17 1.84811 3.83393   1
  -6  13 -19 27.1246 4.64704   1
  -6  13 -21 151.163 8.08737   1
  -6  13 -23 127.744 8.03624   1
  -6  13 -25 73.0808 6.97419   1
   7 -13   0 4923.31 103.164   1
   7 -13  -2 741.552 18.1812   1
   7 -13   2 738.300 18.3665   1
   7 -13   4 195.977 7.21648   1
   7 -13   6 565.235 15.0620   1
   7 -13   8 87.0535 4.97837   1
   7 -13  10 89.2679 5.28894   1
   7 -13  10 89.1050 2.92658   2
   7 -13  12 626.790 16.7926   1
 -13  -7  12 612.955 17.5164   2
  13   7  12 609.420 13.4353   1
 -13  -7  14 149.847 7.79148   2
   7 -13  14 158.417 7.20609   1
  -7  13 -14 153.473 7.27722   1
  -7  13 -16 228.419 9.23759   1
  -7  13 -18 557.556 16.7883   1
  -7  13 -20 4.08121 4.25223   1
  -7  13 -22-3.92933 4.46603   1
  13   7 -30 25.5161 6.91971   1
   8 -13  -1 678.542 17.2224   1
   8 -13   1 694.040 17.3535   1
   8 -13   3 848.239 20.7972   1
   8 -13   5 83.2496 4.81925   1
   8 -13   7 97.6520 5.20572   1
   8 -13   9 405.195 11.7821   1
   8 -13   9 377.556 8.42273   2
   8 -13  11 57.8172 4.65283   1
 -13  -8  11 59.7079 5.10316   2
 -13  -8  13 824.165 17.2955   2
   8 -13  13 814.212 16.1465   1
 -13  -8  15 520.951 16.5582   2
   8 -13  15 550.343 15.7426   1
  13   8 -29 0.97750 6.04344   1
   9 -13   0 130.656 5.78042   1
   9 -13   2 30.5887 3.48498   1
   9 -13   4 859.209 21.2497   1
   9 -13   6 363.723 11.1098   1
   9 -13   8 400.207 12.0017   1
   9 -13  10 163.151 7.10410   1
 -13  -9  12 308.750 11.2210   2
   9 -13  12 351.726 10.9432   1
  13   9  12 306.559 6.92362   1
 -13  -9  14 196.653 8.93916   2
   9 -13  14 199.623 8.37935   1
   9 -13  16 139.005 7.26364   1
 -13  -9  16 135.261 7.84964   2
  13   9 -28 86.1346 8.67053   1
  13   9 -30 3.04570 6.45424   1
  10 -13   1 2.73582 2.64005   1
  10 -13   3 205.704 7.67672   1
  10 -13   5 5.70015 2.91960   1
  10 -13   7 1478.98 34.2642   1
  10 -13   9 194.244 7.85485   1
  10 -13  11 221.697 8.54502   1
 -13 -10  13 68.5574 5.75959   2
  10 -13  13 75.7627 5.56297   1
  10 -13  15 294.183 10.7111   1
 -13 -10  15 300.074 11.7385   2
 -13 -10  17-2.00029 4.34343   2
  10 -13  17 4.39878 3.95305   1
  10 -13 -25 16.8246 6.82384   2
  10 -13 -27 16.6737 7.18527   2
  13  10 -27 15.4652 6.55887   1
  13  10 -29 10.2668 6.71759   1
  11 -13   2 76.0538 4.87208   1
  11 -13   4 1217.10 28.8645   1
  11 -13   6 966.370 22.6328   1
  11 -13   6 882.359 18.6207   2
  11 -13   8 212.482 8.20866   1
  11 -13  10 179.314 7.73247   1
  11 -13  12 84.6019 5.69676   1
  11 -13  14 40.5603 4.71096   1
 -13 -11  14 31.9219 5.01869   2
 -13 -11  16 61.1523 6.24784   2
  11 -13  16 78.8865 5.93111   1
 -13 -11  18 3.77118 4.43135   2
  11 -13 -24 52.9524 7.93346   2
  11 -13 -26 11.9422 6.88216   2
  13  11 -26-8.52599 6.41626   1
  13  11 -28 11.4298 6.79937   1
  12 -13   3 1479.30 34.3856   1
  12 -13   5 40.7291 1.89625   2
  12 -13   5 35.5220 3.90885   1
  12 -13   7 36.6249 4.18755   1
  12 -13   9 307.627 10.4274   1
  12 -13  11 374.448 12.1206   1
  12 -13  13 45.0848 4.96377   1
  12 -13  15 345.043 11.8815   1
 -13 -12  15 341.762 12.7364   2
  12 -13  17 96.0636 6.54965   1
 -13 -12  17 95.9559 7.35375   2
  12 -13 -23 10.9665 6.55033   2
  12 -13 -25 34.6003 7.41452   2
  13  12 -25 32.7229 6.87290   1
  13  12 -27-2.61686 6.15017   1
  13 -13   2 34.3284 2.51271   2
  13 -13   4 458.059 10.5278   2
  13 -13   4 454.190 13.6168   1
  13 -13   6 65.6137 4.94205   1
  13 -13   8 242.575 9.13342   1
  13 -13  10 79.7705 5.50146   1
  13 -13  12 335.047 11.5491   1
 -13 -13  14 18.1380 4.76753   2
  13 -13  14 17.3294 4.05545   1
 -13 -13  16 103.238 7.35396   2
  13 -13  16 83.7451 6.33720   1
  13 -13  18 159.825 8.31608   1
 -13 -13  18 156.481 9.17680   2
  13 -13 -20 3.12390 5.53875   2
  13 -13 -22 64.8320 8.04137   2
  13 -13 -24 84.8093 9.32507   2
  13  13 -24 83.7820 8.74780   1
  13 -13 -26 10.3858 7.40163   2
  13  13 -26 1.57945 6.38053   1
  14 -13   1 191.579 6.04424   2
  14 -13   3 258.823 9.57226   1
  14 -13   5 399.645 12.6146   1
  14 -13   7 18.7941 3.77874   1
  14 -13   9 47.2283 4.68886   1
  13  14   9 42.2343 2.54557   1
  14 -13  11 273.983 10.2471   1
  14 -13  13 846.114 22.4183   1
 -13 -14  15 262.039 11.1998   2
  14 -13  15 271.074 10.4720   1
  14 -13  17 172.283 8.52805   1
 -13 -14  17 160.884 9.19925   2
  14 -13 -17 160.853 9.40894   2
  14 -13 -19 38.1823 6.76802   2
 -13 -14  19 32.0296 5.99333   2
  14 -13  19 28.0405 5.24777   1
  14 -13 -21 51.6558 7.57882   2
  13  14 -23-2.51956 5.83402   1
  14 -13 -23 5.34488 6.16511   2
  13  14 -25 12.1295 6.55485   1
  14 -13 -25 14.0036 7.50236   2
  13  14 -27 17.0095 6.91176   1
  14 -12   0 100.912 4.28292   2
  14 -12   2 393.449 9.77831   2
  14 -12   4 73.3587 5.03586   1
  14 -12   6 489.127 14.4068   1
  14 -12   8 28.2080 3.81422   1
  12  14   8 33.1070 2.36281   1
  14 -12  10 567.885 16.2061   1
  14 -12  12 278.009 10.1368   1
  14 -12  14 334.216 11.6223   1
  14 -12  16 3.73019 3.84445   1
  14 -12 -16 3.49376 4.78248   2
 -12 -14  16 4.32317 4.49323   2
 -12 -14  18 108.177 8.09444   2
  14 -12 -18 128.047 8.89711   2
  14 -12  18 131.408 7.49346   1
  14 -12 -20-0.52094 5.63954   2
  12  14 -22 155.735 9.98298   1
  14 -12 -22 171.373 10.9762   2
  14 -12 -24 23.6855 7.32785   2
  12  14 -24 28.7150 6.91415   1
  12  14 -26 23.1778 6.71739   1
  14 -12 -26 4.54616 6.83169   2
  14 -11   1 261.808 7.25964   2
  14 -11  -1 252.431 7.70954   2
  14 -11  -5 73.9065 4.66697   2
  11  14   5 59.2952 3.40560   1
  14 -11   5 66.5856 4.71450   1
  14 -11   7 178.255 7.35708   1
  11  14   7 173.217 5.30410   1
  11  14   9 73.5659 2.78407   1
  14 -11   9 84.8091 5.41593   1
  14 -11 -11 317.459 11.5067   2
  14 -11  11 325.762 10.8788   1
  14 -11 -13 32.9962 5.01562   2
  14 -11  13 32.5524 4.48546   1
  14 -11 -15 454.876 16.1703   2
 -11 -14  15 515.279 16.1252   2
  14 -11  15 518.559 15.0279   1
  14 -11  17-1.50928 3.80614   1
 -11 -14  17 4.28238 4.26308   2
  14 -11 -17 7.20879 4.57408   2
  14 -11  19 198.690 9.04369   1
  14 -11 -19 185.163 10.6742   2
 -11 -14  19 201.492 10.0896   2
  11  14 -21-3.17607 5.46002   1
  14 -11 -21 3.74467 5.75788   2
  11  14 -23 121.437 9.05343   1
  14 -11 -23 121.888 9.68199   2
  11  14 -25 9.07763 6.19464   1
  14 -11 -25-5.59484 7.37577   2
  11  14 -27 125.350 10.1301   1
  14 -10   0 151.723 5.30523   2
  14 -10  -4 120.066 5.59023   2
  10  14   4 131.652 4.88280   1
  10  14   6 1686.28 35.8369   1
  14 -10   6 1636.31 38.2172   1
  14 -10  -6 1688.01 37.9576   2
  14 -10   8 4.75935 2.93127   1
  14 -10  -8 3.44214 3.45149   2
  10  14   8 6.51293 1.69589   1
  14 -10  10 55.1471 4.39898   1
  14 -10 -10 53.4458 5.20904   2
  14 -10 -12 464.529 14.8753   2
  14 -10  12 464.314 13.6951   1
  14 -10  14 91.3349 5.68029   1
  14 -10 -14 77.5372 6.19639   2
  14 -10  16 408.740 12.8767   1
 -10 -14  16 405.624 13.8811   2
  14 -10 -16 389.569 14.6544   2
  10  14 -18 16.2308 4.87736   1
  14 -10  18 20.6789 4.68358   1
 -10 -14  18 22.3332 5.38779   2
  14 -10 -18 22.3104 5.56920   2
  14 -10 -20 148.869 9.83621   2
  10  14 -20 156.900 9.33021   1
  10  14 -22 53.4593 6.82759   1
  14 -10 -22 47.7733 6.96992   2
  10  14 -24 283.456 13.1638   1
  14 -10 -24 280.598 14.4271   2
  14 -10 -26 11.4429 7.08177   2
  10  14 -26 13.5866 6.32259   1
  10  14 -28 26.5080 6.93864   1
   9  14   3 16.9832 2.53575   1
   9  14   5 4.87323 1.96858   1
  14  -9  -5 3.92361 2.92222   2
   9  14   7 55.7017 2.77641   1
  14  -9  -7 67.7494 4.72456   2
  14  -9   7 59.2061 4.27590   1
  14  -9  -9 148.416 7.09821   2
  14  -9   9 155.593 6.60521   1
   9  14   9 133.853 3.91680   1
  14  -9 -11 71.9791 5.66081   2
  14  -9  11 78.9518 5.09488   1
  14  -9  13 35.8165 4.16162   1
  14  -9 -13 30.0217 4.98263   2
  -9 -14  15-1.99645 4.21293   2
  14  -9 -15 1.18179 4.01207   2
  14  -9  15-2.06694 3.51639   1
   9  14 -17-6.09242 4.67712   1
  14  -9  17 1.61513 3.87090   1
  14  -9 -17 1.30699 4.71640   2
  -9 -14  17 1.42666 4.26200   2
   9  14 -19 5.70330 4.40052   1
  14  -9  19 7.01786 4.09213   1
  14  -9 -19 15.8248 5.17899   2
  -9 -14  19 5.72274 4.72029   2
  14  -9 -21-4.70148 5.18040   2
   9  14 -21 0.86693 5.16762   1
  14  -9 -23 40.6329 7.14616   2
   9  14 -23 39.3831 6.72991   1
   9  14 -25 112.356 8.93019   1
  14  -9 -25 97.8559 9.61380   2
  14  -9 -27 24.6573 7.52483   2
   9  14 -27 18.9813 6.56069   1
   9  14 -29 4.15659 6.25300   1
   8  14  -2 8.93274 2.90123   1
   8  14   2 11.1305 2.47094   1
   8  14   4 324.016 8.62009   1
  14  -8  -6 557.776 14.8129   2
   8  14   6 545.657 12.8367   1
  14  -8  -8 30.2203 4.07848   2
  14  -8   8 26.0132 3.47932   1
   8  14   8 32.3087 2.01314   1
  14  -8  10 113.080 5.83497   1
  14  -8 -10 118.908 6.56255   2
  14  -8  12 2391.08 52.3314   1
  14  -8 -12 2355.16 53.8410   2
  14  -8 -14 5.15309 4.26243   2
  14  -8  14 3.61817 3.41867   1
   8  14 -14 5.65217 3.81155   1
   8  14 -16 31.8488 4.84293   1
  14  -8 -16 25.3274 4.84690   2
  -8 -14  16 30.2289 4.92566   2
  14  -8  16 27.7614 4.08474   1
  14  -8 -18 49.6310 6.18151   2
  14  -8  18 48.7880 4.82488   1
   8  14 -18 53.8292 5.82343   1
  -8 -14  18 50.9071 5.45693   2
   8  14 -20 32.4063 5.45850   1
  14  -8 -20 33.1868 6.06602   2
  14  -8 -22 67.7334 7.66467   2
   8  14 -22 74.8868 7.10616   1
   8  14 -24 377.556 14.8813   1
  14  -8 -24 344.219 15.5997   2
   8  14 -26 16.7800 6.45030   1
   8  14 -28 35.9242 7.03508   1
   7  14   3 258.113 7.30984   1
   7  14  -3 248.109 8.30106   1
   7  14  -5 502.853 13.7168   1
   7  14   5 493.278 11.8740   1
  14  -7  -5 494.174 13.4505   2
   7  14   7 24.8067 2.00402   1
  14  -7  -7 25.3107 3.71360   2
   7  14  -7 22.1013 3.55066   1
  14  -7  -9 292.230 10.1342   2
   7  14  -9 292.289 10.1192   1
  14  -7   9 300.779 9.52152   1
  14  -7 -11 20.3789 4.22559   2
   7  14 -11 16.0106 3.90345   1
  14  -7  11 11.5696 3.38504   1
  14  -7 -13 1395.94 34.9376   2
  14  -7  13 1484.74 33.1629   1
   7  14 -13 1404.35 34.5181   1
  -7 -14  15 242.744 9.63625   2
  14  -7 -15 219.381 10.1497   2
   7  14 -15 223.576 9.70083   1
  14  -7  15 253.615 8.79242   1
  14  -7  17 104.666 5.91942   1
  14  -7 -17 117.806 7.77549   2
  -7 -14  17 121.745 7.14438   2
   7  14 -17 121.652 7.27630   1
  14  -7  19 0.99349 3.65208   1
   7  14 -19-0.77800 4.42365   1
  14  -7 -19 0.46655 4.93329   2
  14  -7 -21 24.0034 6.21100   2
   7  14 -21 27.7224 5.63555   1
  14  -7 -23 16.6245 6.55337   2
   7  14 -23 38.7382 5.97373   1
   7  14 -25 42.8743 6.82379   1
   7  14 -27 10.4766 6.25676   1
   7  14 -29 16.9438 6.55290   1
   6  14   2 523.816 12.8941   1
   6  14  -4 89.5025 4.75774   1
   6  14   4 82.3118 3.59089   1
   6  14  -6 296.006 9.39569   1
   6  14   6 273.895 7.27674   1
   6  14  -8 202.643 7.80956   1
  14  -6   8 205.001 7.33132   1
  14  -6  -8 183.531 7.64115   2
  14  -6 -10 0.84461 3.25961   2
  14  -6  10 3.07020 2.68788   1
   6  14 -10 0.26747 3.16599   1
  14  -6 -12 609.485 17.5541   2
   6  14 -12 593.398 16.9794   1
  14  -6  12 599.692 15.8099   1
  14  -6  14 147.901 6.41256   1
  14  -6 -14 157.806 7.93874   2
   6  14 -14 135.628 7.39636   1
  14  -6 -16 937.174 26.2267   2
  -6 -14  16 1018.03 25.0166   2
  14  -6  16 981.505 23.6667   1
   6  14 -16 947.922 25.4911   1
  -6 -14  18 105.615 6.67769   2
  14  -6 -18 84.3511 7.01493   2
  14  -6  18 95.3039 5.59072   1
   6  14 -18 93.3071 6.84047   1
   6  14 -20 383.430 13.7274   1
  14  -6 -20 335.638 14.1021   2
   6  14 -22 111.323 8.05147   1
  14  -6 -22 108.453 8.64839   2
   6  14 -24 24.6908 6.09710   1
   6  14 -26 47.2975 7.03510   1
   6  14 -28 87.7641 8.50848   1
   6  14 -30 2.97426 6.26333   1
   5  14   1 800.474 18.6797   1
   5  14   3 477.085 11.7529   1
   5  14  -3 476.949 12.7988   1
   5  14   5 106.555 3.93030   1
   5  14  -5 103.656 5.26523   1
   5  14  -7 264.963 9.00701   1
   5  14  -9 927.583 23.1287   1
  14  -5   9 934.393 22.2129   1
   5  14 -11 753.890 20.6415   1
  14  -5  11 830.426 19.7391   1
  14  -5 -11 807.728 21.1993   2
  14  -5  13 262.019 8.53984   1
   5  14 -13 254.927 9.76317   1
  14  -5 -13 259.552 10.3406   2
   5  14 -15 86.2410 6.07466   1
  -5 -14  15 74.8045 5.55198   2
  14  -5  15 86.9485 4.99193   1
  14  -5 -15 82.8321 6.44569   2
  -5 -14  17 162.568 7.75223   2
  14  -5 -17 135.263 8.38617   2
  14  -5  17 177.286 6.92931   1
   5  14 -17 161.860 8.23331   1
  14  -5  19 70.6981 5.10759   1
   5  14 -19 71.1732 6.34747   1
   5  14 -21 51.1831 6.28178   1
   5  14 -23 36.2210 5.92188   1
   5  14 -25 172.846 9.89791   1
   5  14 -27 26.9841 6.41252   1
   5  14 -29 21.5737 6.47991   1
   4  14   2 1570.19 35.1602   1
 -14   4  -2 1673.55 34.9540   2
   4  14  -4 44.9774 3.79749   1
   4  14   4 49.9557 2.89732   1
 -14   4  -4 47.9484 2.59909   2
 -14   4  -6 952.393 20.4359   2
   4  14  -6 929.172 22.7627   1
   4  14  -8 17.1730 3.44060   1
  14  -4  10 984.054 23.2069   1
   4  14 -10 998.935 24.4559   1
  14  -4  12 123.062 5.44043   1
   4  14 -12 117.222 6.51894   1
  14  -4  14 4.82948 2.87667   1
   4  14 -14-1.51081 3.61949   1
  14  -4  16 429.307 12.1162   1
  -4 -14  16 447.020 13.2945   2
   4  14 -16 414.200 13.9137   1
  14  -4  18 625.083 16.3421   1
   4  14 -18 644.484 18.8066   1
   4  14 -20 13.2216 4.62706   1
   4  14 -22 207.263 10.2702   1
   4  14 -24 37.3146 6.45187   1
   4  14 -26-1.33676 5.41179   1
   4  14 -28 7.39325 5.58836   1
   4  14 -30 4.79826 6.10137   1
 -14   3   1 81.4144 4.12172   2
 -14   3  -1 80.0260 3.75776   2
   3  14   1 78.5653 3.91025   1
 -14   3  -3 874.497 19.2671   2
   3  14   3 838.725 19.4933   1
   3  14  -5-0.38948 2.63101   1
   3  14  -7 1174.95 27.5959   1
   3  14  -9 1868.48 42.1932   1
   3  14 -11 2.63405 3.39059   1
  14  -3  11-0.85395 2.66688   1
  14  -3  13 109.597 5.09459   1
   3  14 -13 111.620 6.20516   1
  14  -3  15 60.8848 4.12211   1
   3  14 -15 58.8620 5.23952   1
  -3 -14  15 62.0980 4.82721   2
  -3 -14  17 45.2035 4.76411   2
   3  14 -17 52.2939 5.49950   1
  14  -3  17 43.8758 3.94701   1
   3  14 -19 259.217 10.7007   1
   3  14 -21 165.621 8.98602   1
   3  14 -23 143.906 8.73131   1
   3  14 -25 14.9655 5.81663   1
   3  14 -27 33.5071 6.43931   1
   3  14 -29 4.17178 5.56569   1
   3  14 -31 9.58741 6.51513   1
 -14   2   0 839.710 19.4540   2
 -14   2   2 88.3415 4.42101   2
   2  14   2 87.0399 3.92334   1
   2  14  -4 116.640 5.20447   1
   2  14   4 114.982 4.29106   1
  -2 -14  -4 113.150 4.34711   1
  -2 -14  -6 20.4378 2.18921   1
   2  14  -6 17.6983 3.07971   1
  -2 -14  -8 63.7071 2.87769   1
   2  14  -8 63.9516 4.45723   1
   2  14 -10-1.72844 3.27397   1
  -2 -14 -10 2.24602 1.51039   1
  14  -2  12 27.3158 3.03546   1
   2  14 -12 33.8039 3.94166   1
  -2 -14  14 102.098 5.35640   2
  14  -2  14 91.7231 4.53131   1
   2  14 -14 83.9601 5.82477   1
   2  14 -16 312.506 11.6058   1
  14  -2  16 340.923 9.55701   1
  -2 -14  16 319.737 10.5431   2
   2  14 -18 32.4158 4.97413   1
  14  -2  18 23.0396 3.28477   1
   2  14 -20 9.16996 4.49919   1
   2  14 -22-0.77683 4.86585   1
   2  14 -24-1.63654 5.29856   1
   2  14 -26 15.0723 5.96384   1
   2  14 -28 27.9726 6.60653   1
   2  14 -30 14.4825 6.15356   1
 -14   1   1 67.8418 3.87578   2
   1  14   1 66.1863 3.67579   1
  -1 -14  -3 201.845 6.26488   1
   1  14   3 197.876 6.21031   1
   1  14  -5 63.5737 4.20304   1
  -1 -14  -5 65.4308 3.25275   1
   1  14  -7 156.220 6.52730   1
  -1 -14  -7 157.620 5.02885   1
   1  14  -9 15.8056 3.36430   1
  -1 -14  -9 12.5924 1.93184   1
   1  14 -11 16.7834 3.37530   1
  -1 -14 -11 21.1123 1.88891   1
   1  14 -13 180.488 7.90079   1
  -1 -14 -13 177.413 4.80138   1
   1  14 -15 281.167 10.3887   1
  -1 -14  15 284.825 9.26657   2
  14  -1  17 3.18369 2.67835   1
   1  14 -17 5.21364 3.87616   1
   1  14 -19 121.454 7.33009   1
   1  14 -21 37.8084 5.63689   1
   1  14 -23 46.8204 6.02057   1
   1  14 -25 61.8053 7.05553   1
   1  14 -27 71.6254 7.52208   1
   1  14 -29 8.63462 6.11965   1
   0 -14   2 486.970 12.7535   1
   0  14  -4 5.23002 2.58437   1
   0 -14  -4 2.42657 2.08438   1
   0  14  -6 1346.63 30.9849   1
   0 -14  -6 1359.43 29.5044   1
 -14   0   6 1351.22 31.2706   2
   0 -14  -8 1.35688 1.78098   1
   0  14  -8 4.46703 2.77425   1
   0 -14 -10 56.2772 2.80143   1
   0  14 -10 58.7919 4.46442   1
   0 -14 -12 35.8470 2.31626   1
   0  14 -12 28.9148 3.94360   1
   0  14 -14 88.7260 5.55975   1
   0 -14  14 76.8791 4.66623   2
   0  14 -16 466.090 14.5786   1
   0  14 -18 33.9616 4.97409   1
   0  14 -20 30.9384 5.10214   1
   0  14 -22-0.75648 4.87865   1
   0  14 -24 17.2939 5.59301   1
   0  14 -26 41.9138 6.54649   1
   0  14 -28 68.8633 7.79612   1
   0  14 -30 35.6156 6.81483   1
  -1  14  -3 1.26383 2.44897   1
   1 -14   3 4.52545 2.34971   1
  -1  14  -5 695.789 17.8316   1
   1 -14   5 728.382 17.9542   1
   1 -14  -5 721.722 16.7755   1
 -14  -1   5 722.299 18.1520   2
   1 -14  -7 75.7007 3.58964   1
  -1  14  -7 76.2028 4.61466   1
 -14  -1   7 82.4893 4.99687   2
  -1  14  -9 325.456 10.4377   1
   1 -14  -9 332.242 8.64632   1
 -14  -1   9 334.098 10.8627   2
   1 -14 -11 557.063 13.2844   1
  -1  14 -11 591.664 15.8775   1
  -1  14 -13 36.7967 4.21612   1
   1 -14 -13 41.1562 2.56980   1
  -1  14 -15 2.98666 3.55256   1
  -1  14 -17 129.477 7.43547   1
  -1  14 -19 30.5116 5.10208   1
  -1  14 -21 99.6248 7.17759   1
  -1  14 -23 190.253 9.61075   1
  -1  14 -25-0.40746 4.79962   1
  -1  14 -27 33.2079 6.30590   1
  -1  14 -29 8.42356 5.77850   1
   2 -14   2 5.99023 2.29400   1
   2 -14   4 99.6439 4.93350   1
  -2  14  -4 98.9981 4.93018   1
 -14  -2   6 1650.24 37.8329   2
   2 -14  -6 1689.95 36.2942   1
   2 -14   6 1666.93 37.5342   1
  -2  14  -6 1674.59 37.6177   1
   2 -14  -8 321.381 8.75093   1
  -2  14  -8 327.387 10.2239   1
 -14  -2   8 335.244 10.7166   2
   2 -14 -10 143.200 4.91704   1
 -14  -2  10 147.964 6.97834   2
  -2  14 -10 143.264 6.53317   1
   2 -14 -12 377.428 9.75129   1
  14   2  12 383.687 9.82204   1
  -2  14 -12 381.901 12.0400   1
  -2  14 -14 6.91800 3.81131   1
   2 -14 -14 11.1914 2.24987   1
  14   2  14 6.94853 2.26747   1
  -2  14 -16 243.442 9.80492   1
  -2  14 -18 165.778 8.32812   1
  -2  14 -20 318.660 12.0759   1
  -2  14 -22 61.3296 6.34505   1
  -2  14 -24 18.9274 5.63695   1
  -2  14 -26 46.2060 6.40521   1
  -2  14 -28 0.85991 5.63480   1
   3 -14   1 2520.61 54.1793   1
  -3  14  -3 1677.71 37.1736   1
   3 -14   3 1660.13 37.0742   1
  -3  14  -5 376.606 10.9804   1
   3 -14   5 378.011 11.0147   1
 -14  -3   7 738.791 18.8665   2
   3 -14   7 719.995 18.4820   1
  -3  14  -7 742.524 18.5792   1
   3 -14  -7 721.063 17.1599   1
  -3  14  -9 128.762 6.01431   1
   3 -14  -9 128.139 4.75825   1
 -14  -3   9 113.526 6.19034   2
   3 -14   9 124.717 5.96568   1
 -14  -3  11 9.84306 3.55773   2
   3 -14 -11 3.46935 2.23012   1
  -3  14 -11 7.20303 3.27281   1
   3 -14  13 3349.21 70.0523   2
  14   3  13 3336.95 69.4552   1
  -3  14 -13 3297.34 72.5012   1
  -3  14 -15 1074.45 26.9933   1
  14   3  15 1080.57 23.6573   1
  -3  14 -17 48.8061 5.19843   1
  -3  14 -19 2.72026 4.01541   1
  -3  14 -21 36.7352 5.43259   1
  -3  14 -23 237.526 10.6645   1
  -3  14 -25 137.773 9.02667   1
  -3  14 -27-0.83775 5.25872   1
  -3  14 -29 32.9792 6.57180   1
   4 -14   0 493.104 12.9442   1
   4 -14   2 19.7351 2.93059   1
   4 -14   4 711.883 17.8240   1
  -4  14  -6 59.6183 4.19849   1
   4 -14   6 61.7514 4.17654   1
 -14  -4   8 304.335 10.1885   2
  -4  14  -8 292.439 9.63905   1
   4 -14   8 292.312 9.69717   1
   4 -14  10 15.8770 3.40137   1
 -14  -4  10 18.0466 3.85097   2
  -4  14 -10 19.3064 3.48021   1
  -4  14 -12 990.963 24.7400   1
 -14  -4  12 998.347 25.5316   2
   4 -14  12 1004.47 22.2799   2
  14   4  12 982.690 21.8852   1
  14   4  14 168.772 5.11944   1
  -4  14 -14 175.547 7.76072   1
  -4  14 -16 7.78280 3.91147   1
  -4  14 -18 207.789 9.27888   1
  -4  14 -20 3.51004 4.15518   1
  -4  14 -22 24.8954 5.07298   1
  -4  14 -24 181.265 9.67381   1
  -4  14 -26 8.99530 5.24485   1
  -4  14 -28 56.7453 6.98518   1
   5 -14   1 143.969 5.72617   1
   5 -14  -1 146.509 5.74225   1
   5 -14   3 120.241 5.42509   1
   5 -14  -3 126.211 5.24683   1
   5 -14   5 46.5611 3.84699   1
  -5  14  -7 178.078 7.18004   1
   5 -14   7 194.816 7.32604   1
 -14  -5   9 3.59986 3.14906   2
   5 -14   9-2.18545 2.86037   1
  -5  14  -9 1.97160 2.99324   1
  -5  14 -11 308.718 10.4319   1
   5 -14  11 300.439 10.2989   1
 -14  -5  11 317.845 10.9556   2
  -5  14 -13 28.2210 4.22371   1
  14   5  13 27.5082 2.18564   1
 -14  -5  13 23.4026 4.26802   2
  -5  14 -15 55.7734 5.20110   1
  -5  14 -17 34.7344 4.89636   1
  -5  14 -19 33.1022 5.04706   1
  -5  14 -21-1.08407 4.27716   1
  -5  14 -23 30.5183 5.64329   1
  -5  14 -25 26.3219 5.94276   1
  -5  14 -27 12.4698 5.46394   1
   6 -14   0 44.3336 3.44929   1
   6 -14   2 23.5649 2.98991   1
   6 -14  -2 20.1535 2.97556   1
   6 -14   4 409.926 11.4737   1
   6 -14  -4 375.084 10.9345   1
   6 -14   6 336.350 10.4367   1
   6 -14   8 127.113 6.12222   1
   6 -14  10 189.186 7.70676   1
  -6  14 -10 205.034 7.94484   1
 -14  -6  10 196.079 8.18796   2
   6 -14  12 33.0169 4.30469   1
  14   6  12 30.6440 2.19894   1
  -6  14 -12 25.5836 4.00673   1
 -14  -6  12 31.3318 4.42278   2
 -14  -6  14 151.495 7.71271   2
  -6  14 -14 132.360 7.06110   1
  -6  14 -16 78.0335 5.88602   1
  -6  14 -18 120.547 7.14923   1
  -6  14 -20 29.3589 5.34657   1
  -6  14 -22 64.9948 6.33825   1
  -6  14 -24 0.78497 4.77771   1
  -6  14 -26 18.7483 5.55994   1
   7 -14  -1 281.518 8.82027   1
   7 -14   1 277.550 8.94930   1
   7 -14   3 1191.22 27.3228   1
   7 -14  -3 1138.20 26.9438   1
   7 -14   5-0.89579 2.70126   1
   7 -14   7 139.661 6.30406   1
   7 -14   9 190.643 7.67099   1
 -14  -7  11 17.2658 3.75888   2
   7 -14  11 17.4188 3.61758   1
 -14  -7  13 496.927 15.4884   2
  14   7  13 494.330 11.1027   1
   7 -14  13 495.106 14.7771   1
  -7  14 -15 765.370 20.4952   1
 -14  -7  15 746.386 21.3870   2
  -7  14 -17 8.57176 4.01696   1
  -7  14 -19 48.3971 5.62713   1
  -7  14 -21 40.2513 5.61335   1
   8 -14   0 266.497 8.68110   1
   8 -14   2 27.2081 3.27546   1
   8 -14  -2 28.0357 3.13174   1
   8 -14   4 636.121 16.7299   1
   8 -14   6 489.999 13.8917   1
   8 -14   8 137.618 6.41994   1
   8 -14  10 182.397 7.74131   1
 -14  -8  12 72.9057 5.54802   2
   8 -14  12 56.1605 5.06174   1
   8 -14  14 366.435 12.1484   1
 -14  -8  14 357.281 12.8195   2
 -14  -8  16 67.2665 6.24068   2
   9 -14  -1 119.792 5.53759   1
   9 -14   1 114.349 5.53819   1
   9 -14   3 110.533 5.59338   1
   9 -14   5 99.1728 5.29916   1
   9 -14   7 655.244 17.4219   1
   9 -14   9 377.099 11.8507   1
   9 -14  11 658.839 17.9610   1
 -14  -9  13 3.52092 3.92095   2
   9 -14  13 6.16650 3.57590   1
   9 -14  15 125.076 6.96634   1
 -14  -9  15 120.747 7.48131   2
   9 -14 -27 3.86467 6.83172   2
  14   9 -29 18.0105 7.05093   1
  10 -14   0 24.9012 3.20244   1
  10 -14   2 13.9563 3.23924   1
  10 -14   4 24.1079 3.54315   1
  10 -14   6 475.005 13.7769   1
  10 -14   8 5.29105 3.09531   1
  10 -14  10 4.43783 3.57866   1
  10 -14  12 127.330 6.80387   1
  10 -14  14 81.4645 5.83850   1
 -14 -10  14 78.2625 6.11013   2
  10 -14  16 56.7939 5.44371   1
 -14 -10  16 58.8710 6.11083   2
  10 -14 -26-5.68394 6.47472   2
  14  10 -28 13.5029 6.74475   1
  11 -14   1 130.930 6.21660   1
  11 -14   3 366.683 11.4730   1
  11 -14   5 125.953 6.27329   1
  11 -14   7 143.816 6.86244   1
  11 -14   9 134.120 6.63359   1
  11 -14  11 348.730 11.6499   1
 -14 -11  13 5.49982 4.23497   2
  11 -14  13 2.73120 3.76148   1
 -14 -11  15 55.7606 5.91106   2
  11 -14  15 56.2604 5.62513   1
  11 -14  17-0.33409 3.93540   1
 -14 -11  17-1.26259 4.51673   2
  11 -14 -25 13.6170 6.87731   2
  14  11 -27 16.2600 6.75967   1
  12 -14   2 82.6405 5.22639   1
  12 -14   4 1189.85 28.7213   1
  12 -14   6 484.973 14.3193   1
  12 -14   8 343.119 11.4097   1
  12 -14  10 739.186 19.8719   1
  12 -14  12-0.30457 3.63085   1
  12 -14  14 168.723 8.16587   1
 -14 -12  14 182.691 9.17570   2
  12 -14  16 60.2868 5.57782   1
 -14 -12  16 58.2351 5.94482   2
  12 -14  18 0.34705 4.16755   1
 -14 -12  18 11.0541 4.93655   2
  12 -14 -24 5.47095 6.82309   2
  12 -14 -26 28.4978 7.86005   2
  14  12 -26 37.9578 7.02336   1
  13 -14   3 673.345 18.2244   1
  13 -14   5 173.501 7.64321   1
  13 -14   7 42.0711 4.60402   1
  13 -14   9 1418.89 33.8911   1
  13 -14  11 0.30733 3.54912   1
  13 -14  13 111.927 6.68044   1
 -14 -13  15 89.9508 7.33584   2
  13 -14  15 101.568 6.55281   1
 -14 -13  17 171.174 9.30751   2
  13 -14  17 172.268 8.74691   1
 -14 -13  19 54.0379 6.81814   2
  13 -14  19 43.5132 5.72896   1
  13 -14 -21 382.145 16.0651   2
  13 -14 -23 22.0029 7.38282   2
  14  13 -25 15.2935 6.27903   1
  13 -14 -25 13.9860 7.04497   2
  14  13 -27 24.1469 7.34819   1
  14 -14   2 4.13713 1.91875   2
  14 -14   2 4.98668 3.13085   1
  14 -14   4 72.0094 5.19097   1
  14 -14   6 28.0996 4.23789   1
  14 -14   8 129.296 6.93523   1
  14 -14  10 41.2952 4.82821   1
  14 -14  12 23.5175 4.42614   1
  14 -14  14 36.8417 5.07796   1
  14 -14  16 147.662 7.81628   1
 -14 -14  16 134.998 8.43159   2
 -14 -14  18 43.5860 6.37920   2
  14 -14  18 53.7907 6.05569   1
  14 -14 -20 121.507 9.33071   2
  14 -14 -22 40.5641 7.65366   2
  14  14 -24 4.22916 6.19843   1
  14 -14 -24 10.6065 6.69741   2
  14  14 -26-3.85460 6.43939   1
  15 -14   1 8.27389 2.16661   2
  15 -14   3 430.440 13.6858   1
  15 -14   5 35.3302 4.39754   1
  14  15   7 535.046 13.1592   1
  15 -14   7 539.709 16.0223   1
  15 -14   9 233.738 9.44010   1
  15 -14  11 943.603 24.6558   1
  15 -14  13 527.295 16.2332   1
  15 -14  15 347.988 12.6451   1
 -14 -15  15 346.394 13.4606   2
  15 -14  17 21.8719 4.92742   1
 -14 -15  17 11.6605 5.55629   2
  15 -14 -17 16.3933 5.78551   2
  15 -14  19 4.44744 5.09967   1
 -14 -15  19 13.2409 5.61152   2
  15 -14 -19-3.67408 6.25786   2
  15 -14 -21 30.0953 6.90772   2
  14  15 -23 10.5688 6.56294   1
  15 -14 -23-9.77514 7.07315   2
  15 -14 -25 37.1829 7.84677   2
  14  15 -25 34.2673 7.41932   1
  15 -13   0 395.278 10.5312   2
  15 -13   4 405.159 13.0657   1
  15 -13  -4 433.833 12.2645   2
  13  15   6 292.905 8.23553   1
  15 -13   6 289.291 10.5327   1
  15 -13   8 28.9713 4.38245   1
  13  15   8 29.3076 2.55913   1
  15 -13  10 92.8210 6.09388   1
  15 -13  12 186.589 8.53985   1
  15 -13  14 146.524 7.75670   1
  15 -13 -14 153.472 8.71101   2
  15 -13  16 195.758 8.89678   1
 -13 -15  16 199.998 10.0016   2
  15 -13 -16 186.062 9.97042   2
  15 -13  18 1017.71 26.9717   1
  15 -13 -18 1021.07 29.2399   2
 -13 -15  18 1066.91 28.7048   2
  15 -13  20 294.869 11.9164   1
  15 -13 -20 283.641 13.6139   2
 -13 -15  20 320.864 13.4223   2
  13  15 -22 362.823 15.5439   1
  15 -13 -22 380.263 16.4775   2
  15 -13 -24 150.310 11.2395   2
  13  15 -24 137.552 10.0399   1
  13  15 -26 4.41678 6.51966   1
  15 -12  -3 208.184 7.42646   2
  15 -12  -5 86.2249 5.15066   2
  15 -12   5 83.1617 5.57877   1
  15 -12  -7 27.3984 4.17693   2
  12  15   7 31.5857 2.64740   1
  15 -12   7 31.2052 4.03529   1
  15 -12  -9 5.75290 3.85848   2
  15 -12   9 2.32618 3.56447   1
  15 -12 -11 481.938 15.2146   2
  15 -12  11 484.077 14.6559   1
  15 -12 -13 11.4817 4.45943   2
  15 -12  13 11.8690 4.19352   1
 -12 -15  15 110.300 7.54699   2
  15 -12  15 114.348 6.79992   1
  15 -12 -15 100.337 7.71004   2
 -12 -15  17 18.2021 5.24324   2
  15 -12 -17 24.7067 5.77917   2
  15 -12  17 19.6987 4.63207   1
  15 -12  19 6.71710 4.47028   1
 -12 -15  19-0.87730 5.10405   2
  15 -12 -19-1.01945 5.50245   2
  15 -12 -21 14.3896 6.15284   2
  12  15 -21 17.2240 6.06611   1
  12  15 -23 56.0551 7.51526   1
  15 -12 -23 58.4123 8.36758   2
  12  15 -25 5.29575 6.00723   1
  15 -12 -25 3.18675 6.93990   2
  12  15 -27 3.84580 6.19922   1
  15 -11  -4 200.941 7.38927   2
  11  15   6 11.4992 2.27360   1
  15 -11   6 10.1179 3.56175   1
  15 -11  -6 8.18993 3.24914   2
  11  15   8 18.4217 2.05045   1
  15 -11  -8 17.1717 3.89597   2
  15 -11   8 21.1956 3.85916   1
  15 -11 -10 320.992 11.5134   2
  15 -11  10 342.774 11.2757   1
  15 -11  12 549.783 15.9236   1
  15 -11 -12 553.283 16.9403   2
  15 -11  14 92.4399 6.02923   1
  15 -11 -14 86.1060 6.92607   2
 -11 -15  16 9.22561 4.59926   2
  15 -11 -16 10.9284 4.68335   2
  15 -11  16 13.6666 4.16226   1
  15 -11  18 83.6633 6.20368   1
 -11 -15  18 94.7291 7.48651   2
  15 -11 -18 67.7526 7.11390   2
  11  15 -18 78.9158 7.24668   1
  15 -11 -20 47.1770 7.01031   2
  15 -11  20 54.5460 5.70347   1
  11  15 -20 46.3034 6.47857   1
  11  15 -22 7.70545 5.52487   1
  15 -11 -22 18.1609 6.21915   2
  11  15 -24 222.280 12.0014   1
  15 -11 -24 176.718 11.6856   2
  11  15 -26 4.22498 5.83261   1
  15 -11 -26 9.13406 6.71040   2
  15 -10  -5 56.5460 4.37305   2
  10  15   5 46.8934 3.10820   1
  15 -10   7 25.9850 3.67149   1
  10  15   7 24.8685 2.30166   1
  15 -10  -7 23.8272 3.89687   2
  15 -10   9 9.23778 3.56433   1
  15 -10  -9 8.42603 3.47713   2
  10  15   9 9.56482 1.65171   1
  15 -10 -11 165.349 8.16214   2
  15 -10  11 165.246 7.40082   1
  15 -10 -13 416.618 14.4660   2
  15 -10  13 455.998 13.5613   1
  15 -10 -15 26.9929 5.02696   2
  15 -10  15 23.7451 4.30797   1
  15 -10  17 60.2148 5.28665   1
  15 -10 -17 38.4819 5.98434   2
 -10 -15  17 48.9586 5.99109   2
  10  15 -17 62.5675 5.90374   1
  15 -10  19 74.8928 5.84584   1
 -10 -15  19 76.0654 6.93111   2
  10  15 -19 82.3099 7.14699   1
  15 -10 -19 56.4703 7.05475   2
  10  15 -21 87.8333 7.68075   1
  15 -10 -21 79.8125 7.81469   2
  15 -10 -23 305.081 14.5547   2
  10  15 -23 283.730 13.3147   1
  10  15 -25-0.50452 5.88496   1
  15 -10 -25 4.37200 6.56437   2
  10  15 -27 12.0666 6.36191   1
   9  15   0 133.670 5.69248   1
   9  15  -2 67.2983 4.42742   1
   9  15   4 480.396 11.8875   1
  15  -9  -4 464.506 12.9314   2
  15  -9  -6 9.94003 3.31226   2
   9  15   6 18.2380 2.20616   1
   9  15   8 381.858 9.10510   1
  15  -9   8 361.772 11.4797   1
  15  -9  -8 375.340 11.9099   2
  15  -9 -10 45.5911 4.82552   2
  15  -9  10 44.0496 4.45674   1
  15  -9  12 94.2782 5.61100   1
  15  -9 -12 85.2951 6.23212   2
   9  15 -14-2.83183 3.83208   1
  15  -9 -14 7.65220 4.27096   2
  15  -9  14-3.16225 3.69564   1
  15  -9  16 38.0742 4.55754   1
   9  15 -16 37.6224 5.19653   1
  15  -9 -16 37.2653 5.53362   2
  -9 -15  16 32.6759 5.00746   2
  -9 -15  18 28.1222 5.34920   2
   9  15 -18 28.5162 5.31445   1
  15  -9  18 25.8731 4.44330   1
  15  -9 -18 25.7033 5.77901   2
  15  -9  20-1.15692 4.06311   1
   9  15 -20 3.03557 4.70808   1
  15  -9 -20-3.06504 5.51430   2
   9  15 -22 2.75627 5.66958   1
  15  -9 -22 12.7658 6.01042   2
   9  15 -24 67.3835 7.64145   1
  15  -9 -24 62.8313 8.20684   2
   9  15 -26 15.1116 6.27703   1
   9  15 -28 11.5708 6.47888   1
   8  15  -1 209.299 7.26112   1
   8  15  -3 22.4602 3.42255   1
   8  15   5 428.250 10.9190   1
  15  -8  -5 453.734 12.5350   2
   8  15  -5 451.474 12.8638   1
  15  -8  -7 285.077 9.54817   2
   8  15   7 265.015 7.16523   1
   8  15  -7 281.261 9.62328   1
  15  -8  -9 830.955 21.5590   2
  15  -8   9 817.032 20.8561   1
   8  15  -9 837.662 21.6201   1
   8  15 -11 230.493 9.27991   1
  15  -8 -11 217.836 9.09941   2
  15  -8  11 220.933 8.35437   1
   8  15 -13 679.070 19.1760   1
  15  -8  13 679.039 17.8799   1
  15  -8 -13 665.367 19.5421   2
   8  15 -15 71.0060 6.15897   1
  15  -8 -15 70.8139 6.50131   2
  15  -8  15 81.6549 5.31344   1
  -8 -15  15 86.9403 6.28533   2
   8  15 -17 132.910 8.02489   1
  15  -8  17 136.895 6.88646   1
  15  -8 -17 131.221 8.56104   2
  -8 -15  17 138.424 7.74272   2
  15  -8 -19 8.69239 5.19533   2
  -8 -15  19 21.5118 5.01483   2
  15  -8  19 19.1108 4.32153   1
   8  15 -19 21.8233 5.36615   1
  15  -8 -21 52.7297 6.97872   2
   8  15 -21 60.3892 6.71170   1
  15  -8 -23 14.8584 6.26832   2
   8  15 -23 21.5596 6.16265   1
   8  15 -25 5.82261 5.82660   1
   8  15 -27 50.9343 7.50965   1
   7  15  -2 423.422 11.8693   1
   7  15  -4 158.335 6.45441   1
   7  15   4 153.093 5.20073   1
   7  15  -6 71.9496 4.78056   1
   7  15   6 76.2253 3.37535   1
   7  15  -8 114.898 6.20902   1
  15  -7   8 125.533 5.95847   1
  15  -7  -8 132.781 6.39976   2
  15  -7 -10 148.696 7.42696   2
   7  15 -10 148.352 7.26556   1
  15  -7  10 133.437 6.34325   1
  15  -7  12 7.18792 3.46966   1
  15  -7 -12 5.32190 4.30942   2
   7  15 -12 5.93172 3.86242   1
  15  -7 -14 0.37195 4.36161   2
  15  -7  14 4.92627 3.32559   1
   7  15 -14 11.1544 3.74429   1
  15  -7 -16 345.101 13.6926   2
  -7 -15  16 398.448 12.8880   2
   7  15 -16 383.239 13.4441   1
  15  -7  16 377.532 11.7002   1
  15  -7 -18 153.857 9.23159   2
  15  -7  18 147.450 7.01495   1
  -7 -15  18 160.143 8.16847   2
   7  15 -18 137.030 8.32361   1
   7  15 -20 142.878 8.80977   1
  15  -7 -20 144.011 9.68655   2
  15  -7  20 161.953 7.53346   1
   7  15 -22 16.2278 5.28815   1
   7  15 -24-0.46526 5.55969   1
   7  15 -26 38.0028 6.94895   1
   7  15 -28 2.52608 6.03730   1
   6  15  -1 1007.49 23.5581   1
   6  15  -3 134.917 5.77145   1
   6  15   3 123.527 4.74003   1
   6  15   5 289.523 7.81845   1
   6  15  -5 289.001 9.41383   1
   6  15   7 131.348 4.28508   1
   6  15  -7 135.904 6.43250   1
  15  -6   9 941.186 22.5649   1
   6  15  -9 910.877 23.2975   1
  15  -6 -11 1712.97 40.2761   2
   6  15 -11 1680.24 40.0308   1
  15  -6  11 1763.19 38.8520   1
   6  15 -13 107.649 6.50816   1
  15  -6  13 106.287 5.55377   1
  15  -6 -13 96.5126 6.93102   2
  -6 -15  15 8.80709 4.21625   2
  15  -6 -15 10.8701 4.55220   2
   6  15 -15-0.34296 3.67177   1
  15  -6  15 7.17939 3.28045   1
  15  -6 -17 106.816 7.70394   2
   6  15 -17 109.913 7.10661   1
  15  -6  17 105.343 5.88192   1
  -6 -15  17 106.052 6.68663   2
  15  -6  19 14.0152 3.98486   1
   6  15 -19 11.3545 4.61935   1
   6  15 -21 52.1936 6.34226   1
   6  15 -23 90.6267 7.69457   1
   6  15 -25 115.934 8.93489   1
   6  15 -27 33.7003 7.04499   1
   6  15 -29 2.01623 6.14990   1
   5  15  -2 459.428 12.5117   1
   5  15  -4 18.9296 3.26407   1
   5  15   4 17.6253 2.28443   1
   5  15   6 23.6312 2.16522   1
   5  15  -6 19.1921 3.33021   1
   5  15  -8-0.24970 3.03953   1
  15  -5  10 259.832 8.66302   1
   5  15 -10 267.268 9.56415   1
  15  -5  12 504.806 13.4751   1
   5  15 -12 459.655 14.5384   1
   5  15 -14 303.017 11.1064   1
  15  -5  14 304.249 9.67232   1
  15  -5  16 28.1375 3.87089   1
   5  15 -16 20.4493 4.50317   1
  -5 -15  16 17.8638 4.38443   2
  15  -5  18 1.75354 3.39948   1
  -5 -15  18 5.26596 4.46922   2
   5  15 -18 2.98111 4.10351   1
   5  15 -20 5.19770 4.83486   1
   5  15 -22 73.0644 7.06328   1
   5  15 -24 51.8251 6.65279   1
   5  15 -26 53.2165 7.30062   1
   5  15 -28 7.30757 6.73951   1
 -15   4  -3 113.138 4.18128   2
   4  15  -3 107.054 5.11253   1
   4  15   3 109.983 4.41008   1
   4  15  -5 76.3698 4.64083   1
   4  15   5 73.1122 3.37996   1
 -15   4  -5 77.4044 3.15538   2
   4  15  -7 235.965 8.47896   1
   4  15  -9 21.2756 3.60223   1
   4  15 -11 385.725 12.2174   1
  15  -4  11 376.161 10.9485   1
   4  15 -13 21.5871 3.95254   1
  15  -4  13 20.5792 3.26887   1
  15  -4  15 271.045 8.78963   1
  -4 -15  15 280.344 9.83632   2
   4  15 -15 253.383 10.4789   1
   4  15 -17 157.774 8.45499   1
  15  -4  17 170.597 6.75941   1
  -4 -15  17 158.738 7.72737   2
  15  -4  19 110.917 5.76207   1
   4  15 -19 119.279 7.74466   1
   4  15 -21-2.41147 5.15263   1
   4  15 -23 15.0307 5.53632   1
   4  15 -25 24.3467 6.00967   1
   4  15 -27 35.6426 6.80427   1
   4  15 -29-1.46143 5.84860   1
 -15   3   0 6109.77 126.484   2
 -15   3  -2 112.353 4.43411   2
   3  15  -2 110.730 5.10367   1
   3  15   4 50.2769 3.05966   1
   3  15  -4 60.4780 4.07013   1
   3  15  -6 6.58805 2.94795   1
   3  15  -8 50.3359 4.27340   1
  15  -3  10 18.1652 3.15102   1
   3  15 -10 17.7136 3.48394   1
  15  -3  12 1186.85 26.8268   1
   3  15 -12 1130.29 28.4768   1
   3  15 -14 348.354 12.0924   1
  15  -3  14 356.438 10.3037   1
  -3 -15  16 671.166 17.9517   2
   3  15 -16 658.537 19.1402   1
  15  -3  16 670.877 16.8540   1
   3  15 -18 117.619 7.45233   1
  15  -3  18 130.676 5.84695   1
   3  15 -20 71.0156 6.59623   1
   3  15 -22 84.6619 7.23329   1
   3  15 -24 110.725 8.20276   1
   3  15 -26 82.9460 7.94730   1
   3  15 -28 49.5343 7.39409   1
   3  15 -30 10.2817 6.18938   1
 -15   2   1 811.215 19.4851   2
 -15   2  -1 833.061 19.1653   2
   2  15  -3 162.133 6.28986   1
   2  15   3 165.151 5.60315   1
  -2 -15  -5 548.492 13.2425   1
   2  15  -5 545.638 14.5857   1
  -2 -15  -7 3.20462 1.87464   1
   2  15  -7-0.22937 2.89218   1
  -2 -15  -9 689.084 15.6998   1
   2  15  -9 706.910 18.3622   1
  15  -2  11 1073.40 24.6400   1
   2  15 -11 1057.76 26.3417   1
   2  15 -13 206.173 8.59545   1
  15  -2  13 214.237 7.18257   1
  -2 -15  15 58.7719 4.71856   2
  15  -2  15 61.3778 4.10236   1
   2  15 -15 58.6902 5.39597   1
   2  15 -17 224.985 9.79684   1
  -2 -15  17 243.638 8.94666   2
  15  -2  17 231.586 7.77874   1
   2  15 -19 2.58812 4.17191   1
   2  15 -21 65.8893 6.54309   1
   2  15 -23 118.831 8.09333   1
   2  15 -25 82.1172 7.78455   1
   2  15 -27 59.4970 7.13966   1
   2  15 -29 14.3001 6.17988   1
   1  15  -2 104.442 5.00634   1
 -15   1   4 126.001 5.74851   2
  -1 -15  -4 133.524 4.94104   1
   1  15  -4 137.081 5.80189   1
   1  15  -6 91.7046 4.97946   1
  -1 -15  -6 94.3232 3.93930   1
  -1 -15  -8 7.69993 1.99787   1
   1  15  -8 5.45764 2.80539   1
   1  15 -10 2.59799 3.03141   1
  -1 -15 -10 4.37740 1.82276   1
   1  15 -12 941.313 24.4902   1
  -1 -15 -12 983.136 21.1138   1
  15  -1  12 965.002 22.5055   1
  -1 -15  14 5.44743 3.30353   2
  15  -1  14 0.94427 2.69753   1
   1  15 -14 3.05507 3.69390   1
   1  15 -16 20.7191 4.41718   1
  15  -1  16 21.0751 3.21215   1
  -1 -15  16 25.8295 3.98369   2
   1  15 -18 2.11262 3.95183   1
   1  15 -20 79.4677 6.67956   1
   1  15 -22 45.8051 5.82073   1
   1  15 -24 259.222 11.8415   1
   1  15 -26-1.33187 5.20410   1
   1  15 -28 13.5100 6.06345   1
   1  15 -30 14.2404 6.36023   1
   0 -15   1 1774.94 39.0833   1
   0  15  -3 1355.70 31.2524   1
   0 -15   3 1400.63 31.3177   1
   0  15  -5 153.414 6.29118   1
   0 -15  -5 156.040 5.40831   1
 -15   0   5 148.020 6.36131   2
   0 -15  -7 380.276 9.73769   1
 -15   0   7 384.389 11.6947   2
   0  15  -7 360.374 11.1929   1
   0  15  -9 461.122 13.1415   1
   0 -15  -9 440.595 10.9428   1
   0  15 -11 125.944 6.42171   1
   0 -15 -11 123.871 4.28129   1
   0  15 -13 2176.05 49.2504   1
   0 -15 -13 2177.10 45.6838   1
   0 -15  15 943.647 22.6490   2
   0  15 -15 921.698 24.2397   1
   0  15 -17 27.6342 4.64538   1
   0  15 -19 129.478 7.62534   1
   0  15 -21 47.5398 5.81355   1
   0  15 -23-0.81623 5.16721   1
   0  15 -25 411.599 15.3729   1
   0  15 -27 75.6142 7.66231   1
   0  15 -29-2.79568 5.82484   1
   1 -15   0 346.148 9.88577   1
   1 -15   2 181.089 6.50471   1
  -1  15  -2 176.488 6.55418   1
 -15  -1   4 1.26357 2.74368   2
  -1  15  -4 0.40590 2.66500   1
   1 -15   4-0.40607 2.56523   1
   1 -15  -6 4791.22 99.9735   1
  -1  15  -6 4815.79 101.535   1
 -15  -1   6 4855.77 101.818   2
 -15  -1   8 155.036 7.00594   2
   1 -15  -8 152.869 5.26569   1
  -1  15  -8 159.413 6.84650   1
  -1  15 -10 807.584 20.7750   1
   1 -15 -10 810.942 18.4459   1
  -1  15 -12 392.677 12.7650   1
   1 -15 -12 408.173 10.0864   1
  -1  15 -14 73.7890 5.44516   1
  -1  15 -16 62.9175 5.46825   1
  -1  15 -18 605.281 17.9920   1
  -1  15 -20 275.090 11.3591   1
  -1  15 -22 261.865 11.4664   1
  -1  15 -24 7.87583 5.28363   1
  -1  15 -26 37.7597 6.42759   1
  -1  15 -28 2.72793 5.75670   1
  -1  15 -30 96.7523 9.00486   1
   2 -15   1 1.27919 2.25990   1
   2 -15  -1 0.33720 2.58149   1
  -2  15  -1 3.83937 2.52442   1
   2 -15   3 39.0179 3.51106   1
  -2  15  -3 39.6700 3.61551   1
   2 -15   5 1839.45 41.3398   1
 -15  -2   5 1902.91 41.6847   2
  -2  15  -5 1826.76 41.3246   1
   2 -15   7 660.760 17.5048   1
  -2  15  -7 682.449 17.6529   1
 -15  -2   7 683.832 17.9680   2
 -15  -2   9 63.5825 5.00284   2
   2 -15  -9 69.7366 3.57679   1
  -2  15  -9 70.5464 4.80069   1
  -2  15 -11 217.219 8.43753   1
   2 -15 -11 210.667 6.44585   1
  -2  15 -13 110.571 6.36163   1
   2 -15 -13 113.481 4.36090   1
  -2  15 -15 15.8439 4.09554   1
  15   2  15 19.1432 2.63362   1
  -2  15 -17 606.621 17.9293   1
  -2  15 -19 194.271 9.38792   1
  -2  15 -21 14.0603 4.94920   1
  -2  15 -23 26.8797 5.71939   1
  -2  15 -25 9.33983 5.19475   1
  -2  15 -27 14.9482 5.90366   1
  -2  15 -29 48.1962 7.40559   1
   3 -15   0 1124.56 26.0096   1
   3 -15  -2 156.354 5.89106   1
   3 -15   2 144.508 5.86699   1
   3 -15   4 346.506 10.3467   1
  -3  15  -4 328.592 10.2222   1
  -3  15  -6 15.8127 3.29866   1
   3 -15   6 13.7534 3.04947   1
   3 -15   8 247.142 8.62024   1
  -3  15  -8 218.662 8.28522   1
 -15  -3   8 245.228 8.93331   2
 -15  -3  10 39.7891 4.56974   2
  -3  15 -10 45.2000 4.20062   1
  -3  15 -12 205.469 8.43697   1
   3 -15 -12 203.961 6.57035   1
  15   3  12 218.574 6.44433   1
  -3  15 -14 26.3862 4.14850   1
   3 -15 -14 23.2971 2.77387   1
  15   3  14 23.4285 2.54964   1
  -3  15 -16 0.97452 3.78909   1
  -3  15 -18 49.1505 5.44410   1
  -3  15 -20 6.31158 4.62277   1
  -3  15 -22 15.6817 4.86869   1
  -3  15 -24-0.40975 5.31703   1
  -3  15 -26 71.5773 7.18326   1
  -3  15 -28 4.44948 5.83195   1
   4 -15  -1 224.170 7.37437   1
   4 -15   1 203.412 7.23749   1
   4 -15  -3 44.8821 3.57857   1
   4 -15   3 46.1834 3.82391   1
   4 -15   5 366.424 10.9978   1
  -4  15  -5 370.665 11.1106   1
   4 -15   7 76.0357 4.77240   1
  -4  15  -7 74.0887 4.81340   1
   4 -15   9 65.1937 4.82862   1
  -4  15  -9 62.3014 4.69208   1
 -15  -4   9 62.5915 4.86752   2
  -4  15 -11 185.643 7.73228   1
 -15  -4  11 176.974 8.01902   2
  -4  15 -13 47.5026 4.90057   1
  15   4  13 55.7609 3.08169   1
   4 -15  13 55.3468 3.57213   2
  -4  15 -15 5.36501 3.84317   1
  -4  15 -17 238.347 9.83423   1
  -4  15 -19 1.43044 4.04558   1
  -4  15 -21 36.7483 5.27413   1
  -4  15 -23 72.1829 6.85755   1
  -4  15 -25-0.41818 5.20490   1
  -4  15 -27-5.65663 5.54497   1
  -4  15 -29 58.8428 7.71928   1
   5 -15   0 1175.81 27.1989   1
   5 -15  -2 558.114 14.4435   1
   5 -15   2 555.155 14.6880   1
   5 -15  -4 677.830 16.8193   1
   5 -15   4 669.784 17.3466   1
   5 -15  -6 28.9256 3.23308   1
   5 -15   6 21.7627 3.42625   1
  -5  15  -8 178.353 7.34749   1
   5 -15   8 176.522 7.36614   1
 -15  -5  10 154.185 7.32572   2
   5 -15  10 146.965 6.84989   1
  -5  15 -10 144.388 6.75005   1
   5 -15  12 703.720 16.2525   2
  -5  15 -12 709.302 19.1786   1
 -15  -5  12 696.107 19.6397   2
  -5  15 -14 172.101 7.90067   1
  -5  15 -16 100.100 6.67848   1
  -5  15 -18 76.3329 6.32095   1
  -5  15 -20 11.0817 4.65276   1
  -5  15 -22 12.0807 5.07291   1
  -5  15 -24 148.565 9.10507   1
  -5  15 -26 29.8725 5.96415   1
  -5  15 -28 13.2632 6.00107   1
   6 -15   1 3.77461 2.41097   1
   6 -15  -1 4.80822 2.44583   1
   6 -15  -3 497.814 13.5568   1
   6 -15   3 523.438 14.0147   1
   6 -15  -5 2.62925 2.56569   1
   6 -15   5 2.09743 2.87570   1
   6 -15  -7 1403.45 31.5125   1
   6 -15   7 1375.60 32.4293   1
   6 -15   9 78.6858 5.23896   1
   6 -15  11 351.308 11.4864   1
  -6  15 -11 333.966 11.3020   1
 -15  -6  11 340.675 11.8508   2
  15   6  13 56.1784 2.71785   1
  -6  15 -13 50.6444 5.01138   1
 -15  -6  13 42.2815 5.28408   2
   6 -15  13 41.3911 4.90648   1
  -6  15 -15 462.098 14.6551   1
  -6  15 -17 2.39341 4.07638   1
  -6  15 -19 293.963 11.4600   1
  -6  15 -21 16.4243 4.91792   1
  -6  15 -23-3.61356 5.08405   1
  -6  15 -25 29.3385 5.97750   1
   7 -15   0 92.2316 4.84277   1
   7 -15  -2 20.9538 3.16109   1
   7 -15   2 15.4314 3.14730   1
   7 -15  -4 302.244 9.29732   1
   7 -15   4 280.222 9.42852   1
   7 -15   6 294.899 9.85263   1
   7 -15   8 95.4822 5.61637   1
   7 -15  10 43.7512 4.28758   1
 -15  -7  10 32.5714 4.44987   2
   7 -15  12 99.8624 6.04130   1
 -15  -7  12 91.2668 6.19153   2
   7 -15  14 252.549 9.99940   1
 -15  -7  14 250.405 10.4345   2
  -7  15 -16 15.1342 4.36622   1
  -7  15 -18 397.544 13.7348   1
  -7  15 -20-2.24600 4.74964   1
   8 -15   1 962.127 23.5821   1
   8 -15  -1 979.720 23.5091   1
   8 -15   3 166.759 6.93282   1
   8 -15  -3 179.308 6.92297   1
   8 -15   5 284.104 9.55703   1
   8 -15   7 200.784 7.88484   1
   8 -15   9 1050.74 26.0168   1
   8 -15  11 1469.74 35.2095   1
 -15  -8  11 1533.10 36.2405   2
 -15  -8  13 115.422 6.96086   2
   8 -15  13 97.2733 6.15301   1
 -15  -8  15 1.56711 4.20469   2
   8 -15  15 1.61412 4.05294   1
   9 -15   0 3203.17 69.1047   1
   9 -15  -2 313.799 10.0879   1
   9 -15   2 325.572 10.3869   1
   9 -15   4 257.331 9.06657   1
   9 -15   6 16.8912 3.44271   1
   9 -15   8 398.328 12.4020   1
   9 -15  10 6.01500 3.65888   1
 -15  -9  12 547.292 16.7450   2
   9 -15  12 550.204 15.9767   1
   9 -15  14 54.6861 5.40147   1
 -15  -9  14 46.2878 5.64865   2
 -15  -9  16 951.675 26.3373   2
  10 -15  -1-0.24720 2.48483   1
  10 -15   1-2.00416 2.81913   1
  10 -15   3 17.8848 3.44264   1
  10 -15   5 247.174 8.98534   1
  10 -15   7-1.36957 3.19514   1
  10 -15   9 191.086 8.15116   1
  10 -15  11 58.2596 5.00851   1
  10 -15  13 15.0851 4.19019   1
 -15 -10  13 20.6459 4.48934   2
  10 -15  15-3.97902 4.16296   1
 -15 -10  15 0.80681 4.14848   2
 -15 -10  17 110.125 7.81500   2
  11 -15   0 67.3909 4.80881   1
  11 -15   2 309.229 10.3340   1
  11 -15   4 10.6484 3.22339   1
  11 -15   6 243.509 9.16587   1
  11 -15   8 15.8639 3.65838   1
  11 -15  10 227.967 9.07085   1
  11 -15  12 23.5806 4.25899   1
 -15 -11  14 110.041 7.50156   2
  11 -15  14 110.178 6.89439   1
  11 -15  16 4.47358 4.29261   1
 -15 -11  16-0.42309 4.64577   2
 -15 -11  18 171.302 9.84165   2
  11 -15 -26 3.89750 7.09303   2
  12 -15   1 308.886 10.4804   1
  12 -15   3 184.134 7.74724   1
  12 -15   5 26.8968 4.00174   1
  12 -15   7 227.097 9.07889   1
  12 -15   9 127.043 6.90495   1
  12 -15  11 43.2689 4.82461   1
  12 -15  13 606.535 17.7480   1
  12 -15  15 111.791 7.31496   1
 -15 -12  15 107.553 7.75165   2
  12 -15  17 8.94483 4.77807   1
 -15 -12  17 17.7732 5.50024   2
  12 -15 -25 7.66185 6.75311   2
  15  12 -27 86.6506 9.19367   1
  13 -15   2 46.8707 4.43666   1
  13 -15   4 532.217 15.5433   1
  13 -15   6 733.337 19.8575   1
  13 -15   8 166.263 7.77400   1
  13 -15  10 62.0861 5.36222   1
  13 -15  12 317.291 11.5908   1
 -15 -13  14 65.9315 6.68651   2
  13 -15  14 77.9733 6.08846   1
 -15 -13  16 9.62596 5.10550   2
  13 -15  16 4.98130 4.10087   1
 -15 -13  18 27.3536 5.62873   2
  13 -15  18 24.0471 4.90415   1
  13 -15 -22 146.743 10.4130   2
  13 -15 -24 120.055 10.4226   2
  15  13 -26 8.26629 6.90571   1
  14 -15   1 9.44973 3.30557   1
  14 -15   3 22.1425 2.27950   2
  14 -15   3 18.3920 3.88856   1
  14 -15   5 9.92621 3.64163   1
  14 -15   7 166.549 7.80480   1
  14 -15   9 102.177 6.46728   1
  14 -15  11 159.064 7.89426   1
  14 -15  13 22.6324 4.54365   1
  14 -15  15 43.2445 5.53619   1
 -15 -14  15 38.4736 5.89927   2
  14 -15  17 4.80230 4.45917   1
 -15 -14  17 14.2137 5.32452   2
 -15 -14  19 67.1463 7.24430   2
  14 -15  19 53.7378 6.27010   1
  14 -15 -21 48.8416 7.79249   2
  14 -15 -23 21.3363 7.34864   2
  15  14 -25 6.63561 6.30522   1
  14 -15 -25 1.30696 6.95190   2
  15 -15   2 33.6912 4.36478   1
  15 -15   4 347.039 11.9181   1
  15 -15   6 991.931 25.6397   1
  15 -15   8-3.32741 3.70484   1
  15 -15  10 660.773 18.9425   1
  15 -15  12 236.534 10.0097   1
  15 -15  14 317.292 12.0216   1
 -15 -15  16 16.3291 5.40017   2
  15 -15  16 9.17937 4.59650   1
  15 -15  18 8.00969 4.94005   1
  15 -15 -18-0.51201 5.59096   2
 -15 -15  18 2.87237 5.69405   2
  15 -15  20 161.145 9.32261   1
 -15 -15  20 205.023 11.1855   2
  15 -15 -20 178.252 11.0608   2
  15 -15 -22 352.330 15.9599   2
  15  15 -24 13.8290 6.71421   1
  15 -15 -24 25.6088 7.30985   2
  16 -15   3 1323.75 32.3090   1
  16 -15  -3 1297.54 30.2998   2
  16 -15   5 1094.69 28.2560   1
  16 -15  -5 1131.07 27.0591   2
  16 -15   7 70.4239 5.84396   1
  16 -15   9 23.6504 4.72332   1
  16 -15  11 629.983 18.5117   1
  16 -15  13 414.933 13.9295   1
  16 -15 -13 382.545 14.4256   2
  16 -15  15 674.643 19.9049   1
  16 -15 -15 665.198 21.0941   2
 -15 -16  17 147.267 9.45592   2
  16 -15 -17 145.693 9.49778   2
  16 -15  17 140.576 8.55691   1
  16 -15  19 226.747 10.5471   1
  16 -15 -19 207.233 12.1952   2
 -15 -16  19 238.280 11.9134   2
  16 -15 -21 139.148 10.2863   2
  15  16 -23 43.7441 7.75211   1
  16 -15 -23 33.9209 7.70422   2
  16 -14  -2 28.1597 3.59615   2
  16 -14  -4 454.735 13.1481   2
  16 -14   4 466.730 14.5237   1
  16 -14   6 82.3469 5.92628   1
  16 -14  -6 85.7524 5.68643   2
  16 -14  -8 17.6150 4.21175   2
  16 -14   8 12.8812 4.11352   1
  16 -14 -10 135.869 7.82279   2
  16 -14  10 156.852 7.92976   1
  16 -14  12 142.189 7.79186   1
  16 -14 -12 134.269 8.04794   2
  16 -14  14 99.0611 7.01532   1
  16 -14 -14 82.6789 7.20116   2
 -14 -16  16 3.55462 4.69842   2
  16 -14  16-4.68619 4.76125   1
  16 -14 -16-3.28194 5.14815   2
 -14 -16  18 491.569 17.5691   2
  16 -14 -18 501.304 18.0739   2
  16 -14  18 474.169 15.9275   1
 -14 -16  20 136.761 9.48128   2
  16 -14 -20 125.882 9.98559   2
  16 -14  20 122.461 8.19808   1
  16 -14 -22 103.548 9.64075   2
  14  16 -22 103.083 9.27769   1
  16 -14 -24 6.41374 6.94473   2
  14  16 -24 7.21584 6.75816   1
  16 -13  -3 69.8348 4.51094   2
  16 -13   5 410.811 13.3259   1
  16 -13  -5 426.675 12.5323   2
  16 -13  -7 1316.00 31.9286   2
  13  16   7 1353.62 29.3678   1
  16 -13   7 1336.98 32.4847   1
  16 -13  -9 792.653 21.3086   2
  16 -13   9 782.394 21.2019   1
  16 -13 -11 16.0144 4.43333   2
  16 -13  11 18.0999 4.28299   1
  16 -13 -13 197.294 9.80165   2
  16 -13  13 224.444 9.48364   1
  16 -13 -15 20.1826 5.50166   2
  16 -13  15 22.2074 4.73858   1
  16 -13  17 332.394 12.2643   1
  16 -13 -17 323.135 13.8107   2
 -13 -16  17 334.584 13.4572   2
  16 -13  19 255.392 11.0075   1
  13  16 -19 218.124 11.9209   1
  16 -13 -19 245.641 12.7260   2
 -13 -16  19 265.590 12.1469   2
  13  16 -21 137.418 9.87970   1
  16 -13 -21 138.951 10.6975   2
  16 -13 -23 25.7295 7.46900   2
  13  16 -23 16.9881 6.41704   1
  13  16 -25-4.98898 6.53037   1
  16 -12  -4 86.9426 5.07669   2
  12  16   6 166.835 5.65506   1
  16 -12  -6 169.625 7.25591   2
  16 -12   6 150.140 7.33138   1
  16 -12  -8 150.178 7.40848   2
  16 -12   8 141.098 7.25212   1
  12  16   8 152.997 4.93007   1
  16 -12 -10 80.3097 6.13132   2
  16 -12  10 84.1621 5.79133   1
  16 -12  12 8.05972 4.00433   1
  16 -12 -12 14.7603 4.78383   2
  16 -12  14 12.4160 4.12305   1
  16 -12 -14 13.9603 5.05030   2
  16 -12 -16 111.766 8.21914   2
 -12 -16  16 128.128 8.17355   2
  16 -12  16 112.911 7.00455   1
  16 -12  18 87.0227 6.94950   1
 -12 -16  18 102.800 8.18430   2
  12  16 -18 99.3558 8.02126   1
  16 -12 -18 88.6273 8.36131   2
  12  16 -20 73.3439 7.73356   1
  16 -12  20 80.4055 6.74034   1
  16 -12 -20 59.4045 7.89554   2
 -12 -16  20 78.0417 7.32220   2
  16 -12 -22 18.1224 6.93628   2
  12  16 -22 28.8700 6.49776   1
  16 -12 -24 1.88030 6.34183   2
  12  16 -24 0.53119 5.63374   1
  12  16 -26 4.42402 6.22350   1
  11  16   1 63.4644 4.22792   1
  16 -11  -3 124.115 5.73945   2
  16 -11  -5 13.0704 3.52062   2
  16 -11   7 22.3495 3.89369   1
  11  16   7 17.1414 2.32763   1
  16 -11  -7 30.3430 4.21127   2
  16 -11  -9 69.5519 5.57241   2
  16 -11   9 65.0137 5.12408   1
  16 -11  11 88.8836 5.99714   1
  16 -11 -11 68.8533 6.02567   2
  16 -11 -13 22.2057 5.12438   2
  16 -11  13 30.1138 4.43102   1
  16 -11  15 25.1372 4.61918   1
  16 -11 -15 25.1064 5.35510   2
 -11 -16  17 71.1418 6.78770   2
  16 -11 -17 71.5967 6.93853   2
  11  16 -17 75.8674 7.02719   1
  16 -11  17 77.8138 6.02960   1
  11  16 -19 5.46713 5.32799   1
  16 -11  19 1.29952 4.50198   1
  16 -11 -19 5.12548 5.35462   2
 -11 -16  19 5.98563 5.43654   2
  16 -11 -21 83.4217 8.24384   2
  11  16 -21 80.4903 7.76754   1
  11  16 -23 2.53553 6.36688   1
  16 -11 -23 5.98976 6.65047   2
  11  16 -25 32.3031 7.36925   1
  16 -11 -25 35.9757 8.11163   2
  10  16   0 214.320 7.61133   1
  10  16  -2 95.2897 5.21204   1
  16 -10  -4 156.070 6.47299   2
  16 -10  -6 63.8792 4.73724   2
  10  16   6 63.3858 3.39177   1
  16 -10  -8 11.1873 3.68635   2
  10  16   8 10.8693 2.01098   1
  16 -10   8 10.7286 3.42362   1
  16 -10  10 232.640 9.16917   1
  16 -10 -10 248.248 9.65706   2
  16 -10  12 53.6895 4.96848   1
  10  16 -12 43.0704 5.14379   1
  16 -10 -12 53.0845 5.66930   2
  10  16 -14 22.9381 4.64227   1
  16 -10  14 21.5365 4.10157   1
  16 -10 -14 25.0050 4.84293   2
 -10 -16  16 82.2258 6.78932   2
  16 -10 -16 89.3111 7.18939   2
  16 -10  16 92.5543 6.06536   1
  10  16 -16 66.2015 6.37671   1
 -10 -16  18 9.57562 4.86148   2
  16 -10 -18 8.70723 5.50513   2
  10  16 -18 12.4900 4.95314   1
  16 -10  18 10.8991 4.28732   1
  16 -10 -20 5.28276 5.73545   2
 -10 -16  20 0.84457 4.83962   2
  16 -10  20-2.81142 4.47003   1
  10  16 -20 5.03288 5.03790   1
  10  16 -22 81.2576 7.95705   1
  16 -10 -22 73.7982 8.67384   2
  10  16 -24 24.8634 6.66553   1
  16 -10 -24 19.6891 7.19130   2
  10  16 -26-6.87376 6.56824   1
   9  16   1 95.6938 4.84615   1
   9  16  -1 100.074 5.14704   1
   9  16  -3 112.673 5.70741   1
   9  16   5 4.42270 2.22156   1
   9  16  -5 5.72408 3.29488   1
   9  16   7-0.71329 1.93985   1
   9  16  -7-2.74618 3.16341   1
  16  -9  -7-1.02763 3.17675   2
  16  -9   7-0.26298 3.11273   1
  16  -9   9 64.5479 4.89305   1
   9  16  -9 72.6754 5.35253   1
  16  -9  -9 68.7254 5.41170   2
   9  16 -11 0.65207 3.49902   1
  16  -9 -11-0.33145 3.92319   2
  16  -9  11-2.12575 3.67508   1
   9  16 -13 115.004 6.91186   1
  16  -9  13 99.1633 5.95720   1
  16  -9 -13 102.238 6.90010   2
  16  -9  15 21.0392 4.22396   1
   9  16 -15 15.9834 4.64724   1
  16  -9 -15 16.8957 5.15353   2
   9  16 -17 33.8552 5.64620   1
  16  -9  17 24.7192 4.25630   1
  -9 -16  17 30.7447 5.17892   2
  16  -9 -17 40.0729 6.12716   2
   9  16 -19 24.3693 5.50343   1
  16  -9  19 32.6567 4.81268   1
  -9 -16  19 26.2408 5.50234   2
  16  -9 -19 25.4727 5.75142   2
   9  16 -21 26.3003 6.07802   1
  16  -9 -21 21.2342 6.14577   2
   9  16 -23 1.45071 5.32505   1
  16  -9 -23 7.04959 6.41479   2
   9  16 -25-1.52246 5.63429   1
   9  16 -27 9.02807 6.22775   1
   8  16   0 383.333 10.8880   1
   8  16  -2 10.3494 2.95468   1
   8  16  -4 33.4874 3.94782   1
   8  16  -6 96.5092 5.66120   1
   8  16   6 97.0903 3.94593   1
  16  -8  -8 15.7479 3.77155   2
   8  16   8 11.4643 1.92109   1
  16  -8   8 18.1445 3.54450   1
   8  16  -8 12.9002 3.71388   1
  16  -8 -10 14.1748 4.29354   2
   8  16 -10 11.0158 4.01221   1
  16  -8  10 15.8429 3.50160   1
  16  -8 -12 55.8728 5.90431   2
  16  -8  12 71.6973 5.07919   1
   8  16 -12 66.5096 5.53764   1
   8  16 -14 122.098 7.35046   1
  16  -8  14 127.057 6.48706   1
  16  -8 -14 128.539 7.90888   2
  -8 -16  16 65.0750 5.96982   2
  16  -8  16 72.5874 5.27281   1
  16  -8 -16 55.2956 6.19836   2
   8  16 -16 57.8742 6.12038   1
  -8 -16  18 41.1571 5.40907   2
  16  -8 -18 53.2896 6.43484   2
  16  -8  18 58.3587 5.13177   1
   8  16 -18 55.5990 5.97733   1
  16  -8 -20 3.09950 5.31272   2
   8  16 -20 4.38650 4.76294   1
  16  -8  20 3.62720 3.84609   1
   8  16 -22 3.23492 5.36409   1
   8  16 -24 31.2558 6.29277   1
   8  16 -26-3.56257 6.38975   1
   8  16 -28 1.58810 6.15949   1
   7  16  -1-0.56740 2.63876   1
   7  16  -3 0.42659 2.88174   1
   7  16  -5 105.498 5.69585   1
   7  16   5 108.181 4.31577   1
   7  16  -7 909.007 22.9702   1
   7  16   7 912.949 20.2319   1
   7  16  -9 424.652 13.4208   1
  16  -7   9 443.818 12.8686   1
  16  -7  11 314.040 10.2135   1
   7  16 -11 316.841 11.2778   1
  16  -7 -11 303.677 11.2678   2
   7  16 -13 74.0836 5.83812   1
  16  -7 -13 73.2728 6.01870   2
  16  -7  13 90.1542 5.32063   1
  16  -7  15 17.7564 3.79095   1
  16  -7 -15 18.5477 4.68485   2
   7  16 -15 22.9367 4.53885   1
  16  -7  17 23.7810 4.04481   1
   7  16 -17 18.3508 4.97773   1
  16  -7 -17 17.7897 5.13319   2
  -7 -16  19 146.689 8.20046   2
  16  -7  19 148.877 7.26943   1
   7  16 -19 161.643 8.91280   1
   7  16 -21 39.2208 6.01754   1
   7  16 -23 13.0918 5.64588   1
   7  16 -25-2.42675 5.92174   1
   7  16 -27 11.7554 6.39349   1
   6  16   0 106.244 5.05467   1
   6  16  -2 94.8749 4.97246   1
   6  16   4 59.3762 3.40962   1
   6  16  -4 57.0163 4.29842   1
   6  16  -6 701.908 18.1358   1
   6  16   6 684.554 15.9119   1
   6  16  -8 0.53631 3.30843   1
  16  -6  10 163.694 6.84754   1
   6  16 -10 147.213 7.30794   1
   6  16 -12 92.8998 6.24782   1
  16  -6  12 89.0982 5.33428   1
  16  -6  14 24.8635 3.75567   1
   6  16 -14 16.4679 4.14108   1
  16  -6  16 97.5103 5.68712   1
   6  16 -16 88.6712 6.60942   1
  -6 -16  16 99.3271 6.53330   2
  -6 -16  18 103.670 6.81447   2
   6  16 -18 94.1974 7.11829   1
  16  -6  18 107.229 5.97214   1
  16  -6  20 48.7629 4.96581   1
   6  16 -20 50.5800 6.18233   1
   6  16 -22 1.34159 5.11196   1
   6  16 -24 10.7972 5.61390   1
   6  16 -26 3.45658 5.91496   1
   6  16 -28 62.4310 7.85797   1
   5  16  -1 761.910 18.7237   1
   5  16  -3 1158.61 26.9906   1
   5  16  -5 128.918 5.98202   1
   5  16   5 129.229 4.66898   1
   5  16  -7 20.5110 3.46623   1
   5  16  -9 1406.63 33.2504   1
  16  -5  11 795.911 19.6857   1
   5  16 -11 775.017 20.9731   1
  16  -5  13 184.037 7.12165   1
   5  16 -13 159.787 7.87297   1
   5  16 -15 560.061 17.3629   1
  16  -5  15 592.879 15.6222   1
  -5 -16  17 3.35052 4.09308   2
  16  -5  17 2.67298 3.37670   1
   5  16 -17 6.39143 4.24266   1
  16  -5  19 77.6934 5.22555   1
   5  16 -19 59.8384 6.55036   1
  -5 -16  19 70.6399 6.10328   2
   5  16 -21 122.380 8.40054   1
   5  16 -23 21.6321 5.52826   1
   5  16 -25 161.945 10.5088   1
   5  16 -27 267.041 13.2737   1
   5  16 -29-1.53056 6.48666   1
   4  16  -2 2837.28 61.0562   1
 -16   4  -2 2847.16 59.9914   2
   4  16  -4 2.77094 2.69346   1
   4  16   4 3.55306 2.04971   1
 -16   4  -4 1.09781 1.95176   2
   4  16  -6 127.984 6.05575   1
 -16   4  -6 120.303 4.07001   2
   4  16  -8 167.887 7.27088   1
   4  16 -10 476.793 14.4664   1
  16  -4  10 486.991 13.2905   1
   4  16 -12 902.493 23.7288   1
  16  -4  12 925.765 22.1541   1
  16  -4  14 28.4906 3.68096   1
   4  16 -14 22.9320 4.08899   1
  16  -4  16 811.372 20.5299   1
  -4 -16  16 888.762 22.0367   2
   4  16 -16 811.676 22.8051   1
   4  16 -18 254.940 10.8398   1
  16  -4  18 246.992 8.75321   1
  -4 -16  18 281.900 10.2769   2
   4  16 -20 509.255 16.9275   1
   4  16 -22 3.46419 4.78169   1
   4  16 -24 35.0630 6.33796   1
   4  16 -26-6.17608 6.40792   1
   4  16 -28 140.650 10.3563   1
   3  16  -1 650.241 16.5473   1
 -16   3  -1 673.870 16.0712   2
 -16   3  -3 12.6504 2.37392   2
   3  16  -3 9.20750 2.85442   1
   3  16  -5 36.4348 3.67118   1
   3  16  -7 122.553 5.90226   1
   3  16  -9 68.6106 5.05979   1
   3  16 -11 796.266 21.2479   1
  16  -3  11 820.956 19.8311   1
   3  16 -13 83.5754 5.91849   1
  16  -3  13 90.7835 4.89725   1
  -3 -16  15 79.1514 5.41046   2
  16  -3  15 71.7401 4.63278   1
   3  16 -15 65.0770 5.56765   1
  -3 -16  17 28.5920 4.57345   2
   3  16 -17 26.2062 4.91571   1
  16  -3  17 30.3913 3.84727   1
   3  16 -19 33.9956 5.46699   1
   3  16 -21 3.72561 4.92377   1
   3  16 -23 80.8147 7.55334   1
   3  16 -25 44.9873 7.16668   1
   3  16 -27 14.8537 6.36009   1
   3  16 -29 5.98834 6.21234   1
   2  16  -2 486.308 13.1296   1
   2  16  -4 131.685 5.86268   1
   2  16  -6 19.3680 3.39193   1
   2  16  -8 140.837 6.58932   1
   2  16 -10 40.6984 4.50551   1
  16  -2  12 335.620 9.94267   1
   2  16 -12 336.725 11.5426   1
  16  -2  14 33.2207 3.52068   1
   2  16 -14 35.0088 4.65110   1
  -2 -16  16 818.326 20.6823   2
   2  16 -16 779.632 22.0548   1
  16  -2  16 815.434 19.5748   1
   2  16 -18 194.258 9.41511   1
   2  16 -20 298.130 12.1886   1
   2  16 -22 10.4767 5.11729   1
   2  16 -24 39.3966 6.56774   1
   2  16 -26 1.39391 5.47314   1
   2  16 -28 16.0213 6.57934   1
  -1 -16  -1 1323.84 29.8786   1
   1  16  -1 1328.53 30.1995   1
 -16   1   3 293.165 9.43143   2
   1  16  -3 296.084 9.28542   1
 -16   1   5 590.100 15.8023   2
   1  16  -5 581.785 15.6019   1
   1  16  -7 190.976 7.47642   1
  -1 -16  -7 176.843 5.79253   1
   1  16  -9 468.673 13.7982   1
  -1 -16  -9 471.448 11.5042   1
   1  16 -11 10.8097 3.64788   1
  -1 -16 -11 13.3249 2.18813   1
  16  -1  11 11.5522 2.89698   1
  16  -1  13 2089.75 45.4799   1
   1  16 -13 2086.71 47.7860   1
  16  -1  15 293.627 8.74358   1
  -1 -16  15 292.492 9.54761   2
   1  16 -15 264.300 10.5625   1
  -1 -16  17 150.574 6.83685   2
   1  16 -17 135.657 7.70347   1
   1  16 -19-6.07354 4.65382   1
   1  16 -21 31.0809 5.71501   1
   1  16 -23 86.7698 7.51682   1
   1  16 -25 47.3588 6.93235   1
   1  16 -27 46.9527 7.23994   1
   1  16 -29 15.5250 6.64621   1
   0  16   0 4072.59 85.8497   1
   0 -16   0 4080.67 85.8708   1
   0  16  -2 3.31463 2.55577   1
   0 -16   2 1.77432 2.31712   1
   0  16  -4 633.097 16.4127   1
 -16   0   4 628.328 16.5488   2
 -16   0   6 1013.25 24.4534   2
   0  16  -6 977.887 24.1324   1
   0 -16  -8 96.5926 4.07976   1
   0  16  -8 102.429 5.61740   1
   0 -16 -10 222.970 6.48811   1
   0  16 -10 222.457 8.63466   1
   0 -16 -12 2744.43 57.1853   1
  16   0  12 2747.70 58.2666   1
   0  16 -12 2671.07 60.5593   1
   0  16 -14 3.18217 3.40603   1
  16   0  14 3.87608 2.70640   1
   0 -16  14 4.63465 3.27523   2
  16   0  16 64.5289 4.04624   1
   0  16 -16 73.0215 5.97097   1
   0 -16  16 76.4147 4.99551   2
   0  16 -18 82.1095 6.62223   1
   0  16 -20 26.0864 5.10000   1
   0  16 -22 131.206 8.48761   1
   0  16 -24 457.675 16.4834   1
   0  16 -26 15.4833 5.67671   1
   0  16 -28 40.9172 7.05573   1
   0  16 -30 18.5132 6.78404   1
   1 -16  -1 213.391 7.22368   1
   1 -16   1 217.895 7.35359   1
  -1  16  -1 202.175 7.25483   1
   1 -16   3 189.118 6.98711   1
  -1  16  -3 184.110 7.00771   1
   1 -16   5 12.6489 3.25590   1
  -1  16  -5 12.6549 3.12817   1
 -16  -1   5 8.48412 3.05430   2
 -16  -1   7 405.451 12.4278   2
  -1  16  -7 400.195 12.1001   1
 -16  -1   9 565.470 16.2940   2
   1 -16  -9 577.371 13.8694   1
  -1  16  -9 565.983 15.9607   1
   1 -16 -11 204.005 6.17106   1
  -1  16 -11 196.870 8.27282   1
  -1  16 -13 46.7902 4.87987   1
   1 -16  15 11.3964 3.21033   2
  -1  16 -15 3.96706 3.72381   1
  -1  16 -17-6.36929 4.38689   1
  -1  16 -19 79.9910 6.75200   1
  -1  16 -21 20.1498 5.40961   1
  -1  16 -23 38.3163 6.11414   1
  -1  16 -25 148.409 9.55579   1
  -1  16 -27 50.1202 7.17727   1
  -1  16 -29 4.76616 5.94587   1
   2 -16   0 455.133 12.3475   1
   2 -16   2 185.736 6.85789   1
   2 -16  -2 184.748 6.59670   1
  -2  16  -2 185.239 6.97912   1
  -2  16  -4 1.09697 2.90375   1
   2 -16   4 3.74505 2.76021   1
  -2  16  -6 860.962 21.4670   1
   2 -16   6 848.688 21.4548   1
 -16  -2   6 872.470 21.8234   2
  -2  16  -8 12.6273 3.18753   1
 -16  -2   8 9.49846 3.45422   2
 -16  -2  10 16.0479 3.82847   2
  -2  16 -10 14.5824 3.30992   1
   2 -16 -12 2.33814 2.22248   1
  -2  16 -12 2.96707 3.42682   1
  -2  16 -14 31.5248 4.52635   1
  -2  16 -16 191.917 8.95439   1
  -2  16 -18 101.771 7.01383   1
  -2  16 -20 23.9017 5.38182   1
  -2  16 -22 41.6041 5.99144   1
  -2  16 -24 62.2298 7.14329   1
  -2  16 -26 35.8972 6.29180   1
  -2  16 -28 19.5567 6.25689   1
  -2  16 -30 65.1039 8.21552   1
   3 -16  -1 21.8568 3.03853   1
   3 -16   1 18.9142 2.92003   1
   3 -16  -3 405.878 11.4322   1
   3 -16   3 434.544 12.1127   1
  -3  16  -3 420.732 12.0713   1
   3 -16   5 1169.32 27.8683   1
  -3  16  -5 1184.50 27.8958   1
   3 -16   7 370.936 11.5180   1
  -3  16  -7 364.113 11.4871   1
 -16  -3   7 376.170 11.8873   2
 -16  -3   9 24.0727 4.16842   2
   3 -16   9 23.5765 3.55914   1
  -3  16  -9 25.2142 3.65066   1
 -16  -3  11 87.4630 5.98354   2
  -3  16 -11 81.5904 5.47034   1
  -3  16 -13 83.0212 5.69769   1
  -3  16 -15 62.9678 5.68175   1
  -3  16 -17 149.329 8.16334   1
  -3  16 -19 422.916 14.5306   1
  -3  16 -21 162.821 9.09012   1
  -3  16 -23 21.2884 5.72815   1
  -3  16 -25 9.62612 5.32984   1
  -3  16 -27 27.2822 6.29101   1
  -3  16 -29-2.81640 5.85535   1
   4 -16   0 492.837 13.3508   1
   4 -16  -2 24.3283 3.20620   1
   4 -16   2 27.9843 3.34987   1
   4 -16   4 1031.76 25.2942   1
   4 -16  -4 1076.00 24.6356   1
   4 -16   6 91.9895 5.26243   1
   4 -16  -6 91.3639 4.60077   1
  -4  16  -6 94.8350 5.41849   1
   4 -16   8 366.832 11.7900   1
  -4  16  -8 386.193 11.8852   1
 -16  -4   8 382.317 12.1545   2
   4 -16  10 16.4701 3.59246   1
 -16  -4  10 23.3420 4.02096   2
  -4  16 -10 18.5541 3.69032   1
  -4  16 -12 653.998 18.2226   1
 -16  -4  12 645.784 18.8256   2
  -4  16 -14 25.0981 4.13103   1
  -4  16 -16 159.209 8.23123   1
  -4  16 -18 33.1678 5.27565   1
  -4  16 -20 1.92934 4.56740   1
  -4  16 -22 45.5297 6.24741   1
  -4  16 -24 133.433 8.94588   1
  -4  16 -26-2.67200 5.62681   1
  -4  16 -28 57.7566 7.51302   1
   5 -16  -1 840.984 20.6208   1
   5 -16   1 853.378 20.7922   1
   5 -16   3 1551.44 35.4844   1
   5 -16  -3 1562.73 34.9928   1
   5 -16  -5 4.13764 2.71887   1
   5 -16   5 3.85685 2.84058   1
  -5  16  -7 255.691 9.16245   1
   5 -16   7 244.761 9.00895   1
   5 -16  -7 253.581 8.13587   1
   5 -16  -9 155.743 6.12758   1
  -5  16  -9 152.747 7.00876   1
 -16  -5   9 171.145 7.70085   2
   5 -16   9 153.816 7.10354   1
  -5  16 -11 41.2932 4.42315   1
 -16  -5  11 42.0967 4.80463   2
   5 -16 -11 43.5561 3.70467   1
   5 -16  11 44.2331 4.77201   1
 -16  -5  13 539.653 17.0159   2
  -5  16 -13 560.826 16.3815   1
  16   5  13 554.984 13.1328   1
  -5  16 -15 270.384 10.6016   1
  -5  16 -17 303.698 11.6517   1
  -5  16 -19 13.5620 4.51004   1
  -5  16 -21 139.912 8.37171   1
  -5  16 -23 62.1128 7.02430   1
  -5  16 -25 6.11920 5.37019   1
  -5  16 -27-2.27005 5.48901   1
   6 -16   0 564.403 15.0167   1
   6 -16   2 48.8720 3.88944   1
   6 -16  -2 53.1887 4.01253   1
   6 -16  -4 619.941 15.7686   1
   6 -16   4 587.277 16.1753   1
   6 -16  -6 1445.62 32.3225   1
   6 -16   6 1389.38 33.1289   1
   6 -16  -8 33.9510 3.57276   1
   6 -16   8 42.0273 4.20213   1
   6 -16  10 177.459 7.90806   1
  -6  16 -10 193.710 8.10056   1
 -16  -6  10 206.736 8.87658   2
 -16  -6  12 16.2493 4.48272   2
  -6  16 -12 12.7455 3.98039   1
   6 -16  12 16.0933 3.93611   1
  -6  16 -14 6.91631 3.66849   1
 -16  -6  14 5.00100 3.89431   2
  -6  16 -16 15.7371 4.33598   1
  -6  16 -18 55.8625 5.81581   1
  -6  16 -20 108.774 7.56846   1
  -6  16 -22 221.025 10.7559   1
  -6  16 -24 6.00573 5.27061   1
   7 -16   1 59.0498 4.25503   1
   7 -16  -1 72.4805 4.44784   1
   7 -16   3 8.67213 2.94400   1
   7 -16  -3 8.21912 2.94331   1
   7 -16  -5 6.12062 3.03607   1
   7 -16   5 2.28332 2.85607   1
   7 -16  -7 694.497 17.3717   1
   7 -16   7 652.529 18.0041   1
   7 -16   9 451.611 13.7566   1
   7 -16  11-1.79873 3.61598   1
 -16  -7  11 1.03469 3.67974   2
   7 -16  13 92.7434 6.38038   1
 -16  -7  13 96.1695 6.69610   2
 -16  -7  15 16.5436 4.48007   2
  -7  16 -17 12.3383 4.47434   1
  -7  16 -19 134.547 7.95229   1
   8 -16   0 199.421 7.57242   1
   8 -16  -2 42.7261 3.83823   1
   8 -16   2 45.2175 4.02149   1
   8 -16  -4 223.294 8.10875   1
   8 -16   4 237.313 8.65075   1
   8 -16   6 3.47935 3.04365   1
   8 -16  -6-1.33803 3.10058   1
   8 -16   8 209.121 8.38914   1
   8 -16  10 2.36036 3.55907   1
 -16  -8  12 10.9310 4.01692   2
   8 -16  12 8.76745 3.89389   1
   8 -16  14 15.1566 4.31172   1
 -16  -8  14 14.5573 4.28210   2
 -16  -8  16 301.424 12.4311   2
   9 -16  -1 279.936 9.43867   1
   9 -16   1 279.149 9.68274   1
   9 -16  -3 163.484 7.00587   1
   9 -16   3 165.838 7.21551   1
   9 -16   5 177.007 7.52250   1
   9 -16   7 317.553 10.8815   1
   9 -16   9 1265.02 30.6759   1
   9 -16  11 55.5737 5.14174   1
   9 -16  13 503.666 15.6387   1
 -16  -9  13 517.409 16.5179   2
   9 -16  15 38.3858 5.02384   1
 -16  -9  15 23.5778 5.06309   2
  10 -16   0 2672.47 58.7104   1
  10 -16   2 30.4384 3.95831   1
  10 -16  -2 22.3267 3.44259   1
  10 -16   4 30.9347 4.12192   1
  10 -16   6 7.66386 3.52093   1
  10 -16   8 45.0007 4.72458   1
  10 -16  10-2.75257 3.69793   1
  10 -16  12 707.643 19.5847   1
 -16 -10  12 699.731 20.4116   2
 -16 -10  14 125.756 7.78486   2
  10 -16  14 129.973 7.35822   1
  10 -16  16 72.2050 6.37266   1
 -16 -10  16 86.4147 7.29363   2
  11 -16   1 14.6150 3.71308   1
  11 -16  -1 10.3325 3.22010   1
  11 -16   3 861.114 22.2533   1
  11 -16   5 25.3152 3.84040   1
  11 -16   7 638.360 17.8203   1
  11 -16   9 1645.78 38.7208   1
  11 -16  11 3.54620 3.67633   1
  11 -16  13 12.4204 4.27433   1
 -16 -11  13 10.3905 4.69029   2
 -16 -11  15 362.005 13.8080   2
  11 -16  15 363.233 12.8304   1
 -16 -11  17 39.1592 6.33817   2
  11 -16  17 32.5003 5.40996   1
  12 -16   0 8.61764 3.29669   1
  12 -16   2 2298.90 51.9186   1
  12 -16  -2 2324.33 51.8086   1
  12 -16   4 2.68701 3.17635   1
  12 -16   6 6.11313 3.57623   1
  12 -16   8 39.7268 4.73264   1
  12 -16  10 884.614 23.3421   1
  12 -16  12 330.247 11.9694   1
  12 -16  14 93.8505 6.64750   1
 -16 -12  14 87.0669 7.20306   2
  12 -16  16 262.495 10.9137   1
 -16 -12  16 252.292 11.6767   2
  12 -16  18 155.409 8.66392   1
 -16 -12  18 162.358 9.61732   2
  13 -16   1 236.981 9.25771   1
  13 -16  -1 232.900 9.18515   1
  13 -16   3 23.2908 3.81038   1
  13 -16   5 864.875 22.7391   1
  13 -16   7 250.634 9.90238   1
  13 -16   9 80.0084 5.84246   1
  13 -16  11 49.8048 5.18507   1
  13 -16  13 116.064 7.41578   1
 -16 -13  15 20.3211 5.35935   2
  13 -16  15 23.3653 4.82398   1
 -16 -13  17 59.0081 6.97563   2
  13 -16  17 62.8507 6.33548   1
 -16 -13  19 351.201 14.6019   2
  13 -16 -23 121.953 10.2971   2
  14 -16   0 78.5897 5.61747   1
  14 -16   2 0.95414 3.13229   1
  14 -16   4 118.977 6.73630   1
  14 -16   6 159.210 7.67721   1
  14 -16   8 68.8149 5.51435   1
  14 -16  10 5.81860 3.81215   1
  14 -16  12 40.3872 5.31313   1
  14 -16  14 5.88082 4.29861   1
 -16 -14  14 2.18946 4.34314   2
  14 -16  16 34.6331 5.68413   1
 -16 -14  16 42.6357 6.18169   2
  14 -16  18 104.437 7.60301   1
 -16 -14  18 100.951 8.27062   2
  14 -16 -22-3.59133 6.66379   2
  14 -16 -24 0.63953 6.57647   2
  15 -16   1 192.789 8.63118   1
  15 -16   3 184.766 8.40228   1
  15 -16   5 162.838 7.88633   1
  15 -16   7 223.889 9.53507   1
  15 -16   9 154.580 8.00191   1
  15 -16  11 104.914 6.96284   1
  15 -16  13 91.7442 6.73340   1
  15 -16  15 27.3006 5.27962   1
 -16 -15  15 33.9967 6.21396   2
 -16 -15  17 22.7213 5.94172   2
  15 -16  17 21.6451 5.36512   1
  15 -16  19 116.591 8.15572   1
 -16 -15  19 113.863 8.71887   2
  15 -16 -19 107.338 9.29567   2
  15 -16 -21 22.8453 6.98204   2
  15 -16 -23-13.1641 7.49548   2
  16 -16  -2 152.348 6.43438   2
  16 -16   2 153.107 7.79710   1
  16 -16   4 23.7191 4.26358   1
  16 -16   6 66.7406 5.88911   1
  16 -16   8 35.4620 5.00350   1
  16 -16  10 126.464 7.63635   1
  16 -16  12 366.119 13.2132   1
  16 -16  14 1.52476 4.35750   1
 -16 -16  16 50.9605 6.80329   2
  16 -16  16 43.6562 5.96431   1
  16 -16 -16 53.8900 6.92643   2
  16 -16  18 178.539 9.58982   1
  16 -16 -18 163.424 10.7309   2
 -16 -16  18 158.405 10.1725   2
  16 -16  20 8.75672 5.43389   1
 -16 -16  20 2.12975 6.04023   2
  16 -16 -20 6.26425 6.21909   2
  16 -16 -22 7.98560 7.04173   2
  16  16 -24 0.57850 7.02600   1
  17 -16  -3 4.04850 3.28158   2
  17 -16   3-1.08990 4.09924   1
  17 -16   5 41.1903 5.28008   1
  17 -16  -5 62.9298 5.22963   2
  17 -16   7 89.9612 6.77937   1
  17 -16  -7 101.095 6.49946   2
  17 -16  -9 153.194 8.06684   2
  17 -16   9 157.836 8.48694   1
  17 -16  11 56.0908 5.92280   1
  17 -16 -11 70.0056 6.39290   2
  17 -16  13 17.1366 5.16720   1
  17 -16 -13 33.3662 5.95723   2
  17 -16 -15 5.16909 5.61761   2
  17 -16  15 10.3533 5.19038   1
 -16 -17  17-5.51208 5.85968   2
  17 -16  17-1.62381 4.86270   1
  17 -16 -17-1.02501 6.06643   2
  17 -16 -19 1.67179 6.23754   2
 -16 -17  19 6.31531 6.00051   2
  17 -16  19-0.41836 5.50452   1
  17 -16 -21 16.2061 6.81286   2
  16  17 -21 9.44649 6.75379   1
  17 -16 -23 54.5755 8.98607   2
  16  17 -23 59.1646 8.40721   1
  17 -15  -2 786.671 19.4454   2
  17 -15  -4 65.2723 4.94162   2
  17 -15   4 55.4004 5.47817   1
  17 -15  -6 340.700 11.3699   2
  17 -15   6 343.555 12.2804   1
  17 -15  -8 52.4969 5.41785   2
  17 -15   8 42.6589 5.29092   1
  17 -15 -10 547.672 16.8297   2
  17 -15  10 538.174 16.8498   1
  17 -15  12 11.7281 4.57559   1
  17 -15 -12 6.76150 4.93254   2
  17 -15  14 15.8411 4.68649   1
  17 -15 -14 18.4473 5.69838   2
 -15 -17  16 30.6762 6.26972   2
  17 -15  16 34.4056 5.43552   1
  17 -15 -16 34.3068 6.19305   2
 -15 -17  18 295.299 13.3590   2
  17 -15 -18 293.108 13.7402   2
  17 -15  18 315.191 12.4456   1
  17 -15  20 11.3570 5.15834   1
  15  17 -20-1.58810 6.02110   1
 -15 -17  20 4.15862 5.53091   2
  17 -15 -20 9.15656 6.19655   2
  17 -15 -22 64.4045 8.79585   2
  15  17 -22 60.5049 8.33441   1
  17 -14  -3 196.283 7.46534   2
  17 -14  -5 0.75358 3.54088   2
  14  17   5-1.48409 2.79333   1
  17 -14   5-2.36599 3.44246   1
  17 -14   7 156.560 7.80718   1
  17 -14  -7 147.267 7.38657   2
  17 -14  -9 2.30336 3.98886   2
  17 -14   9 9.25557 4.20273   1
  17 -14 -11 101.656 7.33695   2
  17 -14  11 103.146 6.97243   1
  17 -14 -13 133.641 8.37572   2
  17 -14  13 150.159 8.12053   1
  17 -14  15 167.426 8.71875   1
  17 -14 -15 158.563 9.57209   2
  17 -14 -17-4.97805 5.58691   2
 -14 -17  17-3.25653 5.27674   2
  17 -14  17 2.23053 4.47375   1
 -14 -17  19 49.3937 6.84763   2
  17 -14 -19 33.1285 7.16087   2
  17 -14  19 44.4328 6.21834   1
  14  17 -19 51.1744 7.17711   1
  17 -14 -21 4.68900 6.36360   2
  17 -14  21-1.17607 5.25734   1
  14  17 -21 5.29502 6.02161   1
  17 -14 -23 25.7891 7.16134   2
  14  17 -23 36.1010 7.57064   1
  17 -13  -2 3.02436 3.02445   2
  13  17   2 1.79030 3.06768   1
  17 -13  -4 7.71317 3.41888   2
  13  17   4 11.8424 2.95161   1
  17 -13  -6 173.948 7.68843   2
  17 -13   6 176.498 8.25730   1
  17 -13  -8 35.4599 4.71189   2
  17 -13   8 33.3558 4.60765   1
  17 -13  10 3.64282 4.05054   1
  17 -13 -10 5.47865 4.48843   2
  17 -13 -12-1.53238 4.74749   2
  17 -13  12 3.69275 4.02105   1
  17 -13 -14 23.8104 5.42078   2
  17 -13  14 28.1786 4.85672   1
  17 -13 -16 0.46946 5.26874   2
 -13 -17  16 0.87272 4.89723   2
  17 -13  16-0.70059 4.06567   1
  17 -13 -18 64.6508 7.75237   2
 -13 -17  18 75.5575 7.69694   2
  17 -13  18 63.6695 6.67464   1
  13  17 -18 59.0198 7.32382   1
 -13 -17  20 16.9014 6.08354   2
  13  17 -20 21.1973 6.51735   1
  17 -13  20 15.5158 5.15488   1
  17 -13 -20 8.91683 6.29579   2
  13  17 -22 7.43634 6.27899   1
  17 -13 -22 23.9811 7.08536   2
  13  17 -24 21.1052 7.08682   1
  17 -13 -24 16.7377 7.89920   2
  12  17   1 4.70268 3.13178   1
  17 -12  -3 93.1471 5.23077   2
  12  17   3 104.036 5.04731   1
  17 -12  -5 333.080 10.6885   2
  12  17   7 186.405 5.96421   1
  17 -12   7 180.270 8.32547   1
  17 -12  -7 190.457 8.11940   2
  17 -12  -9 113.137 6.74704   2
  17 -12   9 113.370 6.57882   1
  17 -12  11 5.79990 3.90591   1
  17 -12 -11 4.63666 4.34298   2
  17 -12 -13 18.6916 5.08456   2
  17 -12  13 22.6322 4.50736   1
  17 -12 -15 1.75718 5.12427   2
  17 -12  15 1.99341 4.09022   1
  12  17 -15 2.96703 4.65429   1
  17 -12  17 262.200 10.8207   1
  17 -12 -17 246.230 12.2267   2
 -12 -17  17 291.227 12.2451   2
  12  17 -17 250.308 11.9390   1
 -12 -17  19 17.2054 5.98814   2
  17 -12 -19 8.46024 6.47318   2
  17 -12  19 17.3964 5.23544   1
  12  17 -19 16.2818 6.03271   1
  17 -12 -21 80.1225 8.72577   2
  12  17 -21 83.9860 8.48446   1
  17 -12  21 78.9980 6.76372   1
  17 -12 -23 7.39084 6.78519   2
  12  17 -23 13.8328 6.19434   1
  12  17 -25 6.09589 6.70086   1
  11  17   0 2006.01 44.5551   1
  11  17  -2 1.88563 3.37277   1
  11  17   2-2.03638 2.80973   1
  11  17  -4 808.122 20.9754   1
  17 -11  -6 3.81800 3.54523   2
  17 -11   6-0.30061 3.40079   1
  17 -11  -8 283.360 10.5066   2
  17 -11   8 300.710 10.6480   1
  17 -11  10 222.538 8.88009   1
  17 -11 -10 187.392 8.86662   2
  11  17 -12 469.411 15.6895   1
  17 -11  12 496.381 15.0054   1
  17 -11 -12 495.812 15.9760   2
  17 -11 -14 147.250 8.77863   2
  11  17 -14 149.572 8.45997   1
  17 -11  14 149.536 7.65426   1
  17 -11 -16 5.92297 5.00460   2
 -11 -17  16 7.63265 4.88089   2
  11  17 -16 3.84107 4.66195   1
  17 -11  16 9.19865 4.27179   1
  11  17 -18 320.810 13.6988   1
  17 -11 -18 299.481 13.7204   2
 -11 -17  18 343.682 13.3252   2
  17 -11  18 313.992 11.7440   1
  17 -11 -20 32.6452 6.85525   2
  17 -11  20 28.8316 5.28136   1
  11  17 -20 25.5611 6.23515   1
 -11 -17  20 28.1637 6.15568   2
  11  17 -22 325.710 14.3333   1
  17 -11 -22 287.967 14.6688   2
  11  17 -24 50.3840 7.64747   1
  17 -11 -24 52.3469 8.69245   2
  11  17 -26 46.4656 7.93238   1
  10  17  -1 849.347 21.4011   1
  10  17   1 897.734 21.1636   1
  10  17  -3 560.070 15.4320   1
  10  17  -5 57.1956 5.04952   1
  10  17  -7 71.5617 5.53772   1
  17 -10   7 74.0529 5.38925   1
  10  17   7 71.7083 3.47707   1
  17 -10  -7 68.6289 5.31999   2
  10  17  -9 249.518 9.87288   1
  17 -10  -9 248.163 9.75092   2
  17 -10   9 256.230 9.44586   1
  17 -10 -11 1158.60 29.0359   2
  17 -10  11 1152.26 28.2419   1
  10  17 -11 1114.29 29.0582   1
  17 -10 -13 207.324 9.81897   2
  10  17 -13 191.849 9.28251   1
  17 -10  13 197.592 8.55568   1
  10  17 -15 154.777 8.66219   1
  17 -10  15 153.786 7.67560   1
  17 -10 -15 155.311 8.98399   2
  17 -10  17 2.15197 3.98142   1
  10  17 -17-0.86212 4.44692   1
 -10 -17  17 2.76269 4.47658   2
  17 -10 -17 2.82507 5.05322   2
  10  17 -19 41.7393 6.36276   1
  17 -10  19 31.4098 5.16053   1
  17 -10 -19 28.3520 6.16194   2
 -10 -17  19 22.9460 5.50254   2
  17 -10 -21 74.0665 7.97673   2
  17 -10  21 81.0399 6.51341   1
  10  17 -21 68.9414 7.65143   1
  10  17 -23 333.697 14.5564   1
  10  17 -25 102.083 9.36373   1
   9  17   0 108.992 5.34074   1
   9  17  -2 46.6932 4.14292   1
   9  17   2 41.8281 3.56673   1
   9  17  -4 30.0481 3.86659   1
   9  17  -6 88.2233 5.70134   1
   9  17   6 86.8343 3.92316   1
  17  -9  -8 1.41813 3.57591   2
   9  17  -8-2.09802 3.76272   1
  17  -9   8 0.27720 3.52443   1
   9  17   8 0.38409 1.83296   1
  17  -9 -10 25.7576 4.60469   2
   9  17 -10 23.4752 4.44207   1
  17  -9  10 25.6932 4.28397   1
  17  -9 -12-2.52486 4.34053   2
   9  17 -12-0.70695 3.97763   1
  17  -9  12 0.83604 3.70913   1
  17  -9 -14 74.2662 6.69309   2
   9  17 -14 59.0175 5.66629   1
  17  -9  14 77.8096 5.36631   1
  17  -9 -16 147.822 8.83414   2
   9  17 -16 121.666 8.10624   1
  17  -9  16 152.269 7.40442   1
  -9 -17  16 142.668 8.11620   2
  -9 -17  18 50.1351 6.10303   2
  17  -9 -18 28.2876 5.92187   2
   9  17 -18 41.3088 6.03391   1
  17  -9  18 37.2525 5.08818   1
  17  -9 -20 10.1076 5.62513   2
   9  17 -20 2.31063 4.91585   1
  -9 -17  20-6.58467 5.14449   2
  17  -9  20 0.60173 4.21217   1
   9  17 -22 4.36304 5.51362   1
   9  17 -24 7.17634 6.03973   1
   9  17 -26 23.9905 7.03102   1
   8  17   1 221.859 7.48114   1
   8  17  -1 218.006 7.75993   1
   8  17  -3 244.757 8.64726   1
   8  17  -5 72.0071 5.05449   1
   8  17   7 61.3382 3.24288   1
   8  17  -7 72.5415 5.34630   1
   8  17  -9 18.6570 4.10918   1
  17  -8   9 23.8221 3.85542   1
  17  -8  11 409.078 12.5679   1
   8  17 -11 392.342 13.3900   1
  17  -8 -13 16.1928 4.45741   2
   8  17 -13 24.7773 4.66169   1
  17  -8  13 23.5430 3.87199   1
   8  17 -15 234.527 10.5250   1
  17  -8 -15 225.588 10.9477   2
  17  -8  15 261.031 9.40131   1
  -8 -17  17 121.075 7.48702   2
  17  -8  17 106.569 6.34674   1
   8  17 -17 107.312 7.62091   1
  -8 -17  19 52.3119 6.05730   2
   8  17 -19 48.0965 6.42255   1
  17  -8  19 44.8347 5.06298   1
  17  -8  21 22.9168 4.74972   1
   8  17 -21 17.1649 5.86391   1
   8  17 -23 49.6783 7.22365   1
   8  17 -25 26.9856 6.57679   1
   8  17 -27 35.8535 7.53979   1
   7  17   0-0.18725 2.61706   1
   7  17  -2 191.817 7.24152   1
   7  17  -4 194.870 7.66463   1
   7  17  -6 6.51085 3.35446   1
   7  17   6 5.62498 2.16639   1
   7  17  -8 84.0105 5.48035   1
  17  -7  10 169.697 7.31508   1
   7  17 -10 160.865 7.84582   1
   7  17 -12 5.07758 3.89999   1
  17  -7  12 2.79662 3.27347   1
   7  17 -14 53.2679 5.42746   1
  17  -7  14 62.2710 4.92761   1
  17  -7  16 96.1100 5.93982   1
  -7 -17  16 89.3139 6.56179   2
   7  17 -16 108.220 7.35417   1
   7  17 -18 5.41094 4.68462   1
  17  -7  18 2.87674 3.79829   1
  -7 -17  18 6.03043 4.57633   2
  17  -7  20 4.55464 3.92306   1
   7  17 -20 9.32844 5.37183   1
   7  17 -22 80.8633 7.82271   1
   7  17 -24 4.41914 5.84035   1
   7  17 -26-1.54940 6.53909   1
   6  17  -1 32.7438 3.51157   1
   6  17   1 26.5558 3.22295   1
   6  17  -3 1.32425 2.96542   1
   6  17   5 416.795 10.7884   1
   6  17  -5 421.401 12.5815   1
   6  17  -7 316.435 10.7267   1
   6  17  -9 817.279 21.4887   1
   6  17 -11 699.076 19.2994   1
  17  -6  11 683.165 17.9950   1
   6  17 -13 82.0246 6.10340   1
  17  -6  13 85.3930 5.25222   1
   6  17 -15 26.6090 4.89734   1
  17  -6  15 30.3879 4.13632   1
  -6 -17  17 113.747 7.06186   2
  17  -6  17 104.514 6.09084   1
   6  17 -17 115.607 7.58365   1
   6  17 -19 3.81442 4.80715   1
  17  -6  19 4.99953 3.60048   1
  -6 -17  19-7.30319 4.76738   2
   6  17 -21 3.13449 5.15843   1
   6  17 -23 16.0858 5.63617   1
   6  17 -25 149.310 10.2912   1
   6  17 -27 115.554 9.71023   1
   5  17   0 13636.1 279.779   1
   5  17  -2 2052.74 45.2577   1
   5  17  -4 779.695 19.6774   1
   5  17   6 116.176 4.49672   1
   5  17  -6 124.287 6.23072   1
   5  17  -8 115.196 6.34864   1
  17  -5  10 64.9533 4.82345   1
   5  17 -10 61.7825 5.21236   1
  17  -5  12 1545.86 34.8572   1
   5  17 -12 1480.39 36.3172   1
  17  -5  14 178.019 7.23500   1
   5  17 -14 174.765 8.41840   1
   5  17 -16 309.551 12.7005   1
  17  -5  16 374.263 11.2539   1
  -5 -17  16 360.542 12.1376   2
  -5 -17  18 484.592 14.9468   2
   5  17 -18 436.139 15.5691   1
  17  -5  18 466.796 13.4619   1
   5  17 -20 253.556 11.6842   1
   5  17 -22 245.818 11.5760   1
   5  17 -24 6.23398 5.55321   1
   5  17 -26 106.402 9.31901   1
   5  17 -28 32.1131 7.41578   1
   4  17  -1 1215.50 28.3811   1
   4  17   1 1243.97 28.0695   1
   4  17  -3 184.865 7.17804   1
 -17   4  -3 193.337 6.15034   2
   4  17  -5 414.357 12.4250   1
 -17   4  -5 433.656 10.5562   2
   4  17   5 419.492 10.8966   1
   4  17  -7 196.630 7.89335   1
 -17   4  -7 190.056 5.50973   2
   4  17  -9 1701.98 39.4393   1
  17  -4  11 2358.52 51.5313   1
   4  17 -11 2349.11 53.0672   1
  17  -4  13 90.5358 5.06845   1
   4  17 -13 82.5285 5.83939   1
  17  -4  15 47.6365 4.38203   1
   4  17 -15 21.7757 4.81583   1
  17  -4  17 29.3786 3.85384   1
   4  17 -17 31.4869 4.92160   1
  -4 -17  17 32.1111 4.91719   2
  -4 -17  19 27.3076 4.93002   2
   4  17 -19 10.2536 5.13062   1
   4  17 -21 23.1331 5.55767   1
   4  17 -23 21.6131 5.66539   1
   4  17 -25 316.332 13.9453   1
   4  17 -27 187.366 11.2517   1
   3  17   0 105.565 5.09138   1
   3  17  -2 86.1550 4.84176   1
 -17   3  -2 88.0127 4.17191   2
   3  17  -4 85.6710 5.02562   1
 -17   3  -4 92.9673 4.01218   2
   3  17  -6 625.986 16.8042   1
   3  17  -8 1.88877 3.27730   1
   3  17 -10 140.995 6.97704   1
  17  -3  12 98.4068 5.21155   1
   3  17 -12 87.7910 6.05109   1
  17  -3  14 28.0728 3.56617   1
   3  17 -14 20.2248 4.50360   1
  -3 -17  16 106.361 6.26318   2
  17  -3  16 105.823 5.48260   1
   3  17 -16 99.2024 6.96682   1
  -3 -17  18 118.608 6.68846   2
   3  17 -18 99.9225 7.25420   1
   3  17 -20 48.4280 6.43931   1
   3  17 -22-1.32056 4.88711   1
   3  17 -24 6.96631 5.35154   1
   3  17 -26-0.97150 6.26539   1
   3  17 -28 72.5690 8.27202   1
   2  17   1 0.17644 2.56624   1
   2  17  -1 4.66747 2.79690   1
   2  17  -3 20.8318 3.34953   1
 -17   2   3 14.9012 3.18916   2
   2  17  -5 1.40946 2.94296   1
   2  17  -7 1053.76 25.7377   1
   2  17  -9 1291.02 30.9696   1
  17  -2  11 760.795 18.5860   1
   2  17 -11 727.653 20.1273   1
  17  -2  13 207.084 7.25016   1
   2  17 -13 180.075 8.39808   1
   2  17 -15 14.7207 4.19427   1
  17  -2  15 9.01746 3.07251   1
  -2 -17  15 11.3459 3.75571   2
  -2 -17  17 0.26209 3.66296   2
   2  17 -17-2.25029 4.41783   1
  17  -2  17 3.72762 3.05551   1
   2  17 -19 119.204 7.84969   1
   2  17 -21 87.3386 7.33104   1
   2  17 -23 0.44932 5.16258   1
   2  17 -25 12.2852 5.91185   1
   2  17 -27 51.3313 7.60631   1
   2  17 -29 34.0492 7.03784   1
   1  17   0 79.0779 4.51591   1
   1  17  -2 36.0255 3.51536   1
  -1 -17  -2 34.5950 3.27878   1
 -17   1   2 33.0030 3.58033   2
   1  17  -4 185.528 7.24704   1
 -17   1   4 189.720 7.39686   2
   1  17  -6 83.3698 5.07859   1
   1  17  -8 152.613 7.17150   1
  -1 -17  -8 183.506 5.81297   1
  -1 -17 -10 12.2487 2.33732   1
   1  17 -10 8.35342 3.44120   1
   1  17 -12 96.5524 6.00939   1
  17  -1  12 95.2554 4.98567   1
  17  -1  14-0.70588 2.72109   1
   1  17 -14 2.34626 3.83145   1
  -1 -17  16 119.290 6.12048   2
   1  17 -16 107.057 7.00540   1
  17  -1  16 105.884 5.17764   1
   1  17 -18 13.8191 4.59555   1
   1  17 -20 23.7489 5.29263   1
   1  17 -22 32.0299 5.86226   1
   1  17 -24 5.03126 5.38863   1
   1  17 -26 5.78325 5.89435   1
   1  17 -28 0.98998 5.83064   1
   0 -17  -1 51.0545 3.83101   1
   0  17  -1 56.4476 4.10736   1
   0 -17   1 48.1124 3.73643   1
   0  17   1 55.4659 3.80102   1
 -17   0   3 3.30735 2.85643   2
   0  17  -3 3.49711 2.70963   1
   0 -17  -3 4.25934 2.52187   1
   0  17  -5 187.048 7.42149   1
 -17   0   5 181.652 7.52295   2
 -17   0   7 17.4991 3.78752   2
   0  17  -7 19.9565 3.54786   1
   0 -17  -9 52.2021 3.28292   1
   0  17  -9 56.5475 4.72713   1
   0 -17 -11 5.40726 2.20864   1
   0  17 -11 7.51865 3.72070   1
  17   0  13 89.3012 4.71342   1
   0  17 -13 99.0920 6.23679   1
  17   0  15 3.57385 2.66827   1
   0 -17  15 7.31490 3.32361   2
   0  17 -15 4.50277 3.95036   1
   0  17 -17 71.1280 6.20483   1
   0  17 -19 0.79097 4.53247   1
   0  17 -21 21.8094 5.18204   1
   0  17 -23-1.78353 5.46469   1
   0  17 -25 31.4740 6.21655   1
   0  17 -27-0.48170 5.66025   1
   0  17 -29 8.00274 6.21395   1
   1 -17   0 173.768 6.65608   1
   1 -17   2 479.613 13.2463   1
  -1  17  -2 485.443 13.2432   1
   1 -17  -2 473.365 12.8062   1
  -1  17  -4 260.866 8.75852   1
 -17  -1   4 249.089 8.87311   2
   1 -17   4 235.880 8.54335   1
   1 -17  -4 247.602 7.87376   1
 -17  -1   6 491.260 14.2027   2
  -1  17  -6 479.026 13.8811   1
 -17  -1   8 84.4290 5.69869   2
  -1  17  -8 85.2207 5.35219   1
   1 -17 -10 72.3449 3.74199   1
  -1  17 -10 65.7446 5.11779   1
  17   1  12 144.935 5.74757   1
  -1  17 -12 146.372 7.31999   1
   1 -17 -12 144.942 5.09146   1
  -1  17 -14 114.510 6.87146   1
  17   1  14 111.774 4.95468   1
  -1  17 -16 109.946 7.09024   1
  -1  17 -18-1.53997 4.33238   1
  -1  17 -20 24.7986 5.38261   1
  -1  17 -22-2.99067 5.22466   1
  -1  17 -24 109.100 8.72767   1
  -1  17 -26 28.8190 6.63997   1
  -1  17 -28 6.81105 6.12228   1
   2 -17   1 97.7032 4.90098   1
   2 -17  -1 93.7633 4.80838   1
  -2  17  -3 0.45213 2.97436   1
   2 -17   3 2.03680 2.69163   1
   2 -17  -3 0.72557 2.57426   1
 -17  -2   5 1495.80 34.9867   2
   2 -17   5 1571.84 34.9285   1
   2 -17  -5 1480.94 33.5895   1
  -2  17  -5 1498.45 34.8011   1
   2 -17   7 724.163 19.5465   1
  -2  17  -7 765.349 19.5953   1
 -17  -2   7 757.383 19.9324   2
  -2  17  -9 21.4739 3.84504   1
 -17  -2   9 17.8434 3.76600   2
  -2  17 -11 6.37045 3.26766   1
  -2  17 -13 60.0743 5.40062   1
  -2  17 -15 59.4303 5.55725   1
  -2  17 -17 265.742 10.9953   1
  -2  17 -19 623.007 19.1263   1
  -2  17 -21 66.6647 6.89535   1
  -2  17 -23 93.1614 7.77221   1
  -2  17 -25 0.91398 5.29079   1
  -2  17 -27 117.033 8.88575   1
  -2  17 -29 14.2341 6.60083   1
   3 -17   0 585.860 15.3299   1
   3 -17   2 193.696 7.33864   1
   3 -17  -2 206.684 7.19496   1
   3 -17   4 108.575 5.61792   1
  -3  17  -4 109.558 5.78232   1
   3 -17  -4 108.427 5.15884   1
   3 -17   6 824.721 21.5393   1
 -17  -3   6 865.791 21.9787   2
   3 -17  -6 848.168 20.3781   1
  -3  17  -6 867.957 21.6568   1
 -17  -3   8 116.393 6.43594   2
  -3  17  -8 113.506 6.11458   1
   3 -17   8 128.295 6.34623   1
 -17  -3  10 0.32581 3.62732   2
  -3  17 -10 4.11287 3.34109   1
  -3  17 -12 44.3444 4.70391   1
  -3  17 -14 4.05083 4.03463   1
  -3  17 -16 358.182 12.8142   1
  -3  17 -18 112.823 7.54684   1
  -3  17 -20 161.179 9.04241   1
  -3  17 -22 64.5473 6.88345   1
  -3  17 -24 24.5141 5.86236   1
  -3  17 -26-2.32220 5.75566   1
  -3  17 -28 71.7028 8.41096   1
   4 -17   1 2.65347 2.54818   1
   4 -17  -1 4.78818 2.78752   1
   4 -17   3 113.123 5.64538   1
   4 -17  -3 119.555 5.54614   1
   4 -17  -5-1.12879 2.73169   1
   4 -17   5-0.99886 2.94153   1
 -17  -4   7 104.431 6.27213   2
   4 -17   7 103.237 5.84128   1
  -4  17  -7 108.784 5.95007   1
   4 -17  -7 96.0603 4.84903   1
   4 -17  -9 17.0147 2.94140   1
  -4  17  -9 12.3708 3.45419   1
 -17  -4   9 11.4073 3.68547   2
   4 -17   9 4.85238 3.32974   1
   4 -17 -11 242.622 7.83358   1
 -17  -4  11 253.772 10.0571   2
  -4  17 -11 238.111 9.38809   1
  -4  17 -13 52.0666 5.30347   1
  -4  17 -15 53.7456 5.76038   1
  -4  17 -17 27.8258 4.83774   1
  -4  17 -19 1.57006 4.52149   1
  -4  17 -21 22.3343 5.66750   1
  -4  17 -23 1.74130 5.32331   1
  -4  17 -25 45.4855 6.76179   1
  -4  17 -27 68.6497 7.65202   1
  -4  17 -29 92.6382 9.29887   1
   5 -17   0 79.0299 4.60618   1
   5 -17   2 115.222 5.51522   1
   5 -17  -2 108.514 5.42487   1
   5 -17   4 1056.23 25.8451   1
   5 -17  -4 1075.71 25.2558   1
   5 -17  -6 133.332 5.82956   1
   5 -17   6 135.612 6.50452   1
   5 -17   8 275.343 10.0132   1
  -5  17  -8 292.676 10.2541   1
 -17  -5   8 306.703 10.8282   2
   5 -17  -8 298.520 9.12280   1
  -5  17 -10 537.660 15.4780   1
   5 -17 -10 525.426 13.7503   1
 -17  -5  10 511.387 15.9457   2
   5 -17  10 500.282 15.2154   1
 -17  -5  12 16.0383 4.08891   2
   5 -17 -12 11.6411 2.95911   1
  -5  17 -12 14.1501 3.89744   1
  -5  17 -14 132.599 7.38814   1
  -5  17 -16 166.205 8.44497   1
  -5  17 -18 27.2802 5.08537   1
  -5  17 -20 12.1524 5.05876   1
  -5  17 -22 317.630 13.0132   1
  -5  17 -24 3.57208 5.31085   1
  -5  17 -26 8.83672 5.69000   1
   6 -17   1 143.292 6.21283   1
   6 -17  -1 142.075 6.29556   1
   6 -17  -3 1296.38 30.0298   1
   6 -17   3 1293.56 30.5243   1
   6 -17  -5 184.473 7.01700   1
   6 -17   5 178.341 7.55126   1
   6 -17  -7 44.3212 3.96596   1
   6 -17   7 42.5151 4.40019   1
   6 -17  -9 363.863 10.5828   1
   6 -17   9 344.393 11.6658   1
 -17  -6   9 344.949 12.0908   2
   6 -17  11 599.534 17.6896   1
  -6  17 -11 643.139 18.0908   1
 -17  -6  11 637.201 18.5299   2
   6 -17 -11 636.254 16.2274   1
 -17  -6  13 9.58324 4.02953   2
   6 -17 -13 1.31108 2.91751   1
  -6  17 -13 2.69918 3.78733   1
  -6  17 -15 289.976 11.4497   1
  -6  17 -17 13.9537 4.29797   1
  -6  17 -19 148.369 8.60734   1
  -6  17 -21 251.153 11.4852   1
  -6  17 -23 67.9614 7.22079   1
   7 -17   0 80.3856 4.89180   1
   7 -17   2 27.7396 3.63650   1
   7 -17  -2 23.6277 3.39771   1
   7 -17   4 50.5913 4.26689   1
   7 -17  -4 43.3997 3.96822   1
   7 -17   6 16.4364 3.52113   1
   7 -17  -6 17.1053 3.30678   1
   7 -17  -8 49.1257 4.19365   1
   7 -17   8 46.8715 4.60362   1
   7 -17  10 19.3512 4.21265   1
 -17  -7  10 19.4775 4.32681   2
   7 -17 -10 17.7133 3.52893   1
 -17  -7  12 79.3400 6.36098   2
   7 -17  12 75.3476 5.70678   1
 -17  -7  14 39.9332 5.26534   2
   8 -17  -1 4.46821 2.69621   1
   8 -17   1 3.33170 2.88504   1
   8 -17   3 289.294 9.97768   1
   8 -17  -3 299.749 9.94608   1
   8 -17   5 110.754 6.09223   1
   8 -17  -5 123.939 6.02124   1
   8 -17  -7 423.706 12.2678   1
   8 -17   7 388.391 12.5739   1
   8 -17   9 491.469 14.9064   1
 -17  -8  11 21.3080 4.54181   2
   8 -17  11 29.2382 4.41874   1
 -17  -8  13 3.55823 4.32960   2
   8 -17  13 3.72053 3.93613   1
 -17  -8  15 144.574 8.43737   2
   9 -17   0 4472.09 95.3377   1
   9 -17  -2 22.9908 3.66133   1
   9 -17   2 18.4374 3.57107   1
   9 -17  -4 1.25280 3.05703   1
   9 -17   4 0.55959 3.08082   1
   9 -17  -6 75.3928 5.24993   1
   9 -17   6 82.1631 5.49444   1
   9 -17   8 6.67229 3.74432   1
   9 -17  10 19.0355 4.13491   1
   9 -17  12 1179.04 29.6496   1
 -17  -9  12 1189.93 30.5658   2
   9 -17  14 205.126 9.30431   1
 -17  -9  14 231.133 10.5585   2
 -17  -9  16 268.030 11.6613   2
  10 -17   1 1845.35 41.7343   1
  10 -17  -1 1791.89 41.4909   1
  10 -17  -3 13.5702 3.49649   1
  10 -17   3 11.7337 3.33970   1
  10 -17   5 154.961 7.39761   1
  10 -17  -5 161.374 7.23189   1
  10 -17   7 9.77057 3.43240   1
  10 -17   9 5.40078 3.49004   1
  10 -17  11 480.633 15.1202   1
 -17 -10  13 1527.49 38.0873   2
  10 -17  13 1534.13 37.1486   1
 -17 -10  15 88.2149 7.15674   2
  10 -17  15 80.9373 6.63512   1
 -17 -10  17 59.3029 6.69106   2
  11 -17   0 685.758 18.5772   1
  11 -17   2 343.722 11.4465   1
  11 -17  -2 340.322 11.3422   1
  11 -17  -4 30.5322 4.12250   1
  11 -17   4 31.9468 4.24505   1
  11 -17   6 13.6207 3.51280   1
  11 -17   8 4.48207 3.79045   1
  11 -17  10 251.232 10.1739   1
  11 -17  12 134.296 7.74762   1
 -17 -11  14-0.42939 4.30177   2
  11 -17  14 3.99448 4.06466   1
  11 -17  16 108.182 7.61865   1
 -17 -11  16 121.047 8.25938   2
 -17 -11  18 29.3046 5.89377   2
  12 -17   1 22.0328 3.99860   1
  12 -17  -1 24.0979 3.70848   1
  12 -17   3 556.897 16.1658   1
  12 -17  -3 539.317 15.8663   1
  12 -17   5-0.31668 3.22522   1
  12 -17   7 125.567 7.16076   1
  12 -17   9 118.427 7.00373   1
  12 -17  11 257.509 10.3830   1
  12 -17  13 14.0610 4.57671   1
 -17 -12  13 18.7017 4.79426   2
 -17 -12  15 344.487 13.5632   2
  12 -17  15 332.547 12.5801   1
 -17 -12  17-0.47938 5.09967   2
  12 -17  17 5.87579 4.81186   1
  13 -17   0 257.732 9.92754   1
  13 -17  -2 336.806 11.5255   1
  13 -17   2 345.807 11.7608   1
  13 -17   4-0.64619 3.40612   1
  13 -17   6 979.739 25.4293   1
  13 -17   8 11.1687 4.08853   1
  13 -17  10 29.5090 5.00452   1
  13 -17  12 2.16933 4.20707   1
  13 -17  14 6.35643 4.34061   1
 -17 -13  14 2.23335 4.41509   2
 -17 -13  16 172.888 9.96571   2
  13 -17  16 182.730 9.38179   1
  13 -17  18 90.6778 7.34227   1
 -17 -13  18 110.698 8.70863   2
  13 -17 -24 9.00704 7.26115   2
  14 -17   1-1.97858 3.68130   1
  14 -17  -1-2.29950 3.23548   1
  14 -17   3 43.6348 4.92419   1
  14 -17   5 9.81385 4.06772   1
  14 -17   7 7.28830 3.85598   1
  14 -17   9-0.35401 3.82140   1
  14 -17  11 66.0552 5.84600   1
  14 -17  13 8.31032 4.60130   1
  14 -17  15 13.9931 4.79812   1
 -17 -14  15 0.46801 5.05428   2
  14 -17  17 13.3537 5.36674   1
 -17 -14  17-0.49515 5.34646   2
 -17 -14  19 23.5584 6.61830   2
  14 -17  19 24.2847 5.84166   1
  14 -17 -23 3.77405 6.42740   2
  15 -17   0 312.515 11.4188   1
  15 -17   2 3.45475 3.86747   1
  15 -17   4 614.983 18.1976   1
  15 -17   6 25.5293 4.60258   1
  15 -17   8 277.004 11.0188   1
  15 -17  10 32.8144 4.83043   1
  15 -17  12 31.1988 5.25387   1
  15 -17  14 62.1046 6.38887   1
 -17 -15  16 54.7746 6.97522   2
  15 -17  16 57.1287 6.48778   1
  15 -17  18 211.146 10.3738   1
 -17 -15  18 211.612 11.6184   2
  15 -17 -20 0.57273 6.09261   2
 -17 -15  20 4.34420 5.81090   2
  15 -17 -22 88.1205 9.87780   2
  16 -17   1 103.110 6.66833   1
  16 -17   3 488.216 15.5149   1
  16 -17   5 426.481 14.3785   1
  16 -17   7 41.6860 5.50385   1
  16 -17   9 76.9565 6.14067   1
  16 -17  11 351.765 13.0342   1
  16 -17  13 5.53563 4.46263   1
 -17 -16  15 197.484 10.6445   2
  16 -17  15 169.570 9.34747   1
 -17 -16  17 63.9455 7.84771   2
  16 -17  17 45.6098 6.62849   1
  16 -17 -17 50.5062 7.59337   2
 -17 -16  19 134.648 9.89728   2
  16 -17 -19 123.610 9.83682   2
  16 -17  19 148.276 9.11541   1
  16 -17 -21 182.813 12.0773   2
  16 -17 -23 5.79230 7.33881   2
  17 -17   0 178.831 8.73347   1
  17 -17   2 27.4420 4.49471   1
  17 -17  -4 58.0135 5.04884   2
  17 -17   4 44.1306 5.66209   1
  17 -17  -6 3321.10 71.4747   2
  17 -17   6 3200.58 72.9589   1
  17 -17   8-1.16372 4.37669   1
  17 -17  10 172.979 9.01769   1
  17 -17  12 39.6733 5.75904   1
  17 -17 -12 37.2579 5.79840   2
  17 -17  14 114.993 7.82035   1
  17 -17 -14 116.374 8.68068   2
  17 -17  16 165.572 9.34170   1
 -17 -17  16 170.914 10.3786   2
  17 -17 -16 149.839 10.1657   2
  17 -17 -18 379.492 15.9531   2
 -17 -17  18 388.655 15.9571   2
  17 -17  18 374.597 14.7925   1
 -17 -17  20 170.133 11.0206   2
  17 -17  20 158.176 9.70515   1
  17 -17 -22 255.367 14.5935   2
  17  17 -22 247.195 13.8653   1
  18 -17   1 168.164 8.88254   1
  18 -17   3 26.6467 4.91769   1
  18 -17   5 763.062 22.1010   1
  18 -17  -5 784.141 20.4688   2
  18 -17   7 8.72531 4.55704   1
  18 -17  -7-3.45287 4.47700   2
  18 -17   9 352.896 13.1307   1
  18 -17  -9 336.693 12.5604   2
  18 -17 -11 31.4330 5.71322   2
  18 -17  11 41.4878 5.76145   1
  18 -17 -13 361.230 13.9370   2
  18 -17  13 351.734 13.6090   1
  18 -17  15 5.07623 4.76204   1
  18 -17 -15 8.70302 5.61330   2
  18 -17 -17 143.812 10.2896   2
 -17 -18  17 156.840 10.3373   2
  18 -17  17 154.214 9.33515   1
  18 -17  19 67.7954 7.48605   1
  18 -17 -19 95.4949 9.26626   2
 -17 -18  19 82.2953 8.77456   2
 -17 -18  21 11.5246 6.85658   2
  18 -17 -21 11.0720 7.01653   2
  17  18 -21 14.4727 6.93737   1
  18 -17  21 6.78285 6.24684   1
  18 -16   2 261.147 10.8746   1
  18 -16  -4 478.338 14.0019   2
  16  18   4 488.259 13.4165   1
  18 -16   4 487.859 15.8609   1
  18 -16   6 3.42434 4.08388   1
  18 -16  -6 3.16192 4.06610   2
  18 -16   8 173.201 8.90713   1
  18 -16  -8 167.299 8.43229   2
  18 -16  10 1.94834 4.63440   1
  18 -16 -10 0.36886 4.52068   2
  18 -16 -12 95.8031 7.60099   2
  18 -16  12 85.4284 7.04192   1
  18 -16  14 11.3138 4.77498   1
  18 -16 -14 7.26712 5.23541   2
 -16 -18  16 12.5102 5.88351   2
  18 -16  16 5.77589 5.22734   1
  18 -16 -16 12.4447 5.93764   2
  18 -16  18 100.805 8.14298   1
  18 -16 -18 82.1462 8.86298   2
 -16 -18  18 113.878 9.25233   2
  18 -16 -20 3.51328 6.83084   2
 -16 -18  20 6.52665 6.00622   2
  16  18 -20 0.55184 6.16090   1
  18 -16  20 9.87375 5.76873   1
  18 -16 -22 33.9874 8.04310   2
  16  18 -22 27.8731 7.54592   1
  18 -15   3 20.5544 4.50344   1
  18 -15  -3 17.5365 3.65776   2
  15  18   3 17.4476 3.58671   1
  15  18   5 196.687 7.18188   1
  18 -15   5 197.160 9.23210   1
  18 -15  -5 218.675 8.38691   2
  18 -15   7 241.581 10.3196   1
  18 -15  -7 228.050 9.43089   2
  18 -15  -9 2.39034 4.09983   2
  18 -15   9 0.74125 4.34457   1
  18 -15 -11 19.5199 5.21447   2
  18 -15  11 6.78051 4.15453   1
  18 -15 -13 0.42493 4.89492   2
  18 -15  13 3.43453 4.61374   1
  18 -15  15 8.56443 5.07484   1
  18 -15 -15 8.90417 5.64229   2
  18 -15  17 139.405 8.60737   1
 -15 -18  17 133.465 9.41005   2
  18 -15 -17 136.662 9.66316   2
 -15 -18  19 36.0545 6.60646   2
  15  18 -19 22.0722 6.45754   1
  18 -15  19 31.8089 6.17674   1
  18 -15 -19 36.2016 6.96108   2
  15  18 -21 7.21976 6.40424   1
  18 -15  21 15.3210 5.52974   1
 -15 -18  21 15.6130 6.37939   2
  18 -15 -21 22.2397 7.27287   2
  15  18 -23 11.0118 6.92919   1
  14  18   2 5.57183 3.24973   1
  18 -14  -4 30.9767 4.02119   2
  18 -14   4 36.1113 4.64847   1
  14  18   4 37.7006 3.74169   1
  18 -14   6 21.5353 4.60217   1
  18 -14  -6 21.7871 4.23902   2
  18 -14  -8 3.78576 4.06094   2
  18 -14   8-2.12591 4.41964   1
  18 -14 -10 5.70111 4.64756   2
  18 -14  10 15.3915 4.21196   1
  18 -14 -12 206.127 10.1021   2
  18 -14  12 214.327 9.49132   1
  18 -14  14 0.73903 4.28952   1
  18 -14 -14 8.80075 5.10790   2
 -14 -18  16 25.4920 5.79150   2
  18 -14 -16 17.3877 5.90271   2
  18 -14  16 16.9206 4.99724   1
  14  18 -16 8.98942 5.40524   1
  18 -14 -18 4.22904 6.01160   2
 -14 -18  18 4.36908 5.52059   2
  18 -14  18-3.83448 5.07437   1
  14  18 -18 3.49865 5.77195   1
  18 -14 -20 9.74409 6.72339   2
  14  18 -20 13.2177 6.35242   1
  18 -14  20 10.6378 5.32880   1
 -14 -18  20 15.7145 6.14760   2
  14  18 -22-6.66257 6.88038   1
  18 -14 -22 6.77617 6.70706   2
  13  18   1 124.573 6.01351   1
  13  18  -1 103.699 6.04790   1
  13  18   3 56.4319 4.23231   1
  18 -13  -5 21.3596 3.93867   2
  18 -13   5 17.0551 4.06144   1
  13  18   5 14.1848 2.96354   1
  18 -13  -7 237.972 9.39948   2
  18 -13   7 227.995 9.71329   1
  18 -13   9 307.556 11.3795   1
  18 -13  -9 311.167 11.4791   2
  18 -13  11 5.58308 4.15394   1
  18 -13 -11 13.7091 4.95340   2
  18 -13  13 68.4383 5.99918   1
  18 -13 -13 64.3079 6.92491   2
  18 -13 -15 28.6694 5.74775   2
  13  18 -15 28.1070 5.55200   1
  18 -13  15 20.0687 4.90371   1
  18 -13 -17 39.4559 6.90097   2
 -13 -18  17 46.9914 6.73275   2
  18 -13  17 38.3356 5.82821   1
  13  18 -17 47.0653 6.60885   1
  18 -13 -19 5.43383 5.83518   2
  13  18 -19 16.1117 5.93425   1
  18 -13  19 7.06800 5.20309   1
 -13 -18  19 12.9039 6.00343   2
 -13 -18  21 11.0230 6.08689   2
  18 -13 -21 3.53099 6.22432   2
  18 -13  21 4.53909 5.05545   1
  13  18 -21 9.55284 5.92584   1
  13  18 -23 128.585 10.3868   1
  18 -13 -23 109.341 10.5244   2
  12  18   0 127.400 6.21605   1
  12  18   2 2456.56 54.1140   1
  12  18  -2 2542.51 55.1135   1
  12  18  -4 796.645 20.4992   1
  12  18   4 749.456 18.6200   1
  12  18  -6 421.668 13.5438   1
  18 -12   6 432.434 13.9008   1
  18 -12  -6 420.843 12.9818   2
  18 -12   8 147.703 7.81060   1
  18 -12  -8 151.892 7.60914   2
  12  18  -8 149.556 7.93378   1
  18 -12 -10 661.168 19.2527   2
  12  18 -10 677.333 19.6469   1
  18 -12  10 672.855 19.1509   1
  18 -12 -12 212.230 10.2374   2
  12  18 -12 241.253 10.5303   1
  18 -12  12 242.861 9.92334   1
  18 -12  14 35.3035 5.20276   1
  12  18 -14 23.5624 5.35934   1
  18 -12 -14 27.2867 5.51925   2
  12  18 -16 12.6299 5.50503   1
  18 -12 -16 28.6522 5.85957   2
  18 -12  16 18.5427 4.88904   1
  18 -12  18 1122.67 28.7709   1
  12  18 -18 1057.17 30.3972   1
 -12 -18  18 1166.42 30.3618   2
  18 -12 -18 1085.61 31.3403   2
  12  18 -20 103.929 8.82228   1
  18 -12  20 106.699 7.49950   1
 -12 -18  20 121.656 8.76793   2
  18 -12 -20 107.547 9.36974   2
  12  18 -22 30.9011 6.50217   1
  18 -12 -22 13.8998 6.95932   2
  12  18 -24 171.985 11.7825   1
  11  18  -1 1.39964 3.54564   1
  11  18   1-0.82918 3.25916   1
  11  18  -3 57.6689 5.16449   1
  11  18   3 58.8217 4.13594   1
  11  18  -5 69.0637 5.52292   1
  11  18   7 217.405 6.71265   1
  18 -11   7 241.824 9.54869   1
  18 -11  -7 225.612 9.00487   2
  11  18  -7 223.453 9.32689   1
  18 -11  -9 3.51111 4.05198   2
  18 -11   9 4.39579 3.85898   1
  11  18  -9 12.9399 4.39418   1
  18 -11 -11 90.2087 6.66046   2
  11  18 -11 87.8750 6.65210   1
  18 -11  11 90.4575 6.15333   1
  11  18 -13 17.1221 5.28265   1
  18 -11 -13 22.8194 5.24972   2
  18 -11  13 16.3125 4.41624   1
  18 -11  15 11.0488 4.27859   1
  18 -11 -15 9.29742 4.95813   2
  11  18 -15 2.98633 4.84157   1
  18 -11  17 182.043 8.62000   1
  11  18 -17 133.009 9.28671   1
  18 -11 -17 147.412 9.67433   2
 -11 -18  17 190.570 9.85872   2
  18 -11  19 3.38095 4.68460   1
  18 -11 -19-0.53166 6.26271   2
  11  18 -19 0.48276 5.57528   1
 -11 -18  19 5.74219 5.22843   2
  18 -11 -21 17.8924 6.97613   2
  18 -11  21 24.4554 5.77608   1
  11  18 -21 26.5148 6.77547   1
 -11 -18  21 19.0315 6.13538   2
  11  18 -23 0.53118 6.46607   1
  11  18 -25 47.2723 7.95034   1
  10  18   0 2.13458 3.30565   1
  10  18  -2 120.162 6.03159   1
  10  18   2 110.806 5.38271   1
  10  18  -4 608.932 16.8398   1
  10  18  -6 802.207 21.2745   1
  10  18  -8 202.142 8.88093   1
  18 -10   8 214.661 8.74234   1
  18 -10  10 328.632 11.6655   1
  18 -10 -10 336.971 12.2215   2
  10  18 -10 371.673 12.6415   1
  18 -10 -12 0.37514 4.25585   2
  10  18 -12 8.99662 4.11696   1
  18 -10  12 3.64705 3.79197   1
  18 -10  14 20.2438 4.45612   1
  10  18 -14 23.3291 4.97766   1
  18 -10 -14 13.3347 5.01786   2
  10  18 -16 176.346 9.35472   1
  18 -10 -16 147.024 9.27104   2
  18 -10  16 164.333 8.07011   1
  10  18 -18 93.0224 7.80007   1
  18 -10  18 85.4925 6.43631   1
  18 -10 -18 83.5632 7.92933   2
 -10 -18  18 88.0762 7.46005   2
  18 -10  20 9.08148 4.75561   1
  10  18 -20 3.40256 5.27855   1
 -10 -18  20 3.91108 5.27916   2
  10  18 -22 276.331 13.3711   1
  10  18 -24 0.53678 6.18325   1
   9  18  -1 570.489 15.3254   1
   9  18   1 572.728 14.9292   1
   9  18  -3 109.994 6.03461   1
   9  18   3 117.207 5.23166   1
   9  18  -5 71.0734 5.45862   1
   9  18   7 617.976 14.7022   1
   9  18  -7 628.011 17.6033   1
   9  18  -9 895.673 23.7101   1
  18  -9   9 901.543 23.1581   1
  18  -9  11 860.361 22.2389   1
   9  18 -11 838.896 23.1214   1
   9  18 -13 76.0860 6.15978   1
  18  -9  13 69.9370 5.46365   1
   9  18 -15 11.0101 4.81814   1
  18  -9  15 6.74569 4.20041   1
   9  18 -17 157.665 9.43119   1
  18  -9  17 165.605 8.12191   1
  -9 -18  17 188.730 9.34622   2
  -9 -18  19 213.433 10.2844   2
   9  18 -19 191.972 10.5678   1
  18  -9  19 198.113 8.99151   1
   9  18 -21 35.5978 6.70027   1
  18  -9  21 35.9808 5.18678   1
   9  18 -23 2.57983 6.07789   1
   9  18 -25 153.598 10.6051   1
   8  18   0 45.5686 3.87835   1
   8  18   2 599.309 15.4765   1
   8  18  -2 622.922 16.2821   1
   8  18  -4 1.51103 3.40883   1
   8  18  -6 23.4478 4.00288   1
   8  18  -8 25.6587 4.29338   1
  18  -8  10 293.825 10.6112   1
   8  18 -10 320.437 11.5763   1
   8  18 -12 61.7449 5.62019   1
  18  -8  12 54.9481 5.03789   1
  18  -8  14 211.815 8.74785   1
   8  18 -14 234.739 10.1939   1
  18  -8  16 9.01650 3.96748   1
   8  18 -16 4.11233 4.55525   1
   8  18 -18 16.6726 5.29970   1
  -8 -18  18 9.08356 4.74986   2
  18  -8  18 16.3293 4.38253   1
  18  -8  20 13.0907 4.46396   1
   8  18 -20 18.6203 5.45163   1
  -8 -18  20 13.9833 5.30579   2
   8  18 -22 108.191 8.76424   1
   8  18 -24 5.12512 5.73739   1
   8  18 -26 38.3522 7.69224   1
   7  18  -1 41.5178 3.97082   1
   7  18   1 36.9320 3.66013   1
   7  18  -3 417.132 12.3011   1
   7  18  -5 8.05317 3.60294   1
   7  18  -7 51.0091 5.05650   1
   7  18   7 59.4673 3.33333   1
  18  -7   9 429.321 12.7704   1
   7  18  -9 384.726 13.0978   1
   7  18 -11 4.36782 4.04405   1
  18  -7  11 3.94862 3.49126   1
  18  -7  13 59.8796 5.03255   1
   7  18 -13 55.4833 5.47601   1
  18  -7  15 288.685 10.2034   1
   7  18 -15 307.010 11.9772   1
  -7 -18  17 8.08867 4.59892   2
  18  -7  17 15.8283 4.18638   1
   7  18 -17 16.2777 4.92392   1
   7  18 -19 9.38350 4.61009   1
  18  -7  19 1.62406 3.90557   1
  -7 -18  19 0.37111 4.77748   2
   7  18 -21 28.2523 6.41073   1
   7  18 -23 31.2693 6.49738   1
   7  18 -25 51.7058 7.73898   1
   7  18 -27 70.4012 8.48318   1
   6  18   0 593.586 15.4660   1
   6  18   2 321.553 9.62167   1
   6  18  -2 330.525 10.3374   1
   6  18  -4 1276.63 30.0768   1
   6  18   6 155.137 5.37400   1
   6  18  -6 143.052 6.97805   1
   6  18  -8 801.291 21.2676   1
  18  -6  10 14.2164 3.59996   1
   6  18 -10 10.8629 4.25219   1
   6  18 -12 11.3998 4.08982   1
  18  -6  12 17.2990 3.66970   1
   6  18 -14 195.310 9.33562   1
  18  -6  14 194.153 7.93871   1
   6  18 -16 3.19450 4.34818   1
  -6 -18  16 0.32600 4.12808   2
  18  -6  16 6.04558 3.64058   1
  18  -6  18 378.715 12.0353   1
   6  18 -18 371.879 14.2074   1
  -6 -18  18 371.730 13.1725   2
   6  18 -20 43.0837 6.41549   1
  -6 -18  20 41.4528 5.92518   2
   6  18 -22 30.5223 6.25628   1
   6  18 -24 69.0161 8.24247   1
   6  18 -26 99.9456 9.65325   1
   5  18   1 15.4513 3.03129   1
   5  18  -1 17.1334 3.17750   1
   5  18  -3 2167.43 47.9786   1
   5  18  -5 594.621 16.3340   1
   5  18  -7 3822.36 82.3437   1
   5  18  -9 55.8465 5.01906   1
   5  18 -11 220.515 9.46593   1
  18  -5  11 237.011 8.55666   1
  18  -5  13 185.573 7.52743   1
   5  18 -13 156.969 8.11788   1
  18  -5  15 1334.28 30.4395   1
   5  18 -15 1217.20 32.3702   1
  18  -5  17 351.034 11.2258   1
   5  18 -17 348.017 13.1910   1
  -5 -18  17 369.370 12.4059   2
   5  18 -19 444.516 16.1100   1
  -5 -18  19 469.019 15.0180   2
   5  18 -21 462.147 16.5936   1
   5  18 -23 122.615 9.06362   1
   5  18 -25 94.9066 8.56696   1
   5  18 -27 49.3355 7.92366   1
   4  18   0 1915.47 42.2838   1
   4  18   2 562.611 14.5016   1
   4  18  -2 558.464 15.0694   1
 -18   4  -4 1322.60 28.8880   2
   4  18  -4 1289.17 30.6411   1
 -18   4  -6 79.3568 3.57930   2
   4  18  -6 88.0354 5.41176   1
   4  18  -8 727.318 19.6745   1
 -18   4  -8 734.700 16.4919   2
   4  18 -10 18.2955 4.14381   1
   4  18 -12 34.1997 4.57444   1
  18  -4  12 34.2189 3.96675   1
   4  18 -14 213.187 9.35275   1
  18  -4  14 192.575 7.66335   1
   4  18 -16 0.77452 4.15607   1
  -4 -18  16 0.88008 3.79916   2
  18  -4  16 0.22281 3.30665   1
  -4 -18  18 434.490 13.8363   2
  18  -4  18 423.207 12.4838   1
   4  18 -18 411.614 15.1042   1
   4  18 -20 4.82867 5.17165   1
   4  18 -22 76.4756 7.60403   1
   4  18 -24 38.4196 6.91085   1
   4  18 -26 103.299 9.27417   1
   3  18   1 3.00545 2.70990   1
   3  18  -1-2.28629 2.72391   1
   3  18  -3 90.2215 5.13824   1
 -18   3  -3 90.0423 4.29728   2
   3  18  -5 257.314 8.97152   1
 -18   3  -5 238.473 7.16535   2
   3  18  -7 27.6480 3.89999   1
   3  18  -9 514.677 15.2363   1
   3  18 -11 121.814 6.90288   1
  18  -3  11 129.322 6.01234   1
  18  -3  13 39.4510 3.99244   1
   3  18 -13 24.4605 4.42125   1
   3  18 -15-0.37003 4.07477   1
  18  -3  15 5.07188 3.24986   1
  -3 -18  17 103.187 6.40364   2
  18  -3  17 114.395 5.65332   1
   3  18 -17 102.075 7.35659   1
   3  18 -19 17.2310 5.12021   1
  -3 -18  19 6.03637 4.09811   2
   3  18 -21-1.33309 4.93348   1
   3  18 -23 50.6323 6.77565   1
   3  18 -25 77.2432 8.04570   1
   3  18 -27 84.5177 8.80520   1
   2  18   0 239.573 8.08471   1
 -18   2   2 39.8815 3.92542   2
   2  18   2 42.4396 3.47079   1
   2  18  -2 50.7112 3.99827   1
   2  18  -4 96.6759 5.36192   1
   2  18  -6 114.578 6.05898   1
   2  18  -8 58.6897 4.83784   1
   2  18 -10 86.3563 5.65897   1
  18  -2  12 42.0937 3.88918   1
   2  18 -12 43.9346 4.63277   1
  18  -2  14 88.2750 5.07391   1
   2  18 -14 96.9067 6.41567   1
   2  18 -16 5.66485 4.18275   1
  18  -2  16 6.05880 3.18976   1
  -2 -18  16 4.17559 3.67405   2
  -2 -18  18 78.1810 5.76957   2
   2  18 -18 64.5390 6.60129   1
   2  18 -20 0.85575 4.57852   1
   2  18 -22 45.7039 6.45626   1
   2  18 -24 0.47847 5.31204   1
   2  18 -26 21.0405 6.56637   1
   2  18 -28 12.9317 6.45749   1
   1  18  -1 251.091 8.65533   1
 -18   1   1 276.399 8.88166   2
   1  18   1 260.127 8.53927   1
   1  18  -3 4.14707 3.14233   1
  -1 -18  -3 1.95937 2.55432   1
 -18   1   3 7.09566 3.22200   2
 -18   1   5 41.3377 4.24709   2
   1  18  -5 39.8471 4.08248   1
   1  18  -7 88.1396 5.63714   1
  -1 -18  -9 163.578 5.55330   1
   1  18  -9 141.584 7.17898   1
   1  18 -11 342.401 11.8247   1
   1  18 -13 22.4463 4.26184   1
  18  -1  13 25.5987 3.32722   1
  18  -1  15 43.1992 3.85096   1
  -1 -18  15 38.8101 4.41680   2
   1  18 -15 39.0080 5.17039   1
   1  18 -17 56.8645 5.83821   1
  -1 -18  17 84.5055 5.52847   2
   1  18 -19 56.6645 6.44465   1
   1  18 -21 26.7870 5.53966   1
   1  18 -23 8.81303 5.55865   1
   1  18 -25 25.4315 6.45519   1
   1  18 -27 4.53177 5.87405   1
   0  18   0 359.943 10.7395   1
   0 -18   0 371.309 10.8739   1
 -18   0   2 13.3099 3.32769   2
   0 -18  -2 19.9481 3.30380   1
   0  18  -2 21.1162 3.26365   1
 -18   0   4 440.755 12.7480   2
   0 -18  -4 419.866 11.6492   1
   0  18  -4 417.696 12.5883   1
 -18   0   6 4.63284 3.31177   2
   0  18  -6 6.51393 3.14484   1
   0  18  -8 219.149 8.70797   1
   0  18 -10-2.74696 3.19854   1
  18   0  12 201.028 7.17200   1
   0  18 -12 192.297 8.75503   1
   0  18 -14 1.40661 3.61626   1
  18   0  14 1.23418 2.89408   1
   0  18 -16 124.447 7.45588   1
   0  18 -18 2.00272 4.23552   1
   0  18 -20 6.38469 4.85472   1
   0  18 -22 4.96886 5.26990   1
   0  18 -24 43.6700 6.82102   1
   0  18 -26 19.2293 6.16252   1
   0  18 -28 6.12585 6.54548   1
   1 -18   1 826.733 20.5233   1
   1 -18  -1 824.955 20.2929   1
  -1  18  -1 825.589 20.4368   1
   1 -18   3 295.828 9.72665   1
   1 -18  -3 292.347 9.14237   1
 -18  -1   3 302.718 9.93969   2
  -1  18  -3 299.441 9.87078   1
 -18  -1   5 55.4330 4.77588   2
   1 -18  -5 61.2333 3.98572   1
  -1  18  -5 60.8907 4.63525   1
 -18  -1   7 40.6903 4.45118   2
  -1  18  -7 38.2249 4.29726   1
  -1  18  -9 0.88177 3.45382   1
  -1  18 -11 201.297 8.67035   1
  -1  18 -13 411.824 13.5686   1
  18   1  13 399.144 11.1932   1
  -1  18 -15 22.9403 4.74794   1
  -1  18 -17 74.1429 6.38169   1
  -1  18 -19 80.3523 6.80808   1
  -1  18 -21 84.4114 7.41988   1
  -1  18 -23 271.498 12.6573   1
  -1  18 -25 5.28709 5.60741   1
  -1  18 -27 5.45658 5.87245   1
   2 -18   0 2.36845 2.77196   1
   2 -18  -2 2296.18 50.3416   1
   2 -18   2 2278.99 50.8547   1
  -2  18  -2 2349.94 50.9104   1
 -18  -2   4 136.967 6.55205   2
   2 -18  -4 137.304 5.82539   1
  -2  18  -4 139.003 6.48754   1
   2 -18   4 149.839 6.66903   1
 -18  -2   6 162.341 7.43292   2
   2 -18  -6 145.097 6.00026   1
  -2  18  -6 160.457 7.13727   1
   2 -18   6 158.636 7.20818   1
   2 -18  -8-2.27118 2.65612   1
 -18  -2   8 4.01729 3.67522   2
  -2  18  -8-0.28620 3.00802   1
 -18  -2  10 434.212 14.1405   2
  -2  18 -10 422.957 13.4908   1
  -2  18 -12 628.436 18.1954   1
  18   2  14 66.9443 3.91681   1
  -2  18 -14 57.5541 5.57438   1
  -2  18 -16 175.780 8.94309   1
  -2  18 -18 71.9654 6.64213   1
  -2  18 -20 182.491 9.79500   1
  -2  18 -22 7.57444 5.26326   1
  -2  18 -24 302.151 13.3790   1
  -2  18 -26-3.87941 5.86311   1
  -2  18 -28 9.52097 6.50537   1
   3 -18   1 1.82886 2.68656   1
   3 -18  -1 2.13071 2.96269   1
   3 -18   3 1292.36 30.3081   1
   3 -18  -3 1282.53 29.6127   1
   3 -18   5 311.322 10.3086   1
  -3  18  -5 303.126 10.2748   1
   3 -18  -5 298.300 9.32050   1
   3 -18  -7-1.78144 2.78936   1
  -3  18  -7 1.12069 3.20266   1
   3 -18   7 0.83894 3.21308   1
 -18  -3   7 0.29949 3.48471   2
 -18  -3   9 211.308 9.06122   2
   3 -18  -9 232.544 7.39466   1
  -3  18  -9 202.696 8.62239   1
 -18  -3  11 187.099 8.84084   2
  -3  18 -11 183.501 8.46011   1
  -3  18 -13 65.9442 5.50026   1
  -3  18 -15 706.308 20.2979   1
  -3  18 -17 88.5605 6.71035   1
  -3  18 -19-1.22828 5.00657   1
  -3  18 -21 120.979 8.51661   1
  -3  18 -23 26.7499 6.12685   1
  -3  18 -25 1.89383 5.45391   1
  -3  18 -27 96.8734 9.03936   1
   4 -18   0 430.086 12.4212   1
   4 -18  -2 10.7988 3.23424   1
   4 -18   2 6.80882 2.76349   1
   4 -18  -4 1.02128 2.84995   1
   4 -18   4 2.30887 3.12303   1
   4 -18   6 448.737 13.4856   1
  -4  18  -6 445.661 13.5551   1
   4 -18  -6 451.833 12.4512   1
   4 -18  -8 20.0597 3.19345   1
   4 -18   8 13.7916 3.68671   1
  -4  18  -8 20.3546 3.71397   1
 -18  -4   8 18.1401 4.11318   2
 -18  -4  10 105.183 6.92771   2
  -4  18 -10 126.983 6.84544   1
   4 -18 -10 120.442 5.48437   1
  -4  18 -12 581.417 17.4098   1
 -18  -4  12 617.667 18.3107   2
   4 -18 -12 589.022 15.0620   1
  -4  18 -14 74.2316 6.10506   1
  -4  18 -16 33.9030 5.28236   1
  -4  18 -18 185.551 9.48568   1
  -4  18 -20 6.74113 5.11885   1
  -4  18 -22 35.9045 6.46686   1
  -4  18 -24 126.135 9.12729   1
  -4  18 -26 5.79017 5.80766   1
  -4  18 -28-6.50114 6.51656   1
   5 -18   1 207.570 7.85050   1
   5 -18  -1 206.447 7.73235   1
   5 -18  -3 381.167 11.5224   1
   5 -18   3 407.082 12.1523   1
   5 -18   5 286.434 9.95911   1
   5 -18  -5 280.556 9.23091   1
   5 -18   7-1.44030 3.30975   1
   5 -18  -7 0.20137 2.78024   1
  -5  18  -9 815.500 21.9972   1
   5 -18   9 808.722 21.8457   1
 -18  -5   9 850.418 22.5581   2
   5 -18  -9 857.491 20.4648   1
  -5  18 -11 67.6952 5.39317   1
 -18  -5  11 61.0283 5.81177   2
   5 -18  11 60.1447 5.20381   1
   5 -18 -11 64.8220 4.29621   1
   5 -18 -13 194.163 7.07941   1
  -5  18 -13 208.234 9.17155   1
 -18  -5  13 199.257 9.62182   2
  -5  18 -15 57.9641 5.81290   1
  -5  18 -17 243.966 10.8796   1
  -5  18 -19 8.65851 4.67982   1
  -5  18 -21 222.772 11.0804   1
  -5  18 -23 41.4569 6.46567   1
  -5  18 -25 38.5083 6.69005   1
  -5  18 -27 7.35341 5.99641   1
   6 -18   0 220.459 8.18242   1
   6 -18  -2 1.64508 3.08598   1
   6 -18   2-0.76995 2.76243   1
   6 -18  -4 1555.34 34.9818   1
   6 -18   4 1488.40 35.4907   1
   6 -18  -6 421.212 12.3135   1
   6 -18   6 435.931 13.2364   1
   6 -18  -8 514.591 13.8635   1
   6 -18   8 489.159 14.9609   1
   6 -18 -10 570.478 15.0197   1
   6 -18  10 542.317 16.4339   1
 -18  -6  10 569.960 17.2208   2
   6 -18  12 52.1088 5.26491   1
   6 -18 -12 52.0929 4.15333   1
  -6  18 -12 51.4875 5.08639   1
 -18  -6  12 62.4293 5.76190   2
  -6  18 -14 220.690 9.69709   1
 -18  -6  14 217.298 10.2098   2
  -6  18 -16 64.0205 6.02892   1
  -6  18 -18 15.0604 4.78103   1
  -6  18 -20 11.1128 5.11236   1
  -6  18 -22 528.715 18.2132   1
   7 -18   1 491.437 14.2060   1
   7 -18  -1 506.354 14.2566   1
   7 -18   3 31.9472 3.99713   1
   7 -18  -3 28.6222 3.90151   1
   7 -18   5 15.0314 3.50353   1
   7 -18  -5 13.8302 3.19776   1
   7 -18  -7 477.203 13.3520   1
   7 -18   7 462.990 14.2914   1
   7 -18  -9 503.718 14.0102   1
   7 -18   9 505.786 15.4240   1
   7 -18  11 6.65766 3.76341   1
   7 -18 -11 11.0326 3.38166   1
 -18  -7  13 721.966 21.1076   2
   7 -18 -13 716.135 18.2698   1
   7 -18  13 711.133 20.2741   1
 -18  -7  15 17.0468 4.89141   2
   8 -18   0 123.094 6.19420   1
   8 -18  -2 2698.70 58.1200   1
   8 -18   2 2586.81 58.3151   1
   8 -18  -4 16.1916 3.71704   1
   8 -18   4 27.6552 3.93970   1
   8 -18   6 346.580 11.6936   1
   8 -18  -6 350.778 11.0534   1
   8 -18  -8 94.8997 5.56703   1
   8 -18   8 96.0476 6.05449   1
   8 -18  10 1329.16 32.8805   1
   8 -18 -10 1359.04 31.5543   1
 -18  -8  10 1358.92 33.6603   2
   8 -18  12 51.6654 5.43055   1
 -18  -8  12 50.1627 5.46714   2
 -18  -8  14 214.242 10.3192   2
   8 -18  14 210.623 9.62185   1
   9 -18  -1 90.6545 5.42432   1
   9 -18   1 85.9475 5.52457   1
   9 -18  -3 372.307 11.7522   1
   9 -18   3 361.159 11.9914   1
   9 -18   5 4.79801 3.36630   1
   9 -18  -5 2.59665 3.39049   1
   9 -18  -7 53.5831 4.81543   1
   9 -18   7 53.8205 5.14232   1
   9 -18  -9 356.690 11.3005   1
   9 -18   9 339.115 12.1039   1
   9 -18  11 1.71385 3.60287   1
 -18  -9  11 3.52882 4.32951   2
 -18  -9  13 201.875 9.83567   2
   9 -18  13 189.750 9.23492   1
 -18  -9  15 271.800 12.0463   2
   9 -18  15 248.686 10.7480   1
  10 -18   0 1.44317 3.15164   1
  10 -18   2 234.051 9.10585   1
  10 -18  -2 230.790 8.95733   1
  10 -18  -4 4.14214 3.53510   1
  10 -18   4 8.49472 3.59318   1
  10 -18  -6 0.54553 3.52530   1
  10 -18   6 0.62979 3.27915   1
  10 -18   8 121.924 6.90759   1
  10 -18  10 5.83280 3.72691   1
  10 -18  12 51.2407 5.72814   1
 -18 -10  12 46.6467 5.82470   2
  10 -18  14 30.3751 4.98888   1
 -18 -10  14 19.3229 5.37029   2
 -18 -10  16 21.9931 5.60705   2
  10 -18  16 33.7593 5.59012   1
  11 -18   1 24.0457 4.16363   1
  11 -18  -1 29.6644 3.90342   1
  11 -18  -3 54.9448 4.89558   1
  11 -18   3 62.9987 5.26789   1
  11 -18   5 203.433 8.65067   1
  11 -18  -5 197.860 8.42702   1
  11 -18   7 129.372 7.23643   1
  11 -18   9 180.671 8.46192   1
  11 -18  11 255.800 10.4691   1
  11 -18  13 11.5581 4.12108   1
 -18 -11  13 6.51120 4.71655   2
  11 -18  15 37.7759 5.56875   1
 -18 -11  15 43.3858 5.90091   2
 -18 -11  17 35.3956 6.45742   2
  12 -18   0 3.75142 3.54662   1
  12 -18   2 48.0561 4.85441   1
  12 -18  -2 41.9544 4.38370   1
  12 -18   4 4.25882 3.64753   1
  12 -18  -4 1.83994 3.56860   1
  12 -18   6 22.4676 4.18954   1
  12 -18   8 25.2020 4.57081   1
  12 -18  10 8.57806 4.20349   1
  12 -18  12 47.0397 5.66940   1
 -18 -12  14 8.19981 4.93299   2
  12 -18  14 3.87602 4.30481   1
 -18 -12  16 19.7994 5.79750   2
  12 -18  16 34.6337 5.56837   1
 -18 -12  18 42.6436 6.60272   2
  13 -18   1 114.407 6.78684   1
  13 -18  -1 111.109 6.59846   1
  13 -18   3 9.36049 3.87313   1
  13 -18  -3 5.49514 3.50242   1
  13 -18   5 13.3782 3.91035   1
  13 -18   7 503.077 15.7735   1
  13 -18   9 258.593 10.4791   1
  13 -18  11-3.33953 4.51738   1
  13 -18  13 177.354 9.15521   1
 -18 -13  15 40.1340 6.30093   2
  13 -18  15 39.3515 5.61166   1
 -18 -13  17 12.1273 5.73199   2
  13 -18  17-0.41742 4.55854   1
 -18 -13  19 101.478 8.72301   2
  14 -18   0 42.6079 4.66879   1
  14 -18  -2 1.35574 3.30345   1
  14 -18   2 4.48070 3.87888   1
  14 -18   4 588.994 17.5410   1
  14 -18   6 104.732 6.86590   1
  14 -18   8 251.198 10.5853   1
  14 -18  10 9.42008 3.91629   1
  14 -18  12 29.9940 5.15400   1
 -18 -14  14 1.89618 4.85921   2
  14 -18  14-2.00148 4.93876   1
 -18 -14  16 309.238 13.5543   2
  14 -18  16 298.447 12.4487   1
 -18 -14  18 84.2300 8.65401   2
  14 -18  18 87.0634 7.80284   1
  15 -18  -1 136.286 7.45002   1
  15 -18   1 136.677 7.43390   1
  15 -18   3 605.145 18.1134   1
  15 -18   5 995.661 26.2902   1
  15 -18   7 444.892 14.8908   1
  15 -18   9 437.065 14.7447   1
  15 -18  11 50.0188 5.75354   1
  15 -18  13 58.5857 6.20208   1
  15 -18  15 166.276 9.41816   1
 -18 -15  15 196.813 10.6710   2
  15 -18  17 868.409 24.7181   1
 -18 -15  17 846.954 26.0895   2
  15 -18  19 42.8835 6.36213   1
 -18 -15  19 40.5537 7.11929   2
  15 -18 -21 122.482 10.4710   2
  16 -18   0 98.5320 6.75386   1
  16 -18   2 77.2133 6.29883   1
  16 -18  -2 69.0397 6.08181   1
  16 -18   4 1155.67 29.8149   1
  16 -18   6 808.124 22.6395   1
  16 -18   8 338.856 12.7024   1
  16 -18  10 161.209 8.85546   1
  16 -18  12 93.5894 7.20939   1
  16 -18  14 90.5472 7.31817   1
 -18 -16  16 31.0501 7.04726   2
  16 -18  16 43.8231 6.24644   1
  16 -18  18 3.54457 5.23211   1
  16 -18 -18 2.18391 5.63272   2
 -18 -16  18 4.33830 6.11885   2
 -18 -16  20 17.6226 6.99234   2
  16 -18 -20 18.8666 7.25129   2
  16 -18 -22 263.616 14.5052   2
  17 -18  -1 111.284 7.50014   1
  17 -18   1 117.150 7.43858   1
  17 -18  -3 177.505 7.43659   2
  17 -18   3 170.398 8.92941   1
  17 -18   5 811.844 22.9618   1
  17 -18   7 234.897 10.5889   1
  17 -18   9 4.44838 4.67095   1
  17 -18  11 0.41289 4.50827   1
  17 -18  13 121.295 8.06959   1
  17 -18  15 52.4596 6.46393   1
  17 -18 -15 55.5466 7.03101   2
 -18 -17  15 50.0276 7.27462   2
  17 -18  17 150.463 9.54341   1
 -18 -17  17 173.569 10.9500   2
  17 -18 -17 136.072 10.1749   2
  17 -18  19 245.157 11.9173   1
  17 -18 -19 264.171 13.4970   2
 -18 -17  19 244.591 13.2177   2
  17 -18 -21 91.1106 9.71003   2
  18 -18   0 26.3961 4.57674   1
  18 -18   2 652.483 19.7100   1
  18 -18   4 26.0252 5.22152   1
  18 -18  -4 36.6568 4.58745   2
  18 -18   6 118.825 8.05049   1
  18 -18  -6 136.435 7.31290   2
  18 -18  -8 41.5067 5.52643   2
  18 -18   8 52.8766 5.91548   1
  18 -18 -10 333.520 12.9483   2
  18 -18  10 360.943 13.6481   1
  18 -18 -12 111.151 8.33323   2
  18 -18  12 131.625 8.39233   1
  18 -18 -14 62.9956 7.66829   2
  18 -18  14 73.5009 7.09587   1
  18 -18  16 191.654 10.4024   1
  18 -18 -16 178.459 10.6438   2
 -18 -18  16 177.185 11.3786   2
  18 -18  18 6.40031 5.30706   1
 -18 -18  18 1.67811 5.95118   2
  18 -18 -18 7.24912 6.30900   2
  18 -18 -20 90.7177 9.53640   2
 -18 -18  20 102.633 9.80749   2
  18 -18  20 83.7212 8.27995   1
  19 -18   1 12.2392 4.95335   1
  19 -18   3 1196.60 31.4201   1
  19 -18   5 16.0674 4.96092   1
  19 -18  -5 6.79478 4.08334   2
  19 -18   7 19.1498 5.00048   1
  19 -18  -7 15.5709 4.64736   2
  19 -18   9 424.789 15.4024   1
  19 -18  -9 429.402 14.5776   2
  19 -18  11 42.2425 6.14756   1
  19 -18 -11 57.3605 6.47565   2
  19 -18  13 139.075 9.01094   1
  19 -18 -13 111.042 8.77205   2
  19 -18  15 839.105 24.3674   1
  19 -18 -15 809.123 25.0200   2
 -18 -19  17 5.02496 6.14786   2
  19 -18  17 2.28727 5.47947   1
  19 -18 -17 0.54191 5.86676   2
  18  19 -19 1.73383 6.64057   1
  19 -18  19-1.40581 5.65236   1
 -18 -19  19 8.11463 6.32880   2
  19 -18 -19 1.75761 6.12004   2
  19 -18  21 151.174 10.2075   1
 -18 -19  21 166.706 11.2751   2
  19 -17   2 218.552 10.1119   1
  19 -17   4 0.40798 4.67577   1
  17  19   4-2.80673 3.42687   1
  19 -17  -6 13.9834 4.33312   2
  19 -17   6 8.59566 4.81545   1
  19 -17   8 2.88653 4.64083   1
  19 -17  -8 4.41693 4.28432   2
  19 -17  10 53.9510 6.35786   1
  19 -17 -10 53.7227 6.16085   2
  19 -17  12 6.74401 4.84851   1
  19 -17 -12 17.3790 5.43894   2
  19 -17  14 36.2411 5.96551   1
  19 -17 -14 31.7945 6.62726   2
 -17 -19  16 32.8308 6.91133   2
  19 -17 -16 30.7576 6.77130   2
  19 -17  16 26.3561 6.08374   1
  19 -17  18 11.1754 5.40760   1
  17  19 -18 9.91633 6.63223   1
  19 -17 -18 15.0147 6.63218   2
 -17 -19  18 2.20115 5.96030   2
 -17 -19  20 6.86272 6.47488   2
  17  19 -20 8.07212 6.52786   1
  19 -17  20 16.3482 6.11826   1
  19 -17 -20 21.6255 7.16605   2
  16  19   3 255.573 8.97896   1
  19 -16   3 253.628 10.8818   1
  19 -16  -5 155.940 7.40970   2
  19 -16   5 166.057 8.75469   1
  19 -16  -7 15.6205 4.63184   2
  19 -16   7 13.8586 4.57084   1
  19 -16  -9 256.407 10.7166   2
  19 -16   9 255.898 11.1652   1
  19 -16 -11 20.5874 5.27235   2
  19 -16  11 28.2507 5.44460   1
  19 -16 -13 3.94921 5.31866   2
  19 -16  13 8.17803 4.88782   1
  19 -16  15 54.0901 6.30960   1
  19 -16 -15 42.9631 6.70293   2
 -16 -19  17 266.672 12.8184   2
  19 -16 -17 249.571 12.9003   2
  16  19 -17 234.796 12.6243   1
  19 -16  17 269.223 11.5909   1
  19 -16 -19 2.28920 6.01647   2
 -16 -19  19 4.34308 5.96256   2
  19 -16  19 15.1416 5.53635   1
  16  19 -19 3.85399 6.18051   1
 -16 -19  21 118.781 9.74586   2
  16  19 -21 78.7438 9.10162   1
  19 -16  21 115.677 8.57008   1
  19 -16 -21 93.4232 9.62045   2
  15  19   0 202.031 8.30474   1
  15  19   2 164.734 7.10299   1
  19 -15  -4 265.906 9.55526   2
  19 -15   4 264.940 11.0506   1
  15  19   4 284.327 9.12920   1
  19 -15   6 19.0541 4.34910   1
  19 -15  -6 17.1705 4.16465   2
  19 -15   8 222.148 10.0749   1
  19 -15  -8 232.759 9.75156   2
  19 -15 -10 137.444 8.07031   2
  19 -15  10 134.600 8.04763   1
  19 -15  12 152.048 8.78696   1
  19 -15 -12 167.223 9.18948   2
  19 -15  14 56.6807 6.16448   1
  19 -15 -14 59.9297 7.00058   2
  15  19 -16 91.7633 8.14170   1
  19 -15 -16 80.1879 8.39534   2
  19 -15  16 101.368 7.42886   1
  19 -15  18 1.22440 5.10284   1
  15  19 -18 3.15400 6.19276   1
 -15 -19  18 9.74903 6.24681   2
  19 -15 -18 7.60274 5.89668   2
 -15 -19  20 20.3140 6.32128   2
  15  19 -20 16.0762 6.98255   1
  19 -15  20 8.77862 5.55289   1
  19 -15 -20 26.4518 7.35582   2
  15  19 -22 96.4479 9.74170   1
  19 -15 -22 111.658 10.3989   2
  14  19   1 386.100 12.1727   1
  14  19  -1 435.071 12.8320   1
  14  19   3 26.1628 3.71054   1
  14  19  -3 30.9336 4.62253   1
  19 -14  -5 105.855 6.07539   2
  19 -14   5 99.3863 6.70954   1
  14  19   5 103.490 5.17500   1
  19 -14   7 73.8136 6.19343   1
  19 -14  -7 81.0568 5.86018   2
  19 -14   9 43.8680 5.40596   1
  19 -14  -9 40.9793 5.34275   2
  19 -14  11 391.669 13.9211   1
  19 -14 -11 396.039 14.1310   2
  19 -14  13 163.904 8.73844   1
  14  19 -13 142.127 8.86415   1
  19 -14 -13 138.935 8.85600   2
  14  19 -15 8.91623 5.31602   1
  19 -14 -15 13.1426 5.33113   2
  19 -14  15 18.4633 4.93901   1
 -14 -19  17 65.7354 7.40692   2
  19 -14 -17 62.1639 7.72209   2
  14  19 -17 61.0140 7.58984   1
  19 -14  17 65.5548 6.36743   1
  19 -14 -19 10.6144 6.30624   2
  14  19 -19 14.2803 6.03351   1
 -14 -19  19 4.54948 5.91418   2
  19 -14  19 9.93905 5.52142   1
 -14 -19  21 19.5227 6.64755   2
  19 -14 -21 14.4769 6.95719   2
  19 -14  21 15.7548 5.56862   1
  14  19 -21 20.0333 6.81373   1
  14  19 -23 99.5081 9.92455   1
  13  19   0 49.0092 4.56606   1
  13  19  -2 253.725 9.56839   1
  13  19   2 256.141 8.80105   1
  13  19  -4 33.4701 4.55750   1
  13  19   4 35.7120 3.56360   1
  19 -13   6 156.218 8.20632   1
  13  19  -6 138.869 7.54272   1
  19 -13  -8 38.5746 4.98187   2
  13  19  -8 40.2658 5.25560   1
  19 -13   8 28.3067 4.69191   1
  13  19 -10 121.002 7.72029   1
  19 -13 -10 145.316 7.89404   2
  19 -13  10 131.029 7.88003   1
  19 -13  12 2.52199 4.34714   1
  19 -13 -12 8.36822 4.97183   2
  13  19 -12 6.62476 4.49666   1
  19 -13 -14 39.7065 6.14859   2
  13  19 -14 44.0317 6.15443   1
  19 -13  14 40.5841 5.53136   1
  13  19 -16 50.2338 6.82048   1
  19 -13 -16 46.5502 6.99806   2
  19 -13  16 49.8659 6.01535   1
  19 -13  18 11.6137 5.21224   1
  13  19 -18 11.5744 5.93077   1
 -13 -19  18 10.9479 5.96601   2
  19 -13 -18 2.64994 6.57051   2
  13  19 -20 45.1783 7.46991   1
  19 -13  20 50.5294 6.38495   1
 -13 -19  20 63.1280 7.38988   2
  19 -13 -20 58.1712 8.23236   2
  19 -13  22 13.1854 5.65206   1
  13  19 -22 6.14025 6.41656   1
  19 -13 -22 8.04896 6.85785   2
  12  19   1 432.058 12.5898   1
  12  19  -1 435.855 13.0437   1
  12  19   3 140.514 6.14098   1
  12  19  -3 132.656 6.95860   1
  12  19  -5 130.974 7.15469   1
  12  19   5 138.832 5.66464   1
  19 -12   7 52.0117 5.50124   1
  12  19  -7 54.3738 5.55363   1
  19 -12   9 871.457 22.9491   1
  12  19  -9 850.177 23.1842   1
  19 -12  -9 804.400 22.5067   2
  19 -12 -11 46.9888 5.79078   2
  12  19 -11 44.9961 5.80010   1
  19 -12  11 37.3154 5.18423   1
  19 -12  13 344.819 12.4411   1
  19 -12 -13 326.624 13.0992   2
  12  19 -13 327.844 13.1170   1
  19 -12  15 79.9416 6.27897   1
  12  19 -15 70.6445 6.92925   1
  19 -12 -15 74.0426 7.29822   2
  19 -12  17 9.23411 4.99082   1
 -12 -19  17 3.12815 5.49044   2
  19 -12 -17 7.52857 6.15240   2
  12  19 -17 4.30051 5.54731   1
 -12 -19  19 47.7341 6.58263   2
  12  19 -19 30.8827 6.61153   1
  19 -12  19 38.6533 5.87953   1
  19 -12 -19 27.3453 7.16386   2
  19 -12  21 48.4916 6.21749   1
 -12 -19  21 51.4680 6.91707   2
  12  19 -23 219.442 12.4383   1
  11  19   0 132.381 6.30941   1
  11  19   2 192.549 7.42076   1
  11  19  -2 213.527 8.24434   1
  11  19   4 57.6948 4.08054   1
  11  19  -4 52.2820 5.08440   1
  11  19  -6 409.788 13.3541   1
  19 -11   8 2.62700 3.77298   1
  11  19  -8-4.07754 4.12691   1
  19 -11  10 2.29458 4.08041   1
  11  19 -10 4.04886 4.33613   1
  19 -11  12 12.5297 4.31332   1
  11  19 -12 15.0605 4.69937   1
  19 -11 -12 13.9763 4.86110   2
  11  19 -14 6.37086 4.42437   1
  19 -11  14 2.65770 4.10040   1
  19 -11 -14 9.89775 5.31066   2
  19 -11 -16 58.7331 7.11017   2
  11  19 -16 55.4404 6.68503   1
  19 -11  16 54.8563 5.76104   1
  19 -11  18-0.34335 4.59589   1
  11  19 -18-1.44597 5.45256   1
 -11 -19  18 4.39701 5.30358   2
 -11 -19  20 74.0089 7.56075   2
  19 -11  20 61.5203 6.49144   1
  11  19 -20 74.2586 8.17073   1
  11  19 -22 30.9821 6.90609   1
  19 -11  22 32.3432 5.80629   1
  11  19 -24 1.68366 6.48119   1
  10  19  -1 74.1894 5.07035   1
  10  19   1 73.6751 4.74098   1
  10  19  -3 842.083 21.6117   1
  10  19   3 846.773 20.3691   1
  10  19  -5 141.116 7.16155   1
  10  19  -7 131.390 7.28308   1
  10  19  -9 449.706 14.4685   1
  19 -10   9 430.022 13.9586   1
  19 -10  11 1.89800 4.00545   1
  10  19 -11 3.36471 4.49921   1
  19 -10  13 120.577 6.92831   1
  10  19 -13 124.489 7.90674   1
  19 -10  15 261.444 10.3134   1
  10  19 -15 259.817 11.7210   1
  10  19 -17 0.45875 5.10697   1
  19 -10  17-1.61492 4.15749   1
 -10 -19  17 1.64753 4.86341   2
 -10 -19  19 160.241 9.45408   2
  10  19 -19 163.085 10.0865   1
  19 -10  19 161.415 8.32520   1
 -10 -19  21 227.578 11.4118   2
  10  19 -21 238.335 12.4482   1
  19 -10  21 249.067 10.4489   1
  10  19 -23 10.2632 6.53377   1
  10  19 -25-2.80480 6.47833   1
   9  19   0 2270.26 49.8339   1
   9  19   2 52.6311 4.10816   1
   9  19  -2 59.9498 4.69458   1
   9  19   4 224.095 7.48959   1
   9  19  -4 222.727 8.74345   1
   9  19  -6 144.078 7.39637   1
   9  19  -8 185.082 8.58523   1
  19  -9   8 186.530 8.37140   1
   9  19 -10 3.52234 4.25916   1
  19  -9  10 4.52848 4.20555   1
  19  -9  12 569.392 16.3542   1
   9  19 -12 514.498 17.0377   1
  19  -9  14 90.0165 6.17187   1
   9  19 -14 99.9064 7.15857   1
   9  19 -16 563.748 18.6703   1
  19  -9  16 585.577 16.9094   1
  -9 -19  18 250.915 11.2855   2
   9  19 -18 256.721 12.0943   1
  19  -9  18 266.311 10.3726   1
  19  -9  20 100.980 6.81055   1
   9  19 -20 94.8441 8.15352   1
  -9 -19  20 93.2949 7.66236   2
   9  19 -22 11.9099 6.29369   1
   9  19 -24 130.319 10.1617   1
   8  19   1 5.26607 3.05204   1
   8  19  -1 0.45204 3.07665   1
   8  19   3 422.642 11.6859   1
   8  19  -3 419.844 12.7416   1
   8  19  -5 102.760 6.20045   1
   8  19  -7 968.016 24.7685   1
   8  19   7 964.196 21.8260   1
  19  -8   9 218.119 8.93061   1
   8  19  -9 218.154 9.32430   1
   8  19 -11 484.119 15.7249   1
  19  -8  11 495.074 14.8447   1
   8  19 -13 202.037 9.64098   1
  19  -8  13 229.117 9.07084   1
  19  -8  15 480.494 14.4352   1
   8  19 -15 450.535 15.7987   1
  -8 -19  17 41.8118 5.87233   2
   8  19 -17 40.4490 6.31691   1
  19  -8  17 51.7301 5.39369   1
  -8 -19  19 157.717 8.86967   2
   8  19 -19 150.320 9.56476   1
  19  -8  19 153.349 7.72960   1
   8  19 -21-0.49640 5.70353   1
   8  19 -23-0.51791 5.34273   1
   8  19 -25 26.7693 7.37360   1
   7  19   0 976.701 23.4880   1
   7  19   2 12.0039 3.06288   1
   7  19  -2 14.3895 3.68265   1
   7  19   4 998.907 23.1514   1
   7  19  -4 997.361 24.6760   1
   7  19  -6 98.2331 6.21779   1
   7  19  -8 331.161 11.6548   1
  19  -7  10 53.9581 4.83796   1
   7  19 -10 62.3067 5.41513   1
  19  -7  12 1068.59 26.2220   1
   7  19 -12 1034.21 27.5478   1
  19  -7  14 30.7001 4.55391   1
   7  19 -14 40.0737 5.46915   1
   7  19 -16 202.651 10.2007   1
  19  -7  16 235.976 9.04377   1
   7  19 -18 119.231 8.43386   1
  19  -7  18 121.687 6.81118   1
  -7 -19  18 113.540 7.67759   2
  -7 -19  20 24.0357 5.36698   2
   7  19 -20 26.2857 5.77506   1
   7  19 -22 30.5031 6.69667   1
   7  19 -24 198.223 11.8907   1
   7  19 -26 12.5862 6.59013   1
   6  19   1 201.300 7.38749   1
   6  19  -1 205.800 7.72977   1
   6  19  -3 17.1825 3.85481   1
   6  19   3 26.6914 3.39535   1
   6  19  -5 65.9044 5.16156   1
   6  19  -7 92.9109 5.82630   1
   6  19  -9 129.208 7.13266   1
   6  19 -11 4.50929 3.75704   1
  19  -6  11 7.13467 3.45157   1
  19  -6  13 417.420 12.7496   1
   6  19 -13 393.031 13.8945   1
  19  -6  15 5.22488 3.63247   1
   6  19 -15-1.99450 4.47701   1
   6  19 -17 3.82082 4.68981   1
  19  -6  17 7.62883 3.88297   1
  -6 -19  17 10.6238 4.82482   2
   6  19 -19 34.4365 5.94807   1
  19  -6  19 24.6526 4.64880   1
  -6 -19  19 37.4726 5.79090   2
   6  19 -21 99.2274 8.42225   1
   6  19 -23 21.2814 6.45671   1
   6  19 -25 126.797 9.80301   1
   5  19   0 330.841 10.1808   1
   5  19  -2 39.8849 3.87121   1
   5  19   2 38.5150 3.62386   1
   5  19   4 2941.54 64.0140   1
   5  19  -4 3118.30 65.6776   1
   5  19  -6 89.1258 5.71913   1
   5  19  -8 2254.58 51.0447   1
   5  19 -10 9.85176 3.81668   1
  19  -5  12 71.6364 5.14817   1
   5  19 -12 70.4246 5.83518   1
  19  -5  14 677.731 17.5951   1
   5  19 -14 611.912 19.1310   1
  19  -5  16 112.452 6.22771   1
   5  19 -16 118.146 7.69962   1
   5  19 -18 555.371 18.6688   1
  19  -5  18 585.608 16.1340   1
  -5 -19  18 592.539 17.4349   2
   5  19 -20 175.062 10.0153   1
  -5 -19  20 158.087 8.64873   2
   5  19 -22 150.785 9.93698   1
   5  19 -24 156.584 10.6774   1
   5  19 -26 337.684 15.4423   1
   4  19  -1 52.1941 4.24941   1
   4  19   1 65.9748 4.31381   1
   4  19  -3 66.4066 4.82116   1
 -19   4  -3 59.7635 3.80990   2
   4  19   3 56.3782 3.95362   1
   4  19  -5 64.1682 5.03332   1
 -19   4  -5 62.2367 3.54394   2
   4  19  -7 580.652 16.9945   1
 -19   4  -7 626.424 14.4274   2
   4  19  -9-1.56145 3.79296   1
   4  19 -11 17.2594 4.24817   1
  19  -4  11 20.5838 3.73832   1
  19  -4  13 86.6537 5.39790   1
   4  19 -13 89.2113 6.38427   1
   4  19 -15 21.0868 4.88120   1
  19  -4  15 23.0184 4.00415   1
  19  -4  17 41.5043 4.43578   1
   4  19 -17 34.9707 5.90242   1
  -4 -19  17 39.4686 5.17323   2
   4  19 -19 67.2200 6.85869   1
  -4 -19  19 79.9434 6.41335   2
   4  19 -21 92.9419 7.96837   1
   4  19 -23 47.1844 7.14358   1
   4  19 -25 116.702 9.71188   1
   4  19 -27-3.22555 6.36340   1
   3  19   0 349.600 10.5429   1
   3  19   2 285.257 8.81924   1
   3  19  -2 271.824 9.35584   1
 -19   3  -4 137.469 5.26579   2
   3  19  -4 129.470 6.39158   1
 -19   3  -6 145.283 5.17848   2
   3  19  -6 131.124 6.64833   1
   3  19  -8 71.4818 5.22339   1
   3  19 -10 217.762 9.10024   1
   3  19 -12 94.2417 6.49646   1
  19  -3  12 102.676 5.64472   1
   3  19 -14 30.1259 5.02842   1
  19  -3  14 32.4691 4.15468   1
  19  -3  16 134.819 6.29259   1
   3  19 -16 135.687 8.01088   1
  -3 -19  16 130.180 7.19113   2
   3  19 -18 33.3952 5.51383   1
  -3 -19  18 31.7056 4.91070   2
   3  19 -20 13.9243 5.53670   1
   3  19 -22 93.9089 7.89056   1
   3  19 -24 30.4335 6.50337   1
   3  19 -26 5.74855 6.20153   1
   2  19   1 180.058 6.91790   1
 -19   2   1 191.539 7.21407   2
   2  19  -1 189.255 7.31795   1
 -19   2   3 339.041 10.7979   2
   2  19  -3 345.470 10.8179   1
   2  19  -5 87.6029 5.48386   1
   2  19  -7 72.3019 5.25002   1
   2  19  -9 26.5427 4.23479   1
   2  19 -11 463.815 14.6955   1
  19  -2  13-1.91411 3.13211   1
   2  19 -13 3.91650 3.86552   1
   2  19 -15 378.594 13.8539   1
  19  -2  15 394.694 11.5824   1
   2  19 -17 118.558 8.05422   1
  -2 -19  17 153.987 7.34802   2
   2  19 -19 31.6915 6.05957   1
   2  19 -21 30.7216 6.21479   1
   2  19 -23 62.4760 7.38439   1
   2  19 -25 21.8548 6.61011   1
   2  19 -27 21.0233 6.81982   1
 -19   1   0 133.354 6.00396   2
   1  19   0 133.518 6.02041   1
 -19   1   2 6.43655 3.23632   2
   1  19  -2 3.27298 3.20055   1
  -1 -19  -4 22.9992 3.21333   1
   1  19  -4 25.4781 3.77066   1
 -19   1   4 22.2008 3.75319   2
   1  19  -6 91.5762 5.57356   1
  -1 -19  -6 77.9509 4.38644   1
   1  19  -8-0.29758 3.27658   1
   1  19 -10-0.32045 3.62515   1
   1  19 -12 11.0218 3.97429   1
  19  -1  12 11.7576 3.32549   1
  19  -1  14 134.088 5.94242   1
   1  19 -14 119.200 7.34309   1
   1  19 -16 73.0921 6.48414   1
  -1 -19  16 93.1024 5.71120   2
   1  19 -18 31.8706 5.44735   1
   1  19 -20 7.55629 4.95062   1
   1  19 -22 5.16316 5.29689   1
   1  19 -24 7.89474 5.85647   1
   1  19 -26 25.0465 6.77032   1
   0  19  -1 249.298 8.58671   1
 -19   0   1 239.044 8.58227   2
   0 -19  -1 247.084 8.43837   1
   0 -19   1 247.234 8.51762   1
 -19   0   3 373.343 11.4635   2
   0  19  -3 357.734 11.2750   1
   0 -19  -3 370.869 10.8316   1
   0  19  -5 74.1980 5.18889   1
 -19   0   5 67.2682 5.15220   2
   0 -19  -5 73.2564 4.32718   1
 -19   0   7 13.5803 4.00870   2
   0  19  -7 10.3060 3.64036   1
   0 -19  -7 12.2571 2.87444   1
   0  19  -9 34.5421 4.46839   1
   0  19 -11 747.934 20.7684   1
   0  19 -13 5.71015 4.11136   1
  19   0  13 1.33373 2.95922   1
   0  19 -15 207.027 9.44294   1
  19   0  15 192.179 7.07544   1
   0  19 -17-3.24963 4.55924   1
   0  19 -19 25.5598 5.64543   1
   0  19 -21 49.6196 6.69626   1
   0  19 -23 90.9316 8.19827   1
   0  19 -25 57.0912 7.78670   1
   0  19 -27 24.4257 6.68074   1
   1 -19   0 160.937 6.73531   1
   1 -19  -2 3.99338 2.94836   1
   1 -19   2 1.95128 2.81757   1
  -1  19  -2 4.34763 2.91415   1
  -1  19  -4 243.661 9.04549   1
   1 -19  -4 245.309 8.10941   1
 -19  -1   4 253.626 9.24035   2
 -19  -1   6 56.4873 5.02770   2
   1 -19  -6 58.4787 3.96900   1
  -1  19  -6 48.4741 4.61065   1
   1 -19  -8 45.4757 3.62589   1
 -19  -1   8 41.0561 4.94120   2
  -1  19  -8 49.6599 4.54794   1
  -1  19 -10 84.2071 5.90639   1
  -1  19 -12 6.86400 3.83356   1
  -1  19 -14 41.1081 4.92397   1
  19   1  14 34.8865 3.59455   1
  -1  19 -16 22.6812 4.97251   1
  -1  19 -18 19.9241 5.28193   1
  -1  19 -20 18.4402 5.42981   1
  -1  19 -22 82.3284 7.58796   1
  -1  19 -24-2.44064 5.77781   1
  -1  19 -26 0.50485 6.06107   1
   2 -19   1 221.912 8.27367   1
   2 -19  -1 235.408 8.17406   1
  -2  19  -3 10.4875 3.48098   1
   2 -19  -3 16.4646 3.15825   1
   2 -19   3 15.9004 3.34079   1
   2 -19  -5 80.7771 4.60551   1
 -19  -2   5 79.6633 5.40901   2
   2 -19   5 69.7499 5.14243   1
  -2  19  -5 74.9166 5.27261   1
  -2  19  -7-0.87378 3.08906   1
   2 -19  -7-0.17983 2.76108   1
 -19  -2   7-1.86148 3.62779   2
   2 -19  -9 7.84192 2.77071   1
  -2  19  -9 9.68470 3.92546   1
 -19  -2   9 6.77916 3.94728   2
  -2  19 -11 295.874 11.1061   1
  19   2  13 20.8081 3.14986   1
  -2  19 -13 15.7935 4.18383   1
  -2  19 -15 42.0368 5.61379   1
  -2  19 -17 106.386 7.45088   1
  -2  19 -19 9.88662 4.99307   1
  -2  19 -21 17.1106 5.34090   1
  -2  19 -23 85.0144 7.80811   1
  -2  19 -25 7.89214 5.81241   1
  -2  19 -27-7.15657 6.36409   1
   3 -19   0 393.555 11.8299   1
   3 -19   2 6.29313 3.07265   1
   3 -19  -2 3.10363 3.04045   1
   3 -19   4 135.195 6.62583   1
   3 -19  -4 142.155 6.10226   1
   3 -19   6 18.3984 3.62775   1
 -19  -3   6 18.7286 4.00671   2
  -3  19  -6 20.9583 3.96687   1
   3 -19  -6 15.9226 3.11664   1
   3 -19  -8 9.14389 3.04354   1
 -19  -3   8 7.55758 3.71109   2
  -3  19  -8 7.33797 3.64004   1
  -3  19 -10 361.296 12.5947   1
 -19  -3  10 393.391 13.3465   2
   3 -19 -10 375.574 10.6436   1
  -3  19 -12 72.9805 5.83063   1
  -3  19 -14 349.426 12.7478   1
  -3  19 -16 141.487 8.16058   1
  -3  19 -18 89.0901 7.31154   1
  -3  19 -20 69.3605 7.03454   1
  -3  19 -22 329.020 13.8912   1
  -3  19 -24 36.6180 6.41912   1
  -3  19 -26 17.5575 6.62241   1
   4 -19  -1 117.692 5.86838   1
   4 -19   1 112.322 5.79561   1
   4 -19  -3 287.947 9.43420   1
   4 -19   3 275.446 9.75364   1
   4 -19  -5 93.1448 5.11592   1
   4 -19   5 93.4560 5.76333   1
   4 -19  -7 188.280 7.13562   1
  -4  19  -7 174.998 8.01771   1
   4 -19   7 188.914 8.16664   1
 -19  -4   7 193.268 8.57191   2
  -4  19  -9 79.9180 5.72097   1
   4 -19  -9 80.8699 4.62714   1
   4 -19   9 71.8248 5.41419   1
 -19  -4   9 65.3806 5.99178   2
 -19  -4  11 477.742 15.6503   2
  -4  19 -11 478.107 15.0568   1
   4 -19 -11 475.028 12.8489   1
  -4  19 -13 734.860 20.9911   1
  -4  19 -15 249.989 10.8244   1
  -4  19 -17 31.7119 5.62018   1
  -4  19 -19 1.28721 5.38673   1
  -4  19 -21 75.8436 7.62218   1
  -4  19 -23 2.83350 5.72275   1
  -4  19 -25-1.47664 5.71291   1
  -4  19 -27 54.7297 7.77431   1
   5 -19   0 22.3746 3.51861   1
   5 -19   2-0.52299 2.63717   1
   5 -19  -2 0.47569 2.95388   1
   5 -19   4 251.379 9.27973   1
   5 -19  -4 250.273 8.76331   1
   5 -19   6 108.458 6.12089   1
   5 -19  -6 95.0661 5.30566   1
 -19  -5   8 205.243 9.09878   2
   5 -19   8 183.994 8.48996   1
   5 -19  -8 205.326 7.54318   1
   5 -19 -10 4.54541 2.93773   1
   5 -19  10-2.31766 3.79473   1
 -19  -5  10 4.04278 4.03574   2
  -5  19 -10 2.01832 3.45945   1
   5 -19 -12 21.1743 3.56674   1
  -5  19 -12 19.6309 4.30600   1
 -19  -5  12 21.8352 4.76284   2
  -5  19 -14 0.37762 3.89554   1
  -5  19 -16 78.1021 6.46206   1
  -5  19 -18 18.9324 5.08912   1
  -5  19 -20 68.2773 7.15319   1
  -5  19 -22-1.39076 5.74496   1
  -5  19 -24 8.24444 5.98575   1
  -5  19 -26 13.0362 6.31359   1
   6 -19   1 46.6645 4.06335   1
   6 -19  -1 40.8707 4.18966   1
   6 -19  -3 438.777 12.9346   1
   6 -19   3 435.920 13.3412   1
   6 -19   5 45.1739 4.61756   1
   6 -19  -5 49.2393 4.34519   1
   6 -19   7 142.654 7.20204   1
   6 -19  -7 154.634 6.59002   1
 -19  -6   9 479.387 15.6491   2
   6 -19  -9 509.970 13.8468   1
   6 -19   9 479.992 15.1038   1
 -19  -6  11 26.7456 4.80434   2
   6 -19  11 33.4455 4.60790   1
   6 -19 -11 33.6737 3.88335   1
   6 -19 -13 5.97555 3.24818   1
 -19  -6  13 10.0207 4.62519   2
  -6  19 -15 54.2267 5.61934   1
  -6  19 -17 9.52933 4.80061   1
  -6  19 -19 198.727 10.2476   1
  -6  19 -21 299.663 13.0080   1
   7 -19   0 1.33724 2.91203   1
   7 -19  -2 599.714 16.2860   1
   7 -19   2 575.488 16.4133   1
   7 -19   4 84.3152 5.49693   1
   7 -19  -4 87.2109 5.39681   1
   7 -19  -6 820.767 20.7218   1
   7 -19   6 800.407 21.5909   1
   7 -19  -8 4.92250 3.35973   1
   7 -19   8-2.89681 3.43407   1
   7 -19  10 55.2819 5.40222   1
 -19  -7  10 67.7047 5.87793   2
   7 -19 -10 56.0357 4.47594   1
 -19  -7  12 363.266 13.4006   2
   7 -19 -12 361.401 11.1066   1
   7 -19  12 347.066 12.7739   1
 -19  -7  14 4.38460 4.42271   2
   8 -19   1 182.733 7.81267   1
   8 -19  -1 191.238 7.88548   1
   8 -19   3 448.657 13.8528   1
   8 -19  -3 450.391 13.4974   1
   8 -19  -5 103.293 5.81060   1
   8 -19   5 92.4886 6.01121   1
   8 -19  -7 92.3170 5.66964   1
   8 -19   7 99.9763 6.36708   1
   8 -19   9 330.943 12.1853   1
   8 -19  -9 372.388 11.3933   1
 -19  -8  11 253.343 10.7838   2
   8 -19  11 243.532 10.3614   1
   8 -19 -11 262.347 9.17676   1
 -19  -8  13 45.1231 5.70841   2
   8 -19  13 46.1915 5.65872   1
   8 -19 -13 53.6460 4.67730   1
 -19  -8  15 244.864 11.3747   2
   9 -19   0 95.2029 5.76480   1
   9 -19   2 182.438 8.01937   1
   9 -19  -2 174.870 7.78428   1
   9 -19  -4 3.83916 3.29229   1
   9 -19   4-2.47455 3.42473   1
   9 -19  -6 70.5061 5.15945   1
   9 -19   6 69.9614 5.55009   1
   9 -19  -8 0.26368 3.74818   1
   9 -19   8 1.34954 3.71491   1
   9 -19  10 180.361 8.63431   1
   9 -19 -10 179.062 7.73333   1
 -19  -9  12 6.33202 4.36002   2
   9 -19 -12 9.15063 3.65545   1
   9 -19  12 17.7581 4.65942   1
 -19  -9  14 30.1664 5.18482   2
   9 -19  14 31.6931 5.18221   1
 -19  -9  16 20.2556 5.17695   2
  10 -19   1 35.8520 4.34501   1
  10 -19  -1 40.6764 4.36663   1
  10 -19  -3 56.0504 4.86841   1
  10 -19   3 44.8191 4.65597   1
  10 -19   5 315.228 11.7711   1
  10 -19  -5 377.481 11.8916   1
  10 -19  -7 82.4094 5.56547   1
  10 -19   7 85.7590 6.11307   1
  10 -19  -9 341.278 11.2285   1
  10 -19   9 308.735 11.8315   1
  10 -19  11 368.200 13.1623   1
  10 -19  13 11.5302 4.46877   1
 -19 -10  13 15.0894 4.86675   2
  10 -19  15 27.2372 5.45159   1
 -19 -10  15 29.2874 5.77856   2
 -19 -10  17 80.9438 7.83766   2
  11 -19   0 861.763 22.6553   1
  11 -19  -2 98.4388 6.11851   1
  11 -19   2 107.043 6.60214   1
  11 -19  -4 260.899 9.88357   1
  11 -19   4 262.614 10.1094   1
  11 -19  -6 920.979 23.6436   1
  11 -19   6 908.705 24.2236   1
  11 -19  -8 372.937 12.3528   1
  11 -19   8 372.041 13.0194   1
  11 -19  10 1.83804 3.87551   1
  11 -19  12 173.033 8.85865   1
 -19 -11  12 161.557 9.34702   2
  11 -19  14 1.19521 4.71568   1
 -19 -11  14 1.39609 4.89105   2
 -19 -11  16 357.247 14.7705   2
  11 -19  16 389.210 14.2707   1
  12 -19  -1 86.2638 5.87568   1
  12 -19   1 83.2859 5.92828   1
  12 -19   3 16.9281 4.32315   1
  12 -19  -3 12.1111 3.83726   1
  12 -19   5 131.899 7.45716   1
  12 -19  -5 157.148 7.63178   1
  12 -19  -7 13.1567 4.02852   1
  12 -19   7 18.8672 4.38427   1
  12 -19   9 180.914 8.87384   1
  12 -19  11 87.3647 6.97344   1
 -19 -12  13 383.182 14.6187   2
  12 -19  13 398.022 14.1356   1
  12 -19  15 53.7189 6.53418   1
 -19 -12  15 58.8493 7.10794   2
 -19 -12  17 71.0162 7.53715   2
  12 -19  17 75.8633 7.06146   1
  13 -19   0 32.9433 4.80140   1
  13 -19   2 287.495 11.2241   1
  13 -19  -2 329.444 11.4584   1
  13 -19   4 211.902 9.28416   1
  13 -19  -4 195.933 8.85520   1
  13 -19   6 129.308 7.30797   1
  13 -19  -6 125.338 7.21888   1
  13 -19   8 58.7227 5.65105   1
  13 -19  10 25.3474 4.77654   1
  13 -19  12 130.907 8.06566   1
  13 -19  14 40.4345 5.65599   1
 -19 -13  14 26.5423 5.57192   2
  13 -19  16 17.5518 5.57366   1
 -19 -13  16 10.7087 5.73023   2
 -19 -13  18 276.823 13.4520   2
  14 -19  -1 133.674 7.37666   1
  14 -19   1 133.265 7.41329   1
  14 -19   3 165.981 8.58171   1
  14 -19  -3 191.314 8.52026   1
  14 -19   5 69.3309 5.78061   1
  14 -19  -5 48.3925 5.32949   1
  14 -19   7 9.04951 4.16733   1
  14 -19   9 157.938 8.39657   1
  14 -19  11 65.1839 6.26108   1
  14 -19  13 72.3518 6.61908   1
  14 -19  15 19.6417 5.47568   1
 -19 -14  15 32.8107 6.22156   2
  14 -19  17 136.351 8.98724   1
 -19 -14  17 145.984 10.2335   2
 -19 -14  19 17.8932 6.76979   2
  15 -19   0 142.317 7.74381   1
  15 -19  -2 7.70112 3.97176   1
  15 -19   2 4.10464 3.76501   1
  15 -19   4 278.471 11.3060   1
  15 -19  -4 294.192 11.2501   1
  15 -19   6 165.487 8.69496   1
  15 -19   8 127.639 7.55538   1
  15 -19  10-2.43023 4.46008   1
  15 -19  12 12.7447 5.10125   1
 -19 -15  14 25.5940 5.75110   2
  15 -19  14 31.5602 5.67364   1
  15 -19  16 284.334 12.5552   1
 -19 -15  16 288.656 13.7064   2
  15 -19  18 77.3673 7.80293   1
 -19 -15  18 81.3041 8.66605   2
  15 -19 -22 6.96989 6.51730   2
  16 -19  -1 32.1916 5.01806   1
  16 -19   1 26.5952 4.76084   1
  16 -19   3 1.17704 4.13743   1
  16 -19  -3 8.44236 3.55066   1
  16 -19   5 77.8451 6.69889   1
  16 -19   7 52.3792 6.01893   1
  16 -19   9 71.0898 6.62582   1
  16 -19  11-0.84303 4.74325   1
  16 -19  13 82.8235 7.12904   1
 -19 -16  15 45.0287 7.19322   2
  16 -19  15 60.2710 7.00862   1
  16 -19  17 80.6657 7.67141   1
 -19 -16  17 98.0688 9.06765   2
  16 -19  19 24.7010 6.11601   1
 -19 -16  19 17.7493 6.78427   2
  16 -19 -19 4.61180 6.10374   2
  16 -19 -21 4.33795 6.49387   2
  17 -19   0 103.782 7.43350   1
  17 -19   2 22.1537 4.99828   1
  17 -19  -2 6.82381 4.00254   1
  17 -19   4 15.5845 4.94537   1
  17 -19   6 18.2098 4.73302   1
  17 -19   8 15.0438 4.71226   1
  17 -19  10 59.8329 6.38499   1
  17 -19  12 4.35234 5.23825   1
  17 -19  14 41.0876 6.52754   1
 -19 -17  16 30.0249 6.85987   2
  17 -19  16 41.9582 6.67980   1
  17 -19 -16 31.0490 6.93589   2
  17 -19  18 2.81001 5.64961   1
  17 -19 -18-0.56148 6.53358   2
 -19 -17  18 10.8238 6.37688   2
  17 -19  20 10.5419 6.17140   1
  17 -19 -20 5.41251 6.77039   2
 -19 -17  20 13.7066 6.52837   2
  18 -19   1 266.830 11.2280   1
  18 -19  -1 242.664 11.0684   1
  18 -19   3 209.520 10.0936   1
  18 -19   5 387.270 14.4462   1
  18 -19  -5 397.717 12.7806   2
  18 -19   7 61.5081 6.55502   1
  18 -19  -7 58.5894 5.76966   2
  18 -19  -9 27.0828 5.24150   2
  18 -19   9 18.6914 5.39510   1
  18 -19 -11 571.686 18.1602   2
  18 -19  11 547.181 18.2717   1
  18 -19 -13 19.2283 5.88149   2
  18 -19  13 18.4746 5.58475   1
  18 -19  15 116.103 8.89089   1
  18 -19 -15 128.851 9.45541   2
 -19 -18  15 127.001 9.78390   2
 -19 -18  17 185.129 11.7025   2
  18 -19 -17 173.197 11.3833   2
  18 -19  17 198.537 10.9670   1
  18 -19 -19 18.1908 6.63294   2
 -19 -18  19 26.5991 7.10791   2
  18 -19  19 16.3284 6.08100   1
 -19 -18  21 22.1034 7.29850   2
  19 -19   0 724.655 21.7361   1
  19 -19  -2 345.299 13.6410   1
  19 -19   2 356.107 13.7480   1
  19 -19   4 13.5276 5.23394   1
  19 -19  -6 41.8816 5.19166   2
  19 -19   6 40.4051 5.84956   1
  19 -19  -8 18.6703 5.11772   2
  19 -19   8 25.8468 5.65965   1
  19 -19 -10 216.991 10.3799   2
  19 -19  10 220.756 10.9428   1
  19 -19 -12 234.190 11.3805   2
  19 -19  12 231.106 11.4460   1
  19 -19  14 18.4324 6.08802   1
  19 -19 -14 21.7115 6.51900   2
  19 -19  16 88.8340 8.30554   1
 -19 -19  16 85.5600 8.80460   2
  19 -19 -16 106.009 8.98630   2
  19 -19  18 36.7368 7.03405   1
  19 -19 -18 23.9847 7.22164   2
  19 -19 -20 12.2821 7.32758   2
 -19 -19  20 10.3367 6.75780   2
  19 -19  20 22.6034 6.57220   1
  20 -19  -1 691.343 21.1867   1
  20 -19   1 676.457 21.0753   1
  20 -19   3 96.5094 7.50299   1
  20 -19   5 18.7005 5.22757   1
  20 -19   7 14.5996 5.09839   1
  20 -19  -7 9.32093 4.71430   2
  20 -19  -9 7.16204 4.54880   2
  20 -19   9 6.46160 5.41195   1
  20 -19 -11 109.111 8.29745   2
  20 -19  11 111.828 8.38305   1
  20 -19 -13 699.055 22.0358   2
  20 -19  13 716.688 22.2862   1
  20 -19  15 87.8242 8.26316   1
  20 -19 -15 81.9740 8.56376   2
  20 -19  17 13.0946 6.02328   1
 -19 -20  17-0.58720 6.26493   2
  20 -19 -17-8.85299 6.90179   2
  20 -19 -19-1.19615 6.76581   2
 -19 -20  19 0.60726 6.28434   2
  20 -19  19 4.94607 5.82620   1
  20 -18   0 159.319 9.06513   1
  20 -18   2 51.6740 6.09733   1
  18  20   2 42.9852 4.86289   1
  20 -18   4 238.608 11.0659   1
  20 -18   6 12.3775 5.22570   1
  20 -18  -8 54.4854 5.91622   2
  20 -18   8 51.0989 6.28088   1
  20 -18 -10 14.4838 5.41143   2
  20 -18  10 12.4888 5.42402   1
  20 -18  12 504.721 17.2193   1
  20 -18 -12 475.502 16.9489   2
  20 -18 -14 50.3083 7.26452   2
  20 -18  14 54.5162 7.20263   1
  20 -18 -16-1.05008 6.12425   2
 -18 -20  16-5.02533 6.24978   2
  20 -18  16 10.2609 5.99148   1
  20 -18  18 35.0095 6.59850   1
 -18 -20  18 20.2433 6.94733   2
  20 -18 -18 13.1028 6.56639   2
  18  20 -18 37.2249 7.61116   1
  20 -18  20 3.35711 5.95812   1
  20 -18 -20 6.73502 6.72459   2
 -18 -20  20 14.9806 7.50823   2
  20 -17   1 5.09349 4.21088   1
  17  20   1 6.72171 3.92440   1
  20 -17   3 40.7213 5.59843   1
  17  20   3 40.7061 4.59774   1
  20 -17   5 15.2334 5.03002   1
  20 -17   7 213.612 10.5122   1
  20 -17  -7 217.693 9.41662   2
  20 -17  -9 388.827 13.6709   2
  20 -17   9 375.396 14.2155   1
  20 -17  11 72.9033 7.17509   1
  20 -17 -11 74.1727 7.10207   2
  20 -17 -13 51.4497 6.86213   2
  20 -17  13 53.3474 6.61504   1
  17  20 -15 7.77913 6.34611   1
  20 -17 -15 15.3623 6.18598   2
  20 -17  15 11.9706 5.65368   1
  20 -17 -17 34.6131 7.15771   2
 -17 -20  17 46.1574 7.61263   2
  17  20 -17 37.6720 7.38980   1
  20 -17  17 35.9286 6.51489   1
  20 -17 -19 64.9702 8.67885   2
  17  20 -19 79.0233 8.77621   1
 -17 -20  19 74.6604 8.61113   2
  20 -17  19 72.4012 7.75629   1
  20 -17  21 40.7740 7.21981   1
 -17 -20  21 57.3417 8.43089   2
  16  20   0 172.931 7.95774   1
  16  20  -2 104.760 6.76694   1
  16  20   2 107.825 6.04303   1
  20 -16   4 534.179 17.2396   1
  20 -16   6 69.5970 6.35952   1
  20 -16  -6 78.9473 5.98280   2
  20 -16   8 173.891 9.45102   1
  20 -16  -8 176.531 8.70158   2
  20 -16 -10 180.940 9.35156   2
  20 -16  10 164.027 9.43083   1
  20 -16  12 86.7042 7.23129   1
  20 -16 -12 81.2426 7.15930   2
  20 -16 -14 2.33028 5.51805   2
  16  20 -14 5.87683 5.85370   1
  20 -16  14 11.8767 5.38344   1
  20 -16 -16 351.847 14.7555   2
  20 -16  16 350.744 13.9339   1
  16  20 -16 381.769 15.4078   1
 -16 -20  18 30.8368 7.07014   2
  20 -16 -18 31.1486 7.19512   2
  20 -16  18 49.0191 6.62229   1
  16  20 -18 28.1000 6.71434   1
 -16 -20  20 29.7556 6.84495   2
  16  20 -20 30.6593 7.76620   1
  20 -16  20 30.5254 6.52250   1
  20 -16 -20 27.0850 7.51536   2
  20 -16  22 66.2394 7.67299   1
  15  20   1 45.5008 4.64997   1
  15  20  -1 47.0126 4.97551   1
  15  20   3 152.761 6.87422   1
  15  20  -3 157.043 7.77841   1
  20 -15   5 183.355 9.10834   1
  15  20  -5 188.731 8.96963   1
  15  20  -7 141.771 8.39231   1
  20 -15   7 156.757 8.73843   1
  20 -15  -7 146.922 7.84769   2
  20 -15  -9 884.293 23.5343   2
  15  20  -9 806.835 23.8957   1
  20 -15   9 861.010 24.0513   1
  15  20 -11 12.1091 5.36756   1
  20 -15 -11 18.5840 5.42855   2
  20 -15  11 13.6687 5.12009   1
  15  20 -13 128.062 8.86341   1
  20 -15 -13 138.158 8.92258   2
  20 -15  13 137.142 8.38063   1
  20 -15  15 1.23493 4.74213   1
  20 -15 -15 6.75817 5.83630   2
  15  20 -15 1.97671 5.66381   1
  20 -15 -17 178.941 11.2787   2
 -15 -20  17 203.272 11.2602   2
  20 -15  17 200.393 10.2689   1
  15  20 -17 193.783 11.5748   1
  15  20 -19 18.7738 6.75178   1
  20 -15  19 29.5664 6.08747   1
 -15 -20  19 31.4000 7.20535   2
 -15 -20  21 81.8469 8.89819   2
  20 -15 -21 67.3788 9.34217   2
  15  20 -21 96.3977 9.36163   1
  20 -15  21 111.245 8.22282   1
  14  20   0 19.7747 4.16553   1
  14  20   2 131.538 6.31089   1
  14  20  -2 111.978 6.65412   1
  14  20  -4 3.18553 4.04287   1
  14  20   4 5.78928 3.11872   1
  20 -14   6 139.399 8.11678   1
  14  20  -6 139.517 8.00847   1
  20 -14  -8 0.98256 4.23302   2
  14  20  -8-0.75354 4.60719   1
  20 -14   8 1.52909 4.19744   1
  14  20 -10 104.937 7.75091   1
  20 -14 -10 106.435 7.57916   2
  20 -14  10 98.2032 7.30931   1
  20 -14  12 62.7938 6.40028   1
  20 -14 -12 50.9900 6.47519   2
  14  20 -12 68.7263 7.14549   1
  20 -14 -14-0.45457 5.04681   2
  14  20 -14-4.68816 5.26150   1
  20 -14  14 2.33471 4.66077   1
  14  20 -16 41.3993 6.91653   1
  20 -14 -16 37.4117 6.78245   2
  20 -14  16 35.2132 5.87662   1
  14  20 -18 75.8696 8.58804   1
 -14 -20  18 82.9216 8.37375   2
  20 -14 -18 86.6143 8.68444   2
  20 -14  18 107.530 7.85543   1
  20 -14  20 1.22230 5.35165   1
  14  20 -20 2.22061 6.41238   1
 -14 -20  20 15.1838 6.56041   2
  20 -14 -20 10.0179 6.52578   2
  20 -14  22 39.0066 6.29716   1
  14  20 -22 26.7730 7.68872   1
  13  20   1 100.009 5.83709   1
  13  20  -1 118.282 6.44129   1
  13  20  -3 9.17391 3.95768   1
  13  20   3 8.56030 3.24704   1
  13  20   5 251.335 8.13794   1
  13  20  -5 237.467 9.90040   1
  20 -13   7 604.196 18.1481   1
  13  20  -7 587.097 17.8796   1
  20 -13   9 41.6713 5.37274   1
  13  20  -9 38.0142 5.52687   1
  20 -13 -11 194.891 9.92138   2
  13  20 -11 209.211 10.3185   1
  20 -13  11 204.595 9.59369   1
  13  20 -13 15.5087 5.45687   1
  20 -13 -13 15.4147 5.41278   2
  20 -13  13 26.0945 5.02383   1
  20 -13 -15 19.3460 5.82557   2
  13  20 -15 24.1209 5.61553   1
  20 -13  15 21.8590 4.94934   1
 -13 -20  17 45.1485 6.82470   2
  20 -13 -17 45.3713 7.23542   2
  13  20 -17 34.1769 6.73525   1
  20 -13  17 49.1184 6.03817   1
  13  20 -19 266.224 13.3821   1
  20 -13  19 293.784 11.9828   1
 -13 -20  19 281.530 13.0641   2
  13  20 -21 11.6843 6.57528   1
 -13 -20  21 11.8452 6.37376   2
  20 -13  21 15.2835 5.44566   1
  12  20   0 20.2673 3.95357   1
  12  20   2 527.680 14.3922   1
  12  20  -2 521.393 15.2129   1
  12  20  -4 0.30265 3.87204   1
  12  20   4 1.69306 2.94157   1
  12  20  -6 1506.54 36.3009   1
  12  20  -8 35.6250 5.08534   1
  20 -12   8 26.6490 4.85004   1
  12  20 -10 85.6116 6.79799   1
  20 -12  10 75.9582 6.35779   1
  20 -12  12 98.2155 6.80764   1
  12  20 -12 90.2368 7.41948   1
  12  20 -14 11.2052 5.27156   1
  20 -12  14 11.1089 4.80194   1
  20 -12  16 269.750 11.1087   1
  12  20 -16 249.664 12.2545   1
 -12 -20  18 140.317 9.15449   2
  20 -12  18 138.820 8.27620   1
  12  20 -18 122.079 9.17255   1
  20 -12  20 172.106 9.26110   1
 -12 -20  20 166.714 10.3286   2
  12  20 -20 165.699 10.8184   1
  20 -12  22 6.73837 5.27044   1
  12  20 -22 10.0495 6.49818   1
  11  20  -1 211.889 8.22678   1
  11  20   1 200.091 7.82106   1
  11  20   3 32.3632 3.65929   1
  11  20  -3 25.2356 4.22241   1
  11  20  -5 709.183 19.2950   1
  11  20   5 675.946 16.9670   1
  11  20  -7 32.6993 5.09559   1
  20 -11   7 29.9258 4.68157   1
  11  20  -9 221.228 9.81528   1
  20 -11   9 213.123 9.43154   1
  11  20 -11 313.713 12.5078   1
  20 -11  11 334.106 12.0474   1
  11  20 -13 67.7924 6.57826   1
  20 -11  13 68.8186 6.20677   1
  20 -11  15 38.1769 5.38737   1
  11  20 -15 42.6304 6.28080   1
 -11 -20  17 217.731 10.5895   2
  11  20 -17 196.776 10.8278   1
  20 -11  17 210.560 9.65065   1
 -11 -20  19 79.4853 7.52687   2
  20 -11  19 101.558 7.27717   1
  11  20 -19 90.1960 8.41615   1
 -11 -20  21 22.4355 6.31006   2
  20 -11  21 10.3259 5.19284   1
  11  20 -21 6.96122 6.09488   1
  11  20 -23 14.1077 6.60474   1
  10  20   0 261.661 9.09948   1
  10  20  -2 85.0945 5.47750   1
  10  20   2 83.3477 5.00182   1
  10  20   4 5.74856 2.84933   1
  10  20  -4 4.29811 3.60652   1
  10  20  -6 3.15099 4.08116   1
  20 -10   8 12.5846 4.17898   1
  10  20  -8 20.2923 4.79279   1
  10  20 -10 2.60629 4.07688   1
  20 -10  10 0.32782 3.66930   1
  10  20 -12 210.474 10.1895   1
  20 -10  12 236.399 9.66024   1
  10  20 -14 27.8554 5.59214   1
  20 -10  14 20.1240 4.74436   1
  10  20 -16-2.73785 5.01045   1
  20 -10  16 6.29349 4.75545   1
  20 -10  18 7.69269 4.59393   1
  10  20 -18 6.79085 5.44441   1
 -10 -20  18-2.57900 5.24486   2
  20 -10  20 43.2766 5.78966   1
 -10 -20  20 40.7949 6.36533   2
  10  20 -20 41.1665 6.87537   1
  10  20 -22 0.54181 5.83167   1
  10  20 -24 39.1896 7.93153   1
   9  20   1 19.1257 3.55898   1
   9  20  -1 20.7719 3.74089   1
   9  20  -3 19.6828 4.14681   1
   9  20   3 24.1679 3.48313   1
   9  20  -5 772.634 20.7474   1
   9  20   5 780.023 18.6997   1
   9  20  -7 8.36721 4.07807   1
   9  20  -9 681.741 20.1310   1
  20  -9   9 745.720 19.9512   1
  20  -9  11 464.306 14.4000   1
   9  20 -11 426.121 14.8302   1
   9  20 -13 63.1216 6.40437   1
  20  -9  13 85.7504 6.14240   1
  20  -9  15-0.31425 4.09430   1
   9  20 -15 4.77468 4.85851   1
  -9 -20  17 310.547 12.3350   2
   9  20 -17 286.199 12.7437   1
  20  -9  17 288.479 11.1420   1
   9  20 -19 17.2563 5.83358   1
  20  -9  19 19.7045 4.96289   1
  -9 -20  19 17.6779 5.76122   2
  -9 -20  21 20.6898 6.15470   2
   9  20 -21 18.7161 6.15176   1
   9  20 -23-1.08267 6.18802   1
   8  20   0 111.535 5.75087   1
   8  20  -2 310.372 10.3553   1
   8  20   2 310.139 9.69830   1
   8  20   4 228.280 7.78556   1
   8  20  -4 249.895 9.30629   1
   8  20  -6 24.9393 4.50745   1
   8  20  -8 16.8734 4.37480   1
   8  20 -10 6.80673 4.18962   1
  20  -8  10 0.30316 3.98144   1
   8  20 -12 213.804 10.0200   1
  20  -8  12 236.878 9.41965   1
   8  20 -14 168.545 9.19722   1
  20  -8  14 178.960 8.21813   1
  20  -8  16 199.100 8.80426   1
   8  20 -16 199.056 10.2011   1
   8  20 -18 267.015 12.8003   1
  20  -8  18 278.635 10.6025   1
  -8 -20  18 286.483 11.8086   2
  -8 -20  20 167.045 9.55029   2
   8  20 -20 146.183 9.88751   1
   8  20 -22 69.0937 7.98650   1
   8  20 -24 70.4801 8.82068   1
   7  20   1 413.309 12.0599   1
   7  20  -1 415.750 12.3772   1
   7  20  -3 547.019 15.4776   1
   7  20   3 546.286 14.3173   1
   7  20   5 215.827 7.27724   1
   7  20  -5 219.598 8.75066   1
   7  20  -7 451.412 14.0965   1
   7  20  -9 76.3214 6.04790   1
   7  20 -11 45.0796 5.47845   1
  20  -7  11 51.5104 4.97741   1
   7  20 -13 408.194 14.7013   1
  20  -7  13 436.560 13.4921   1
   7  20 -15 345.237 13.6900   1
  20  -7  15 383.793 12.3349   1
  20  -7  17 128.533 7.05596   1
   7  20 -17 119.611 8.26897   1
  -7 -20  17 143.561 8.24325   2
  20  -7  19 79.2388 6.03083   1
  -7 -20  19 92.8447 7.39131   2
   7  20 -19 85.1180 8.06775   1
   7  20 -21 27.1694 6.31353   1
   7  20 -23 34.4400 7.32267   1
   7  20 -25 38.6154 7.72299   1
   6  20   0 394.089 11.7171   1
   6  20   2 51.3419 4.17966   1
   6  20  -2 54.5871 4.61790   1
   6  20  -4 20.7791 4.21830   1
   6  20   4 25.9045 3.44738   1
   6  20  -6 0.29583 3.64180   1
   6  20  -8 5.76876 3.73082   1
   6  20 -10 58.9069 5.45005   1
  20  -6  10 67.3937 5.43654   1
   6  20 -12 186.289 9.18659   1
  20  -6  12 205.831 8.49808   1
   6  20 -14 3.60498 4.50823   1
  20  -6  14 4.90892 3.87120   1
  20  -6  16 69.7906 5.46699   1
   6  20 -16 71.5760 6.86138   1
   6  20 -18 7.29918 4.73584   1
  20  -6  18 4.05440 3.90570   1
  -6 -20  20 7.50388 4.91717   2
   6  20 -20-4.85183 5.34232   1
   6  20 -22 5.08948 6.19624   1
   6  20 -24 3.72841 5.79965   1
   5  20  -1 278.066 9.40312   1
   5  20   1 278.213 9.17320   1
   5  20   3 173.065 6.64748   1
   5  20  -3 162.349 7.31313   1
   5  20  -5 62.5223 5.07913   1
   5  20   5 55.8339 3.96629   1
   5  20  -7 3.95527 3.85299   1
   5  20  -9 5.95286 4.11800   1
  20  -5  11 14.9396 3.90264   1
   5  20 -11 21.8221 4.58155   1
   5  20 -13 536.571 17.4456   1
  20  -5  13 572.643 15.8570   1
  20  -5  15 119.231 6.36366   1
   5  20 -15 110.705 7.63019   1
   5  20 -17 3.50553 4.81143   1
  20  -5  17-0.76883 3.72104   1
  -5 -20  17-0.33358 4.58098   2
   5  20 -19 6.49161 5.17620   1
  -5 -20  19-0.69794 4.44637   2
   5  20 -21 18.0973 6.00564   1
   5  20 -23 17.9703 6.34514   1
   5  20 -25 94.5496 9.53696   1
   4  20   0 1176.45 27.7172   1
   4  20  -2 41.3289 4.17982   1
   4  20   2 37.5247 3.82823   1
   4  20  -4 839.776 21.8567   1
 -20   4  -4 874.490 20.1464   2
   4  20   4 854.606 20.5871   1
   4  20  -6 72.2260 5.48637   1
 -20   4  -6 80.5433 3.89327   2
   4  20  -8 283.466 10.5872   1
   4  20 -10 36.6312 4.65056   1
  20  -4  12 1143.23 27.1789   1
   4  20 -12 1088.32 28.7439   1
  20  -4  14 8.92303 3.68763   1
   4  20 -14 6.65575 4.33779   1
  20  -4  16 194.150 7.85531   1
   4  20 -16 179.842 9.68679   1
  -4 -20  18 135.058 7.71764   2
   4  20 -18 122.721 8.42302   1
   4  20 -20 5.16974 5.34556   1
   4  20 -22 24.2784 6.37091   1
   4  20 -24 188.140 11.5400   1
   4  20 -26 3.26774 6.24196   1
   3  20  -1 152.383 6.72261   1
   3  20   1 142.286 6.33059   1
   3  20  -3 988.605 24.7942   1
   3  20   3 1020.94 23.8051   1
   3  20  -5 19.1833 3.97089   1
 -20   3  -5 23.9332 3.09786   2
 -20   3  -7 734.352 17.0004   2
   3  20  -7 698.513 19.5485   1
   3  20  -9-0.64733 3.42242   1
   3  20 -11 141.350 7.70775   1
   3  20 -13 449.541 15.5251   1
  20  -3  13 493.978 13.8170   1
  20  -3  15 809.074 20.3626   1
   3  20 -15 780.546 22.6788   1
   3  20 -17 15.3759 4.86801   1
  -3 -20  17 16.7456 4.55021   2
   3  20 -19 138.685 9.05126   1
   3  20 -21 35.0618 6.37125   1
   3  20 -23 5.56386 5.87167   1
   3  20 -25 6.34870 5.74532   1
   2  20   0 922.532 22.4751   1
 -20   2   0 914.935 22.3523   2
   2  20   2 267.531 8.82198   1
 -20   2   2 280.839 9.39855   2
   2  20  -2 260.453 9.32713   1
   2  20  -4 91.6370 5.60472   1
   2  20  -6 63.7958 5.02902   1
   2  20  -8 21.8807 4.12048   1
   2  20 -10 158.105 7.98639   1
   2  20 -12 367.013 13.2756   1
  20  -2  12 392.648 11.7891   1
  20  -2  14 229.070 8.34783   1
   2  20 -14 223.702 10.0286   1
   2  20 -16 79.6990 6.88920   1
  20  -2  16 84.6301 5.16835   1
  -2 -20  16 81.1329 5.85499   2
   2  20 -18 24.5231 5.53179   1
   2  20 -20-0.92932 5.03031   1
   2  20 -22 12.2507 6.07763   1
   2  20 -24 85.9066 8.39081   1
   2  20 -26 38.9240 7.28644   1
 -20   1  -1 88.4776 5.07271   2
 -20   1   1 90.3090 5.28690   2
   1  20   1 90.9638 5.13012   1
   1  20  -1 88.7543 5.33061   1
 -20   1   3 318.406 10.5649   2
   1  20  -3 311.873 10.4513   1
 -20   1   5 4.53786 3.83906   2
   1  20  -5 0.28006 3.29914   1
   1  20  -7 459.673 14.1833   1
   1  20  -9 659.801 18.7799   1
   1  20 -11 108.116 6.99154   1
   1  20 -13 20.9030 4.59399   1
  20  -1  13 29.0613 3.87734   1
  20  -1  15 24.2454 3.56851   1
   1  20 -15 12.7503 4.69965   1
   1  20 -17 36.4793 5.57553   1
   1  20 -19 157.029 9.51772   1
   1  20 -21 50.1864 6.87001   1
   1  20 -23 9.93779 5.87062   1
   1  20 -25 43.0106 7.42978   1
   0 -20   0 1559.64 35.7894   1
   0 -20  -2 323.978 10.2027   1
 -20   0   2 333.421 10.6812   2
   0  20  -2 312.850 10.5284   1
 -20   0   4 283.092 10.0433   2
   0  20  -4 271.896 9.88217   1
   0 -20  -4 289.546 9.16740   1
 -20   0   6 334.198 11.4344   2
   0 -20  -6 340.773 9.97370   1
   0  20  -6 323.156 11.1995   1
   0  20  -8 60.4053 5.18064   1
   0 -20  -8 51.9203 3.89033   1
   0  20 -10 568.879 16.8778   1
   0  20 -12 720.442 20.6396   1
   0  20 -14 96.8772 6.84202   1
  20   0  14 95.1656 5.08945   1
   0  20 -16 53.8342 6.01876   1
   0  20 -18 6.94517 5.20110   1
   0  20 -20 18.7994 5.76900   1
   0  20 -22 363.652 14.8482   1
   0  20 -24 115.800 9.20550   1
   0  20 -26 26.9343 7.36305   1
   1 -20  -1 655.484 17.2647   1
   1 -20   1 654.615 17.4828   1
   1 -20   3 234.760 8.83080   1
 -20  -1   3 247.224 9.09181   2
   1 -20  -3 225.622 8.22496   1
  -1  20  -3 236.768 8.91366   1
  -1  20  -5 86.3609 5.73807   1
   1 -20  -5 99.5383 5.16471   1
 -20  -1   5 89.5522 5.88316   2
   1 -20  -7 63.4090 4.29607   1
  -1  20  -7 77.0166 5.43883   1
 -20  -1   7 68.6640 5.56689   2
   1 -20  -9 186.382 6.65983   1
  -1  20  -9 182.954 8.33277   1
  -1  20 -11 551.921 16.9596   1
  -1  20 -13 266.435 11.1930   1
  20   1  13 291.429 9.10633   1
  -1  20 -15 15.8410 4.51499   1
  -1  20 -17 124.905 8.10063   1
  -1  20 -19 12.9797 5.55272   1
  -1  20 -21 87.0521 7.96365   1
  -1  20 -23 127.543 9.49433   1
  -1  20 -25 113.384 9.44154   1
   2 -20   0 4.18285 3.11641   1
   2 -20   2 176.749 7.37030   1
   2 -20  -2 178.095 7.15624   1
  -2  20  -4 261.628 9.70881   1
   2 -20   4 258.913 9.65916   1
   2 -20  -4 286.026 9.08496   1
 -20  -2   4 263.145 9.88693   2
 -20  -2   6 83.8967 5.92230   2
  -2  20  -6 76.2020 5.39530   1
   2 -20  -6 75.4773 4.69209   1
  -2  20  -8 261.825 10.0163   1
   2 -20  -8 264.765 8.42897   1
 -20  -2   8 238.959 10.0641   2
   2 -20 -10 147.921 5.93230   1
  -2  20 -10 146.681 7.65260   1
  -2  20 -12 15.9213 4.11685   1
  -2  20 -14 30.0507 5.06603   1
  -2  20 -16 125.612 8.03477   1
  -2  20 -18 13.4296 5.38715   1
  -2  20 -20 77.1839 7.47231   1
  -2  20 -22 84.4876 7.94713   1
  -2  20 -24 6.51695 5.65762   1
  -2  20 -26 22.9069 6.25299   1
   3 -20   1 99.3919 5.58859   1
   3 -20  -1 92.0426 5.34976   1
   3 -20  -3 70.4696 4.89683   1
   3 -20   3 63.0564 4.92382   1
   3 -20   5 251.841 9.50765   1
  -3  20  -5 253.800 9.57322   1
 -20  -3   5 248.417 9.73569   2
   3 -20  -5 250.892 8.57902   1
   3 -20   7 1042.03 26.8240   1
  -3  20  -7 1060.22 26.8883   1
   3 -20  -7 1081.50 25.2172   1
 -20  -3   7 1065.69 27.2279   2
  -3  20  -9 653.640 19.2930   1
   3 -20  -9 721.175 17.5449   1
 -20  -3   9 698.841 19.9771   2
  -3  20 -11 65.4462 5.58590   1
   3 -20 -11 61.1707 4.24039   1
  -3  20 -13 167.471 8.60344   1
  -3  20 -15 25.5189 5.09589   1
  -3  20 -17 201.793 10.2337   1
  -3  20 -19 120.289 8.67170   1
  -3  20 -21 81.8378 7.87193   1
  -3  20 -23 19.6283 6.40540   1
  -3  20 -25 0.51106 5.84193   1
   4 -20   0 365.005 11.5373   1
   4 -20  -2 383.119 11.8358   1
   4 -20   2 389.538 12.1207   1
   4 -20  -4 631.445 16.6781   1
   4 -20   4 615.731 17.3553   1
   4 -20  -6 247.888 8.58268   1
 -20  -4   6 245.110 9.86131   2
   4 -20   6 239.883 9.46144   1
  -4  20  -8 29.5362 4.43841   1
   4 -20  -8 27.7477 3.80429   1
 -20  -4   8 29.7389 4.97345   2
   4 -20   8 26.9825 4.38924   1
   4 -20 -10 115.504 5.60863   1
  -4  20 -10 120.353 7.14499   1
 -20  -4  10 120.990 7.51554   2
  -4  20 -12 169.259 8.51844   1
 -20  -4  12 172.963 9.20659   2
  -4  20 -14 202.739 9.74730   1
  -4  20 -16 90.9557 7.05674   1
  -4  20 -18 1108.42 30.0333   1
  -4  20 -20 346.831 14.2471   1
  -4  20 -22 330.230 14.1807   1
  -4  20 -24 68.8752 8.02662   1
  -4  20 -26 4.17649 6.29754   1
   5 -20  -1-1.55630 3.07751   1
   5 -20   1 2.17285 2.90636   1
   5 -20   3 590.027 16.8151   1
   5 -20  -3 601.007 16.2288   1
   5 -20  -5 311.197 10.0717   1
   5 -20   5 298.358 10.8639   1
   5 -20   7 112.605 6.66864   1
   5 -20  -7 109.078 5.70540   1
 -20  -5   7 107.959 6.89022   2
   5 -20  -9 81.9073 4.99099   1
 -20  -5   9 76.1690 6.35261   2
   5 -20   9 78.9560 6.02684   1
   5 -20 -11 772.693 19.1122   1
  -5  20 -11 759.840 21.3998   1
 -20  -5  11 744.058 21.9073   2
  -5  20 -13 281.330 11.3713   1
 -20  -5  13 269.681 11.8197   2
  -5  20 -15 355.651 13.4992   1
  -5  20 -17 12.8567 5.25871   1
  -5  20 -19 9.91297 5.36265   1
  -5  20 -21 12.3112 5.96247   1
  -5  20 -23 17.2923 6.19928   1
  -5  20 -25 12.7897 6.33114   1
   6 -20   0 4.38952 3.13729   1
   6 -20  -2-2.08505 3.32079   1
   6 -20   2 5.13430 3.04342   1
   6 -20   4 148.422 7.20845   1
   6 -20  -4 151.426 6.94864   1
   6 -20   6-1.58012 3.28073   1
   6 -20  -6-0.24167 3.22268   1
   6 -20   8 14.4260 3.85312   1
 -20  -6   8 10.5504 4.20891   2
   6 -20  -8 12.1505 3.38039   1
 -20  -6  10 73.7353 6.29957   2
   6 -20 -10 60.7188 4.70231   1
   6 -20  10 65.4557 5.71822   1
   6 -20 -12 29.0800 3.92223   1
 -20  -6  12 42.7503 5.89618   2
 -20  -6  14 35.1261 5.49076   2
  -6  20 -16-0.84100 4.24073   1
  -6  20 -18 70.7886 7.15801   1
   7 -20  -1 9.67850 3.47166   1
   7 -20   1 12.7082 3.38492   1
   7 -20   3 7.23700 3.47872   1
   7 -20  -3 11.7327 3.58100   1
   7 -20   5 681.227 19.0540   1
   7 -20  -5 687.239 18.3675   1
   7 -20   7 202.959 8.99014   1
   7 -20  -7 222.576 8.41826   1
   7 -20  -9 48.9746 4.54696   1
 -20  -7   9 39.5510 5.16341   2
   7 -20   9 45.8423 5.06619   1
   7 -20 -11 29.3903 3.95649   1
 -20  -7  11 23.8396 4.87117   2
   7 -20  11 24.6831 4.63633   1
 -20  -7  13 23.7743 4.98858   2
   7 -20 -13 22.0033 3.82328   1
   8 -20   0 202.782 8.29303   1
   8 -20  -2 192.518 8.25232   1
   8 -20   2 205.343 8.49851   1
   8 -20   4-0.63342 3.48736   1
   8 -20  -4 3.30551 3.46567   1
   8 -20   6 963.032 25.1867   1
   8 -20  -6 980.729 24.4230   1
   8 -20   8 2.06851 3.60282   1
   8 -20  -8 8.54384 3.57614   1
   8 -20  10 9.82888 4.13037   1
   8 -20 -10 6.02779 3.52392   1
 -20  -8  10-0.40481 4.22994   2
   8 -20  12 14.5442 4.66233   1
 -20  -8  12 3.02490 4.37583   2
   8 -20 -12 8.74403 3.60885   1
 -20  -8  14-0.46132 4.63698   2
   9 -20   1 180.367 8.04665   1
   9 -20  -1 197.484 8.23059   1
   9 -20  -3 46.7607 4.65758   1
   9 -20   3 52.6440 4.79800   1
   9 -20  -5 1.99512 3.56322   1
   9 -20   5 2.99865 3.44835   1
   9 -20   7 685.978 20.2105   1
   9 -20  -7 759.554 19.5726   1
   9 -20  -9 319.597 10.8134   1
   9 -20   9 296.328 11.4910   1
 -20  -9  11 25.1120 4.91613   2
   9 -20  11 27.6664 4.83473   1
   9 -20 -11 22.4085 4.21429   1
   9 -20 -13 328.186 10.9636   1
 -20  -9  13 310.705 12.9872   2
   9 -20  13 332.516 12.6937   1
 -20  -9  15 96.3701 7.88347   2
  10 -20   0 4.42671 3.42420   1
  10 -20   2 213.069 9.18823   1
  10 -20  -2 208.122 8.65801   1
  10 -20   4 21.4200 4.47722   1
  10 -20  -4 22.9031 4.21403   1
  10 -20   6 6.27889 3.89838   1
  10 -20  -6 12.3520 3.96310   1
  10 -20   8 2.53431 3.88680   1
  10 -20  -8 7.52935 3.90658   1
  10 -20 -10-0.28372 3.84741   1
  10 -20  10 2.62335 3.89053   1
  10 -20 -12 123.447 6.79097   1
 -20 -10  12 129.753 8.43891   2
  10 -20  12 129.544 7.79911   1
  10 -20  14 7.82627 4.72149   1
 -20 -10  14 4.28392 5.01872   2
  10 -20 -14 2.17493 3.89765   1
 -20 -10  16 49.0241 6.60721   2
  11 -20   1 89.9140 6.09155   1
  11 -20  -1 98.5373 6.20024   1
  11 -20  -3 144.829 7.36099   1
  11 -20   3 117.508 6.91030   1
  11 -20  -5 592.235 16.6278   1
  11 -20   5 523.775 16.6584   1
  11 -20   7 59.7879 5.36888   1
  11 -20  -7 69.1139 5.51030   1
  11 -20  -9 56.4503 5.38287   1
  11 -20   9 47.5720 5.57452   1
  11 -20 -11 106.784 6.61922   1
  11 -20  11 105.666 7.31358   1
 -20 -11  13 478.532 16.8552   2
  11 -20  13 460.835 15.9335   1
  11 -20  15 190.821 10.1690   1
 -20 -11  15 200.377 10.8433   2
 -20 -11  17 269.039 13.0219   2
  12 -20   0 1162.21 29.3089   1
  12 -20   2 206.905 9.00622   1
  12 -20  -2 198.305 8.81257   1
  12 -20  -4 5.58017 3.77199   1
  12 -20   4 0.71434 3.74296   1
  12 -20  -6 45.1277 5.14750   1
  12 -20   6 42.8855 5.22602   1
  12 -20   8 3.41309 4.10632   1
  12 -20  -8 4.83380 4.03786   1
  12 -20  10 68.8246 6.05791   1
  12 -20 -10 60.1553 5.69200   1
 -20 -12  12 412.547 15.1647   2
  12 -20  12 383.489 14.1572   1
  12 -20  14 3.39244 4.88592   1
 -20 -12  14 7.87416 5.32884   2
  12 -20  16 64.9504 7.12531   1
 -20 -12  16 70.2104 7.70938   2
 -20 -12  18 95.0078 8.70776   2
  13 -20   1 4.63358 4.29915   1
  13 -20  -1-2.80628 3.56098   1
  13 -20  -3 21.7619 4.39075   1
  13 -20   3 25.9639 4.65496   1
  13 -20   5 81.0627 6.22388   1
  13 -20  -5 82.1266 6.08657   1
  13 -20   7 339.309 12.6735   1
  13 -20  -7 354.318 12.5363   1
  13 -20   9 5.13356 4.02313   1
  13 -20  11-0.81821 4.26024   1
  13 -20  13-1.68327 4.77349   1
 -20 -13  13 10.2553 5.24141   2
  13 -20  15 38.1133 6.29784   1
 -20 -13  15 31.3688 6.25673   2
 -20 -13  17 3.79551 5.59394   2
  13 -20  17 3.16867 5.48563   1
  14 -20   0 969.459 25.7700   1
  14 -20   2 27.6113 4.62996   1
  14 -20  -2 37.3566 4.71452   1
  14 -20   4 8.03294 3.97188   1
  14 -20  -4 0.71955 3.74744   1
  14 -20  -6 341.861 12.6238   1
  14 -20   6 351.449 12.9868   1
  14 -20   8 5.58732 4.02642   1
  14 -20  10 16.8544 4.77150   1
  14 -20  12 296.006 12.2992   1
 -20 -14  14 71.9112 7.46122   2
  14 -20  14 69.7603 7.16442   1
 -20 -14  16 117.328 9.06715   2
  14 -20  16 117.287 8.81799   1
  14 -20  18 329.291 14.0009   1
 -20 -14  18 358.697 15.2776   2
  15 -20   1 3.86728 4.10455   1
  15 -20  -1 12.1712 4.37295   1
  15 -20   3 42.1655 5.40698   1
  15 -20  -3 34.7382 4.70125   1
  15 -20  -5 9.43764 4.51396   1
  15 -20   5 6.77891 4.29508   1
  15 -20   7 780.726 22.6143   1
  15 -20   9 194.232 9.71539   1
  15 -20  11 80.9982 7.11906   1
  15 -20  13 95.9025 7.93333   1
  15 -20  15 167.087 10.0763   1
 -20 -15  15 168.313 10.8006   2
  15 -20  17 6.54268 5.17447   1
 -20 -15  17-2.79172 5.99236   2
 -20 -15  19 205.834 12.2436   2
  16 -20   0 479.355 15.8275   1
  16 -20   2 167.993 9.01110   1
  16 -20  -2 183.463 9.25945   1
  16 -20   4 728.548 21.3803   1
  16 -20  -4 727.831 21.0849   1
  16 -20   6 8.72613 4.41056   1
  16 -20   8 279.052 11.9664   1
  16 -20  10 4.76601 4.77167   1
  16 -20  12 1102.32 29.8801   1
 -20 -16  14 102.464 9.02161   2
  16 -20  14 106.551 8.42416   1
  16 -20  16 16.8407 6.16233   1
 -20 -16  16 13.3311 6.22473   2
 -20 -16  18 152.704 11.3356   2
  16 -20  18 186.549 10.5816   1
  16 -20 -20 4.24394 6.56368   2
 -20 -16  20 1.81862 6.35211   2
  17 -20  -1 83.0817 6.84509   1
  17 -20   1 88.0879 6.84478   1
  17 -20  -3 36.6909 5.53017   1
  17 -20   3 46.9580 5.97181   1
  17 -20  -5 117.775 7.57700   1
  17 -20   5 96.0418 7.35700   1
  17 -20   7 1.29207 4.78169   1
  17 -20   9 10.0569 4.85879   1
  17 -20  11 9.90248 5.01489   1
  17 -20  13 124.266 8.73029   1
 -20 -17  15 54.7753 7.42427   2
  17 -20  15 57.8878 7.42808   1
  17 -20  17 54.0007 6.95570   1
 -20 -17  17 31.1535 7.21934   2
  17 -20 -17 44.9340 7.37417   2
  17 -20 -19 2.95655 6.52995   2
 -20 -17  19 1.80310 6.47022   2
  17 -20  19 12.2804 6.19431   1
  18 -20   0 95.5846 7.24244   1
  18 -20   2 1.29749 4.48999   1
  18 -20  -2 3.01280 4.49607   1
  18 -20   4 117.328 8.02554   1
  18 -20  -4 128.794 7.89595   1
  18 -20  -6 79.3448 6.31791   2
  18 -20   6 85.5856 7.29565   1
  18 -20   8 129.398 8.42512   1
  18 -20  10 15.8956 5.43657   1
  18 -20  12 20.8638 5.91808   1
  18 -20 -12 31.0450 6.03674   2
  18 -20  14 9.01312 5.82781   1
  18 -20 -14 1.94719 6.03353   2
 -20 -18  16 186.274 11.4539   2
  18 -20  16 170.490 10.2542   1
  18 -20 -16 142.452 10.3583   2
  18 -20  18 7.89586 5.55323   1
  18 -20 -18-6.29453 6.40491   2
 -20 -18  18-6.58365 7.01576   2
  18 -20 -20 65.2658 9.08071   2
  18 -20  20 90.5147 8.57167   1
 -20 -18  20 91.4402 9.62836   2
  19 -20  -1 108.118 7.70690   1
  19 -20   1 93.0971 7.48029   1
  19 -20   3 31.9468 5.66047   1
  19 -20  -3 30.7924 5.49391   1
  19 -20   5 5.43289 5.02762   1
  19 -20  -7 23.2783 5.11189   2
  19 -20   7 22.9897 5.60398   1
  19 -20   9 122.634 8.62504   1
  19 -20  -9 109.101 7.75469   2
  19 -20  11 4.23707 5.72129   1
  19 -20 -11 14.8651 5.40362   2
  19 -20  13 130.562 9.19407   1
  19 -20 -13 139.690 9.25819   2
 -20 -19  15 8.62405 6.65948   2
  19 -20 -15 7.17308 6.28275   2
  19 -20  15 14.1587 5.89254   1
  19 -20 -17 0.55691 6.18350   2
  19 -20  17 2.49160 5.94127   1
 -20 -19  17 10.7382 6.58749   2
  19 -20  19 17.2151 6.52586   1
  19 -20 -19 19.7785 7.05043   2
 -20 -19  19 11.7449 7.00063   2
  20 -20   0 813.468 24.1098   1
  20 -20   2 30.6868 6.19057   1
  20 -20  -2 46.8650 6.36323   1
  20 -20   4 8.46397 5.01974   1
  20 -20   6 25.3923 5.74714   1
  20 -20   8 53.7592 6.62898   1
  20 -20  -8 43.7343 5.93889   2
  20 -20  10 8.13698 5.76491   1
  20 -20 -10 14.9894 5.35613   2
  20 -20  12 309.106 13.5959   1
  20 -20 -12 297.249 13.0844   2
  20 -20 -14 145.093 10.0366   2
  20 -20  14 148.563 9.85787   1
  20 -20  16 11.4967 6.06412   1
  20 -20 -16 13.4828 6.55664   2
 -20 -20  16 19.0861 6.62830   2
  20 -20 -18 10.4715 6.96972   2
 -20 -20  18 4.31473 6.23868   2
  20 -20  18 8.66366 6.24770   1
  20  21   1 19.7561 4.81071   1
  21 -20  -1 25.9398 5.53588   1
  21 -20   1 18.2811 5.35818   1
  21 -20  -3 17.2520 5.68463   1
  21 -20   3 19.7747 5.58248   1
  21 -20   5 64.2070 6.86388   1
  21 -20   7 92.4318 8.01512   1
  21 -20   9 20.1071 5.92932   1
  21 -20 -11 2.14935 5.13685   2
  21 -20  11 0.98621 5.76603   1
  21 -20  13 67.3397 7.81068   1
  21 -20 -13 65.5077 7.64354   2
  21 -20  15 1.52453 5.64210   1
  21 -20 -15-6.75147 6.43604   2
  21 -20 -17 32.1903 7.49688   2
 -20 -21  17 30.1998 7.54277   2
  21 -20  17 26.0848 6.70293   1
  19  21   0-1.24164 4.57138   1
  21 -19   0 0.46871 5.23210   1
  19  21   2 32.7465 4.71216   1
  21 -19   2 20.5833 5.52550   1
  21 -19   4 84.7474 7.39145   1
  21 -19   6 187.900 10.2122   1
  21 -19   8 124.039 8.79217   1
  21 -19  10-2.37440 5.52608   1
  21 -19 -10 10.8500 5.33893   2
  21 -19  12 11.9977 5.90178   1
  21 -19 -12 16.5190 5.99408   2
  21 -19  14-4.37771 5.61721   1
  21 -19 -14 3.92979 5.60069   2
  19  21 -16 103.969 9.27073   1
 -19 -21  16 134.704 10.1005   2
  21 -19  16 106.195 9.07207   1
  21 -19 -16 103.231 9.44872   2
 -19 -21  18 20.0416 7.15085   2
  21 -19 -18 20.9025 7.28793   2
  21 -19  18 25.9573 6.84575   1
  18  21   1 21.1466 4.72651   1
  18  21  -1 15.2029 4.82642   1
  21 -18   1 13.6578 5.51468   1
  21 -18   3 33.5893 5.95270   1
  21 -18   5 101.691 7.87386   1
  21 -18   7 27.4598 5.61144   1
  21 -18  -9 247.156 10.8246   2
  21 -18   9 240.571 11.6600   1
  21 -18  11 122.411 8.70925   1
  21 -18 -11 124.976 8.65417   2
  21 -18  13-3.26360 5.77764   1
  18  21 -13 5.10596 6.05807   1
  21 -18 -13 1.38562 5.67327   2
  21 -18  15 14.1245 5.74842   1
  18  21 -15 15.1094 6.43675   1
  21 -18 -15 3.54981 6.02077   2
  21 -18  17 33.7795 6.46684   1
  21 -18 -17 53.5337 7.93864   2
 -18 -21  17 37.5866 7.83996   2
  18  21 -17 38.2823 7.48791   1
  21 -18  19 10.6384 6.26327   1
 -18 -21  19-2.38995 6.54307   2
  21 -18 -19 7.76695 7.08949   2
  17  21   0 957.323 24.5157   1
  17  21   2 480.334 14.2041   1
  21 -17   2 475.882 16.5017   1
  17  21  -2 481.151 15.2000   1
  21 -17   4 8.35878 4.91261   1
  17  21  -4 4.61766 4.85355   1
  21 -17   6 211.950 10.1985   1
  17  21  -6 186.998 9.67890   1
  17  21  -8 28.5451 6.20969   1
  21 -17   8 34.1371 5.75967   1
  21 -17  -8 24.3308 5.50345   2
  21 -17 -10 83.6095 7.22477   2
  17  21 -10 91.2381 7.85875   1
  21 -17  10 97.9371 7.93892   1
  17  21 -12 77.5413 7.66811   1
  21 -17 -12 64.3121 7.07144   2
  21 -17  12 65.1356 7.05616   1
  21 -17 -14 11.9733 5.81001   2
  17  21 -14 12.2960 6.04121   1
  21 -17  14 16.2727 5.55906   1
  21 -17  16 304.172 13.1777   1
  21 -17 -16 283.968 13.7795   2
  17  21 -16 294.531 14.3037   1
  21 -17  18 388.612 15.1919   1
  17  21 -18 383.886 16.8741   1
  21 -17 -18 351.704 16.1682   2
 -17 -21  18 402.381 16.6293   2
 -17 -21  20 74.7088 9.29544   2
  21 -17  20 81.8746 8.27034   1
  21 -17 -20 76.1053 9.36731   2
  21 -17  22 4.69643 6.17972   1
  16  21  -1 82.2569 6.16574   1
  16  21   1 94.9180 6.08124   1
  21 -16   3 135.840 8.51118   1
  16  21   3 148.875 6.84231   1
  16  21  -3 146.608 7.95046   1
  16  21  -5 20.2064 5.12403   1
  21 -16   5 25.1196 5.16766   1
  16  21  -7 328.200 12.8269   1
  21 -16   7 329.728 13.2447   1
  21 -16  -9 615.338 18.8760   2
  21 -16   9 634.810 19.7372   1
  16  21  -9 642.235 19.9179   1
  21 -16  11 195.824 10.1622   1
  21 -16 -11 201.268 10.0300   2
  16  21 -11 198.078 10.6666   1
  16  21 -13 2.43278 5.59128   1
  21 -16 -13 2.70323 5.43517   2
  21 -16  13 8.62956 4.99635   1
  21 -16  15-3.06983 5.37563   1
  21 -16 -15 8.41613 6.02727   2
  16  21 -15 15.0417 6.22797   1
  21 -16 -17 30.2970 7.52851   2
 -16 -21  17 44.8904 7.64306   2
  21 -16  17 54.0701 7.13882   1
  16  21 -17 33.4637 7.33458   1
  21 -16 -19 93.1668 9.42663   2
  21 -16  19 115.107 8.95615   1
 -16 -21  19 126.752 9.95916   2
  16  21 -19 92.3273 9.68102   1
 -16 -21  21 32.9408 7.81993   2
  21 -16  21 57.3055 7.37210   1
  15  21   0 199.414 8.50608   1
  15  21   2 5.84927 3.75981   1
  15  21  -2 5.52835 4.12033   1
  21 -15   4 15.3451 4.84589   1
  15  21  -4 12.8125 4.55576   1
  21 -15   6 230.116 10.3992   1
  15  21  -6 197.444 9.70669   1
  21 -15   8 9.03886 4.89135   1
  15  21  -8 12.7542 4.84574   1
  21 -15  10 5.76861 4.72341   1
  15  21 -10 4.73058 5.28346   1
  21 -15  12 2.49499 5.08486   1
  21 -15 -12 0.42397 5.27699   2
  15  21 -12-5.53424 5.07807   1
  21 -15 -14 116.512 8.85502   2
  15  21 -14 129.334 9.14873   1
  21 -15  14 117.923 8.05880   1
  21 -15 -16 175.276 10.6497   2
  21 -15  16 173.217 9.81142   1
  15  21 -16 160.369 10.7484   1
  21 -15 -18 16.7122 6.67982   2
 -15 -21  18 14.3405 6.73197   2
  21 -15  18 24.2601 5.96687   1
  15  21 -18 6.07123 6.10210   1
 -15 -21  20 19.2336 6.63878   2
  21 -15  20 15.5378 5.76740   1
  15  21 -20 22.0069 7.35724   1
  21 -15  22 9.53404 6.13016   1
 -15 -21  22-0.56840 6.88822   2
  14  21  -1 64.4107 5.55669   1
  14  21   1 73.7873 5.37042   1
  14  21  -3-2.19814 4.13151   1
  14  21   3 0.22284 3.42634   1
  14  21  -5 351.430 12.4477   1
  21 -14   5 327.446 12.8075   1
  21 -14   7 25.0561 5.31518   1
  14  21  -7 32.1853 5.26266   1
  21 -14   9 47.2092 6.01007   1
  14  21  -9 53.4247 6.36649   1
  14  21 -11 172.402 9.57618   1
  21 -14  11 175.214 9.34324   1
  21 -14  13-0.79902 4.90729   1
  14  21 -13-1.39681 4.87863   1
  14  21 -15 35.7223 6.72471   1
  21 -14  15 31.4938 5.86400   1
 -14 -21  17 263.051 12.8553   2
  21 -14  17 273.271 11.7281   1
  14  21 -17 264.977 13.2935   1
  14  21 -19-0.55517 6.14692   1
  21 -14  19 4.09392 5.28061   1
 -14 -21  19 2.08648 6.15931   2
  21 -14  21 15.7873 5.76964   1
  14  21 -21 8.70873 6.53622   1
 -14 -21  21 3.23046 6.52718   2
  13  21   0 810.590 20.9638   1
  13  21   2 29.4987 4.23167   1
  13  21  -2 35.8205 4.75916   1
  13  21   4 183.516 7.00614   1
  13  21  -4 151.951 7.92835   1
  13  21  -6 48.7203 5.63085   1
  21 -13   6 67.6393 6.31474   1
  21 -13   8 111.137 7.48354   1
  13  21  -8 112.912 7.57858   1
  13  21 -10 49.2498 6.17329   1
  21 -13  10 44.6223 5.62979   1
  21 -13  12 429.388 14.7759   1
  13  21 -12 408.630 15.4090   1
  21 -13  14 11.9411 4.70496   1
  13  21 -14 9.89473 5.40454   1
  13  21 -16 86.5913 8.26174   1
  21 -13  16 87.5660 7.25474   1
  21 -13  18 27.9352 5.84861   1
 -13 -21  18 25.1772 6.31975   2
  13  21 -18 14.3115 6.42491   1
  13  21 -20 27.7556 6.76305   1
  21 -13  20 26.6100 5.91836   1
 -13 -21  20 24.5532 6.72500   2
  21 -13  22 12.7499 5.80495   1
 -13 -21  22 23.3345 6.65291   2
  12  21  -1 68.8656 5.25835   1
  12  21   1 74.3615 5.20763   1
  12  21   3 29.3349 3.90939   1
  12  21  -3 21.6823 4.47946   1
  12  21  -5 32.8053 4.90641   1
  12  21  -7 51.0018 5.94515   1
  21 -12   7 62.6129 5.85345   1
  12  21  -9 163.453 8.92602   1
  21 -12   9 164.897 8.64796   1
  12  21 -11 526.231 17.4556   1
  21 -12  11 528.977 16.8057   1
  21 -12  13 23.7570 5.12519   1
  12  21 -13 18.7241 5.46869   1
  12  21 -15 46.2243 6.80098   1
  21 -12  15 57.3933 6.07208   1
 -12 -21  17 7.46364 5.85830   2
  21 -12  17 11.2261 5.11362   1
  12  21 -17 3.53097 5.46294   1
  21 -12  19 18.8018 5.30070   1
 -12 -21  19 28.5697 6.89722   2
  12  21 -19 19.6327 6.47394   1
 -12 -21  21 41.1593 7.34166   2
  21 -12  21 60.0659 6.67378   1
  12  21 -21 54.2113 7.89585   1
  11  21   0 1267.57 30.0529   1
  11  21  -2 115.125 6.54822   1
  11  21   2 117.722 5.92509   1
  11  21  -4 81.4120 6.06673   1
  11  21   4 86.1551 4.82221   1
  11  21  -6 145.827 7.88195   1
  21 -11   8 10.7325 4.41651   1
  11  21  -8 4.35124 4.44657   1
  21 -11  10 103.605 7.00593   1
  11  21 -10 107.349 7.27971   1
  11  21 -12 484.419 16.8491   1
  21 -11  12 530.893 16.1307   1
  11  21 -14-1.79763 4.82311   1
  21 -11  14-0.71205 4.30426   1
  11  21 -16 178.420 10.3743   1
  21 -11  16 201.058 9.42723   1
  21 -11  18 56.9639 6.32591   1
 -11 -21  18 67.1337 7.35062   2
  11  21 -18 67.6275 7.69899   1
  21 -11  20 6.87732 4.98870   1
 -11 -21  20-3.31655 5.54026   2
  11  21 -20 1.07668 6.27948   1
  11  21 -22 34.4823 7.42675   1
  10  21  -1 604.383 16.9363   1
  10  21   1 637.060 16.6646   1
  10  21  -3 842.579 21.7344   1
  10  21   3 809.913 20.2289   1
  10  21  -5 473.249 14.6738   1
  10  21   5 471.341 12.6997   1
  10  21  -7 232.714 9.83780   1
  21 -10   9 187.667 8.76928   1
  10  21  -9 191.616 9.21464   1
  10  21 -11 34.9586 5.43156   1
  21 -10  11 26.2594 5.05974   1
  21 -10  13 892.018 23.7319   1
  10  21 -13 868.655 24.9843   1
  10  21 -15 461.837 16.8856   1
  21 -10  15 488.845 15.4208   1
 -10 -21  17 151.871 9.38361   2
  21 -10  17 141.851 8.25320   1
  10  21 -17 145.619 9.48747   1
  10  21 -19 102.796 8.68312   1
 -10 -21  19 132.732 9.04456   2
  21 -10  19 117.698 7.78115   1
 -10 -21  21 58.0366 7.30172   2
  10  21 -21 49.2440 7.56346   1
  10  21 -23 7.34208 6.32318   1
   9  21   0 275.163 9.49389   1
   9  21  -2 49.2163 4.66864   1
   9  21   2 48.4277 4.31715   1
   9  21   4 76.9575 4.69698   1
   9  21  -4 81.9291 5.80067   1
   9  21  -6 675.686 18.8781   1
   9  21   6 652.009 16.2363   1
   9  21  -8 126.327 7.40345   1
   9  21 -10 146.382 8.21857   1
  21  -9  10 142.748 7.53223   1
  21  -9  12 248.406 10.0009   1
   9  21 -12 241.288 10.9987   1
   9  21 -14 27.4598 5.52845   1
  21  -9  14 21.6153 4.61867   1
  21  -9  16 60.0484 5.88025   1
   9  21 -16 54.4865 6.74399   1
  -9 -21  18 191.640 10.1748   2
  21  -9  18 196.508 9.19985   1
   9  21 -18 201.971 11.1101   1
  -9 -21  20 45.4594 6.64749   2
   9  21 -20 31.9475 6.94349   1
  21  -9  20 52.7935 5.78881   1
   9  21 -22 6.01509 6.18720   1
   8  21  -1 26.8062 3.87517   1
   8  21   1 23.9192 3.75755   1
   8  21   3 18.7817 3.55084   1
   8  21  -3 17.5133 4.05318   1
   8  21  -5 95.9550 6.26542   1
   8  21   5 93.2271 4.78886   1
   8  21  -7 45.7520 5.20732   1
   8  21  -9 247.989 10.3776   1
   8  21 -11 120.630 7.55613   1
  21  -8  11 114.331 6.94313   1
   8  21 -13 14.1064 4.99522   1
  21  -8  13 3.14116 4.25454   1
  21  -8  15 2.18360 4.13621   1
   8  21 -15 2.20746 4.95501   1
   8  21 -17 43.8636 6.66730   1
  21  -8  17 36.3750 5.19302   1
  -8 -21  17 36.2827 5.87730   2
   8  21 -19-3.98629 5.84094   1
  21  -8  19-0.31160 4.39243   1
  -8 -21  19-0.81954 5.19911   2
   8  21 -21 4.20892 5.79366   1
  -8 -21  21 4.70031 5.58973   2
   8  21 -23 1.10609 6.37060   1
   7  21   0 428.202 12.6541   1
   7  21   2 22.3273 3.60199   1
   7  21  -2 23.3652 3.94430   1
   7  21  -4-0.85877 3.75158   1
   7  21   4 2.24296 2.99037   1
   7  21  -6 41.9583 5.13566   1
   7  21   6 51.1845 3.72935   1
   7  21  -8 0.33867 3.86131   1
   7  21 -10 51.9132 5.68962   1
  21  -7  10 45.2670 5.05252   1
   7  21 -12 90.1160 6.86012   1
  21  -7  12 99.7312 6.34070   1
   7  21 -14 97.3197 7.41243   1
  21  -7  14 112.858 6.72067   1
   7  21 -16 22.0612 5.62559   1
  21  -7  16 25.9963 4.64563   1
  -7 -21  18 65.3133 6.70814   2
   7  21 -18 54.5383 7.06033   1
  21  -7  18 72.5590 5.89424   1
   7  21 -20 5.58626 6.08277   1
  -7 -21  20-3.19586 5.19419   2
   7  21 -22 26.6108 6.54491   1
   7  21 -24 18.8871 7.29020   1
   6  21  -1 514.975 14.5784   1
   6  21   1 510.015 14.2079   1
   6  21   3 64.8310 4.46504   1
   6  21  -3 66.4640 5.14739   1
   6  21   5 170.514 6.40932   1
   6  21  -5 150.894 7.59287   1
   6  21  -7 150.890 7.78027   1
   6  21  -9 79.0190 6.15556   1
  21  -6  11 404.634 12.8362   1
   6  21 -11 383.508 13.7725   1
  21  -6  13 201.479 8.46952   1
   6  21 -13 174.447 9.40124   1
  21  -6  15 54.2329 5.28617   1
   6  21 -15 43.2248 6.09314   1
  -6 -21  17 128.253 7.90631   2
  21  -6  17 134.463 7.17899   1
   6  21 -17 122.698 8.67709   1
   6  21 -19 3.40253 5.54253   1
  -6 -21  19 4.11514 4.95124   2
   6  21 -21 2.55932 5.71401   1
   6  21 -23 167.589 11.0102   1
   5  21   0 67.5028 4.82674   1
   5  21  -2 120.680 6.35513   1
   5  21   2 110.680 5.69115   1
   5  21   4 32.1760 3.64082   1
   5  21  -4 26.4778 4.24264   1
   5  21  -6 31.7061 4.31629   1
   5  21  -8 17.5331 4.29030   1
   5  21 -10 182.237 8.76224   1
  21  -5  12-1.10438 3.72329   1
   5  21 -12 3.46124 4.59560   1
  21  -5  14 145.228 7.29875   1
   5  21 -14 155.630 8.74816   1
   5  21 -16 3.95401 4.35786   1
  21  -5  16 5.86545 3.85385   1
   5  21 -18-6.99097 5.32853   1
  -5 -21  18-3.13871 4.63388   2
   5  21 -20 3.93076 5.16468   1
   5  21 -22 105.699 8.94396   1
   5  21 -24 12.5209 7.01200   1
   4  21  -1 271.031 9.39639   1
   4  21   1 258.922 8.95575   1
   4  21  -3 403.451 12.5163   1
   4  21   3 381.808 11.3137   1
 -21   4  -5 105.327 4.76009   2
   4  21  -5 101.962 6.24341   1
   4  21  -7 430.037 13.7208   1
   4  21  -9 3.06891 3.70259   1
   4  21 -11 8.06537 4.21541   1
   4  21 -13 305.594 12.3233   1
  21  -4  13 345.328 11.2033   1
  21  -4  15 318.377 10.5955   1
   4  21 -15 296.747 12.4922   1
   4  21 -17 59.9059 6.70073   1
  21  -4  17 70.2199 5.33042   1
  -4 -21  17 75.1556 6.27847   2
   4  21 -19 56.8634 7.22123   1
   4  21 -21 13.5113 5.84345   1
   4  21 -23 52.1026 7.60458   1
   4  21 -25 13.7738 6.36864   1
   3  21   0 221.339 8.23026   1
   3  21  -2 212.354 8.32312   1
   3  21   2 220.021 7.82585   1
 -21   3  -2 197.049 7.44403   2
   3  21  -4 219.852 8.78822   1
 -21   3  -6 1.31585 2.71508   2
   3  21  -6-1.82862 3.55493   1
   3  21  -8 25.6242 4.62063   1
   3  21 -10 14.7749 4.60193   1
   3  21 -12 112.999 7.55554   1
  21  -3  12 108.223 6.21166   1
   3  21 -14 193.554 9.56958   1
  21  -3  14 190.906 7.94735   1
  21  -3  16 168.660 7.34839   1
   3  21 -16 167.211 9.54425   1
   3  21 -18 318.173 13.3369   1
   3  21 -20 106.059 8.71025   1
   3  21 -22 81.7502 8.38260   1
   3  21 -24 32.1438 7.63051   1
 -21   2  -1 703.631 17.3842   2
 -21   2   1 668.902 17.6109   2
   2  21  -1 625.858 17.5556   1
   2  21   1 663.888 17.3811   1
   2  21  -3 243.610 9.18477   1
   2  21  -5 233.821 9.16218   1
   2  21  -7 466.763 14.5606   1
   2  21  -9 1301.89 32.2690   1
   2  21 -11 1273.46 32.1840   1
   2  21 -13 66.8157 6.07115   1
  21  -2  13 65.5236 5.03280   1
  21  -2  15 15.3381 3.65656   1
   2  21 -15 7.91812 4.44016   1
   2  21 -17 165.799 9.52486   1
   2  21 -19 85.9391 7.74127   1
   2  21 -21 78.3098 7.92131   1
   2  21 -23 55.4651 7.38649   1
   2  21 -25 161.506 11.1671   1
   1  21   0 628.880 17.1584   1
 -21   1   0 669.668 17.2409   2
   1  21  -2 68.0068 5.10201   1
 -21   1   2 67.7074 5.09326   2
 -21   1  -2 69.5905 4.70860   2
   1  21  -4 562.131 16.4063   1
 -21   1   4 612.608 16.8051   2
   1  21  -6 779.387 21.0051   1
   1  21  -8 243.087 9.86908   1
   1  21 -10 150.139 7.96241   1
   1  21 -12 291.210 11.5868   1
   1  21 -14-2.01721 4.53986   1
  21  -1  14 0.66265 3.20717   1
   1  21 -16 294.487 12.2563   1
   1  21 -18 190.496 10.3580   1
   1  21 -20-0.96186 5.84105   1
   1  21 -22 103.074 8.84696   1
   1  21 -24 87.7745 8.84039   1
 -21   0   1 11.5354 3.79967   2
   0  21  -1 7.47946 3.60962   1
   0 -21  -3 255.765 8.87744   1
   0  21  -3 242.544 9.37589   1
 -21   0   3 264.930 9.63739   2
   0 -21  -5 0.20556 3.18334   1
 -21   0   5 3.01326 3.78308   2
   0  21  -5 2.66433 3.68478   1
   0 -21  -7 49.5942 4.06604   1
   0  21  -7 37.8019 4.77942   1
   0 -21  -9 13.4801 3.10935   1
   0  21  -9 26.0870 4.54740   1
   0  21 -11 195.009 9.15630   1
  21   0  13 12.2663 3.35682   1
   0  21 -13 14.7528 4.79724   1
   0  21 -15 47.9600 5.73045   1
   0  21 -17 35.0747 5.75608   1
   0  21 -19 12.9749 5.43815   1
   0  21 -21 51.1030 7.40966   1
   0  21 -23 8.26330 5.65740   1
   0  21 -25 20.2801 6.71263   1
   1 -21   0 689.276 18.2777   1
   1 -21   2 1006.18 25.5892   1
 -21  -1   2 1070.18 25.8585   2
   1 -21  -2 1046.01 25.2753   1
 -21  -1   4 1317.07 31.2270   2
  -1  21  -4 1251.81 30.9470   1
   1 -21  -4 1286.57 30.0170   1
 -21  -1   6 193.604 8.71281   2
   1 -21  -6 181.229 7.16255   1
  -1  21  -6 191.858 8.44262   1
 -21  -1   8 383.370 13.2173   2
  -1  21  -8 376.315 12.8528   1
   1 -21  -8 375.306 10.9337   1
  -1  21 -10 93.3380 6.40682   1
  -1  21 -12 3.41084 3.86040   1
  -1  21 -14 5.65752 4.37628   1
  -1  21 -16 1.28925 4.51679   1
  -1  21 -18 1079.75 29.6985   1
  -1  21 -20 75.0079 7.78329   1
  -1  21 -22 42.4097 7.03787   1
  -1  21 -24 47.4512 7.33842   1
  -1  21 -26 18.3843 6.71105   1
   2 -21   1 16.4577 3.46590   1
   2 -21  -1 14.4050 3.65937   1
   2 -21   3 82.0575 5.50881   1
 -21  -2   3 75.6953 5.70870   2
   2 -21  -3 83.6900 5.21878   1
  -2  21  -5 161.614 7.76382   1
 -21  -2   5 162.831 7.86031   2
   2 -21  -5 163.069 6.81594   1
 -21  -2   7 21.7898 4.96380   2
  -2  21  -7 22.3471 4.43941   1
   2 -21  -7 31.2691 3.79293   1
   2 -21  -9 138.131 6.02511   1
  -2  21  -9 127.938 7.32278   1
 -21  -2   9 143.383 8.04781   2
  -2  21 -11 56.5817 5.59651   1
  -2  21 -13 3.91296 3.93389   1
  -2  21 -15 1.24504 4.55701   1
  -2  21 -17 156.409 9.37045   1
  -2  21 -19 3.24603 5.26003   1
  -2  21 -21 87.1834 8.24598   1
  -2  21 -23 34.0887 6.97136   1
  -2  21 -25 1.06052 5.96696   1
   3 -21   0 3.98990 3.14183   1
   3 -21  -2 285.472 9.71838   1
   3 -21   2 281.249 10.1313   1
 -21  -3   4 102.768 6.33921   2
   3 -21   4 97.8328 5.99982   1
   3 -21  -4 87.5462 5.35129   1
  -3  21  -6 665.335 18.6635   1
 -21  -3   6 680.140 19.0559   2
   3 -21   6 663.293 18.7388   1
   3 -21  -6 650.089 17.1418   1
  -3  21  -8-6.78967 4.01824   1
 -21  -3   8 2.15675 4.33571   2
   3 -21  -8 3.50006 3.33691   1
   3 -21 -10 42.6525 3.97782   1
 -21  -3  10 32.7948 5.42584   2
  -3  21 -10 46.0363 5.25507   1
  -3  21 -12 45.9143 5.60662   1
  -3  21 -14 10.1210 4.27275   1
  -3  21 -16 8.56656 4.75855   1
  -3  21 -18 677.336 21.3614   1
  -3  21 -20 86.6436 7.89394   1
  -3  21 -22 7.48776 5.98099   1
  -3  21 -24-4.15730 5.69066   1
  -3  21 -26 15.1218 6.77253   1
   4 -21   1 30.2194 3.85147   1
   4 -21  -1 21.5658 4.00437   1
   4 -21  -3 580.611 16.2124   1
   4 -21   3 613.269 17.0230   1
   4 -21  -5 35.8978 4.23404   1
   4 -21   5 41.5825 4.72544   1
   4 -21  -7 462.047 13.2101   1
   4 -21   7 467.741 14.6804   1
 -21  -4   7 450.166 14.9301   2
  -4  21  -9 125.753 7.27427   1
   4 -21  -9 139.661 6.16364   1
 -21  -4   9 112.737 7.50697   2
  -4  21 -11 602.469 18.1411   1
   4 -21 -11 603.414 15.6455   1
 -21  -4  11 567.522 18.3679   2
  -4  21 -13 428.466 14.7955   1
  -4  21 -15 418.668 14.9871   1
  -4  21 -17 16.8216 5.71989   1
  -4  21 -19 5.58991 5.29855   1
  -4  21 -21 1.46694 5.99282   1
  -4  21 -23 3.57907 5.63024   1
  -4  21 -25 5.31826 6.14259   1
   5 -21   0 24.8883 3.85970   1
   5 -21   2 264.410 9.68947   1
   5 -21  -2 246.443 9.28600   1
   5 -21  -4 201.307 8.15469   1
   5 -21   4 198.675 8.58427   1
   5 -21  -6 1387.04 31.9386   1
   5 -21   6 1330.89 33.2275   1
 -21  -5   8 5.58863 4.11551   2
   5 -21  -8 5.48619 3.41015   1
   5 -21   8 6.95488 3.95636   1
 -21  -5  10 1005.22 27.2996   2
   5 -21 -10 1018.32 24.4272   1
  -5  21 -12 253.864 10.6763   1
 -21  -5  12 221.171 10.6691   2
  -5  21 -14 300.773 12.1297   1
  -5  21 -16 1.31088 4.59253   1
  -5  21 -18 96.5635 8.14575   1
  -5  21 -20 114.203 8.89836   1
  -5  21 -22 369.183 15.3169   1
  -5  21 -24 9.89706 5.97307   1
   6 -21   1 150.408 7.17364   1
   6 -21  -1 158.384 7.35315   1
   6 -21   3 280.133 10.5560   1
   6 -21  -3 305.041 10.2761   1
   6 -21   5 265.499 10.3587   1
   6 -21  -5 267.164 9.58593   1
   6 -21   7 282.379 10.8309   1
   6 -21  -7 282.288 9.78028   1
   6 -21  -9 192.866 7.69044   1
 -21  -6   9 193.168 9.34333   2
   6 -21   9 182.963 8.76993   1
 -21  -6  11 26.5172 5.29462   2
   6 -21 -11 22.1475 3.83116   1
 -21  -6  13 108.616 7.86286   2
   7 -21   0 272.389 9.97978   1
   7 -21   2 8.70041 3.46403   1
   7 -21  -2 9.40291 3.65739   1
   7 -21  -4 77.1272 5.57388   1
   7 -21   4 95.1013 6.36688   1
   7 -21  -6 41.2687 4.52926   1
   7 -21   6 31.8540 4.72945   1
   7 -21  -8 38.7249 4.48166   1
   7 -21   8 40.8544 4.95199   1
   7 -21  10 3.76180 4.09760   1
 -21  -7  10 8.26689 4.60318   2
   7 -21 -10 6.61303 3.50689   1
   7 -21  12 53.0251 5.86357   1
   7 -21 -12 44.8602 4.49059   1
 -21  -7  12 59.6645 6.32424   2
 -21  -7  14 11.3843 5.28568   2
   8 -21  -1 16.5620 3.77501   1
   8 -21   1 11.9079 3.50018   1
   8 -21   3 165.381 8.13280   1
   8 -21  -3 179.288 7.87953   1
   8 -21  -5 173.717 7.91217   1
   8 -21   5 174.513 8.50865   1
   8 -21   7 56.7660 5.57338   1
   8 -21  -7 69.0117 5.30212   1
   8 -21   9 147.700 8.05486   1
 -21  -8   9 163.516 8.89066   2
   8 -21  -9 160.828 7.38081   1
 -21  -8  11-2.17803 4.49388   2
   8 -21  11 7.43774 3.84202   1
   8 -21 -11-0.25665 3.51852   1
   8 -21  13 6.97376 4.54467   1
 -21  -8  13 8.81089 4.78650   2
 -21  -8  15 29.6912 6.04017   2
   9 -21   0 117.502 6.71885   1
   9 -21   2 248.785 10.0241   1
   9 -21  -2 266.816 10.0231   1
   9 -21   4 8.91909 3.68481   1
   9 -21  -4 6.32822 3.81851   1
   9 -21   6 3.54815 3.53221   1
   9 -21  -6 7.58249 4.00643   1
   9 -21   8 25.5351 4.60340   1
   9 -21  -8 15.1197 4.08824   1
   9 -21  10 24.4538 4.94248   1
   9 -21 -10 17.9323 4.10308   1
 -21  -9  10 20.6738 5.43480   2
   9 -21  12 28.4479 5.08386   1
 -21  -9  12 18.7373 5.18143   2
   9 -21 -12 27.2412 4.37497   1
 -21  -9  14 34.5345 5.87821   2
   9 -21  14 19.9652 5.45026   1
 -21  -9  16 154.604 10.0113   2
  10 -21  -1 25.7561 4.25945   1
  10 -21   1 23.1144 4.12607   1
  10 -21  -3 10.1339 3.99827   1
  10 -21   3 10.6912 3.94794   1
  10 -21   5 54.9356 5.54373   1
  10 -21  -5 53.6442 5.13497   1
  10 -21   7 368.475 13.3280   1
  10 -21  -7 403.398 12.8337   1
  10 -21   9 59.7674 5.54081   1
  10 -21  -9 51.4293 5.19910   1
 -21 -10  11-6.78323 5.41655   2
  10 -21  11 8.06926 4.63576   1
  10 -21 -11 2.30686 3.82336   1
  10 -21  13 43.3426 5.90185   1
  10 -21 -13 33.9260 4.73469   1
 -21 -10  13 40.2757 6.23286   2
 -21 -10  15 30.5073 6.12711   2
  10 -21  15 35.5741 5.85067   1
  11 -21   0 742.539 20.5656   1
  11 -21   2 303.722 11.5177   1
  11 -21  -2 301.947 11.1081   1
  11 -21  -4 10.8545 3.81461   1
  11 -21   4 11.1953 4.12355   1
  11 -21   6 30.3889 5.04116   1
  11 -21  -6 30.7864 4.59310   1
  11 -21   8 35.9465 5.08707   1
  11 -21  -8 35.2548 4.77604   1
  11 -21  10 81.8456 6.73138   1
  11 -21 -10 83.4439 6.27318   1
  11 -21  12 231.702 10.6259   1
  11 -21 -12 246.288 9.84703   1
 -21 -11  12 235.553 11.3514   2
  11 -21  14 55.7639 6.66023   1
  11 -21 -14 54.3115 5.39834   1
 -21 -11  14 47.5781 6.81367   2
 -21 -11  16 73.5630 7.85170   2
  12 -21   1 89.2874 6.57545   1
  12 -21  -1 93.2571 6.56357   1
  12 -21   3 339.468 12.5620   1
  12 -21  -3 343.562 12.3525   1
  12 -21  -5 2.03122 3.98780   1
  12 -21   5 0.75506 4.15702   1
  12 -21   7 2.34809 4.13842   1
  12 -21  -7 2.67135 3.84677   1
  12 -21   9 443.679 15.3816   1
  12 -21  -9 481.328 14.9671   1
  12 -21  11 170.057 9.50842   1
  12 -21 -11 196.664 8.84698   1
 -21 -12  13 10.9255 5.88600   2
  12 -21  13 12.1655 5.26164   1
  12 -21 -13 20.0339 4.68585   1
 -21 -12  15 192.540 10.9979   2
  12 -21  15 173.311 10.0982   1
 -21 -12  17 21.5732 6.45105   2
  13 -21   0 114.364 7.20547   1
  13 -21  -2 503.443 15.9723   1
  13 -21   2 508.718 16.2561   1
  13 -21   4 129.338 7.74680   1
  13 -21  -4 156.440 8.09022   1
  13 -21  -6 248.929 10.2705   1
  13 -21   6 248.245 10.6618   1
  13 -21  -8 17.7920 4.92159   1
  13 -21   8 16.6628 4.74160   1
  13 -21 -10 93.2806 6.86064   1
  13 -21  10 81.9076 7.15423   1
  13 -21 -12 6.78770 4.59464   1
  13 -21  12 1.72547 5.38150   1
 -21 -13  14 22.8255 6.10419   2
  13 -21  14 29.7014 6.04716   1
 -21 -13  16 2.73089 5.39773   2
  13 -21  16 0.93097 5.60168   1
 -21 -13  18 2.88344 6.29693   2
  14 -21   1 598.044 18.2921   1
  14 -21  -1 588.823 18.0496   1
  14 -21   3 157.116 8.59619   1
  14 -21  -3 162.377 8.39993   1
  14 -21  -5 4.07944 4.26202   1
  14 -21   5 4.80603 4.33667   1
  14 -21  -7 221.162 9.82204   1
  14 -21   7 197.229 10.0245   1
  14 -21  -9 318.587 12.2858   1
  14 -21   9 338.405 13.0616   1
  14 -21  11 541.642 17.9064   1
  14 -21  13 272.990 12.1352   1
 -21 -14  13 275.026 12.8994   2
  14 -21  15 38.1208 6.65254   1
 -21 -14  15 37.3843 6.78685   2
 -21 -14  17 4.55435 5.96523   2
  14 -21  17-7.64597 6.01234   1
 -21 -14  19 88.9321 9.22348   2
  15 -21   0 249.968 10.7906   1
  15 -21  -2 2.74406 3.91475   1
  15 -21   2 5.63784 4.39773   1
  15 -21  -4 4.66864 4.12690   1
  15 -21   4 2.87633 4.08938   1
  15 -21   6 346.779 13.4495   1
  15 -21  -6 379.015 13.5468   1
  15 -21   8 1.71155 5.12520   1
  15 -21  -8-4.23816 4.92924   1
  15 -21  10 12.2935 4.89412   1
  15 -21  12 71.0625 7.42982   1
 -21 -15  14 42.5460 7.07002   2
  15 -21  14 43.1494 6.77114   1
  15 -21  16 6.69713 5.74345   1
 -21 -15  16-1.12659 6.43928   2
 -21 -15  18 170.083 11.2535   2
  15 -21  18 155.962 10.2580   1
  16 -21   1 242.407 10.9178   1
  16 -21  -1 235.299 10.6175   1
  16 -21   3 290.256 12.0177   1
  16 -21  -3 300.988 12.0606   1
  16 -21   5 4.28064 4.47234   1
  16 -21  -5 4.46333 4.53021   1
  16 -21   7 291.407 12.4313   1
  16 -21  -7 325.453 12.6205   1
  16 -21   9 8.00879 5.14076   1
  16 -21  11 6.33711 5.16249   1
  16 -21  13 396.754 15.6070   1
  16 -21  15 267.483 12.4257   1
 -21 -16  15 256.059 13.4374   2
 -21 -16  17 1.76128 6.24522   2
  16 -21  17 0.49355 6.02160   1
  16 -21  19 35.3816 7.00778   1
 -21 -16  19 40.4538 7.74909   2
  17 -21   0 132.655 8.16593   1
  17 -21  -2 71.3967 6.45473   1
  17 -21   2 85.9837 7.17791   1
  17 -21  -4-0.84625 4.35145   1
  17 -21   4-4.83782 4.85631   1
  17 -21  -6 77.2076 6.90892   1
  17 -21   6 76.0774 6.86118   1
  17 -21   8 18.4529 5.57773   1
  17 -21  10 8.77939 4.87445   1
  17 -21  12 234.179 11.4395   1
 -21 -17  14-0.56068 6.06988   2
  17 -21  14-1.92345 5.75967   1
 -21 -17  16 47.8129 7.68196   2
  17 -21  16 64.2970 7.41744   1
 -21 -17  18-1.21469 6.36375   2
  17 -21 -18 2.31021 6.42960   2
  17 -21  18-0.50668 5.85121   1
  17 -21 -20 64.5803 8.70251   2
  18 -21   1 16.0385 4.92912   1
  18 -21  -1 15.0453 4.70369   1
  18 -21  -3 166.003 9.24878   1
  18 -21   3 143.349 9.02631   1
  18 -21  -5 29.9319 5.33233   1
  18 -21   5 30.6053 5.82800   1
  18 -21   7 1.37916 5.13179   1
  18 -21   9 318.098 13.3093   1
  18 -21  11 19.6196 6.13488   1
  18 -21  13 25.8299 6.40847   1
 -21 -18  15 74.0429 8.60223   2
  18 -21  15 63.2562 7.55327   1
  18 -21 -15 79.1333 8.05062   2
  18 -21  17 11.1862 6.09669   1
  18 -21 -17 8.98310 6.50611   2
 -21 -18  17 23.6078 7.20468   2
  18 -21  19 0.51631 6.15512   1
  18 -21 -19-2.40470 6.88973   2
  19 -21   0 227.008 11.0458   1
  19 -21   2 15.8249 5.53259   1
  19 -21  -2 17.4199 5.29132   1
  19 -21   4 7.45919 5.05291   1
  19 -21  -4 16.4971 4.92407   1
  19 -21  -6 58.6607 6.39146   1
  19 -21   6 65.8217 7.03222   1
  19 -21  -8 82.7013 6.83642   2
  19 -21   8 78.8694 7.40699   1
  19 -21  10 1.45164 5.34282   1
  19 -21 -10 2.05476 5.17034   2
  19 -21  12 60.5927 7.57141   1
  19 -21 -12 63.6324 7.37992   2
  19 -21  14 36.7254 6.93804   1
  19 -21 -14 48.8611 7.19806   2
 -21 -19  16 15.7085 6.87268   2
  19 -21  16 7.14214 6.18407   1
  19 -21 -16 3.79342 6.27625   2
  19 -21  18 18.7074 6.60030   1
 -21 -19  18 25.0665 7.55942   2
  19 -21 -18 36.3140 7.58815   2
  20 -21  -1-1.42902 5.17266   1
  20 -21   1 14.8299 5.77114   1
  20 -21  -3 12.3494 5.20453   1
  20 -21   3 7.26127 5.15324   1
  20 -21   5 6.29446 5.22969   1
  20 -21  -5 10.8785 4.69374   1
  20 -21   7 179.219 10.3224   1
  20 -21  -9 172.811 9.29051   2
  20 -21   9 152.599 9.86497   1
  20 -21 -11 14.7647 5.76609   2
  20 -21  11 16.0248 6.29456   1
  20 -21 -13 8.13859 6.13761   2
  20 -21  13-1.00984 5.54441   1
  20 -21  15 4.11006 5.95018   1
 -21 -20  15 14.5255 7.09628   2
  20 -21 -15 7.31771 6.15907   2
 -21 -20  17 12.4854 7.21095   2
  20 -21  17 1.57500 6.11059   1
  20 -21 -17 11.3664 6.91986   2
  21 -21   0 11.8409 5.45277   1
  21 -21   2 291.593 12.8937   1
  21 -21  -2 275.874 12.7627   1
  21 -21  -4 1.96805 4.72691   1
  21 -21   4 6.50933 5.62003   1
  21 -21   6 84.0270 8.19158   1
  21 -21   8 7.56852 5.98850   1
  21 -21  10 231.083 11.8506   1
  21 -21 -12 60.3917 7.16800   2
  21 -21  12 78.1997 8.34481   1
  21 -21 -14 12.0589 6.16006   2
  21 -21  14 4.16578 6.48321   1
 -21 -21  16 22.5110 7.44706   2
  21 -21 -16 11.5108 6.48403   2
  21 -21  16 25.2946 6.86298   1
  22 -21   1 29.5505 6.50148   1
  22 -21  -1 26.4432 6.38095   1
  21  22  -1 26.4421 5.64542   1
  22 -21  -3 4.08241 5.19887   1
  22 -21   3 9.22849 5.56776   1
  22 -21   5 7.19711 5.77128   1
  22 -21   7 14.5414 6.07983   1
  22 -21   9-4.16888 6.03366   1
  22 -21  11 19.9104 6.46277   1
  21  22 -13 16.1775 6.96736   1
  22 -21 -13 20.7521 6.56583   2
  22 -21  13 15.3624 6.75857   1
  22 -21 -15 7.91391 6.38043   2
  22 -21 -17-2.28873 6.74003   2
  22 -20   0 190.742 10.9971   1
  20  22   0 214.380 9.43134   1
  22 -20  -2 14.9385 5.72596   1
  20  22  -2 7.19880 4.89519   1
  22 -20   2 13.4152 5.61065   1
  22 -20   4 73.3151 7.65834   1
  20  22  -4 72.6945 6.99806   1
  22 -20   6 47.4533 6.96314   1
  22 -20   8 42.8845 7.00742   1
  22 -20  10 12.1538 5.86803   1
  20  22 -12 33.3122 7.32885   1
  22 -20  12 45.8495 7.03927   1
  22 -20 -12 35.9329 6.71253   2
  20  22 -14 23.4540 7.09138   1
  22 -20  14 13.3853 5.86199   1
  22 -20 -14 9.50040 6.10775   2
  22 -20  16 2.08196 6.20565   1
  22 -20 -16 4.36321 6.75941   2
 -20 -22  16 8.03195 6.76570   2
  19  22   1 98.5173 6.61368   1
  22 -19   1 79.9821 7.58263   1
  22 -19  -1 87.6014 7.83769   1
  19  22  -1 84.9930 6.62844   1
[truncated: 558,589 more chars]
