# Supplementary material for: Engineering Highly Reduced Molybdenum Polyoxometalates via the Incorporation of d and f Block Metal Ions
Source: Angew Chem Int Ed Engl. 2022 Mar 23;61(21):e202201672. doi: 10.1002/anie.202201672 (PMC9401863; doi:10.1002/anie.202201672)
Supplement: Supplementary file 7 — Supporting Information [file ANIE-61-0-s003.cif]

 
data_edu862r_sq
 
_audit_creation_method            'SHELXL-2018/3'
_shelx_SHELXL_version_number      '2018/3'
_chemical_name_systematic         ?
_chemical_name_common             ?
_chemical_melting_point           ?
_chemical_formula_moiety          ?
_chemical_formula_sum
 'Cl H146 Mo64 Na9 Ni8 O264 Pr6' 
_chemical_formula_weight          12068.82

loop_
 _atom_type_symbol
 _atom_type_description
 _atom_type_scat_dispersion_real
 _atom_type_scat_dispersion_imag
 _atom_type_scat_source
 'Mo'  'Mo'  -1.6832   0.6857
 'International Tables Vol C Tables 4.2.6.8 and 6.1.1.4'
 'Pr'  'Pr'  -0.2180   2.8214
 'International Tables Vol C Tables 4.2.6.8 and 6.1.1.4'
 'Ni'  'Ni'   0.3393   1.1124
 'International Tables Vol C Tables 4.2.6.8 and 6.1.1.4'
 'Na'  'Na'   0.0362   0.0249
 'International Tables Vol C Tables 4.2.6.8 and 6.1.1.4'
 'O'  'O'   0.0106   0.0060
 'International Tables Vol C Tables 4.2.6.8 and 6.1.1.4'
 'Cl'  'Cl'   0.1484   0.1585
 'International Tables Vol C Tables 4.2.6.8 and 6.1.1.4'
 'H'  'H'   0.0000   0.0000
 'International Tables Vol C Tables 4.2.6.8 and 6.1.1.4'
 
_space_group_crystal_system       tetragonal
_space_group_IT_number            87
_space_group_name_H-M_alt         'I 4/m'
_space_group_name_Hall            '-I 4'
 
_shelx_space_group_comment
;
The symmetry employed for this shelxl refinement is uniquely defined
by the following loop, which should always be used as a source of
symmetry information in preference to the above space-group names.
They are only intended as comments.
;
 
loop_
 _space_group_symop_operation_xyz
 'x, y, z'
 '-x, -y, z'
 '-y, x, z'
 'y, -x, z'
 'x+1/2, y+1/2, z+1/2'
 '-x+1/2, -y+1/2, z+1/2'
 '-y+1/2, x+1/2, z+1/2'
 'y+1/2, -x+1/2, z+1/2'
 '-x, -y, -z'
 'x, y, -z'
 'y, -x, -z'
 '-y, x, -z'
 '-x+1/2, -y+1/2, -z+1/2'
 'x+1/2, y+1/2, -z+1/2'
 'y+1/2, -x+1/2, -z+1/2'
 '-y+1/2, x+1/2, -z+1/2'
 
_cell_length_a                    25.5441(2)
_cell_length_b                    25.5441(2)
_cell_length_c                    18.8128(2)
_cell_angle_alpha                 90
_cell_angle_beta                  90
_cell_angle_gamma                 90
_cell_volume                      12275.4(2)
_cell_formula_units_Z             2
_cell_measurement_temperature     150(2)
_cell_measurement_reflns_used     54292
_cell_measurement_theta_min       2.43
_cell_measurement_theta_max       26.35
 
_exptl_crystal_description        block
_exptl_crystal_colour             red
_exptl_crystal_density_meas       .
_exptl_crystal_density_method     none
_exptl_crystal_density_diffrn     3.265          
_exptl_crystal_F_000              11280
_exptl_transmission_factor_min    ?
_exptl_transmission_factor_max    ?
_exptl_crystal_size_max           0.100
_exptl_crystal_size_mid           0.020
_exptl_crystal_size_min           0.010
_exptl_absorpt_coefficient_mu     5.057
_shelx_estimated_absorpt_T_min    0.632
_shelx_estimated_absorpt_T_max    0.951
_exptl_absorpt_correction_type    gaussian
_exptl_absorpt_correction_T_min   0.745
_exptl_absorpt_correction_T_max   1.000
_exptl_absorpt_process_details    
;
CrysAlisPro 1.171.41.93a (Rigaku Oxford Diffraction, 2020)
Numerical absorption correction based on gaussian integration over
a multifaceted crystal model
Empirical absorption correction using spherical harmonics,
implemented in SCALE3 ABSPACK scaling algorithm.
;
_exptl_absorpt_special_details    ?
_diffrn_ambient_temperature       150(2)
_diffrn_radiation_wavelength      0.71073
_diffrn_radiation_type            MoK\a
_diffrn_source                  'micro-focus sealed X-ray tube'
_diffrn_measurement_device_type 'XtaLAB Synergy R, HyPix-Arc 150'
_diffrn_measurement_method        '\w scans'
_diffrn_detector_area_resol_mean  ?
_diffrn_reflns_number             94134
_diffrn_reflns_av_unetI/netI      0.0107
_diffrn_reflns_av_R_equivalents   0.0257
_diffrn_reflns_limit_h_min        -31
_diffrn_reflns_limit_h_max        31
_diffrn_reflns_limit_k_min        -31
_diffrn_reflns_limit_k_max        31
_diffrn_reflns_limit_l_min        -22
_diffrn_reflns_limit_l_max        23
_diffrn_reflns_theta_min          2.441
_diffrn_reflns_theta_max          25.992
_diffrn_reflns_theta_full         25.242
_diffrn_measured_fraction_theta_max   0.998
_diffrn_measured_fraction_theta_full  0.998
_diffrn_reflns_Laue_measured_fraction_max    0.998
_diffrn_reflns_Laue_measured_fraction_full   0.998
_diffrn_reflns_point_group_measured_fraction_max   0.998
_diffrn_reflns_point_group_measured_fraction_full  0.998
_reflns_number_total              6221
_reflns_number_gt                 5795
_reflns_threshold_expression      'I > 2\s(I)'
_reflns_Friedel_coverage          0.000
_reflns_Friedel_fraction_max      .
_reflns_Friedel_fraction_full     .
 
_reflns_special_details
;
 Reflections were merged by SHELXL according to the crystal
 class for the calculation of statistics and refinement.
 
 Structure factors included contributions from the .fab file.
 
 _reflns_Friedel_fraction is defined as the number of unique
 Friedel pairs measured divided by the number that would be
 possible theoretically, ignoring centric projections and
 systematic absences.
;
 
_computing_data_collection      'CrysAlisPro 1.171.41.56a (Rigaku OD, 2020)'
_computing_cell_refinement      'CrysAlisPro 1.171.41.56a (Rigaku OD, 2020)'
_computing_data_reduction       'CrysAlisPro 1.171.41.56a (Rigaku OD, 2020)'
_computing_structure_solution   'SHELXT-2018/3 (Sheldrick, 2018)'
_computing_structure_refinement 'SHELXL-2018/3 (Sheldrick, 2018)'
_computing_molecular_graphics     Diamond3
_computing_publication_material   WinGX
_refine_special_details           ?
_refine_ls_structure_factor_coef  Fsqd
_refine_ls_matrix_type            full
_refine_ls_weighting_scheme       calc
_refine_ls_weighting_details
'w=1/[\s^2^(Fo^2^)+(0.0406P)^2^+169.4242P] where P=(Fo^2^+2Fc^2^)/3'
_atom_sites_solution_primary      ?
_atom_sites_solution_secondary    ?
_atom_sites_solution_hydrogens    .
_refine_ls_hydrogen_treatment     undef
_refine_ls_extinction_method      none
_refine_ls_extinction_coef        .
_refine_ls_number_reflns          6221
_refine_ls_number_parameters      421
_refine_ls_number_restraints      2
_refine_ls_R_factor_all           0.0301
_refine_ls_R_factor_gt            0.0276
_refine_ls_wR_factor_ref          0.0784
_refine_ls_wR_factor_gt           0.0772
_refine_ls_goodness_of_fit_ref    1.049
_refine_ls_restrained_S_all       1.056
_refine_ls_shift/su_max           0.001
_refine_ls_shift/su_mean          0.000
 
loop_
 _atom_site_label
 _atom_site_type_symbol
 _atom_site_fract_x
 _atom_site_fract_y
 _atom_site_fract_z
 _atom_site_U_iso_or_equiv
 _atom_site_adp_type
 _atom_site_occupancy
 _atom_site_site_symmetry_order  
 _atom_site_calc_flag
 _atom_site_refinement_flags_posn
 _atom_site_refinement_flags_adp
 _atom_site_refinement_flags_occupancy
 _atom_site_disorder_assembly
 _atom_site_disorder_group
Mo1 Mo 0.16535(2) 0.23593(2) 0.39637(2) 0.02167(11) Uani 1 1 d . . . . .
Mo2 Mo 0.19332(2) 0.16908(2) 0.30043(2) 0.02095(11) Uani 1 1 d . . . . .
Mo3 Mo 0.10325(2) 0.12816(2) 0.16777(2) 0.02054(10) Uani 1 1 d . . . . .
Mo4 Mo 0.00893(2) 0.16470(2) 0.16799(2) 0.02057(10) Uani 1 1 d . . . . .
Mo5 Mo -0.03129(2) 0.25575(2) 0.30020(2) 0.02140(11) Uani 1 1 d . . . . .
Mo6 Mo 0.03483(2) 0.28569(2) 0.39634(2) 0.02271(11) Uani 1 1 d . . . . .
Mo7 Mo 0.12844(2) 0.05723(2) 0.31175(2) 0.02381(11) Uani 1 1 d . . . . .
Mo8 Mo 0.07209(2) 0.18795(3) 0.500000 0.02445(15) Uani 1 2 d S T P . .
Mo9 Mo 0.12414(5) 0.32897(5) 0.500000 0.0258(3) Uani 0.5 2 d S T P A 1
Mo10 Mo -0.10086(6) 0.22625(6) 0.16489(8) 0.0138(3) Uani 0.25 1 d D . P B 1
Pr1 Pr 0.19423(2) 0.08658(2) 0.500000 0.01924(10) Uani 1 2 d S T P . .
Pr2 Pr 0.000000 0.000000 0.21797(3) 0.01794(12) Uani 1 4 d S T P . .
Ni1 Ni 0.10279(3) 0.26771(3) 0.22274(4) 0.02145(16) Uani 0.92 1 d . . P C 1
Ni1' Ni 0.0941(4) 0.2884(4) 0.2066(5) 0.024(2) Uiso 0.08 1 d . . P C 2
Cl1 Cl 0.000000 0.000000 0.500000 0.0237(14) Uiso 0.5 8 d S . P D 1
O1 O 0.1453(2) 0.2331(3) 0.500000 0.0369(14) Uani 1 2 d S T P A .
O2 O 0.22099(15) 0.27078(15) 0.4038(2) 0.0331(9) Uani 1 1 d . . . . .
O3 O 0.15068(14) 0.23247(14) 0.29462(19) 0.0238(8) Uani 1 1 d . . . . .
O4 O 0.18718(14) 0.16252(14) 0.40397(19) 0.0230(7) Uani 1 1 d . . . . .
O5 O 0.25569(15) 0.18819(16) 0.2856(2) 0.0314(9) Uani 1 1 d . . . . .
O6 O 0.11298(14) 0.13005(14) 0.29018(19) 0.0233(7) Uani 1 1 d . . . . .
O7 O 0.11484(15) 0.12521(16) 0.0799(2) 0.0311(9) Uani 1 1 d . . . . .
O8 O 0.03567(13) 0.09339(14) 0.18085(19) 0.0214(7) Uani 1 1 d . . . . .
O9 O 0.07611(14) 0.19843(14) 0.1856(2) 0.0228(7) Uani 1 1 d . . . . .
O10 O -0.00154(16) 0.17063(15) 0.0802(2) 0.0303(9) Uani 1 1 d . . . . .
O11 O -0.06088(15) 0.13666(16) 0.1978(2) 0.0313(9) Uani 1 1 d . . . . .
O12 O -0.02483(14) 0.23892(14) 0.1904(2) 0.0249(8) Uani 1 1 d . . . . .
O13 O -0.09140(15) 0.20510(16) 0.2975(2) 0.0325(9) Uani 1 1 d . . . . .
O14 O -0.06417(17) 0.31236(16) 0.2869(2) 0.0329(9) Uani 1 1 d . . . . .
O15 O 0.04317(15) 0.27412(14) 0.29417(19) 0.0242(8) Uani 1 1 d . . . . .
O16 O -0.03075(14) 0.24630(14) 0.40363(19) 0.0222(7) Uani 1 1 d . . . . .
O17 O 0.01709(16) 0.34912(15) 0.4037(2) 0.0349(9) Uani 1 1 d . . . . .
O18 O 0.07985(14) 0.20852(15) 0.40173(19) 0.0249(8) Uani 1 1 d . . . . .
O19 O 0.0477(2) 0.2700(3) 0.500000 0.0353(14) Uani 1 2 d S T P A .
O20 O 0.0073(2) 0.1679(2) 0.500000 0.0263(11) Uani 1 2 d S T P A .
O21 O 0.1068(2) 0.1296(2) 0.500000 0.0272(12) Uani 1 2 d S T P A .
O22 O 0.11634(14) 0.30378(14) 0.3986(2) 0.0254(8) Uani 1 1 d . . . . .
O23 O 0.12834(17) 0.34047(16) 0.2603(2) 0.0386(10) Uani 1 1 d . . . C 1
O24 O 0.06674(14) 0.02976(14) 0.3030(2) 0.0259(8) Uani 1 1 d . . . . .
O25 O 0.13630(15) 0.06066(14) 0.4029(2) 0.0265(8) Uani 1 1 d . . . . .
O26 O 0.17227(14) -0.00305(14) 0.2900(2) 0.0237(8) Uani 1 1 d . . . . .
O27 O -0.16070(14) 0.17768(14) 0.19001(19) 0.0237(8) Uani 1 1 d . . . . .
O28 O 0.05759(19) 0.30416(19) 0.1441(3) 0.0463(11) Uani 1 1 d . . . C 1
O29 O 0.16390(16) 0.26213(17) 0.1491(2) 0.0346(9) Uani 1 1 d . . . . .
O30 O 0.2825(2) 0.1272(3) 0.500000 0.0393(14) Uani 1 2 d S T P A .
O31 O 0.000000 0.000000 0.0898(4) 0.0344(18) Uani 1 4 d S T P . .
O32' O -0.1106(4) 0.2466(4) 0.1073(6) 0.056(3) Uiso 0.5 1 d . . P E 2
O32 O -0.1006(5) 0.2223(5) 0.0773(6) 0.014(3) Uiso 0.25 1 d D . P B 1
O33 O 0.1862(5) 0.3502(5) 0.500000 0.032(2) Uiso 0.5 2 d S . P A 1
O34 O 0.1537(5) 0.3801(5) 0.500000 0.045(3) Uiso 0.5 2 d S . P F 2
O35 O 0.0892(5) 0.3860(5) 0.500000 0.038(3) Uiso 0.5 2 d S . P A 1
O36 O -0.1270(5) 0.2865(5) 0.1713(7) 0.033(3) Uiso 0.3 1 d D . P B 1
O37 O 0.1836(5) 0.0819(5) 0.000000 0.034(3) Uiso 0.5 2 d S . P . .
O38 O 0.0757(7) 0.2484(7) 0.000000 0.062(4) Uiso 0.5 2 d S . P . .
O39 O -0.0680(6) 0.1497(6) 0.000000 0.049(3) Uiso 0.5 2 d S . P . .
O40 O 0.1741(7) 0.4824(7) 0.500000 0.047(4) Uiso 0.4 2 d S . P . .
O41 O -0.0320(8) 0.0765(8) 0.000000 0.060(5) Uiso 0.4 2 d S . P G 1
O41' O 0.0268(10) 0.0771(10) 0.000000 0.077(6) Uiso 0.4 2 d S . P H 2
O42 O 0.3094(5) 0.2303(5) 0.500000 0.036(3) Uiso 0.5 2 d S . P I 2
O43 O 0.000000 0.000000 0.5891(7) 0.017(3) Uiso 0.5 4 d S . P J 2
O44 O -0.0582(10) -0.0269(10) 0.500000 0.038(6) Uiso 0.24 2 d S . P K 3
O45 O 0.0633(15) -0.0236(15) 0.500000 0.054(9) Uiso 0.2 2 d S . P L 4
O46 O -0.0218(16) -0.0572(16) 0.555(2) 0.032(9) Uiso 0.1 1 d . . P M 5
 
loop_
 _atom_site_aniso_label
 _atom_site_aniso_U_11
 _atom_site_aniso_U_22
 _atom_site_aniso_U_33
 _atom_site_aniso_U_23
 _atom_site_aniso_U_13
 _atom_site_aniso_U_12
Mo1 0.0216(2) 0.0210(2) 0.0224(2) -0.00185(17) 0.00128(17) -0.00371(17)
Mo2 0.0204(2) 0.0220(2) 0.0204(2) -0.00017(17) 0.00153(16) -0.00358(16)
Mo3 0.0210(2) 0.0229(2) 0.0176(2) 0.00129(16) 0.00102(16) -0.00040(17)
Mo4 0.0217(2) 0.0221(2) 0.0179(2) 0.00177(16) 0.00008(16) 0.00053(17)
Mo5 0.0234(2) 0.0186(2) 0.0222(2) 0.00170(17) -0.00159(17) 0.00142(16)
Mo6 0.0241(2) 0.0190(2) 0.0251(2) 0.00083(17) -0.00051(18) -0.00083(17)
Mo7 0.0227(2) 0.0265(2) 0.0222(2) -0.00156(18) -0.00457(17) -0.00257(18)
Mo8 0.0182(3) 0.0305(3) 0.0246(3) 0.000 0.000 0.0030(2)
Mo9 0.0297(7) 0.0221(6) 0.0255(7) 0.000 0.000 -0.0049(5)
Mo10 0.0154(7) 0.0136(7) 0.0124(7) 0.0035(6) -0.0025(6) 0.0020(6)
Pr1 0.01892(19) 0.01966(19) 0.01915(19) 0.000 0.000 -0.00059(14)
Pr2 0.01850(16) 0.01850(16) 0.0168(3) 0.000 0.000 0.000
Ni1 0.0231(4) 0.0189(4) 0.0223(4) 0.0049(3) 0.0003(3) -0.0016(3)
O1 0.027(3) 0.066(4) 0.017(3) 0.000 0.000 0.012(3)
O2 0.029(2) 0.027(2) 0.043(2) -0.0049(18) 0.0003(18) -0.0067(16)
O3 0.0249(19) 0.0227(18) 0.0237(18) 0.0006(15) 0.0012(15) -0.0037(14)
O4 0.0222(18) 0.0254(19) 0.0214(18) 0.0006(14) 0.0015(14) -0.0018(14)
O5 0.027(2) 0.038(2) 0.029(2) 0.0014(17) 0.0027(16) -0.0076(17)
O6 0.0263(19) 0.0198(18) 0.0237(18) 0.0007(14) -0.0051(15) 0.0000(14)
O7 0.030(2) 0.042(2) 0.0212(19) -0.0002(17) 0.0031(16) -0.0039(17)
O8 0.0213(18) 0.0215(18) 0.0214(17) -0.0004(14) 0.0006(14) 0.0003(14)
O9 0.0230(18) 0.0228(18) 0.0227(18) 0.0023(15) -0.0004(15) -0.0017(14)
O10 0.038(2) 0.033(2) 0.0203(19) 0.0020(16) -0.0021(16) 0.0051(17)
O11 0.0230(19) 0.034(2) 0.037(2) -0.0139(18) 0.0080(16) -0.0075(16)
O12 0.0273(19) 0.0218(18) 0.0255(19) 0.0008(15) 0.0016(15) -0.0002(15)
O13 0.023(2) 0.033(2) 0.042(2) -0.0156(18) 0.0058(17) -0.0058(16)
O14 0.040(2) 0.029(2) 0.030(2) 0.0024(17) -0.0014(18) 0.0105(17)
O15 0.0273(19) 0.0214(18) 0.0240(19) 0.0026(15) -0.0019(15) -0.0033(15)
O16 0.0224(18) 0.0222(18) 0.0219(18) -0.0002(14) -0.0014(14) 0.0005(14)
O17 0.038(2) 0.0206(19) 0.047(2) -0.0015(18) 0.0021(19) -0.0019(16)
O18 0.0232(18) 0.031(2) 0.0200(18) 0.0050(15) 0.0002(14) 0.0017(15)
O19 0.025(3) 0.062(4) 0.020(3) 0.000 0.000 0.012(3)
O20 0.022(3) 0.039(3) 0.018(3) 0.000 0.000 0.000(2)
O21 0.026(3) 0.037(3) 0.019(3) 0.000 0.000 0.009(2)
O22 0.0252(19) 0.0268(19) 0.0241(19) 0.0039(15) 0.0000(15) -0.0013(15)
O23 0.042(2) 0.030(2) 0.043(3) 0.0061(19) 0.002(2) -0.0077(18)
O24 0.0260(19) 0.0209(18) 0.031(2) -0.0035(15) -0.0064(16) 0.0026(15)
O25 0.029(2) 0.0220(19) 0.028(2) -0.0008(15) -0.0048(16) 0.0030(15)
O26 0.0201(18) 0.0246(19) 0.0264(19) -0.0054(15) -0.0027(14) 0.0049(14)
O27 0.0240(18) 0.0253(19) 0.0217(18) 0.0007(15) -0.0013(15) 0.0028(15)
O28 0.047(3) 0.047(3) 0.045(3) 0.011(2) -0.007(2) -0.001(2)
O29 0.034(2) 0.040(2) 0.030(2) 0.0039(18) 0.0062(18) -0.0066(18)
O30 0.026(3) 0.047(4) 0.045(4) 0.000 0.000 0.002(3)
O31 0.042(3) 0.042(3) 0.020(4) 0.000 0.000 0.000
 
_geom_special_details
;
 All esds (except the esd in the dihedral angle between two l.s. planes)
 are estimated using the full covariance matrix.  The cell esds are taken
 into account individually in the estimation of esds in distances, angles
 and torsion angles; correlations between esds in cell parameters are only
 used when they are defined by crystal symmetry.  An approximate (isotropic)
 treatment of cell esds is used for estimating esds involving l.s. planes.
;
 
loop_
 _geom_bond_atom_site_label_1
 _geom_bond_atom_site_label_2
 _geom_bond_distance
 _geom_bond_site_symmetry_2
 _geom_bond_publ_flag
Mo1 O2 1.683(4) . ?
Mo1 O3 1.952(4) . ?
Mo1 O4 1.961(4) . ?
Mo1 O1 2.0168(16) . ?
Mo1 O22 2.139(4) . ?
Mo1 O18 2.296(4) . ?
Mo1 Mo2 2.5852(6) . ?
Mo2 O5 1.689(4) . ?
Mo2 O3 1.954(4) . ?
Mo2 O4 1.961(4) . ?
Mo2 O13 2.008(4) 4 ?
Mo2 O27 2.126(4) 4 ?
Mo2 O6 2.290(4) . ?
Mo2 Mo10 3.2010(16) 4 ?
Mo3 O7 1.681(4) . ?
Mo3 O9 1.953(4) . ?
Mo3 O8 1.957(3) . ?
Mo3 O11 2.001(4) 4 ?
Mo3 O27 2.117(4) 4 ?
Mo3 O6 2.317(4) . ?
Mo3 Mo4 2.5838(6) . ?
Mo3 Mo10 3.2190(16) 4 ?
Mo4 O10 1.681(4) . ?
Mo4 O9 1.949(4) . ?
Mo4 O8 1.960(3) . ?
Mo4 O11 2.002(4) . ?
Mo4 O12 2.125(4) . ?
Mo4 O26 2.309(4) 3 ?
Mo4 Mo10 3.2157(16) . ?
Mo5 O14 1.691(4) . ?
Mo5 O16 1.961(4) . ?
Mo5 O15 1.962(4) . ?
Mo5 O13 2.009(4) . ?
Mo5 O12 2.117(4) . ?
Mo5 O26 2.314(4) 3 ?
Mo5 Mo6 2.5901(6) . ?
Mo5 Mo10 3.1947(16) . ?
Mo6 O17 1.688(4) . ?
Mo6 O15 1.956(4) . ?
Mo6 O16 1.959(4) . ?
Mo6 O19 2.0178(16) . ?
Mo6 O22 2.133(4) . ?
Mo6 O18 2.284(4) . ?
Mo6 Mo9 3.1984(12) . ?
Mo7 O25 1.729(4) . ?
Mo7 O24 1.733(4) . ?
Mo7 O6 1.944(4) . ?
Mo7 O26 1.947(4) . ?
Mo7 O11 2.155(4) 4 ?
Mo7 O13 2.161(4) 4 ?
Mo8 O20 1.732(5) . ?
Mo8 O21 1.733(5) . ?
Mo8 O18 1.932(4) . ?
Mo8 O18 1.932(4) 10_556 ?
Mo8 O19 2.186(7) . ?
Mo8 O1 2.198(7) . ?
Mo9 O33 1.675(12) . ?
Mo9 O35 1.709(13) . ?
Mo9 O22 2.023(4) 10_556 ?
Mo9 O22 2.023(4) . ?
Mo9 O19 2.467(7) . ?
Mo9 O1 2.509(7) . ?
Mo10 O32 1.652(11) . ?
Mo10 O36 1.681(11) . ?
Mo10 O27 2.025(4) . ?
Mo10 O12 2.027(4) . ?
Pr1 O25 2.442(4) 10_556 ?
Pr1 O25 2.442(4) . ?
Pr1 O30 2.481(6) . ?
Pr1 O21 2.490(5) . ?
Pr1 O20 2.491(5) 11_556 ?
Pr1 O4 2.657(4) 10_556 ?
Pr1 O4 2.657(4) . ?
Pr1 O16 2.663(4) 4 ?
Pr1 O16 2.663(4) 11_556 ?
Pr2 O31 2.411(8) . ?
Pr2 O24 2.458(4) . ?
Pr2 O24 2.458(4) 3 ?
Pr2 O24 2.458(4) 2 ?
Pr2 O24 2.458(4) 4 ?
Pr2 O8 2.647(3) . ?
Pr2 O8 2.647(3) 2 ?
Pr2 O8 2.647(3) 3 ?
Pr2 O8 2.647(3) 4 ?
Ni1 O9 2.021(4) . ?
Ni1 O3 2.034(4) . ?
Ni1 O15 2.038(4) . ?
Ni1 O29 2.092(4) . ?
Ni1 O23 2.093(4) . ?
Ni1 O28 2.095(5) . ?
Ni1' O15 2.131(11) . ?
Ni1' O29 2.191(11) . ?
Ni1' O9 2.377(11) . ?
 
loop_
 _geom_angle_atom_site_label_1
 _geom_angle_atom_site_label_2
 _geom_angle_atom_site_label_3
 _geom_angle
 _geom_angle_site_symmetry_1
 _geom_angle_site_symmetry_3
 _geom_angle_publ_flag
O2 Mo1 O3 105.53(18) . . ?
O2 Mo1 O4 105.04(17) . . ?
O3 Mo1 O4 94.75(15) . . ?
O2 Mo1 O1 98.8(2) . . ?
O3 Mo1 O1 153.8(2) . . ?
O4 Mo1 O1 88.1(2) . . ?
O2 Mo1 O22 93.67(17) . . ?
O3 Mo1 O22 86.77(15) . . ?
O4 Mo1 O22 160.02(14) . . ?
O1 Mo1 O22 82.1(2) . . ?
O2 Mo1 O18 163.96(17) . . ?
O3 Mo1 O18 81.19(14) . . ?
O4 Mo1 O18 88.61(14) . . ?
O1 Mo1 O18 72.86(19) . . ?
O22 Mo1 O18 71.90(14) . . ?
O2 Mo1 Mo2 100.03(14) . . ?
O3 Mo1 Mo2 48.60(11) . . ?
O4 Mo1 Mo2 48.77(11) . . ?
O1 Mo1 Mo2 136.14(19) . . ?
O22 Mo1 Mo2 135.31(10) . . ?
O18 Mo1 Mo2 95.29(10) . . ?
O5 Mo2 O3 106.08(18) . . ?
O5 Mo2 O4 105.30(17) . . ?
O3 Mo2 O4 94.69(15) . . ?
O5 Mo2 O13 98.03(19) . 4 ?
O3 Mo2 O13 154.25(16) . 4 ?
O4 Mo2 O13 87.41(17) . 4 ?
O5 Mo2 O27 92.60(17) . 4 ?
O3 Mo2 O27 85.65(15) . 4 ?
O4 Mo2 O27 161.19(14) . 4 ?
O13 Mo2 O27 84.36(16) 4 4 ?
O5 Mo2 O6 163.16(17) . . ?
O3 Mo2 O6 81.75(14) . . ?
O4 Mo2 O6 88.55(14) . . ?
O13 Mo2 O6 72.63(15) 4 . ?
O27 Mo2 O6 72.86(13) 4 . ?
O5 Mo2 Mo1 100.66(14) . . ?
O3 Mo2 Mo1 48.53(11) . . ?
O4 Mo2 Mo1 48.78(11) . . ?
O13 Mo2 Mo1 135.51(13) 4 . ?
O27 Mo2 Mo1 134.16(10) 4 . ?
O6 Mo2 Mo1 95.66(9) . . ?
O5 Mo2 Mo10 77.18(14) . 4 ?
O3 Mo2 Mo10 123.57(11) . 4 ?
O4 Mo2 Mo10 139.96(11) . 4 ?
O13 Mo2 Mo10 53.18(13) 4 4 ?
O27 Mo2 Mo10 38.40(10) 4 4 ?
O6 Mo2 Mo10 86.07(10) . 4 ?
Mo1 Mo2 Mo10 171.23(3) . 4 ?
O7 Mo3 O9 105.84(18) . . ?
O7 Mo3 O8 105.00(17) . . ?
O9 Mo3 O8 94.72(15) . . ?
O7 Mo3 O11 99.46(19) . 4 ?
O9 Mo3 O11 153.16(16) . 4 ?
O8 Mo3 O11 87.18(16) . 4 ?
O7 Mo3 O27 93.08(17) . 4 ?
O9 Mo3 O27 85.64(14) . 4 ?
O8 Mo3 O27 161.02(15) . 4 ?
O11 Mo3 O27 84.16(15) 4 4 ?
O7 Mo3 O6 163.63(16) . . ?
O9 Mo3 O6 81.26(14) . . ?
O8 Mo3 O6 88.80(14) . . ?
O11 Mo3 O6 72.00(15) 4 . ?
O27 Mo3 O6 72.48(13) 4 . ?
O7 Mo3 Mo4 100.49(14) . . ?
O9 Mo3 Mo4 48.46(10) . . ?
O8 Mo3 Mo4 48.79(10) . . ?
O11 Mo3 Mo4 135.05(13) 4 . ?
O27 Mo3 Mo4 134.06(10) 4 . ?
O6 Mo3 Mo4 95.22(9) . . ?
O7 Mo3 Mo10 78.56(14) . 4 ?
O9 Mo3 Mo10 123.26(11) . 4 ?
O8 Mo3 Mo10 139.90(11) . 4 ?
O11 Mo3 Mo10 53.29(13) 4 4 ?
O27 Mo3 Mo10 37.97(10) 4 4 ?
O6 Mo3 Mo10 85.21(10) . 4 ?
Mo4 Mo3 Mo10 171.29(3) . 4 ?
O10 Mo4 O9 105.53(18) . . ?
O10 Mo4 O8 105.10(17) . . ?
O9 Mo4 O8 94.75(15) . . ?
O10 Mo4 O11 99.57(19) . . ?
O9 Mo4 O11 153.48(16) . . ?
O8 Mo4 O11 86.75(16) . . ?
O10 Mo4 O12 92.86(17) . . ?
O9 Mo4 O12 85.94(15) . . ?
O8 Mo4 O12 161.07(15) . . ?
O11 Mo4 O12 84.38(15) . . ?
O10 Mo4 O26 163.68(16) . 3 ?
O9 Mo4 O26 81.43(14) . 3 ?
O8 Mo4 O26 88.72(14) . 3 ?
O11 Mo4 O26 72.13(15) . 3 ?
O12 Mo4 O26 72.65(14) . 3 ?
O10 Mo4 Mo3 100.33(14) . . ?
O9 Mo4 Mo3 48.61(11) . . ?
O8 Mo4 Mo3 48.67(10) . . ?
O11 Mo4 Mo3 134.57(13) . . ?
O12 Mo4 Mo3 134.51(10) . . ?
O26 Mo4 Mo3 95.30(9) 3 . ?
O10 Mo4 Mo10 78.43(14) . . ?
O9 Mo4 Mo10 123.71(11) . . ?
O8 Mo4 Mo10 139.51(11) . . ?
O11 Mo4 Mo10 53.36(13) . . ?
O12 Mo4 Mo10 38.14(10) . . ?
O26 Mo4 Mo10 85.43(10) 3 . ?
Mo3 Mo4 Mo10 171.82(3) . . ?
O14 Mo5 O16 104.80(17) . . ?
O14 Mo5 O15 105.57(18) . . ?
O16 Mo5 O15 94.59(15) . . ?
O14 Mo5 O13 99.64(19) . . ?
O16 Mo5 O13 87.19(16) . . ?
O15 Mo5 O13 153.33(16) . . ?
O14 Mo5 O12 93.90(17) . . ?
O16 Mo5 O12 160.57(14) . . ?
O15 Mo5 O12 85.22(15) . . ?
O13 Mo5 O12 84.50(16) . . ?
O14 Mo5 O26 164.64(17) . 3 ?
O16 Mo5 O26 88.05(14) . 3 ?
O15 Mo5 O26 81.27(14) . 3 ?
O13 Mo5 O26 72.18(15) . 3 ?
O12 Mo5 O26 72.70(14) . 3 ?
O14 Mo5 Mo6 100.06(14) . . ?
O16 Mo5 Mo6 48.61(10) . . ?
O15 Mo5 Mo6 48.53(11) . . ?
O13 Mo5 Mo6 134.93(13) . . ?
O12 Mo5 Mo6 133.69(10) . . ?
O26 Mo5 Mo6 94.74(9) 3 . ?
O14 Mo5 Mo10 78.90(14) . . ?
O16 Mo5 Mo10 139.95(11) . . ?
O15 Mo5 Mo10 123.34(11) . . ?
O13 Mo5 Mo10 53.32(13) . . ?
O12 Mo5 Mo10 38.53(10) . . ?
O26 Mo5 Mo10 85.85(10) 3 . ?
Mo6 Mo5 Mo10 171.42(3) . . ?
O17 Mo6 O15 104.74(19) . . ?
O17 Mo6 O16 104.94(18) . . ?
O15 Mo6 O16 94.84(15) . . ?
O17 Mo6 O19 99.0(2) . . ?
O15 Mo6 O19 154.4(2) . . ?
O16 Mo6 O19 88.2(2) . . ?
O17 Mo6 O22 93.00(17) . . ?
O15 Mo6 O22 86.90(15) . . ?
O16 Mo6 O22 160.83(15) . . ?
O19 Mo6 O22 82.26(19) . . ?
O17 Mo6 O18 163.68(17) . . ?
O15 Mo6 O18 81.86(14) . . ?
O16 Mo6 O18 89.10(14) . . ?
O19 Mo6 O18 72.76(19) . . ?
O22 Mo6 O18 72.22(14) . . ?
O17 Mo6 Mo5 99.52(15) . . ?
O15 Mo6 Mo5 48.73(11) . . ?
O16 Mo6 Mo5 48.67(10) . . ?
O19 Mo6 Mo5 136.22(18) . . ?
O22 Mo6 Mo5 135.59(10) . . ?
O18 Mo6 Mo5 96.00(10) . . ?
O17 Mo6 Mo9 79.04(15) . . ?
O15 Mo6 Mo9 125.00(11) . . ?
O16 Mo6 Mo9 138.14(11) . . ?
O19 Mo6 Mo9 50.48(18) . . ?
O22 Mo6 Mo9 38.44(10) . . ?
O18 Mo6 Mo9 84.96(10) . . ?
Mo5 Mo6 Mo9 173.18(3) . . ?
O25 Mo7 O24 102.73(19) . . ?
O25 Mo7 O6 100.50(16) . . ?
O24 Mo7 O6 100.54(16) . . ?
O25 Mo7 O26 100.45(16) . . ?
O24 Mo7 O26 100.52(16) . . ?
O6 Mo7 O26 146.05(17) . . ?
O25 Mo7 O11 166.60(17) . 4 ?
O24 Mo7 O11 90.67(17) . 4 ?
O6 Mo7 O11 76.76(15) . 4 ?
O26 Mo7 O11 76.66(15) . 4 ?
O25 Mo7 O13 89.85(17) . 4 ?
O24 Mo7 O13 167.42(18) . 4 ?
O6 Mo7 O13 76.81(15) . 4 ?
O26 Mo7 O13 76.84(15) . 4 ?
O11 Mo7 O13 76.75(16) 4 4 ?
O20 Mo8 O21 103.5(3) . . ?
O20 Mo8 O18 100.28(12) . . ?
O21 Mo8 O18 100.45(12) . . ?
O20 Mo8 O18 100.28(12) . 10_556 ?
O21 Mo8 O18 100.45(12) . 10_556 ?
O18 Mo8 O18 146.2(2) . 10_556 ?
O20 Mo8 O19 90.6(2) . . ?
O21 Mo8 O19 165.9(2) . . ?
O18 Mo8 O19 76.62(12) . . ?
O18 Mo8 O19 76.62(12) 10_556 . ?
O20 Mo8 O1 165.6(3) . . ?
O21 Mo8 O1 90.9(2) . . ?
O18 Mo8 O1 76.70(12) . . ?
O18 Mo8 O1 76.70(12) 10_556 . ?
O19 Mo8 O1 75.0(2) . . ?
O33 Mo9 O35 102.6(6) . . ?
O33 Mo9 O22 101.31(16) . 10_556 ?
O35 Mo9 O22 102.69(15) . 10_556 ?
O33 Mo9 O22 101.31(16) . . ?
O35 Mo9 O22 102.69(15) . . ?
O22 Mo9 O22 141.1(2) 10_556 . ?
O33 Mo9 O19 161.3(4) . . ?
O35 Mo9 O19 96.1(4) . . ?
O22 Mo9 O19 74.21(11) 10_556 . ?
O22 Mo9 O19 74.21(11) . . ?
O33 Mo9 O1 96.4(4) . . ?
O35 Mo9 O1 160.9(5) . . ?
O22 Mo9 O1 73.19(11) 10_556 . ?
O22 Mo9 O1 73.18(11) . . ?
O19 Mo9 O1 64.8(2) . . ?
O33 Mo9 Mo6 141.89(7) . . ?
O35 Mo9 Mo6 85.5(3) . . ?
O22 Mo9 Mo6 113.25(11) 10_556 . ?
O22 Mo9 Mo6 40.97(11) . . ?
O19 Mo9 Mo6 39.11(4) . . ?
O1 Mo9 Mo6 79.42(11) . . ?
O33 Mo9 Mo6 141.89(7) . 10_556 ?
O35 Mo9 Mo6 85.5(3) . 10_556 ?
O22 Mo9 Mo6 40.97(11) 10_556 10_556 ?
O22 Mo9 Mo6 113.25(11) . 10_556 ?
O19 Mo9 Mo6 39.11(4) . 10_556 ?
O1 Mo9 Mo6 79.42(11) . 10_556 ?
Mo6 Mo9 Mo6 75.14(3) . 10_556 ?
O32 Mo10 O36 97.4(6) . . ?
O32 Mo10 O27 101.5(4) . . ?
O36 Mo10 O27 104.1(5) . . ?
O32 Mo10 O12 104.0(4) . . ?
O36 Mo10 O12 102.6(5) . . ?
O27 Mo10 O12 140.00(17) . . ?
O32 Mo10 Mo5 143.8(4) . . ?
O36 Mo10 Mo5 87.0(5) . . ?
O27 Mo10 Mo5 112.24(12) . . ?
O12 Mo10 Mo5 40.59(11) . . ?
O32 Mo10 Mo2 141.4(4) . 3 ?
O36 Mo10 Mo2 88.1(5) . 3 ?
O27 Mo10 Mo2 40.71(11) . 3 ?
O12 Mo10 Mo2 112.04(12) . 3 ?
Mo5 Mo10 Mo2 74.34(3) . 3 ?
O32 Mo10 Mo4 89.1(4) . . ?
O36 Mo10 Mo4 142.4(5) . . ?
O27 Mo10 Mo4 110.76(12) . . ?
O12 Mo10 Mo4 40.35(11) . . ?
Mo5 Mo10 Mo4 67.40(3) . . ?
Mo2 Mo10 Mo4 109.38(4) 3 . ?
O32 Mo10 Mo3 87.6(4) . 3 ?
O36 Mo10 Mo3 143.7(5) . 3 ?
O27 Mo10 Mo3 40.03(11) . 3 ?
O12 Mo10 Mo3 111.07(12) . 3 ?
Mo5 Mo10 Mo3 109.71(4) . 3 ?
Mo2 Mo10 Mo3 67.18(3) 3 3 ?
Mo4 Mo10 Mo3 73.22(3) . 3 ?
O25 Pr1 O25 96.82(19) 10_556 . ?
O25 Pr1 O30 131.59(9) 10_556 . ?
O25 Pr1 O30 131.59(9) . . ?
O25 Pr1 O21 64.91(12) 10_556 . ?
O25 Pr1 O21 64.91(12) . . ?
O30 Pr1 O21 129.1(2) . . ?
O25 Pr1 O20 64.87(11) 10_556 11_556 ?
O25 Pr1 O20 64.87(11) . 11_556 ?
O30 Pr1 O20 130.4(2) . 11_556 ?
O21 Pr1 O20 100.53(19) . 11_556 ?
O25 Pr1 O4 69.41(12) 10_556 10_556 ?
O25 Pr1 O4 131.71(11) . 10_556 ?
O30 Pr1 O4 75.90(13) . 10_556 ?
O21 Pr1 O4 67.47(12) . 10_556 ?
O20 Pr1 O4 133.21(9) 11_556 10_556 ?
O25 Pr1 O4 131.71(11) 10_556 . ?
O25 Pr1 O4 69.41(12) . . ?
O30 Pr1 O4 75.89(13) . . ?
O21 Pr1 O4 67.47(12) . . ?
O20 Pr1 O4 133.21(9) 11_556 . ?
O4 Pr1 O4 85.68(16) 10_556 . ?
O25 Pr1 O16 131.82(11) 10_556 4 ?
O25 Pr1 O16 69.40(12) . 4 ?
O30 Pr1 O16 76.72(13) . 4 ?
O21 Pr1 O16 133.21(9) . 4 ?
O20 Pr1 O16 67.62(12) 11_556 4 ?
O4 Pr1 O16 152.61(11) 10_556 4 ?
O4 Pr1 O16 87.82(11) . 4 ?
O25 Pr1 O16 69.40(12) 10_556 11_556 ?
O25 Pr1 O16 131.82(11) . 11_556 ?
O30 Pr1 O16 76.72(13) . 11_556 ?
O21 Pr1 O16 133.21(9) . 11_556 ?
O20 Pr1 O16 67.62(12) 11_556 11_556 ?
O4 Pr1 O16 87.82(11) 10_556 11_556 ?
O4 Pr1 O16 152.61(11) . 11_556 ?
O16 Pr1 O16 85.83(15) 4 11_556 ?
O31 Pr2 O24 130.60(9) . . ?
O31 Pr2 O24 130.60(9) . 3 ?
O24 Pr2 O24 64.95(10) . 3 ?
O31 Pr2 O24 130.60(9) . 2 ?
O24 Pr2 O24 98.81(19) . 2 ?
O24 Pr2 O24 64.95(10) 3 2 ?
O31 Pr2 O24 130.60(9) . 4 ?
O24 Pr2 O24 64.95(10) . 4 ?
O24 Pr2 O24 98.81(19) 3 4 ?
O24 Pr2 O24 64.95(10) 2 4 ?
O31 Pr2 O8 74.71(8) . . ?
O24 Pr2 O8 69.78(12) . . ?
O24 Pr2 O8 69.70(12) 3 . ?
O24 Pr2 O8 133.54(11) 2 . ?
O24 Pr2 O8 133.64(11) 4 . ?
O31 Pr2 O8 74.71(8) . 2 ?
O24 Pr2 O8 133.55(11) . 2 ?
O24 Pr2 O8 133.64(11) 3 2 ?
O24 Pr2 O8 69.78(12) 2 2 ?
O24 Pr2 O8 69.70(12) 4 2 ?
O8 Pr2 O8 149.42(16) . 2 ?
O31 Pr2 O8 74.71(8) . 3 ?
O24 Pr2 O8 133.64(11) . 3 ?
O24 Pr2 O8 69.78(12) 3 3 ?
O24 Pr2 O8 69.70(12) 2 3 ?
O24 Pr2 O8 133.55(11) 4 3 ?
O8 Pr2 O8 86.01(4) . 3 ?
O8 Pr2 O8 86.01(4) 2 3 ?
O31 Pr2 O8 74.71(8) . 4 ?
O24 Pr2 O8 69.70(12) . 4 ?
O24 Pr2 O8 133.55(11) 3 4 ?
O24 Pr2 O8 133.64(11) 2 4 ?
O24 Pr2 O8 69.78(12) 4 4 ?
O8 Pr2 O8 86.01(4) . 4 ?
O8 Pr2 O8 86.01(4) 2 4 ?
O8 Pr2 O8 149.42(16) 3 4 ?
O9 Ni1 O3 92.58(15) . . ?
O9 Ni1 O15 92.65(15) . . ?
O3 Ni1 O15 92.67(15) . . ?
O9 Ni1 O29 87.89(16) . . ?
O3 Ni1 O29 87.78(16) . . ?
O15 Ni1 O29 179.28(17) . . ?
O9 Ni1 O23 178.32(17) . . ?
O3 Ni1 O23 88.90(16) . . ?
O15 Ni1 O23 86.49(16) . . ?
O29 Ni1 O23 92.96(17) . . ?
O9 Ni1 O28 87.67(17) . . ?
O3 Ni1 O28 176.26(18) . . ?
O15 Ni1 O28 91.05(18) . . ?
O29 Ni1 O28 88.50(19) . . ?
O23 Ni1 O28 90.91(19) . . ?
O15 Ni1' O29 145.7(6) . . ?
O15 Ni1' O9 81.1(4) . . ?
O29 Ni1' O9 77.3(4) . . ?
Mo1 O1 Mo1 150.3(3) 10_556 . ?
Mo1 O1 Mo8 103.58(19) 10_556 . ?
Mo1 O1 Mo8 103.58(19) . . ?
Mo1 O1 Mo9 91.1(2) 10_556 . ?
Mo1 O1 Mo9 91.1(2) . . ?
Mo8 O1 Mo9 109.2(2) . . ?
Mo1 O3 Mo2 82.86(14) . . ?
Mo1 O3 Ni1 138.4(2) . . ?
Mo2 O3 Ni1 137.7(2) . . ?
Mo2 O4 Mo1 82.45(14) . . ?
Mo2 O4 Pr1 137.08(17) . . ?
Mo1 O4 Pr1 140.07(17) . . ?
Mo7 O6 Mo2 102.53(15) . . ?
Mo7 O6 Mo3 102.09(15) . . ?
Mo2 O6 Mo3 100.89(14) . . ?
Mo3 O8 Mo4 82.54(14) . . ?
Mo3 O8 Pr2 138.23(17) . . ?
Mo4 O8 Pr2 138.58(16) . . ?
Mo4 O9 Mo3 82.94(14) . . ?
Mo4 O9 Ni1 138.0(2) . . ?
Mo3 O9 Ni1 138.11(19) . . ?
Mo4 O9 Ni1' 128.7(3) . . ?
Mo3 O9 Ni1' 148.1(3) . . ?
Mo3 O11 Mo4 147.0(2) 3 . ?
Mo3 O11 Mo7 106.06(17) 3 3 ?
Mo4 O11 Mo7 105.99(18) . 3 ?
Mo10 O12 Mo5 100.88(16) . . ?
Mo10 O12 Mo4 101.51(16) . . ?
Mo5 O12 Mo4 113.98(17) . . ?
Mo2 O13 Mo5 148.4(2) 3 . ?
Mo2 O13 Mo7 105.07(17) 3 3 ?
Mo5 O13 Mo7 105.78(18) . 3 ?
Mo6 O15 Mo5 82.75(14) . . ?
Mo6 O15 Ni1 137.9(2) . . ?
Mo5 O15 Ni1 138.0(2) . . ?
Mo6 O15 Ni1' 143.2(3) . . ?
Mo5 O15 Ni1' 132.6(3) . . ?
Mo6 O16 Mo5 82.72(14) . . ?
Mo6 O16 Pr1 139.66(17) . 3 ?
Mo5 O16 Pr1 137.18(17) . 3 ?
Mo8 O18 Mo6 103.03(16) . . ?
Mo8 O18 Mo1 102.86(16) . . ?
Mo6 O18 Mo1 102.35(15) . . ?
Mo6 O19 Mo6 150.2(3) 10_556 . ?
Mo6 O19 Mo8 103.71(18) 10_556 . ?
Mo6 O19 Mo8 103.71(18) . . ?
Mo6 O19 Mo9 90.40(19) 10_556 . ?
Mo6 O19 Mo9 90.40(19) . . ?
Mo8 O19 Mo9 111.1(2) . . ?
Mo8 O20 Pr1 147.1(3) . 3 ?
Mo8 O21 Pr1 146.9(3) . . ?
Mo9 O22 Mo6 100.59(16) . . ?
Mo9 O22 Mo1 102.63(16) . . ?
Mo6 O22 Mo1 113.28(17) . . ?
Mo7 O24 Pr2 144.9(2) . . ?
Mo7 O25 Pr1 145.7(2) . . ?
Mo7 O26 Mo4 102.24(16) . 4 ?
Mo7 O26 Mo5 102.28(16) . 4 ?
Mo4 O26 Mo5 100.61(14) 4 4 ?
Mo10 O27 Mo3 102.00(16) . 3 ?
Mo10 O27 Mo2 100.89(16) . 3 ?
Mo3 O27 Mo2 113.67(16) 3 3 ?
 
_refine_diff_density_max    2.41
_refine_diff_density_min   -1.13
_refine_diff_density_rms    0.16

_shelx_res_file
;
TITL EDU862r_sq in I4/m Na9[Mo64Pr6Ni8H26O200(H2O)30](ClO4)(H2O)30
    edu862r_sq.res
    created by SHELXL-2018/3 at 23:55:22 on 16-Jun-2021
CELL  0.71073  25.5441  25.5441  18.8128   90.000   90.000   90.000
ZERR     2.00   0.0002   0.0002   0.0002    0.000    0.000    0.000
LATT   2
SYMM  - X, - Y,   Z
SYMM  - Y,   X,   Z
SYMM    Y, - X,   Z
SFAC  MO   PR   NI   NA   O   CL  H
UNIT  128 12 16 18 528 2 292
MERG   2
OMIT    -4.00  52.00
OMIT     2   2   0
OMIT    -2   6   0
OMIT     4   6   2
OMIT     0   0   4
ABIN
DFIX 1.80 MO10 O32 MO10 O36
FMAP   2
PLAN   10
SIZE     0.010   0.020   0.100
ACTA
BOND
L.S.  15    0   36
TEMP  -123.00
WGHT    0.040600  169.424194
FVAR       0.06991   0.94091
MO1   1    0.165347    0.235929    0.396368    11.00000    0.02158    0.02099 =
         0.02243   -0.00185    0.00128   -0.00371
MO2   1    0.193323    0.169085    0.300434    11.00000    0.02044    0.02200 =
         0.02040   -0.00017    0.00153   -0.00358
MO3   1    0.103248    0.128162    0.167768    11.00000    0.02104    0.02294 =
         0.01764    0.00129    0.00102   -0.00040
MO4   1    0.008926    0.164699    0.167987    11.00000    0.02166    0.02211 =
         0.01794    0.00177    0.00008    0.00053
MO5   1   -0.031285    0.255750    0.300195    11.00000    0.02336    0.01864 =
         0.02220    0.00170   -0.00159    0.00142
MO6   1    0.034828    0.285686    0.396340    11.00000    0.02408    0.01900 =
         0.02506    0.00083   -0.00051   -0.00083
MO7   1    0.128436    0.057234    0.311748    11.00000    0.02273    0.02653 =
         0.02217   -0.00156   -0.00457   -0.00257
MO8   1    0.072088    0.187954    0.500000    10.50000    0.01820    0.03051 =
         0.02465    0.00000    0.00000    0.00301
PART  1
MO9   1    0.124136    0.328972    0.500000    10.25000    0.02971    0.02211 =
         0.02552    0.00000    0.00000   -0.00487
MO10  1   -0.100865    0.226255    0.164890    10.25000    0.01540    0.01362 =
         0.01238    0.00347   -0.00248    0.00196
PART  0
PR1   2    0.194234    0.086581    0.500000    10.50000    0.01892    0.01966 =
         0.01915    0.00000    0.00000   -0.00059
PR2   2    0.000000    0.000000    0.217970    10.25000    0.01850    0.01850 =
         0.01682    0.00000    0.00000    0.00000
PART  1
NI1   3    0.102791    0.267710    0.222736    10.92000    0.02312    0.01894 =
         0.02229    0.00490    0.00025   -0.00157
PART  2
NI1'  3    0.094084    0.288397    0.206561    10.08000    0.02389
PART  1
CL1   6    0.000000    0.000000    0.500000    10.06250    0.02372
PART  0
O1    5    0.145335    0.233075    0.500000    10.50000    0.02724    0.06625 =
         0.01716    0.00000    0.00000    0.01168
O2    5    0.220992    0.270781    0.403828    11.00000    0.02855    0.02736 =
         0.04348   -0.00495    0.00034   -0.00673
O3    5    0.150684    0.232471    0.294625    11.00000    0.02488    0.02269 =
         0.02371    0.00059    0.00124   -0.00367
O4    5    0.187181    0.162524    0.403967    11.00000    0.02222    0.02540 =
         0.02143    0.00063    0.00153   -0.00179
O5    5    0.255687    0.188185    0.285635    11.00000    0.02709    0.03849 =
         0.02876    0.00137    0.00271   -0.00760
O6    5    0.112975    0.130046    0.290179    11.00000    0.02630    0.01978 =
         0.02370    0.00065   -0.00509   -0.00001
O7    5    0.114843    0.125208    0.079918    11.00000    0.03042    0.04157 =
         0.02116   -0.00022    0.00306   -0.00388
O8    5    0.035671    0.093392    0.180854    11.00000    0.02128    0.02151 =
         0.02144   -0.00044    0.00065    0.00033
O9    5    0.076110    0.198426    0.185624    11.00000    0.02299    0.02276 =
         0.02269    0.00229   -0.00043   -0.00168
O10   5   -0.001543    0.170627    0.080160    11.00000    0.03794    0.03253 =
         0.02032    0.00197   -0.00214    0.00513
O11   5   -0.060878    0.136664    0.197840    11.00000    0.02303    0.03355 =
         0.03744   -0.01389    0.00798   -0.00752
O12   5   -0.024830    0.238921    0.190382    11.00000    0.02733    0.02183 =
         0.02554    0.00079    0.00156   -0.00022
O13   5   -0.091402    0.205097    0.297504    11.00000    0.02320    0.03265 =
         0.04179   -0.01556    0.00583   -0.00579
O14   5   -0.064166    0.312362    0.286901    11.00000    0.03969    0.02907 =
         0.02999    0.00239   -0.00137    0.01048
O15   5    0.043172    0.274121    0.294166    11.00000    0.02732    0.02136 =
         0.02402    0.00256   -0.00191   -0.00330
O16   5   -0.030753    0.246299    0.403629    11.00000    0.02245    0.02216 =
         0.02192   -0.00016   -0.00136    0.00046
O17   5    0.017091    0.349121    0.403669    11.00000    0.03755    0.02056 =
         0.04674   -0.00148    0.00207   -0.00195
O18   5    0.079851    0.208525    0.401734    11.00000    0.02322    0.03146 =
         0.01997    0.00498    0.00017    0.00173
O19   5    0.047651    0.269970    0.500000    10.50000    0.02454    0.06175 =
         0.01972    0.00000    0.00000    0.01217
O20   5    0.007308    0.167893    0.500000    10.50000    0.02181    0.03864 =
         0.01849    0.00000    0.00000    0.00015
O21   5    0.106756    0.129622    0.500000    10.50000    0.02618    0.03655 =
         0.01873    0.00000    0.00000    0.00871
O22   5    0.116341    0.303785    0.398604    11.00000    0.02525    0.02678 =
         0.02406    0.00394   -0.00004   -0.00128
PART  1
O23   5    0.128335    0.340468    0.260330    11.00000    0.04214    0.03007 =
         0.04349    0.00609    0.00194   -0.00766
PART  0
O24   5    0.066739    0.029757    0.302998    11.00000    0.02599    0.02092 =
         0.03076   -0.00354   -0.00644    0.00261
O25   5    0.136296    0.060659    0.402899    11.00000    0.02896    0.02204 =
         0.02839   -0.00079   -0.00477    0.00296
O26   5    0.172267   -0.003054    0.290021    11.00000    0.02006    0.02461 =
         0.02640   -0.00545   -0.00268    0.00486
O27   5   -0.160698    0.177677    0.190015    11.00000    0.02396    0.02529 =
         0.02174    0.00070   -0.00125    0.00285
PART  1
O28   5    0.057590    0.304163    0.144062    11.00000    0.04673    0.04701 =
         0.04510    0.01148   -0.00686   -0.00111
PART  0
O29   5    0.163902    0.262129    0.149123    11.00000    0.03406    0.03951 =
         0.03032    0.00391    0.00621   -0.00659
O30   5    0.282471    0.127201    0.500000    10.50000    0.02558    0.04695 =
         0.04539    0.00000    0.00000    0.00210
O31   5    0.000000    0.000000    0.089815    10.25000    0.04161    0.04161 =
         0.01995    0.00000    0.00000    0.00000
PART  2
O32'  5   -0.110647    0.246555    0.107346    10.50000    0.05589
PART  1
O32   5   -0.100577    0.222334    0.077259    10.25000    0.01428
O33   5    0.186189    0.350223    0.500000    10.25000    0.03157
PART  2
O34   5    0.153674    0.380101    0.500000    10.25000    0.04513
PART  1
O35   5    0.089164    0.385990    0.500000    10.25000    0.03833
O36   5   -0.126985    0.286472    0.171306    10.30000    0.03313
PART  0
O37   5    0.183641    0.081869    0.000000    10.25000    0.03369
O38   5    0.075676    0.248385    0.000000    10.25000    0.06223
O39   5   -0.068001    0.149698    0.000000    10.25000    0.04882
O40   5    0.174140    0.482377    0.500000    10.20000    0.04661
PART  1
O41   5   -0.031996    0.076501    0.000000    10.20000    0.05993
PART  2
O41'  5    0.026836    0.077141    0.000000    10.20000    0.07688
O42   5    0.309409    0.230296    0.500000    10.25000    0.03559
O43   5    0.000000    0.000000    0.589099    10.12500    0.01656
PART  3
O44   5   -0.058157   -0.026888    0.500000    10.12000    0.03809
PART  4
O45   5    0.063337   -0.023562    0.500000    10.10000    0.05368
PART  5
O46   5   -0.021791   -0.057243    0.555200    10.10000    0.03182
HKLF    4


REM  EDU862r_sq in I4/m Na9[Mo64Pr6Ni8H26O200(H2O)30](ClO4)(H2O)30
REM wR2 = 0.0784, GooF = S = 1.049, Restrained GooF = 1.056 for all data
REM R1 = 0.0276 for 5795 Fo > 4sig(Fo) and 0.0301 for all 6221 data
REM 421 parameters refined using 2 restraints

END

WGHT      0.0406    169.4764

REM Highest difference peak  2.415,  deepest hole -1.135,  1-sigma level  0.162
Q1    1   0.2519  0.3295  0.5000  10.50000  0.05    2.41
Q2    1  -0.1178  0.2665  0.1313  11.00000  0.05    2.20
Q3    1   0.0551  0.2644  0.0000  10.50000  0.05    1.67
Q4    1   0.3012  0.3091  0.5000  10.50000  0.05    1.63
Q5    1   0.1403  0.4296  0.4912  11.00000  0.05    1.62
Q6    1  -0.0002 -0.0175  0.5891  11.00000  0.05    1.52
Q7    1  -0.1025  0.2366  0.0922  11.00000  0.05    1.48
Q8    1   0.0000  0.0000  0.1822  10.25000  0.05    1.45
Q9    1   0.1590  0.4616  0.4455  11.00000  0.05    1.33
Q10   1   0.3199  0.2872  0.5000  10.50000  0.05    1.33
;
_shelx_res_checksum    6190

_shelx_hkl_file
;
   0   0   4 473.828 11.4067   1
   0   0   4 433.544 11.5262   3
   0   0  -4 445.982 11.6527   3
   0   0   4 477.101 10.8054  15
   0   0  -6 16253.7 290.278   8
   0   0   6 16382.6 293.502   1
   0   0   6 16217.2 294.218   3
   0   0  -6 16203.3 294.254   3
   0   0   6 16215.6 292.636  15
   0   0   6 16181.3 290.650  11
   0   0   6 16298.8 290.346   9
   0   0   8 2381.53 49.9502   3
   0   0  -8 2429.84 50.3574   3
   0   0   8 2389.47 49.1852   1
   0   0   8 2372.76 47.9108  15
   0   0   8 2417.26 44.9053   9
   0   0  10 62243.0 1113.06   1
   0   0  10 62881.8 1114.22   3
   0   0 -10 62364.7 1114.75   3
   0   0  10 62190.4 1111.14  15
   0   0  10 61606.9 1111.31  13
   0   0  12 3245.16 68.7301   1
   0   0  12 3390.99 70.0882   3
   0   0 -12 3318.79 70.5960   3
   0   0  12 3239.25 66.3157  15
   0   0  12 3344.93 66.5984  13
   0   0 -14 5.89895 5.89692   3
   0   0  14 6.27820 5.51951   2
   0   0  14 2.15419 5.33787   1
   0   0  14 8.62665 4.35612  15
   0   0  14 5.98622 4.00331  13
   0   0  16 3.74514 5.80441   1
   0   0 -16 6.95761 5.77555   3
   0   0  16 1.34575 6.14209   2
   0   0  16 11.8480 5.13264  15
   0   0  16 12.4873 4.49201  13
   0   0  18 3050.80 69.9370   1
   0   0 -18 3008.06 73.7137   3
   0   0  18 3064.50 71.5802   2
   0   0  18 3162.75 66.0651  13
   0   0  20 3621.74 82.1134   1
   0   0 -20 3794.58 87.5634   3
   0   0  20 3567.40 84.2638   2
   0   0  22 28.3535 9.89764   2
   0   0  22 49.1802 9.87093   1
   0   0 -22 40.6590 11.5790   3
   0   1  -3 2373.35 43.8284   8
   1   0  -3 2393.40 44.8802   3
   0   1   3 2351.65 44.9737   3
  -1   0   3 2440.65 44.6428   1
   0  -1   3 2360.17 44.7671   3
  -1   0  -3 2400.93 44.9255   3
  -1   0   3 2333.34 44.8339   3
   1   0   3 2319.18 44.8597   3
   0  -1  -3 2411.05 45.0818   3
   0  -1   3 2329.40 44.7023   2
   0   1  -3 2384.61 44.8306   3
   0   1   3 2359.83 44.4517   1
   0  -1  -3 2392.28 44.5281   1
   1   0  -3 2348.96 44.5875   1
  -1   0   3 2408.14 43.9616  16
  -1   0  -3 2342.59 44.5841  15
   1   0   3 2326.38 44.5878  15
   0   1  -3 2393.70 43.7946  15
   0  -1   3 2358.30 43.7679  15
   1   0  -3 2410.07 43.9333  16
   1   0   3 2388.12 44.0837  13
   0  -1  -3 2360.34 43.5296   9
  -1   0  -3 2380.39 44.1120  13
   1   0  -3 2324.05 43.8021  11
  -1   0   3 2332.96 43.8042  11
   0   1  -5 324.505 8.20141   8
   1   0   5 341.678 7.68964   8
  -1   0   5 335.714 8.17820   9
   0  -1  -5 344.010 8.00230   9
  -1   0   5 336.657 10.1431   3
   0  -1   5 331.977 9.87928   2
   0   1   5 325.881 10.0668   3
   0   1   5 327.280 9.51682   1
   1   0   5 328.256 10.0162   3
  -1   0   5 341.236 9.86805   1
   0  -1  -5 337.645 9.69821   1
   0  -1   5 323.566 9.93678   3
   1   0   5 332.049 9.57735   1
   1   0   5 346.779 9.49836  15
   0   1  -5 342.499 8.85135  15
   0  -1  -5 351.604 7.91755  16
   0  -1   5 343.525 8.77824  15
  -1   0   5 323.828 8.63862  15
  -1   0  -5 336.377 9.53326  15
  -1   0   5 341.968 8.43451  16
   0   1   5 336.791 9.38276  15
  -1   0   5 333.111 8.34145  11
   0  -1   5 345.166 8.37707  11
   1   0  -5 347.163 8.41170  11
   0   1   5 338.103 7.91523   9
   1   0   5 354.632 9.07618  13
   0  -1   7 1054.29 20.6924   9
   1   0  -7 1043.33 20.9978   8
   0   1  -7 1066.34 21.7165   8
   0   1   7 1036.56 25.0057   3
   0  -1   7 1057.01 24.6636   2
   0  -1   7 1068.73 24.8215   3
  -1   0  -7 1053.64 25.1124   3
   1   0   7 1044.66 24.9003   3
  -1   0   7 1079.13 25.1377   3
   0  -1  -7 1068.78 25.2278   3
   1   0  -7 1045.66 25.0670   3
   0   1  -7 1066.51 25.1218   3
  -1   0   7 1075.44 22.9371  15
   1   0   7 1033.76 23.7539  15
   0  -1   7 1104.90 21.4182  16
  -1   0   7 1081.46 21.9883  16
   0  -1  -7 1066.43 21.3337  16
   0   1   7 1053.93 23.7538  15
   0  -1   7 1085.64 22.9885  15
  -1   0   7 1050.24 21.6188   9
   0   1   7 1068.23 21.3051   9
   1   0   7 1049.16 23.1202  13
   0  -1   7 1063.44 21.8851  11
   1   0   7 1070.54 20.7637  11
   0   1  -9 11094.6 201.847   8
   1   0  -9 11067.4 200.973   8
   0  -1   9 11243.2 207.056   3
  -1   0   9 11285.8 207.190   3
   1   0   9 11235.1 207.175   3
   0  -1   9 11342.0 206.334   1
   1   0   9 11284.3 206.142   1
  -1   0  -9 11343.3 207.698   3
   0   1  -9 11026.6 207.352   3
   1   0  -9 11283.3 207.538   3
   0   1   9 11333.2 207.405   3
  -1   0   9 11431.0 206.434   1
   0  -1   9 11506.4 206.804   2
   0  -1  -9 11192.3 207.662   3
   0   1   9 11400.8 206.319   1
  -1   0   9 11167.8 204.151  15
   0  -1   9 11316.5 201.553  16
   0   1   9 11302.6 205.200  15
   1   0   9 11401.9 205.253  15
   0  -1   9 11379.7 204.193  15
   0   1   9 11092.3 205.147  13
   1   0   9 11093.9 200.888  11
   0  -1   9 11044.7 200.763   9
   0  -1   9 11233.2 203.999  13
  -1   0   9 10793.7 201.917   9
   0  -1   9 11004.4 202.115  11
   1   0   9 11331.9 204.453  13
   1   0  11 1889.74 43.0876   1
   0  -1  11 1999.38 43.8801   2
   0  -1  11 1913.05 43.2300   1
  -1   0  11 1962.53 43.4602   1
   0   1 -11 1968.98 44.9498   3
   0  -1 -11 2028.80 45.1838   3
   1   0 -11 1955.47 44.8117   3
   0   1  11 1975.04 44.5088   3
   0  -1  11 1953.73 44.0186   3
  -1   0  11 1911.44 44.1931   3
  -1   0 -11 1890.09 44.7213   3
   0   1  11 1924.87 43.1604   1
   1   0  11 1960.40 43.8689   2
   1   0  11 1968.20 44.4592   3
   0   1  11 1991.12 42.0551  15
  -1   0  11 1911.83 40.7538  15
   1   0  11 1911.43 41.7679  15
   0  -1  11 1951.89 40.8945  15
   0   1  11 1949.64 41.9932  13
   1   0  11 1894.75 41.1296  13
   0  -1  11 1872.37 38.1702  11
   0  -1  11 1898.54 40.6458  13
   0  -1  11 1935.41 36.5311   9
  -1   0  11 1933.64 37.9092   9
   0  -1  13 2426.79 54.9813   1
   1   0  13 2403.47 54.8964   1
   1   0 -13 2508.55 57.4068   3
  -1   0 -13 2472.45 57.0966   3
   0   1 -13 2478.09 57.1703   3
   0  -1 -13 2498.17 57.3834   3
   0   1  13 2528.01 55.3232   1
  -1   0  13 2519.39 55.3807   1
   0  -1  13 2533.63 52.3401  15
  -1   0  13 2497.00 52.2140  15
   1   0  13 2523.61 53.2879  15
   0   1  13 2546.38 53.3915  15
   0   1  13 2524.92 53.4407  13
   0  -1  13 2591.38 52.3811  13
  -1   0  13 2528.87 53.2202  13
   1   0  13 2480.53 52.5259  13
   1   0  15 3665.36 80.2375   1
  -1   0  15 3713.09 80.4217   1
   1   0 -15 3782.85 83.5339   3
   0   1  15 3742.26 80.4998   1
   1   0  15 3771.69 81.5068   2
  -1   0  15 3711.53 81.3646   2
   0  -1  15 3633.65 80.2730   1
   0   1 -15 3916.71 83.6798   3
   0   1  15 3798.97 81.5699   2
  -1   0 -15 3754.56 83.1222   3
   0  -1 -15 3896.67 83.7456   3
   0  -1  15 3800.75 81.2707   2
  -1   0  15 3820.27 76.6948  15
   0  -1  15 3850.21 76.7888  15
   0   1  15 3888.77 77.9988  15
   1   0  15 3861.15 78.0283  15
   0  -1  15 3873.53 76.7450  13
   1   0  15 3860.29 77.1394  13
  -1   0  15 3853.50 77.8897  13
   0   1  15 3905.80 78.1848  13
   1   0  17 247.740 14.1896   1
   0   1 -17 251.317 16.2570   3
  -1   0  17 270.717 14.6016   1
   0  -1 -17 246.017 15.4944   3
   1   0  17 257.173 15.0460   2
   0  -1  17 242.787 14.6233   2
   0  -1  17 223.739 13.8319   1
   0   1  17 217.406 14.0676   2
   0   1  17 239.715 13.9014   1
  -1   0 -17 243.639 16.0777   3
   1   0 -17 253.231 16.0167   3
  -1   0  17 222.298 14.5800   2
   0   1  17 270.272 12.9059  15
   1   0  17 228.014 12.1566  15
   0  -1  17 250.714 11.8325  15
  -1   0  17 244.479 11.6210  15
  -1   0  17 252.628 12.1016  13
   1   0  17 240.617 11.6139  13
   0  -1  17 244.510 11.4675  13
   0   1  17 255.216 12.2538  13
   0  -1  19 172.666 13.5550   2
   0  -1 -19 176.247 14.9126   3
   0  -1  19 177.800 13.6240   1
   0   1 -19 175.402 15.1888   3
  -1   0  19 160.876 13.7562   2
   1   0  19 171.126 13.2945   1
   1   0  19 162.018 13.5063   2
  -1   0  19 142.632 13.0155   1
   0   1  19 157.995 13.6742   2
   1   0 -19 157.040 14.5463   3
   0   1  19 162.177 13.0014   1
  -1   0 -19 213.319 15.7098   3
   1   0 -21 3070.31 76.6474   3
   0   1  21 2841.77 69.8303   1
  -1   0 -21 3091.20 76.5781   3
   0   1  21 2901.74 72.7374   2
   0  -1  21 2873.22 72.3449   2
   0  -1 -21 3026.16 76.0385   3
  -1   0  21 2866.80 70.4603   1
   0   1 -21 3017.14 76.6647   3
   0  -1  21 2952.75 70.7415   1
   1   0  21 2684.49 71.3157   2
   1   0  21 3000.18 70.5208   1
  -1   0  21 2965.05 72.6438   2
   1   0  23 606.356 26.4618   1
  -1   0  23 628.613 27.0962   1
  -1   0  23 671.845 29.0994   2
   1   0  23 658.195 29.2617   2
   0  -1  23 606.575 28.2783   2
   0   1  23 609.344 28.5580   2
   0  -1  23 593.629 26.2711   1
   0   1  23 640.222 26.8421   1
   1  -1   2 3164.38 34.4880   8
  -1   1   2 3184.74 35.0905   3
   1   1   2 3257.23 34.4183   1
   1  -1  -2 3151.58 35.0116   3
   1  -1   2 3168.67 34.7637   3
   1   1   2 3185.87 35.2918   3
   1   1   2 3217.86 35.5721  15
   1  -1   2 3165.86 34.8132  15
  -1  -1   2 3213.09 34.8571  11
   1   1   2 3280.77 35.1120  13
  -1   1  -4 136.187 4.52115   8
  -1  -1   4 149.566 4.09708   6
   1  -1   4 133.263 4.45496   8
  -1   1  -4 134.105 5.73913   3
  -1  -1   4 137.748 5.51908   1
   1  -1  -4 132.255 5.34091   1
  -1   1   4 128.971 5.57035   3
   1   1   4 144.887 5.88346   3
  -1  -1   4 131.176 5.53633   3
  -1   1   4 137.618 5.54540   1
   1  -1  -4 132.628 5.82138   3
   1  -1   4 142.115 5.39933   2
   1   1   4 136.584 5.30216   1
   1  -1   4 130.086 5.30221   3
   1  -1   4 134.387 4.93924  15
   1   1   4 133.396 5.46248  15
  -1  -1   4 135.737 4.09732  15
   1  -1  -4 138.471 4.56769  16
  -1   1  -4 132.465 5.12850  15
   1  -1  -4 135.524 4.19910  11
  -1  -1   4 134.480 4.81240  11
  -1   1   4 143.012 4.56227   9
   1   1   4 142.132 5.28824  13
   1  -1   4 132.582 4.22079  13
   1   1  -6 5653.53 102.947   8
  -1  -1   6 5591.64 101.802   6
   1  -1   6 5666.94 102.965   8
  -1  -1  -6 5691.10 101.954   9
   1  -1   6 5806.91 105.602   2
  -1  -1   6 5415.94 105.204   1
   1  -1  -6 5706.19 106.091   3
  -1   1   6 5594.06 105.106   1
  -1   1   6 5540.08 105.891   3
   1  -1  -6 5378.00 105.272   1
  -1  -1   6 5529.05 105.678   3
   1   1   6 5477.07 105.913   3
   1   1   6 5772.44 105.139   1
   1   1  -6 5675.52 105.919   3
  -1  -1  -6 5669.19 106.116   3
  -1   1  -6 5477.76 105.753   3
   1  -1   6 5589.40 105.643   3
   1   1   6 5721.06 105.257  15
   1  -1   6 5617.93 104.384  15
  -1  -1   6 5644.50 103.243  16
   1  -1  -6 5855.66 103.264  16
  -1  -1   6 5792.92 103.305  15
  -1   1  -6 5517.88 104.431  15
   1   1   6 5851.26 104.858  13
   1  -1  -6 5622.32 102.639  11
   1  -1   6 5644.82 103.530  13
  -1   1   6 5571.00 103.138   9
  -1  -1   6 5703.87 103.540  11
   1   1  -8 4030.22 74.0378   8
  -1  -1   8 3944.39 73.7763   9
   1  -1   8 4051.27 77.9479   2
  -1  -1   8 3941.78 78.2592   3
  -1  -1  -8 4018.46 78.8051   3
  -1  -1   8 4062.68 77.6821   1
   1  -1   8 4035.23 77.4531   1
  -1   1  -8 4007.25 78.6685   3
   1   1   8 3945.04 78.4579   3
  -1   1   8 3923.80 78.3683   3
   1  -1  -8 4008.27 78.6516   3
   1  -1   8 3899.92 78.0431   3
   1   1  -8 4002.71 78.6121   3
  -1   1   8 4111.30 77.6017   1
   1   1   8 3937.28 77.2821   1
   1  -1   8 4025.71 76.3737  15
   1  -1   8 3985.49 72.6701  16
  -1  -1   8 3984.33 75.1191  15
  -1  -1   8 4060.76 74.4887  16
  -1   1   8 4039.17 76.3128  15
   1   1   8 4059.87 77.2670  15
  -1   1   8 3893.37 74.2375   9
   1   1   8 4071.07 76.6652  13
   1  -1  -8 4006.42 73.8157  11
   1  -1   8 3912.27 73.7243  11
  -1  -1   8 3945.08 74.7118  11
   1  -1   8 3962.11 75.4879  13
   1   1 -10 1175.00 24.5153   8
  -1   1  10 1174.40 28.8622   1
   1   1  10 1189.11 29.9354   3
   1  -1  10 1238.67 29.5939   2
   1  -1 -10 1172.75 30.2040   3
  -1   1  10 1204.69 29.9586   3
  -1  -1  10 1182.38 29.1334   1
  -1   1 -10 1212.96 30.5366   3
  -1  -1  10 1220.86 29.9212   3
   1   1  10 1169.72 28.8233   1
   1  -1  10 1205.67 29.0039   1
   1   1 -10 1229.01 30.4485   3
   1  -1  10 1224.14 29.9993   3
  -1  -1 -10 1226.43 30.5002   3
  -1  -1  10 1204.16 26.4528  15
   1   1  10 1170.90 28.1343  15
   1  -1  10 1164.18 27.3884  15
  -1  -1  10 1144.18 24.9456  16
  -1   1  10 1191.93 27.4052  15
   1  -1  10 1153.44 24.1953  11
  -1   1  10 1204.24 24.8636   9
  -1  -1  10 1143.79 25.2814  11
  -1  -1  10 1165.87 24.2350   9
   1  -1  10 1166.63 26.5398  13
   1   1  10 1231.33 27.8829  13
  -1  -1  12 743.657 22.0353   1
   1  -1  12 695.154 21.3656   1
  -1   1  12 764.828 22.0335   1
   1   1  12 732.333 21.7131   1
   1  -1  12 784.959 22.8468   3
  -1   1  12 736.264 22.8177   3
  -1  -1 -12 737.422 23.3479   3
  -1  -1  12 809.429 23.0370   3
   1   1  12 737.020 22.7098   3
   1   1 -12 715.729 22.9885   3
   1  -1 -12 776.475 23.5707   3
  -1   1 -12 723.174 23.0022   3
   1  -1  12 718.378 19.9786  15
  -1  -1  12 731.755 19.1401  15
  -1   1  12 753.808 20.1239  15
   1   1  12 744.946 20.8351  15
  -1   1  12 748.107 20.7952  13
  -1  -1  12 733.479 16.3380   9
   1   1  12 746.163 20.4146  13
   1  -1  12 723.496 19.2451  13
   1  -1  14 5.07545 5.47628   2
  -1   1 -14-0.65410 5.18633   3
  -1   1  14 7.56283 4.88371   1
   1  -1 -14 4.60489 5.11726   3
   1  -1  14 2.14542 4.58543   1
   1   1  14-1.72156 5.47891   2
  -1  -1 -14 13.1904 6.21466   3
   1   1  14 9.03403 4.78114   1
   1   1 -14 3.28202 5.99071   3
  -1  -1  14-0.56842 5.58835   2
  -1  -1  14 4.90721 4.92929   1
   1   1  14 10.1209 4.72967  15
  -1   1  14 5.88181 4.20047  15
  -1  -1  14 5.82829 3.92794  15
   1  -1  14 4.38109 4.19277  15
   1  -1  14 5.70766 3.56433  13
  -1   1  14 2.65929 3.74853  13
   1   1  14 5.42487 3.79109  13
  -1  -1  14 6.92236 3.87253  13
   1   1  16 60.2961 7.63808   1
   1  -1  16 67.7576 8.00508   1
  -1  -1  16 64.4580 7.92037   1
   1  -1  16 63.8868 8.62004   2
  -1  -1  16 68.3473 8.85946   2
  -1  -1 -16 67.5170 9.39680   3
   1   1  16 72.0276 8.57361   2
  -1   1  16 65.5813 8.80337   2
   1   1 -16 58.0620 9.01570   3
  -1   1  16 47.5508 7.70486   1
   1  -1 -16 66.6808 8.76400   3
  -1   1 -16 64.1296 8.81403   3
   1  -1  16 46.8512 6.58141  15
  -1   1  16 59.4619 6.70388  15
   1   1  16 67.9271 7.52239  15
  -1  -1  16 60.2261 6.48886  15
   1   1  16 66.2365 6.66979  13
  -1  -1  16 68.4801 6.60658  13
   1  -1  16 60.7535 6.15353  13
  -1   1  16 68.4476 6.93564  13
  -1   1  18 177.245 12.7414   1
   1   1 -18 175.513 13.9218   3
   1  -1  18 169.981 13.0850   2
   1   1  18 181.240 12.5389   1
   1  -1  18 169.287 12.3518   1
  -1   1 -18 193.818 14.7001   3
   1  -1 -18 193.273 14.3546   3
  -1  -1 -18 205.008 15.0701   3
  -1  -1  18 169.140 12.5707   1
  -1  -1  18 167.021 12.9156   2
  -1   1  18 168.986 13.5207   2
   1   1  18 167.976 12.9296   2
   1   1  18 163.086 11.2414  15
  -1   1  18 164.080 10.7627  13
   1   1  18 205.210 11.0947  13
  -1   1  20 43.0630 9.72332   1
   1  -1 -20 49.3840 11.7399   3
  -1  -1  20 53.1481 10.5194   1
   1   1  20 31.2242 9.68397   2
  -1   1  20 45.0284 9.64381   2
  -1  -1  20 39.1145 9.93525   2
  -1  -1 -20 56.4949 11.7565   3
   1   1 -20 54.6234 11.6892   3
  -1   1 -20 55.5202 12.1153   3
   1  -1  20 45.2288 9.75453   2
   1   1  20 33.7096 8.68631   1
   1  -1  20 40.4120 9.45546   1
  -1   1  22 19.3723 9.01759   1
   1   1  22 37.9980 9.48380   1
  -1  -1  22 47.2433 9.97750   1
  -1  -1  22 33.2556 9.92132   2
   1   1 -22 27.9822 11.4742   3
   1  -1  22 43.4700 10.6162   2
   1  -1  22 25.3798 9.85777   1
  -1   1 -22 51.1278 11.2956   3
   1   1  22 28.3293 9.87967   2
  -1   1  22 19.3549 9.13527   2
   1  -1 -22 12.7939 10.3749   3
   1   2  -3 1494.06 28.9920   6
  -1  -2   3 1542.29 29.0207   6
  -1  -2  -3 1494.64 28.3988   6
   1   2   3 1522.52 28.4568   6
  -2   1   3 1484.31 29.5179   9
  -2   1   3 1508.91 29.7846   3
   1   2   3 1497.50 29.2022   1
  -2   1  -3 1530.10 29.6466   2
   2  -1  -3 1493.17 29.5476   1
  -1  -2  -3 1515.10 29.2626   1
   2  -1  -3 1530.11 29.7932   3
  -2   1   3 1521.92 29.4827   1
   2  -1   3 1585.31 29.7186   2
   1   2  -3 1476.83 29.5117   2
   2  -1   3 1508.38 29.5896   3
   1   2   3 1499.50 30.1212   3
  -2   1  -3 1523.63 29.6852   3
  -1  -2   3 1514.19 29.5510   2
  -2   1  -3 1508.12 29.9341  15
   2  -1   3 1528.88 29.9183  15
   2  -1  -3 1511.89 29.5451  16
   2  -1   3 1509.47 29.0868  14
  -1  -2   3 1544.97 29.6996  11
   1   2   3 1568.15 30.1311  13
  -1  -2  -3 1471.11 30.0198  13
   1   2  -5 2618.11 48.4882   6
  -2   1   5 2634.09 49.5346   9
   2  -1   5 2577.35 49.0554   8
  -1  -2   5 2617.09 48.3902   6
   2  -1   5 2543.29 50.6048   3
   2  -1   5 2589.06 50.4942   2
  -2   1   5 2603.29 50.3143   1
  -1  -2   5 2499.54 50.3924   2
   1   2   5 2681.86 50.2162   1
  -2   1   5 2519.63 50.7950   3
   2  -1  -5 2543.95 50.4567   1
   1   2   5 2532.32 51.0909   3
  -1  -2  -5 2602.95 50.2650   1
   1   2  -5 2638.18 48.3570  15
   2  -1   5 2549.66 50.3308  15
   1   2   5 2556.57 50.9516  15
  -2   1  -5 2496.76 50.3181  15
  -1  -2   5 2640.44 48.3052  15
   2  -1  -5 2615.11 49.5852  16
   2  -1  -5 2585.67 49.0157  11
   1   2   5 2674.05 50.6869  13
  -1  -2  -5 2629.37 48.4536   9
  -1  -2   5 2613.45 49.6959  11
   2  -1   5 2640.67 48.9582  13
  -2   1  -5 2621.96 49.0616  13
   1   2  -7 2313.76 44.8560   8
  -1  -2   7 2303.07 43.2705   6
   2  -1   7 2288.30 44.3368   8
   2  -1   7 2391.97 47.2001   2
  -1  -2   7 2351.43 47.1386   2
   1   2   7 2254.47 47.6639   3
  -2   1  -7 2336.39 47.6546   3
   2  -1  -7 2330.32 47.7429   3
   2  -1   7 2361.65 47.5220   3
  -2   1   7 2316.16 47.5803   3
  -1  -2   7 2251.66 47.1999   3
  -1  -2  -7 2268.13 47.9625   3
   1   2  -7 2315.08 47.6637   3
   2  -1  -7 2278.17 46.9664   1
  -1  -2   7 2304.74 44.3563  15
   1   2   7 2284.32 46.9301  15
  -1  -2  -7 2313.65 43.1921  16
   2  -1   7 2298.33 46.3785  15
   2  -1  -7 2336.91 45.1338  16
  -1  -2  -7 2312.22 43.6927   9
  -1  -2   7 2354.87 45.2571  11
   2  -1   7 2324.00 44.9694  13
   2  -1  -7 2275.01 44.4657  11
   1   2   7 2370.39 46.7911  13
  -2   1   7 2311.38 44.9324   9
  -1  -2   9 2124.37 39.8781   6
  -2   1   9 2095.63 39.7204   6
   1   2  -9 2187.24 42.0651   8
   2  -1  -9 2102.93 39.8465   8
   1   2   9 2183.89 46.4740   3
   2  -1   9 2120.51 45.8703   3
   1   2   9 2174.40 45.0844   1
  -2   1   9 2188.89 45.3523   1
   2  -1   9 2081.39 44.9606   1
  -2   1  -9 2145.38 46.3834   3
   2  -1   9 2166.92 45.4850   2
  -1  -2   9 2191.16 46.0412   3
  -1  -2  -9 2065.91 46.6049   3
   1   2  -9 2121.14 46.3956   3
  -1  -2   9 2090.70 45.3713   2
  -2   1   9 2126.79 46.0724   3
  -1  -2   9 2108.65 45.3396   1
   2  -1  -9 2172.93 46.5050   3
  -2   1  -9 2087.38 44.6161  15
  -1  -2   9 2161.67 42.3971  15
  -1  -2   9 2078.71 41.8821  16
  -1  -2  -9 2176.26 40.3777  16
  -2   1   9 2132.99 43.3330  15
   1   2   9 2155.28 45.1376  15
   2  -1   9 2113.42 44.3725  15
   2  -1   9 2184.08 43.0003  13
   2  -1  -9 2167.02 41.8641  11
  -2   1   9 2081.42 42.2901   9
   2  -1   9 2137.76 40.6585  11
   1   2   9 2162.05 44.7551  13
  -1  -2   9 2131.61 42.5347  11
  -1  -2  11 3.31021 2.08470   9
   2  -1 -11 1.70039 1.52914   8
  -1  -2  11-2.13523 4.68207   2
   2  -1  11 2.43778 4.05850   1
  -2   1  11 2.77645 4.71241   3
   2  -1  11-0.45299 3.87217   3
   2  -1 -11 3.45764 4.37826   3
   1   2 -11 2.46853 4.83354   3
   2  -1  11-1.70832 4.31619   2
  -1  -2  11-4.03268 4.88042   3
  -2   1 -11 1.46889 4.96731   3
  -1  -2 -11 1.51101 4.57466   3
  -2   1  11 2.90671 4.26066   1
  -1  -2  11-0.42049 3.87343   1
   1   2  11 5.26376 3.91516   1
   1   2  11 11.9307 4.95113   3
   2  -1  11 5.25429 3.40127  15
  -1  -2  11 0.58657 2.48757  16
   1   2  11 2.31017 3.41287  15
  -1  -2  11 0.74717 3.08282  15
  -2   1  11 6.52447 3.79121  15
  -1  -2  11 0.45121 2.81393  11
   2  -1  11 2.32835 1.84544  11
   2  -1  11 1.39106 2.71274  13
  -2   1  11 0.20856 2.60133   9
   1   2  11 0.36728 3.61053  13
   1   2  13 56.1141 6.03856   1
  -2   1 -13 49.0185 6.96156   3
  -2   1  13 61.9593 6.92885   1
  -1  -2  13 46.5395 6.28793   1
   2  -1  13 37.6057 5.91854   1
  -1  -2 -13 52.4062 7.21678   3
   1   2 -13 51.1355 7.22502   3
   2  -1 -13 44.5264 6.47925   3
  -1  -2  13 46.2040 4.83995  15
  -2   1  13 43.6564 5.09104  15
   1   2  13 47.3314 5.76013  15
   2  -1  13 54.2640 5.56300  15
  -2   1  13 50.7401 3.95540   9
   1   2  13 48.0481 5.56969  13
  -1  -2  13 45.5597 2.97075   9
   2  -1  13 46.5543 4.71909  13
  -1  -2  13 53.2761 5.01682  13
   1   2  15 326.247 14.7647   1
  -2   1  15 326.151 14.9598   1
   1   2 -15 309.510 16.4414   3
  -1  -2  15 309.850 14.8768   1
  -1  -2  15 298.785 14.9922   2
   2  -1 -15 310.855 16.1653   3
  -2   1 -15 321.746 16.1636   3
   2  -1  15 324.528 15.3963   2
   2  -1  15 309.555 14.6048   1
  -1  -2 -15 347.302 16.8371   3
   1   2  15 323.266 13.7231  15
   2  -1  15 298.942 12.9616  15
  -1  -2  15 302.607 11.7450  15
  -2   1  15 316.274 12.4428  15
   2  -1  15 311.006 12.1098  13
   1   2  15 296.485 13.2046  13
  -1  -2  15 314.967 12.2377  13
  -2   1  15 302.884 13.1992  13
   2  -1 -17 259.702 16.0075   3
   2  -1  17 293.539 15.1670   1
  -2   1 -17 346.252 17.6962   3
   1   2  17 287.723 14.8292   1
  -1  -2 -17 272.983 16.7549   3
  -1  -2  17 288.734 15.1950   1
  -1  -2  17 292.909 16.0647   2
   1   2 -17 275.122 16.7174   3
   1   2  17 317.819 16.2187   2
  -2   1  17 302.668 16.4694   2
   2  -1  17 299.468 16.0727   2
  -2   1  17 280.649 15.0737   1
   2  -1  17 289.153 13.3442  15
   2  -1  17 304.152 11.3769  14
   1   2  17 308.795 14.1919  15
  -2   1  17 270.716 12.5024  15
   1   2  17 297.483 13.4668  13
   2  -1  17 293.143 12.3444  13
  -2   1  17 283.217 13.4599  13
  -1  -2  17 287.980 12.3693  13
   2  -1 -19 358.622 20.4903   3
   1   2  19 368.113 17.9513   1
   2  -1  19 371.466 17.8557   1
   1   2  19 341.846 18.6884   2
   2  -1  19 376.848 19.0250   2
   1   2 -19 352.238 20.2899   3
  -1  -2  19 385.499 18.5590   1
  -2   1  19 366.047 19.2330   2
  -1  -2 -19 365.058 20.2174   3
  -2   1 -19 364.890 20.2931   3
  -2   1  19 347.504 17.7156   1
  -1  -2  19 402.080 19.5034   2
   1   2  21 2.87379 8.14398   2
  -2   1  21 13.5195 9.09874   2
   1   2  21-5.74957 7.38866   1
   1   2 -21 5.51084 9.00672   3
  -2   1  21-3.38836 8.56071   1
  -1  -2  21 3.79387 8.73663   2
   2  -1  21-0.82745 7.40715   1
  -1  -2  21-2.56879 7.77698   1
   2  -1  21 4.74921 8.03122   2
   2  -1 -21 8.76564 10.1395   3
  -2   1 -21-2.18275 9.27849   3
  -2   1  23-2.16251 8.62541   2
   1   2  23-8.06159 8.28897   1
  -1  -2  23-5.40127 8.77555   2
   2  -1  23 8.17777 7.80846   1
   2  -1  23 2.18265 8.86550   2
  -2   1  23 0.92813 8.46975   1
   1   2  23 4.29464 8.35066   2
  -1  -2  23 10.3390 8.49592   1
   0  -2   2 167.834 4.45624   7
   0  -2  -2 161.268 4.24876   6
   0   2  -2 167.240 4.89556   8
   0  -2   2 158.631 4.39560   6
   0   2   2 162.834 4.18762   6
   0   2  -2 156.000 4.36724   6
  -2   0   2 157.108 4.74361   5
   0  -2   2 162.875 4.58968   2
   0  -2  -2 162.218 4.48090   1
   2   0   2 156.216 4.36300   2
  -2   0  -2 156.157 4.50743   2
   0   2  -2 153.339 4.70869   2
   0   2   2 167.971 4.39260   1
  -2   0   2 156.616 4.40417   1
  -2   0  -2 136.421 4.42495   3
   2   0  -2 159.504 4.54236   3
  -2   0   2 157.150 4.46170   3
   2   0   2 165.171 4.67395   3
   2   0  -2 157.377 4.55964   1
  -2   0  -2 157.638 4.02833  14
   2   0  -2 161.682 4.89070  16
  -2   0  -2 157.199 5.08694  15
   2   0   2 148.503 4.91835  15
  -2   0   2 161.640 4.86327  16
   2   0   2 158.411 4.02478  14
   2   0   2 157.505 4.40840  10
   0   2  -4 119.597 3.84983   6
   0   2  -4 120.093 4.67783   8
   0  -2   4 116.593 3.83360   6
   0   2   4 113.199 4.79283   1
   2   0   4 126.250 5.43173   3
   0   2  -4 111.127 5.34726   2
   2   0  -4 113.830 4.92880   1
   2   0   4 119.237 5.04429   2
  -2   0   4 115.033 5.20111   3
   0   2   4 115.459 5.36864   3
  -2   0  -4 117.882 5.47645   3
   0  -2  -4 120.117 5.09125   1
  -2   0   4 121.721 5.24321   1
   2   0  -4 112.840 5.27200   3
   0  -2   4 123.735 5.20796   2
   0   2  -4 115.373 4.23512  15
   2   0   4 124.679 5.20273  15
   2   0  -4 122.772 4.84980  16
  -2   0  -4 125.391 5.51705  15
  -2   0   4 117.713 4.81640  16
   2   0   4 121.484 3.93109  14
  -2   0  -4 120.805 4.61211  13
   2   0   4 116.683 4.35202  13
   0  -2  -4 119.716 4.18403   9
   2   0  -4 117.031 4.62628  11
   0   2  -6 575.843 12.1341   6
   0  -2   6 587.269 12.0290   6
   2   0   6 570.902 12.6051   8
   0   2  -6 570.818 13.4899   8
   0  -2   6 567.140 15.1826   3
   0   2   6 588.532 14.7104   1
   2   0  -6 587.036 15.4710   3
   2   0  -6 560.150 14.8644   1
   0  -2  -6 595.797 15.8135   3
   2   0   6 576.051 14.9347   2
  -2   0   6 573.020 15.3224   3
   0  -2   6 566.310 14.9724   2
   2   0   6 545.507 15.0968   3
  -2   0  -6 582.208 15.4918   3
  -2   0   6 555.180 14.8141   1
   0  -2  -6 588.592 14.8731   1
   0   2  -6 569.170 15.3444   3
   0   2   6 563.879 15.4960   3
   0   2  -6 571.327 13.4921  15
   0  -2   6 579.598 13.3855  15
  -2   0   6 581.625 13.6786  16
   2   0   6 551.996 14.7973  15
   0  -2  -6 588.971 13.0347   9
   2   0   6 576.955 13.8986  13
   0  -2   6 570.691 13.4318  11
   2   0  -6 576.456 13.5393  11
   2   0   8 646.249 14.1253   8
   0   2  -8 630.360 15.1308   8
  -2   0   8 637.687 13.5004   6
  -2   0   8 641.223 15.1688   9
  -2   0   8 646.914 18.0598   3
  -2   0  -8 650.886 18.3871   3
  -2   0   8 650.653 17.5546   1
   2   0   8 624.929 17.8555   3
   0   2   8 674.814 17.5571   1
   2   0   8 711.379 18.0225   2
   2   0   8 630.849 17.1024   1
   0   2  -8 626.788 18.1904   3
   0  -2   8 650.774 17.8641   3
   2   0  -8 623.447 18.0569   3
   0  -2   8 652.311 17.6306   1
   0  -2  -8 666.091 18.6123   3
   0  -2   8 623.067 17.5943   2
   0   2   8 664.448 18.5045   3
  -2   0   8 648.562 15.5568  15
  -2   0   8 642.847 15.5253  16
   0  -2  -8 648.218 14.4407  16
   0   2   8 642.362 16.9982  15
   2   0   8 666.572 17.2377  15
   0  -2   8 651.023 14.4103  16
   0  -2   8 664.502 15.7989  15
   0  -2   8 651.044 15.3053  11
   2   0  -8 658.103 15.3449  11
   2   0   8 643.300 13.1909  11
   2   0   8 647.570 16.1194  13
   2   0 -10 1684.63 32.9560   8
  -2   0  10 1654.15 31.6809   6
  -2   0  10 1714.15 39.0683   3
   0  -2 -10 1706.52 39.6352   3
   2   0  10 1723.19 39.0837   3
   0  -2  10 1650.33 38.0702   1
   0   2  10 1727.30 38.1677   1
  -2   0 -10 1678.47 39.3311   3
  -2   0  10 1680.82 38.1892   1
   0  -2  10 1721.59 38.9419   3
   0   2 -10 1632.79 39.4976   3
   0   2  10 1754.65 39.5124   3
   0  -2  10 1767.16 38.7499   2
   2   0  10 1744.14 38.6834   2
   2   0  10 1674.08 37.8985   1
   2   0 -10 1742.88 39.5576   3
   0  -2  10 1710.65 33.6023  16
   2   0  10 1749.71 37.6105  15
   0   2  10 1665.43 37.2926  15
   0  -2  10 1689.60 35.7063  15
  -2   0  10 1684.41 35.6049  15
   0  -2  10 1751.82 35.4936  13
   0  -2  10 1668.99 34.4707  11
   2   0  10 1761.63 36.4715  13
   0  -2  10 1710.09 32.3261   9
   0   2  10 1702.36 37.6323  13
   2   0  10 1686.28 32.0669  11
  -2   0  10 1697.40 34.3997   9
   2   0 -12 123.336 4.66213   8
   0   2  12 109.893 8.97535   3
   2   0 -12 129.545 8.98522   3
  -2   0 -12 122.224 9.28720   3
   2   0  12 109.017 7.80083   1
  -2   0  12 136.129 9.28979   3
   0  -2  12 122.314 9.02184   3
   0  -2  12 127.962 8.47262   1
   0   2 -12 118.260 9.32669   3
   2   0  12 130.857 9.01557   3
  -2   0  12 118.859 8.25933   1
   0   2  12 127.894 8.34033   1
   0  -2 -12 112.562 9.02367   3
   2   0  12 137.646 7.85627  15
   0   2  12 127.120 7.90143  15
  -2   0  12 139.981 7.08805  15
   0  -2  12 126.516 6.99254  15
  -2   0  12 123.403 5.64082   9
   0   2  12 142.487 8.32874  13
   0  -2  12 111.808 5.62372  11
   0  -2  12 123.124 3.92168   9
   0  -2  12 125.817 6.72861  13
   2   0  12 123.450 6.87381  13
   0   2  14 2.13344 4.50996   1
   0   2 -14 3.93775 5.07143   3
   2   0 -14 1.96966 5.23768   3
   0  -2  14 1.69181 5.36049   2
   0  -2  14 1.08901 4.72897   1
   0  -2 -14 2.65467 5.16204   3
   2   0  14 3.16992 4.49182   1
  -2   0  14 3.81957 4.43290   1
   2   0  14 5.65646 5.25855   2
  -2   0 -14 1.31239 5.57890   3
   2   0  14 10.2478 4.45080  15
  -2   0  14-0.34099 3.79933  15
   0   2  14 7.49182 4.72002  15
   0  -2  14 3.52428 3.76180  15
   2   0  14 1.14457 3.27898  13
  -2   0  14 3.54395 2.63548   9
   0   2  14-0.45735 4.09439  13
   0  -2  14-0.33792 3.55685  13
  -2   0  16 17.7019 6.80419   1
   0  -2 -16 16.3764 7.76765   3
   0   2  16 14.8283 6.13393   1
   2   0  16 22.6815 6.18240   1
   2   0 -16 24.0124 7.37194   3
   2   0  16 24.0086 6.64564   2
   0  -2  16 20.2138 6.22060   1
   0  -2  16 21.2377 7.01970   2
  -2   0 -16 4.64036 6.58558   3
  -2   0  16 14.2494 6.70752   2
   0   2 -16 13.9431 6.84150   3
   0   2  16 24.4097 5.92891  15
   2   0  16 20.2736 5.64209  15
  -2   0  16 18.3941 4.79385  15
   0  -2  16 25.4538 5.21809  15
   2   0  16 24.8232 4.79779  13
   0   2  16 18.2956 5.20815  13
   0  -2  16 28.9096 5.04855  13
  -2   0  16 29.3205 5.41857  13
   0  -2 -18 0.90117 7.27708   3
  -2   0 -18-2.69023 6.97464   3
   0   2  18-1.58692 7.03289   2
   0   2 -18-7.20418 8.10069   3
   0  -2  18-3.08872 6.70600   2
   2   0  18-4.63709 6.67675   2
  -2   0  18-1.57188 6.57193   2
   0  -2  18 1.43848 6.68621   1
   2   0  18 4.87500 6.17285   1
   0   2  18 7.02335 6.61748   1
   2   0 -18 2.70106 7.85973   3
  -2   0  18-2.87860 6.34670   1
   0   2  18 0.53136 5.65172  15
   2   0  18 4.31533 5.57575  15
   2   0  18-4.25303 4.68297  13
  -2   0  18-2.09221 4.90641  13
   2   0  20 739.811 27.1398   1
   0  -2  20 718.947 27.5854   1
  -2   0 -20 742.456 30.6712   3
   0   2  20 764.950 27.4201   1
   0   2 -20 781.724 30.9408   3
   2   0 -20 805.109 31.3662   3
   0  -2  20 760.167 28.9497   2
   0   2  20 785.187 29.2684   2
   2   0  20 690.660 28.1651   2
  -2   0  20 669.446 27.8089   2
  -2   0  20 762.574 27.7824   1
  -2   0  22 58.9712 11.1154   2
  -2   0  22 49.9493 10.0459   1
   2   0 -22 62.9234 12.1267   3
   0   2 -22 50.2429 12.1597   3
   2   0  22 56.0123 10.0337   1
   0  -2  22 47.8731 10.3381   2
   0   2  22 65.3377 11.4144   2
  -2   0 -22 56.7283 12.0489   3
   0  -2  22 42.8132 9.95202   1
   0   2  22 67.5073 10.4778   1
   2   0  22 41.2334 10.2085   2
  -1   2  -3 4.50757 1.69465   6
   1  -2   3 4.70725 2.22309   8
  -1   2  -3 1.98092 2.22296   8
   1  -2   3 3.67769 1.63914   7
  -1   2  -3 2.87093 2.40421   2
   2   1  -3 2.47793 2.29885   3
  -1   2   3 2.44318 2.12777   1
  -1   2   3 3.78448 2.63303   3
  -2  -1   3 1.59839 2.31705   1
  -1   2  -3 3.47298 2.59981   3
   1  -2   3 4.15357 2.21968   2
   1  -2  -3 2.44959 2.23009   1
   2   1  -3 1.51607 2.27701   1
   2   1   3 0.67879 2.24208   3
  -2  -1  -3 2.94764 2.48593   3
  -1   2  -3 2.79104 2.11539  15
  -2  -1  -3 2.88327 2.71403  15
   2   1   3 3.99461 2.64110  15
  -1   2   3 1.78779 1.84027   9
   1  -2  -3 2.02505 2.09707   9
  -2  -1   3 2.86175 2.24723  11
   2   1  -3 6.51221 2.27465  11
  -2  -1  -3 1.20666 2.35353  13
   2   1   3 2.78081 2.11423  13
   2   1   3 2.25456 1.37906  10
  -1   2  -5 2356.35 43.3785   6
  -1   2  -5 2289.02 44.6961   8
  -2  -1   5 2395.49 43.9297   6
   1  -2  -5 2325.03 44.6590   9
   1  -2   5 2344.72 44.7745   8
  -1   2   5 2340.68 45.5278   1
  -2  -1   5 2362.30 45.7900   1
   1  -2   5 2400.11 45.9795   2
   2   1   5 2391.31 45.5032   1
   2   1   5 2308.74 46.2610   3
  -2  -1   5 2326.29 45.9897   3
   1  -2  -5 2283.24 45.6485   1
  -1   2   5 2291.61 46.4004   3
   1  -2   5 2341.10 46.0194   3
  -1   2  -5 2193.35 44.8400  15
   2   1   5 2349.42 43.2438  14
   1  -2   5 2289.89 44.9743  15
  -2  -1   5 2380.77 43.4619  15
   2   1   5 2242.77 46.2547  15
  -2  -1   5 2385.12 44.9939  16
   2   1   5 2377.67 45.5657  13
  -1   2   5 2377.13 44.6668   9
   1  -2   5 2402.68 43.6714  13
  -2  -1   5 2329.15 45.0418  11
   2   1  -5 2278.87 44.9253  11
  -2  -1  -5 2266.27 45.4655  13
  -2  -1   7 158.443 4.82743   6
   2   1   7 151.722 4.39768   8
  -1   2  -7 148.674 5.74961   8
  -1   2  -7 141.697 4.20950   6
  -1   2   7 148.651 7.60142   3
   1  -2   7 139.946 6.98288   2
   1  -2   7 130.607 6.86978   3
   1  -2  -7 150.415 7.07492   1
  -2  -1  -7 153.203 7.79476   3
   2   1  -7 134.631 7.45832   3
  -1   2  -7 157.194 7.65722   3
   2   1   7 140.978 7.18714   3
  -2  -1   7 137.248 7.18687   3
   1  -2  -7 151.382 7.66180   3
   1  -2   7 151.927 6.18900  15
   2   1   7 133.584 6.64947  15
   1  -2  -7 145.973 5.51274  16
  -2  -1   7 152.102 6.00424  16
  -2  -1   7 139.548 5.23112  15
   1  -2  -7 146.831 4.90808  11
   2   1  -7 147.937 6.01007  11
  -2  -1   7 130.956 5.79566  11
   1  -2   7 150.415 5.38630  13
  -1   2   7 137.604 5.44981   9
   2   1   7 143.731 6.30497  13
  -2  -1   9 4814.52 88.3466   6
   2   1  -9 4782.21 89.7389   8
  -2  -1   9 4736.40 90.1522   9
  -2  -1  -9 4828.90 95.1575   3
   1  -2   9 4931.69 94.4670   3
  -1   2   9 4852.42 93.5861   1
  -1   2  -9 4855.92 94.9780   3
  -1   2   9 4882.00 94.9506   3
  -2  -1   9 4782.55 93.7977   1
   2   1  -9 4865.07 94.9849   3
   1  -2  -9 4947.97 95.2946   3
   1  -2  -9 4986.16 94.0234   1
   1  -2   9 4801.01 93.9146   2
  -2  -1   9 4864.46 94.4475   3
   2   1   9 4984.78 93.6827   1
   2   1   9 4825.22 94.7089   3
   1  -2   9 4863.83 91.9847  15
   1  -2   9 4852.98 88.6060  16
  -2  -1   9 4841.39 90.8538  16
   1  -2  -9 4884.02 90.2465  16
  -2  -1   9 4883.70 90.5856  15
   2   1   9 4879.32 93.6349  15
  -1   2   9 4777.66 92.6176  15
   1  -2  -9 4864.35 89.0627  11
   1  -2   9 4790.02 90.7791  13
  -1   2   9 4975.26 90.3013   9
   1  -2   9 4790.09 90.0826  11
   2   1   9 4898.91 92.6606  13
  -2  -1  11 2402.61 45.4079   6
   2   1 -11 2474.54 47.6783   8
   1  -2  11 2553.10 53.5918   2
   1  -2  11 2404.94 52.7921   1
  -2  -1  11 2560.62 54.0317   3
   2   1 -11 2490.02 54.5169   3
   1  -2 -11 2484.46 54.8036   3
  -1   2  11 2541.49 54.4610   3
   2   1  11 2465.42 53.9987   3
  -1   2  11 2523.72 53.0419   1
   2   1  11 2383.84 52.4809   1
  -1   2 -11 2464.98 54.4252   3
  -2  -1 -11 2441.77 54.4725   3
   1  -2  11 2544.86 53.8760   3
  -2  -1  11 2552.69 53.4244   1
   1  -2  11 2447.60 50.7674  15
  -2  -1  11 2430.68 49.0200  16
  -2  -1  11 2496.03 49.4535  15
   2   1  11 2544.74 52.5995  15
  -1   2  11 2487.08 51.5804  15
  -2  -1  11 2528.52 48.1796   9
   2   1  11 2456.09 51.2741  13
   1  -2  11 2415.00 47.9884  11
   1  -2  11 2551.39 49.6911  13
   2   1 -13 289.113 8.41747   8
   1  -2  13 241.948 12.0839   1
  -2  -1  13 296.324 13.1721   1
  -1   2  13 277.173 12.6234   1
   1  -2 -13 279.956 13.9605   3
  -2  -1 -13 280.068 13.6939   3
  -1   2 -13 273.844 13.8392   3
   2   1  13 270.233 12.4343   1
   2   1 -13 286.457 13.7839   3
   2   1  13 297.513 12.1551  15
  -2  -1  13 275.303 10.1681  15
  -1   2  13 267.995 11.5133  15
   1  -2  13 281.509 11.1857  15
   1  -2  13 271.136 8.56362  11
   1  -2  13 286.293 10.3456  13
  -1   2  13 285.727 12.3071  13
  -2  -1  13 266.698 8.60348   9
   2   1  13 274.498 11.1602  13
  -2  -1  15 160.995 10.9923   1
  -2  -1  15 163.925 11.5885   2
   1  -2  15 165.644 11.3545   2
   2   1  15 177.950 11.4549   2
  -2  -1 -15 144.934 11.3718   3
  -1   2 -15 163.553 11.9429   3
   2   1  15 155.276 10.3246   1
  -1   2  15 150.040 10.4638   1
   1  -2  15 142.740 10.4938   1
   1  -2 -15 179.198 12.3134   3
   2   1 -15 154.448 11.6842   3
  -2  -1  15 154.194 8.23057  15
  -1   2  15 159.711 9.54052  15
   2   1  15 159.527 9.84632  15
   1  -2  15 160.855 9.03309  15
   2   1  15 150.671 8.85734  13
   1  -2  15 164.313 8.33609  13
  -1   2  15 163.871 9.78493  13
  -2  -1  15 159.645 6.18966   9
  -2  -1  15 161.498 9.28033  13
   1  -2  17-6.69518 6.39150   1
  -2  -1 -17-10.0413 6.91795   3
  -1   2 -17 3.34010 6.19241   3
   2   1  17 1.30200 5.62412   1
   2   1 -17 1.67522 7.19809   3
  -1   2  17 2.98016 6.57065   2
   2   1  17 5.78925 5.73705   2
  -2  -1  17 5.43804 6.37636   1
  -2  -1  17 2.17608 6.26652   2
   1  -2 -17-2.51930 5.86093   3
  -1   2  17 0.66659 5.63624   1
   1  -2  17 2.14939 6.53821   2
  -1   2  17-0.48547 5.16363  15
   2   1  17 1.61723 4.89620  15
   1  -2  17 3.89958 4.28937  13
  -2  -1  17 4.69898 5.01534  13
  -1   2  17 7.11552 5.17998  13
   2   1  17-0.96397 4.41917  13
   2   1  19 1459.55 40.2659   1
   2   1  19 1476.37 42.2699   2
  -2  -1 -19 1441.35 44.1904   3
  -1   2  19 1449.07 42.5728   2
  -1   2 -19 1451.48 44.1741   3
   2   1 -19 1464.46 44.4954   3
  -1   2  19 1469.82 40.5440   1
   1  -2 -19 1435.55 44.3664   3
   1  -2  19 1360.21 40.0804   1
  -2  -1  19 1399.59 41.8083   2
   1  -2  19 1427.48 42.0038   2
  -2  -1  19 1436.07 40.6605   1
   2   1  21 94.4568 11.8259   2
   2   1  21 83.1141 10.7144   1
  -1   2 -21 108.644 14.1744   3
   1  -2  21 110.192 11.8050   1
  -2  -1  21 93.8962 11.6632   2
  -1   2  21 99.8034 11.6909   2
  -2  -1  21 110.477 12.1335   1
   1  -2  21 133.107 13.2420   2
   2   1 -21 93.5139 13.0949   3
  -1   2  21 89.1896 11.2971   1
   1  -2  23 42.2698 10.5458   2
   1  -2  23 42.4979 10.1153   1
  -2  -1  23 29.0598 9.93394   2
   2   1  23 39.6392 9.84264   2
  -1   2  23 48.9820 11.3100   2
  -1   2  23 25.5693 9.42551   1
   2   1  23 27.7407 8.85469   1
  -2  -1  23 34.8418 9.64624   1
  -2  -2   0-0.28893 1.23414  11
  -2   2   0 1.26423 1.14682   9
  -2   2   2 28.9021 1.89244   5
  -2  -2   2 28.4668 2.65388   6
   2   2   2 29.8562 2.39636   6
   2   2  -2 29.4865 2.44517   6
  -2  -2  -2 30.0431 2.30667   6
   2   2  -2 29.0686 2.11475   2
  -2  -2   2 30.7686 2.11852   2
   2   2   2 28.3534 1.94426   1
  -2   2   2 29.0926 2.48846   4
  -2  -2  -2 28.1735 1.88592   1
   2  -2  -2 26.4158 2.06198   5
  -2   2   2 28.5676 2.26624   3
   2   2   2 29.4489 2.06755  17
   2   2   2 26.9868 2.76187  15
  -2  -2  -2 28.9774 2.12235  17
   2  -2   2 24.7666 2.35938  14
  -2   2  -2 30.2836 2.39811  14
   2  -2   2 26.4054 1.98224   9
  -2  -2   2 41.0810 2.96366  11
  -2   2   2 30.0193 2.12014  14
  -2   2   2 28.0836 1.71820  10
   2   2   2 29.6068 1.88855  12
  -2  -2  -2 29.8272 1.77311  10
  -2  -2  -2 30.2555 1.82894  12
  -2   2   2 28.4083 2.64464   9
   2  -2  -2 26.1773 2.69576   9
   2   2  -2 24.7349 2.66197  11
  -2   2  -2 27.5691 1.85601   9
  -2  -2  -2 26.2298 2.60049  13
   2  -2  -2 27.8718 1.83047  10
   2  -2  -4 10.6936 2.79513   9
   2  -2   4 3.33659 2.36191   8
  -2  -2  -4 5.45106 1.85305   6
  -2  -2   4 3.84936 2.36162   6
   2  -2   4 4.77077 2.61783   2
  -2  -2   4 6.07743 3.05427   1
  -2   2   4 7.59110 2.86440   1
  -2   2   4 5.84743 3.11068   3
   2  -2   4 5.26911 2.52509   3
  -2   2  -4 6.87917 3.11139   2
   2   2   4 2.72069 2.71888   1
   2   2   4 5.67546 3.00073   3
   2  -2  -4 6.35869 2.95000   1
  -2  -2   4 4.32124 2.88355   2
  -2   2  -4 2.07001 2.72704  15
   2   2   4 3.04624 2.88123  15
   2   2   4 5.49875 1.44073  10
  -2   2  -4 3.31478 1.59742  13
  -2  -2  -4 1.04159 3.18063  13
  -2  -2   4 2.27662 2.89108  11
  -2   2   4 4.82977 2.65333   9
   2   2   4 3.95324 2.74771  13
   2   2  -4 2.71624 2.74372  11
  -2   2  -6 1352.89 25.8377   6
   2  -2   6 1329.44 27.5129   8
  -2  -2   6 1315.32 26.5982   6
   2   2   6 1332.69 29.5099   3
  -2  -2   6 1328.54 28.8767   2
   2  -2  -6 1379.14 29.5492   3
   2  -2   6 1322.59 28.9487   3
   2  -2   6 1352.51 28.8963   2
   2   2   6 1335.01 28.3281   1
  -2   2  -6 1362.74 29.3465   3
   2  -2  -6 1315.78 28.7872   1
  -2  -2  -6 1322.72 29.5339   3
   2   2  -6 1375.39 29.3874   3
  -2   2   6 1297.05 29.2827   3
   2   2   6 1380.98 29.6063  15
  -2  -2   6 1360.19 25.8745  15
   2  -2  -6 1346.93 27.6390  16
   2  -2   6 1324.64 28.3549  15
   2   2   6 1325.72 25.2517  14
   2   2   6 1346.48 25.8661  10
   2   2   6 1349.82 28.8108  13
  -2   2   6 1349.19 27.7803   9
  -2  -2   6 1309.30 27.9804  11
  -2  -2   8 60.1541 3.39490   6
   2  -2   8 58.4093 4.13104   8
  -2   2  -8 60.3750 2.69032   6
  -2  -2  -8 72.9741 6.29121   3
   2  -2  -8 66.1932 6.06101   3
  -2   2   8 66.0145 6.00039   3
   2  -2  -8 56.5420 5.60760   1
  -2  -2   8 55.9073 5.33890   1
  -2  -2   8 58.8215 5.52724   2
   2  -2   8 58.6535 5.40038   3
   2  -2   8 59.0557 5.27633   2
  -2   2  -8 66.3107 6.07291   3
  -2   2   8 66.3257 5.71253   1
   2   2  -8 55.4818 5.52861   3
   2   2   8 58.0894 5.77152   3
  -2  -2   8 68.7929 5.83963   3
  -2  -2   8 64.8052 3.66244  15
   2  -2   8 61.5848 4.73590  15
   2   2   8 58.5220 5.19693  15
  -2  -2  -8 63.6734 2.60773  16
  -2  -2   8 55.5997 4.21165  16
   2   2   8 57.2685 4.89248  13
  -2  -2  -8 60.3947 3.10941   9
   2  -2  -8 59.3409 3.88247  11
  -2  -2   8 56.3838 4.42008  11
  -2   2   8 56.8508 4.18144   9
   2  -2   8 71.0294 4.00669  13
  -2  -2  10 1335.46 25.9862   6
   2  -2  10 1307.14 31.8216   3
  -2   2  10 1331.47 32.5389   3
   2  -2 -10 1322.26 32.6644   3
   2  -2 -10 1363.65 31.7586   1
   2   2  10 1352.83 32.7482   3
   2   2 -10 1292.87 32.4087   3
  -2  -2 -10 1375.89 33.0915   3
  -2  -2  10 1351.86 32.2017   3
  -2   2 -10 1301.23 32.4185   3
  -2  -2  10 1314.79 31.4953   1
   2   2  10 1332.26 31.1657   1
   2  -2  10 1329.64 31.6202   2
  -2  -2  10 1313.29 31.6111   2
  -2   2  10 1331.35 31.3262   1
  -2   2 -10 1264.69 30.1423  15
   2   2  10 1286.89 31.3073  15
  -2  -2  10 1328.07 27.8207  15
  -2  -2  10 1287.81 28.3804  16
   2  -2  10 1302.21 29.9951  15
  -2   2  10 1335.01 29.9084  15
   2  -2 -10 1336.67 27.3253  11
   2  -2  10 1341.06 28.4100  13
  -2   2  10 1294.82 28.2633   9
  -2  -2  10 1287.34 28.6625  11
   2   2  10 1319.45 30.5629  13
   2  -2  10 1298.79 27.1446  11
  -2  -2  12 308.621 7.31976   6
   2  -2  12 315.888 13.6351   3
  -2  -2  12 311.456 13.4139   1
  -2   2 -12 313.253 13.9973   3
  -2   2  12 309.968 13.8177   3
  -2  -2  12 309.806 13.5845   3
   2  -2  12 315.787 12.9673   1
  -2   2  12 335.483 13.3305   1
   2   2 -12 328.547 14.4983   3
  -2  -2 -12 321.208 14.4276   3
   2  -2 -12 311.498 14.0274   3
   2   2  12 339.182 13.2409   1
   2   2  12 328.092 14.1178   3
  -2  -2  12 327.625 10.4079  15
   2   2  12 325.485 12.9961  15
  -2   2  12 313.790 11.7410  15
   2  -2  12 316.502 11.9318  15
  -2  -2  12 319.832 10.1678  16
   2  -2  12 304.542 9.04002  11
  -2  -2  12 317.506 9.34751   9
   2   2  12 327.311 12.3102  13
   2  -2  12 325.917 10.7204  13
  -2   2  12 303.325 9.89470   9
  -2  -2  14 17.6970 5.12238   1
   2  -2  14 3.73903 4.64401   1
  -2   2  14 19.4595 5.55048   1
  -2  -2  14 11.8677 5.78090   2
   2  -2  14 13.5483 5.57611   2
  -2  -2 -14 11.3325 5.76320   3
   2  -2 -14 16.5556 6.18797   3
   2   2 -14 13.2036 6.19659   3
   2   2  14 12.0604 4.62967   1
  -2   2 -14 16.9903 5.85388   3
   2   2  14 15.1265 4.82113  15
  -2  -2  14 14.2466 3.79387  15
  -2   2  14 18.7458 4.86508  15
   2  -2  14 14.0873 4.69385  15
   2   2  14 19.7883 4.66612  13
   2  -2  14 12.5156 3.83311  13
   2  -2  14 10.7546 2.58313  11
  -2   2  14 9.76503 4.58523  13
  -2  -2  14 7.12755 2.58088   9
  -2   2  16 83.4873 9.35834   1
   2  -2 -16 87.1827 9.71199   3
   2   2  16 91.2519 9.48848   2
  -2  -2  16 81.9982 9.87001   2
  -2   2 -16 91.8396 10.5582   3
   2  -2  16 94.2488 9.36089   1
  -2  -2  16 91.5408 9.19468   1
   2   2 -16 78.6113 10.2126   3
  -2  -2 -16 90.6020 9.64515   3
   2   2  16 89.8688 8.81834   1
   2  -2  16 83.9599 9.45026   2
   2   2  16 84.9221 8.17946  15
   2  -2  16 76.2430 7.60285  15
  -2  -2  16 92.1559 6.70594  15
  -2   2  16 121.001 8.58440  15
  -2  -2  16 78.6186 7.11837  13
  -2   2  16 73.3954 7.85555  13
   2   2  16 100.246 8.15531  13
   2   2  18 69.6200 8.78018   2
   2   2 -18 59.6792 10.2878   3
  -2   2  18 61.5706 8.62697   1
   2  -2 -18 68.5210 10.1957   3
   2   2  18 64.1931 8.47818   1
   2  -2  18 49.5329 8.52441   2
   2  -2  18 50.8856 8.26063   1
  -2  -2  18 68.8548 9.78012   2
  -2  -2 -18 60.5020 10.1171   3
  -2   2  18 51.5584 8.92497   2
  -2   2 -18 77.0108 10.4337   3
  -2  -2  18 48.8729 8.66754   1
  -2  -2  20 221.732 15.7404   2
  -2   2  20 212.755 15.9121   2
   2   2 -20 223.834 17.4025   3
   2  -2 -20 199.915 16.5468   3
   2  -2  20 203.808 14.7006   1
   2   2  20 230.284 15.6752   2
   2   2  20 227.930 14.6423   1
  -2   2 -20 267.900 18.2942   3
   2  -2  20 232.545 15.9616   2
  -2   2  20 247.283 15.4726   1
  -2  -2  20 221.965 15.0607   1
   2  -2  22-0.87667 7.49442   1
  -2   2  22 2.64804 7.97946   1
  -2   2  22 8.28340 8.51168   2
   2   2  22 7.67693 6.76333   1
  -2  -2  22 5.04235 8.14428   2
   2  -2  22 19.9267 9.48064   2
  -2   2 -22-2.32063 9.64842   3
  -2  -2  22 16.2918 8.82539   1
   2   2 -22 8.21087 9.64227   3
   2   2  22 5.05385 7.22391   2
   2   3   1 317.536 7.35297   7
  -2  -3  -1 313.641 8.26013   6
   3  -2  -1 308.141 8.37367   9
   2   3   1 321.371 8.23628   6
   2   3  -1 321.018 7.85280   7
  -2  -3   1 304.489 7.48846   5
  -2  -3   1 305.948 7.75248   7
  -2  -3   1 299.512 8.34801   6
   3  -2   1 305.795 7.78874   9
   2   3  -1 317.310 8.39755   6
  -3   2   1 316.053 8.36234   9
   3  -2  -1 319.537 7.55399   4
   2   3  -1 314.255 7.64531   5
   2   3   1 302.127 7.22270  17
  -3   2  -1 321.143 7.95649  14
   3  -2  -1 313.128 6.91981  17
  -3   2   1 315.273 7.90097  14
   3  -2   1 308.081 7.89951  14
  -2  -3  -1 315.703 7.25355  17
  -3   2   1 309.362 6.85882  17
   3  -2  -1 313.771 7.65566  10
  -2  -3  -1 318.384 8.13601  13
  -3   2   1 323.643 7.67653  10
  -3   2  -1 317.478 7.87688   9
   3  -2  -1 300.415 7.21618  12
   3  -2  -1 298.308 7.84476  14
  -3   2   1 311.318 7.22316  12
   2   3  -3 607.734 14.1421   6
  -3   2   3 614.167 13.6599   5
  -2  -3  -3 612.996 13.5714   6
  -2  -3   3 608.815 14.0795   6
   3  -2   3 623.357 12.8030   9
   2   3   3 630.508 13.6210   6
  -3   2  -3 620.543 13.7062   3
   2   3   3 632.507 13.2072   1
  -3   2  -3 635.209 14.0125   2
   3  -2  -3 631.040 13.9665   3
  -3   2   3 617.687 13.9107   3
   2   3  -3 621.973 13.6971   2
  -3   2   3 603.518 14.0349   4
  -2  -3  -3 593.687 13.2475   1
   3  -2  -3 601.468 13.8419   5
  -2  -3   3 652.565 13.8306   2
   2   3   3 621.707 13.2998  17
  -3   2  -3 618.702 14.6417  15
   3  -2   3 627.930 13.9551  14
  -3   2  -3 599.114 13.8950  14
  -3   2  -3 610.838 12.7685   9
   2   3   3 634.971 14.7160  13
  -2  -3  -3 614.459 12.7030  12
  -2  -3  -3 613.924 12.3978  10
   2   3   3 617.776 12.6461  12
  -2  -3   3 633.993 14.7166  11
  -2  -3  -3 607.956 14.6256  13
  -3   2   3 621.884 14.5877   9
  -3   2   3 607.248 13.0714  10
   2   3  -5 7928.45 143.165   6
   2   3   5 7934.33 142.061   6
   3  -2   5 7903.47 143.668   8
  -2  -3  -5 7887.91 141.969   6
  -2  -3   5 7762.72 143.003   6
   3  -2  -5 7796.53 144.106   1
  -2  -3  -5 7720.28 143.549   1
  -3   2  -5 7843.97 144.287   2
  -2  -3   5 7746.67 143.924   2
  -3   2   5 7729.01 144.484   3
   2   3   5 7746.19 145.056   3
   3  -2   5 8348.08 144.500   2
  -3   2   5 7833.27 143.865   1
   2   3   5 7788.43 143.447   1
   3  -2   5 7696.74 144.090   3
   2   3   5 8062.39 145.493  15
   3  -2  -5 7689.34 143.908  16
   3  -2   5 7876.67 143.328  14
   2   3   5 8155.73 144.928  13
  -3   2   5 7930.28 144.011   9
  -3   2  -5 7767.28 142.073  13
   2   3   5 7858.72 140.998  10
  -2  -3   5 7957.58 144.273  11
  -2  -3  -7 79.4585 3.17035   6
   3  -2   7 77.9292 4.64358   8
  -2  -3   7 74.4563 4.11877   6
  -2  -3   7 78.0069 5.74032   2
   3  -2   7 72.4367 5.32036   3
   3  -2  -7 67.6257 5.70883   3
   3  -2  -7 58.4206 5.06009   1
  -3   2   7 70.9375 5.68529   3
   2   3   7 75.1082 5.74329   3
   2   3  -7 75.7902 5.74728   3
   3  -2   7 76.2397 5.17653   2
  -3   2  -7 66.7003 5.49311   3
   2   3   7 81.1082 6.03912  15
   3  -2   7 75.4113 5.21005  15
  -2  -3  -7 72.9414 3.81244   9
  -3   2   7 73.0482 4.77568   9
  -2  -3   7 71.7533 4.94072  11
   2   3   7 82.2759 3.02223  10
   2   3   7 82.9019 5.58100  13
   3  -2  -7 78.0747 4.55835  11
  -3   2  -9 593.804 12.4611   6
   3  -2   9 591.129 14.9971   8
  -2  -3   9 588.813 13.7024   6
   2   3   9 611.197 18.2484   3
   3  -2  -9 605.040 18.2421   3
  -2  -3   9 585.846 17.1972   2
   2   3  -9 571.227 17.9323   3
   3  -2   9 595.443 17.5228   3
  -2  -3   9 567.213 17.1096   1
   3  -2   9 584.492 17.1741   2
  -3   2   9 598.246 17.9149   3
  -3   2   9 585.372 17.0496   1
  -2  -3  -9 598.778 18.5897   3
   2   3   9 601.806 16.7978   1
   3  -2  -9 597.449 17.4643   1
  -3   2  -9 593.310 17.9482   3
   2   3   9 594.046 17.6711  15
   3  -2   9 577.394 16.4874  15
  -2  -3  -9 605.527 12.8935  16
  -3   2  -9 583.603 16.8483  15
  -2  -3   9 555.447 14.8272  16
  -2  -3  -9 609.760 13.7950   9
   2   3   9 603.782 12.9193  10
  -3   2   9 592.943 15.4559   9
  -2  -3   9 584.727 15.7524  11
   2   3   9 577.339 16.9303  13
  -2  -3  11 658.605 14.4064   6
  -3   2  11 646.431 20.2541   3
  -2  -3  11 625.942 19.4552   2
   3  -2 -11 651.356 20.7301   3
   3  -2  11 640.650 19.5589   2
   3  -2  11 635.564 19.7022   3
   2   3  11 651.723 19.1479   1
   2   3 -11 642.083 20.4971   3
  -3   2 -11 656.892 20.6226   3
  -2  -3 -11 633.722 20.6676   3
   2   3  11 649.535 20.6071   3
  -2  -3  11 648.123 19.6582   1
  -3   2  11 656.351 19.4785   1
   3  -2  11 622.175 18.4186  15
  -2  -3  11 644.521 16.4556  16
  -3   2  11 641.148 17.6165  15
  -3   2 -11 638.552 18.9075  15
   2   3  11 674.009 19.6822  15
   2   3  11 645.369 14.4172  10
  -2  -3  11 619.610 17.0203  11
   2   3  11 663.672 19.1331  13
  -3   2  11 650.557 16.8913   9
   3  -2  11 637.929 14.9515  11
  -2  -3  13 265.045 8.31426   9
  -3   2  13 235.348 11.8976   1
  -3   2 -13 237.911 12.8487   3
   3  -2  13 254.447 11.9013   1
   2   3  13 265.335 12.0613   1
  -2  -3 -13 244.124 13.4475   3
   2   3 -13 259.875 13.1923   3
  -2  -3  13 279.607 12.6431   1
   3  -2 -13 280.228 13.7700   3
  -2  -3  13 249.196 9.14471  16
   2   3  13 257.585 7.57199  14
   3  -2  13 265.828 11.3895  15
   2   3  13 259.859 11.9859  15
  -3   2  13 269.730 10.7695  15
  -2  -3  13 236.200 9.48363  11
  -3   2  13 267.030 9.57738   9
   3  -2  13 240.603 7.51934  11
   2   3  13 276.725 11.8565  13
   2   3 -15 1567.61 33.6384   8
  -3   2 -15 1559.56 42.2545   3
  -3   2  15 1629.97 40.4994   1
  -2  -3  15 1579.22 40.4796   1
   3  -2  15 1685.08 41.2766   2
   3  -2  15 1492.75 39.3268   1
   3  -2 -15 1551.60 42.4533   3
   2   3 -15 1507.44 42.0792   3
   2   3  15 1531.64 39.6410   1
  -2  -3  15 1565.65 40.4451   2
   2   3  15 1596.84 39.3775  15
  -3   2  15 1581.96 36.9271  15
   3  -2  15 1572.67 35.4076  14
   3  -2  15 1626.65 38.2235  15
  -2  -3  15 1580.39 32.0477   9
   2   3  15 1644.44 38.8232  13
  -2  -3  15 1644.29 36.3592  13
   3  -2  17-0.72452 6.82654   2
   2   3  17 4.42155 6.12742   2
   2   3 -17-5.07184 6.65947   3
  -2  -3  17 0.71874 6.30662   2
   3  -2 -17 2.51680 6.77452   3
   3  -2  17 1.31478 5.88486   1
  -3   2  17-7.44330 6.45973   1
  -2  -3  17 4.83690 5.77800   1
  -3   2 -17 9.97215 6.83076   3
   2   3  17 0.64739 5.00249   1
  -3   2  17-1.31661 5.17533  15
   3  -2  17 6.71685 4.17071  14
   2   3  17 3.51233 5.18870  15
  -2  -3  17 2.82246 4.30360  13
   2   3 -19 118.961 13.0427   3
   3  -2 -19 118.699 12.5372   3
  -3   2 -19 94.8362 11.7007   3
   2   3  19 101.275 10.4007   2
   3  -2  19 99.0508 11.2439   2
  -3   2  19 100.502 10.6224   1
   3  -2  19 101.020 10.0746   1
   2   3  19 111.600 10.3131   1
  -3   2  19 106.556 11.6449   2
  -2  -3  19 101.861 11.4320   2
  -2  -3  19 117.673 11.5459   1
   3  -2  21 126.263 13.4174   2
  -3   2 -21 137.309 14.7858   3
  -2  -3  21 101.781 12.5052   2
  -2  -3  21 114.809 12.7227   1
   2   3  21 115.053 12.2231   2
  -3   2  21 122.496 13.3884   2
   2   3 -21 135.340 14.7209   3
  -3   2  21 135.975 12.8663   1
   3  -2  21 126.659 12.1509   1
   2   3  21 144.937 12.1296   1
   3  -2  23 123.919 14.3715   2
  -2  -3  23 99.3644 12.8874   1
   2   3  23 113.375 11.9235   1
   3  -2  23 123.706 12.9316   1
  -2  -3  23 135.608 14.9550   2
  -3   2  23 147.290 13.4233   1
   2   3  23 116.428 13.6199   2
  -3   2  23 127.409 14.3075   2
   1   3   0 596.206 12.9668   6
   1   3   0 597.619 12.2452   7
  -3   1   0 616.114 12.1896  17
   3  -1   0 576.905 12.7711  16
  -3   1   0 587.378 12.5901  14
   3  -1   0 597.692 12.1552  17
   3  -1   0 585.569 12.6036  10
   3  -1   0 603.847 12.3884  12
  -3   1   0 565.635 12.5385  10
  -1  -3   0 580.857 12.3343  13
  -3   1   0 589.086 12.3569  12
  -3   1   2 287.825 7.29474   5
  -1  -3   2 281.333 7.38324   7
   3  -1  -2 281.456 7.41010   5
   1   3  -2 299.882 7.55046   7
   1   3  -2 285.538 7.65598   6
  -1  -3   2 294.816 7.69638   6
   1   3   2 290.515 7.39886   6
  -1  -3  -2 297.332 7.45081   6
  -1  -3  -2 275.511 6.70480   1
   3  -1  -2 306.209 7.06403   3
   3  -1   2 302.813 6.94695   3
  -3   1   2 293.573 7.38945   4
   1   3  -2 289.605 7.10721   2
  -3   1  -2 292.280 6.96672   3
  -3   1   2 291.376 7.02457   3
  -3   1  -2 293.527 7.16993   2
   1   3   2 282.121 6.54588   4
  -3   1  -2 284.807 7.19548  14
  -3   1   2 283.695 7.93830  16
  -1  -3  -2 284.054 6.51903  17
   3  -1  -2 284.713 7.97479  16
   1   3   2 289.093 6.44497  17
   3  -1   2 278.449 7.21042  14
  -3   1  -2 283.315 8.03959  15
  -1  -3  -2 286.009 7.99646  13
   3  -1   2 294.642 7.59209  10
   1   3   2 295.526 7.99374  13
  -1  -3  -4 245.278 6.38691   6
   1   3   4 247.480 6.48099   6
   1   3  -4 241.232 6.96547   6
  -1  -3   4 241.802 7.00250   6
  -3   1   4 231.175 7.37006   1
   3  -1  -4 248.207 7.71539   1
   1   3   4 239.748 8.15798   3
  -3   1  -4 236.058 7.67072   2
   3  -1   4 264.637 7.70643   2
   3  -1   4 246.324 7.58217   3
  -3   1  -4 233.970 7.73510   3
   1   3  -4 217.648 7.52104   2
  -3   1   4 234.912 7.59209   3
  -1  -3  -4 229.566 7.26797   1
   3  -1  -4 236.419 7.66540   3
   1   3   4 258.080 7.29767   1
  -1  -3   4 259.290 7.71638   2
   3  -1   4 237.676 7.91064  15
  -3   1  -4 238.287 8.15428  15
   3  -1   4 241.397 6.84549  14
  -3   1   4 241.156 7.67177  16
   3  -1  -4 248.933 7.77026  16
   1   3   4 241.301 8.04269  13
   1   3  -6 8777.44 161.887   8
   1   3   6 8827.77 159.556   6
  -3   1   6 8924.69 162.032   9
   3  -1   6 8819.31 161.264   8
  -1  -3   6 8786.62 160.495   6
   1   3  -6 8908.26 160.701   6
   3  -1   6 8833.66 163.147   3
  -1  -3  -6 8858.11 162.552   1
   3  -1  -6 8844.69 163.340   3
   1   3   6 9023.20 162.402   1
  -3   1   6 8889.17 163.338   3
   3  -1   6 8938.20 162.961   2
   3  -1  -6 8799.33 162.900   1
   1   3   6 8827.57 163.925   3
  -1  -3   6 8790.60 162.886   2
   1   3  -6 8982.49 163.541   3
  -3   1  -6 8846.13 163.301   3
   3  -1   6 8886.33 161.122  14
   1   3  -6 8971.42 160.257  15
   3  -1   6 8969.43 163.160  15
   3  -1  -6 8829.39 161.513  11
   1   3   6 8867.59 163.383  13
  -1  -3   6 8770.41 162.121  11
  -1  -3  -6 9047.50 160.833   9
  -3   1  -6 8843.03 161.278  13
  -3   1  -8 4220.26 75.5604   6
  -1  -3   8 4139.58 76.8465   6
   3  -1   8 4193.60 78.0226   8
  -3   1  -8 4170.58 81.7478   3
   3  -1  -8 4209.66 81.8730   3
   3  -1  -8 4154.73 80.9363   1
   1   3   8 4186.04 80.4227   1
  -3   1   8 4203.42 81.5073   3
  -3   1   8 4168.32 80.7670   1
  -1  -3   8 4190.54 80.9754   1
   3  -1   8 4170.05 80.8771   2
   3  -1   8 4239.36 81.4494   3
   1   3  -8 4173.40 81.9089   3
  -1  -3   8 4188.82 80.9437   2
   1   3   8 4226.77 82.2074   3
  -1  -3  -8 4229.00 82.3049   3
   1   3   8 4100.09 81.1384  15
   1   3  -8 4230.66 77.8519  15
   3  -1   8 4127.84 80.6590  15
  -3   1  -8 3943.31 80.7043  15
  -3   1   8 4043.87 78.9095   9
  -1  -3  -8 4170.37 77.5885   9
   1   3   8 4070.68 80.8727  13
  -1  -3   8 4144.48 79.2057  11
  -1  -3  10 214.803 6.18692   6
   3  -1  10 215.530 7.34092   8
  -1  -3 -10 209.501 7.07673   9
  -3   1 -10 208.367 10.6137   3
  -3   1  10 219.235 10.5235   3
  -1  -3 -10 226.997 10.9580   3
  -1  -3  10 216.754 10.2720   2
   1   3 -10 225.596 10.8348   3
   3  -1 -10 218.213 10.6568   3
   3  -1  10 198.057 10.0238   3
   1   3  10 208.013 10.8431   3
  -1  -3  10 206.896 10.0224   1
   3  -1  10 207.656 9.46244   1
   1   3  10 218.077 9.69343   1
   3  -1  10 233.189 10.3403   2
  -3   1  10 232.005 10.1261   1
  -3   1  10 210.911 8.32439  15
  -1  -3 -10 220.958 6.62310  16
   3  -1  10 204.821 9.27608  15
   1   3  10 196.855 9.60908  15
  -3   1 -10 218.732 9.86715  15
  -1  -3  10 207.107 7.40347  16
  -3   1  10 204.725 7.93010   9
   3  -1  10 219.193 8.28122  13
   3  -1  10 211.557 6.19393  11
   1   3  10 221.610 9.88770  13
  -1  -3  10 209.469 8.22715  11
   3  -1 -12 439.672 10.3176   8
  -3   1  12 446.198 9.86599   6
  -1  -3  12 464.868 11.3070   9
   1   3  12 486.329 16.3055   1
  -3   1  12 463.913 16.9639   3
   3  -1  12 492.019 17.1464   3
  -1  -3 -12 495.989 18.0959   3
   1   3 -12 465.162 17.5765   3
  -3   1 -12 471.418 17.4431   3
   3  -1  12 452.176 15.7401   1
  -1  -3  12 477.770 16.5520   1
   3  -1 -12 495.136 17.7639   3
   1   3  12 447.600 17.2691   3
  -3   1  12 452.475 16.1600   1
  -1  -3  12 440.497 12.4147  16
  -3   1  12 479.078 14.0930  15
   3  -1  12 460.222 15.4053  15
   1   3  12 487.912 16.0900  15
   1   3  12 463.284 15.7556  13
   3  -1  12 456.371 13.8757  13
  -1  -3  12 500.816 13.8646  13
  -3   1  12 473.789 13.2313   9
  -1  -3  12 428.126 13.0310  11
   3  -1  12 429.559 10.4508  11
   3  -1  14 11.2445 4.96480   2
  -1  -3  14 18.2535 5.72315   1
   3  -1 -14 17.1016 5.89349   3
   3  -1  14 7.87264 4.58864   1
   1   3 -14 17.8946 5.79117   3
  -1  -3 -14 20.1652 6.28207   3
   1   3  14 16.3267 4.60455   1
  -3   1 -14 15.0312 5.94105   3
  -3   1  14 10.3920 5.02110   1
  -1  -3  14 10.1040 5.61270   2
   3  -1  14 19.6394 4.69302  15
   1   3  14 14.1793 4.57290  15
  -3   1  14 11.4836 4.24793  15
  -1  -3  14 16.1858 3.17796  16
   3  -1  14 10.4991 3.28973  14
  -1  -3  14 16.1157 4.01775  13
   1   3  14 11.9039 4.76292  13
  -3   1  14 9.66332 3.11719   9
  -1  -3  14 16.2011 2.12294   9
  -1  -3  14 17.1499 3.61877  11
   3  -1  16 1556.94 41.0998   1
   3  -1 -16 1607.15 44.1603   3
   1   3 -16 1579.62 44.1337   3
   1   3  16 1578.02 41.2087   1
  -1  -3 -16 1588.03 44.3744   3
  -3   1  16 1581.58 41.7052   1
  -3   1 -16 1615.16 44.3544   3
   3  -1  16 1631.40 42.6842   2
  -1  -3  16 1520.99 41.3732   1
  -1  -3  16 1642.39 43.0148   2
  -3   1  16 1604.63 37.3325  15
   3  -1  16 1687.44 39.8142  15
   1   3  16 1675.92 40.3491  15
   3  -1  16 1675.74 35.9938  14
  -1  -3  16 1604.21 36.8020  13
  -3   1  16 1695.87 40.4105  13
   1   3  16 1647.07 40.1623  13
   3  -1 -18 406.213 21.0902   3
  -3   1  18 470.314 20.8341   2
   1   3  18 408.944 18.7366   1
   3  -1  18 469.646 20.3897   2
  -3   1  18 446.478 19.4550   1
   3  -1  18 416.795 18.7790   1
  -3   1 -18 439.407 21.1602   3
   1   3 -18 464.882 21.7868   3
   1   3  18 453.834 20.1558   2
  -1  -3  18 438.486 19.4183   1
  -1  -3  18 439.180 19.9290   2
   3  -1  18 442.432 17.4544  15
   1   3  20 142.644 12.7810   2
  -3   1 -20 122.652 13.7102   3
  -1  -3  20 151.589 13.3716   2
  -3   1  20 155.178 12.7794   1
   3  -1  20 119.035 11.5622   1
  -3   1  20 156.140 13.7062   2
   3  -1  20 138.826 12.7495   2
   1   3  20 115.083 11.4944   1
  -1  -3  20 117.807 12.0460   1
   3  -1 -20 129.904 13.9758   3
   1   3 -20 156.974 14.7368   3
  -1  -3  22 81.4937 12.0673   2
   3  -1 -22 78.0202 12.8472   3
   1   3  22 48.8060 9.03490   1
   3  -1  22 68.7872 9.78096   1
   1   3  22 49.0665 9.97510   2
  -3   1  22 60.9206 10.3099   1
  -1  -3  22 44.4452 9.66544   1
   3  -1  22 63.7586 10.8691   2
  -3   1 -22 32.3179 11.1106   3
   1   3 -22 44.6236 11.5396   3
  -3   1  22 57.5395 10.5893   2
   0   3   1 234.181 6.05283   8
   0  -3   1 240.142 5.82497   7
   0  -3   1 236.724 6.37385   6
   0   3  -1 219.477 5.65822   7
   0   3   1 233.449 6.21255   6
   0  -3  -1 235.708 6.26277   6
   0   3  -1 236.159 6.56962   8
   0   3  -1 236.458 6.32152   6
  -3   0   1 227.174 5.55492   4
  -3   0   1 233.357 6.55771  16
  -3   0   1 232.112 5.80963  17
  -3   0  -1 232.842 6.05577  17
   0  -3  -1 223.137 5.47449  14
   3   0   1 237.204 6.02131  16
  -3   0  -1 219.194 5.75874  14
  -3   0  -1 235.071 6.52440  15
   3   0   1 246.338 6.50661  15
   3   0  -1 232.392 6.58703  16
  -3   0  -1 216.768 5.83897  16
   3   0   1 242.881 6.13171  17
   3   0   1 235.387 6.06791  12
  -3   0  -1 238.612 6.10801  12
   3   0   1 235.066 6.08958  10
   3   0   1 227.098 5.85594  14
  -3   0  -1 233.953 6.07638  10
   0   3  -3 460.752 11.2865   8
   0  -3   3 450.784 10.5376   6
   0   3   3 451.866 10.2107   6
   0  -3   3 463.235 10.5390   7
   0   3  -3 462.402 10.6709   6
  -3   0  -3 436.531 10.7253   2
   3   0  -3 460.169 10.8750   3
   3   0   3 453.309 10.6174   2
   0  -3  -3 454.778 10.6794   1
  -3   0   3 461.398 11.2800   5
  -3   0   3 448.928 10.6854   3
   3   0  -3 453.294 10.8121   1
   0   3  -3 476.991 11.2688   2
  -3   0  -3 464.295 10.9501   3
  -3   0   3 449.868 10.6358   1
   3   0   3 461.726 10.9094   3
   3   0  -3 456.029 11.3478  16
  -3   0  -3 456.654 11.7073  15
  -3   0  -3 469.234 10.0788  14
   3   0   3 467.347 10.0538  14
   3   0   3 456.149 11.5839  15
  -3   0   3 440.995 11.2750  16
   3   0  -3 453.650 11.1188  11
   3   0   3 458.191 10.5930  10
   0   3  -5 1781.44 34.4132   6
   0   3  -5 1805.33 35.6774   8
   0  -3   5 1785.23 34.2708   6
   0   3   5 1789.43 33.7805   6
   0   3  -5 1781.45 36.2933   2
   0   3   5 1775.77 35.5867   1
   3   0  -5 1761.20 36.0188   1
   0  -3   5 1858.15 36.3453   2
  -3   0   5 1775.25 36.2948   3
  -3   0   5 1819.71 35.9386   1
   3   0   5 1749.22 36.3167   3
   3   0   5 1796.73 35.9567   2
   0   3   5 1730.05 36.8882   3
   0  -3  -5 1749.88 35.8128   1
   3   0   5 1822.55 34.2021  14
  -3   0   5 1733.55 35.8057  16
   0   3  -5 1765.94 34.5489  15
   3   0   5 1799.48 36.6276  15
  -3   0  -5 1774.27 35.2308  13
   0  -3  -5 1822.95 35.0044   9
   3   0  -5 1782.37 35.4906  11
   0   3  -7 159.371 5.22008   6
   3   0   7 146.242 5.32022   8
   0  -3   7 144.120 4.91253   6
   0   3   7 153.451 4.43671   6
   0  -3   7 159.158 7.45481   2
  -3   0  -7 155.100 7.70222   3
   3   0   7 129.124 6.99818   3
   0   3   7 148.543 7.73427   3
  -3   0   7 139.331 7.33880   3
   0   3  -7 143.803 7.63955   3
   3   0  -7 153.301 7.34321   1
   3   0   7 153.117 7.13643   2
   0  -3  -7 152.630 7.28812   1
   0  -3  -7 161.770 8.08944   3
   3   0  -7 156.736 7.73426   3
   3   0   7 149.173 7.16951  15
  -3   0   7 157.664 6.51207  16
  -3   0  -7 159.143 7.73988  15
   0   3  -7 149.366 5.93141  15
   3   0   7 148.716 5.32551  14
   0  -3  -7 153.246 5.84777   9
  -3   0   9 2501.90 50.7044   9
   0   3  -9 2581.93 48.4058   6
   3   0   9 2612.21 49.2408   8
  -3   0   9 2578.81 48.7095   6
   0  -3  -9 2548.48 49.9717   9
   0  -3  -9 2618.46 54.8079   3
  -3   0  -9 2592.58 54.4468   3
   0   3  -9 2572.96 54.4781   3
   0  -3   9 2577.46 53.5135   2
   0   3   9 2515.66 54.4108   3
   3   0  -9 2559.87 54.2303   3
   3   0   9 2646.06 53.6626   2
  -3   0   9 2617.32 53.3443   1
  -3   0   9 2605.61 54.0727   3
   0  -3  -9 2598.91 53.2969   1
   3   0   9 2451.54 52.5879   1
   3   0   9 2621.92 54.1742   3
   0   3   9 2667.13 53.1543   1
   3   0   9 2552.95 53.1636  15
   0  -3  -9 2600.78 49.5051  16
  -3   0   9 2596.45 50.3617  15
   0   3   9 2604.99 53.2182  15
  -3   0   9 2557.09 51.1697  16
  -3   0  -9 2574.85 53.4086  15
   0  -3   9 2591.75 49.9531  13
   3   0   9 2640.98 51.6667  13
   3   0   9 2558.49 47.3968  11
   0   3   9 2559.58 53.2997  13
   0  -3  -9 2586.81 47.5740  11
   0  -3   9 2521.62 50.7681  11
  -3   0  11 26.2113 3.55828   9
   0  -3  11 25.2990 2.08101   9
   3   0 -11 23.2562 2.78555   8
  -3   0  11 31.0018 2.45752   6
   0   3  11 27.9769 4.75082   1
   3   0  11 30.0075 5.13394   2
   3   0  11 18.8835 4.81915   3
   3   0 -11 24.6090 5.57283   3
  -3   0  11 26.0783 5.12033   1
  -3   0 -11 21.7307 5.08963   3
   0   3 -11 29.2870 5.56826   3
   3   0  11 22.8011 4.49605   1
   0   3  11 37.8637 6.20868   3
   0  -3  11 21.6340 5.44339   2
  -3   0  11 25.4349 5.61297   3
   0  -3 -11 38.7371 6.39078   3
   0  -3  11 23.1554 5.21925   1
   0   3  11 25.6418 4.78284  15
   0  -3  11 29.0573 3.09794  16
   3   0  11 29.8776 4.55474  15
  -3   0  11 20.9089 3.73536  15
   0  -3 -11 25.2684 3.10646  16
   0  -3  11 31.9166 3.74550  13
   0   3  11 27.4143 5.11341  13
   3   0  11 26.2249 3.90609  13
   0  -3  11 32.6435 3.92317  11
   3   0 -13 3.86582 2.18824   8
  -3   0  13 9.60849 5.01258   1
   3   0  13 10.5900 4.26790   1
   0   3  13 6.84571 4.26990   1
   3   0 -13 10.2062 5.29577   3
   0  -3  13 3.53701 4.61225   1
   0   3 -13 12.6886 5.40986   3
   0  -3 -13 6.76675 5.48071   3
  -3   0 -13 4.80876 5.48636   3
  -3   0  13 5.89364 3.36690  15
   3   0  13 5.54928 2.68167  14
   3   0  13 10.2836 4.44975  15
   0   3  13 7.50828 4.01278  15
   0  -3  13 6.36582 2.42534  16
   0  -3  13 2.83497 3.22947  13
   3   0  13 4.65426 3.22232  13
   0   3  13 7.33443 4.61597  13
  -3   0  13 5.11275 2.93705   9
   0  -3  13 1.95304 3.03896  11
   0  -3  13 6.55507 1.32770   9
   3   0  15 980.807 29.1602   1
   0  -3  15 1009.23 29.8732   1
  -3   0  15 1056.99 31.0950   2
  -3   0 -15 1034.96 32.1035   3
   0   3  15 1035.77 29.9080   1
   0  -3  15 1043.70 30.8038   2
   3   0  15 1105.18 31.0557   2
   0   3 -15 1051.33 32.5785   3
  -3   0  15 1046.14 30.2782   1
   0  -3 -15 1064.63 32.6814   3
   3   0 -15 1086.10 32.6936   3
   3   0  15 1045.19 28.8188  15
  -3   0  15 1087.62 26.2116  15
   0   3  15 1077.06 28.9505  15
   3   0  15 1097.43 24.8109  14
   0  -3  15 1118.06 26.0730  13
  -3   0  15 1048.56 23.9899   9
   0   3  15 1056.50 29.0492  13
   3   0 -17 46.0654 9.00862   3
  -3   0 -17 42.5119 9.02680   3
   3   0  17 59.4667 8.07575   2
   0  -3  17 31.3279 6.82684   1
   0   3  17 48.0584 7.95887   1
   0  -3  17 46.1887 8.62250   2
  -3   0  17 47.8420 8.54669   2
   0   3 -17 44.6318 8.61588   3
  -3   0  17 57.2681 8.30529   1
   3   0  17 50.6156 7.41269   1
   3   0  17 47.5666 6.95461  15
   0   3  17 43.6287 7.01718  15
  -3   0  17 49.0279 6.70321  13
   0  -3  19 86.7306 11.1450   2
   0   3  19 99.4711 11.3258   2
   0   3 -19 103.854 12.2253   3
  -3   0 -19 96.8269 12.1080   3
   0  -3  19 104.644 10.8322   1
   3   0 -19 94.6972 12.4698   3
  -3   0  19 81.1283 10.9882   2
  -3   0  19 107.038 11.0111   1
   3   0  19 90.8741 10.7975   2
   3   0  19 91.4538 9.96079   1
   0   3  19 102.699 10.4233   1
   0  -3  21 183.130 14.2968   1
   3   0  21 189.804 15.1736   2
   3   0 -21 201.040 16.8460   3
   3   0  21 169.132 13.3571   1
   0   3  21 186.465 14.2147   1
   0   3 -21 201.779 16.8204   3
  -3   0  21 191.331 15.4590   2
  -3   0  21 216.887 14.9325   1
   0  -3  21 195.076 15.3828   2
   0   3  21 192.277 15.3190   2
  -3   0 -21 203.567 16.6993   3
  -3   0  23 5.38933 8.65193   2
   0  -3  23 2.16465 9.30161   2
   3   0  23 12.8962 8.52053   2
   3   0  23-7.15660 7.48109   1
   0  -3  23 16.0305 8.52428   1
   0   3  23 7.62999 8.80249   2
   0   3  23 13.5496 9.23415   1
  -3   0  23 4.70156 8.20924   1
  -1   3   0 6529.00 53.1953   8
  -3  -1   0 6670.26 51.9436  17
  -1   3   0 6649.82 52.2199  14
   1  -3   0 6398.27 52.0987  14
  -3  -1   0 6476.88 52.0934  15
  -3  -1   0 6507.93 52.1071  12
   3   1   0 6479.36 52.9293  11
  -1   3  -2 7.76183 1.56688   7
   1  -3  -2 7.93489 1.74853   8
  -1   3   2 8.96940 1.70434   8
  -1   3  -2 7.27155 2.42358   8
  -1   3  -2 8.13256 2.10120   6
   1  -3   2 7.15576 1.55370   7
   1  -3   2 7.74532 2.39028   8
   3   1  -2 10.2065 1.91076   1
   3   1  -2 6.19539 2.19149   5
  -3  -1   2 8.29517 2.28580   5
   1  -3  -2 7.10102 1.93763   4
  -3  -1   2 8.08415 1.82743   1
  -1   3   2 7.58823 1.97943   4
   3   1   2 6.33890 1.69211   2
   3   1   2 7.70733 2.48577  15
  -3  -1  -2 7.79234 2.58683  15
   1  -3  -2 5.45996 1.50014  14
  -1   3   2 7.64375 1.54740  14
   3   1   2 5.72287 2.15678  17
   3   1  -2 9.50419 2.49613  11
  -3  -1  -2 7.84878 1.93808  12
  -3  -1  -2 5.47069 1.32627  14
   3   1   2 8.83500 2.00752  12
  -3  -1   2 9.12703 2.53038  11
   3   1   2 7.44705 1.98637  10
   1  -3  -2 6.96792 2.16404   9
  -3  -1  -2 7.94669 1.77449  10
  -1   3  -4 1341.61 26.2129   6
   1  -3   4 1322.51 27.2655   8
   1  -3   4 1313.44 26.0742   7
  -1   3  -4 1326.72 27.2806   8
  -3  -1   4 1308.45 26.9659   1
   1  -3   4 1331.07 27.1533   2
   1  -3  -4 1312.52 27.0578   1
   3   1   4 1321.43 27.5337   3
  -1   3   4 1362.68 26.9221   1
   3   1  -4 1317.60 27.0527   1
  -1   3  -4 1326.01 27.3391   2
  -1   3   4 1351.19 27.8630   3
   3   1   4 1317.47 28.1519  15
   3   1   4 1330.37 25.1745  14
  -3  -1   4 1371.71 27.4816  16
  -3  -1  -4 1339.07 25.2822  14
  -3  -1  -4 1303.57 27.0272  13
  -3  -1   4 1316.38 27.3580  11
  -1   3   4 1336.04 25.2797  14
   3   1  -4 1312.90 27.3783  11
   1  -3  -4 1319.77 26.9588   9
  -1   3   4 1300.11 26.9169   9
   3   1   4 1324.74 25.9739  10
  -3  -1   6 231.413 7.09150   6
  -3  -1  -6 237.473 5.98283   6
  -1   3  -6 233.884 7.94015   8
  -1   3  -6 239.098 6.69597   6
  -1   3   6 242.649 6.38410   6
   1  -3   6 241.481 7.92900   8
   1  -3  -6 227.985 8.42196   1
  -1   3   6 226.206 8.92714   3
   3   1  -6 248.497 9.06123   3
   1  -3  -6 224.018 9.31381   3
   3   1  -6 243.945 8.73603   1
   1  -3   6 250.363 8.82486   2
  -3  -1  -6 244.759 9.23914   3
  -1   3  -6 239.373 8.87784   3
   3   1   6 232.083 8.83054   3
  -3  -1   6 221.581 8.46715   3
   3   1   6 237.709 6.20253  14
  -3  -1   6 243.808 8.14345  16
  -3  -1   6 233.068 6.20872  15
   3   1   6 234.541 9.10503  15
  -1   3  -6 248.320 7.87364  15
   3   1   6 248.602 8.23573  13
  -1   3   6 226.716 7.52034   9
   1  -3   6 242.455 6.20936  13
  -3  -1   6 245.942 8.09405  11
   1  -3  -6 227.104 7.68845   9
   3   1   6 228.826 6.82319  10
   3   1   8 34.9260 2.62105   8
  -1   3  -8 34.1213 2.65011   6
  -3  -1   8 39.2212 3.09349   6
  -1   3   8 42.0754 2.50808   6
   3   1   8 40.0899 4.48141   1
  -1   3  -8 34.4011 4.98065   3
  -3  -1   8 35.9866 5.03870   1
   1  -3  -8 48.2947 5.49032   3
   1  -3   8 28.8733 4.91424   2
  -1   3   8 30.5655 4.81387   3
   1  -3  -8 37.0913 4.79913   1
  -3  -1   8 41.8933 4.89681   3
  -3  -1  -8 28.1325 4.81469   3
  -1   3   8 33.0726 4.33256   1
   3   1   8 31.2980 4.51974   3
   3   1  -8 32.9014 4.92500   3
   1  -3  -8 47.2871 3.75387  16
   3   1   8 38.8597 2.70476  14
   3   1   8 38.7140 4.61716  15
  -3  -1   8 33.1586 3.80227  16
  -3  -1   8 42.7974 3.26847  15
   1  -3  -8 37.9070 2.82469  11
   3   1   8 44.5357 4.25353  13
   1  -3   8 37.4861 3.04264  13
  -1   3 -10 162.186 4.95799   6
  -3  -1  10 165.668 6.97673   9
  -3  -1  10 169.529 5.65309   6
   3   1  10 164.723 5.35751   8
  -3  -1 -10 158.045 9.58927   3
   3   1  10 149.158 8.28237   1
   1  -3 -10 186.770 9.52155   1
  -1   3  10 167.302 9.85547   3
   1  -3  10 159.284 9.13078   2
   3   1  10 174.186 9.53034   3
  -1   3 -10 182.012 9.77497   3
   3   1 -10 165.948 9.76061   3
  -3  -1  10 179.456 9.43785   3
   3   1  10 175.893 9.28392   2
  -3  -1  10 174.616 9.21817   1
  -1   3  10 164.971 8.53793   1
   1  -3 -10 175.041 9.85339   3
  -1   3 -10 155.269 7.66865  15
  -3  -1  10 168.362 7.37269  16
  -3  -1  10 165.302 6.53672  15
   1  -3  10 165.734 5.60419  16
   3   1  10 170.938 8.85411  15
  -1   3  10 170.744 8.50556  15
   1  -3  10 172.818 6.67446  13
   1  -3  10 152.163 6.79711  11
   3   1  10 170.644 7.92484  13
   1  -3 -10 175.651 5.62764  11
  -3  -1  12 894.854 18.1843   6
   1  -3 -12 948.488 26.8424   3
  -3  -1  12 918.245 25.2018   1
  -1   3  12 908.547 26.2456   3
  -1   3  12 882.216 24.6548   1
   1  -3  12 859.408 24.5099   1
  -1   3 -12 866.018 26.0009   3
   3   1  12 876.653 24.3479   1
  -3  -1 -12 927.541 26.7118   3
   3   1 -12 926.739 26.4590   3
  -3  -1  12 919.066 25.5682   3
   3   1  12 884.216 25.7444   3
   3   1  12 932.606 24.6787  15
  -1   3  12 846.646 23.5314  15
  -3  -1  12 891.878 21.0309  15
   1  -3  12 894.384 18.8934  16
   1  -3  12 828.472 20.4565  11
   1  -3  12 891.855 21.1340  13
   3   1  12 954.567 23.4859  13
  -1   3  12 899.177 24.7429  13
  -3  -1  12 899.838 20.8294   9
   3   1 -14 464.131 11.8957   8
  -3  -1 -14 482.403 19.0949   3
   1  -3  14 456.938 17.2696   1
   1  -3  14 459.590 17.7238   2
  -1   3 -14 448.946 18.7248   3
   1  -3 -14 513.410 19.5981   3
  -3  -1  14 464.024 17.6831   1
  -3  -1  14 467.245 18.1325   2
   3   1  14 471.130 17.8454   2
   3   1 -14 446.748 18.5713   3
   3   1  14 447.454 16.8648   1
  -1   3  14 443.627 17.1076   1
   3   1  14 456.510 16.7901  15
   3   1  14 476.228 12.7398  14
  -1   3  14 463.742 16.3047  15
  -3  -1  14 474.893 13.9501  15
   1  -3  14 423.470 12.4743  11
  -1   3  14 440.142 16.6015  13
   1  -3  14 472.968 13.9972  13
  -3  -1  14 447.856 12.8875   9
   3   1  14 474.786 15.7152  13
   1  -3 -16 65.0699 9.15028   3
  -1   3  16 71.3001 8.25110   1
  -3  -1  16 67.2583 8.19016   1
   1  -3  16 61.8258 7.93267   1
   3   1  16 91.4614 8.98748   2
   3   1  16 69.5028 7.68336   1
   1  -3  16 70.7997 8.75471   2
   3   1 -16 85.4710 9.72665   3
  -1   3 -16 69.1239 9.19648   3
  -3  -1 -16 76.1389 9.67676   3
  -3  -1  16 66.8479 8.90899   2
   3   1  16 65.1300 7.56204  15
  -1   3  16 71.5939 7.63766  15
  -3  -1  16 68.4313 6.09753  15
   1  -3  16 82.2552 6.17463  13
  -3  -1  16 68.2551 6.92438  13
   3   1  16 75.1175 6.74416  13
  -1   3  16 76.1481 7.95973  13
  -1   3 -18 524.929 23.3773   3
   3   1  18 502.243 20.2333   1
  -1   3  18 506.164 20.4990   1
  -3  -1 -18 520.082 23.1455   3
  -3  -1  18 523.215 21.9945   2
   1  -3  18 483.463 20.4475   1
   3   1 -18 511.044 23.1510   3
  -3  -1  18 520.446 21.1291   1
   1  -3  18 516.580 21.8223   2
   3   1  18 537.531 22.0491   2
  -1   3  18 471.740 18.3398  15
  -3  -1  18 489.245 18.0655  13
  -3  -1  20 9.83066 7.37079   1
  -1   3  20 11.0630 8.49327   2
  -3  -1 -20-2.05128 8.67334   3
   3   1 -20 4.13900 9.03414   3
  -3  -1  20 11.6626 7.91317   2
   3   1  20 11.4875 7.34886   2
   1  -3  20 13.7241 7.60786   1
  -1   3  20 11.0946 7.46820   1
   1  -3  20 4.55288 7.57264   2
  -1   3 -20 9.29740 8.92580   3
   3   1  20 5.38064 7.17954   1
  -3  -1  22 6.08485 8.62209   2
  -1   3  22 4.36571 7.46364   1
   3   1 -22 14.0258 10.1507   3
   3   1  22 0.84757 6.84447   1
  -1   3  22 3.11587 8.53745   2
   1  -3  22 8.16691 8.67924   2
   3   1  22-6.04931 8.09251   2
  -3  -1  22 4.51823 7.80698   1
   1  -3  22 3.57006 7.75129   1
  -1   3 -22 7.00173 9.64787   3
  -3  -2  -1 429.841 10.4239   6
   3   2   1 438.913 9.26750   7
  -3  -2  -1 439.496 9.21474   7
   3   2  -1 420.150 9.85448   5
  -3  -2   1 426.390 10.5812   6
   2  -3   1 428.559 10.5671   8
  -2   3  -1 435.631 10.2283  14
  -3  -2  -1 426.417 9.76757  17
   2  -3   1 438.750 10.1902  14
  -3  -2   1 442.257 9.33280  15
  -3  -2  -1 441.564 10.5528  15
   3   2  -1 425.433 9.24708  15
   3   2   1 423.584 9.69346  17
   3   2   1 422.129 10.4129  15
   2  -3  -1 428.020 9.77585  14
  -2   3   1 422.268 9.71049  14
   3   2   1 429.723 9.94921  11
  -3  -2  -1 443.170 10.0078  11
  -3  -2   1 429.917 10.5932  11
  -3  -2  -1 415.645 9.65015  12
  -2   3   1 440.742 10.5150   9
   3   2  -1 433.113 10.6000  11
   2  -3   1 416.591 9.96105   9
   2  -3  -1 437.893 10.5960   9
   2  -3   3 2601.70 46.9970   7
   2  -3   3 2498.14 48.9855   8
  -3  -2   3 2528.98 48.5882   6
  -3  -2  -3 2520.18 47.9426   6
  -2   3  -3 2527.04 47.1100   7
  -2   3  -3 2513.41 48.9997   8
  -2   3  -3 2554.97 48.4347   2
  -2   3   3 2557.23 48.7481   3
  -3  -2   3 2496.44 48.9577   5
  -2   3   3 2532.53 48.2986   4
   3   2   3 2586.22 47.5554   1
  -3  -2   3 2552.45 48.0016   1
  -2   3   3 2640.14 47.6576   5
  -2   3   3 2540.53 47.5392  14
   3   2   3 2556.52 48.2398  17
  -3  -2  -3 2461.14 49.5143  15
   3   2   3 2512.34 49.6035  15
  -3  -2  -3 2535.12 48.8727  13
   3   2   3 2522.93 47.6912  12
   2  -3  -3 2542.45 48.9404   9
  -2   3   3 2603.19 46.7665  10
  -3  -2  -3 2537.35 47.3949  10
   3   2   3 2516.01 47.3877  10
  -2   3   3 2525.10 48.9031   9
   2  -3   3 2540.40 47.3247   9
  -3  -2   3 2588.31 49.2512  11
   3   2  -3 2576.39 49.1637  11
   3   2   3 2618.25 46.9964  11
   2  -3  -3 2525.39 46.7503  10
  -2   3  -5 1079.82 22.1075   6
  -2   3  -5 1105.48 23.5087   8
  -3  -2   5 1090.74 22.7743   6
  -3  -2  -5 1085.91 21.6564   6
   2  -3   5 1061.96 21.8505   7
   2  -3   5 1096.31 23.5382   8
   3   2   5 1055.35 24.2223   3
  -2   3  -5 1060.92 23.8829   2
  -2   3   5 1119.40 23.5014   1
  -2   3   5 1057.54 24.2269   3
  -3  -2   5 1077.69 23.5104   1
   2  -3   5 1114.82 23.7752   2
   3   2   5 1089.48 23.1720   1
   2  -3  -5 1058.66 23.5809   1
   3   2   5 1058.58 24.6975  15
  -2   3  -5 1058.85 23.3816  15
   3   2   5 1101.48 20.5998  14
   3   2   5 1107.09 23.9664  13
   3   2   5 1116.32 21.6651  10
  -2   3   5 1117.87 23.4592   9
  -3  -2   5 1089.31 23.7939  11
   2  -3  -5 1063.40 23.4699   9
  -2   3   5 1097.41 20.8157  10
  -3  -2   7 58.6071 3.82413   6
  -2   3  -7 56.6291 3.17023   6
  -3  -2  -7 52.9017 2.64845   6
   2  -3   7 56.7338 4.30797   8
  -2   3  -7 55.8346 5.41197   3
   3   2  -7 51.1973 5.44395   3
  -2   3   7 46.6265 5.19777   3
   2  -3  -7 50.1558 4.74981   1
   2  -3  -7 54.9077 5.69942   3
   2  -3   7 56.0429 5.10684   2
   3   2   7 50.6505 4.82206   3
  -3  -2  -7 58.9337 5.68550   3
   3   2   7 53.5257 2.50828  14
  -3  -2   7 50.2765 4.23609  16
   3   2   7 54.2518 5.45390  15
  -3  -2   7 54.0240 2.76632  15
   3   2   7 59.7569 4.94538  13
   3   2   7 50.7712 2.97156  10
  -2   3   7 49.6134 4.14589   9
  -3  -2   7 51.2678 4.56487  11
   3   2   9 1099.40 21.0568   8
  -3  -2   9 1013.42 22.1555   6
  -2   3  -9 1054.96 21.2868   6
   3   2   9 991.774 25.1749   1
  -3  -2  -9 1054.37 27.0404   3
   2  -3   9 1066.99 26.1498   2
   2  -3  -9 1071.87 27.0958   3
   3   2  -9 1064.46 26.8660   3
  -2   3  -9 1065.43 26.8924   3
   2  -3  -9 1059.58 26.1408   1
   3   2   9 1057.78 26.8258   3
  -2   3   9 1040.97 26.9036   3
  -2   3   9 1058.71 25.6328   1
  -3  -2   9 1090.85 26.2877   1
  -3  -2   9 1036.37 24.0832  16
   3   2   9 1043.85 26.4399  15
  -2   3  -9 1024.88 24.7636  15
   3   2   9 1087.40 21.4082  14
  -3  -2   9 1087.64 22.0673  15
   3   2   9 1060.10 22.2168  10
   3   2   9 1073.32 25.3871  13
   2  -3   9 1061.56 22.5683  13
  -3  -2  -9 1065.06 21.0283   9
   2  -3  -9 1054.73 22.4177  11
  -2   3   9 1066.17 23.8071   9
  -3  -2   9 1029.82 24.2817  11
  -2   3  11 663.435 13.8674   6
  -3  -2  11 666.629 15.1109   6
  -2   3 -11 672.442 13.7547   6
  -2   3  11 680.662 21.0206   3
  -3  -2  11 692.558 20.4062   1
  -3  -2  11 688.884 20.4658   2
   2  -3  11 710.481 20.6300   2
  -2   3  11 682.760 20.0285   1
   3   2 -11 677.429 21.3580   3
   2  -3 -11 700.393 21.8338   3
   3   2  11 665.209 20.9786   3
  -2   3 -11 659.744 20.9442   3
   3   2  11 668.533 19.7268   1
  -3  -2 -11 652.402 21.2082   3
  -2   3  11 687.699 19.0838  15
   2  -3  11 668.425 14.2233  16
  -2   3 -11 660.940 18.7314  15
   3   2  11 714.778 20.5771  15
   3   2  11 708.451 15.2746  14
  -3  -2  11 677.177 16.1541  15
  -3  -2  11 675.610 17.5211  16
   3   2  11 698.805 19.2479  13
   2  -3  11 667.157 16.5609  11
   2  -3 -11 701.872 15.8647  11
   2  -3  11 674.881 16.6076  13
  -3  -2  13 39.7844 3.87367   9
  -3  -2  13 34.6754 2.54209   6
   2  -3  13 42.4967 6.55742   2
   2  -3  13 40.7210 5.98590   1
  -2   3  13 30.7318 5.39781   1
  -3  -2  13 25.1054 5.70513   1
   2  -3 -13 28.1422 6.44535   3
  -3  -2 -13 39.8663 6.41554   3
   3   2  13 26.8250 5.18416   1
  -2   3 -13 42.6174 6.75760   3
   3   2 -13 42.9674 6.70623   3
  -3  -2  13 33.4737 4.20409  16
  -2   3  13 19.8124 4.78048  15
  -3  -2  13 42.9141 4.16473  15
   3   2  13 26.2350 5.16795  15
   2  -3  13 33.0795 3.66693  11
   3   2  13 44.2683 5.52250  13
   2  -3  13 33.8991 4.04087  13
   3   2  15 64.6868 7.88678   2
   2  -3  15 49.6373 7.90609   2
  -2   3 -15 51.4217 8.13169   3
  -2   3  15 53.4854 7.10354   1
  -3  -2  15 49.2100 6.99331   1
   2  -3 -15 47.7952 8.11803   3
   3   2  15 60.0802 7.00760   1
  -3  -2  15 58.6184 8.05090   2
   3   2 -15 41.7860 7.84635   3
   2  -3  15 41.9091 6.78648   1
  -3  -2 -15 51.4238 8.34453   3
  -3  -2  15 46.4997 5.02175  15
  -2   3  15 64.4899 6.70122  15
   3   2  15 50.5775 6.80407  15
   2  -3  15 46.1722 3.92052  11
   3   2  15 44.0508 4.01516  10
  -3  -2  15 50.7173 4.27255   9
   3   2  15 64.4563 6.53469  13
  -2   3  15 52.1453 6.91815  13
   3   2 -17 10.9494 7.43177   3
   3   2  17 14.8059 5.50750   1
   2  -3  17 27.0298 7.74672   2
  -2   3 -17-0.83545 6.58597   3
  -2   3  17 18.6968 6.56826   1
  -3  -2  17 4.81515 6.34063   1
  -3  -2  17 14.4241 6.73898   2
   2  -3 -17 18.5493 7.05424   3
   3   2  17 13.7583 6.39048   2
  -3  -2 -17 16.8542 7.16829   3
   2  -3  17 8.69814 5.78515   1
   3   2  17 13.5116 5.51560  15
  -2   3  17 11.3383 5.66840  15
   3   2  17 13.3028 5.15617  13
  -3  -2  17 18.4092 5.19744  13
   3   2 -19-2.91345 8.56470   3
   3   2  19-3.62174 6.12457   1
  -2   3  19 9.05839 6.75737   1
  -2   3 -19 7.70685 8.27864   3
  -3  -2  19 0.77820 6.68752   1
  -2   3  19-9.59757 8.14776   2
  -3  -2  19 4.15330 7.25132   2
   2  -3  19-0.85200 7.12431   2
   3   2  19-0.83195 6.12531   2
   2  -3  19 3.02981 7.10514   1
   3   2 -21 8.84394 10.2814   3
   2  -3  21 9.61110 8.65107   2
  -2   3  21 34.3527 8.91703   1
   2  -3  21 4.22352 7.78678   1
  -3  -2  21 14.2701 8.47983   2
   3   2  21 12.0819 6.74207   1
  -2   3  21 26.5776 8.94554   2
  -2   3 -21 40.5608 10.8242   3
  -3  -2  21 13.0212 7.54499   1
   3   2  21 22.7502 8.02077   2
  -2   3  23 11.0741 8.69566   1
  -3  -2  23 17.1986 9.23907   1
   2  -3  23 9.53229 8.65570   2
  -3  -2  23-8.62359 9.26395   2
  -2   3  23 6.61079 8.95113   2
   3   2  23 8.53200 7.73827   2
   3   2  23 7.04298 7.15251   1
   2  -3  23-2.78618 8.10804   1
  -3  -3   0 1248.90 25.2745   6
  -3  -3   0 1236.12 24.1189   7
   3   3   0 1231.11 25.2844   6
   3   3   0 1213.60 24.2060   7
  -3   3   0 1212.66 24.6167  14
   3  -3   0 1210.51 24.5862  14
  -3  -3   0 1234.38 25.0642  11
   3  -3   0 1251.89 25.0711   9
   3   3   0 1236.43 25.0237  11
  -3   3   0 1215.24 24.9845   9
  -3  -3  -2 299.140 8.42347   6
   3   3   2 299.567 8.48659   6
  -3  -3   2 304.953 8.89462   6
   3   3   2 306.042 7.38233   7
   3  -3  -2 297.067 7.44049   5
   3   3  -2 319.753 9.02200   6
  -3  -3   2 305.938 8.52081   7
   3   3   2 306.349 6.74134   1
   3  -3  -2 289.522 8.05106   4
  -3  -3   2 297.637 8.29291   5
  -3   3   2 296.457 8.01467   4
  -3  -3   2 308.138 7.24336   2
   3   3  -2 296.344 7.22438   2
  -3  -3  -2 312.375 6.83172   1
  -3   3   2 296.658 6.50532  17
   3   3   2 295.148 7.74145  17
  -3   3   2 303.518 8.00659  14
  -3  -3  -2 335.410 7.98664  17
  -3   3  -2 305.784 8.45640  14
   3   3   2 308.972 9.11300  15
   3  -3   2 297.639 8.46991  14
   3  -3  -2 296.322 6.96386  12
  -3   3  -2 306.483 7.92056   9
  -3   3   2 304.283 8.80297   9
  -3   3   2 309.167 7.00263  12
  -3  -3   2 306.164 8.93599  11
   3  -3  -2 305.214 8.07140  14
   3  -3  -2 306.017 7.57054  10
  -3   3   2 295.193 7.52171  10
   3  -3  -2 310.450 8.95679   9
   3   3   2 300.970 7.74089  11
   3  -3   2 305.231 7.93123   9
   3   3   2 293.239 7.52322  12
  -3  -3  -2 288.779 7.49439  12
  -3  -3  -2 320.067 7.86931  11
   3   3  -2 306.297 9.15078  11
   3  -3   4 128.884 5.90207   8
  -3  -3   4 131.366 5.68678   6
  -3  -3  -4 132.374 5.07706   6
   3   3   4 129.594 4.95413   6
   3  -3   4 129.378 3.90112   7
   3  -3  -4 139.570 5.64059   1
  -3   3   4 125.421 5.69247   3
  -3  -3   4 132.701 5.62075   1
  -3  -3   4 131.239 5.39794   2
   3   3   4 138.242 5.11489   1
  -3   3   4 121.337 5.13632   5
  -3   3  -4 139.205 6.07595   2
   3   3   4 126.421 6.52006  15
   3   3   4 129.605 5.19228  17
  -3  -3  -4 136.322 4.00395  11
  -3   3   4 131.516 4.25719  10
  -3  -3   4 126.327 5.99501  11
   3  -3   4 131.486 4.31454   9
  -3   3   4 136.344 5.98922   9
  -3  -3  -4 125.935 4.16861  10
   3   3   4 136.714 4.57750  12
  -3  -3  -6 2318.97 43.4097   6
   3  -3   6 2280.06 45.5765   8
   3  -3   6 2211.88 43.2631   7
  -3  -3   6 2283.49 44.7087   6
   3  -3   6 2369.83 46.1281   2
   3  -3  -6 2266.97 46.0582   1
  -3   3  -6 2345.61 46.4076   3
  -3  -3   6 2328.56 45.9589   2
  -3   3   6 2254.38 46.6393   3
   3   3   6 2396.86 45.4558   1
   3  -3  -6 2271.72 46.7656   3
   3   3  -6 2338.56 46.6344   3
   3   3   6 2240.56 46.8675   3
   3   3   6 2320.67 47.5462  15
  -3   3   6 2203.37 45.7897   9
  -3  -3  -6 2244.64 46.5703  13
   3   3   6 2292.34 42.9356  10
  -3   3  -6 2329.12 43.2588  13
  -3  -3   6 2312.13 46.2105  11
   3   3   6 2265.24 46.4176  13
  -3  -3  -8 34.7691 2.38507   6
  -3  -3   8 30.5914 3.32088   6
  -3   3  -8 30.4010 2.81296   6
   3  -3   8 35.1865 3.99214   8
   3  -3   8 32.9898 4.47020   3
   3  -3  -8 29.9113 5.17838   3
   3  -3  -8 37.4354 5.13148   1
  -3   3  -8 33.4069 4.77239   3
  -3  -3   8 31.1152 4.66016   2
  -3   3   8 30.3713 4.70915   1
  -3  -3   8 23.1930 4.59311   1
   3  -3   8 34.5528 4.68262   2
   3   3   8 34.1106 4.71120   3
   3   3  -8 34.4409 5.11157   3
  -3   3   8 34.0396 4.92082   3
   3   3   8 30.9592 5.37350  15
  -3   3  -8 29.0199 4.37881  15
   3   3   8 31.4212 1.87648  14
   3   3   8 32.4293 2.41979  10
  -3  -3   8 27.7546 4.11750  11
  -3   3   8 29.9737 3.83137   9
   3   3   8 27.9993 4.40489  13
  -3  -3  10 2662.15 50.6013   6
   3  -3  10 2634.20 52.4471   8
  -3   3 -10 2634.54 49.2561   6
   3   3 -10 2568.16 56.2983   3
  -3   3  10 2573.16 54.7920   1
   3   3  10 2597.98 54.5507   1
  -3   3  10 2606.81 56.1313   3
   3  -3 -10 2602.16 55.4899   1
   3  -3 -10 2688.83 56.7494   3
  -3   3 -10 2577.60 56.2108   3
  -3  -3  10 2613.20 55.2268   1
   3  -3  10 2628.26 55.5068   3
  -3  -3  10 2589.73 55.1547   2
   3  -3  10 2803.64 55.8516   2
   3   3  10 2620.30 56.4538   3
   3   3  10 2685.32 56.1212  15
  -3  -3  10 2549.64 52.4813  16
  -3   3 -10 2654.83 54.5106  15
  -3  -3 -10 2652.34 48.3398  16
   3   3  10 2623.41 48.8786  14
   3  -3 -10 2545.19 53.0088  16
   3   3  10 2662.97 49.9354  10
  -3  -3  10 2560.13 53.1712  11
   3   3  10 2629.22 54.8043  13
  -3  -3 -10 2661.80 49.8806   9
  -3   3  10 2649.20 52.8546   9
   3   3 -12 2189.55 45.5284   8
  -3   3  12 2167.60 42.0411   6
  -3  -3  12 2296.42 43.2907   6
   3  -3  12 2239.49 50.2013   3
  -3  -3  12 2216.58 49.7987   1
  -3   3  12 2249.41 51.1099   3
   3  -3 -12 2262.80 51.5782   3
  -3   3 -12 2146.42 50.8607   3
  -3   3  12 2234.55 49.6038   1
   3   3  12 2312.13 51.5028   3
   3   3  12 2215.64 49.1498   1
   3   3 -12 2277.43 51.6329   3
   3   3  12 2244.45 49.9965  15
  -3  -3  12 2242.63 46.1897  16
   3   3  12 2290.77 42.5615  14
   3  -3 -12 2369.03 46.4216  16
  -3   3  12 2185.55 47.5663  15
  -3   3 -12 2263.47 48.7012  15
  -3   3  12 2204.30 46.0006   9
   3   3  12 2235.54 48.8670  13
  -3  -3  12 2182.45 46.5062  11
   3  -3  12 2211.96 44.4246  11
   3   3 -14 54.5739 4.88480   8
  -3  -3  14 50.8382 4.33570   9
  -3  -3  14 52.7618 2.88315   6
   3  -3 -14 43.2829 6.91703   3
  -3   3  14 57.4679 6.66787   1
  -3   3 -14 58.2028 7.78609   3
  -3  -3  14 51.2407 7.28883   2
  -3  -3  14 43.6744 7.05924   1
   3  -3  14 55.8188 7.25179   2
   3   3 -14 47.4082 7.49403   3
   3  -3  14 39.0163 6.13370   1
   3   3  14 49.7114 6.39086   1
   3   3  14 50.1472 6.68140  15
  -3   3  14 56.1666 6.15814  15
   3   3  14 55.7578 3.46734  14
  -3  -3  14 46.0348 4.69925  16
   3  -3  14 48.6611 3.83633  11
   3   3  14 43.9098 5.83734  13
  -3  -3  16 198.220 13.0970   2
   3  -3 -16 213.370 14.0932   3
   3   3 -16 179.964 13.3726   3
  -3  -3  16 204.923 12.7169   1
   3   3  16 211.693 12.1483   1
   3  -3  16 222.571 13.3705   2
   3  -3  16 188.453 11.9790   1
  -3   3  16 204.896 12.6435   1
   3   3  16 220.035 13.3777   2
  -3   3 -16 206.635 13.8991   3
   3   3  16 210.595 11.9679  15
   3  -3  16 194.002 9.79378  14
  -3   3  16 213.113 11.1219  15
  -3  -3  16 226.821 10.6378  13
   3   3  16 196.923 11.2937  13
  -3  -3  18 158.931 12.0795   1
   3  -3  18 182.674 13.5936   2
  -3   3  18 142.623 11.7655   1
  -3   3 -18 170.122 13.7504   3
   3   3  18 170.465 11.6570   1
  -3  -3  18 152.459 12.3723   2
   3   3  18 127.726 11.5787   2
   3  -3 -18 160.984 13.8602   3
   3   3 -18 166.028 13.8817   3
   3  -3  18 145.030 11.5204   1
   3  -3  20 572.105 24.5080   2
   3  -3  20 502.621 22.0477   1
  -3   3  20 489.140 22.2094   1
   3   3  20 555.551 24.0106   2
  -3  -3  20 514.184 22.8579   1
  -3   3  20 543.082 24.2771   2
  -3   3 -20 536.609 25.1421   3
   3   3 -20 565.420 26.5052   3
  -3  -3  20 569.706 24.5156   2
   3   3  20 580.146 22.6200   1
   3  -3  22 104.911 12.4272   2
  -3   3 -22 109.024 14.5169   3
   3  -3  22 106.486 11.8534   1
  -3  -3  22 99.1073 12.9788   2
   3   3 -22 129.707 15.2998   3
   3   3  22 107.991 12.1839   2
  -3  -3  22 105.659 12.7059   1
  -3   3  22 102.964 12.8416   2
   3   3  22 117.699 11.6515   1
  -3   3  22 92.5781 11.9604   1
   4  -3  -1 0.18428 2.87598   9
   3   4  -1 0.18990 2.77623   6
   3   4  -1 0.14510 2.55621   7
   4  -3   1 3.44672 2.80512   9
  -3  -4   1 0.82113 2.68809   7
  -3  -4  -1 4.48213 2.39353   7
  -3  -4   1-0.55419 3.01045   6
   3   4   1 3.04524 2.01330   7
  -3  -4  -1 4.21565 3.26595   6
   3   4   1 3.42607 2.65064   6
  -3  -4   1 0.66654 2.19758   5
  -4   3   1 3.33814 2.77032   9
   3   4  -1 1.21305 2.34849   5
   4  -3  -1 1.59951 2.66485   4
   3   4   1 2.15185 2.19498  17
  -3  -4  -1 1.62397 2.33349  17
  -4   3   1 1.30230 1.75120  17
  -4   3  -1 2.48803 2.32299  14
  -4   3   1 0.74604 2.60862  14
   4  -3  -1 4.55160 2.00217  17
   4  -3   1 0.60956 2.82704  14
   4  -3  -1 0.13556 2.46848  10
   4  -3  -1-0.64085 2.03733  12
  -4   3   1-0.76993 2.04060  12
   4  -3  -1 2.68933 2.74309  14
   4  -3   1 10.1722 2.77518  10
  -4   3  -1 1.89476 2.31686   9
  -4   3   1 1.65558 2.46422  10
  -3  -4  -1 1.07789 2.60061  11
  -3  -4   1 4.11610 2.89159  11
  -3  -4  -3 5.77911 3.04012   6
   3   4   3 8.19079 2.87161   6
  -4   3  -3 5.45148 1.39805   7
   4  -3   3 6.56320 2.40573   9
  -3  -4   3 2.50849 3.34876   6
  -4   3   3 8.09894 3.37560   9
   3   4  -3 4.18200 3.02831   6
  -4   3  -3 6.14009 2.47076   3
   3   4  -3 8.67393 2.78749   2
   4  -3  -3 8.26040 2.82275   4
   3   4   3 7.12383 2.08196   1
  -3  -4  -3 6.58579 2.14169   1
  -3  -4   3 5.73758 2.35948   2
  -4   3   3 7.75909 2.62449   3
   4  -3  -3 5.16819 2.54384   5
   3   4   3 3.30009 2.27223  17
  -3  -4  -3 5.86456 2.33234  17
  -4   3  -3 8.57760 2.74537  14
   4  -3  -3 6.05612 2.40594  10
  -3  -4  -3 3.94219 2.07711  12
  -3  -4   3 9.71477 3.72486  11
   3   4   3 5.58302 2.04353  12
  -3  -4  -3 5.30310 2.17084  11
  -4   3  -3 6.18973 2.28830   9
  -4   3   3 8.52592 2.77974  14
  -4   3   3 3.34888 2.25809  10
  -4   3   3 2.91734 1.87347  12
  -3  -4  -5 57.8340 3.80686   6
   4  -3   5 47.3056 4.56537   8
   3   4  -5 50.2704 4.25164   6
   3   4   5 53.6127 3.80761   6
   4  -3   5 53.0485 2.36712   7
  -4   3   5 52.4270 4.42366   3
  -3  -4  -5 54.8966 3.89763   1
  -3  -4   5 53.2779 4.39132   2
   4  -3  -5 53.6176 4.62127   1
   3   4   5 60.2052 4.17572   1
   3   4   5 57.1496 5.73154  15
  -3  -4  -5 58.3186 2.69444  10
   3   4   5 58.1477 3.11489  12
   3   4   5 60.9764 4.80735  13
  -3  -4   5 58.8648 4.85432  11
  -3  -4  -5 54.9491 5.13774  13
  -3  -4  -5 53.1070 2.69755  11
  -4   3   5 56.0712 3.24098  10
  -4   3   5 53.1207 4.34053   9
   4  -3   7 71.1378 3.38809   7
  -3  -4  -7 82.9867 3.93536   6
   4  -3   7 74.6505 5.09699   8
  -3  -4   7 74.7171 5.61973   2
   3   4  -7 74.6020 6.13279   3
  -4   3  -7 70.2627 5.53237   3
   4  -3   7 84.3267 5.77658   3
  -4   3  -7 69.1120 5.68676   2
   3   4   7 82.4907 6.01679   3
   4  -3  -7 82.6875 5.93876   1
  -4   3   7 67.5513 5.09836   5
  -4   3   7 75.2774 5.93801   3
   4  -3  -7 75.1144 6.02158   3
   4  -3   7 84.8508 5.43246   2
   3   4   7 78.3481 6.26512  15
  -4   3  -7 77.8740 6.05315  15
   4  -3   7 74.1045 5.04802  14
  -3  -4   7 84.1789 5.67781  11
  -4   3  -7 68.1538 3.85798  13
   3   4   7 66.8410 5.49420  13
  -4   3   7 76.1480 5.34753   9
  -3  -4  -9 186.124 5.57018   6
   4  -3   9 190.196 8.00841   8
  -4   3  -9 175.695 6.04198   6
   3   4   9 187.753 8.53085   1
   4  -3   9 199.793 9.10240   2
  -3  -4   9 189.750 8.99953   1
   4  -3  -9 188.100 9.24592   1
   4  -3  -9 184.603 9.46498   3
  -3  -4   9 184.338 8.97167   2
   3   4   9 166.038 9.24411   3
  -4   3   9 180.362 8.64590   1
  -4   3   9 173.619 9.24193   3
   4  -3   9 171.344 8.55079   3
   3   4  -9 182.326 9.30230   3
  -4   3  -9 179.049 9.33961   3
   3   4   9 192.794 9.70674  15
   4  -3   9 174.734 7.83266  14
  -4   3  -9 192.230 9.20632  15
   4  -3  -9 170.148 8.03773  16
   3   4   9 187.967 5.34397  10
   3   4   9 188.047 9.10529  13
  -4   3   9 192.512 8.19051   9
  -3  -4   9 179.000 8.43116  11
  -3  -4  -9 193.067 6.65873   9
  -4   3 -11 237.417 6.59844   6
   3   4 -11 249.793 9.53039   8
   4  -3  11 237.512 9.17359   8
   4  -3 -11 224.675 11.6773   3
  -3  -4  11 229.956 11.0040   2
   3   4  11 223.398 10.3143   1
  -4   3  11 241.073 11.0383   1
  -3  -4  11 245.396 11.2632   1
   3   4 -11 208.853 11.2576   3
   4  -3  11 258.939 11.6022   2
  -4   3  11 233.733 11.5725   3
   4  -3  11 236.108 11.4261   3
   3   4  11 248.759 11.8779   3
  -4   3 -11 212.924 11.1481   3
  -4   3 -11 242.276 10.9901  15
  -3  -4 -11 243.173 6.47316  16
   4  -3  11 244.091 9.50058  14
   4  -3 -11 261.543 9.97746  16
   3   4  11 230.306 5.62083  14
  -3  -4  11 222.970 8.88638  16
   3   4  11 244.728 11.4394  15
   3   4  11 239.550 6.59189  10
  -3  -4 -11 238.127 7.58843   9
  -3  -4  11 236.296 9.71707  11
   3   4  11 235.693 10.8384  13
  -4   3  11 234.916 9.49677   9
   3   4 -13 56.1175 5.28760   8
  -3  -4  13 55.1239 3.83663   6
  -3  -4  13 53.0517 6.57936   1
  -4   3 -13 45.3415 7.31881   3
   3   4  13 52.1710 6.54813   1
   3   4 -13 68.0272 7.71920   3
   4  -3 -13 52.1962 7.10430   1
   4  -3 -13 57.8202 7.28617   3
  -4   3  13 71.7922 7.39304   1
   4  -3  13 50.7409 6.99694   2
  -4   3  13 54.0286 5.71200  15
  -3  -4  13 58.7208 5.07165  16
   3   4  13 41.8660 6.25826  15
   3   4  13 56.0660 2.78346  14
   4  -3  13 58.1473 5.38599  14
  -4   3 -13 63.7674 6.97603  15
   3   4  13 57.6397 3.25883  10
   4  -3 -13 55.8729 4.82053  11
  -3  -4  13 50.0601 5.35759  11
   3   4  13 53.5356 6.40450  13
   4  -3  13 60.8578 4.18248  11
  -4   3  13 59.3912 5.22983   9
  -3  -4  15 96.8636 5.54938   9
   3   4 -15 98.3839 6.55274   8
  -4   3 -15 98.0027 10.0006   3
  -4   3  15 98.4731 8.88131   1
  -3  -4  15 87.5185 9.22171   2
   4  -3  15 98.3635 9.16157   2
   4  -3 -15 75.8417 9.36929   3
   3   4  15 100.933 8.64656   1
  -3  -4  15 94.9906 9.03259   1
   3   4 -15 110.720 10.3367   3
   4  -3  15 84.2217 8.05182   1
   4  -3  15 104.567 7.30875  14
  -3  -4  15 104.114 6.70013  16
  -4   3  15 98.9668 7.63575  15
   3   4  15 100.306 8.84787  15
   3   4  15 94.2459 8.27911  13
   4  -3  15 93.8325 4.72432  11
   3   4 -17 154.861 13.2045   3
  -4   3  17 169.353 11.9365   1
  -4   3 -17 169.278 13.1185   3
   4  -3 -17 153.936 12.9075   3
  -3  -4  17 166.086 12.1817   1
   4  -3  17 193.269 13.1723   2
   3   4  17 173.380 11.4282   1
  -3  -4  17 175.582 12.4903   2
   3   4  17 170.784 12.3526   2
   4  -3  17 138.316 11.1015   1
   4  -3  17 169.550 9.02198  14
   3   4  19 75.4076 10.1620   2
   4  -3  19 61.9153 9.01746   1
   4  -3  19 70.1571 9.77177   2
   3   4  19 67.7545 8.83604   1
  -4   3  19 82.8124 10.0758   1
  -3  -4  19 100.947 11.4604   2
  -3  -4  19 71.1743 9.41885   1
   3   4 -19 67.8057 10.9590   3
  -4   3 -19 86.1074 11.4540   3
   3   4  21 8.65945 7.76975   2
  -3  -4  21 0.88328 7.86828   1
   4  -3  21 1.66600 6.92642   1
  -4   3 -21 10.8964 9.00866   3
   3   4 -21 7.81209 8.50949   3
   4  -3  21 8.39153 8.26451   2
   3   4  21-2.39861 6.33884   1
  -3  -4  21 13.3722 8.87949   2
  -4   3  21-8.00516 9.17463   2
  -4   3  21 2.57057 7.59502   1
   3   4  23 43.0556 10.1484   2
  -4   3  23 12.2832 9.02438   2
  -4   3  23 11.3492 8.18754   5
   4  -3  23 33.0413 9.35357   1
  -3  -4  23 17.4778 9.74384   1
   3   4  23 14.8451 7.70977   1
  -3  -4  23 28.8678 10.4213   2
   4  -3  23 21.7810 9.15434   2
  -4   3  23 13.2167 8.82332   1
   2   4   0 540.924 11.3977   5
  -4   2   0 565.999 13.1363   9
   2   4   0 555.214 12.3256   7
  -2  -4   0 542.114 13.2392   6
  -2  -4   0 550.765 12.3055   7
   2   4   0 549.114 13.2190   6
   4  -2   0 554.329 11.9786  17
  -4   2   0 560.790 12.7384  14
  -4   2   0 562.772 12.0652  17
   4  -2   0 566.005 12.8104  14
   4  -2   0 555.534 12.3397  12
   4  -2   0 538.595 12.6485  10
  -4   2   0 543.226 12.7498  10
  -4   2   0 554.775 12.3535  12
   2   4   2 41.1351 3.50823   6
  -4   2   2 39.5766 3.78717   9
  -2  -4   2 41.2518 3.75169   6
   4  -2  -2 33.1258 3.12741   5
   2   4  -2 38.1489 3.68116   6
  -2  -4   2 41.3122 3.58223   7
   2   4  -2 39.9191 3.40006   7
  -4   2  -2 42.1385 3.01856   9
  -2  -4  -2 35.3085 3.53872   6
  -4   2   2 30.0413 2.55196   3
   2   4   2 43.8180 2.18102   4
   4  -2  -2 34.5416 3.04947   4
  -2  -4  -2 41.3125 2.29101   1
  -2  -4  -2 36.6880 2.21194   4
  -4   2  -2 39.7434 2.53459   3
  -4   2   2 41.0147 3.39606   4
  -4   2   2 41.4485 2.53281  17
   4  -2   2 38.1146 3.23329  14
   4  -2  -2 39.8202 3.79401  16
  -4   2  -2 38.5950 3.14639  14
   2   4   2 35.9208 2.51363  17
  -2  -4  -2 34.6698 2.44990  17
  -2  -4  -2 40.6299 3.85602  13
  -4   2   2 38.9529 2.75664  12
   2   4   2 45.9633 3.55009  13
   4  -2  -2 35.2870 3.10193  10
   4  -2   2 34.1645 3.31100  10
  -4   2   2 37.7007 2.87874  10
  -4   2   2 39.3971 3.13545  14
  -2  -4  -4 1471.46 29.2044   6
  -2  -4   4 1455.37 29.8867   6
   2   4   4 1453.74 29.2483   6
   2   4  -4 1482.52 30.0263   6
  -4   2   4 1471.34 30.6997   9
   2   4   4 1485.09 28.9764   1
  -4   2   4 1454.37 29.8465   3
  -2  -4  -4 1424.05 29.1471   1
  -4   2  -4 1411.65 29.5449   3
   4  -2  -4 1442.08 29.8124   1
  -4   2  -4 1463.01 29.9977   2
   2   4  -4 1439.63 29.7093   2
  -2  -4   4 1486.14 29.6361   2
   4  -2   4 1429.53 29.4915   3
  -4   2  -4 1450.08 29.7128  14
   4  -2   4 1427.48 29.4824  14
   2   4   4 1480.10 28.8229  17
   2   4   4 1492.57 30.9356  13
   2   4   4 1485.47 27.8230  12
  -4   2  -4 1483.95 28.1388   9
  -2  -4  -4 1466.56 27.4037  10
  -2  -4   4 1521.44 30.8781  11
   2   4   6 139.178 5.11467   6
   2   4  -6 129.675 5.73488   6
  -2  -4   6 129.310 5.63930   6
  -2  -4  -6 142.736 5.06431   6
  -4   2   6 129.128 6.37796   9
   4  -2   6 132.578 6.28693   8
   4  -2   6 132.409 6.56438   3
   2   4   6 129.340 6.91393   3
  -4   2  -6 131.957 6.83093   3
   4  -2  -6 133.580 6.60674   1
  -4   2   6 139.524 6.80882   3
   4  -2   6 135.712 6.45009   2
   4  -2  -6 139.988 7.12736   3
   2   4   6 140.737 6.28907   1
  -2  -4   6 129.725 6.62337   2
  -4   2   6 139.348 6.52276   5
  -2  -4  -6 131.780 6.22622   1
   2   4  -6 144.333 7.12052   3
   4  -2   6 128.262 6.94942  15
  -4   2  -6 132.982 7.26006  15
   2   4  -6 138.186 4.29711  15
   2   4   6 139.938 4.81435  12
  -2  -4   6 136.336 6.79404  11
   2   4   6 139.723 7.12510  13
  -4   2  -6 133.014 5.24886  13
   4  -2   8 449.300 12.9574   8
   2   4   8 487.526 11.0398   6
   2   4  -8 486.326 12.4514   6
  -2  -4   8 478.915 12.2292   6
  -4   2  -8 470.698 15.0048   3
  -4   2   8 463.762 14.1593   1
   4  -2   8 460.642 14.4657   3
   4  -2  -8 489.688 15.2277   3
   4  -2   8 515.918 14.7781   2
  -2  -4   8 458.901 14.3111   1
   4  -2  -8 471.900 14.7028   1
   2   4   8 453.348 15.3168   3
   2   4  -8 481.561 15.1861   3
   2   4   8 473.072 13.9061   1
  -2  -4   8 473.928 14.5210   2
  -4   2   8 476.765 14.9252   3
   2   4   8 470.493 15.3121  15
  -4   2  -8 480.493 14.8348  15
   4  -2   8 483.287 14.6139  15
   2   4  -8 472.042 11.1989  15
  -2  -4   8 497.907 14.0708  11
  -2  -4  -8 478.019 12.1941   9
   2   4   8 497.729 14.9981  13
  -4   2   8 457.130 13.4863   9
   2   4   8 476.840 9.99554  10
  -2  -4  10 153.144 5.92136   6
   4  -2  10 140.426 6.62881   8
  -4   2 -10 155.542 4.71304   6
   2   4 -10 142.690 7.14399   8
   2   4 -10 151.284 9.02758   3
  -4   2 -10 146.112 9.02959   3
  -4   2  10 154.731 8.41968   1
   4  -2  10 144.571 8.28106   2
   4  -2 -10 159.746 8.87180   1
  -2  -4  10 152.725 8.60027   2
   4  -2 -10 148.780 9.05193   3
   2   4  10 163.625 9.45674   3
   4  -2  10 147.285 8.53602   3
  -4   2  10 153.182 8.95890   3
   2   4  10 145.042 8.10492   1
  -2  -4  10 156.787 8.52246   1
   4  -2  10 168.943 7.12739  14
   4  -2  10 137.705 7.96065  15
   4  -2 -10 140.367 7.28389  16
   2   4  10 167.445 9.11400  15
  -4   2 -10 137.396 8.46108  15
   2   4  10 144.344 4.13215  14
  -2  -4  10 147.290 7.54543  11
   2   4  10 137.227 8.35447  13
   2   4  10 157.574 4.54045  10
  -4   2  10 150.301 7.21945   9
   4  -2 -12 160.286 5.00403   8
   2   4 -12 154.821 7.59350   8
   4  -2  12 165.868 7.23725   8
  -2  -4  12 167.685 5.92342   6
   2   4  12 163.852 9.35911   1
  -4   2  12 152.882 10.0705   3
   2   4  12 173.303 10.7795   3
  -4   2  12 158.389 9.54755   1
   4  -2  12 151.982 9.46983   3
   4  -2 -12 163.755 10.3138   3
   2   4 -12 168.064 10.6852   3
  -4   2 -12 177.310 10.6343   3
  -2  -4  12 175.881 9.95761   1
  -2  -4  12 156.479 7.22030  16
   2   4  12 163.790 4.97158  14
  -4   2 -12 165.411 9.63710  15
   2   4  12 162.787 9.60598  15
   4  -2  12 178.780 9.32889  15
  -2  -4 -12 170.661 5.57080  16
  -4   2  12 162.324 7.98959  15
   4  -2  12 162.894 7.55188  14
   2   4  12 173.270 9.59076  13
   4  -2 -12 154.750 7.32958  11
   2   4  12 159.096 5.05165  10
  -2  -4  12 170.631 8.13698  11
   4  -2  12 161.815 5.84410  11
  -4   2  12 154.998 7.70192   9
  -4   2  14 670.891 14.7680   6
   2   4 -14 771.990 19.3318   8
  -4   2  14 672.461 14.6641   6
  -2  -4  14 764.020 17.3104   9
  -4   2 -14 770.320 25.0615   3
   2   4 -14 754.843 25.4298   3
   2   4  14 782.752 23.1163   1
  -2  -4  14 769.025 23.8264   1
   4  -2  14 715.442 22.5396   1
   4  -2 -14 792.190 25.4315   3
  -2  -4  14 783.828 23.9172   2
   4  -2  14 809.351 24.2699   2
  -4   2  14 749.202 23.2873   1
  -4   2  14 776.023 20.6282  15
   4  -2  14 795.356 19.9069  14
   2   4  14 793.379 23.6314  15
   2   4  14 767.834 15.8299  14
  -2  -4  14 789.583 19.1122  16
   4  -2  14 776.594 22.3410  15
  -4   2  14 765.391 19.6032   9
   2   4  14 803.405 23.0775  13
   2   4  14 727.658 15.8322  10
  -2  -4  14 777.366 19.7173  13
   4  -2  14 711.229 15.9696  11
  -2  -4  14 728.876 19.5852  11
   2   4 -16 348.468 11.7714   8
  -2  -4  16 336.490 16.8243   2
   2   4 -16 397.466 18.6568   3
  -4   2 -16 344.286 17.4729   3
  -2  -4  16 324.599 16.0523   1
  -4   2  16 343.390 16.3434   1
   4  -2 -16 352.643 17.9654   3
   4  -2  16 393.005 17.1224   2
   2   4  16 332.067 15.3651   1
   4  -2  16 309.901 15.1263   1
   2   4  16 349.636 15.8407  15
  -4   2  16 331.278 13.2354  15
   4  -2  16 360.343 12.6326  14
  -2  -4  16 357.978 12.7169  13
   4  -2  18 157.657 11.8232   1
  -2  -4  18 197.654 13.8084   2
  -4   2 -18 183.651 14.2264   3
   2   4  18 186.304 13.4198   2
   2   4 -18 194.178 15.0175   3
  -2  -4  18 188.594 13.3119   1
   4  -2  18 192.551 13.7072   2
  -4   2  18 210.200 13.4369   1
   4  -2 -18 207.460 15.1633   3
   2   4  18 191.752 12.6103   1
  -4   2  20 69.7702 10.2749   1
  -4   2 -20 56.1239 10.7160   3
   2   4 -20 57.5959 11.6784   3
  -2  -4  20 63.3700 9.91703   1
   4  -2 -20 69.0723 11.6428   3
   2   4  20 50.9516 9.11420   2
  -2  -4  20 48.4225 9.88817   2
   4  -2  20 57.3757 9.96757   2
   4  -2  20 64.7714 9.26320   1
  -4   2  20 51.1223 9.97708   2
   2   4  20 69.1145 9.06652   1
   4  -2  22 6.91339 7.62435   1
  -2  -4  22 9.43900 8.91897   2
  -2  -4  22 11.0702 8.73314   1
  -4   2  22 10.4500 8.49193   2
   2   4  22 18.4773 8.03858   2
  -4   2  22 7.20534 8.18315   1
  -4   2 -22 1.15334 9.91368   3
   2   4  22 19.4143 7.33378   1
   4  -2  22 22.9746 9.24618   2
  -1  -4   1 20.6208 2.96980   6
   1   4  -1 22.6764 2.49544   7
  -1  -4   1 25.2259 2.57505   7
   1   4  -1 20.7474 2.83392   6
   1   4   1 19.9857 2.76784   6
  -1  -4  -1 23.7968 3.00267   6
  -4   1   1 23.8222 2.27402   4
   4  -1  -1 23.3106 2.18691   4
   4  -1   1 19.5548 2.43812  16
   4  -1  -1 20.4255 3.00548  16
  -4   1  -1 23.7121 2.44487  14
   4  -1  -1 26.0924 2.33554  17
   4  -1   1 25.9096 2.61915  17
  -4   1   1 24.4814 2.21650  17
  -4   1   1 24.8057 2.86715  16
  -1  -4  -1 20.6104 2.65469  13
  -4   1  -1 23.7924 2.64315  10
  -1  -4   1 22.0594 2.02786  13
  -4   1   1 19.3237 2.45075  10
   4  -1   1 22.0264 2.63853  12
   4  -1   1 26.0061 2.69601  10
   4  -1  -1 21.4825 2.73608  10
   4  -1   1 18.4284 2.38755  14
  -4   1  -1 21.5533 2.38772  12
  -4   1   1 19.8780 2.24839  12
   4  -1  -1 21.2043 2.49520  12
   1   4   1 21.1534 2.66780  13
   1   4  -3 237.024 7.31937   6
   1   4  -3 239.620 7.19824   7
  -1  -4   3 223.110 7.22461   6
  -1  -4  -3 226.328 6.89456   6
   1   4   3 225.102 6.84779   6
  -1  -4   3 226.056 6.99599   7
  -4   1   3 227.635 7.10417   5
   1   4   3 243.697 6.33095   4
   4  -1  -3 221.617 7.31515   5
   4  -1  -3 217.931 6.87149   1
   4  -1  -3 244.539 6.85793   3
   1   4  -3 227.793 7.10823   2
  -1  -4  -3 222.856 6.44691   1
  -4   1  -3 218.971 6.71587   3
   4  -1   3 239.634 6.73370   3
  -4   1   3 227.642 6.73859   3
  -4   1  -3 234.015 6.98831   2
  -4   1  -3 232.210 6.72976  14
   4  -1  -3 209.699 7.55700  16
   1   4   3 226.019 5.83120  17
   4  -1   3 225.047 6.76782  14
  -4   1   3 235.583 7.82784  16
   4  -1   3 225.666 6.14139  16
   4  -1   3 236.530 7.93393  15
   4  -1   3 232.942 7.25158  10
   1   4   3 246.389 8.02460  13
  -1  -4   5 2703.00 51.3405   6
   1   4  -5 2671.48 51.4809   6
  -4   1  -5 2658.09 49.2031   9
   1   4   5 2671.58 50.6236   6
  -1  -4  -5 2723.35 50.5944   6
  -4   1   5 2741.97 52.4590   3
   1   4   5 2709.31 51.5941   1
   4  -1  -5 2634.45 52.2093   1
   4  -1   5 2771.83 52.4062   2
  -1  -4  -5 2594.68 51.7458   1
  -4   1   5 2677.92 51.9887   1
  -1  -4   5 2765.44 52.3312   2
   1   4   5 2649.83 53.3344   3
   4  -1   5 2674.39 52.2798   3
   1   4  -5 2625.00 52.2972   2
  -4   1  -5 2658.74 52.3531   2
   4  -1   5 2713.94 51.0652  14
   4  -1   5 2691.38 53.1392  15
  -4   1   5 2666.14 52.6207  16
   1   4   5 2719.83 49.4050  12
   1   4   5 2678.76 53.2896  13
   1   4  -7 778.676 17.4374   6
   1   4   7 789.830 16.3386   6
  -4   1   7 752.508 18.6406   9
   4  -1   7 770.994 17.9175   8
  -1  -4   7 756.752 17.0981   6
   4  -1   7 736.670 19.3598   3
  -1  -4   7 801.267 19.5811   2
  -4   1  -7 767.750 19.8140   3
  -1  -4  -7 767.341 19.0322   1
   4  -1  -7 757.987 19.3391   1
  -4   1   7 749.907 19.5083   3
   4  -1  -7 746.341 19.6908   3
   1   4   7 741.836 20.1366   3
   4  -1   7 789.622 19.3419   2
   1   4  -7 792.336 20.0728   3
   4  -1   7 778.023 19.7489  15
  -4   1  -7 777.413 19.9725  15
   1   4  -7 763.712 16.7507  15
   1   4   7 772.573 19.9491  13
  -1  -4  -7 770.936 17.5579   9
  -1  -4   7 785.568 18.8743  11
   1   4   9 409.388 9.43416   6
   4  -1   9 428.209 11.6523   8
  -1  -4   9 422.480 10.7544   6
   1   4  -9 417.063 10.9334   6
  -4   1   9 418.910 13.6892   1
  -4   1  -9 419.096 14.5633   3
   1   4   9 418.507 14.9457   3
   1   4   9 434.139 13.4794   1
  -1  -4  -9 419.360 13.7429   1
  -1  -4   9 431.454 14.0075   2
   4  -1  -9 426.225 14.6032   3
   4  -1   9 446.503 14.0691   2
   4  -1   9 417.902 14.2173   3
  -4   1   9 412.169 14.1796   3
   1   4  -9 414.209 14.5338   3
   4  -1  -9 423.158 14.0078   1
   1   4   9 434.460 14.3515  15
   4  -1   9 412.843 13.7344  15
   1   4  -9 420.795 11.2811  15
  -4   1  -9 399.382 13.9368  15
  -4   1   9 405.629 12.4714   9
   1   4   9 416.925 8.74547  10
   1   4   9 412.595 13.8989  13
  -1  -4   9 425.432 12.7425  11
   4  -1  11 30.1639 3.56895   8
   1   4 -11 25.7015 4.20113   8
  -4   1  11 29.8899 3.02997   6
   4  -1  11 37.8829 5.49143   2
   4  -1 -11 26.1624 5.55826   3
   1   4 -11 30.3036 6.06118   3
   4  -1  11 24.9675 4.45914   1
   1   4  11 31.9742 4.85873   1
   4  -1  11 29.4704 5.49012   3
  -4   1  11 29.8222 5.23750   1
  -1  -4  11 24.8683 5.34533   1
  -4   1  11 42.6052 6.20625   3
  -1  -4  11 17.4763 5.13675   2
   1   4  11 40.9793 6.92411   3
  -4   1 -11 35.8187 6.15664   3
   1   4  11 25.5420 4.80486  15
  -4   1 -11 35.3153 5.55371  15
  -4   1  11 31.2007 4.18246  15
   4  -1  11 34.1624 5.49106  15
  -1  -4 -11 27.9429 3.15113  16
  -1  -4  11 24.1274 3.49946  16
   4  -1  11 27.2845 3.63623  14
  -4   1  11 24.1789 3.87873   9
   4  -1  11 29.3242 2.41350  11
  -1  -4  11 30.5349 4.53088  11
   1   4  11 26.9686 5.24090  13
   4  -1 -11 27.6050 4.29602  11
   1   4  11 29.8574 2.19172  10
   1   4 -13 3.42908 3.52890   8
   4  -1 -13 5.05316 2.16190   8
  -4   1  13 7.24572 2.05351   6
  -1  -4  13 5.51777 2.21328   9
  -4   1  13 3.03437 4.41567   1
  -4   1 -13 1.79231 5.50385   3
   1   4 -13 3.68022 5.46447   3
   1   4  13 6.27420 4.30006   1
   4  -1 -13-1.20348 4.97557   3
  -1  -4  13-1.02877 4.60549   1
   4  -1  13 7.18023 4.13633   1
   4  -1  13 2.76181 4.26046  15
   1   4  13 3.89741 4.18749  15
  -1  -4  13 10.6163 3.10986  16
  -4   1  13 7.04001 3.76031  15
   4  -1  13 2.97321 2.94525  14
   1   4  13 3.80909 1.87069  10
  -4   1  13 5.58771 3.37980   9
   1   4  13 0.95526 4.31822  13
  -1  -4  13 7.77734 3.69394  11
  -1  -4  13 9.98385 3.53238  13
   4  -1  13 4.10844 1.55697  11
  -4   1 -15 256.503 14.5269   3
   1   4 -15 249.605 14.8340   3
   4  -1  15 240.815 12.6537   1
   4  -1  15 238.097 13.1606   2
  -4   1  15 247.196 13.2838   1
   1   4  15 229.160 12.6521   1
   4  -1 -15 250.812 14.5297   3
  -1  -4  15 239.583 13.6181   2
  -1  -4  15 269.304 13.7713   1
   4  -1  15 238.723 9.46565  14
   1   4  15 260.452 12.7857  15
  -1  -4  15 241.743 8.71073  16
  -4   1  15 256.362 10.6138  15
   4  -1  15 242.314 12.0188  15
  -1  -4  15 238.996 9.74612  13
  -1  -4  15 225.113 6.57708   9
  -1  -4  15 231.025 9.54512  11
  -4   1  15 246.811 9.57012   9
   1   4  15 258.124 12.8098  13
  -4   1  17 29.3305 7.39449   1
  -1  -4  17 29.0952 7.43368   1
  -4   1 -17 28.2184 7.76424   3
   4  -1  17 27.7946 6.21450   1
   4  -1 -17 31.0003 8.31580   3
   4  -1  17 23.0538 6.49723   2
   1   4  17 18.8556 6.30380   1
  -1  -4  17 32.5513 7.43639   2
   1   4 -17 28.9271 8.34230   3
   4  -1  17 29.7954 6.12038  15
   1   4  17 17.6201 5.74523  15
   1   4  19 125.710 11.9846   2
  -4   1  19 141.920 12.6799   2
  -1  -4  19 140.195 12.1084   1
   4  -1  19 154.730 12.2829   2
   4  -1 -19 165.031 13.7940   3
   4  -1  19 157.168 11.7075   1
   1   4 -19 160.469 14.5060   3
  -4   1  19 182.864 13.2734   1
  -4   1 -19 168.051 14.3936   3
   1   4  19 144.063 11.4945   1
  -1  -4  19 154.412 13.2907   2
   1   4 -21 140.075 14.9736   3
   4  -1 -21 119.604 14.1283   3
  -4   1 -21 92.2434 13.4358   3
   1   4  21 122.893 11.5037   1
  -1  -4  21 100.405 11.3299   1
  -4   1  21 99.4030 12.1882   2
   1   4  21 100.302 11.5836   2
  -1  -4  21 144.155 13.6974   2
   4  -1  21 96.0585 10.6609   1
   4  -1  21 112.111 12.3006   2
  -4   1  21 103.845 11.7741   1
   1   4  23 49.8444 9.72928   1
  -4   1  23 45.9124 10.9071   2
  -4   1  23 53.7420 10.8308   1
   1   4  23 48.0140 10.5388   2
   4  -1  23 54.6079 10.4086   1
  -1  -4  23 33.6015 10.4542   1
   4  -1  23 45.2175 9.95095   2
  -1  -4  23 38.2011 11.3944   2
   0   4   0 415.673 10.2028   8
   0  -4   0 406.474 10.1354   6
   0   4   0 409.234 10.1194   6
   4   0   0 387.514 8.46064   4
   4   0   0 413.866 9.44116  17
  -4   0   0 413.209 9.83326  15
  -4   0   0 409.197 10.0987  16
   4   0   0 394.896 10.0472  16
  -4   0   0 410.119 9.41283  17
  -4   0   0 394.927 9.51307  12
   0   4   0 417.142 9.43313  13
   4   0   0 393.344 9.55168  12
  -4   0   0 417.022 9.87751  10
   4   0   0 374.073 9.73603  10
   0   4   2 202.819 6.30524   6
   0   4  -2 210.875 6.00105   7
   0  -4   2 215.336 6.60431   6
   4   0  -2 201.271 6.47468   5
   0   4  -2 192.966 6.86301   8
   0   4  -2 209.341 6.49301   6
   0   4   2 209.578 6.03024   8
   0  -4  -2 210.700 6.44583   6
   0  -4   2 196.054 5.85520   7
  -4   0  -2 204.218 5.59624   2
  -4   0  -2 195.280 5.52583   3
   4   0   2 192.381 5.51760   3
   4   0  -2 197.838 5.39287   3
   0  -4  -2 195.816 5.64935   4
   0   4   2 202.504 5.62402   4
   4   0   2 197.787 6.35233  17
  -4   0  -2 201.298 5.81643  14
   4   0   2 207.577 5.81497  16
  -4   0  -2 196.077 6.93105  15
   4   0   2 201.952 6.81861  15
   4   0  -2 200.668 6.94092  16
   4   0   2 194.012 5.83723  14
  -4   0   2 211.000 7.04615  16
  -4   0  -2 197.094 5.74417  16
   0  -4  -2 203.907 5.22037  14
  -4   0  -2 207.951 6.17824  10
   4   0   2 200.859 6.35710  12
   4   0   2 189.513 6.16537  10
   0   4  -4 374.672 9.86102   6
   0  -4   4 366.180 9.67928   7
   0   4  -4 381.717 10.8254   8
   0   4   4 372.514 8.44474   8
   0  -4   4 363.486 9.71929   6
   0   4   4 361.260 9.35601   6
  -4   0   4 377.612 10.0864   3
  -4   0  -4 365.162 10.2288   3
   0   4  -4 379.001 10.4652   2
   4   0   4 379.257 9.97889   2
   0  -4  -4 385.974 9.97904   1
   4   0  -4 371.685 10.0921   1
  -4   0   4 364.484 9.88883   1
   4   0   4 372.240 10.1427   3
  -4   0   4 380.907 10.7829  16
  -4   0  -4 376.445 9.11712  14
   4   0   4 391.697 9.16532  14
  -4   0  -4 368.318 8.14670  16
   4   0   4 358.745 10.9521  15
   4   0  -4 361.114 10.4563  11
   4   0   4 379.498 9.80523  10
   0   4  -6 3575.85 67.3327   6
   0  -4   6 3541.63 67.0690   6
   0   4   6 3534.44 66.5150   6
   0  -4   6 3856.74 69.6020   2
   0   4   6 3549.19 70.2351   3
   0   4  -6 3621.47 69.7209   3
   4   0   6 3638.61 68.9734   2
  -4   0   6 3558.22 69.2061   3
   4   0   6 3572.28 69.4060   3
  -4   0  -6 3544.63 69.4974   3
   4   0  -6 3604.93 69.1299   1
   0  -4  -6 3563.20 68.8618   1
   4   0  -6 3536.66 69.3280   3
   0   4   6 3616.61 65.1853  14
   4   0   6 3623.77 70.0510  15
   4   0   6 3665.52 66.8315  14
   0   4  -6 3542.12 67.1781  15
  -4   0   6 3609.81 69.1627  16
  -4   0  -6 3481.23 70.0094  15
   0  -4  -6 3561.90 67.8891   9
   0  -4   8 7.55062 2.34660   6
   0   4   8 2.63543 1.88166   6
   4   0   8 4.27464 2.37479   8
   0   4  -8 3.93151 2.36701   6
   4   0   8 5.72109 3.99173   3
   0  -4   8 6.34244 4.20771   2
  -4   0   8 8.09324 3.81423   1
   0   4   8 7.61059 3.33436   1
  -4   0  -8 4.85387 4.00764   3
   4   0   8 7.09584 3.90662   2
  -4   0   8 7.20417 3.81855   3
   4   0  -8 4.79409 4.18458   3
   0   4  -8 3.85624 3.93134   3
   4   0  -8 6.89660 4.34996   1
   0   4   8 6.66205 4.55824   3
   0  -4  -8 3.60991 3.79996   1
  -4   0  -8 5.46966 4.14438  15
   4   0   8 3.69619 3.51239  15
  -4   0   8 4.42861 3.17550  16
   0   4   8-2.39815 3.61950  13
   0   4 -10 1593.31 31.6076   6
  -4   0  10 1612.74 31.9797   6
  -4   0  10 1557.47 34.0696   9
   0   4  10 1559.02 30.1255   6
   4   0  10 1624.09 32.4511   8
   0   4  10 1645.55 36.2031   1
   0   4  10 1584.36 37.7379   3
  -4   0  10 1628.05 36.5535   1
   0  -4 -10 1622.05 36.5508   1
   0   4 -10 1560.93 37.5789   3
  -4   0 -10 1625.48 37.8198   3
  -4   0  10 1612.28 37.0269   3
   0  -4  10 1607.38 36.6922   2
   4   0 -10 1621.35 37.7055   3
   4   0  10 1619.06 37.3204   3
   4   0  10 1519.25 35.6418   1
   4   0  10 1581.77 36.5415   2
   4   0  10 1669.48 36.8986  15
  -4   0  10 1608.57 32.9112  15
  -4   0  10 1615.45 34.5989  16
   0   4  10 1616.37 36.6269  15
  -4   0 -10 1520.70 36.6830  15
   0  -4  10 1652.11 32.4271  13
   0  -4 -10 1610.00 30.0663  11
   4   0 -10 1549.29 34.1635  11
   0   4  10 1644.59 36.9658  13
   4   0  10 1541.81 29.7949  11
   0  -4  10 1608.21 34.1873  11
  -4   0  12 2293.53 43.8563   6
   4   0 -12 2313.98 44.6494   8
   4   0  12 2305.90 44.7776   8
   0   4 -12 2177.44 46.9062   8
   0  -4  12 2216.20 50.7091   1
   4   0  12 2221.36 49.8408   1
   0   4  12 2235.06 52.2261   3
   4   0 -12 2354.24 52.6281   3
  -4   0 -12 2330.94 52.5548   3
  -4   0  12 2343.58 50.8881   1
  -4   0  12 2315.05 51.6142   3
   4   0  12 2330.18 51.6476   3
   0   4 -12 2296.84 52.4963   3
   0   4  12 2292.82 50.4695   1
   4   0  12 2397.81 50.8103  15
  -4   0  12 2322.46 46.4643  15
   0   4  12 2303.03 50.3644  15
   0  -4  12 2270.54 45.0811  16
   4   0  12 2276.74 45.6732  14
  -4   0  12 2322.73 46.9968   9
   0  -4  12 2313.98 45.8862  13
   0   4  12 2329.19 50.8661  13
   0  -4  12 2209.63 46.8325  11
  -4   0  14 15.6487 1.72921   6
   4   0 -14 13.3174 2.74254   8
   0  -4  14 21.4748 6.05906   2
  -4   0  14 4.96217 4.91947   1
   0   4 -14 17.3407 5.79902   3
   0  -4  14 9.42622 5.04402   1
   0   4  14 16.9426 5.01861   1
  -4   0 -14 20.3744 6.57108   3
   4   0  14 18.1083 4.79610   1
   4   0  14 18.0055 5.42496   2
   4   0 -14 26.9803 6.06815   3
  -4   0  14 17.0158 3.91943  15
   4   0  14 19.5444 4.97423  15
   0  -4  14 12.4048 2.86045  16
   4   0  14 21.4546 3.40152  14
   0   4  14 18.7833 4.96486  15
   0   4  14 15.4256 5.53296  13
  -4   0  14 16.3053 3.53378   9
   0  -4  14 14.1400 3.59420  13
   0  -4  14 17.6610 3.71301  11
  -4   0  16 512.442 21.0007   2
   0   4 -16 561.946 22.7450   3
  -4   0 -16 536.851 21.9058   3
  -4   0  16 540.667 20.7077   1
   0  -4  16 530.072 20.4415   1
   0   4  16 546.639 20.4233   1
   4   0 -16 582.001 23.0225   3
   0  -4  16 564.421 21.2697   2
   4   0  16 542.689 21.0828   2
   4   0  16 505.359 19.5238   1
   4   0  16 520.827 19.2691  15
  -4   0  16 533.898 16.1126  15
   4   0  16 566.622 15.1865  14
   0   4  16 542.416 19.4416  15
   0  -4  16 563.346 15.9341  13
   0  -4  16 493.308 14.7863  11
  -4   0  18 54.0320 9.22783   2
   4   0  18 59.5618 7.84770   1
  -4   0  18 62.7010 9.06987   1
   0   4  18 51.6116 8.13504   1
   0  -4  18 48.3610 8.76101   1
   0  -4  18 54.1392 8.91695   2
   4   0 -18 43.3044 8.87922   3
   4   0  18 40.1893 7.71291   2
   0   4 -18 53.6541 9.64819   3
  -4   0 -18 47.3879 9.32056   3
   0  -4  20 281.831 17.5423   2
  -4   0  20 269.011 16.1293   1
  -4   0  20 254.216 17.0532   2
   0   4  20 230.427 15.9444   2
   4   0  20 243.904 15.0475   1
   4   0 -20 293.421 18.8735   3
   0   4  20 267.434 16.0199   1
   4   0  20 244.898 15.8444   2
   0   4 -20 242.477 17.9906   3
  -4   0 -20 284.659 18.5419   3
   0  -4  20 234.330 15.5980   1
   4   0 -22 70.0495 12.3272   3
   0   4 -22 74.0706 13.3407   3
   0  -4  22 72.1530 12.0679   2
  -4   0  22 67.0354 11.2745   1
   0   4  22 92.1434 11.0217   1
  -4   0  22 82.1339 12.1227   2
   4   0  22 72.8605 11.0051   2
   0   4  22 90.5372 12.2855   2
   4   0  22 86.4231 10.2593   1
   0  -4  22 94.5494 11.7920   1
   1  -4   1 2392.87 45.4291   8
  -4  -1  -1 2349.15 43.2905   7
  -1   4   1 2354.10 44.9031   6
  -1   4  -1 2384.73 45.0550   6
  -1   4   1 2359.71 44.7292   8
   1  -4  -1 2349.13 44.7428   8
  -1   4  -1 2394.84 45.4353   8
  -1   4  -1 2389.74 43.9511   7
   4   1   1 2414.66 45.1443  15
  -4  -1  -1 2346.53 44.4585  17
  -4  -1   1 2307.57 44.3514  17
  -4  -1   1 2366.12 43.9277  15
   4   1   1 2300.51 44.3777  17
  -4  -1  -1 2316.84 45.0594  15
   1  -4  -1 2392.20 44.0738  14
  -1   4   1 2376.75 44.1252  14
   4   1  -1 2323.28 45.1709  11
   4   1   1 2238.98 44.4235  12
  -4  -1  -1 2406.29 44.5162  12
  -4  -1  -1 2299.72 44.5845  10
  -1   4  -3 2471.27 47.3620   7
  -1   4  -3 2600.03 48.2058   6
   1  -4   3 2524.54 49.0548   8
  -1   4   3 2542.69 47.9327   6
   1  -4   3 2507.41 47.2436   7
   1  -4  -3 2571.78 47.1873   8
  -1   4  -3 2536.76 49.0092   8
  -1   4   3 2578.85 47.1569   8
   4   1   3 2515.81 47.9748   3
   4   1  -3 2474.54 47.6394   1
  -1   4   3 2498.74 47.6981   4
   4   1   3 2472.42 47.3424   2
   1  -4  -3 2411.06 47.7869   4
   4   1  -3 2436.10 48.7007   5
   4   1  -3 2603.14 47.7976   3
  -4  -1   3 2494.91 47.4516   1
  -1   4   3 2582.95 46.6877  14
  -4  -1   3 2580.27 49.1636  16
   4   1   3 2534.65 49.4129  15
   1  -4  -3 2544.31 46.6906  14
  -4  -1  -3 2557.47 46.9468  14
   4   1  -3 2484.72 48.8346  11
   4   1   3 2518.27 46.9257  14
   4   1   3 2511.10 47.6790  10
  -4  -1  -3 2530.85 47.7129  10
   1  -4  -3 2489.99 48.5761   9
   4   1   3 2450.99 47.8991  12
   1  -4   5 129.091 6.06851   8
  -1   4   5 130.196 4.96415   6
   1  -4  -5 134.076 3.96454   8
  -1   4  -5 125.647 5.17300   6
   1  -4   5 128.935 5.17778   7
   1  -4  -5 139.470 6.05132   1
  -4  -1   5 123.255 5.75832   1
   4   1  -5 124.605 5.97562   1
   4   1   5 129.050 6.26641   3
  -4  -1   5 132.590 6.63461   5
  -1   4   5 142.680 6.67360   3
   4   1   5 132.790 5.79006   2
  -4  -1   5 127.799 6.10823  16
   4   1   5 129.584 4.32190  14
  -1   4   5 132.809 4.15661  14
  -4  -1  -5 128.309 4.39044  14
   4   1   5 135.019 6.72995  15
   4   1   5 131.314 5.08414  10
  -1   4  -7 29.9296 3.01933   6
  -4  -1  -7 29.2401 2.51339   6
  -1   4   7 27.4330 2.68135   6
  -4  -1  -7 30.3848 4.80241   3
   4   1   7 29.4619 4.34695   3
   4   1  -7 27.3427 4.41497   3
  -1   4  -7 33.4886 4.83397   3
  -4  -1   7 24.3416 4.49681   3
   4   1   7 30.9684 4.24385   2
   1  -4   7 30.5709 4.45496   2
  -1   4  -7 25.8083 4.53971   2
   4   1  -7 28.6947 4.40422   1
  -1   4   7 29.6793 4.58199   3
   1  -4  -7 24.8489 4.13761   1
   4   1   7 27.0530 4.70193  15
   4   1   7 31.9117 2.44693  14
  -4  -1   7 30.2669 4.05490  16
  -4  -1  -7 27.9942 4.85113  15
   1  -4   7 30.1078 2.18614  13
   4   1   9 317.015 8.96122   8
  -4  -1   9 341.053 9.45443   6
  -1   4   9 326.884 8.25645   6
  -1   4  -9 342.095 8.97475   6
  -4  -1  -9 327.544 7.44388   6
   4   1   9 337.621 12.1525   2
  -4  -1  -9 326.376 12.7364   3
   4   1   9 311.203 11.3921   1
  -1   4   9 354.092 13.0653   3
  -1   4   9 344.963 11.7330   1
  -1   4  -9 320.284 12.5853   3
   1  -4  -9 330.169 12.0813   1
   4   1  -9 338.745 12.8308   3
  -4  -1   9 337.982 12.4482   3
   4   1   9 319.097 12.4199   3
  -4  -1   9 336.062 12.1230   1
   1  -4   9 357.700 12.7087   2
  -4  -1   9 331.553 8.97964  15
  -4  -1   9 324.698 10.9456  16
   4   1   9 326.028 12.4113  15
   4   1   9 318.360 8.70992  14
   1  -4  -9 327.675 8.52381  11
   4   1  -9 315.588 10.9082  11
   1  -4   9 316.141 8.68029  13
  -4  -1  11 2299.83 46.3804   9
   4   1  11 2295.69 43.7089   8
  -1   4 -11 2193.56 43.1649   6
  -1   4 -11 2211.52 46.4905   8
  -4  -1  11 2302.79 43.9625   6
  -1   4  11 2195.08 42.0527   6
  -1   4  11 2267.81 49.1525   1
   4   1 -11 2219.51 50.7320   3
   4   1  11 2202.70 48.7459   1
  -1   4 -11 2323.73 51.2489   3
   1  -4  11 2439.98 50.3529   2
  -4  -1  11 2261.84 49.4147   1
   4   1  11 2288.55 49.6294   2
  -4  -1  11 2372.90 50.4933   3
  -1   4  11 2352.54 51.1663   3
  -4  -1 -11 2254.17 50.9819   3
   4   1  11 2301.20 50.7547   3
  -4  -1  11 2245.49 46.8539  16
   4   1  11 2313.56 49.8852  15
  -1   4  11 2245.18 49.0091  15
  -1   4 -11 2225.90 47.0428  15
  -4  -1  11 2348.38 44.8124  15
   1  -4  11 2214.72 46.0094  11
   1  -4  11 2321.43 44.7167  13
   1  -4 -11 2258.21 43.0405  11
  -4  -1  13 285.612 7.77268   6
   1  -4  13 264.008 12.5158   1
  -4  -1  13 297.523 13.2401   1
   4   1 -13 272.926 13.7805   3
   1  -4  13 275.373 13.0912   2
  -1   4 -13 292.979 14.2628   3
  -4  -1 -13 269.356 13.7377   3
  -1   4  13 290.825 12.8902   1
   4   1  13 270.789 12.4023   1
  -1   4  13 291.226 12.3291  15
  -4  -1  13 279.283 9.50917  15
   4   1  13 268.973 12.5576  15
   1  -4  13 276.072 8.14834  16
   1  -4  13 292.629 9.57194  13
  -1   4  13 279.925 13.1277  13
   4   1  13 272.103 9.54771  10
   1  -4  13 275.617 9.86324  11
  -4  -1  13 297.866 10.2027   9
   1  -4  15 12.4703 5.77297   1
  -4  -1  15 15.0608 5.81425   2
  -4  -1  15 8.98564 5.34395   1
  -1   4 -15 18.0274 6.36599   3
   1  -4  15 16.2497 6.34695   2
  -4  -1 -15 17.9927 6.51192   3
  -1   4  15 16.1408 5.46304   1
   4   1  15 18.4640 5.90779   2
   4   1  15 23.4016 5.57302   1
   4   1 -15 29.4875 7.21798   3
   4   1  15 15.6679 3.08700  14
  -4  -1  15 14.5129 3.92982  15
  -1   4  15 19.4845 5.69552  15
   4   1  15 20.1537 5.61699  15
   1  -4  15 11.1437 3.45001  11
   1  -4  15 20.8336 3.89267  13
  -4  -1  15 17.1314 3.63584   9
   4   1  15 16.0343 3.34534  10
  -1   4  15 11.0740 5.45064  13
  -4  -1  17 21.9260 7.20367   2
   4   1  17 30.7085 6.28526   1
  -1   4 -17 34.5672 8.23690   3
   4   1  17 31.6391 7.22987   2
  -1   4  17 21.8604 7.04091   1
   1  -4  17 30.0041 7.04226   1
  -4  -1  17 33.7187 7.61171   1
   4   1 -17 42.8594 8.31116   3
  -4  -1 -17 12.5505 7.39762   3
   1  -4  17 34.0695 7.86777   2
  -1   4  17 34.9350 6.61933  15
  -4  -1  19 115.173 10.9587   1
  -4  -1 -19 94.1463 12.2277   3
   1  -4  19 95.7312 10.2763   1
  -4  -1  19 80.9312 10.9175   2
   1  -4  19 116.303 12.1188   2
  -1   4  19 86.4873 10.1089   1
  -1   4 -19 99.9827 11.9259   3
   4   1  19 120.082 11.2207   2
   4   1  19 79.9935 9.15657   1
   4   1 -19 115.359 13.0065   3
  -1   4 -21 11.0393 9.33665   3
  -4  -1  21 21.6833 8.76801   1
   4   1  21 7.56750 7.45542   2
  -4  -1  21 6.69496 8.04527   2
   4   1  21 8.02214 6.20264   1
  -1   4  21 18.2702 8.26545   1
   1  -4  21 3.77565 8.77753   2
   4   1 -21 36.4352 10.3591   3
   1  -4  21 6.88615 7.63263   1
  -1   4  21 17.8381 8.47365   2
   4   1  23 38.7159 10.0107   2
  -1   4  23 31.8929 9.53621   1
   1  -4  23 30.3991 10.6467   2
  -4  -1  23 20.9505 9.56345   1
  -1   4  23 31.0547 10.3232   2
   1  -4  23 26.5026 9.05046   1
  -4  -1  23 21.6107 9.54325   2
   4   1  23 31.6789 8.30711   1
  -4  -2   0 6194.35 112.448   7
   2  -4   0 6206.99 113.716   8
  -2   4   0 6102.20 113.628   8
  -4  -2   0 6169.07 112.976  15
  -4  -2   0 6243.76 112.864  17
   2  -4   0 6170.73 113.025  14
   4   2   0 6222.48 112.977  15
   4   2   0 6205.67 112.846  17
  -2   4   0 6264.99 113.118  14
   2  -4   0 6171.80 113.488   9
   4   2   0 6150.96 113.540  11
  -4  -2   0 6275.86 113.601  11
   4   2   2 110.094 3.52742   7
   4   2  -2 102.186 4.82863   5
   2  -4   2 115.717 5.26992   8
   2  -4  -2 104.326 3.39350   5
  -4  -2   2 115.937 4.99505   5
  -2   4  -2 99.8798 5.38022   8
   2  -4  -2 107.505 4.59908   8
  -4  -2  -2 110.240 3.50354   7
  -2   4  -2 104.686 3.85048   7
   2  -4  -2 103.393 4.45658   4
  -4  -2   2 96.4289 3.67877   1
   4   2  -2 97.2068 3.75960   1
  -2   4   2 113.234 4.76059   4
  -4  -2  -2 107.702 4.63951  17
   4   2   2 100.114 4.65452  17
  -4  -2  -2 97.4611 5.27931  15
   2  -4   2 104.295 4.99042  14
   4   2   2 111.715 5.36938  15
  -2   4   2 112.706 4.16696  14
   4   2  -2 111.699 3.46972  15
  -4  -2   2 113.040 3.52754  15
   2  -4  -2 109.172 4.21138  14
  -4  -2  -2 105.796 4.27703  12
   4   2   2 103.954 4.38816  12
   4   2   2 107.316 4.32418  11
  -4  -2  -2 103.358 4.31302  10
   2  -4  -2 109.961 5.26779   9
   4   2  -2 107.182 5.33426  11
  -2   4   2 106.646 4.92949   9
  -4  -2   2 114.785 5.36413  11
   2  -4   4 2426.75 48.3427   8
  -4  -2  -4 2450.33 46.8578   6
   2  -4   4 2496.59 46.0660   7
  -2   4  -4 2401.05 46.2362   7
  -2   4  -4 2474.02 47.1967   6
   2  -4  -4 2462.92 46.0923   8
  -4  -2   4 2427.55 47.1558   1
  -2   4  -4 2534.43 47.8804   2
  -2   4   4 2472.96 48.2857   3
   4   2  -4 2498.14 47.2959   1
   2  -4  -4 2431.51 47.4033   1
   4   2   4 2431.46 48.0471   3
  -4  -2  -4 2460.33 45.4146  14
  -2   4   4 2452.67 46.1387  14
   4   2   4 2387.56 49.1718  15
   2  -4  -4 2424.48 45.0911  10
  -4  -2   4 2499.92 48.6027  11
  -4  -2  -4 2443.02 46.4974  10
  -2   4   4 2456.65 48.0825   9
   4   2   4 2469.83 45.6607  11
   4   2   4 2481.51 46.9825  12
   4   2   4 2477.56 46.5100  10
  -4  -2  -6 609.773 13.8581   6
  -2   4  -6 641.961 14.5488   6
  -4  -2   6 605.192 15.0690   6
   2  -4  -6 600.734 12.8443   8
   2  -4   6 629.115 15.9754   8
   2  -4   6 627.891 14.3014   7
   4   2   6 585.756 16.4273   3
   4   2   6 612.949 15.3982   1
   4   2  -6 625.790 16.3005   3
  -2   4  -6 632.056 16.4257   3
   2  -4  -6 618.555 16.0166   1
  -2   4   6 634.578 16.8516   3
   2  -4   6 652.971 16.2431   2
   4   2   6 606.186 17.1455  15
  -4  -2  -6 594.439 17.1451  15
   4   2   6 643.715 12.9399  14
  -4  -2   6 642.371 16.0644  16
  -2   4   6 613.026 15.6295   9
   4   2   6 632.940 14.0554  10
  -2   4   6 632.218 12.3686  10
  -4  -2   6 613.901 16.1398  11
  -4  -2  -8 888.647 18.3291   6
  -4  -2   8 879.018 20.0901   6
   2  -4   8 886.352 21.4131   8
  -2   4  -8 922.662 19.5255   6
  -2   4  -8 907.767 23.0961   2
   2  -4  -8 907.519 22.5736   1
  -2   4   8 887.427 21.9881   1
  -2   4  -8 869.779 22.9053   3
   2  -4   8 972.011 22.9896   2
   4   2   8 910.153 23.3269   3
  -4  -2   8 864.881 22.1886   1
  -2   4   8 897.776 23.4240   3
  -4  -2  -8 934.670 23.6562   3
   4   2  -8 914.944 23.2730   3
   4   2   8 916.015 18.3512  14
  -4  -2   8 938.380 18.1963  15
   4   2   8 907.462 23.6324  15
  -4  -2   8 904.866 21.7079  16
   4   2   8 879.972 19.4373  10
   4   2  -8 878.156 21.8428  11
  -2   4   8 916.753 21.2749   9
  -4  -2  -8 904.291 22.4369  13
  -4  -2   8 858.418 21.6600  11
  -2   4 -10 2941.69 55.7237   6
  -2   4  10 2944.95 55.4150   6
   4   2  10 3022.06 55.5433   8
  -4  -2  10 2891.67 56.5352   6
  -2   4  10 2923.90 60.5922   1
  -4  -2 -10 2971.67 62.7215   3
  -2   4 -10 2802.41 61.7569   3
   4   2  10 2900.52 61.9447   3
   4   2 -10 2980.02 62.4147   3
   4   2  10 2824.86 60.1239   1
   2  -4 -10 2966.75 62.9818   3
   2  -4 -10 2895.40 61.1533   1
  -4  -2  10 2968.04 61.0052   1
  -2   4  10 2851.31 62.0826   3
   4   2  10 2852.80 61.6740  15
  -4  -2  10 2955.09 55.7015  15
   4   2  10 2976.30 55.4407  14
  -2   4 -10 3036.63 59.5578  15
  -4  -2  10 2858.47 58.8600  16
   2  -4 -10 3040.13 56.3297  11
   4   2  10 2974.55 60.1854  13
  -4  -2 -10 2965.19 54.4260   9
   4   2  12 586.157 13.0140   8
  -2   4  12 598.007 12.6601   6
  -4  -2  12 611.080 14.2322   6
  -2   4 -12 578.183 13.0371   6
   4   2  12 612.131 20.0837   3
   2  -4 -12 572.559 20.3657   3
  -4  -2  12 593.220 19.2054   1
  -2   4  12 605.784 19.0230   1
  -4  -2 -12 636.023 21.0240   3
  -2   4 -12 588.936 20.3350   3
   4   2  12 583.119 18.5672   1
   4   2 -12 657.311 21.1738   3
  -2   4  12 611.791 20.5445   3
   2  -4 -12 597.779 16.2918  16
   2  -4  12 580.561 13.3400  16
  -4  -2  12 620.243 14.7362  15
   4   2  12 626.093 19.6029  15
  -2   4  12 588.422 18.2028  15
  -2   4 -12 590.885 17.6024  15
  -4  -2  12 606.452 16.8961  16
   2  -4 -12 616.855 14.3580  11
   4   2  12 619.101 18.2551  13
   2  -4  12 608.593 15.9884  11
  -4  -2  14 1095.06 22.0409   6
  -4  -2  14 1043.51 29.8205   1
   4   2  14 1085.35 30.4580   2
  -4  -2  14 1079.38 30.4933   2
   2  -4  14 985.222 29.1833   1
   4   2 -14 1030.18 31.4409   3
  -2   4  14 1085.21 29.8448   1
  -4  -2 -14 1080.90 31.8163   3
   2  -4  14 1137.28 30.9205   2
  -2   4 -14 1070.82 31.6830   3
   4   2  14 1061.51 29.2148   1
  -4  -2  14 1102.42 24.2393  15
  -2   4  14 1117.23 28.7953  15
   4   2  14 1092.21 29.7579  15
  -2   4  14 1079.92 30.0996  13
   4   2  14 1082.75 24.2070  10
   2  -4  14 1020.40 24.3305  11
  -4  -2  14 1088.33 25.0489   9
  -2   4  16 20.5822 6.21366   1
   2  -4  16 20.3367 6.84477   2
  -4  -2 -16 18.8350 6.92856   3
  -4  -2  16 17.4720 6.36924   1
   4   2  16 18.7035 6.57416   2
   4   2 -16 16.4288 7.14633   3
  -2   4 -16 12.4592 6.80527   3
   2  -4  16 22.1554 5.97288   1
  -4  -2  16 24.1341 7.28454   2
   4   2  16 19.6969 5.73142   1
   4   2  16 18.8653 5.92056  15
  -2   4  16 9.57204 5.42344  15
   2  -4  18 17.3073 6.95172   1
   4   2  18 9.30474 6.23291   2
  -2   4 -18 18.9465 8.31756   3
   4   2  18 19.6737 6.11215   1
   4   2 -18 22.6932 7.76649   3
  -4  -2  18 25.7297 7.79556   2
   2  -4  18 18.9697 7.68206   2
  -4  -2  18 23.6142 7.57922   1
  -2   4  18 22.0413 7.35735   1
   4   2  20 370.369 19.9684   2
   4   2  20 421.324 19.3064   1
  -2   4  20 407.103 20.9560   2
  -2   4 -20 446.279 23.1936   3
  -4  -2  20 388.259 20.7692   2
   2  -4  20 431.856 21.1392   2
  -2   4  20 421.620 19.8469   1
   2  -4  20 380.370 19.3453   1
   4   2 -20 431.281 22.8407   3
  -4  -2  20 433.640 20.7443   1
   2  -4  22 148.556 14.8758   2
   4   2 -22 170.356 16.7570   3
  -4  -2  22 197.581 14.9082   1
   4   2  22 170.464 14.6824   2
  -2   4  22 150.899 15.3928   2
  -2   4 -22 164.633 17.0381   3
   4   2  22 146.588 12.7006   1
  -4  -2  22 172.923 15.3352   2
  -2   4  22 188.648 14.9094   1
   2  -4  22 152.829 13.5359   1
  -4  -3  -1 1270.88 24.3751   7
  -4  -3   1 1241.40 26.1762   6
   4   3  -1 1220.63 24.9258   5
   4   3   1 1263.21 24.4368   7
   3  -4   1 1263.16 26.2333   8
  -4  -3  -1 1235.51 25.9361   6
  -4  -3   1 1230.44 25.1732   7
  -4  -3   1 1239.68 23.1058   1
  -3   4  -1 1253.21 25.5958  14
   3  -4   1 1217.76 25.4457  14
  -3   4   1 1211.74 25.0896  14
   4   3   1 1235.42 24.9146  17
   3  -4  -1 1193.39 23.2884  17
   4   3   1 1222.90 25.8556  15
   3  -4  -1 1238.97 25.1030  14
  -4  -3  -1 1257.35 24.9826  17
   4   3  -1 1240.49 24.5546  15
  -4  -3   1 1248.69 26.1439  11
  -3   4  -1 1243.58 25.5017   9
   4   3  -1 1246.17 26.1002  11
   3  -4   1 1238.69 25.4819   9
   4   3   1 1282.10 25.5076  11
  -3   4   1 1253.79 26.1035   9
  -4  -3  -1 1269.63 25.5029  11
   3  -4  -1 1236.72 26.0813   9
  -4  -3  -1 1229.08 24.9374  12
  -3   4  -3 479.315 10.4510   7
  -3   4   3 484.792 10.7229   5
   4   3   3 474.098 10.5864   7
  -4  -3  -3 482.759 12.0982   6
   3  -4   3 472.687 12.9029   8
  -4  -3   3 487.928 12.6685   6
   4   3   3 482.443 10.6283   1
  -4  -3   3 477.069 10.9730   2
   3  -4  -3 457.146 10.9666   5
  -4  -3   3 472.123 11.1738   1
   3  -4  -3 461.902 11.9698   4
  -4  -3  -3 459.820 11.7974  17
   4   3   3 502.303 13.4688  15
  -3   4   3 484.112 11.4742  14
  -4  -3   3 487.167 13.0697  11
  -3   4   3 480.870 9.92838  12
  -4  -3  -3 461.100 11.2379  12
   3  -4  -3 471.343 11.4415  14
  -3   4   3 485.461 12.8391   9
  -3   4   3 481.796 10.7563  10
  -4  -3  -3 481.421 11.0573  11
   3  -4   3 466.659 11.3114   9
   4   3   3 475.074 11.2865  12
  -4  -3  -3 463.991 11.1302  10
   3  -4  -3 485.676 10.7491  10
   4   3   3 474.644 11.0211  11
  -4  -3  -5 90.7045 4.52190   6
   3  -4   5 80.9954 5.35563   8
   3  -4   5 86.9552 3.72973   7
  -4  -3   5 88.7533 5.20037   1
  -4  -3   5 92.1552 5.06102   2
   3  -4  -5 93.7559 5.21728   1
   4   3   5 102.434 5.84669   3
  -3   4   5 90.0930 5.57548   3
   4   3   5 91.7264 4.76895   1
  -3   4   5 80.8791 5.20225   4
   4   3   5 81.2521 6.16689  15
  -4  -3  -5 80.6862 2.78943  14
  -4  -3   5 88.5058 5.59586  11
  -3   4   5 83.3358 3.30611  10
   4   3   5 87.2733 3.92803  10
  -3   4   5 91.7184 4.21627  14
  -3   4   5 88.8487 5.46972   9
  -4  -3  -5 89.8361 3.90452  10
   3  -4   5 90.1422 3.76335   9
   3  -4   7 656.941 16.9290   8
  -4  -3  -7 653.291 14.5745   6
  -3   4  -7 665.924 15.2854   6
   3  -4  -7 662.766 17.4019   1
  -3   4  -7 663.337 17.6417   3
   4   3  -7 657.176 17.8074   3
  -3   4   7 646.139 17.9686   3
   3  -4   7 669.004 17.2032   2
   4   3   7 655.549 18.0479   3
  -4  -3   7 664.135 17.1527   2
  -3   4  -7 628.895 17.6268   2
   4   3   7 654.906 13.0123  14
  -3   4  -7 624.804 17.0558  15
   4   3   7 653.965 18.6808  15
  -4  -3  -7 636.869 17.6258  13
   4   3   7 643.593 14.4495  10
  -3   4   7 662.040 17.0537   9
  -3   4   7 655.766 13.7209  10
   3  -4   7 655.931 13.5485   9
   4   3  -7 653.068 17.3684  11
  -4  -3   7 637.547 17.1841  11
  -3   4  -9 311.894 8.71425   6
  -4  -3  -9 298.065 7.70286   6
   3  -4   9 302.884 10.6647   8
  -4  -3   9 311.299 11.7287   2
  -3   4   9 326.906 11.6989   1
   4   3   9 290.077 10.9429   1
   3  -4  -9 301.043 12.5074   3
  -3   4   9 300.374 12.3339   3
   3  -4   9 307.009 11.7115   2
  -3   4  -9 293.812 12.0915   3
   4   3  -9 313.574 12.3754   3
   3  -4  -9 276.082 11.5026   1
  -4  -3   9 336.615 12.0165   1
   4   3   9 288.405 12.0795   3
  -4  -3   9 292.879 10.5240  16
   3  -4  -9 306.154 10.5895  16
  -3   4  -9 289.689 11.0415  15
   4   3   9 307.311 7.16202  14
   4   3   9 302.715 12.3129  15
  -3   4   9 311.048 10.6036   9
  -4  -3   9 313.015 11.0427  11
   4   3   9 297.126 11.2273  13
   4   3   9 309.479 8.36545  10
  -3   4  11 1204.96 24.7575   6
   4   3  11 1208.48 23.6820   8
  -3   4 -11 1202.54 24.5846   6
   3  -4 -11 1216.17 31.6866   3
   3  -4  11 1238.01 30.7640   2
  -3   4  11 1206.24 30.0415   1
   4   3  11 1230.27 29.7221   1
   4   3  11 1157.48 31.1332   3
  -3   4 -11 1180.37 31.4891   3
  -4  -3  11 1250.55 30.6677   2
  -4  -3  11 1229.75 30.5184   1
  -3   4  11 1203.01 31.3405   3
   4   3 -11 1156.10 31.5235   3
  -3   4 -11 1238.57 29.3780  15
   4   3  11 1227.60 23.8301  14
  -4  -3  11 1161.52 27.8795  16
   4   3  11 1254.92 31.4615  15
   3  -4 -11 1192.88 27.9216  16
  -4  -3  11 1148.97 28.2748  11
   4   3  11 1234.98 29.8347  13
  -4  -3 -11 1221.77 24.3330   9
  -3   4  11 1199.54 27.8642   9
   4   3 -13 15.9843 3.86024   8
  -3   4 -13 14.6730 1.71989   6
  -3   4  13 12.5843 2.08529   6
  -3   4 -13 22.8692 6.47320   3
   3  -4 -13 27.5205 6.08626   1
   3  -4 -13 14.1993 5.45137   3
   3  -4  13 14.1781 5.64322   2
  -4  -3  13 24.8597 5.83107   1
  -3   4  13 10.9611 4.61856   1
   4   3 -13 17.8271 6.07348   3
   4   3  13 13.7229 4.62171   1
  -3   4 -13 15.7217 4.84546  15
  -4  -3  13 15.8509 4.09636  16
   3  -4 -13 20.3888 4.22526  16
   4   3  13 15.2465 2.22775  14
   4   3  13 10.0747 4.91434  15
  -3   4  13 16.3534 4.83929  15
   3  -4  13 17.0590 3.56813  11
   4   3  13 16.4972 4.92771  13
  -4  -3  15 3.02858 3.25600   9
   4   3 -15 3.89223 3.52836   8
  -4  -3  15 3.07208 5.55385   2
   4   3  15 1.66376 4.96463   1
  -3   4 -15 1.43133 6.05124   3
  -3   4  15 9.90948 5.39424   1
  -4  -3  15-0.60670 4.95789   1
   3  -4  15 0.58459 4.48748   1
   4   3 -15 2.91336 6.15842   3
   4   3  15 0.62304 5.49478   2
   3  -4  15 3.15697 5.78903   2
  -3   4  15 2.32340 4.83850  15
   4   3  15 4.67357 5.38129  15
   3  -4  15 0.41276 4.10679  14
  -4  -3  15 2.75471 3.75057  16
   3  -4  15-2.54627 3.08458  11
   3  -4  17 67.0064 9.54474   2
   4   3  17 71.2620 8.38749   1
   4   3 -17 79.1247 10.3647   3
  -3   4  17 84.7616 9.17243   1
  -4  -3  17 70.4637 9.14849   2
  -4  -3  17 70.2764 8.96578   1
   3  -4  17 55.7482 8.78311   1
   4   3  17 75.3873 9.24395   2
  -3   4 -17 64.3543 9.19321   3
   3  -4  17 82.0824 7.19410  14
  -3   4  17 72.2610 7.83790  15
   4   3 -19 33.2786 8.99721   3
  -3   4 -19 27.9376 8.73186   3
   4   3  19 29.3396 7.39787   1
   4   3  19 43.3934 8.68147   2
  -4  -3  19 46.4800 9.31227   1
   3  -4  19 46.5594 8.83605   2
  -3   4  19 43.4124 8.51000   1
   3  -4  19 28.1495 7.62679   1
  -4  -3  19 34.8829 9.24662   2
   3  -4  21 39.0452 8.63312   1
  -3   4  21 23.1745 9.25871   2
  -3   4 -21 56.9790 11.1756   3
   3  -4  21 47.2239 9.44966   2
  -3   4  21 27.9721 9.00558   1
  -4  -3  21 29.0300 8.59918   1
  -4  -3  21 37.0586 9.58585   2
   4   3 -21 17.7968 9.82896   3
   4   3  21 41.6194 9.76088   2
   4   3  21 34.9638 7.99244   1
  -4  -3  23 5.81566 9.05145   1
  -3   4  23-5.61027 10.6653   2
   3  -4  23 8.26823 8.69067   2
  -4  -3  23 1.08203 10.1498   2
   3  -4  23 0.93508 8.73213   1
   4   3  23-2.61297 6.99085   1
   4   3  23 4.27143 8.51854   2
  -4  -4   0 434.848 10.5756   7
   4   4   0 432.933 10.6702   7
   4   4   0 440.732 11.9929   6
  -4   4   0 431.078 11.1696  14
  -4  -4   0 420.477 10.7173  17
  -4  -4   0 425.676 11.5830  11
   4   4   0 399.629 11.3636  11
  -4   4   0 429.843 11.5826   9
  -4  -4  -2 186.966 7.19895   6
   4   4   2 199.534 7.45413   6
   4   4  -2 186.799 7.46412   6
   4   4   2 189.976 5.90077   7
   4   4   2 202.058 4.70193   1
   4   4  -2 199.874 5.46462   2
   4   4  -2 187.274 6.86272   5
   4  -4  -2 183.090 6.71672   4
  -4   4  -2 201.263 7.22406  14
   4   4   2 192.289 6.29967  17
  -4   4   2 194.817 4.95873  17
  -4  -4  -2 198.324 6.41269  17
  -4   4   2 185.216 6.62310  14
   4  -4  -2 195.455 5.04635  17
   4   4   2 193.883 7.64040  15
   4  -4  -2 197.424 6.83124  14
   4  -4  -2 187.218 5.54482  12
  -4   4   2 195.397 6.29537  10
  -4  -4  -2 191.911 6.61468  11
  -4   4   2 189.914 5.62810  12
  -4   4   2 199.121 7.57831   9
  -4   4  -2 185.276 6.59953   9
   4  -4   2 201.922 6.88808   9
  -4  -4   2 195.978 7.66864  11
   4  -4  -2 197.655 6.32555  10
  -4  -4  -2 191.218 6.17600  12
   4   4  -4 47.0938 4.38692   6
  -4   4   4 49.1392 3.34605   5
  -4  -4  -4 54.0507 4.17911   6
   4  -4   4 46.8340 4.70241   8
   4   4   4 54.3241 4.11693   6
  -4   4  -4 50.6171 2.70163   7
  -4  -4   4 49.2728 3.85828   1
  -4   4   4 53.9634 4.40540   4
   4  -4  -4 46.8175 3.81132   5
  -4   4   4 47.3626 4.03412   3
   4   4   4 50.4746 3.34478   1
  -4  -4   4 56.4573 3.75297   2
  -4  -4   4 44.7156 4.70526   5
  -4   4   4 53.8920 3.64539  14
   4   4   4 51.1275 5.10896  15
  -4  -4   4 53.5165 4.96474  11
  -4  -4  -4 54.0825 3.27000  11
  -4   4   4 52.7647 4.78216   9
   4  -4   4 52.1614 3.44228   9
  -4   4   4 54.2249 3.22051  10
   4  -4  -4 46.5057 3.23404  10
  -4  -4  -4 52.2476 3.18684  10
  -4   4   4 50.5094 2.73332  12
  -4  -4  -4 49.0845 3.36343  12
   4   4   4 54.5206 3.51096  12
   4  -4   6 2.88477 1.82683   9
  -4  -4  -6 3.21347 2.62247   6
   4  -4   6 1.63550 1.81449   7
   4  -4  -6 0.54836 3.74924   9
   4  -4   6-0.26852 3.24601   8
   4   4   6 0.91538 3.24551   3
  -4   4   6 3.85659 3.43357   4
   4  -4  -6 1.54344 3.45045   1
  -4   4   6-1.92683 3.56921   3
  -4  -4   6-0.45831 3.17283   2
  -4   4  -6 2.76887 3.51363   3
   4   4   6-0.58972 2.95180   1
   4   4   6-1.39223 4.28593  15
   4  -4   6 3.38184 3.35825  14
  -4   4  -6 5.76789 3.65991  15
  -4   4   6-0.36339 1.85669  10
  -4  -4  -6 0.12016 1.81385  10
  -4  -4   6 0.29365 3.61600  11
  -4   4  -6 1.99925 1.80867  13
  -4  -4  -6 1.19267 3.98190  13
  -4   4   6 7.41973 3.58817   9
   4  -4   8 431.706 13.2417   8
  -4  -4  -8 428.681 10.8359   6
  -4   4  -8 449.017 11.4914   6
   4  -4   8 472.901 13.9022   2
  -4   4  -8 439.438 14.1907   3
   4   4  -8 437.265 14.3519   3
   4  -4  -8 443.023 14.5249   3
  -4  -4   8 441.863 13.6934   1
  -4   4   8 411.419 13.9795   3
  -4  -4   8 448.100 13.7840   2
   4  -4  -8 413.689 13.7722   1
   4   4   8 439.565 14.6641   3
  -4   4  -8 444.709 14.2589   2
   4  -4   8 409.436 12.7952  14
   4   4   8 445.317 15.1414  15
   4  -4  -8 408.678 13.1880  16
  -4   4  -8 414.508 13.7172  15
  -4   4   8 437.150 10.4776  10
   4   4   8 430.948 13.9638  13
  -4  -4   8 406.540 13.5666  11
   4   4   8 430.616 10.3221  10
  -4   4   8 410.581 13.1375   9
  -4  -4  -8 433.200 14.2848  13
   4  -4  10 284.598 10.5478   8
  -4  -4 -10 277.386 7.48130   6
  -4   4 -10 309.731 8.61941   6
   4  -4 -10 272.104 11.7646   1
   4   4  10 283.061 12.4052   3
  -4   4  10 277.293 11.3998   1
   4   4  10 292.891 11.3171   1
  -4  -4  10 298.872 11.9151   1
   4  -4 -10 290.574 12.6531   3
   4   4 -10 282.525 12.4098   3
   4  -4  10 324.188 12.0042   2
  -4   4 -10 275.377 12.0307   3
  -4   4  10 282.539 12.3234   3
  -4  -4  10 277.677 11.6331   2
   4   4  10 267.971 12.6927  15
   4  -4  10 285.919 10.7114  14
  -4  -4  10 277.925 10.3538  16
   4  -4 -10 274.427 10.6270  16
  -4   4 -10 279.054 11.5621  15
   4   4  10 300.738 11.8050  13
  -4   4  10 286.144 10.6625   9
   4   4  10 292.694 7.85276  10
  -4  -4  10 269.988 10.9242  11
  -4  -4 -10 303.760 8.59525   9
   4  -4  12 25.5087 4.29654   8
  -4   4 -12 33.3285 2.88493   6
   4   4 -12 26.3628 4.49037   8
   4  -4  12 25.6132 3.79852   7
  -4   4  12 41.4240 6.07381   1
  -4  -4  12 21.4989 5.44833   1
   4  -4 -12 29.2007 6.11860   3
  -4   4  12 45.7842 6.90707   3
   4   4 -12 29.4208 6.04074   3
  -4   4 -12 37.6046 6.15181   3
   4   4  12 29.7218 5.97815   3
   4   4  12 26.6935 5.30011   1
   4  -4 -12 31.6583 4.75427  16
   4   4  12 26.3675 1.68539  14
   4  -4  12 34.6095 4.79671  14
   4   4  12 28.8659 6.10581  15
  -4  -4  12 26.4354 4.45613  16
  -4   4 -12 31.2320 5.59640  15
  -4   4  12 31.3197 4.51810   9
  -4  -4 -12 30.9164 3.01580   9
   4   4  12 31.4577 2.73646  10
   4   4  12 32.2175 5.60553  13
  -4  -4  12 35.5563 5.14208  11
   4   4 -14 28.6093 4.75541   8
  -4   4  14 25.1749 2.56480   6
   4  -4 -14 29.9578 7.14011   1
  -4  -4  14 26.8957 6.08619   2
   4  -4  14 38.2870 6.56756   2
  -4   4 -14 23.5780 6.46064   3
  -4   4  14 40.9620 6.76405   1
  -4  -4  14 18.1291 5.94466   1
   4  -4 -14 44.2583 7.37164   3
   4   4  14 37.3425 6.03913   1
   4   4 -14 31.2157 7.08627   3
  -4  -4  14 40.8829 5.06532  16
   4   4  14 35.3543 6.60070  15
   4  -4  14 27.2913 4.92873  14
  -4   4 -14 30.9068 5.90684  15
  -4   4  14 24.8290 5.11903  15
   4   4  14 30.2734 2.01301  14
   4   4  14 34.3768 5.96536  13
   4  -4  14 34.9794 4.08156  11
   4   4 -16 4.13421 3.85547   8
   4  -4  16 2.44211 3.94879   7
   4   4  16 3.55770 5.20347   1
   4   4 -16 11.9465 7.63615   3
  -4  -4  16 0.65621 5.98887   1
  -4   4 -16 7.72386 6.42272   3
  -4  -4  16 3.30440 5.88753   2
  -4   4  16 5.71344 5.48496   1
   4   4  16 5.44728 5.69426   2
   4  -4  16 8.06441 5.98689   2
   4  -4  16 4.36723 5.03863   1
  -4  -4  16 2.15038 4.09368  16
  -4   4  16 4.21289 4.87469  15
   4  -4  16 8.48117 4.41620  14
   4   4 -18 70.8967 10.8648   3
  -4   4 -18 89.6672 11.3059   3
  -4  -4  18 52.4073 8.71272   1
  -4   4  18 57.9367 8.93195   1
  -4  -4  18 83.2745 10.0023   2
   4   4  18 59.9659 8.42843   1
   4  -4  18 76.1640 9.33135   1
   4  -4  18 80.8078 9.65182   2
   4   4  18 72.3167 9.63069   2
   4  -4  18 64.0760 6.95556  14
  -4   4  20 36.6279 8.90231   1
   4  -4  20 48.7880 9.17273   2
  -4  -4  20 41.9016 9.45120   2
   4   4  20 63.5587 9.62159   2
   4   4  20 36.1638 8.13700   1
  -4   4 -20 48.2351 10.7552   3
   4  -4  20 36.8311 8.87257   1
  -4  -4  20 47.9947 9.41607   1
   4   4 -20 62.0697 11.1412   3
  -4  -4  22 62.9198 11.6321   2
  -4   4  22 53.6317 11.4804   2
   4   4  22 63.7071 10.4493   2
   4   4  22 34.0391 8.52960   1
   4  -4  22 41.7861 9.52771   1
   4  -4  22 59.6094 11.1252   2
  -4  -4  22 51.2552 10.0514   1
  -4   4  22 43.1556 9.11615   5
  -4   4 -22 37.1347 11.5775   3
   4   5  -1 121.191 5.13884   5
   4   5   1 121.418 5.08851   7
   4   5  -1 126.953 5.62113   7
   4   5   1 128.092 6.40026   6
   4   5  -1 128.337 6.50920   6
  -5   4  -1 119.732 5.75977  14
   5  -4  -1 126.001 4.53704  17
  -4  -5  -1 126.317 5.21397  17
  -5   4   1 121.250 4.39212  17
  -5   4   1 120.246 5.69407  14
  -4  -5   1 118.539 6.20191  11
  -5   4  -1 128.454 6.08021   9
  -4  -5  -1 132.685 5.97908  11
   5  -4  -1 119.978 4.99957  12
  -5   4   1 123.373 5.39364  10
  -5   4   1 133.553 6.28813   9
   5  -4   3 1099.99 23.2112   9
   4   5   3 1062.02 24.0377   6
   4   5   3 1069.64 22.4764   7
   4   5  -3 1098.90 24.7089   6
   5  -4  -3 1090.20 22.8308   5
   4   5  -3 1075.64 22.1415   2
   4   5   3 1102.38 21.2485   1
  -5   4   3 1067.01 22.6832   3
  -4  -5  -3 1087.16 21.4448   1
   5  -4  -3 1110.79 23.6865   4
   4   5   3 1086.58 20.7153   4
  -5   4  -3 1087.51 24.0858  14
  -4  -5  -3 1089.38 22.8615  17
  -5   4   3 1099.46 23.6521  14
  -5   4   3 1104.58 21.3064  17
  -5   4   3 1114.49 22.0250  12
  -5   4   3 1057.27 22.7736  10
   5  -4  -3 1065.81 22.8093  10
  -5   4  -3 1077.16 23.1500   9
  -4  -5   3 1058.61 24.9378  11
  -4  -5  -3 1071.30 22.3651  12
  -4  -5  -3 1062.60 22.8577  11
  -5   4   3 1014.62 24.5386   9
   5  -4   5 2196.32 45.1620   8
   4   5  -5 2159.63 44.6422   6
   4   5   5 2217.96 43.6798   6
   5  -4   5 2143.97 42.1307   9
  -5   4  -5 2087.34 40.7281   7
  -4  -5   5 2235.02 44.7893   7
   4   5   5 2174.18 42.3785   1
  -4  -5   5 2352.87 43.5791   2
  -5   4   5 2130.39 43.9772   3
  -5   4   5 2250.71 44.2589   4
  -4  -5  -5 2178.37 42.7055   1
   5  -4  -5 2185.58 44.0595   1
   4   5   5 2154.00 46.2329  15
  -5   4  -5 2163.67 45.2983  15
   5  -4   5 2205.59 44.2216  14
  -5   4   5 2192.92 41.7535  12
   4   5   5 2228.48 42.1154  12
  -5   4   5 2200.69 42.3198  10
  -5   4   5 2155.51 45.2681   9
  -4  -5  -5 2196.60 41.6230  10
  -5   4   5 2203.92 43.5362  14
  -5   4  -5 2182.64 42.1262   9
  -4  -5  -5 2163.54 45.3797  13
  -4  -5   5 2219.92 45.5829  11
  -4  -5  -5 2210.04 42.2830  12
  -4  -5  -5 2203.47 41.8489  11
   5  -4   7 168.886 5.15842   7
   5  -4   7 182.804 8.25255   8
   4   5   7 163.026 8.41850   3
   5  -4  -7 166.453 8.12538   1
  -4  -5   7 177.608 7.78965   2
  -5   4  -7 178.016 8.37124   2
  -5   4  -7 167.451 8.05966   3
  -5   4   7 170.577 7.49830   5
  -5   4   7 158.436 8.23388   3
   4   5   7 184.357 9.37580  15
   5  -4   7 180.326 7.76123  14
   5  -4  -7 162.103 8.20274  16
   4   5   7 167.890 7.10929  17
  -5   4  -7 185.476 8.72479  15
  -4  -5  -7 187.549 4.95975  11
  -5   4   7 193.046 8.58878   9
  -5   4  -7 178.537 5.91864  13
  -4  -5   7 174.747 8.54921  11
  -5   4   7 176.008 6.11355  10
  -4  -5  -7 174.008 8.90957  13
   4   5   7 176.276 8.51728  13
  -4  -5  -9 1424.27 29.0343   6
   5  -4   9 1423.84 32.2595   8
   5  -4  -9 1415.61 33.3874   1
   5  -4  -9 1414.51 33.9150   3
   4   5  -9 1459.46 34.2675   3
  -5   4   9 1402.79 32.7190   5
   4   5   9 1462.22 34.6222   3
  -5   4  -9 1398.70 33.5069   3
  -5   4  -9 1402.66 33.7200   2
  -4  -5   9 1463.09 32.9893   2
  -4  -5   9 1457.47 33.1216   1
   4   5   9 1400.33 32.0053   1
   5  -4   9 1469.31 32.9266   2
  -5   4   9 1379.51 33.5071   3
   5  -4  -9 1425.46 32.6955  16
   4   5   9 1462.49 34.9977  15
   5  -4   9 1470.82 32.0229  14
  -5   4  -9 1452.23 33.7055  15
  -5   4   9 1437.76 29.0877  10
  -5   4   9 1429.04 32.6163   9
   4   5   9 1390.80 33.5659  13
  -4  -5   9 1387.23 32.9718  11
  -5   4 -11 121.940 5.29349   6
   5  -4  11 127.194 7.26028   8
  -4  -5  11 120.930 8.31826   2
  -4  -5  11 130.636 8.56198   1
   4   5  11 118.000 8.88435   3
  -5   4  11 112.030 7.93659   5
   5  -4 -11 126.318 9.03577   3
  -5   4 -11 138.316 8.88206   3
   4   5 -11 132.109 9.00683   3
   4   5  11 123.617 7.75789   1
  -5   4  11 135.338 9.02865   3
   5  -4 -11 109.459 7.38712  16
   4   5  11 126.735 9.24928  15
  -5   4 -11 121.859 8.27517  15
   5  -4  11 117.813 7.05988  14
   4   5  11 116.666 8.09402  13
   5  -4 -11 108.532 6.51886  11
  -4  -5  11 119.779 7.63019  11
   4   5  11 117.772 6.01101  12
  -5   4  11 118.245 7.18192   9
   5  -4  13 286.205 9.59362   7
   4   5 -13 286.780 11.2364   8
   5  -4  13 283.693 11.2073   8
  -5   4 -13 278.179 7.83118   6
   5  -4 -13 306.634 14.4740   3
   4   5 -13 311.899 14.7486   3
   4   5  13 287.900 12.6336   1
  -5   4 -13 296.837 14.0541   3
   5  -4  13 290.600 13.2338   2
   5  -4 -13 307.365 14.1544   1
  -5   4  13 280.168 13.1059   1
  -4  -5  13 277.249 13.2901   2
  -4  -5  13 283.414 13.5270   1
   5  -4 -13 294.961 11.7855  16
  -4  -5 -13 278.657 6.94345  16
   5  -4  13 304.529 11.6800  14
  -4  -5  13 271.966 10.9415  16
   4   5  13 304.016 14.1327  15
  -5   4 -13 317.294 13.5869  15
  -4  -5  13 281.298 11.7020  11
   5  -4 -13 290.298 10.5343  11
  -5   4  13 290.652 11.5816   9
   4   5  13 293.913 13.1466  13
   5  -4  15 20.8961 3.83910   7
   4   5 -15 18.9389 4.72352   8
   5  -4  15 25.2524 6.25746   2
   5  -4  15 11.5356 5.22451   1
   4   5 -15 35.0191 7.36181   3
   4   5  15 23.1441 5.74766   1
  -5   4  15 13.1147 5.45047   1
  -4  -5  15 28.0327 6.64610   2
  -4  -5  15 27.7585 6.70488   1
   5  -4 -15 8.70899 6.44160   3
  -5   4 -15 13.4980 6.84852   3
  -4  -5  15 21.8282 4.67400  16
   5  -4  15 19.3803 4.65086  14
  -5   4  15 17.3704 5.45394  15
  -5   4 -15 30.6735 6.45403  15
   5  -4  15 18.1311 3.44163  11
   5  -4 -15 11.4531 3.95347  11
  -5   4  15 22.5383 4.83603   9
  -4  -5  15 14.4887 4.82437  11
   5  -4  17 63.2889 6.82215  14
  -5   4 -17 63.9489 9.82055   3
   5  -4  17 53.1588 7.85987   1
   4   5  17 60.1024 8.01730   1
  -4  -5  17 36.9148 8.09987   1
  -5   4  17 52.8417 8.15846   1
   5  -4  17 79.7542 9.09607   2
   4   5 -17 53.6576 9.57553   3
   4   5  17 67.4871 9.14340   2
  -4  -5  17 56.9671 8.98518   2
  -4  -5  19 13.6335 7.91722   1
  -5   4  19 8.95121 6.57313   5
   4   5 -19 0.99397 7.78262   3
   4   5  19 14.9681 7.06524   1
  -4  -5  19 8.37027 7.71185   2
   5  -4  19 7.52124 6.53388   1
  -5   4 -19 4.78706 7.91699   3
   5  -4  19 13.8216 6.95153   2
   4   5  19 9.32638 7.55427   2
   4   5  21 80.5219 10.3619   1
   4   5  21 100.986 12.2522   2
  -5   4 -21 78.4195 12.6529   3
   5  -4  21 101.096 11.9420   2
  -4  -5  21 70.7831 11.4567   1
  -4  -5  21 113.311 13.1698   2
  -5   4  21 81.8648 10.7260   5
   5  -4  21 90.0783 10.7528   1
   4   5 -21 118.147 14.1258   3
  -5   4  23 217.088 16.3661   5
   5  -4  23 175.578 15.3682   1
   4   5  23 189.828 15.0147   1
  -4  -5  23 216.084 17.7363   2
  -4  -5  23 187.304 16.6289   1
   4   5  23 216.744 17.3721   2
  -5   4  23 206.079 18.1054   2
  -4  -5  23 229.292 15.3066   7
   3   5   0 103.327 5.71055   6
   3   5   0 95.4308 3.83377   5
   3   5   0 106.972 4.70168   7
  -5   3   0 91.0702 4.74690  14
   5  -3   0 105.184 4.37007  17
  -5   3   0 93.6065 4.83383  10
  -5   3   0 104.439 5.34362   9
   5  -3   0 94.1494 4.63030  12
   3   5  -2 865.378 19.6981   6
   3   5  -2 844.646 18.9823   7
   3   5   2 856.570 18.0111   7
   3   5   2 856.244 19.3637   6
  -5   3   2 837.024 19.7187   9
  -3  -5  -2 834.733 16.4820   1
  -3  -5   2 847.546 18.4126   5
   5  -3  -2 807.828 18.3264   4
  -3  -5  -2 827.971 16.3251   4
  -5   3   2 844.423 17.1705   3
   5  -3  -2 800.611 17.1761  17
  -5   3   2 828.819 17.0908  17
   3   5   2 823.140 17.5567  17
  -5   3  -2 855.518 18.9926  14
  -3  -5  -2 845.860 17.7794  17
  -5   3   2 853.084 18.8511  14
   5  -3  -2 815.166 18.3791  10
  -5   3   2 844.073 17.7115  12
  -5   3  -2 849.560 18.6840   9
  -5   3   2 859.414 18.4290  10
   5  -3  -2 837.418 17.7191  12
  -3  -5   4 108.279 5.95402   7
   3   5  -4 120.903 6.18338   6
  -3  -5  -4 110.181 5.50843   6
   3   5   4 110.554 5.52182   6
   3   5   4 115.934 4.69016   1
   3   5  -4 113.281 5.33238   2
   5  -3  -4 114.694 5.56982   5
  -5   3  -4 116.802 5.78702   2
  -5   3   4 120.010 5.44231   3
   3   5   4 125.756 4.38382   4
  -5   3   4 110.659 5.87131   4
  -3  -5  -4 106.731 4.66636   1
   3   5   4 112.345 4.68863  17
  -5   3  -4 114.377 5.49521  14
  -3  -5   4 112.059 6.55816  11
  -5   3   4 117.315 4.89685  10
   3   5   4 112.770 6.20109  13
  -5   3   4 108.586 4.55021  12
  -3  -5  -4 118.686 6.57491  13
  -5   3  -4 114.038 4.75339   9
   3   5   4 116.437 4.24703  12
  -3  -5  -4 109.149 4.21493  12
  -5   3   4 106.357 6.12172   9
   5  -3   6 718.390 14.2837   7
   3   5  -6 705.116 17.6922   6
  -3  -5  -6 711.251 16.5540   6
  -5   3   6 707.046 17.6633   5
   3   5   6 727.067 16.7234   6
   5  -3  -6 702.939 18.0836   1
  -3  -5  -6 731.725 17.3256   1
   5  -3  -6 706.577 18.2894   3
  -3  -5   6 751.931 18.0924   2
  -5   3   6 706.124 18.1345   3
  -5   3  -6 703.859 17.9657   3
   3   5   6 696.966 16.8755   1
   3   5  -6 730.345 14.2481  15
   5  -3  -6 692.773 18.4978  16
  -5   3  -6 718.136 19.0015  15
  -3  -5  -6 719.698 14.6123  10
  -5   3   6 695.651 18.4616   9
  -5   3   6 730.050 16.3142  10
  -3  -5  -6 726.520 14.9213  11
  -3  -5  -6 707.603 19.2675  13
  -3  -5   6 714.291 18.7883  11
   3   5   6 732.688 15.5106  12
   3   5   6 723.339 19.0370  13
  -5   3  -6 722.406 15.0738   9
   3   5   8 501.690 12.5216   6
   5  -3   8 523.812 14.7598   8
   5  -3   8 508.766 11.5688   7
   3   5  -8 511.285 13.9932   6
  -3  -5  -8 497.906 12.4090   6
   5  -3  -8 498.028 15.7899   3
  -5   3  -8 514.810 15.6934   3
  -5   3   8 498.670 15.0553   5
   5  -3   8 564.864 15.5104   2
  -5   3  -8 509.010 15.7262   2
   3   5  -8 511.993 16.0685   3
   5  -3  -8 520.740 15.6458   1
   3   5   8 518.824 16.3991   3
  -3  -5   8 542.258 15.4679   2
   5  -3   8 530.456 15.3451   3
  -5   3   8 502.315 15.6529   3
  -3  -5   8 518.020 15.1930   1
   3   5  -8 519.224 11.0752  15
   5  -3   8 484.521 14.1331  14
   5  -3  -8 499.145 15.2347  16
   3   5   8 507.428 16.5972  15
  -5   3  -8 502.705 15.8338  15
  -5   3   8 505.358 14.9717   9
  -3  -5   8 495.673 15.2903  11
   3   5   8 521.541 15.9966  13
   3   5 -10 1000.60 25.2008   8
   5  -3  10 1045.98 24.7960   8
  -5   3 -10 1078.87 22.0245   6
  -5   3  10 1060.00 27.2186   3
   5  -3  10 1043.02 26.5303   2
   5  -3  10 1104.31 26.8390   3
  -3  -5  10 1067.94 26.5862   2
  -5   3 -10 1018.29 27.1842   3
   3   5  10 990.946 27.6173   3
  -3  -5  10 1044.22 26.5923   1
   5  -3 -10 1039.02 27.5345   3
  -5   3  10 1013.05 26.1439   1
   3   5 -10 1026.01 27.5128   3
   3   5  10 1089.72 25.9698   1
   5  -3 -10 1043.53 26.8479   1
   3   5  10 1001.78 27.4535  15
   5  -3  10 1059.58 24.5454  14
   5  -3 -10 1023.52 25.6103  16
  -5   3 -10 1002.05 26.8571  15
  -5   3  10 1039.40 25.3939   9
   3   5  10 998.728 26.6385  13
   5  -3 -10 1008.11 24.3675  11
  -3  -5  10 1012.31 25.5694  11
   5  -3  12 1497.72 33.2549   8
  -5   3 -12 1515.43 29.2606   6
   3   5 -12 1472.73 33.6462   8
   5  -3 -12 1492.67 36.8420   1
   3   5  12 1464.55 35.4732   1
  -5   3  12 1507.27 37.2757   3
   3   5 -12 1484.67 37.9147   3
  -5   3 -12 1413.12 37.1989   3
  -3  -5  12 1502.26 36.6030   1
   5  -3 -12 1474.79 37.8943   3
   3   5  12 1486.62 37.9866   3
  -5   3  12 1476.44 36.1346   1
   5  -3  12 1498.12 36.7169   3
  -5   3 -12 1511.11 36.5541  15
   5  -3 -12 1541.93 34.4206  16
   5  -3  12 1529.97 33.5494  14
  -3  -5  12 1384.97 32.6475  16
   3   5  12 1491.93 37.3231  15
  -3  -5 -12 1523.75 29.6604  16
   5  -3 -12 1480.11 32.9406  11
  -5   3  12 1456.29 33.8772   9
   3   5  12 1500.17 36.2820  13
  -3  -5  12 1500.80 34.4858  11
   3   5 -14 518.651 15.8509   8
  -5   3  14 520.368 18.8138   1
   5  -3  14 512.538 19.2482   2
   3   5 -14 515.503 20.5886   3
  -3  -5  14 531.170 19.1693   2
   5  -3 -14 516.186 20.3450   3
   3   5  14 504.562 18.2544   1
  -3  -5  14 509.111 19.0837   1
  -5   3 -14 545.984 20.6758   3
  -3  -5  14 482.899 15.0696  16
  -5   3 -14 544.343 19.0179  15
   3   5  14 487.172 18.7221  15
  -5   3  14 541.303 16.6451  15
   5  -3  14 525.984 15.9466  14
  -5   3  14 496.736 15.9239   9
   5  -3 -14 551.966 15.3867  11
  -3  -5  14 514.602 16.2637  11
   3   5  14 551.031 18.6948  13
   5  -3  14 477.768 12.8705  11
   3   5 -16 121.400 7.48657   8
  -5   3  16 125.165 10.3578   1
  -3  -5  16 121.731 10.3077   1
   5  -3  16 105.838 10.1138   2
  -3  -5  16 95.5427 9.72641   2
   3   5  16 97.4454 9.24920   1
   5  -3 -16 106.092 11.0331   3
   3   5 -16 126.794 11.6476   3
   5  -3  16 107.004 9.10167   1
  -5   3 -16 106.641 10.6637   3
  -5   3  16 121.227 8.19892  15
   5  -3  16 113.256 7.37484  14
  -5   3  16 122.298 7.50124   9
  -3  -5  16 118.535 7.26092  13
  -5   3 -18 844.454 30.4412   3
   5  -3 -18 807.382 30.2095   3
   5  -3  18 778.813 26.8488   1
   3   5 -18 832.671 30.6613   3
  -3  -5  18 861.851 29.3413   2
  -3  -5  18 777.307 28.0965   1
   5  -3  18 847.559 28.5299   2
  -5   3  18 811.466 28.1075   1
   3   5  18 830.060 27.4937   1
   3   5  18 843.475 29.1019   2
  -5   3 -20 122.261 14.0635   3
  -3  -5  20 151.847 14.2880   2
   3   5 -20 142.640 14.5988   3
   5  -3  20 139.357 12.8632   2
  -3  -5  20 142.279 12.7366   1
  -5   3  20 129.800 12.5472   5
   3   5  20 142.117 13.4005   2
   5  -3  20 126.468 11.8701   1
   3   5  20 131.930 11.6710   1
  -5   3  20 177.126 13.8789   1
  -3  -5  22-6.10944 8.98002   2
  -3  -5  22 4.68911 8.10200   1
  -5   3  22 2.93841 7.56848   5
   3   5  22 5.00209 7.38943   1
   3   5  22 10.2621 7.82458   2
   5  -3  22-4.87144 8.00842   2
  -5   3  22 1.06635 9.06571   2
  -5   3 -22 1.15142 9.51926   3
   5  -3  22-7.84645 8.42974   1
  -3  -5  22 10.3423 7.60794   7
   2   5  -1 3236.86 61.4476   6
  -2  -5  -1 3185.56 61.2171   6
   2   5   1 3244.70 61.3377   6
   2   5   1 3228.23 60.0050   7
   2   5  -1 3289.78 60.3984   7
  -2  -5   1 3258.26 59.4446   5
   5  -2  -1 3209.82 59.7259   4
  -5   2   1 3204.46 59.4633  17
   5  -2   1 3197.53 60.7364  16
  -5   2   1 3204.62 60.7504  14
   5  -2   1 3239.72 60.2188  17
   5  -2  -1 3205.69 59.5529  17
  -2  -5  -1 3162.40 59.3048  17
  -5   2  -1 3214.68 60.7031  14
   5  -2   1 3121.46 60.5735  14
   5  -2  -1 3180.00 60.5369  10
  -5   2  -1 3190.09 60.8585  10
   2   5   1 3239.85 60.7747  13
  -5   2   1 3164.94 60.5236  10
  -2  -5  -1 3168.96 60.6993  13
  -5   2   1 3222.77 59.9675  12
   5  -2  -1 3171.88 59.9200  12
  -5   2   3 22728.1 404.884   9
   2   5  -3 23056.8 404.424   6
  -2  -5  -3 22917.0 403.698   6
   5  -2  -3 22326.5 403.440   5
   2   5   3 22454.2 403.804   6
   2   5  -3 21779.2 403.737   7
  -5   2  -3 22662.7 402.808   9
  -5   2  -3 23057.8 402.385   3
  -2  -5  -3 21839.5 401.961   1
   2   5  -3 21956.4 402.653   2
   5  -2   3 22973.6 402.210   3
   5  -2  -3 23241.7 402.558   3
  -5   2   3 20508.9 402.229   3
   2   5   3 23228.7 401.671   4
  -2  -5  -3 22722.1 402.034  17
   2   5   3 22279.3 401.764  17
  -5   2  -3 22583.5 403.516  14
  -5   2   3 22523.2 403.162  10
   2   5   3 23430.3 404.813  13
  -5   2   3 22660.3 402.642  12
  -2  -5  -3 22323.5 401.328  12
   2   5  -5 1656.81 35.0322   6
  -2  -5  -5 1737.69 34.1613   6
   2   5   5 1705.11 34.1978   6
  -5   2   5 1762.73 36.1532   9
  -2  -5   5 1724.88 35.2847   7
  -2  -5   5 1714.35 34.8280   2
   5  -2  -5 1653.07 34.9795   1
  -5   2   5 1764.00 35.2265   3
  -2  -5  -5 1673.92 34.3332   1
   2   5   5 1687.55 34.0498   1
   5  -2   5 1678.58 34.6637   3
  -5   2  -5 1672.43 34.7353  14
   2   5   5 1740.26 33.5900  17
   5  -2   5 1737.21 32.7932  16
  -5   2  -5 1667.67 36.3535  15
  -2  -5  -5 1692.36 31.6320  10
   2   5   5 1724.36 32.2637  12
  -5   2  -5 1708.74 32.7707   9
   2   5   5 1698.87 36.2901  13
  -2  -5  -7 5994.17 110.152   6
  -5   2   7 6078.27 113.114   9
   2   5   7 6015.06 110.311   6
   2   5  -7 5868.25 111.613   6
  -2  -5   7 6311.52 113.563   2
  -5   2   7 5847.38 113.277   3
   5  -2   7 5887.18 112.977   3
   5  -2  -7 5835.02 113.449   3
   2   5  -7 6331.86 114.377   3
  -5   2   7 5728.63 113.038   5
  -5   2  -7 5909.07 113.343   3
  -5   2   7 6084.02 112.817   1
  -2  -5  -7 5961.14 112.371   1
   5  -2   7 6134.01 113.124   2
  -5   2  -7 6063.44 113.400   2
   5  -2  -7 5981.91 113.167   1
   2   5   7 5983.67 114.533   3
   5  -2   7 6058.56 108.255  16
  -5   2  -7 5961.88 114.136  15
   5  -2  -7 5867.90 113.185  16
   2   5  -7 5919.85 109.097  15
   5  -2   7 6147.89 114.167  15
  -2  -5   7 5981.32 113.334  11
   2   5   7 6139.14 114.281  13
   2   5   7 6042.11 109.378  12
   2   5   9 2.25372 2.10058   6
   5  -2   9 2.37668 3.07883   8
   2   5  -9 6.59208 3.81206   8
  -5   2   9 2.46160 3.25016   9
   2   5  -9 3.81795 3.00598   6
   5  -2  -9 6.20614 4.38938   1
   5  -2  -9 4.73754 4.30014   3
  -2  -5   9-0.35455 4.09757   2
  -5   2  -9 1.93781 4.05017   3
   5  -2   9 3.25431 4.16662   3
   2   5   9-0.43285 4.34070   3
  -5   2   9-1.13848 4.47520   3
   2   5  -9-1.23732 4.10366   3
  -5   2   9 0.34160 4.02835   1
  -5   2   9-0.75574 3.31578   5
  -2  -5  -9 1.96992 3.76082   1
   2   5   9 2.49625 3.60620   1
   5  -2   9 4.68382 3.91136   2
   5  -2  -9-1.58554 3.69707  16
  -5   2  -9 5.08057 4.34051  15
   2   5  -9 2.18401 2.26516  15
   5  -2   9 1.43109 2.97500  14
   2   5   9 0.83775 4.24957  15
   5  -2   9 5.64966 4.04775  15
   2   5   9 2.33618 3.91990  13
   5  -2  -9-0.81127 3.26913  11
  -2  -5   9 0.96887 3.75434  11
   2   5 -11 1238.07 28.7709   8
   5  -2  11 1269.49 27.9634   8
  -5   2 -11 1237.47 24.4653   6
   2   5 -11 1246.05 32.2740   3
   5  -2  11 1175.07 30.7493   3
  -2  -5  11 1223.33 30.8315   2
   2   5  11 1251.27 30.1930   1
   5  -2 -11 1216.51 31.8349   3
   5  -2  11 1295.47 31.2991   2
  -2  -5  11 1213.69 30.8067   1
  -5   2 -11 1239.25 31.8199   3
   2   5  11 1261.61 32.5756   3
  -5   2  11 1224.03 31.3624   3
  -5   2  11 1220.56 30.5060   1
   5  -2  11 1241.64 30.8058  15
  -5   2 -11 1279.53 31.5059  15
   2   5  11 1215.43 31.4904  15
   5  -2  11 1258.69 27.8563  14
   2   5  11 1244.75 31.1004  13
  -5   2  11 1195.31 28.6842   9
   5  -2 -11 1189.06 28.1736  11
  -2  -5  11 1187.09 29.0047  11
   2   5 -13 3812.57 74.0774   8
   5  -2  13 3785.68 72.7734   8
   2   5  13 3775.68 77.1795   1
   5  -2  13 3892.23 78.5585   2
   5  -2 -13 3777.59 79.8377   3
  -5   2  13 3762.55 77.8223   1
  -2  -5  13 3780.83 78.2549   2
  -2  -5  13 3745.60 78.0602   1
  -5   2 -13 3840.79 79.8268   3
   2   5 -13 3840.42 80.2634   3
  -2  -5 -13 3890.74 70.0780  16
  -2  -5  13 3555.54 72.5564  16
   2   5  13 3815.58 78.4573  15
  -5   2  13 3711.85 73.7174  15
   5  -2  13 3891.99 73.4436  14
  -5   2 -13 3893.37 78.2874  15
   5  -2  13 3835.63 77.4231  15
   5  -2 -13 3899.43 73.5270  11
   5  -2  13 3560.48 69.6834  11
  -5   2  13 3789.81 74.2594   9
   2   5  13 3908.13 78.0398  13
   2   5  13 3631.26 67.7718  10
  -2  -5  13 3557.79 74.1409  11
  -2  -5  15 2181.47 43.7731   9
   2   5 -15 2288.05 47.2254   8
   2   5 -15 2243.02 55.1883   3
  -5   2  15 2161.46 51.8905   1
  -5   2 -15 2260.27 54.6131   3
   5  -2 -15 2202.36 54.4472   3
   5  -2  15 2021.47 50.5145   1
  -2  -5  15 2297.37 52.8789   2
   5  -2  15 2340.25 53.2628   2
  -2  -5  15 2183.54 52.2511   1
   2   5  15 2212.80 51.6323   1
   2   5  15 2231.29 52.0614  15
  -5   2  15 2288.88 47.7380  15
   5  -2  15 2235.49 46.8245  14
  -2  -5  15 2202.51 46.0169  16
  -5   2  15 2235.54 47.1944   9
   2   5  15 2267.67 51.7568  13
  -2  -5  15 2289.91 46.4061  13
  -2  -5  15 2091.39 46.9536  11
  -2  -5  17 146.530 11.6405   1
  -5   2  17 147.894 11.4266   1
   5  -2 -17 152.596 12.6265   3
   2   5  17 138.027 10.6605   1
  -5   2 -17 150.659 12.6443   3
  -2  -5  17 133.051 11.3377   2
   2   5 -17 158.316 12.9667   3
   5  -2  17 140.508 11.4663   2
   5  -2  17 125.345 10.2710   1
   5  -2  17 146.165 8.07285  14
  -5   2  19 38.7414 8.19592   1
  -2  -5  19 51.7781 9.48178   1
   2   5 -19 39.5631 9.67806   3
  -2  -5  19 45.9630 9.51207   2
   5  -2  19 54.0316 9.17075   2
   5  -2 -19 51.1728 9.29296   3
   2   5  19 45.7174 7.84125   1
   2   5  19 46.7556 8.68730   2
   5  -2  19 35.1615 7.53247   1
  -5   2 -19 61.9676 10.1379   3
   2   5 -21 25.8064 10.3950   3
  -5   2  21 16.2078 8.20833   5
  -2  -5  21 32.8733 9.16358   1
   5  -2  21 36.0251 7.86564   1
  -5   2  21 28.5118 8.87896   1
   2   5  21 20.5395 8.46448   2
  -5   2 -21 43.3394 10.2660   3
   5  -2  21 34.7900 8.55459   2
   5  -2 -21 31.8241 10.7552   3
   2   5  21 26.5211 7.72134   1
  -2  -5  21 26.8612 9.13222   2
  -5   2  21 20.8792 8.46750   2
  -5   2  23 367.874 22.1551   2
   5  -2  23 356.419 19.6107   1
  -2  -5  23 370.880 21.4224   2
  -2  -5  23 374.300 21.6099   1
   2   5  23 323.186 21.0082   2
  -5   2  23 398.601 21.8979   5
   5  -2  23 360.068 21.0611   2
   2   5  23 354.438 19.4476   1
  -5   2  23 368.810 20.9005   1
  -1  -5   0 1118.65 23.7156   6
   1   5   0 1135.59 23.8175   6
   1   5   0 1104.62 22.6246   7
  -1  -5   0 1120.28 21.1473   5
   5  -1   0 1124.15 22.6003  17
   5  -1   0 1113.61 23.6069  16
  -5   1   0 1124.00 22.6225  17
  -5   1   0 1110.01 23.5444  16
  -1  -5   0 1104.24 22.7444  13
  -5   1   0 1127.75 22.9326  12
   1   5   0 1111.43 22.7163  13
   5  -1   0 1095.48 23.2815  10
   5  -1   0 1127.49 22.9077  12
  -5   1   0 1089.42 23.1827  14
  -5   1   0 1097.09 23.2736  10
   1   5  -2 276.138 8.05681   7
  -1  -5   2 289.140 8.94671   6
  -1  -5  -2 284.131 8.59257   6
   1   5  -2 281.080 8.79149   6
   1   5   2 299.616 8.77452   6
  -5   1   2 283.341 6.88589   3
  -5   1  -2 284.623 6.96437   3
   5  -1  -2 298.690 7.02834   3
  -5   1   2 290.472 7.85983   4
   5  -1   2 290.752 6.88671   3
  -1  -5  -2 282.367 7.14437   4
  -1  -5  -2 276.604 6.70454  17
  -5   1   2 290.205 7.66042  17
  -5   1  -2 274.558 8.05497  14
   5  -1   2 287.321 8.08464  16
  -5   1   2 280.368 8.98967  16
   5  -1   2 273.038 8.12158  14
  -5   1   2 284.275 7.97278  12
   1   5   2 291.450 8.88496  13
  -1  -5   2 286.640 6.97846  13
  -5   1  -2 292.540 8.51715  10
  -5   1   2 285.652 8.31609  10
   1   5  -4 1379.71 29.3895   6
  -1  -5  -4 1435.66 28.8444   6
   1   5   4 1376.37 28.7635   6
   1   5   4 1368.41 28.1034   4
  -5   1  -4 1361.62 28.7757   2
   5  -1  -4 1368.65 29.7406   5
  -5   1   4 1418.55 28.8193   3
   1   5  -4 1493.47 29.5967   2
  -1  -5  -4 1423.93 28.5801   1
  -5   1  -4 1383.76 28.8056   3
   5  -1   4 1427.61 28.7828   3
   5  -1  -4 1407.14 29.0460   1
   5  -1   4 1386.45 28.5664  14
  -5   1   4 1426.37 30.4104  16
   5  -1   4 1403.94 30.5580  15
  -5   1  -4 1481.93 28.8544  14
   1   5   4 1433.05 27.2487  17
   5  -1   4 1449.51 27.6560  16
   1   5   4 1435.60 30.4980  13
   1   5  -6 416.140 11.7362   6
  -5   1  -6 418.513 9.54318   9
   1   5   6 441.280 11.0577   6
   1   5   6 450.772 9.68978   8
  -1  -5  -6 451.974 11.0747   6
  -1  -5   6 412.318 12.1783   7
  -1  -5   6 415.248 12.2988   2
   5  -1   6 459.700 12.8292   2
   5  -1  -6 440.758 12.6902   1
  -5   1   6 427.292 12.5799   3
  -5   1   6 452.185 12.9428   5
   1   5   6 445.971 13.7636   3
  -5   1  -6 439.680 12.8910   3
   5  -1   6 426.813 12.5277   3
  -1  -5  -6 429.750 12.2611   1
   5  -1  -6 431.618 12.6850   3
   5  -1   6 422.958 13.2529  15
  -5   1  -6 443.566 13.6949  15
  -5   1   6 436.843 12.9260  16
   1   5   6 423.309 13.4066  13
   1   5   6 439.084 9.46948  12
   1   5  -8 132.948 7.25563   8
   1   5  -8 135.658 6.02018   6
   1   5   8 136.445 5.24241   6
  -5   1   8 144.160 7.17660   9
   1   5   8 139.395 7.08111   1
  -1  -5  -8 129.116 7.13728   1
  -5   1   8 123.251 7.42129   5
   5  -1   8 143.538 7.63858   2
  -1  -5   8 148.195 7.87986   2
  -5   1  -8 152.245 7.99714   3
   5  -1  -8 136.204 7.59366   1
  -5   1   8 143.498 7.78160   3
   1   5   8 127.391 8.10861   3
   5  -1  -8 140.606 7.72087   3
   1   5  -8 136.317 8.06706   3
  -5   1   8 141.069 7.36721   1
   5  -1   8 133.043 7.44133   3
   5  -1   8 133.854 7.66973  15
   5  -1  -8 146.403 7.51013  16
   1   5  -8 140.749 5.61856  15
  -5   1  -8 135.598 7.89137  15
   5  -1  -8 139.820 7.05429  11
  -1  -5   8 136.416 7.14516  11
   1   5   8 146.304 8.11047  13
   1   5  10 496.213 11.2009   6
   1   5 -10 475.579 12.6206   6
   5  -1  10 500.628 13.4932   8
  -5   1  10 479.894 14.4131   9
   1   5 -10 477.158 14.3243   8
  -5   1  10 492.617 16.2575   3
  -5   1  10 470.177 15.4705   1
   5  -1  10 451.118 15.8059   3
  -1  -5 -10 478.440 15.5440   1
   5  -1 -10 469.732 15.6990   1
   1   5  10 460.389 15.0816   1
  -5   1 -10 493.332 16.6523   3
   5  -1 -10 493.597 16.5445   3
   1   5  10 506.979 17.2956   3
   1   5 -10 467.446 16.3961   3
  -1  -5  10 489.161 15.9370   2
   5  -1  10 447.956 15.4750   2
  -5   1 -10 468.504 16.1679  15
   1   5  10 481.727 9.93095  14
   5  -1  10 460.735 13.0575  14
   5  -1  10 501.485 16.1465  15
   1   5  10 487.015 16.2844  15
   5  -1 -10 467.931 14.2212  11
  -1  -5  10 492.319 14.7341  11
   1   5  10 470.586 16.0030  13
   5  -1  12 194.536 7.64685   8
   1   5 -12 171.757 8.39129   8
  -5   1  12 174.054 9.84867   1
   1   5  12 180.663 9.70482   1
   5  -1  12 187.389 10.5155   3
  -5   1  12 188.114 10.8677   3
   1   5  12 186.812 11.2596   3
   5  -1  12 164.392 9.29908   1
  -1  -5  12 200.427 10.6831   1
  -5   1 -12 201.166 11.2288   3
   5  -1 -12 166.908 10.4519   3
   1   5 -12 172.089 10.8811   3
   1   5  12 210.474 10.7825  15
  -5   1  12 198.090 8.03474  15
  -5   1 -12 204.496 10.7030  15
   5  -1  12 197.200 7.71570  14
   5  -1  12 183.469 10.2139  15
   5  -1  12 180.375 5.46615  11
  -5   1  12 175.893 8.36640   9
  -1  -5  12 195.580 7.35922  13
   5  -1 -12 189.862 8.49665  11
   1   5  12 178.946 10.2555  13
  -1  -5  12 183.294 8.70369  11
  -5   1  14 873.072 19.0262   6
   5  -1 -14 886.784 19.1428   8
   1   5 -14 928.337 22.9393   8
   5  -1  14 822.729 25.2150   1
   5  -1  14 937.634 27.0941   2
   5  -1 -14 942.731 28.7116   3
   1   5 -14 902.646 28.5851   3
  -5   1  14 884.551 26.4365   1
  -5   1 -14 887.077 27.8297   3
  -1  -5  14 972.141 27.5780   2
   1   5  14 895.778 26.1008   1
  -1  -5  14 870.029 26.5373   1
  -1  -5  14 855.672 21.1968  16
  -5   1  14 888.484 22.3236  15
   5  -1  14 929.899 26.2935  15
   5  -1  14 927.260 21.9430  14
   1   5  14 864.800 26.1470  15
  -1  -5  14 879.091 22.8567  11
  -5   1  14 888.950 22.7983   9
   1   5  14 936.426 26.4138  13
  -1  -5  14 911.158 21.4973  13
   5  -1  16 7.38657 5.61575   2
  -5   1 -16 1.53786 5.62086   3
   1   5  16 4.25120 5.16393   1
  -5   1  16 3.20256 5.04682   1
   5  -1 -16 10.8798 6.92305   3
  -1  -5  16 7.85323 5.74303   1
   5  -1  16 0.59823 4.71377   1
   1   5 -16 2.38850 7.26603   3
  -1  -5  16 6.85401 6.76552   2
  -5   1  16 5.45720 4.03436  15
   5  -1  16 5.69285 5.07185  15
   1   5  16 0.59297 4.98689  15
   5  -1  16 7.04407 3.64310  14
  -5   1  16 2.98099 3.59672   9
  -1  -5  16 10.5534 4.03028  11
  -1  -5  18 96.9744 10.5212   1
   1   5  18 102.410 9.83965   1
  -5   1  18 98.2402 11.2431   2
   5  -1  18 96.3399 9.41332   1
  -5   1 -18 113.093 12.2548   3
   5  -1 -18 81.2146 11.6163   3
  -1  -5  18 95.5512 11.1450   2
   5  -1  18 114.305 10.6503   2
  -5   1  18 102.254 10.6872   1
   1   5 -18 100.288 11.8668   3
   5  -1  20 69.0418 9.11996   1
  -1  -5  20 82.9328 11.5738   2
   5  -1 -20 75.3317 12.1742   3
   1   5  20 72.4831 10.4725   2
   1   5 -20 72.5298 12.0069   3
  -5   1  20 77.2075 10.6101   1
   1   5  20 74.1986 9.36418   1
  -1  -5  20 78.7450 10.8435   1
   5  -1  20 64.3360 10.1528   2
  -5   1 -20 89.5333 12.4702   3
  -5   1  20 85.7739 11.6674   2
  -5   1  22 1.03956 8.98202   2
   1   5  22 2.55297 6.74800   1
  -5   1  22 2.72629 8.33326   1
   5  -1  22 9.13407 7.99673   2
   1   5  22 20.8673 8.22098   2
   5  -1  22 8.48702 7.17744   1
  -5   1 -22 12.6378 10.1332   3
  -1  -5  22 13.8882 8.41043   1
   5  -1 -22 15.1496 10.1215   3
  -1  -5  22 0.99009 8.73290   2
  -5   1  22 9.22662 8.42790   5
   0  -5   1 302.707 8.31123   7
   0   5  -1 322.428 8.29051   7
   0  -5  -1 316.347 9.24000   6
   0  -5   1 324.790 9.29912   6
   0   5  -1 319.113 9.33956   6
   0   5   1 309.634 9.11822   6
   0   5  -1 322.430 9.58703   8
   0   5   1 324.288 9.05081   8
  -5   0   1 324.576 7.79672   4
   5   0  -1 309.516 7.83213   4
  -5   0  -1 316.160 8.68408  17
   5   0   1 330.866 9.02939  16
  -5   0   1 325.560 8.45601  17
  -5   0  -1 319.429 9.33720  15
   5   0  -1 323.239 8.58383  17
  -5   0  -1 306.692 8.84431  16
  -5   0   1 330.729 9.53329  16
   5   0   1 320.466 8.74296  17
   5   0  -1 337.735 9.60237  16
   0   5  -1 323.684 7.82343  13
   5   0   1 325.013 8.94798  10
  -5   0  -1 321.791 8.90180  10
  -5   0  -1 310.558 8.59396  14
   0   5   1 322.173 8.97841  13
  -5   0  -1 313.694 8.69468  12
   5   0   1 316.578 8.76251  12
  -5   0   1 309.868 8.64926  12
  -5   0   1 310.232 8.94187  10
   0   5  -3 873.204 19.7244   6
   0   5   3 888.767 19.3769   6
   0   5   3 890.559 18.6469   8
   0   5  -3 862.454 18.9305   7
   5   0  -3 858.858 19.7350   5
   0  -5  -3 871.942 19.2741   6
   0  -5   3 877.422 19.6249   6
   5   0   3 923.752 18.4522   2
   5   0  -3 898.736 18.8191   1
  -5   0  -3 884.249 18.5599   2
   5   0   3 880.453 18.6033   3
  -5   0  -3 905.050 18.7278   3
   0  -5  -3 839.715 18.6158   4
   5   0  -3 920.872 18.6028   3
   0   5   3 883.259 18.4193   4
   0   5   3 874.270 16.8289  17
   5   0   3 876.200 18.6620  14
  -5   0   3 899.417 20.5116  16
  -5   0  -3 928.788 18.8254  14
   0  -5  -3 889.385 17.5634  14
   5   0   3 870.298 20.5207  15
  -5   0  -3 865.436 18.3816  16
   5   0   3 863.673 19.2710  10
  -5   0  -3 888.121 19.4313  10
   0   5   5 92.0556 4.55780   6
   0  -5   5 84.3500 4.80965   6
   0   5  -5 94.4298 4.99023   6
   0   5   5 103.322 3.80315   8
   5   0   5 83.8034 5.14577   3
   0  -5  -5 95.5101 5.22540   1
   5   0   5 88.4753 5.11500   2
  -5   0   5 83.9158 4.89206   3
  -5   0   5 88.8215 5.58176   5
   5   0  -5 95.9206 5.26431   1
  -5   0   5 89.8255 5.02812   1
   5   0   5 90.6700 5.95952  15
  -5   0   5 103.842 6.02026  16
  -5   0  -5 87.5622 4.22961  14
   0   5   5 94.4864 3.03078  14
  -5   0  -5 91.8939 6.34303  15
   5   0   5 89.8775 4.30417  14
   0  -5   7 399.364 11.8597   7
   0   5   7 436.072 10.7774   6
   0   5  -7 414.461 11.4281   6
   0   5   7 407.484 13.7800   3
  -5   0   7 407.634 13.3523   5
   5   0  -7 431.730 13.0972   1
  -5   0  -7 422.328 13.2172   3
   0  -5  -7 413.402 12.5521   1
   0   5  -7 459.376 13.8249   3
   0  -5   7 420.848 12.8031   2
   5   0   7 412.648 13.0504   3
   5   0   7 419.294 12.7069   2
  -5   0   7 406.273 12.8696   3
   0   5  -7 415.699 13.0452   2
   5   0  -7 425.599 13.1773   3
  -5   0  -7 434.159 14.0293  15
   0   5  -7 419.089 11.1669  15
   0   5   7 425.147 8.96102  14
   5   0   7 436.247 13.9274  15
  -5   0   7 405.263 12.7849  16
   0   5   7 408.294 13.5609  13
   0   5   9 241.211 6.92412   6
   0   5  -9 224.560 7.67913   6
   0   5  -9 241.632 9.38340   8
   0   5   9 237.347 11.0293   3
   0   5  -9 227.891 10.6680   3
  -5   0   9 238.216 10.1312   3
  -5   0   9 225.825 9.84801   1
   0   5   9 231.231 9.45470   1
   5   0  -9 233.013 10.2884   1
  -5   0  -9 224.567 10.5350   3
   5   0   9 227.757 9.99949   2
   5   0   9 230.295 10.3728   3
   5   0  -9 211.623 10.1260   3
   0  -5   9 233.069 10.0882   2
   0  -5  -9 227.037 9.96132   1
  -5   0   9 242.483 9.49391  16
   0   5   9 235.545 5.94901  14
   5   0   9 223.488 10.2486  15
  -5   0  -9 238.091 10.6926  15
  -5   0  -9 214.484 8.94438  13
   0   5   9 214.156 10.2755  13
   5   0  -9 213.241 8.92391  11
   5   0   9 222.292 8.35595  10
   0  -5   9 238.825 6.69276  13
   5   0  11 14.4679 2.97823   8
   0   5 -11 11.9296 2.84824   6
   0   5  11 9.44497 1.92383   6
   0   5 -11 13.0341 4.05708   8
  -5   0  11 10.2771 3.79025   9
   5   0 -11 18.2828 5.68042   3
   0   5  11 1.52545 5.27917   3
   0   5 -11 12.7003 4.89550   3
   5   0  11 11.5463 4.76074   3
   0   5  11 14.7780 4.05696   1
   5   0  11 5.85640 3.98107   1
   0  -5  11 11.8903 5.04830   2
   5   0  11 13.6162 4.90715   2
  -5   0  11 5.52190 4.55366   1
  -5   0 -11 12.4282 5.29149   3
  -5   0  11 17.1321 5.45371   3
  -5   0 -11 9.87375 4.86428  15
   0   5  11 5.76054 4.19844  15
   5   0  11 14.3519 4.67430  15
  -5   0  11 14.0688 3.09972  15
   5   0  11 12.4356 3.37781  10
   0  -5  11 17.5839 4.14241  11
   0  -5  11 13.4885 2.64932  13
   0  -5 -11 10.4334 1.63941  11
   0   5  11 10.9710 4.62415  13
   5   0 -11 12.8771 3.86272  11
  -5   0  13 18.1292 3.89818   9
   5   0  13 10.9520 2.74957   8
  -5   0  13 12.4218 2.73988   6
   0   5 -13 8.49779 3.98837   8
  -5   0  13 17.3233 5.38573   1
   0  -5  13 15.9870 5.99711   2
   5   0 -13 9.62749 5.52101   3
   0   5 -13 10.4973 5.69188   3
   5   0  13 13.2099 4.52820   1
  -5   0 -13 5.42491 5.12896   3
   0  -5  13 13.4555 4.70520   1
   0   5  13 12.5504 4.78829   1
   5   0  13 10.4881 3.02956  14
   0  -5  13 13.3197 3.18150  16
  -5   0  13 10.6164 3.32998  15
   0   5  13 11.9288 4.66721  15
   5   0  13 13.0810 5.03001  15
   5   0 -13 9.64611 3.97220  11
   0   5  13 13.8668 5.31302  13
   0  -5  13 8.97512 3.71053  11
   5   0  13 12.9034 3.56493  10
   0  -5  13 14.2861 3.13050  13
   5   0 -15 8.71336 2.81834   8
   5   0 -15 8.61184 5.93576   3
   0   5  15 13.6611 5.38977   1
   5   0  15 2.21368 4.57877   1
   5   0  15 14.7168 6.24702   2
   0   5 -15 17.5768 6.59039   3
   0  -5  15 10.1329 6.15169   2
   0  -5  15 3.63538 5.71157   1
  -5   0  15 7.19437 4.90245   1
  -5   0 -15 8.57439 6.58414   3
   0   5  15 17.5113 5.63842  15
   5   0  15 9.77872 3.16547  14
  -5   0  15 6.33202 3.62115  15
   0  -5  15 14.5542 3.32847  16
   5   0  15 12.2276 5.33161  15
   0   5  15 14.2648 5.94385  13
   0  -5  15 12.0260 3.49594  13
  -5   0  15 7.52678 3.89561   9
   0  -5  15 5.69493 3.75607  11
   5   0  15 13.7322 4.05073  10
   0   5  17 158.350 11.1371   1
   5   0 -17 153.763 12.9936   3
  -5   0  17 180.089 12.5823   1
  -5   0 -17 152.295 12.8755   3
   0   5 -17 153.610 12.9466   3
   0  -5  17 175.628 12.9187   2
   5   0  17 155.292 10.9399   1
   0  -5  17 149.502 11.4814   1
  -5   0  17 143.187 11.7741   2
   5   0  17 174.836 12.2133   2
   0   5  19 108.730 10.3662   1
   0  -5  19 140.893 11.9998   1
   0   5 -19 117.780 13.4122   3
   5   0  19 106.486 11.1077   2
   5   0 -19 107.442 12.4873   3
  -5   0 -19 111.732 12.4115   3
   0  -5  19 127.582 12.0680   2
   5   0  19 110.797 10.2545   1
  -5   0  19 126.084 11.5030   1
  -5   0  19 116.304 11.9004   2
   5   0  21-3.80122 7.19694   2
   5   0  21-3.20179 6.80537   1
  -5   0  21-0.86619 8.01580   1
   0   5  21 9.85179 7.45677   1
   0   5 -21-7.79989 9.42168   3
   0  -5  21-5.59906 8.63566   2
   0  -5  21-8.77530 8.37741   1
   0   5  21-2.98602 7.84162   2
   5   0 -21 4.40167 9.65577   3
  -5   0  21-11.6620 8.30715   2
   5   0  23 89.3111 12.2656   2
   0   5  23 96.6517 12.8573   2
  -5   0  23 63.0579 11.8242   2
   0  -5  23 55.0906 11.3103   2
  -5   0  23 68.8449 11.3711   1
   0   5  23 56.8565 10.5293   1
   5   0  23 55.3971 9.65256   1
   0  -5  23 73.3265 11.9106   1
  -1   5   0 1878.48 37.7217   8
  -1   5   0 1892.06 37.6684   6
   1  -5   0 1898.76 37.7866   8
   5   1   0 1890.00 35.1489   4
  -5  -1   0 1906.71 35.0526   4
  -5  -1   0 1932.85 36.8720  17
  -5  -1   0 1875.03 37.0509  15
   1  -5   0 1890.80 36.9961  14
  -5  -1   0 1883.64 37.6600  16
   5   1   0 1934.47 36.8900  17
   5   1   0 1887.44 37.0792  15
  -5  -1   0 1910.66 37.0298  12
  -1   5  -2 25.3636 3.33582   6
   5   1  -2 27.1537 3.31297   5
   1  -5   2 25.4722 3.79685   8
  -5  -1  -2 30.8319 1.96746   7
   1  -5  -2 26.7589 3.04324   8
  -1   5  -2 32.3711 2.80380   7
   1  -5   2 26.2494 2.80265   7
  -1   5   2 30.1728 3.37155   8
  -1   5   2 30.3666 3.37009   6
   1  -5   2 29.5562 3.63643   6
   1  -5  -2 26.5482 2.95330   4
   5   1  -2 26.2701 2.58903   1
  -5  -1  -2 29.5073 2.40856   2
   5   1   2 32.4849 2.32477   2
   5   1   2 25.3300 3.59863  15
  -1   5   2 26.9539 2.59450  14
  -5  -1  -2 26.5583 3.16653  17
   1  -5  -2 28.6414 2.68406  14
  -5  -1   2 27.3401 3.88004  16
  -5  -1   2 33.9797 2.62950  15
   5   1   2 29.2452 3.36233  12
  -5  -1  -2 32.2852 3.19823  10
  -5  -1  -2 33.4267 3.10387  12
   5   1   2 29.8244 3.19315  10
  -5  -1  -2 33.8185 2.96320  14
   1  -5   4 1204.17 24.9120   7
   1  -5   4 1229.70 26.9838   8
   1  -5  -4 1265.43 24.6330   8
   1  -5   4 1237.37 25.8220   6
  -1   5  -4 1182.24 25.1739   7
  -1   5   4 1226.55 24.5311   8
   5   1   4 1230.27 22.9609   7
  -1   5   4 1207.46 25.4978   6
  -1   5  -4 1255.56 26.0736   6
   5   1  -4 1226.71 25.5559   1
   5   1  -4 1214.60 26.8295   5
   1  -5  -4 1253.41 25.6656   1
  -5  -1   4 1246.17 25.3338   1
  -1   5  -4 1235.62 26.0239   2
   5   1   4 1230.10 25.1776   2
   5   1   4 1219.35 25.9045   3
  -5  -1  -4 1220.42 24.5250  14
  -5  -1   4 1210.95 27.0228  16
  -1   5   4 1246.68 23.9931  14
  -5  -1  -4 1225.38 24.3301  16
   5   1   4 1231.49 27.4465  15
   5   1   4 1223.18 24.5238  14
   1  -5  -4 1229.08 24.0216  14
  -5  -1  -4 1231.57 25.5350  10
   5   1   4 1212.46 25.3987  10
  -1   5  -6 153.366 6.10032   6
  -1   5   6 149.805 5.72936   6
   5   1  -6 140.885 6.85116   3
   5   1  -6 133.638 6.73943   1
  -5  -1   6 156.145 7.51967   5
  -1   5   6 149.617 7.42083   3
   1  -5  -6 144.085 6.72661   1
   5   1   6 134.326 6.57299   2
   5   1   6 138.988 6.99771   3
  -5  -1  -6 157.862 7.29188   3
  -5  -1  -6 152.864 4.15197  16
   5   1   6 149.858 7.58271  15
   5   1   6 147.551 5.04082  14
  -1   5   6 143.420 4.53882  14
  -5  -1   6 150.704 7.18195  16
  -5  -1  -6 142.023 7.85186  15
  -5  -1  -6 149.017 5.18558  14
  -1   5  -8 63.4421 4.16775   6
   1  -5   8 57.6377 4.61114   7
  -1   5  -8 54.4981 5.20679   8
  -1   5   8 61.1871 3.77880   6
   5   1  -8 56.5874 5.63656   1
  -1   5  -8 57.1542 5.70574   3
   1  -5  -8 59.2208 5.53941   1
  -1   5  -8 57.2564 5.86844   2
   5   1  -8 60.5829 5.83316   3
   5   1   8 48.3022 5.31966   3
  -5  -1   8 61.1681 5.49319   1
  -5  -1   8 49.9889 5.53388   3
  -5  -1  -8 62.5698 5.82561   3
  -1   5   8 58.3078 6.12124   3
   5   1   8 52.8519 5.40510   2
  -1   5   8 56.1275 4.95201   1
   1  -5   8 65.5496 5.77037   2
  -5  -1  -8 64.9030 6.35230  15
  -5  -1   8 58.2527 5.19058  16
  -1   5   8 59.7645 3.07355  14
   5   1   8 55.3904 3.41665  14
   5   1   8 56.9186 5.82152  15
   5   1  -8 62.0864 5.16822  11
  -5  -1  -8 49.6413 4.93432  13
   1  -5   8 60.5519 2.71576  13
   1  -5 -10 1298.64 29.3062   9
  -1   5 -10 1323.63 27.4942   6
   5   1  10 1307.29 27.6590   8
  -5  -1 -10 1354.51 25.5935   6
  -1   5 -10 1298.89 29.7406   8
   1  -5  10 1301.04 29.5066   7
  -1   5  10 1314.67 26.5629   6
  -1   5  10 1281.15 30.8258   1
   5   1  10 1327.81 31.5519   2
  -1   5 -10 1305.34 32.7106   3
  -5  -1  10 1345.24 31.9993   3
  -5  -1  10 1331.48 31.5105   1
   1  -5  10 1427.35 32.3960   2
   5   1  10 1332.19 32.3921   3
  -5  -1 -10 1352.41 32.9753   3
   5   1 -10 1264.27 32.3216   3
   5   1  10 1244.54 30.5924   1
   1  -5 -10 1301.63 31.4903   1
  -1   5  10 1291.81 32.7638   3
   5   1  10 1355.23 32.6053  15
  -5  -1 -10 1288.97 32.5977  15
  -5  -1  10 1343.70 26.9807  15
  -5  -1  10 1315.83 30.2588  16
  -1   5 -10 1279.86 29.4719  15
   1  -5  10 1347.83 26.4913  13
   5   1  10 1270.44 28.4119  10
   5   1 -10 1321.81 30.2361  11
  -1   5 -12 258.768 7.73997   6
  -5  -1  12 247.274 9.91284   9
  -1   5  12 246.022 6.55768   6
  -1   5 -12 216.857 9.78073   8
   5   1  12 249.497 7.84637   8
  -5  -1 -12 229.722 12.3758   3
   5   1  12 257.122 11.2481   1
  -1   5  12 231.444 11.0784   1
  -5  -1  12 264.264 11.9498   1
  -1   5 -12 262.046 13.0184   3
   5   1  12 269.272 12.6098   3
  -1   5  12 258.754 12.8970   3
  -5  -1  12 246.895 11.9582   3
   5   1 -12 242.194 12.4083   3
  -1   5 -12 241.430 10.0040  15
  -5  -1  12 248.162 10.3129  16
  -5  -1  12 238.497 8.07941  15
  -1   5  12 230.343 11.0914  15
   5   1  12 285.310 12.6061  15
   1  -5  12 244.857 9.75888  11
   1  -5  12 258.409 8.03493  13
   5   1  12 244.878 9.01265  10
   1  -5 -12 254.481 6.97241  11
  -1   5  12 252.824 12.1985  13
  -5  -1  14 382.976 9.92667   6
   5   1  14 330.956 14.4145   1
   1  -5  14 317.772 14.5704   1
   1  -5  14 399.683 16.5022   2
  -5  -1  14 343.992 15.2181   1
   5   1 -14 367.326 16.8521   3
  -5  -1 -14 367.397 16.8453   3
   5   1  14 355.342 15.3489   2
  -1   5  14 381.369 15.1211   1
  -1   5 -14 347.523 16.5652   3
  -1   5  14 361.440 14.6874  15
   5   1  14 374.306 10.5979  14
   1  -5  14 355.156 10.1520  16
  -5  -1  14 369.051 11.1484  15
   1  -5 -14 382.066 11.5826  16
   5   1  14 373.385 15.6241  15
  -1   5  14 361.207 15.6763  13
   5   1  14 359.361 11.7781  10
  -5  -1  14 360.885 12.3629   9
   1  -5  14 324.397 11.9332  11
   1  -5  16 9.69301 6.11738   1
   5   1 -16 10.1496 6.88713   3
  -5  -1  16 12.2760 6.10703   2
  -1   5  16 7.40145 5.35869   1
   1  -5  16 6.82419 6.46004   2
   5   1  16 7.70723 4.98760   1
  -5  -1 -16 0.77766 6.39399   3
   5   1  16 15.9082 6.57041   2
  -5  -1  16 25.1926 6.70335   1
  -1   5 -16 4.72797 5.96950   3
  -1   5  16 9.96249 5.61697  15
   5   1  16 5.69245 3.32035  10
  -1   5  18-0.70290 6.13607   1
  -5  -1  18 3.67753 6.71194   1
  -5  -1  18 0.79043 6.60948   2
   5   1  18-3.85009 6.21796   2
  -5  -1 -18 3.59334 7.76084   3
   5   1 -18-1.81054 7.98370   3
   5   1  18 0.67522 5.92475   1
  -1   5 -18-3.64831 7.13982   3
   1  -5  18 4.41514 6.65149   1
   1  -5  18 8.53938 7.66219   2
   1  -5  18-0.49659 5.44440   7
   5   1  20 142.765 11.8676   1
  -5  -1  20 172.299 13.8363   1
   1  -5  20 164.632 13.1615   1
   1  -5  20 176.395 13.9684   2
  -1   5 -20 188.831 16.1634   3
  -1   5  20 150.787 13.0283   1
   5   1 -20 138.876 14.7167   3
   5   1  20 158.404 13.4091   2
  -5  -1  20 168.681 14.5846   2
   5   1  22 33.3959 9.34826   2
  -1   5  22 33.1216 9.67493   1
   5   1  22 38.3567 8.77314   1
  -1   5  22 29.7370 9.67147   2
  -5  -1  22 51.2988 10.9462   1
   1  -5  22 37.5918 10.2393   1
  -5  -1  22 56.1353 10.7651   2
   1  -5  22 38.3243 10.1818   2
   5   1 -22 46.8817 11.6822   3
   5   2   1 168.899 5.15967   7
   2  -5  -1 171.660 6.35203   8
   2  -5   1 146.905 6.37661   8
  -5  -2  -1 159.200 5.00219   7
  -2   5   1 165.116 6.39239   8
   5   2  -1 160.320 4.30169   1
   5   2  -1 176.912 5.60524  15
  -5  -2  -1 163.802 6.53257  15
  -5  -2   1 165.846 5.98462  17
  -5  -2   1 169.012 5.58294  15
   5   2   1 164.935 6.32395  15
  -5  -2  -1 167.178 6.03466  17
  -2   5   1 167.691 5.83059  14
   2  -5  -1 158.758 5.71786  14
   5   2   1 160.152 6.28194  11
   5   2   1 154.796 5.83018  12
  -5  -2   1 158.865 6.57845  11
  -5  -2  -1 168.946 6.01571  12
   5   2   3 1687.65 31.7990   7
  -2   5  -3 1727.10 32.9099   7
  -2   5   3 1722.09 31.8482   5
   2  -5  -3 1697.43 33.4309   8
   2  -5   3 1701.89 32.7514   7
  -2   5  -3 1670.80 34.2848   6
   2  -5   3 1654.26 35.1866   8
   2  -5  -3 1585.50 33.6466   4
   5   2   3 1687.45 32.6295   2
   5   2  -3 1700.09 33.0111   1
  -5  -2   3 1704.88 32.8401   1
   5   2  -3 1645.56 34.5022   5
   2  -5  -3 1714.63 32.9367  14
   5   2   3 1709.29 35.4602  15
  -5  -2   3 1691.21 31.7157  15
  -2   5   3 1697.07 32.9083  14
  -5  -2  -3 1674.91 33.5804  10
  -5  -2   3 1713.85 35.3467  11
   5   2   3 1692.63 33.5174  10
  -5  -2  -3 1688.59 32.6519  14
   5   2   3 1687.25 33.1816  11
  -5  -2  -3 1734.86 33.8416  12
   2  -5   5 616.126 14.2913   7
   2  -5  -5 635.464 13.9838   8
  -2   5  -5 620.340 15.3424   6
   2  -5   5 655.852 16.6587   8
  -2   5   5 637.380 16.6167   3
  -2   5   5 633.744 15.6495   4
  -5  -2   5 648.745 15.5002   1
   5   2  -5 649.830 15.6641   1
   5   2   5 637.580 16.2120   3
  -5  -2   5 628.260 16.6412   5
   2  -5  -5 618.823 15.6625   1
  -5  -2  -5 608.463 17.2575  15
  -2   5   5 656.998 14.0649  14
   5   2   5 646.444 17.4136  15
  -5  -2  -5 644.305 13.6395  14
   5   2   5 628.836 14.7855  10
   5   2   5 631.457 13.7259  11
   5   2   5 636.902 13.6367  14
  -5  -2  -5 637.881 14.8713  10
  -5  -2   5 670.307 16.9704  11
   2  -5  -7 6220.08 114.394   8
  -2   5   7 6396.42 116.486   6
  -2   5  -7 6434.00 116.922   6
   2  -5   7 6177.40 118.914   8
  -2   5  -7 6217.34 118.731   8
  -5  -2  -7 6379.18 115.947   6
   5   2   7 6261.19 119.555   3
  -2   5  -7 6409.66 119.564   3
  -2   5   7 6265.91 120.004   3
  -2   5  -7 6426.24 119.549   2
   5   2  -7 6385.74 119.421   3
   2  -5  -7 6303.05 118.797   1
  -5  -2   7 6343.90 119.017  16
   5   2   7 6410.61 114.934  14
   5   2   7 6570.21 120.864  15
  -2   5   7 6421.62 115.565  14
  -5  -2  -7 6276.79 120.705  15
  -5  -2  -7 6138.48 118.888  13
   5   2  -7 6261.13 119.113  11
  -5  -2   7 6514.98 119.294  11
   5   2   7 6278.15 114.019  11
  -2   5  -9 2416.59 51.1884   8
   2  -5   9 2435.11 49.5363   7
   2  -5  -9 2499.02 50.8786   9
  -5  -2  -9 2557.37 47.3964   6
  -2   5  -9 2514.13 48.7383   6
  -2   5   9 2505.99 48.2709   6
  -2   5   9 2442.26 53.4312   3
   5   2   9 2510.25 52.3127   2
   5   2   9 2472.23 51.4453   1
   5   2  -9 2507.72 53.2487   3
  -5  -2   9 2450.33 52.0107   1
  -2   5   9 2535.32 51.8768   1
   5   2   9 2555.88 53.4691   3
   2  -5  -9 2412.73 52.1737   1
  -5  -2  -9 2507.43 53.4862   3
  -2   5  -9 2480.51 53.1751   3
   2  -5   9 2503.38 52.2725   2
  -2   5  -9 2625.17 53.4462   2
   5   2   9 2523.17 47.3259  14
  -2   5  -9 2461.36 50.9335  15
  -5  -2   9 2581.45 46.7101  15
   5   2   9 2546.88 53.8173  15
  -5  -2   9 2403.95 51.2200  16
  -5  -2  -9 2440.01 52.0393  13
   5   2  -9 2497.95 51.6295  11
  -5  -2 -11 2148.90 41.7488   6
   2  -5  11 2322.53 46.7635   7
  -2   5  11 2251.64 43.6260   6
  -2   5 -11 2251.05 44.2138   6
   5   2  11 2321.81 44.0826   8
   5   2 -11 2261.97 51.0277   3
   5   2  11 2287.35 50.8910   3
   5   2  11 2208.57 48.6874   1
  -2   5  11 2308.18 49.2952   1
  -5  -2 -11 2308.28 51.3768   3
  -2   5 -11 2243.52 50.9177   3
   5   2  11 2345.68 50.0036   2
  -5  -2  11 2287.19 49.7357   1
  -2   5  11 2292.99 51.2328   3
  -5  -2  11 2279.52 47.7343  16
  -2   5 -11 2303.13 47.7725  15
  -5  -2  11 2272.60 43.4478  15
   5   2  11 2276.43 50.7520  15
   2  -5 -11 2270.03 46.6706  16
   5   2  11 2381.65 43.6247  14
  -2   5  11 2256.34 41.6192  10
   2  -5 -11 2334.80 44.2628  11
  -5  -2  13 153.050 7.61980   9
   5   2  13 123.588 4.91719   8
  -2   5  13 130.748 4.34442   6
   2  -5  13 126.820 7.48325   7
  -2   5 -13 129.706 4.97784   6
  -2   5  13 139.829 9.03375   1
   2  -5  13 144.391 9.92645   2
  -5  -2  13 135.887 9.15975   1
   5   2 -13 113.333 9.54902   3
  -2   5 -13 125.359 9.77858   3
  -5  -2 -13 124.206 10.1009   3
   5   2  13 131.069 8.51644   1
   2  -5 -13 128.751 9.43188   1
  -5  -2  13 131.535 5.49343  15
   5   2  13 134.561 9.52782  15
  -2   5 -13 139.258 8.06295  15
  -2   5  13 140.050 8.65981  15
  -5  -2  13 128.161 7.44471  16
   2  -5  13 128.805 5.15033  16
   2  -5 -13 150.537 7.33311  16
  -2   5  13 125.033 3.83088  10
   2  -5  13 127.368 7.00161  11
   2  -5 -13 131.526 5.30647  11
   5   2  13 148.403 6.38138  10
   5   2 -15 99.7105 5.99759   8
   2  -5  15 96.4332 7.30536   7
   2  -5  15 89.3870 9.13842   2
  -2   5 -15 103.684 9.81478   3
   5   2  15 89.7771 8.43497   1
  -5  -2  15 109.363 8.96814   1
   2  -5  15 93.7844 8.83840   1
   5   2  15 97.2056 8.96110   2
  -5  -2  15 91.9387 9.22751   2
   5   2 -15 105.892 10.1489   3
  -2   5  15 108.239 9.03812   1
   5   2  15 96.8328 8.91078  15
  -5  -2  15 97.0617 5.38980  15
  -2   5  15 101.185 8.43656  15
   5   2  15 106.705 5.69644  10
  -5  -2  15 94.0073 6.43290   9
   2  -5  15 83.4346 5.86669  11
   2  -5  17 1161.63 29.2173   7
  -2   5  17 1114.01 31.1844  15
  -2   5 -17 1123.70 35.7783   3
   2  -5  17 1029.31 32.1032   1
   5   2  17 1059.59 31.6415   1
   5   2 -17 1146.94 36.0199   3
   2  -5  17 1106.92 33.7372   2
  -5  -2  17 1122.34 33.2060   1
   5   2  17 1125.62 33.4853   2
  -2   5  17 1151.78 33.1619   1
  -5  -2  17 1129.91 34.1048   2
   2  -5  19 69.5615 7.71736   7
   5   2  19 57.7975 9.06894   2
  -2   5  19 70.1294 9.61793   1
  -2   5 -19 63.2884 10.5288   3
   5   2  19 76.7932 8.90071   1
   2  -5  19 59.7756 8.94231   1
   2  -5  19 47.7553 9.07337   2
  -5  -2  19 68.3832 9.69933   1
   5   2 -19 62.4158 10.9284   3
  -5  -2  19 82.0328 10.4002   2
   2  -5  19 67.7468 7.58222  14
   2  -5  21 73.7132 10.8365   1
   2  -5  21 61.1938 10.3759   2
  -5  -2  21 54.2087 10.4024   2
   5   2  21 71.4494 10.5515   2
  -2   5  21 89.9857 10.6708   1
  -2   5 -21 84.0452 12.6171   3
   5   2 -21 68.7494 12.4973   3
  -2   5  21 70.9612 11.0783   2
   5   2  21 81.5053 9.92664   1
  -5  -2  21 64.9011 10.7629   1
  -5  -2  23 111.836 13.1991   1
   5   2  23 92.5938 12.5770   2
   2  -5  23 93.9312 13.0350   2
   2  -5  23 84.8962 12.0662   1
   5   2  23 114.404 11.7677   1
  -2   5  23 116.024 14.4462   2
  -5  -2  23 112.179 14.2979   2
  -5  -3   0 56.2329 3.66436   7
   3  -5   0 63.5402 4.52171   8
   5   3   0 56.5420 3.61484   7
  -5  -3   0 55.8344 3.94447  17
   5   3   0 61.7714 4.12958  15
  -3   5   0 61.0332 4.03971  14
  -5  -3   0 55.9491 4.06315  15
  -5  -3   0 57.2958 4.44902  11
   5   3   2 803.662 16.5420   7
   3  -5  -2 782.248 18.0925   8
   5   3  -2 786.318 18.0247   5
   3  -5   2 791.591 19.0537   8
  -5  -3  -2 779.517 16.3905   7
   5   3  -2 779.791 16.1780   1
   3  -5  -2 776.163 17.6402   4
  -5  -3   2 790.870 15.7793   2
  -5  -3   2 803.768 16.0899   1
   5   3   2 823.264 19.1380  15
   5   3  -2 796.248 16.4553  15
  -3   5   2 809.774 17.5037  14
  -5  -3  -2 823.472 17.8972  17
   3  -5  -2 787.007 17.4724  14
  -5  -3   2 784.925 16.4913  15
  -5  -3   2 793.715 19.1744  11
   5   3   2 803.897 17.7944  11
  -5  -3  -2 775.880 17.5118  12
  -5  -3  -2 817.661 17.7943  11
   3  -5   2 776.606 17.8099   9
  -3   5   2 778.161 18.7771   9
   3  -5  -2 809.499 15.9935  12
   3  -5  -4 1442.93 29.2897   8
   5   3   4 1450.97 27.9834   7
   3  -5   4 1417.19 31.2104   8
  -5  -3   4 1443.45 30.7455   5
  -3   5   4 1459.14 28.4561   5
  -5  -3  -4 1435.39 29.8851   6
  -3   5  -4 1392.75 28.3505   7
   3  -5   4 1477.50 28.2542   7
  -3   5   4 1409.84 29.7188   4
   5   3   4 1487.15 28.6326   1
  -5  -3   4 1484.05 29.1535   2
  -5  -3   4 1413.81 29.1648   1
   5   3   4 1461.07 32.0103  15
  -5  -3  -4 1431.39 27.9023  14
  -5  -3  -4 1410.25 31.8425  15
  -3   5   4 1482.62 29.0811  14
  -3   5   4 1456.26 31.1378   9
   5   3   4 1458.24 28.6427  11
   3  -5  -4 1428.90 29.0424  14
   3  -5  -4 1437.32 27.9832  10
  -5  -3  -4 1432.62 29.0983  10
  -5  -3  -4 1455.07 29.5691  12
  -5  -3   4 1446.80 31.4332  11
   3  -5   4 1447.72 29.0667   9
  -3   5   4 1442.84 26.9393  12
   3  -5  -6 14.7067 3.94612   9
   3  -5   6 15.0699 2.56691   7
   3  -5  -6 15.5966 2.48569   8
  -5  -3  -6 15.3842 2.86835   6
  -3   5  -6 13.1731 3.04430   6
   3  -5   6 16.9401 3.86992   8
  -3   5   6 18.6548 3.59209   4
   5   3   6 16.4610 3.42363   1
  -3   5  -6 11.6220 3.87174   2
  -3   5  -6 15.3775 3.96340   3
   5   3  -6 12.4649 3.97051   3
  -3   5   6 14.7102 3.98092   3
   5   3   6 16.1007 4.22440   3
   3  -5  -6 13.7795 3.75345   1
  -5  -3   6 19.2199 4.54780   5
   5   3   6 14.0875 4.71082  15
  -5  -3  -6 15.1805 1.82445  14
  -3   5   6 22.5147 3.95249   9
  -5  -3  -6 13.2995 3.90280  13
   3  -5   6 16.7531 2.34420   9
   5   3   6 15.7390 2.71983  10
  -3   5   6 10.9540 1.75685  10
  -5  -3  -6 14.9113 2.56022  10
  -5  -3   6 19.9186 4.25735  11
   5   3   6 14.9465 2.01857  11
   5   3  -6 15.5016 4.06662  11
  -3   5   6 16.5044 2.75734  14
  -3   5  -8 627.843 15.0262   6
  -5  -3  -8 610.116 14.1735   6
   3  -5   8 606.388 16.8194   8
   3  -5  -8 579.227 16.6412   9
   3  -5  -8 594.456 12.9340   8
  -5  -3   8 614.399 16.9332   2
   5   3  -8 629.275 17.9553   3
   5   3   8 597.227 17.7742   3
   3  -5  -8 594.037 17.1954   1
  -3   5   8 594.699 17.8194   3
  -5  -3   8 599.090 16.9275   1
  -3   5  -8 599.213 17.5993   3
  -3   5  -8 590.515 17.5594   2
  -5  -3   8 576.037 16.5879  16
  -3   5  -8 574.858 16.4987  15
   5   3   8 609.715 12.6706  14
   5   3   8 623.244 18.8027  15
  -5  -3   8 608.432 17.1076  11
  -3   5   8 606.208 14.4662  14
  -3   5   8 615.548 16.6416   9
  -3   5   8 606.031 12.5270  10
  -5  -3  -8 584.371 17.3370  13
   5   3  -8 605.956 17.1171  11
   3  -5   8 600.371 13.0907   9
   5   3   8 608.433 15.6074  12
   3  -5  10 34.9984 3.85931   7
  -3   5 -10 34.2522 3.43129   6
   3  -5  10 29.7968 4.60432   8
  -3   5  10 37.3479 3.40831   6
  -5  -3 -10 36.0804 2.75127   6
   5   3  10 35.9485 5.08432   1
   3  -5 -10 46.3421 5.74929   1
  -3   5  10 39.6737 5.87706   3
   5   3  10 39.5256 6.03270   3
  -5  -3  10 31.1043 5.68697   2
  -3   5 -10 33.2548 5.49749   3
   3  -5  10 33.7523 5.59076   2
  -5  -3  10 36.1991 5.48018   1
   5   3 -10 32.3614 5.44148   3
  -3   5 -10 35.9438 5.05251  15
   5   3  10 36.4171 2.29398  14
  -5  -3  10 29.7149 4.39559  16
   5   3  10 31.5202 6.01777  15
   3  -5 -10 40.2481 4.87518  16
  -5  -3  10 35.9992 4.91881  11
  -3   5  10 34.4793 2.20035  10
   3  -5  12 280.424 9.94095   7
   5   3  12 260.326 7.39418   8
  -3   5  12 271.462 8.00098   6
  -3   5 -12 253.928 7.95797   6
   5   3  12 271.520 12.9897   3
  -3   5  12 249.870 12.8067   3
  -3   5 -12 270.312 13.1937   3
  -3   5  12 286.752 12.1354   1
   5   3 -12 271.670 13.0848   3
   5   3  12 265.501 11.8059   1
  -5  -3  12 258.561 12.0487   1
   5   3  12 269.532 12.8097  15
   5   3  12 275.153 7.06998  14
  -5  -3  12 234.192 10.2948  16
  -3   5 -12 285.909 11.4940  15
   3  -5 -12 288.337 10.6148  16
  -5  -3 -12 252.679 6.93604   9
  -3   5  12 276.911 6.87442  10
  -3   5  14 302.609 7.95755   6
   5   3 -14 328.508 11.3759   8
  -5  -3  14 336.205 11.8260   9
  -3   5 -14 318.522 8.06279   6
   3  -5  14 326.141 11.8638   7
   3  -5 -14 343.321 15.3641   1
  -3   5 -14 290.261 15.1566   3
   5   3 -14 319.521 15.7572   3
  -3   5  14 321.865 14.2024   1
   5   3  14 331.737 14.7801   2
  -5  -3  14 344.571 15.3232   2
   3  -5  14 346.526 15.0609   2
   5   3  14 327.366 14.0663   1
  -5  -3  14 343.756 14.9618   1
   5   3  14 311.008 14.7190  15
  -3   5  14 331.326 13.7184  15
   3  -5 -14 318.635 11.7775  16
   5   3  14 334.256 8.41068  14
  -3   5 -14 353.132 13.7194  15
  -5  -3  14 334.158 12.3589  16
   3  -5  14 310.146 7.78882  16
  -3   5  14 317.117 7.95211  10
   5   3  14 323.189 9.84604  10
   3  -5  14 308.172 11.0478  11
   3  -5  16 11.0263 4.74882   7
   5   3 -16 11.9705 3.97510   8
  -3   5  16 17.6527 5.91667  15
   3  -5  16 14.9384 4.91976  14
  -3   5  16 15.0958 6.43448   1
  -5  -3  16 21.3472 6.84928   2
  -3   5 -16 9.38751 6.12904   3
   5   3 -16 15.0395 7.22777   3
   5   3  16 8.25551 5.23274   1
   5   3  16 18.0787 6.84909   2
   3  -5  16 16.6564 6.84064   2
   3  -5  16 16.5869 6.17356   1
  -5  -3  16 18.9447 6.37428   1
   3  -5  18 248.671 11.6296   7
  -5  -3  18 219.933 14.3176   1
   5   3 -18 258.194 16.7593   3
  -3   5  18 236.125 14.5163   1
  -5  -3  18 240.756 15.0712   2
   5   3  18 236.073 13.6492   1
   3  -5  18 214.341 13.9564   1
   5   3  18 229.286 14.6033   2
   3  -5  18 253.843 15.1599   2
  -3   5 -18 258.821 16.5193   3
   3  -5  18 245.329 12.1905  14
  -3   5 -20 335.356 20.3305   3
  -5  -3  20 332.072 18.6468   2
   3  -5  20 318.558 18.5724   2
  -3   5  20 320.817 17.8183   1
   5   3  20 289.829 18.0459   2
   3  -5  20 304.740 17.2057   1
   5   3  20 297.293 16.3645   1
  -5  -3  20 327.779 18.1633   1
   5   3 -20 318.045 20.0243   3
   5   3  22 527.246 23.4654   1
   3  -5  22 582.123 25.0999   1
  -3   5  22 630.491 27.8050   2
   3  -5  22 583.257 26.5311   2
  -5  -3  22 535.017 24.5554   1
   5   3  22 586.921 26.5252   2
  -5  -3  22 542.791 25.8452   2
  -5  -4  -1 672.454 15.2807   7
   4  -5   1 713.592 17.4871   8
   5   4  -1 686.355 16.2270   7
   5   4  -1 715.798 15.9029   5
   5   4   1 740.145 15.6825   7
   5   4  -1 708.023 13.4791   2
  -5  -4   1 688.215 13.4800   1
  -4   5  -1 695.758 16.6013  14
  -4   5   1 667.822 16.1433  14
  -5  -4  -1 706.517 16.0449  17
   5   4   1 706.512 16.9675  15
   4  -5  -1 670.307 14.1639  17
   5   4  -1 703.474 15.7106  15
  -4   5   1 685.934 17.1789   9
  -5  -4   1 677.896 17.2612  11
  -5  -4  -1 703.556 16.6852  11
  -4   5  -1 660.807 16.4263   9
   4  -5   3 8.97357 3.84120   8
   4  -5  -3 12.3509 2.50770   5
   5   4   3 11.8041 2.34865   7
  -4   5  -3 7.08000 1.92828   7
  -5  -4   3 9.64044 2.66952   1
   4  -5  -3 9.25898 3.43992   4
   5   4  -3 11.9710 3.43178   5
  -5  -4   3 11.3488 2.41697   2
   5   4   3 12.0295 2.12652   1
   5   4   3 10.3361 3.75965  15
  -5  -4  -3 13.5897 3.09241  17
  -4   5   3 12.1573 2.65205  14
   5   4  -3 11.8523 1.92381  15
  -4   5  -3 11.1384 3.15835  14
  -4   5   3 9.66771 1.44759  17
  -5  -4  -3 9.03177 2.52768  12
  -4   5   3 17.8234 3.68214   9
   5   4   3 11.8873 3.25114  11
   4  -5   3 10.6610 3.03171   9
  -4   5   3 8.43237 1.87155  12
  -5  -4   3 8.40345 3.90089  11
   4  -5  -3 7.58411 2.61175  10
  -5  -4  -3 6.69708 2.66927  11
   4  -5  -3 11.1662 2.00863  12
  -4   5  -5 650.580 14.5676   7
   4  -5   5 647.799 17.4744   8
   4  -5   5 698.292 14.3190   7
  -5  -4   5 665.856 17.6228   5
  -5  -4   5 681.897 16.1220   1
   5   4   5 679.183 15.3779   1
  -4   5   5 663.024 16.6625   4
  -5  -4   5 674.985 15.8995   2
  -4   5   5 683.615 17.0864   3
  -4   5  -5 633.292 16.5125   3
   4  -5   5 648.568 17.0979  14
  -4   5   5 674.365 15.7258  14
   5   4   5 669.659 18.5504  15
  -5  -4  -5 662.807 13.6437  14
   5   4   5 642.608 16.1192  17
  -4   5   5 650.320 14.5001  10
  -4   5   5 674.959 17.5615   9
  -5  -4  -5 644.524 17.4691  13
   4  -5   5 683.045 15.2591   9
  -5  -4   5 698.460 18.2728  11
  -5  -4  -5 648.577 15.0553  10
   4  -5  -5 649.928 17.5645   9
   5   4  -5 674.551 17.8863  11
  -4   5   5 667.245 13.7497  12
   4  -5  -7 3.75403 3.94316   9
  -4   5  -7 10.3583 3.19763   6
   4  -5   7 4.29887 2.33404   7
  -5  -4  -7 7.49982 2.92430   6
   4  -5   7 10.2709 4.06597   8
  -4   5   7 6.49769 3.66737   4
  -5  -4   7 5.33331 3.51624   2
   5   4   7 8.69624 4.11560   3
  -4   5   7 9.70128 3.32597   5
  -4   5   7 8.88470 3.81633   3
  -4   5  -7 8.76824 3.87657   3
  -4   5  -7 6.64118 4.35354   2
   4  -5  -7 10.1644 4.12422   1
   5   4  -7 16.2396 4.41967   3
   4  -5   7 5.51417 3.45373  14
  -4   5  -7 9.44548 4.00791  15
   5   4   7 6.40715 4.36356  15
   5   4  -7 8.61043 3.95132  11
  -5  -4   7 5.02396 3.87294  11
  -4   5  -7 6.10277 1.83221  13
  -4   5   7 10.1989 2.75736  14
  -5  -4  -7 7.46880 3.83223  13
   4  -5   7 7.18510 2.14680   9
  -4   5   7 4.94192 3.36672   9
  -4   5   7 7.67055 2.00833  10
   4  -5   9 467.012 10.4146   9
  -5  -4  -9 490.624 12.0152   6
  -4   5  -9 470.002 12.8091   6
   4  -5   9 474.799 14.7812   8
   5   4  -9 499.069 16.1462   3
  -4   5   9 463.455 15.8618   3
  -5  -4   9 491.587 15.2676   2
   5   4   9 489.879 14.6971   1
  -4   5  -9 493.462 15.9750   3
  -5  -4   9 482.985 15.1931   1
  -4   5  -9 476.796 15.8741   2
   4  -5  -9 464.393 15.3964   1
   5   4   9 499.287 16.5453   3
   4  -5   9 453.656 14.5153  14
  -4   5  -9 488.403 15.2520  15
   4  -5  -9 491.641 14.9779  16
   5   4   9 473.952 16.6677  15
   5   4   9 492.498 13.3963  12
  -5  -4  -9 488.107 15.9258  13
  -4   5   9 472.215 11.0116  10
  -4   5   9 492.682 14.9072   9
  -5  -4   9 448.706 15.0633  11
   5   4   9 496.572 11.8883  10
   4  -5  11 61.6907 5.73475   8
  -4   5 -11 67.2473 4.24455   6
   4  -5  11 60.5334 4.45373   7
  -5  -4 -11 61.7837 3.26196   6
   5   4  11 67.0113 6.28844   1
  -5  -4  11 63.0573 6.56530   1
  -4   5 -11 75.2948 7.44731   3
   5   4 -11 70.7113 7.26904   3
  -4   5  11 67.7394 7.17518   3
   5   4  11 65.2811 6.95365   3
  -5  -4  11 60.0106 6.52725   2
   4  -5  11 72.6555 6.01301  14
   4  -5 -11 70.2012 5.93555  16
   5   4  11 63.3919 7.00558  15
  -5  -4  11 64.1546 5.67034  16
  -4   5 -11 63.9930 6.31558  15
   5   4  11 63.5885 4.79600  12
  -5  -4 -11 68.3419 3.88305   9
  -4   5  11 61.7194 5.61216   9
  -4   5  11 68.6214 3.41885  10
  -5  -4  11 66.1198 5.96249  11
  -4   5 -13 58.2987 3.71125   6
   4  -5  13 50.9920 4.70787   7
  -4   5  13 53.5055 3.81089   6
   5   4 -13 44.8627 5.15049   8
   4  -5 -13 62.2884 7.58569   1
   5   4  13 50.5177 6.29533   1
  -4   5 -13 44.2035 6.67598   3
  -5  -4  13 57.4289 6.96678   1
   4  -5  13 56.1333 7.21380   2
   5   4 -13 49.9057 7.22121   3
  -4   5 -13 59.9775 6.52787  15
   4  -5  13 45.3366 2.38485  16
   4  -5 -13 47.9693 5.57604  16
   5   4  13 60.9888 7.58160  15
   4  -5  13 56.3513 5.85028  14
   5   4  13 47.1060 2.11480  14
  -5  -4  13 58.0309 5.56276  16
  -4   5  13 46.1766 3.10948  10
  -5  -4 -13 50.6684 3.26008   9
   5   4 -15 296.986 11.2644   8
   4  -5  15 289.671 11.0358   7
  -5  -4  15 304.265 14.8157   2
   5   4  15 268.407 14.3279   2
   5   4 -15 322.878 16.1554   3
  -4   5  15 296.143 14.3325   1
   4  -5 -15 297.699 15.0054   1
  -5  -4  15 295.864 14.4819   1
  -4   5 -15 299.944 15.8236   3
   4  -5  15 296.751 14.4279   2
   5   4  15 293.905 13.6569   1
   4  -5  15 318.215 12.7949  14
  -4   5  15 254.752 12.6535  15
  -5  -4  15 272.586 11.7246  16
  -4   5 -15 312.129 13.7298  15
   4  -5  15 282.449 10.2540  11
   4  -5  17 5.56420 4.47453   7
   5   4  17 7.99266 6.78693   2
   5   4  17 16.9938 6.18889   1
  -5  -4  17 9.99342 6.75698   2
   4  -5  17 8.52087 6.23231   2
  -5  -4  17 4.92211 6.94182   1
  -4   5  17 3.41085 6.42920   1
   4  -5  17 6.10614 5.98529   1
  -4   5 -17 11.7439 7.39945   3
   5   4 -17 18.0591 7.92271   3
  -4   5  17 7.82061 5.84735  15
   4  -5  17 7.64266 4.93970  14
   4  -5  19 359.748 18.6676   2
   5   4  19 378.541 17.8424   1
   5   4  19 347.390 18.4778   2
  -5  -4  19 395.269 19.6585   2
   4  -5  19 326.862 17.4478   1
   5   4 -19 369.444 20.7495   3
  -5  -4  19 381.659 18.8512   1
  -4   5 -19 401.677 21.1587   3
  -5  -4  21 48.9888 9.98557   1
  -4   5 -21 35.1186 10.7726   3
   5   4  21 31.2531 8.99668   2
   5   4 -21 57.1479 11.5236   3
   5   4  21 35.3484 8.42025   1
   4  -5  21 48.9163 9.71088   2
   4  -5  21 52.3786 9.65864   1
  -5  -4  21 51.3006 10.6131   2
   5   4  23 31.8142 9.28691   1
  -4   5  23 14.7318 8.45660   5
  -5  -4  23 37.1365 10.9660   2
   4  -5  23 29.3672 9.77057   1
  -4   5  23 32.0489 10.5567   2
   5   4  23 31.8665 10.5397   2
  -5  -4  23 41.2480 10.4955   1
   5   5   0 2802.38 56.3791   6
   5   5   0 2867.89 54.6471   7
  -5   5   0 2839.39 55.2840  14
   5   5   0 2859.34 55.2115  15
  -5  -5   0 2854.22 54.6979  17
  -5   5   0 2827.62 55.9440   9
  -5  -5   0 2833.74 55.8863  11
   5   5   2 9249.03 168.441   6
   5   5  -2 9232.58 168.810   6
   5   5   2 9146.05 166.011   7
   5   5  -2 9140.55 167.123   5
   5   5  -2 9232.87 164.604   2
   5  -5  -2 9048.27 166.848   4
  -5  -5   2 9426.21 164.640   1
  -5  -5  -2 9221.13 166.682  17
  -5   5   2 9230.06 167.183  14
   5   5   2 9233.44 168.625  15
  -5   5   2 9173.13 164.531  17
   5   5  -2 9103.60 165.815  15
  -5   5  -2 9267.79 167.867  14
   5  -5  -2 8909.20 164.503  17
  -5   5  -2 9181.07 167.433   9
  -5  -5  -2 9258.20 167.274  11
  -5  -5  -2 9026.30 166.352  12
  -5  -5   2 9175.69 168.837  11
   5  -5  -2 8734.42 165.358  12
  -5   5   2 9327.97 168.793   9
   5  -5   4 145.974 7.70786   8
   5  -5  -4 169.160 7.98681   9
   5   5   4 168.421 5.96403   7
  -5   5  -4 160.593 5.07740   7
   5   5   4 167.405 7.24566   6
   5   5  -4 165.966 7.83005   6
  -5  -5   4 161.697 7.61671   7
   5  -5  -4 164.132 7.15885   4
  -5   5   4 174.360 6.88433   3
  -5   5   4 162.800 6.94832   4
  -5  -5   4 181.379 6.34707   1
  -5  -5   4 168.458 5.99880   2
   5  -5  -4 172.034 6.41659   5
   5   5   4 167.248 5.43565   1
  -5  -5   4 160.517 7.31348   5
   5  -5   4 159.825 7.36797  14
   5   5   4 170.793 8.48512  15
  -5  -5  -4 165.649 6.69939  17
   5   5  -4 166.495 4.69943  15
  -5   5   4 176.635 4.85637  17
  -5   5   4 163.769 6.67609  14
  -5   5  -4 167.312 7.39732  14
  -5  -5  -4 164.782 6.21739  11
  -5  -5  -4 169.543 6.15465  12
  -5  -5   4 178.117 8.29714  11
  -5   5  -4 176.511 6.54580   9
  -5  -5  -4 161.647 7.74552  13
  -5   5   4 170.512 6.09901  10
  -5   5   4 161.887 7.92805   9
   5  -5   4 165.532 6.45105   9
  -5   5   4 161.086 5.25531  12
   5  -5  -4 163.198 6.17306  10
   5  -5   6 118.258 4.21717   7
  -5   5   6 111.383 5.59630   5
  -5  -5   6 126.609 6.87427   6
   5  -5  -6 133.993 7.46469   9
   5  -5   6 126.123 7.18084   8
   5   5   6 131.638 5.81557   1
  -5   5   6 127.745 6.79539   4
  -5  -5   6 130.032 7.23325   5
  -5   5  -6 126.676 7.11144   2
   5  -5  -6 117.310 6.71225   1
  -5  -5   6 122.201 6.12353   2
  -5   5   6 126.446 6.92329   3
  -5   5  -6 115.423 6.36483   3
  -5  -5  -6 125.648 3.50150  14
   5   5   6 127.119 6.07794  17
   5  -5   6 117.388 6.57817  14
  -5   5  -6 128.832 7.45140  15
   5   5   6 127.445 8.10348  15
  -5   5   6 125.231 5.90657  14
   5  -5   6 120.162 5.08199   9
  -5  -5  -6 116.071 4.87740  10
  -5   5   6 126.249 4.97662  10
  -5   5   6 128.145 7.24617   9
  -5  -5  -6 120.393 7.27669  13
  -5  -5  -6 124.140 4.69608  11
  -5   5   6 121.620 4.55136  12
  -5  -5   6 127.957 7.71628  11
  -5  -5   8 3061.62 61.0854   6
   5  -5   8 3117.60 62.4414   8
   5  -5   8 2979.24 57.6509   7
  -5  -5   8 3079.15 61.7124   1
   5   5  -8 3143.16 63.1567   3
  -5   5  -8 3050.39 62.4501   3
  -5  -5   8 3147.83 61.6777   2
  -5   5   8 3041.35 62.7459   3
  -5   5   8 3025.24 62.1877   4
  -5   5  -8 3071.75 62.8579   2
   5   5   8 3076.39 63.6188   3
  -5   5   8 3110.25 61.4081   5
   5  -5  -8 2958.21 62.1742   1
  -5   5  -8 3031.22 62.6558  15
   5   5   8 3141.91 61.1366  17
   5  -5  -8 3144.42 62.5888  16
   5   5   8 3208.48 64.9051  15
   5  -5   8 3067.32 61.6855  14
  -5   5   8 3042.28 62.4039   9
  -5   5   8 3164.29 58.0921  10
  -5  -5   8 3118.66 63.0849  11
  -5   5  -8 3091.74 57.8051  13
  -5  -5  -8 3061.76 63.5514  13
  -5   5   8 3029.71 60.0120  14
   5  -5  10 238.366 10.0739   8
  -5  -5  10 208.672 8.72584   6
  -5  -5 -10 220.192 7.22337   6
  -5   5 -10 215.090 7.91028   6
   5   5  10 212.324 9.54430   1
  -5   5  10 209.638 10.6334   3
   5   5 -10 227.458 11.0978   3
  -5   5 -10 220.265 10.8583   3
   5   5  10 211.108 10.8487   3
  -5   5  10 235.037 10.1075   5
  -5  -5  10 214.380 10.2506   1
  -5   5 -10 222.249 10.8199   2
  -5  -5  10 225.454 10.3037   2
   5  -5 -10 228.829 10.1366  16
   5   5  10 240.811 12.0092  15
   5  -5  10 227.562 9.71096  14
  -5   5 -10 237.716 10.7911  15
  -5   5  10 212.637 9.65558   9
   5   5  10 218.374 8.25937  12
  -5  -5  10 222.512 10.3460  11
  -5   5  10 218.183 6.86327  10
   5  -5  12 300.087 11.8930   8
   5  -5  12 307.180 9.58790   7
   5  -5 -12 260.309 7.26297   8
  -5  -5  12 307.351 10.5672   6
  -5  -5 -12 332.666 8.12838   6
  -5   5 -12 318.469 9.40877   6
   5  -5 -12 322.256 14.0388   1
  -5   5  12 309.268 12.9289   5
   5   5 -12 300.107 14.1414   3
  -5   5  12 304.359 13.9657   3
  -5  -5  12 296.454 13.1342   1
  -5   5 -12 277.079 13.6175   3
   5   5  12 319.313 12.7986   1
   5   5  12 320.881 14.4967   3
   5  -5  12 320.636 12.1334  14
   5   5  12 321.932 14.3835  15
  -5  -5  12 276.261 11.3383  16
  -5   5 -12 299.121 13.0097  15
   5  -5 -12 313.705 12.3693  16
  -5   5  12 313.793 8.68586  10
   5   5  12 333.329 10.7987  12
   5  -5 -12 319.562 10.9448  11
  -5   5  12 291.076 11.8115   9
  -5  -5  12 306.806 12.5412  11
   5  -5  14 40.8202 4.42852   7
  -5   5 -14 43.0539 3.26638   6
  -5  -5  14 46.3932 4.63382   6
  -5   5  14 42.6314 3.79430   6
   5   5 -14 49.7845 5.83674   8
   5   5  14 44.4769 6.49135   1
  -5  -5  14 47.4647 7.22749   1
   5  -5  14 49.5213 6.60577   2
   5  -5 -14 36.9797 7.27012   1
  -5  -5  14 59.1899 7.75379   2
  -5   5 -14 52.6308 7.68637   3
   5   5 -14 44.1615 7.60440   3
  -5   5 -14 44.6287 6.86723  15
   5  -5  14 32.4867 5.48658  14
  -5  -5  14 37.4630 5.29311  16
   5  -5 -14 43.9327 5.86762  16
  -5  -5 -14 42.6480 3.50732   9
  -5   5  14 41.4771 3.41785  10
  -5  -5  14 43.4829 6.04770  11
   5  -5 -14 48.0612 4.97736  11
   5   5  14 43.4981 4.80809  12
  -5   5  14 42.4866 5.53484   9
   5   5 -16 920.086 23.5445   8
   5  -5  16 901.208 22.2161   7
   5   5  16 838.599 26.3421   1
   5  -5  16 826.060 26.8803   1
   5   5 -16 912.240 30.5926   3
  -5   5 -16 874.483 29.3840   3
   5  -5  16 922.340 28.3119   2
   5   5  16 886.672 28.3384   2
  -5  -5  16 841.131 27.3920   1
  -5  -5  16 842.220 27.8296   2
  -5   5 -16 871.775 26.6434  15
  -5   5  16 820.108 24.8685  15
   5  -5  16 886.243 24.5791  14
  -5  -5  16 836.857 23.5458  16
   5   5  16 880.328 23.1200  12
  -5   5  18 6.70459 6.60338   5
   5  -5  18-0.76264 6.92702   2
  -5   5 -18 19.7679 8.23863   3
   5   5 -18 6.52364 7.70513   3
   5   5  18-1.57208 7.30756   2
  -5  -5  18 7.75308 7.46527   2
   5   5  18 0.66693 5.94132   1
   5  -5  18 3.60463 6.48556   1
  -5  -5  18 6.05856 7.44496   1
   5  -5  18 2.90612 4.98869  14
  -5  -5  20 540.606 23.6515   1
   5  -5  20 517.890 22.8958   1
  -5   5 -20 611.513 26.7559   3
   5   5  20 560.940 24.5142   2
  -5  -5  20 577.350 24.9491   2
   5   5  20 515.120 22.1284   1
  -5   5  20 576.987 24.1009   5
   5   5 -20 615.131 27.3492   3
   5   5  22 122.167 11.9480   1
  -5  -5  22 122.293 14.6110   2
   5  -5  22 112.654 12.3415   1
   5   5  22 127.672 13.8289   2
  -5  -5  22 149.181 14.0290   1
  -5   5  22 120.479 12.5315   5
   5   6  -1 2188.22 44.8369   6
   5   6   1 2156.84 42.2882   7
  -5  -6  -1 2098.69 44.1276   6
   6  -5  -1 2128.35 44.3343   9
   5   6   1 2168.99 44.4844   6
   5   6  -1 2172.07 43.0974   7
  -5  -6   1 2104.41 42.5744   7
  -5  -6   1 2198.36 44.6071   6
   5   6  -1 2142.68 42.0554   5
  -6   5   1 2189.51 43.3489  14
   6  -5  -1 2100.91 43.2157  14
   6  -5   1 2115.08 43.3136  14
  -5  -6  -1 2152.42 42.3653  17
   6  -5  -1 2087.82 40.9367  17
  -6   5  -1 2195.80 43.5863  14
  -6   5   1 2084.85 44.2362   9
   6  -5   1 2167.80 43.4925  10
  -6   5  -1 2159.44 43.8248   9
  -5  -6  -1 2157.35 43.6977  11
  -5  -6   1 2166.27 44.3498  11
  -5  -6   3 858.728 21.4629   6
  -5  -6   3 858.395 20.1266   5
   5   6   3 874.976 21.1538   6
   6  -5  -3 888.198 21.8875   9
   5   6  -3 875.051 21.7178   6
  -5  -6   3 892.692 20.7378   7
   6  -5  -3 871.528 19.3499   5
   5   6   3 852.038 19.0721   7
  -5  -6  -3 838.330 17.3344   1
   6  -5  -3 867.240 20.2371   4
   5   6  -3 869.176 18.3375   2
  -6   5   3 906.872 19.8107   4
  -6   5  -3 858.906 20.8148  14
   6  -5   3 873.677 20.7311  14
  -6   5   3 871.468 17.6481  17
  -5  -6  -3 881.223 19.6042  17
  -6   5   3 846.412 20.1180  14
  -6   5  -3 843.279 20.0903   9
  -5  -6   3 848.540 21.7620  11
  -6   5   3 857.187 21.6440   9
  -6   5   3 840.466 18.5513  12
  -5  -6  -3 865.407 21.2234  13
  -5  -6  -3 837.270 19.8405  11
   6  -5  -3 813.784 20.1187  14
   6  -5  -3 845.817 18.5399  12
  -5  -6  -3 838.292 19.0495  12
  -6   5   3 881.803 19.7321  10
  -6   5  -5 4598.39 84.6784   7
  -5  -6   5 4710.40 89.2532   7
   6  -5  -5 4638.16 90.2634   9
   6  -5   5 4637.95 89.9941   8
   5   6  -5 4629.89 89.6381   6
  -5  -6   5 4523.36 89.2547   6
   5   6   5 4602.14 88.4159   6
  -5  -6   5 4724.83 89.4325   5
   5   6   5 4591.20 85.8394   1
   6  -5  -5 4487.53 87.6741   5
  -6   5   5 4748.02 88.3606   4
  -5  -6   5 4782.45 86.9960   2
   5   6  -5 4662.69 87.1977   2
  -6   5   5 4612.40 88.0440   3
   6  -5   5 4681.69 88.8254  14
   5   6   5 4719.60 91.2446  15
   5   6   5 4542.52 87.0318  17
  -6   5  -5 4707.25 89.1800  14
  -6   5   5 4610.65 87.9969  14
  -5  -6  -5 4584.43 86.1770  10
  -5  -6   5 4762.17 90.6049  11
  -6   5  -5 4589.17 86.8684   9
  -6   5   5 4677.60 86.7212  10
  -5  -6  -5 4661.03 86.5084  12
  -6   5   5 4726.17 85.7504  12
  -5  -6  -5 4685.03 86.5801  11
  -5  -6  -5 4601.21 89.9840  13
  -6   5   5 4655.54 90.1127   9
  -5  -6   7 6.62832 4.12868   7
   6  -5   7 10.6319 1.87687   7
  -5  -6   7 9.22430 4.00878   6
  -6   5   7 14.2231 3.22950   5
   6  -5   7 8.51867 4.15320   8
  -6   5   7 11.2458 4.07097   4
   6  -5  -7 8.26828 3.93953   1
  -5  -6   7 11.8696 3.86789   2
  -6   5  -7 4.19225 3.69093   3
  -6   5   7 8.02503 3.92529   3
  -6   5  -7 9.66322 4.14864   2
   6  -5   7 10.6877 3.93499  14
   5   6   7 6.18517 4.98683  15
   5   6   7 7.11623 3.07261  17
   6  -5  -7 7.64961 4.18810  16
  -6   5  -7 5.60208 4.35710  15
  -6   5   7 12.9098 2.65492  10
  -6   5   7 11.3219 4.17405   9
  -6   5   7 9.54262 3.16356  14
  -5  -6  -7 4.76508 4.09274  13
  -5  -6  -7 7.57480 2.24361  10
  -5  -6   7 9.26479 4.17985  11
  -5  -6  -7 9.18493 2.27546  11
   6  -5   9 8.98580 2.15238   7
  -5  -6   9 7.10756 3.89543   6
   6  -5   9 5.63892 4.13733   8
  -6   5  -9 4.14007 4.40570   2
   5   6  -9 6.03518 4.30824   3
  -6   5   9 12.0948 4.74274   3
  -5  -6   9 14.3459 4.62304   2
  -5  -6   9 7.18117 4.38904   1
  -6   5   9 9.45984 4.42137   4
   6  -5  -9 7.81565 4.49167   1
   5   6   9 10.1328 3.87577   1
  -6   5   9 4.74413 3.53114   5
   5   6   9 3.20970 4.68914   3
  -6   5  -9 7.86928 4.75835   3
   5   6   9 7.26182 3.56068  17
   5   6   9 11.5635 5.16038  15
   6  -5  -9 9.06919 4.25416  16
  -6   5  -9 14.8134 4.77680  15
   6  -5   9 8.44825 3.88481  14
  -6   5   9 6.15796 2.49089  10
  -5  -6  -9 9.78637 4.52697  13
  -5  -6   9 6.66011 4.39878  11
  -6   5   9 8.95437 4.11443   9
   5   6   9 5.93919 2.70217  12
  -5  -6  11 231.276 9.34351   6
   6  -5  11 227.507 10.3596   8
  -6   5 -11 215.674 8.17008   6
   5   6  11 215.104 10.0648   1
   5   6  11 234.972 12.0530   3
   5   6 -11 233.552 11.9953   3
  -5  -6  11 228.776 10.8822   2
  -6   5  11 215.258 10.4237   5
  -6   5  11 223.398 11.3908   3
  -6   5 -11 186.453 10.7515   3
  -5  -6  11 233.832 11.1674   1
   6  -5  11 224.119 9.98345  14
   5   6  11 222.321 11.9041  15
  -6   5 -11 228.977 11.3635  15
   6  -5 -11 215.846 10.5035  16
  -6   5  11 218.815 10.3456   9
   5   6  11 228.486 8.28303  12
  -5  -6  11 225.168 10.7500  11
  -6   5  11 227.616 7.55650  10
   6  -5  13 1025.84 23.2928   7
   6  -5  13 1060.75 27.0959   8
  -6   5 -13 1057.43 23.2778   6
  -5  -6  13 1063.24 25.1428   6
   5   6 -13 1065.09 27.2592   8
   5   6 -13 1069.05 31.1796   3
  -6   5 -13 1075.73 30.4343   3
  -5  -6  13 1046.68 29.1091   2
  -5  -6  13 1081.42 29.5301   1
   5   6  13 1043.22 28.1119   1
   6  -5 -13 1040.47 29.9030   1
  -6   5  13 1068.11 29.1039   5
   6  -5  13 1064.80 27.0976  14
   5   6  13 1082.47 30.9188  15
   6  -5 -13 1094.20 28.0757  16
  -6   5 -13 1031.93 29.3638  15
  -5  -6  13 946.429 26.0564  16
   6  -5 -13 1104.38 26.1927  11
  -6   5  13 1073.00 23.0719  10
  -5  -6  13 1049.70 27.8734  11
  -6   5  13 1087.93 27.7142   9
   5   6  13 1080.70 24.8725  12
   5   6 -15 100.080 7.78566   8
   6  -5  15 84.1850 5.69888   7
   5   6 -15 87.2146 9.92734   3
   6  -5 -15 74.9213 9.68561   1
  -5  -6  15 91.7139 9.31970   1
  -6   5 -15 87.0302 9.73199   3
  -5  -6  15 102.901 9.71709   2
  -6   5  15 95.5972 9.07071   5
   5   6  15 97.7223 8.75361   1
   6  -5  15 96.1751 7.73383  14
  -5  -6  15 98.5935 7.33562  16
  -6   5 -15 94.8828 9.44643  15
  -5  -6  15 88.5815 7.78320  11
   6  -5 -15 92.1293 6.62016  11
   5   6  15 101.773 6.64633  12
  -6   5  15 101.954 7.82445   9
   5   6 -17 118.805 8.31872   8
  -6   5 -17 93.7603 9.67809  15
   6  -5  17 127.132 8.73175  14
  -5  -6  17 123.555 10.8254   2
   6  -5  17 95.2652 9.96916   1
   5   6 -17 105.513 11.6269   3
  -6   5 -17 95.7202 11.2693   3
   5   6  17 114.595 10.9806   2
   5   6  17 112.694 10.2617   1
  -6   5  17 117.156 10.1474   5
  -5  -6  17 125.687 10.9864   1
   6  -5  19 127.836 11.7583   1
   5   6  19 154.492 11.9303   1
   5   6  19 152.315 13.1590   2
   5   6 -19 155.883 14.9396   3
  -5  -6  19 150.052 13.9080   2
  -6   5 -19 183.040 14.7804   3
  -5  -6  19 172.091 13.4919   1
  -6   5  19 123.131 11.7238   5
  -6   5  21 102.731 11.3938   5
  -5  -6  21 119.326 13.0504   2
   5   6  21 114.653 13.0579   2
  -5  -6  21 115.267 12.3954   1
   5   6  21 94.4680 10.8606   1
   6  -5  21 85.4978 10.9582   1
  -6   5 -21 112.232 13.7523   3
   5   6 -21 103.357 13.1049   3
  -5  -6  21 113.397 11.7694   7
   4   6   0 3792.34 71.3897   7
   4   6   0 3707.34 70.0871   5
   4   6   0 3828.51 73.2889   6
   6  -4   0 3818.32 70.4759  17
  -6   4   0 3860.37 72.2474  14
  -6   4   0 3775.68 72.8242   9
  -4  -6   0 3735.06 72.6182  11
   4   6  -2 159.642 7.41730   6
   4   6  -2 156.216 6.73974   7
   4   6   2 151.028 5.84311   7
  -4  -6   2 141.542 6.47645   7
   4   6   2 156.124 7.16233   6
  -4  -6  -2 151.852 4.18693   4
   6  -4  -2 168.414 6.51481   4
  -4  -6  -2 148.296 4.27278   1
  -6   4   2 145.602 6.59170  14
  -6   4   2 158.315 5.16712  17
  -4  -6  -2 149.526 5.89186  17
   6  -4  -2 155.839 5.27822  17
  -6   4  -2 149.580 6.75246  14
  -4  -6  -2 166.002 6.81327  11
  -4  -6   2 148.754 7.32840  11
  -6   4  -2 152.853 6.68835   9
  -6   4   2 158.297 6.41811  10
  -6   4   2 148.600 5.72808  12
   6  -4   2 147.893 6.95584  10
  -6   4   2 145.967 7.13245   9
  -4  -6   4 4742.49 93.9860   6
  -4  -6   4 4790.02 93.4478   7
   6  -4  -4 4907.04 92.5834   5
   4   6  -4 4986.37 94.4035   6
  -6   4  -4 5064.00 89.4516   7
   4   6   4 4997.80 93.5785   6
  -4  -6  -4 4827.93 90.8617   1
  -6   4   4 4827.98 92.1346   3
   4   6  -4 4930.76 91.8250   2
  -4  -6   4 4893.21 93.5895   5
   4   6   4 4953.55 90.0939   4
  -6   4   4 5054.67 92.8656   4
  -6   4   4 4985.17 93.0945  14
  -4  -6  -4 4843.51 92.0066  17
   6  -4   4 4949.23 93.3111  14
  -6   4  -4 4989.98 93.5888  14
  -6   4   4 4966.91 90.6611  17
  -4  -6  -4 5011.63 91.9529  11
  -6   4   4 5012.51 92.1551  10
  -6   4   4 4987.42 91.2294  12
  -4  -6  -4 4891.22 91.0667  12
  -4  -6   4 5004.18 94.9898  11
  -6   4  -4 4988.31 92.2179   9
  -4  -6  -4 4840.41 94.4501  13
  -6   4   4 4965.12 94.8164   9
  -4  -6   6 698.825 18.7464   6
   4   6  -6 721.819 18.9164   6
  -4  -6   6 748.573 19.2390   7
   4   6   6 730.386 17.9114   6
  -6   4   6 703.642 17.7629   5
   6  -4  -6 710.902 18.5340   1
  -6   4  -6 738.347 18.3800   3
  -6   4  -6 746.056 18.8354   2
  -4  -6   6 741.614 17.9791   2
  -4  -6  -6 722.049 17.3685   1
  -6   4   6 729.182 18.6834   4
   4   6   6 727.200 16.9604   1
  -6   4   6 694.344 18.4312   3
   6  -4  -6 743.041 19.6132  16
  -6   4  -6 723.611 19.7502  15
   6  -4   6 689.109 18.2104  14
  -6   4   6 718.676 16.8421  10
  -4  -6  -6 734.789 19.9924  13
  -6   4   6 752.869 19.7301   9
   4   6   6 730.318 16.1028  12
  -4  -6  -6 749.078 16.0402  11
  -4  -6   6 706.896 19.7476  11
   4   6   6 757.787 19.9522  13
  -6   4  -6 742.447 16.2841   9
  -4  -6  -6 722.565 15.5220  10
  -6   4   8 613.913 17.0032   5
  -4  -6   8 613.112 16.6905   6
   6  -4   8 613.869 17.4233   8
   4   6  -8 612.792 16.7810   6
   4   6   8 606.697 15.4002   6
   6  -4   8 591.488 12.9270   7
   4   6  -8 603.338 18.1124   3
  -6   4   8 588.497 17.5432   3
  -6   4  -8 575.561 17.3748   3
  -4  -6   8 639.989 17.4514   1
  -4  -6   8 636.221 17.5778   2
  -6   4  -8 637.731 18.0855   2
   6  -4  -8 613.440 17.8887   3
   4   6   8 602.926 18.5454   3
   6  -4  -8 607.689 17.6473   1
   4   6   8 643.836 16.2915  17
   6  -4   8 631.227 16.9144  14
  -6   4  -8 632.920 18.5458  15
   6  -4  -8 598.960 17.8017  16
   4   6   8 614.963 19.2181  15
  -6   4   8 643.495 18.0084   9
  -4  -6  -8 604.959 12.7856  11
  -6   4   8 617.805 14.9709  10
  -4  -6   8 616.723 18.0778  11
   4   6   8 626.906 18.4305  13
  -4  -6  10 6.43723 3.37688   6
   6  -4  10 10.3030 4.16796   8
  -6   4 -10 10.9555 4.71130   3
   4   6 -10 12.4140 4.88248   3
   6  -4 -10 10.9106 4.37918   3
  -4  -6  10 4.68110 4.47026   2
  -6   4  10 8.68635 4.58933   3
  -6   4  10 9.14380 3.84637   5
   4   6  10 4.43142 3.94176   1
   4   6  10 9.90557 4.68913   3
  -4  -6  10 7.22474 4.30081   1
   4   6  10 6.65266 4.75919  15
  -6   4 -10 8.99098 4.56261  15
   6  -4 -10 14.1568 4.61293  16
   6  -4  10 7.42765 3.71259  14
  -4  -6  10 1.62331 4.37814  11
  -6   4  10 8.81825 4.13645   9
  -6   4  10 6.27396 2.67623  10
   4   6  10 3.14465 4.15936  13
   6  -4  12 127.538 7.83039   8
   4   6 -12 141.963 8.45384   8
  -4  -6  12 142.189 7.01316   6
  -6   4 -12 148.999 5.99143   6
  -6   4  12 141.878 9.68283   3
   6  -4 -12 130.666 9.57817   1
  -6   4 -12 143.064 10.0923   3
  -4  -6  12 134.069 9.29763   1
  -6   4  12 149.991 9.19457   5
   4   6  12 142.477 8.82932   1
   4   6 -12 140.562 10.1003   3
   6  -4 -12 153.852 10.2214   3
   4   6  12 138.379 10.1689  15
   6  -4 -12 125.570 8.34690  16
  -6   4 -12 146.169 9.94269  15
   6  -4  12 156.965 8.15354  14
  -4  -6  12 142.656 8.84769  11
   4   6  12 145.326 9.62062  13
   4   6  12 150.105 6.74658  12
   6  -4 -12 133.475 7.65278  11
  -6   4  12 134.778 8.26248   9
  -4  -6  14 625.054 15.8624   6
   4   6 -14 591.738 18.1458   8
   6  -4  14 575.407 17.6493   8
  -6   4 -14 553.709 13.1892   6
   6  -4  14 626.625 15.4920   7
  -4  -6  14 616.104 20.9970   2
   6  -4 -14 555.008 21.7180   3
   6  -4  14 595.989 20.4663   2
   4   6 -14 580.569 22.1085   3
  -6   4 -14 600.596 22.0274   3
   6  -4 -14 589.988 21.2741   1
   4   6  14 581.899 19.7472   1
  -6   4  14 595.234 20.7167   5
  -4  -6  14 577.144 20.6159   1
  -4  -6 -14 588.544 13.0687  16
   6  -4  14 617.054 18.1148  14
  -6   4 -14 599.899 20.8161  15
  -4  -6  14 558.668 17.2662  16
  -6   4  14 598.998 18.3354   9
   4   6  14 618.946 20.8807  13
   4   6  14 613.387 16.3485  12
  -4  -6  14 545.317 18.3431  11
   6  -4 -14 617.556 17.4382  11
   4   6 -16 1740.80 39.6790   8
   4   6  16 1659.67 42.8198   1
  -4  -6  16 1676.64 44.3665   1
   6  -4  16 1828.41 44.7910   2
   6  -4  16 1526.71 42.2835   1
  -6   4  16 1812.77 44.9695   5
   6  -4 -16 1768.77 46.7005   3
  -4  -6  16 1846.17 45.6540   2
   4   6 -16 1786.64 47.6517   3
  -6   4 -16 1753.64 46.7424   3
   6  -4  16 1723.29 39.7149  14
  -4  -6  16 1691.74 39.0167  16
  -6   4  16 1751.00 40.5178  15
  -6   4 -16 1744.17 43.8919  15
  -4  -6  16 1664.58 39.9622  11
   4   6  16 1751.36 37.9413  12
  -6   4  16 1699.08 39.8185   9
   6  -4 -16 1821.79 38.4644  11
  -6   4  18 1421.92 39.3754   5
  -6   4 -18 1345.25 40.8959   3
   4   6  18 1303.75 37.3618   1
   4   6  18 1388.29 39.7698   2
   4   6 -18 1359.56 42.3128   3
   6  -4  18 1374.52 38.9542   2
  -4  -6  18 1426.93 40.8572   2
  -4  -6  18 1372.92 39.0340   1
   4   6 -20 38.4814 10.3107   3
   6  -4  20 32.5682 8.52997   1
  -4  -6  20 32.5796 9.38953   1
  -6   4 -20 29.5323 10.0298   3
  -4  -6  20 38.5935 10.0188   2
   6  -4  20 25.9922 8.53953   2
   4   6  20 24.7053 8.97955   2
   4   6  20 52.4586 9.05598   1
  -6   4  20 41.4587 8.91671   5
  -4  -6  22 33.5333 10.2247   2
  -4  -6  22 54.2654 10.7356   1
  -6   4  22 33.7412 10.6845   2
   4   6  22 53.5268 10.6297   2
   6  -4  22 48.6275 9.56571   1
  -6   4  22 37.3109 9.58810   5
   4   6  22 49.4554 9.27432   1
  -4  -6  22 42.4869 9.21950   7
   3   6   1 92.1691 4.69272   7
   3   6  -1 95.2691 5.12722   7
  -6   3  -1 104.234 5.35563   9
  -6   3   1 100.678 5.80424   9
   3   6  -1 103.470 5.92829   6
  -3  -6   1 97.6650 4.27043   5
   3   6   1 93.1835 5.68139   6
   6  -3  -1 88.7907 4.74519   4
  -3  -6  -1 96.6318 4.42980  17
   6  -3  -1 93.1518 4.33060  17
  -6   3   1 88.7430 5.24806  14
  -6   3  -1 90.6476 5.16664  14
  -6   3   1 89.7027 4.14403  17
  -6   3   1 86.9279 4.49251  12
  -6   3  -1 85.0779 5.11947  10
  -6   3   1 94.8049 5.15497  10
  -6   3   3 6838.09 126.122   9
   3   6  -3 6945.24 125.821   6
   3   6   3 6816.06 125.114   6
   3   6  -3 6754.71 124.891   7
   6  -3  -3 6800.94 124.112   5
  -3  -6   3 6788.87 124.515   7
  -6   3  -3 6754.86 122.609   3
  -6   3   3 6650.00 123.821   4
  -3  -6  -3 6600.08 122.182   1
   6  -3  -3 6671.27 124.307   4
  -6   3   3 6760.87 122.856   3
   3   6  -3 6804.48 123.098   2
  -6   3  -3 6708.13 124.620  14
   3   6   3 6707.06 122.739  17
  -6   3   3 6851.28 122.621  17
  -3  -6  -3 6674.34 122.983  17
  -6   3   3 6768.98 124.730  14
  -6   3  -3 6723.73 124.051   9
  -3  -6  -3 6635.35 122.419  12
  -6   3   3 6655.21 123.988  10
  -6   3   3 6850.89 123.261  12
  -3  -6  -3 6641.46 125.500  13
   3   6   3 6899.36 125.680  13
   3   6  -5 2156.17 43.8012   6
   3   6   5 2084.05 42.7109   6
  -6   3   5 2124.94 42.6973   5
  -3  -6   5 2146.52 43.5608   7
  -6   3   5 2134.99 44.4962   9
   6  -3  -5 2123.80 43.3474   5
  -6   3   5 2188.66 43.4005   4
   3   6   5 2121.26 41.4555   1
  -6   3   5 2110.08 42.7177   3
  -3  -6  -5 2036.09 41.7487   1
   6  -3  -5 2117.89 42.9652   1
   6  -3  -5 2145.48 44.5248  16
  -6   3  -5 2216.71 43.3174  14
  -6   3  -5 2127.43 44.7087  15
   6  -3   5 2033.86 42.6486  14
  -3  -6  -5 2137.05 40.4448  12
  -6   3  -5 2143.87 41.3045   9
  -3  -6  -5 2197.62 44.9664  13
  -3  -6   5 2185.04 44.7232  11
  -6   3   5 2077.96 41.9401  10
   3   6   5 2175.36 44.7023  13
  -6   3   7 2263.93 46.9328   5
  -3  -6   7 2218.13 47.2449   7
   3   6  -7 2262.93 46.6389   6
   6  -3   7 2289.72 42.0041   7
   3   6   7 2300.52 45.3416   6
   6  -3  -7 2329.92 47.4870   3
  -6   3  -7 2290.15 47.4054   2
   6  -3   7 2284.43 46.7886   3
  -6   3   7 2393.42 47.5592   3
  -3  -6   7 2301.91 46.7788   2
   3   6   7 2284.73 48.5663   3
   6  -3  -7 2209.88 47.1192   1
  -3  -6  -7 2266.45 46.1480   1
  -6   3  -7 2297.23 47.2068   3
   6  -3   7 2249.67 46.1926  14
  -6   3  -7 2248.96 48.4800  15
   3   6  -7 2317.55 42.6693  15
   6  -3  -7 2313.46 48.0422  16
  -6   3  -7 2277.10 43.0959   9
   3   6   7 2225.15 48.2778  13
  -6   3   7 2289.09 47.8671   9
  -3  -6  -7 2328.72 43.1272  11
  -3  -6   7 2241.60 47.9880  11
   3   6   7 2253.24 43.4772  12
  -3  -6  -9 284.279 8.67401   6
   3   6   9 289.371 8.98610   6
   3   6  -9 288.066 10.1602   6
   6  -3   9 298.008 10.9493   8
   6  -3   9 291.666 7.52741   7
  -3  -6   9 272.018 9.94609   6
   3   6   9 306.746 10.9769   1
  -6   3  -9 276.246 11.5920   3
   6  -3   9 299.536 11.4758   2
   6  -3   9 306.227 11.6467   3
   6  -3  -9 298.059 11.9799   1
   3   6   9 305.605 12.7791   3
  -6   3   9 276.463 11.2950   5
  -3  -6   9 318.399 11.9418   2
  -3  -6  -9 286.199 11.0521   1
   6  -3  -9 308.163 12.2423   3
  -6   3   9 319.811 12.1069   3
   3   6  -9 301.533 12.2790   3
  -6   3  -9 276.655 12.1801  15
   3   6   9 308.811 13.0559  15
   6  -3  -9 307.912 11.6336  16
   3   6  -9 296.365 7.56808  15
   6  -3   9 286.653 6.95531  16
   6  -3   9 284.521 10.3494  14
  -6   3   9 274.059 11.0127   9
   3   6   9 320.970 12.5556  13
  -3  -6   9 300.685 11.6606  11
   6  -3  11 134.714 7.35273   8
  -3  -6  11 114.154 6.30305   6
  -6   3 -11 123.205 5.23747   6
   3   6 -11 109.519 7.32406   8
  -6   3  11 117.980 8.02285   1
  -6   3  11 127.408 8.83627   3
   3   6 -11 105.653 8.29171   3
  -6   3  11 121.245 8.09203   5
  -3  -6  11 114.977 8.38251   2
  -3  -6  11 115.095 8.14880   1
   6  -3 -11 105.023 8.19645   3
   3   6  11 120.801 7.61505   1
   6  -3  11 116.855 8.09956   3
  -6   3 -11 105.190 8.06565   3
   3   6  11 106.982 8.68893   3
   6  -3  11 132.420 6.96262  14
   3   6  11 126.848 9.20764  15
   6  -3 -11 124.597 7.84479  16
  -6   3 -11 121.172 8.60681  15
   3   6  11 130.318 8.75577  13
  -6   3  11 130.603 7.70263   9
   6  -3 -11 121.813 7.10640  11
  -3  -6  11 113.414 7.68812  11
   6  -3  13 42.3254 3.96476   7
   6  -3  13 42.4821 5.07903   8
   3   6 -13 40.4151 5.50381   8
  -6   3 -13 47.7379 3.10227   6
   6  -3  13 43.9610 6.59400   2
   3   6 -13 40.1281 7.33764   3
  -6   3  13 43.5790 6.26327   1
  -6   3  13 46.8924 6.57055   5
   3   6  13 42.5770 6.55130   1
   6  -3 -13 53.4134 7.41793   3
  -6   3 -13 48.0535 7.55102   3
  -3  -6  13 47.8413 6.77482   1
   6  -3 -13 50.8749 7.34476   1
  -3  -6  13 52.4296 7.60928   2
  -3  -6 -13 45.9542 3.54208  16
   3   6  13 43.3758 7.12758  15
  -6   3 -13 32.1295 6.66425  15
   6  -3  13 40.4712 5.08930  14
  -3  -6  13 29.3721 4.50059  16
   3   6  13 41.4572 6.59164  13
  -3  -6  13 41.3352 5.78867  11
  -6   3  13 51.9840 5.82028   9
   6  -3 -13 46.8632 5.37822  11
   3   6  13 47.3429 4.41744  12
   6  -3  15 124.183 6.49356   7
   3   6 -15 117.539 7.89359   8
   6  -3 -15 115.963 10.9881   3
  -6   3 -15 134.309 11.3768   3
  -3  -6  15 141.674 11.0922   2
  -6   3  15 130.707 10.1483   1
   3   6 -15 148.788 11.6938   3
  -3  -6  15 139.404 10.2960   1
  -6   3  15 143.530 10.5695   5
   6  -3  15 98.4251 8.69620   1
   6  -3  15 138.358 10.1772   2
   3   6  15 125.065 9.53287   1
  -6   3  15 128.462 8.30586  15
  -6   3 -15 124.007 10.0929  15
   6  -3  15 133.598 7.82919  14
  -3  -6  15 113.818 7.44133  16
  -3  -6  15 117.659 8.12334  11
   6  -3 -15 127.176 7.67235  11
  -6   3  15 125.358 8.23062   9
   6  -3  17 124.601 8.04099  14
  -6   3  17 127.718 10.7250   1
   3   6  17 114.807 10.0384   1
  -3  -6  17 122.378 10.9541   1
   6  -3 -17 137.699 12.2872   3
   6  -3  17 136.007 10.9748   2
  -3  -6  17 154.588 12.1198   2
   6  -3  17 108.197 9.78589   1
   3   6 -17 134.602 12.3190   3
  -6   3  17 147.575 11.3526   5
  -6   3 -17 146.179 12.2690   3
  -3  -6  19 32.3748 8.52286   1
  -6   3  19 45.4480 9.21982   1
  -6   3  19 48.5516 8.49441   5
   6  -3  19 43.5514 7.86146   1
   3   6  19 45.1777 8.46714   1
   6  -3  19 34.2429 8.05121   2
   3   6 -19 42.0193 10.4076   3
  -3  -6  19 56.3829 9.89710   2
   3   6  19 44.3209 9.14626   2
  -6   3 -19 41.8861 9.76104   3
   6  -3 -19 46.3762 10.1617   3
   6  -3  21 179.259 14.0862   2
   3   6  21 176.246 14.4469   2
  -3  -6  21 183.214 15.2477   2
   3   6 -21 175.575 16.2449   3
   3   6  21 179.582 13.2308   1
   6  -3  21 150.344 12.5205   1
  -6   3  21 201.095 15.8544   2
  -3  -6  21 173.408 14.3962   1
  -6   3  21 173.519 14.3799   5
  -6   3 -21 171.879 15.8819   3
  -3  -6  21 191.849 13.2690   7
   3   6  23 7.85834 7.66210   1
  -3  -6  23 2.98146 9.56933   1
   6  -3  23 5.47759 7.19289   1
   2   6   0 370.500 11.0664   6
  -2  -6   0 364.071 8.29278   5
   2   6   0 357.948 9.78849   7
  -6   2   0 352.802 10.3201  14
   6  -2   0 355.958 9.60238  17
  -6   2   0 374.098 9.62609  17
  -6   2   0 364.554 10.3333  10
  -2  -6   0 366.582 10.0321  13
  -6   2   0 383.781 10.1912  12
   2   6  -2 1481.00 32.0312   6
   2   6   2 1517.71 31.7364   6
   2   6  -2 1542.24 31.0862   7
  -6   2  -2 1499.83 28.7023   3
  -6   2   2 1526.76 28.8025   3
   6  -2  -2 1570.34 28.9006   3
   6  -2  -2 1470.19 30.4110   4
  -2  -6  -2 1512.71 29.0670   4
  -2  -6  -2 1517.89 29.3464  17
   6  -2   2 1496.37 30.8887  16
  -6   2   2 1473.96 29.8307  17
  -6   2  -2 1495.44 31.1104  14
  -6   2   2 1521.84 30.4441  12
  -6   2   2 1498.36 30.9675  10
  -6   2   2 1506.30 31.3708  14
  -6   2  -2 1474.02 31.4517  10
   2   6   2 1535.98 31.7060  13
   2   6  -4 2092.51 42.2567   7
  -2  -6   4 2114.79 41.9448   7
   2   6  -4 2098.03 42.5816   6
   2   6   4 2156.15 41.9831   6
   6  -2  -4 2104.89 42.1635   5
  -6   2  -4 2030.15 40.6602   9
  -2  -6  -4 2086.60 40.5390   1
  -6   2  -4 2052.62 40.8182   3
   2   6   4 2115.36 40.0043   4
   2   6  -4 2036.02 41.3434   2
   6  -2   4 2112.04 40.6671   3
  -6   2   4 2091.66 40.9583   3
  -6   2   4 2085.50 41.7440   4
  -6   2  -4 2202.83 41.5165   2
   2   6   4 2098.02 39.7306  17
   6  -2  -4 2014.23 43.0529  16
  -6   2  -4 2113.16 41.6974  14
   6  -2   4 2127.63 40.6364  16
  -6   2  -4 2084.85 43.4100  15
  -2  -6  -4 2074.72 38.9684  12
  -6   2   4 2072.91 41.4394  10
   2   6   4 2001.48 42.9491  13
  -2  -6  -4 2019.71 43.3431  13
  -6   2   6 713.647 17.9094   5
   2   6   6 711.830 16.7862   6
   2   6  -6 684.973 17.5902   6
  -6   2   6 706.487 18.5335   9
  -2  -6   6 717.447 17.8332   7
  -6   2   6 669.288 17.4156   3
   6  -2  -6 691.176 17.6955   3
   6  -2  -6 678.265 17.6961   1
  -6   2  -6 675.408 17.5340   3
   2   6   6 678.070 16.5931   1
  -2  -6  -6 704.762 17.1185   1
   6  -2   6 692.761 17.3005   3
  -6   2  -6 670.649 17.0177  14
  -6   2  -6 672.042 18.9242  15
   6  -2   6 718.951 15.1219  16
   6  -2  -6 677.258 18.5196  16
   2   6   6 703.198 14.3630  12
  -6   2  -6 700.013 15.1139   9
   2   6   6 743.177 19.3190  13
   6  -2   6 695.350 17.6887  10
  -6   2   8 2641.68 53.4817   9
   2   6   8 2480.05 50.2700   6
   2   6   8 2625.34 48.1556   8
   6  -2   8 2598.24 47.9892   7
  -2  -6   8 2591.89 52.9775   7
   2   6  -8 2556.93 53.2736   8
   2   6  -8 2546.51 51.6762   6
  -2  -6  -8 2534.55 50.0119   6
  -2  -6  -8 2567.15 52.5644   1
  -6   2  -8 2575.51 53.6151   3
   2   6  -8 2712.12 54.6232   3
  -6   2   8 2647.72 53.5934   3
   6  -2  -8 2591.86 53.5287   1
   2   6   8 2616.74 54.9813   3
  -6   2   8 2562.11 53.5891   5
  -2  -6   8 2684.85 53.2306   2
   2   6   8 2560.89 52.1199   1
   6  -2  -8 2638.44 53.9114   3
   6  -2   8 2585.57 53.0447   3
   6  -2   8 2641.15 53.1469   2
   2   6  -8 2578.60 49.1550  15
   6  -2   8 2583.33 47.6708  16
   6  -2   8 2644.87 51.4295  14
  -6   2  -8 2600.66 54.7762  15
   6  -2  -8 2566.35 53.5944  16
   6  -2   8 2584.44 54.4932  15
  -2  -6   8 2626.43 53.6146  11
   6  -2  -8 2515.22 52.6456  11
   2   6   8 2565.21 54.4653  13
  -6   2  -8 2589.69 47.5875   9
   2   6   8 2614.26 48.7795  12
   2   6 -10 1192.73 28.5082   8
   2   6 -10 1227.51 27.0343   6
   2   6  10 1183.20 25.0006   6
   6  -2  10 1174.38 27.6630   8
  -6   2  10 1232.60 29.4765   1
  -6   2  10 1187.35 30.0829   5
   2   6  10 1190.65 31.2691   3
  -2  -6 -10 1227.85 29.3492   1
   2   6 -10 1209.48 30.9296   3
   6  -2  10 1179.08 29.5755   3
   6  -2  10 1266.82 29.9793   2
   2   6  10 1186.51 28.6438   1
  -6   2 -10 1187.55 30.3220   3
   6  -2 -10 1186.60 30.4617   3
  -2  -6  10 1277.92 30.0842   2
  -6   2  10 1185.58 29.8854   3
   6  -2 -10 1210.97 29.9647   1
   6  -2  10 1227.11 27.0553  14
   2   6  10 1177.32 30.6832  15
   6  -2 -10 1191.00 29.0337  16
  -6   2 -10 1116.62 30.2609  15
   2   6 -10 1206.13 25.0714  15
   6  -2  10 1207.54 30.3202  15
  -2  -6  10 1181.82 29.0048  11
   6  -2 -10 1175.81 28.3030  11
   2   6  10 1221.23 30.5432  13
  -6   2  10 1209.99 28.7793   9
  -6   2 -10 1245.97 27.2808  13
  -6   2 -12 2114.01 40.8861   6
   2   6 -12 2150.08 46.0501   8
   6  -2  12 2157.76 44.8428   8
   2   6  12 2105.39 50.1051   3
  -2  -6  12 2149.84 48.5858   1
  -6   2 -12 2113.40 49.4279   3
  -6   2  12 2222.65 48.4403   1
  -6   2  12 2108.83 49.1110   5
   6  -2  12 2144.75 48.5681   3
   6  -2 -12 2092.90 49.6199   3
   2   6 -12 2216.38 50.7431   3
   2   6  12 2097.58 47.3547   1
   6  -2 -12 2143.26 48.7816   1
  -6   2  12 2193.72 49.1289   3
   2   6  12 2135.94 49.4249  15
   6  -2  12 2176.67 44.5746  14
   6  -2  12 2156.35 48.5047  15
  -6   2 -12 2159.97 49.0192  15
  -2  -6  12 2049.69 46.2547  11
   6  -2 -12 2128.37 45.5517  11
  -6   2  12 2193.03 46.4374   9
  -2  -6 -12 2195.26 43.9974   9
   2   6  12 2081.45 48.6003  13
  -2  -6 -14 2064.63 41.4981   9
   6  -2  14 2041.54 42.3409   8
   2   6 -14 2072.32 44.1410   8
   6  -2  14 1781.59 45.6712   1
   2   6 -14 2013.02 50.0990   3
  -6   2  14 2023.41 48.5981   5
   6  -2  14 2276.25 49.4332   2
  -6   2 -14 2006.24 49.1296   3
  -6   2  14 2006.49 47.2728   1
  -2  -6  14 2261.73 49.2551   2
   2   6  14 1998.42 46.6017   1
   6  -2 -14 2042.77 49.7423   3
  -2  -6  14 1880.61 47.0298   1
  -2  -6  14 1978.15 42.2424  16
   2   6  14 2010.64 47.9754  15
   6  -2  14 2057.22 42.6672  14
  -6   2 -14 2061.99 48.1168  15
  -6   2  14 1982.50 42.7983  15
   2   6  14 2032.56 47.4498  13
   6  -2 -14 2045.35 43.4406  11
  -2  -6  14 2052.13 41.2973  13
  -2  -6  14 1907.63 43.8739  11
  -6   2  14 2093.92 44.3111   9
   6  -2  14 1834.84 38.3729  11
   2   6 -16 246.412 10.7813   8
  -6   2  16 219.721 13.4502   5
   6  -2  16 231.749 12.5994   1
  -2  -6  16 215.178 13.3030   1
  -6   2  16 231.256 13.3185   1
  -6   2 -16 232.265 14.3477   3
   2   6 -16 245.220 14.9651   3
  -2  -6  16 243.074 14.1384   2
   6  -2  16 248.865 14.2133   2
   2   6  16 226.626 12.8610   1
   6  -2 -16 234.875 14.4582   3
   6  -2  16 237.573 9.93309  14
  -2  -6  16 216.271 10.2552  11
  -6   2  16 205.588 10.0097   9
   2   6  18 2569.33 60.3129   1
  -6   2 -18 2536.39 64.2868   3
   6  -2 -18 2538.95 64.4705   3
   6  -2  18 2684.43 62.8263   2
  -6   2  18 2603.31 62.6947   5
  -2  -6  18 2695.45 63.1907   2
  -6   2  18 2528.39 61.1683   1
   2   6 -18 2642.27 65.3889   3
  -2  -6  18 2559.46 61.7007   1
   2   6  20 432.614 21.8312   2
   2   6 -20 456.058 23.7734   3
  -6   2  20 448.615 21.7367   5
  -2  -6  20 425.613 20.9761   1
  -6   2  20 427.623 20.7569   1
   6  -2  20 384.166 19.1756   1
  -6   2 -20 411.874 22.4434   3
  -2  -6  20 394.097 20.7793   2
  -6   2  20 423.953 22.1601   2
   6  -2  20 465.055 21.3457   2
   2   6  20 426.189 19.7953   1
   6  -2 -20 446.991 23.1458   3
  -2  -6  20 457.435 18.8697   7
   6  -2  22 198.746 14.6103   1
  -6   2 -22 237.053 18.9994   3
  -6   2  22 244.699 17.5393   5
   2   6  22 235.736 15.4401   1
   6  -2  22 238.442 16.6039   2
  -6   2  22 249.766 18.0233   2
  -2  -6  22 214.645 16.5592   2
  -2  -6  22 245.136 17.1496   1
   2   6  22 233.593 17.2841   2
   1   6   1 396.361 11.2651   6
   1   6  -1 416.936 11.6839   6
   1   6  -1 404.213 10.4627   7
   6  -1  -1 393.114 9.79107   4
  -6   1   1 393.654 9.66684   4
   6  -1   1 395.149 11.0079  16
  -6   1   1 416.471 10.2771  17
   6  -1  -1 401.483 10.2968  17
  -6   1   1 382.682 11.5604  16
  -6   1  -1 401.171 10.7920  14
  -6   1  -1 390.063 10.8773  16
  -6   1  -1 406.102 10.6506  17
  -6   1  -1 389.299 10.7805  12
  -6   1   1 401.668 10.4975  12
  -6   1  -1 371.059 10.9601  10
  -6   1   1 386.118 10.7969  10
  -1  -6   1 393.971 9.91518  13
   1   6   1 417.870 11.0214  13
   1   6  -3 6368.55 115.763   7
   1   6  -3 6326.83 116.648   6
   1   6   3 6290.14 116.011   6
   6  -1  -3 6136.28 115.929   5
  -6   1  -3 6324.47 114.533   2
  -6   1   3 6255.29 114.037   3
   6  -1  -3 6443.04 114.221   3
  -1  -6  -3 6076.99 114.249   4
   6  -1   3 6383.47 114.084   3
  -6   1  -3 6318.03 114.218   3
  -1  -6  -3 6170.36 113.220  17
  -6   1   3 6460.23 117.279  16
  -1  -6  -3 6284.32 113.571  14
  -6   1  -3 6264.82 115.403  14
   1   6   3 6117.20 113.035  17
   6  -1   3 6406.35 115.013  16
   1   6   3 6169.09 116.967  13
  -1  -6   3 6267.20 113.248  13
  -6   1  -3 6286.87 116.104  10
  -1  -6   5 1338.07 29.6927   7
   1   6  -5 1419.88 31.4528   8
   1   6   5 1469.15 28.4222   8
   1   6  -5 1374.17 30.3475   6
  -6   1   5 1441.76 30.5448   5
   1   6   5 1404.22 29.6551   6
  -6   1  -5 1389.68 29.9798   2
  -6   1   5 1395.66 29.7549   3
   6  -1  -5 1355.08 30.9130   5
   6  -1   5 1428.74 29.6594   2
   6  -1   5 1420.86 29.7710   3
   6  -1  -5 1427.59 30.1028   1
  -1  -6  -5 1413.28 29.4703   1
   6  -1   5 1439.56 31.9283  15
  -6   1  -5 1437.44 32.0593  15
  -6   1  -5 1377.69 29.4754  14
  -6   1   5 1431.39 31.5310  16
   6  -1  -5 1408.07 31.4833  16
  -1  -6  -5 1441.51 26.6412  14
   1   6   5 1439.49 27.8486  17
   6  -1   5 1491.40 28.1935  16
   1   6   5 1460.93 31.8123  13
   1   6   7 330.364 7.98237   8
   1   6  -7 344.792 11.7533   8
  -6   1  -7 324.585 7.94204   9
   1   6  -7 312.518 10.3542   6
   1   6   7 327.437 9.64908   6
  -1  -6   7 312.506 10.6903   7
   1   6  -7 341.125 11.6295   2
  -6   1   7 318.211 10.8355   1
   6  -1   7 325.015 11.0780   3
  -6   1   7 318.996 11.1611   3
  -6   1   7 312.509 11.2633   5
   6  -1   7 337.648 11.2203   2
  -1  -6  -7 323.867 10.7944   1
   6  -1  -7 318.464 11.2043   1
   6  -1  -7 338.080 11.4566   3
  -6   1  -7 325.053 11.3799   3
  -1  -6   7 341.469 11.1797   2
   1   6   7 331.949 12.1924   3
  -6   1   7 352.151 11.9293  16
   6  -1   7 337.488 12.3138  15
   6  -1  -7 338.442 11.7997  16
   1   6  -7 327.838 9.09831  15
  -6   1  -7 333.438 12.4241  15
   6  -1  -7 312.762 11.2045  11
   1   6   7 342.175 12.2725  13
   6  -1   7 341.830 10.8532  10
   1   6   7 318.517 7.54332  12
  -6   1   9 1095.63 25.8387   9
   1   6  -9 1001.91 23.6465   6
   1   6   9 1067.80 22.5096   6
   1   6  -9 976.213 25.0632   8
  -1  -6   9 1022.61 25.0150   7
   1   6  -9 1038.44 27.0674   3
  -6   1   9 1046.71 25.7238   1
   1   6   9 1051.98 25.2304   1
   6  -1  -9 1100.21 26.9715   3
  -6   1  -9 1065.16 26.8167   3
  -6   1   9 1059.79 26.8186   5
   1   6   9 1066.35 27.6635   3
   6  -1  -9 1046.24 26.2270   1
  -1  -6   9 1065.78 26.1541   2
   6  -1   9 1092.88 26.2103   2
   6  -1   9 1048.59 26.1947   3
  -6   1   9 1035.34 26.2977   3
  -1  -6  -9 1043.42 25.7686   1
   6  -1   9 1043.50 26.8549  15
   6  -1   9 1035.61 23.3264  14
  -6   1  -9 1061.71 27.4458  15
   6  -1   9 1040.11 24.6374  10
  -1  -6  -9 1009.26 24.0867   9
   6  -1  -9 1066.15 25.3849  11
  -1  -6   9 1077.77 25.8382  11
   1   6   9 1060.50 27.0824  13
  -6   1  -9 1024.19 24.4590  13
   1   6 -11 199.813 9.28468   8
   1   6 -11 198.616 7.75940   6
   1   6  11 185.261 6.29787   6
   6  -1  11 189.153 8.15240   8
  -1  -6  11 191.657 9.47763   7
  -6   1 -11 219.091 11.1725   3
  -6   1  11 209.286 10.2055   1
   6  -1 -11 196.034 10.8900   3
   1   6  11 206.360 9.80214   1
   1   6 -11 184.173 10.9983   3
   6  -1  11 198.883 10.4574   3
  -6   1  11 194.442 10.4253   5
   1   6  11 209.498 11.3569   3
  -1  -6 -11 204.532 10.2541   1
  -6   1  11 205.920 10.6044   3
   6  -1  11 202.446 10.3251   2
   6  -1  11 211.482 10.7738  15
  -6   1 -11 192.160 10.8038  15
   6  -1  11 192.558 7.83025  14
   1   6  11 188.207 10.5304  15
   6  -1 -11 174.867 8.80245  11
  -1  -6  11 194.418 9.29736  11
   6  -1  11 212.277 8.94985  10
  -1  -6 -11 182.641 8.10564   9
  -1  -6  11 196.052 6.60575  13
  -6   1  11 196.884 9.24196   9
   1   6  11 198.352 10.5233  13
   1   6 -13 167.149 8.89236   8
   6  -1  13 167.015 7.73940   8
  -1  -6 -13 181.257 8.03645   9
  -1  -6  13 155.332 10.0512   1
  -6   1 -13 187.173 11.7777   3
  -6   1  13 167.496 10.3762   1
   6  -1  13 167.679 9.69623   1
  -1  -6  13 171.505 10.6113   2
   6  -1  13 173.545 10.7521   2
   1   6 -13 148.083 10.8099   3
   1   6  13 160.828 9.81091   1
   6  -1 -13 184.764 11.4702   3
   6  -1  13 191.020 10.7692  15
  -6   1 -13 177.003 10.9585  15
   6  -1  13 177.977 7.58796  14
  -6   1  13 183.101 7.95962  15
   1   6  13 157.364 10.5106  15
   6  -1 -13 182.925 9.03162  11
   6  -1  13 153.102 4.87595  11
  -1  -6  13 166.445 6.63078  13
  -6   1  13 163.721 8.74047   9
   1   6  13 163.101 10.2961  13
  -1  -6  13 170.799 8.87681  11
   6  -1  13 178.251 8.58871  10
   6  -1 -15 74.3912 4.28725   8
   1   6 -15 79.3035 6.92516   8
   6  -1  15 69.0955 7.74763   1
  -1  -6  15 80.4540 8.88304   2
   1   6 -15 85.5720 9.56783   3
   1   6  15 74.6981 8.14660   1
  -6   1 -15 77.4199 9.20703   3
  -1  -6  15 79.7250 8.82342   1
   6  -1 -15 81.8250 9.30191   3
  -6   1  15 92.2995 8.56351   1
   6  -1  15 79.3019 8.86084   2
   6  -1  15 76.9734 8.37331  15
  -6   1  15 67.0100 5.79333  15
   1   6  15 79.1030 8.30120  15
   6  -1  15 81.0978 5.77608  14
  -1  -6  15 82.4266 5.70864  16
  -1  -6  15 76.0243 6.55435  11
  -6   1  15 79.7168 6.62373   9
  -1  -6  15 79.4831 5.06699  13
   6  -1  15 86.3338 6.59339  10
   1   6  17 2.58784 5.84857   1
   6  -1  17 1.27205 4.91535   1
  -6   1  17 10.3362 6.77428   1
   6  -1  17 5.17270 6.55036   2
  -6   1 -17-4.96910 7.41419   3
  -1  -6  17 1.44179 6.64091   2
   6  -1 -17 1.67844 7.28871   3
  -1  -6  17 4.25372 5.96201   1
   1   6 -17 12.9725 6.98413   3
  -1  -6  17 9.62939 5.80801   7
   6  -1  17 7.97735 4.22859  10
  -6   1  19 18.3387 8.23390   2
  -6   1 -19 29.5038 9.09088   3
   1   6 -19 9.92727 8.58190   3
  -6   1  19 14.9089 8.00911   5
   6  -1  19 14.7017 7.31878   2
  -1  -6  19 17.2312 7.97305   2
  -6   1  19 14.8253 7.55087   1
  -1  -6  19 20.0590 8.26895   1
   1   6  19 20.4780 7.13740   1
   6  -1 -19 15.4691 9.15492   3
   6  -1  19 23.0585 6.88588   1
  -1  -6  19 13.5489 6.14155   7
   6  -1 -21 94.4268 12.9704   3
   6  -1  21 72.4101 9.80086   1
   1   6 -21 105.828 13.9166   3
  -6   1  21 102.782 11.9896   1
  -6   1  21 78.8900 12.0243   2
   6  -1  21 99.2926 11.3997   2
  -6   1  21 88.8021 11.8381   5
  -1  -6  21 101.078 11.7049   1
  -1  -6  21 95.2352 11.2578   2
   1   6  21 88.9372 11.6556   2
  -6   1 -21 92.8689 13.1137   3
   1   6  21 90.2719 10.3906   1
  -1  -6  21 68.8938 9.21762   7
   1   6  23 0.89277 7.71318   1
   6  -1  23-1.04024 8.09111   2
  -1  -6  23 8.26555 9.15813   2
   6  -1  23 10.6305 7.53183   1
  -6   1  23 2.88605 9.49547   1
   1   6  23 1.11340 8.01779   2
  -6   1  23 9.93858 9.93398   2
  -1  -6  23 5.89838 9.26286   1
   0   6   0 498.417 13.2299   6
   6   0   0 491.441 10.9100   4
  -6   0   0 501.939 13.1819  16
  -6   0   0 485.744 12.6803  15
  -6   0   0 503.437 12.2964  17
  -6   0   0 505.203 12.5086  12
  -6   0   0 511.632 12.8430  10
   0   6   0 503.842 12.1401  13
   0   6  -2 207.076 6.79751   7
   0   6   2 213.162 7.30588   8
   0   6  -2 210.523 7.81956   6
   0   6   2 194.970 7.36287   6
   6   0  -2 206.328 5.61858   3
  -6   0   2 202.168 6.40965   4
   0  -6  -2 204.144 6.45303   4
   6   0   2 201.792 5.67084   3
  -6   0  -2 212.727 5.84706   2
   0  -6  -2 202.969 4.99384  17
  -6   0  -2 202.218 7.04903  16
  -6   0  -2 205.207 7.34846  17
  -6   0  -2 213.633 6.91208  14
   6   0   2 212.490 7.15469  16
  -6   0   2 202.499 8.03259  16
   6   0   2 207.103 7.89639  15
  -6   0   2 198.554 6.76411  17
   0  -6  -2 207.025 6.24150  14
   0   6   2 213.002 7.74785  13
   0   6  -2 208.821 5.64546  13
  -6   0  -2 198.415 7.21044  12
  -6   0  -2 197.965 7.21331  10
   0   6   4 224.250 7.02593   8
   0   6   4 222.641 7.91187   6
  -6   0   4 236.898 8.32667   5
   0   6  -4 233.189 8.34605   6
   0   6  -4 219.749 7.75717   7
   6   0  -4 225.138 7.62259   1
   6   0   4 230.169 7.51013   3
   6   0  -4 236.703 8.65889   5
  -6   0  -4 224.700 7.57638   2
   0  -6  -4 239.626 7.59970   1
   6   0   4 237.156 7.28504   2
  -6   0  -4 239.132 6.90271  16
  -6   0   4 231.382 9.03741  16
  -6   0  -4 229.802 9.27269  15
   6   0   4 208.301 8.91499  15
   0  -6  -4 233.239 6.08547  14
   6   0   4 230.605 7.34098  14
  -6   0  -4 225.208 7.27774  14
   0   6   4 227.126 5.54618  17
  -6   0  -4 229.314 8.05575  10
   0   6   4 238.428 9.02523  13
   0  -6   6 12.1683 3.33095   7
   0   6   6 7.11676 2.06480   8
   0   6  -6 9.65874 3.18867   6
   0   6   6 11.0291 2.88519   6
   0   6  -6 8.18148 4.08221   8
   0  -6  -6 7.54676 3.33592   1
  -6   0   6 9.38984 3.71920   5
   6   0   6 12.6615 3.47564   2
  -6   0   6 6.98244 3.24815   3
   6   0   6 9.67643 3.58709   3
  -6   0  -6 4.62895 3.67237   3
   0   6   6 12.1683 2.83719   4
   6   0  -6 9.30664 3.53633   1
   6   0  -6 10.0651 3.71600   3
   6   0   6 17.7822 4.54265  15
  -6   0   6 5.47046 3.54728  16
   0   6   6 9.79433 1.56651  14
  -6   0  -6 12.5172 2.68489  14
  -6   0  -6 13.0264 4.35379  15
   6   0  -6 9.46058 3.90338  11
   0   6   6 9.71359 4.04176  13
   0   6  -8 518.407 15.6249   8
   0   6   8 537.942 13.3639   6
   0  -6   8 502.505 14.5153   7
   0   6  -8 542.840 14.2212   6
   6   0   8 537.588 16.1455   3
  -6   0   8 518.245 15.4022   1
   0   6  -8 541.118 16.5025   3
  -6   0   8 517.991 15.5281   3
   6   0  -8 543.834 15.9031   1
   0  -6  -8 525.904 15.4561   1
   0   6  -8 529.545 16.1436   2
   6   0   8 556.141 15.7198   2
   0   6   8 523.652 14.9732   1
   6   0  -8 539.361 16.1849   3
  -6   0   8 510.529 16.2484   5
  -6   0  -8 544.677 16.3361   3
   0   6   8 517.128 16.7633   3
   0  -6   8 529.338 15.6189   2
  -6   0  -8 526.042 16.9943  15
   6   0   8 519.634 16.6970  15
  -6   0   8 530.104 15.7340  16
   0   6   8 544.712 11.0412  14
   6   0   8 518.244 14.4166  10
   0  -6   8 550.326 11.0420  13
   0  -6  -8 530.774 14.8675   9
  -6   0  -8 492.854 14.7272  13
   0   6   8 522.185 16.6393  13
   6   0  -8 542.045 15.5887  11
   0   6  10 19.9896 2.80398   6
   0   6 -10 20.1025 3.38528   6
   0  -6  10 22.6765 4.27357   7
   0   6 -10 23.8578 4.43562   8
   6   0  10 17.6868 4.93829   3
  -6   0 -10 23.7325 5.45527   3
   6   0 -10 24.9109 5.22361   1
   6   0  10 27.7333 4.85528   2
  -6   0  10 22.0420 4.98292   5
  -6   0  10 23.2155 5.15758   3
   0   6  10 23.5881 4.38308   1
   0  -6 -10 19.9649 4.82773   1
   6   0 -10 19.0579 4.72942   3
   0  -6  10 24.7826 5.10503   2
  -6   0  10 20.8044 4.91598   1
   0   6 -10 24.6101 5.02145   3
   0   6  10 19.7076 5.43604   3
  -6   0 -10 17.9078 5.23097  15
   6   0  10 13.4632 5.01441  15
   0   6  10 20.4436 1.80788  14
  -6   0  10 25.5025 4.72682  16
   0   6  10 20.4237 4.94161  13
   0  -6 -10 17.4294 3.99038   9
  -6   0 -10 20.3064 4.35182  13
   6   0  10 24.1581 3.85077  10
   0  -6  10 25.3780 2.37395  13
   6   0 -10 15.1979 4.22942  11
   6   0  12 18.7797 3.46808   8
   0   6 -12 18.1462 3.38900   6
   0   6 -12 16.1881 4.31121   8
  -6   0  12 14.6808 4.27959   9
   0   6  12 13.5112 2.34417   6
  -6   0 -12 13.9878 1.77188   6
   0  -6  12 13.8551 4.32129   7
   0  -6 -12 16.6850 3.81047   9
  -6   0  12 14.2419 5.46177   3
   0   6  12 20.1580 4.58842   1
   6   0 -12 16.9958 5.91881   3
   6   0  12 13.1062 5.55210   3
  -6   0  12 19.6796 5.47020   1
   0   6 -12 17.1194 5.59414   3
  -6   0 -12 16.5158 5.84231   3
   6   0  12 18.7705 4.83612   1
   0   6  12 19.7704 5.93108   3
   0   6  12 17.2573 1.96562  14
  -6   0 -12 25.2705 6.32894  15
   0   6  12 17.5086 5.34696  15
  -6   0  12 17.5736 3.28745  15
   6   0  12 16.8599 3.20104  14
   6   0  12 20.1523 5.79516  15
   0   6 -12 15.8747 3.90593  15
   0   6  12 13.8118 5.19755  13
   6   0  12 14.5561 3.81218  10
   0  -6  12 17.2305 2.67246  13
   0  -6  12 20.1233 4.53601  11
   6   0 -12 10.8798 4.32227  11
   6   0  14 8.32325 2.88252   8
   0  -6  14 14.3182 5.10784   7
   0   6 -14 12.0212 4.42142   8
  -6   0  14 13.6084 4.24220   9
   6   0  14 15.2410 5.31233   1
  -6   0 -14 9.87931 5.60255   3
   0   6 -14 15.0304 5.84287   3
   0  -6  14 7.97643 4.95157   1
   0   6  14 16.1878 4.92374   1
  -6   0  14 5.56329 4.93469   1
   6   0  14 11.8362 5.65522   2
   0  -6  14 14.8168 5.87193   2
   6   0 -14 12.5282 5.54778   3
  -6   0  14 6.25837 3.24385  15
   0  -6  14 10.8234 3.16773  16
   6   0  14 9.64355 3.23412  14
   0   6  14 12.3575 2.00628  14
   0   6  14 11.0583 5.02538  15
   6   0  14 7.82174 5.12592  15
   6   0 -14 11.7664 4.36471  11
   0   6  14 3.99166 5.20720  13
   0  -6  14 7.21923 3.96198  11
   0  -6  14 11.7477 2.79691  13
   6   0  14 10.2495 3.88138  10
   0  -6  16 40.4622 6.42889   7
  -6   0  16 47.7104 7.57540   1
   6   0  16 47.9561 7.80120   2
   0  -6  16 37.6096 7.34302   1
   0   6 -16 48.0593 8.55252   3
   6   0 -16 35.0322 7.96319   3
  -6   0 -16 54.0936 8.66937   3
   6   0  16 37.1427 6.81468   1
   0   6  16 43.8724 7.04050   1
   0  -6  16 36.8536 7.82522   2
   0   6  16 54.1571 7.29320  15
   6   0  16 44.1302 5.42673  10
   0  -6  16 33.0135 5.19790  11
  -6   0  16 43.6747 5.47560   9
   6   0  18 0.67333 5.81720   1
   0  -6  18 0.75094 6.41904   1
   6   0 -18 2.71308 7.73040   3
   6   0  18-0.77468 6.62191   2
   0   6 -18 6.47408 8.11542   3
   0  -6  18 0.76800 6.52947   2
  -6   0 -18-1.78380 8.02330   3
  -6   0  18 8.82641 6.61673   1
   0   6  18 3.47750 6.10288   1
  -6   0  18 3.22034 7.34708   2
   0  -6  18 7.96060 5.76138   7
   6   0  20 6.04947 7.03066   1
   0  -6  20 12.1838 8.27292   2
   0   6 -20 15.8085 8.91188   3
  -6   0  20 3.78569 8.00321   5
  -6   0  20 10.7645 8.14065   1
   0   6  20 6.25334 6.31320   1
   6   0 -20 7.24566 8.99008   3
  -6   0  20 8.26262 8.13826   2
   6   0  20 2.71520 7.35339   2
   0  -6  20 5.06419 7.48212   1
   0  -6  20 3.47546 6.24715   7
  -6   0  22 81.6178 11.1873   1
   0  -6  22 79.1815 11.7218   2
  -6   0  22 76.3682 12.3303   2
  -6   0  22 110.959 13.4016   5
   6   0  22 78.6355 10.2507   1
   0   6  22 88.1794 11.1004   1
   0  -6  22 84.1671 11.7313   1
   6   0  22 71.9053 11.4890   2
   0   6  22 94.9011 11.9376   2
   6   0 -22 92.3288 14.1320   3
  -1   6   1 126.340 5.93700   6
  -1   6  -1 116.659 4.86312   7
   1  -6   1 127.733 6.34901   8
   1  -6  -1 130.357 5.91722   8
  -1   6  -1 125.736 5.97874   6
  -6  -1   1 131.863 4.37469   4
  -6  -1   1 124.326 5.29825  15
  -6  -1  -1 132.545 5.60875  17
  -6  -1  -1 130.248 5.82454  16
   6   1   1 132.891 5.96971  15
   1  -6  -1 139.744 5.41154  14
  -6  -1   1 123.921 6.34701  16
  -6  -1   1 128.433 5.49854  17
  -6  -1  -1 115.854 5.47611  12
  -6  -1  -1 124.112 5.64122  10
  -6  -1   1 125.531 5.62863  12
   6   1   3 5.88548 1.55238   7
   1  -6   3 5.43007 3.41646   8
  -6  -1  -3 7.25750 1.49826   7
   1  -6  -3 7.92762 3.01849   8
  -1   6   3 7.75269 2.95574   8
  -1   6  -3 1.75809 3.10617   6
  -1   6  -3 6.36467 2.80497   7
  -1   6   3 6.97661 3.03429   6
  -1   6   3 7.67336 1.51370   5
   6   1  -3 4.36261 3.08920   5
   6   1   3 3.87227 2.20261   2
   6   1  -3 7.11073 2.69811   3
   6   1   3 3.41427 2.49524   3
  -6  -1  -3 4.77897 2.43334   2
   6   1  -3 5.49542 2.58599   1
   1  -6  -3 6.37037 2.91554   4
  -1   6   3 6.96511 2.17330  14
   1  -6  -3 4.76998 2.11031  14
  -6  -1   3 3.63841 3.47219  16
  -6  -1  -3 5.48514 2.47483  16
   6   1   3 4.66138 3.72393  15
  -6  -1  -3 6.02455 2.50329  14
  -1   6  -3 5.70280 1.39756  13
  -6  -1  -3 5.74310 2.85939  12
  -6  -1  -3 7.19544 2.82538  10
  -1   6   5 888.173 19.9224   6
   1  -6   5 865.388 21.5493   8
  -1   6  -5 890.538 20.5127   6
  -1   6  -5 887.574 19.8950   7
  -1   6  -5 866.845 21.5232   8
   6   1   5 880.300 16.8318   7
  -6  -1   5 896.538 21.1987   5
  -1   6   5 888.412 18.7002   8
   6   1  -5 886.457 20.2195   1
   6   1   5 859.842 19.6618   2
   6   1   5 876.950 20.3969   3
   1  -6  -5 840.255 20.0093   1
  -6  -1   5 876.289 19.8840   1
  -1   6   5 831.835 19.7312   4
  -6  -1  -5 899.463 18.4586  16
  -1   6   5 886.782 18.0227  14
  -6  -1  -5 890.758 18.8909  14
   6   1   5 880.492 18.8473  14
  -6  -1  -5 893.813 22.4034  15
  -6  -1   5 886.224 21.7438  16
   6   1   5 874.703 22.0711  15
   6   1  -5 848.399 21.3309  11
   1  -6  -5 887.118 18.0486  14
  -6  -1  -5 887.869 20.1200  10
   6   1   5 864.785 20.4036  12
   1  -6   7 229.611 8.13957   7
  -1   6  -7 228.105 9.54354   8
  -1   6  -7 235.294 8.43850   6
  -1   6   7 238.481 7.83654   6
   1  -6  -7 236.918 9.29354   1
   6   1  -7 238.955 9.60183   3
   6   1  -7 224.958 9.08667   1
  -6  -1   7 237.518 10.0244   5
  -6  -1  -7 223.584 9.49664   3
  -1   6  -7 230.735 9.58305   2
   6   1   7 225.570 9.43424   3
   6   1   7 248.160 9.17072   2
  -1   6  -7 236.908 9.98065   3
  -1   6   7 219.007 8.69332   4
  -1   6   7 228.266 10.0799   3
  -1   6   7 241.919 6.33993  14
   6   1   7 246.608 10.5706  15
  -6  -1  -7 214.911 10.1200  15
  -6  -1   7 241.279 9.75549  16
  -6  -1  -7 232.829 5.83698  16
  -6  -1  -7 227.926 7.31275  14
   6   1   7 231.851 7.17409  14
   6   1  -7 216.843 9.35689  11
   1  -6  -7 233.499 9.06773   9
  -6  -1  -7 231.951 9.15469  13
   1  -6   9 318.929 10.6847   7
  -1   6  -9 324.833 11.7105   8
  -1   6  -9 316.830 10.0412   6
  -1   6   9 325.881 9.41633   6
  -6  -1  -9 326.603 12.7639   3
  -6  -1   9 344.135 13.2601   5
   1  -6  -9 301.265 11.8363   1
   6   1   9 332.539 12.7168   3
  -6  -1   9 309.400 11.6805   1
   6   1  -9 319.005 12.0965   1
  -1   6  -9 319.242 12.5545   2
   1  -6   9 326.121 12.0770   2
  -1   6   9 318.455 13.0869   3
   6   1   9 331.316 11.9347   2
   6   1  -9 325.833 12.6990   3
  -1   6  -9 333.453 12.8723   3
  -6  -1   9 320.469 11.8555  16
   6   1   9 318.441 13.0710  15
  -6  -1  -9 331.204 13.3208  15
  -1   6   9 334.509 8.14722  14
   6   1  -9 337.695 12.0466  11
   1  -6  -9 303.902 11.0796   9
  -6  -1  -9 313.293 11.4603  13
   6   1   9 309.648 10.0777  10
   1  -6 -11 10.3469 3.75059   9
   1  -6  11 4.98304 3.84623   7
  -6  -1 -11 6.95613 2.04743   6
  -1   6 -11 6.06330 2.81619   6
  -1   6 -11 3.53071 3.80852   8
  -1   6  11 6.73038 2.42811   6
   6   1  11 4.78200 2.73228   8
  -1   6  11 5.70276 5.41856   3
   6   1 -11 3.98608 4.77810   3
   6   1  11 6.15959 4.73389   3
  -6  -1 -11 12.6466 5.30621   3
   6   1  11 6.55935 3.97493   1
   6   1  11 2.55108 4.47612   2
  -1   6  11 5.65689 3.77465   1
  -6  -1  11 2.56768 4.63122   1
  -1   6 -11 6.15562 4.36225   3
  -6  -1  11 4.27517 2.30836  15
  -6  -1  11 8.16103 3.89173  16
  -6  -1 -11 2.58015 4.62050  15
   6   1  11 4.41476 4.80341  15
  -1   6  11 6.31927 1.89721  14
  -1   6 -11 11.5278 3.85186  15
   6   1  11 4.19564 2.98731  10
  -1   6  11-0.99036 4.68735  13
   6   1 -11 3.66196 4.05528  11
  -6  -1  13 10.1280 3.87908   9
   1  -6  13 15.3157 4.40079   7
  -1   6  13 13.8248 2.16465   6
  -1   6 -13 7.53110 2.80390   6
   6   1  13 9.72244 2.71567   8
   1  -6  13 10.9001 5.42774   2
  -1   6  13 12.1685 4.90413   1
   6   1  13 7.45214 4.39296   1
  -6  -1 -13 15.8835 5.78485   3
   6   1 -13 13.9545 5.46138   3
  -6  -1  13 17.9571 5.40361   1
   1  -6 -13 13.0398 5.83300   1
  -1   6 -13 5.60075 5.35154   3
   1  -6 -13 12.0248 3.74357  16
  -6  -1  13 11.7303 2.98342  15
  -1   6 -13 11.5436 4.33428  15
   6   1  13 17.4904 5.67397  15
  -1   6  13 17.8949 5.24972  15
  -6  -1  13 11.4246 4.23829  16
  -1   6  13 10.4986 2.33747  14
   1  -6  13 7.04095 3.76275  11
  -1   6  13 11.6240 5.59750  13
   1  -6 -13 9.93317 2.15476  11
   6   1  13 10.3088 3.45800  10
   6   1 -13 12.8060 4.40936  11
   1  -6  15 182.397 9.60836   7
   6   1  15 144.288 9.95974   1
  -1   6 -15 189.661 13.0055   3
  -6  -1  15 179.895 11.2664   1
  -1   6  15 175.820 10.9116   1
   1  -6  15 160.042 10.9841   1
   6   1  15 168.084 11.2541   2
   6   1 -15 198.397 12.8108   3
   1  -6  15 172.164 11.5759   2
  -6  -1 -15 162.940 12.0300   3
  -1   6  15 201.159 11.3297  15
   1  -6  15 169.419 6.79576  16
  -6  -1  15 175.648 7.18876  15
   6   1  15 178.570 7.00188  14
   6   1  15 162.021 11.1791  15
   1  -6 -15 187.738 8.03435  16
   6   1  15 169.224 7.97313  10
  -6  -1  15 168.258 8.80774   9
   1  -6  15 171.502 8.58219  11
  -6  -1  17 14.0443 7.17950   2
   1  -6  17 14.7305 6.25124   1
   1  -6  17 9.95277 6.84748   2
  -6  -1 -17 6.70399 6.89071   3
  -1   6  17 10.5538 5.90772   1
   6   1  17 12.5574 6.04828   1
   6   1 -17 15.1914 7.44543   3
  -1   6 -17 6.86580 7.53285   3
  -6  -1  17 13.8466 6.83596   1
   6   1  17 8.55463 6.50825   2
   1  -6  17 6.13426 5.40818   7
  -1   6  19 179.208 12.6343   1
  -6  -1  19 142.780 12.2723   1
   1  -6  19 178.181 13.4374   2
   6   1  19 173.169 12.2883   1
  -6  -1  19 179.004 14.1641   2
  -1   6 -19 175.267 14.8043   3
   6   1  19 164.262 13.4250   2
   1  -6  19 162.498 12.7654   1
   6   1 -19 171.117 14.9023   3
   1  -6  19 166.467 10.7264   7
   6   1  21 55.0699 10.2424   2
  -6  -1  21 65.0990 10.8180   5
   1  -6  21 39.5380 9.47616   2
   6   1  21 52.9587 8.54087   1
  -1   6 -21 63.6843 11.8343   3
   6   1 -21 46.3798 11.0229   3
  -6  -1  21 53.0465 10.2971   2
   1  -6  21 47.7934 9.52065   1
  -1   6  21 51.7354 9.42677   1
  -6  -1  21 34.0911 9.46769   1
   1  -6  23 9.75199 8.98423   1
  -1   6  23 10.2070 9.26911   2
  -6  -1  23 10.8037 8.98439   2
  -6  -1  23 7.72687 8.30166   1
   6   1  23 6.94658 7.30320   1
   1  -6  23 5.16795 9.56597   2
   6   1  23 13.2134 9.41338   2
   2  -6   0 250.224 8.78614   8
  -2   6   0 233.798 8.48402   6
  -6  -2   0 253.074 5.90908   4
   6   2   0 257.529 8.08996  15
  -6  -2   0 263.714 8.25971  15
  -6  -2   0 251.746 8.03171  17
  -6  -2   0 258.969 8.29891  12
  -2   6  -2 1064.80 23.8221   6
  -2   6   2 1036.97 23.1388   8
   2  -6   2 1072.39 24.4025   8
  -2   6  -2 1057.34 22.0377   7
   2  -6  -2 1054.64 20.1220   5
   6   2  -2 1059.89 23.2311   5
   6   2   2 1079.49 21.2867   7
  -6  -2  -2 1070.38 21.0690   7
   2  -6  -2 1067.29 23.2579   8
   6   2  -2 1052.36 21.2556   1
   6   2   2 1107.68 20.6867   2
   2  -6  -2 1036.65 22.5840   4
   2  -6  -2 1098.91 22.4169  14
  -6  -2  -2 1068.39 23.1024  17
   6   2   2 1049.88 24.0580  15
  -6  -2   2 1048.12 21.7891  15
  -2   6   2 1079.72 22.4833  14
   6   2   2 1072.82 23.0310  11
  -6  -2  -2 1068.71 22.9915  12
  -6  -2  -2 1056.06 23.0364  10
   2  -6   4 47.9290 4.82855   8
  -2   6   4 44.6046 2.80182   5
  -2   6  -4 42.6566 3.39585   7
  -2   6   4 48.3524 4.21475   6
  -2   6  -4 43.3807 4.21516   6
   2  -6  -4 54.9895 3.70576   8
  -6  -2   4 51.0385 4.49636   5
   6   2   4 46.7778 2.41973   7
   6   2  -4 42.7414 3.77238   1
  -6  -2   4 50.5991 3.80316   1
   6   2  -4 41.7950 4.71516   5
   2  -6  -4 47.0308 4.08909   4
  -2   6   4 47.3098 3.98765   4
   6   2   4 42.8383 3.44196   2
   6   2   4 38.7854 3.97634   3
  -6  -2   4 44.9473 2.51611  15
   6   2   4 41.2824 4.38367  17
   6   2   4 40.3494 4.86126  15
  -6  -2  -4 51.6470 3.27425  14
  -2   6   4 45.8661 3.19511  14
   2  -6  -4 51.7334 3.40745  14
  -6  -2  -4 40.3191 5.16189  15
   2  -6  -4 49.3447 2.72463  10
   6   2  -4 47.9280 5.25199  11
  -6  -2  -4 45.9707 4.17033  12
   6   2   4 47.4529 3.66849  11
  -6  -2  -4 51.2603 3.87331  10
  -2   6  -6 32.1305 4.76574   8
  -2   6  -6 35.3476 3.84878   6
  -2   6   6 28.0264 3.58477   6
   2  -6  -6 37.2790 2.97222   8
   2  -6   6 24.4668 4.39987   8
  -2   6   6 29.9130 4.19557   4
  -2   6  -6 32.9957 4.59912   2
   2  -6  -6 25.8181 3.97864   1
   6   2   6 27.6935 4.17335   3
  -6  -2   6 28.0239 4.44664   5
   6   2  -6 36.3724 4.22875   1
  -2   6   6 29.1933 4.55672   3
   6   2  -6 35.9687 4.57471   3
   6   2   6 35.5736 4.28591   2
   6   2   6 33.0698 5.01958  15
  -6  -2   6 31.7507 4.41730  16
  -6  -2  -6 31.6673 2.64812  14
  -6  -2  -6 37.9519 5.31450  15
  -2   6   6 30.7239 2.74456  14
   6   2   6 33.1588 2.80817  14
  -6  -2  -6 34.5522 4.24672  13
   6   2  -6 27.6918 4.82863  11
   6   2   6 34.1052 2.85017  11
   2  -6  -6 32.8262 4.48511   9
   6   2   6 34.7171 4.00770  12
  -6  -2  -8 345.611 9.70952   6
  -2   6  -8 343.654 10.5999   6
   2  -6   8 328.505 10.1741   7
   2  -6   8 338.010 12.0305   8
  -2   6   8 350.242 10.1791   6
  -2   6  -8 348.676 12.1354   8
   6   2  -8 353.302 12.1403   1
  -6  -2   8 349.627 13.1408   5
  -2   6   8 335.708 13.0267   3
  -2   6  -8 340.076 12.4883   2
  -2   6  -8 345.507 12.5754   3
  -6  -2   8 348.142 11.9124   1
   6   2   8 334.695 12.5515   3
   2  -6  -8 331.561 11.9957   1
   6   2  -8 351.606 12.6002   3
   6   2   8 340.116 11.8175   2
   6   2   8 340.471 8.89470  14
  -2   6   8 371.551 9.16410  14
  -6  -2  -8 344.925 7.70591  16
  -6  -2   8 344.803 12.2150  16
  -6  -2  -8 333.464 13.4767  15
  -2   6  -8 322.004 11.1358  15
   6   2   8 338.536 13.4132  15
  -6  -2  -8 334.854 12.0611  13
   2  -6  -8 330.640 11.6333   9
   6   2   8 344.837 8.03011  11
   6   2  -8 345.014 12.3309  11
   6   2   8 364.781 11.3423  12
   2  -6 -10 69.7226 5.73627   9
  -2   6  10 66.9746 4.25009   6
  -6  -2 -10 67.2295 3.78577   6
   2  -6  10 68.3043 5.10029   7
  -2   6 -10 64.6625 4.56758   6
  -2   6 -10 73.0441 6.09158   8
  -6  -2  10 71.3486 6.30709   1
   6   2 -10 56.9956 6.48194   3
   6   2  10 79.9023 7.27336   3
  -2   6  10 75.7706 7.27688   3
   6   2  10 68.5915 6.43299   2
   2  -6  10 83.9142 6.96699   2
   2  -6 -10 79.2582 6.73156   1
   6   2  10 72.0155 6.09908   1
  -2   6 -10 72.8891 6.87303   3
  -6  -2  10 71.9302 3.12012  15
   6   2  10 62.5594 3.59165  14
  -6  -2  10 66.8486 6.04030  16
  -2   6 -10 74.2031 5.68963  15
  -2   6  10 67.5363 3.80379  14
   6   2  10 57.7647 6.97105  15
   6   2  10 72.5686 4.78191  10
  -6  -2 -10 70.6740 6.24514  13
   6   2 -10 66.1114 6.00116  11
  -6  -2 -12 622.232 13.1653   6
  -2   6 -12 635.265 15.7068   6
   2  -6  12 654.687 17.7017   7
   6   2  12 618.321 15.3746   8
  -2   6  12 637.094 14.9327   6
   6   2  12 638.854 19.3884   1
   6   2 -12 635.448 21.2714   3
   6   2  12 650.771 20.9899   3
  -2   6 -12 613.727 21.2888   3
  -6  -2  12 637.809 20.1402   1
  -2   6  12 656.092 21.7238   3
  -2   6  12 645.071 19.9088   1
  -6  -2  12 664.181 18.9706  16
   2  -6 -12 673.507 17.9851  16
  -2   6 -12 659.027 18.5858  15
  -6  -2  12 637.618 14.2499  15
   6   2  12 636.608 21.1017  15
  -2   6  12 657.174 15.0778  14
   2  -6 -12 651.980 15.2144  11
   2  -6  12 632.508 13.1254   9
   6   2  12 644.579 16.3731  10
  -2   6  14 12.3875 2.18656   6
   2  -6  14 20.6290 4.71116   7
  -6  -2  14 15.7515 4.35217   9
  -2   6 -14 18.0954 3.00223   6
   6   2  14 10.6234 2.56857   8
   6   2  14 16.3389 6.14230   2
  -6  -2  14 18.3865 6.18047   2
  -6  -2  14 15.6738 5.77105   1
   6   2  14 12.6343 5.07487   1
   6   2 -14 10.7063 5.96655   3
  -2   6  14 14.4612 5.18557   1
  -2   6 -14 18.9013 6.19494   3
   2  -6 -14 19.1398 6.34364   1
   2  -6  14 18.0566 6.17194   2
  -6  -2  14 12.9883 4.44341  16
  -2   6  14 23.5090 5.44616  15
   2  -6 -14 22.3596 4.42981  16
  -2   6 -14 19.7000 5.08422  15
   2  -6  14 14.2249 2.87109  16
  -6  -2  14 14.0124 2.85352  15
   6   2  14 17.1216 6.28533  15
   6   2  14 13.0232 3.48047  10
   2  -6 -14 14.5112 2.73373  11
  -2   6  14 14.5374 2.95330  14
   2  -6  14 17.4815 4.37933  11
  -6  -2  16 12.9816 4.31576   9
   2  -6  16 15.2915 5.09227   7
  -2   6  16 18.7609 5.90085  15
   6   2 -16 12.5878 6.54408   3
  -2   6 -16 8.71130 6.24161   3
  -6  -2  16 10.4138 6.34848   1
  -6  -2  16 8.11876 6.46127   2
   6   2  16 3.51765 5.27700   1
   2  -6  16 16.5562 6.51253   2
   6   2  16-0.66174 6.09821   2
  -2   6  16 13.7077 5.49799   1
   2  -6  16 4.56580 5.60815   1
   6   2  18 218.758 13.7648   1
   6   2 -18 279.899 17.4298   3
   2  -6  18 262.037 15.3091   2
   2  -6  18 244.240 15.0563   1
  -2   6 -18 287.797 17.7217   3
  -2   6  18 250.784 14.7251   1
   6   2  18 262.137 15.6488   2
  -6  -2  18 265.456 15.3669   1
  -6  -2  18 263.298 15.7714   2
   2  -6  18 268.460 12.5767   7
  -6  -2  20 373.353 20.5970   5
   2  -6  20 343.039 18.6679   1
   2  -6  20 346.850 18.9832   2
   6   2  20 353.276 19.4753   2
   6   2  20 376.600 18.2510   1
   6   2 -20 348.135 21.0239   3
  -6  -2  20 383.636 20.0372   2
  -6  -2  20 388.717 19.5688   1
  -2   6 -20 403.144 22.1470   3
  -2   6  22 516.820 26.0502   2
  -6  -2  22 531.898 25.6260   2
  -6  -2  22 568.211 26.7765   5
   6   2  22 584.409 25.9443   2
   2  -6  22 542.180 24.9108   1
   6   2  22 509.375 22.8490   1
  -6  -2  22 567.392 25.0541   1
  -6  -3  -1 389.349 9.74300   7
   3  -6   1 388.885 11.9301   8
   6   3   1 402.938 9.91418   7
   3  -6  -1 399.932 11.4924   8
   6   3  -1 385.662 8.30727   1
  -6  -3   1 380.491 10.7939  17
  -3   6  -1 380.530 11.1234  14
  -3   6   1 376.698 10.5097  14
   6   3   1 379.909 11.3327  15
   6   3  -1 389.804 10.2363  15
  -6  -3  -1 389.503 10.7316  17
  -6  -3   1 388.297 10.3020  15
  -6  -3  -1 367.156 10.5707  12
  -6  -3   1 385.031 11.7667  11
  -6  -3  -1 394.741 11.3052  11
   3  -6   3 487.741 13.8655   8
   3  -6  -3 443.141 12.1676   8
  -6  -3   3 451.739 12.4161   5
  -3   6  -3 442.268 11.0212   7
   6   3   3 480.747 10.6302   7
   6   3  -3 450.884 10.9798   1
   3  -6  -3 446.292 12.1064   4
   3  -6  -3 446.969 10.2626   5
  -6  -3   3 457.332 10.8293   1
   6   3  -3 440.170 12.7386   5
   6   3  -3 464.589 10.4017  15
  -3   6   3 465.342 11.6154  14
  -6  -3   3 443.611 10.3518  15
  -6  -3  -3 432.939 13.4567  15
   6   3   3 439.368 13.4419  15
   3  -6   3 457.105 12.9396  14
  -6  -3  -3 446.845 12.4347  17
   6   3   3 460.277 12.0075  11
   6   3  -3 447.132 13.5005  11
   3  -6  -3 460.780 10.9637  10
   3  -6  -3 462.233 9.70186  12
  -6  -3   3 485.767 13.8851  11
  -6  -3  -3 454.344 12.0225  10
  -6  -3  -3 469.756 12.0764  12
  -3   6   5 262.934 7.60853   5
   3  -6  -5 256.827 8.00165   8
   3  -6   5 262.655 9.99748   8
  -3   6  -5 256.949 10.0231   8
  -3   6  -5 253.996 7.85695   7
  -6  -3   5 258.417 9.58706   5
   6   3   5 258.082 6.85088   7
  -3   6  -5 253.023 9.05671   6
   6   3  -5 247.329 8.46957   1
  -6  -3   5 256.850 8.43163   1
  -3   6   5 259.627 8.88123   4
   6   3   5 250.599 9.32242   3
  -6  -3  -5 249.645 10.4013  15
  -3   6   5 271.312 7.92557  14
   6   3   5 263.352 9.08688  17
  -6  -3  -5 257.390 7.07878  14
   3  -6   5 255.880 9.64724  14
   6   3   5 268.170 10.7149  15
   3  -6  -5 247.204 9.69575   9
   6   3   5 257.058 7.64533  11
  -6  -3  -5 270.205 8.34204  10
   6   3  -5 264.989 10.2756  11
  -6  -3   5 278.432 10.3891  11
   3  -6  -5 264.609 6.85291  10
  -3   6   5 258.853 9.68718   9
  -3   6  -7 886.696 20.4375   6
  -6  -3   7 820.499 20.9423   6
   3  -6  -7 864.969 18.4692   8
  -3   6  -7 854.808 22.0279   8
   3  -6   7 864.763 22.0808   8
  -3   6  -7 886.091 22.1551   2
   3  -6  -7 852.252 21.4306   1
  -6  -3   7 879.163 22.8010   5
  -3   6   7 852.297 22.3620   3
   6   3  -7 938.334 22.2613   3
  -3   6  -7 853.573 21.8253   3
  -3   6   7 869.979 21.3668   4
   6   3   7 869.579 22.2221   3
  -6  -3  -7 858.319 23.2658  15
  -6  -3  -7 897.380 17.9003  14
  -3   6   7 872.406 19.0374  14
  -6  -3   7 813.692 21.6682  16
   6   3   7 887.531 23.5541  15
  -3   6  -7 808.494 21.0439  15
   6   3   7 865.642 20.4062  12
  -6  -3   7 844.650 22.1668  11
   6   3  -7 866.301 22.2534  11
   6   3   7 870.524 17.6390  11
  -6  -3  -7 814.753 21.8002  13
   3  -6   7 861.721 18.7378   9
   3  -6  -7 844.817 21.8361   9
  -3   6  -9 4.89840 3.13601   6
   3  -6   9 1.24558 2.84521   7
  -6  -3  -9 3.18268 2.66026   6
   3  -6   9 2.82147 4.00368   8
  -6  -3   9 3.28065 3.66738   6
  -3   6   9 0.65844 2.77233   6
   3  -6  -9 4.70111 1.87555   8
   3  -6  -9 5.78684 4.01449   9
   6   3  -9 7.74155 4.36411   3
  -6  -3   9 4.52992 3.97973   1
  -3   6  -9 7.33519 5.03124   3
  -3   6  -9-2.03880 4.57200   2
   3  -6  -9 1.11223 4.05176   1
  -3   6   9-2.99834 4.78763   3
   6   3   9 3.68532 3.90734   1
  -6  -3   9 3.17748 4.35234   5
   6   3   9-2.49174 5.11405   3
   6   3   9 1.86061 4.70117  15
  -3   6  -9 1.93056 4.01344  15
  -6  -3   9 3.16160 3.83921  16
  -3   6   9 3.23207 2.50194  14
   6   3   9 3.06562 1.75041  14
  -6  -3  -9 4.98826 4.10990  13
   3  -6   9 5.12027 2.12036   9
   6   3  -9 3.35905 4.18487  11
  -6  -3   9 4.42621 4.14870  11
   6   3   9 2.48930 3.16863  12
  -6  -3 -11 705.331 15.4311   6
  -6  -3  11 690.982 17.9934   6
  -3   6 -11 683.298 16.9581   6
   3  -6  11 708.749 17.8411   7
  -3   6  11 699.996 16.7771   6
  -6  -3  11 680.754 20.4709   2
  -6  -3  11 701.269 20.6877   1
  -3   6  11 721.599 22.1539   3
   6   3  11 678.260 21.5479   3
   6   3 -11 711.130 22.0216   3
   6   3  11 719.256 20.9000   2
   6   3  11 673.409 19.7106   1
  -3   6 -11 697.289 21.7865   3
   6   3  11 721.456 15.0666  14
   3  -6 -11 680.352 19.0153  16
  -6  -3  11 671.930 19.5190  16
  -3   6 -11 701.346 19.6611  15
   6   3  11 703.824 22.2039  15
   3  -6  11 683.761 14.3284   9
  -3   6  11 722.315 16.6851  14
   6   3  13 65.3088 3.89692   8
   3  -6  13 62.2510 5.49380   7
  -3   6  13 60.8895 4.02755   6
  -6  -3  13 64.8543 5.16203   6
  -3   6 -13 67.4584 4.36189   6
  -3   6 -13 72.6942 8.31350   3
   6   3  13 60.3983 6.72188   1
  -6  -3  13 74.1722 7.42412   1
   6   3 -13 80.5074 8.49926   3
   3  -6  13 70.2671 7.50857   2
   3  -6 -13 70.5998 7.65917   1
   3  -6 -13 68.0745 5.94665  16
   6   3  13 66.3555 3.35884  14
  -3   6 -13 75.1369 6.77654  15
  -6  -3  13 73.6371 6.44290  16
   6   3  13 69.6158 7.80530  15
   6   3  13 73.9118 4.79658  10
  -3   6  13 66.3747 4.53558  14
   6   3 -15 373.342 12.6970   8
   3  -6  15 367.745 13.2833   7
  -6  -3  15 399.193 13.7316   9
   3  -6 -15 370.248 17.1722   1
  -6  -3  15 364.341 16.6005   2
   3  -6  15 376.262 16.7588   2
  -6  -3  15 369.275 16.3602   1
  -3   6 -15 377.395 17.7001   3
   6   3  15 361.045 15.4702   1
   6   3  15 407.216 17.2765   2
   6   3 -15 387.245 18.3680   3
  -3   6  15 372.756 15.5910  15
  -3   6 -15 376.207 14.7586  15
   3  -6 -15 382.137 13.4753  16
  -6  -3  15 397.228 14.3364  16
   6   3  15 392.272 11.5201  10
   3  -6  15 362.878 12.7994  11
  -3   6  15 382.888 11.4223  14
   3  -6  17 1079.31 27.0536   7
   6   3 -17 989.729 34.0368   3
   6   3  17 1003.29 31.6531   2
  -3   6 -17 1040.31 34.1446   3
  -6  -3  17 1020.58 32.1712   2
   6   3  17 1073.99 30.8092   1
  -6  -3  17 1070.73 32.1290   1
   3  -6  17 1047.39 32.5659   2
   3  -6  17 934.498 30.8933   1
  -3   6  17 1027.11 29.9471  15
   3  -6  17 1086.60 29.2792  14
  -6  -3  19 189.583 13.5340   1
   3  -6  19 157.468 12.9460   2
  -6  -3  19 176.842 13.7444   2
   6   3  19 186.743 13.5469   2
   3  -6  19 164.823 12.9769   1
   6   3  19 170.808 12.1752   1
   6   3 -19 172.733 14.6279   3
  -3   6 -19 192.457 15.3656   3
   3  -6  19 172.828 10.9678  14
  -6  -3  21 247.161 16.6885   1
   6   3  21 224.681 16.7194   2
  -6  -3  21 219.621 16.6005   2
   6   3  21 227.605 14.7805   1
   6   3 -21 226.432 18.2965   3
  -3   6 -21 260.582 18.3265   3
  -6  -3  21 241.416 18.0136   5
   3  -6  21 223.462 15.5991   1
  -6  -3  23 22.4244 10.0152   1
   6   3  23 28.2453 8.98947   1
   3  -6  23 30.9512 10.2274   1
   6   4   0 2945.81 55.3324   7
   4  -6   0 2854.79 56.9744   8
   6   4   0 2874.45 55.8307  15
  -4   6   0 2915.49 56.0465  14
  -6  -4   0 2862.35 55.5039  17
  -6  -4   0 2845.54 56.6862  11
  -4   6   0 2841.09 56.6123   9
   6   4   2 2816.79 53.5644   7
   4  -6  -2 2776.56 55.6350   8
  -6  -4  -2 2848.36 53.3901   7
   4  -6   2 2837.73 56.6460   8
   6   4  -2 2829.14 55.0975   5
  -6  -4   2 2778.96 52.2527   1
  -6  -4   2 2907.10 51.9592   2
   4  -6  -2 2832.37 54.6422   4
   6   4   2 2871.17 51.4738   1
   4  -6  -2 2814.99 51.6063  17
   6   4   2 2852.39 56.3771  15
  -4   6  -2 2874.49 55.8205  14
  -6  -4  -2 2858.63 54.8313  17
  -4   6   2 2785.34 54.6887  14
   4  -6   2 2857.15 55.5751  14
   6   4  -2 2795.05 53.5011  15
   4  -6  -2 2862.70 52.9657  12
   4  -6  -2 2682.50 56.2375   9
  -6  -4  -2 2729.19 54.5405  12
  -6  -4   2 2856.59 56.6462  11
  -6  -4  -2 2841.32 55.1355  11
   6   4  -2 2749.15 56.2948  11
  -4   6   2 2895.20 56.4665   9
   4  -6   4-2.14375 3.62158   8
   6   4   4 2.82693 2.11248   7
  -6  -4   4 0.56153 3.75771   6
  -4   6  -4 0.81929 2.18867   7
   4  -6  -4 2.77225 2.98864   8
  -4   6   4-0.40945 3.36564   4
  -6  -4   4 0.31840 2.68853   1
  -6  -4   4 0.50347 3.47109   5
   4  -6  -4 3.56655 3.18228   4
  -6  -4   4 0.14971 2.43602   2
   6   4   4 1.60831 2.25003   1
   4  -6  -4 2.11616 2.48133   5
   6   4   4 3.14815 3.18428  17
   6   4   4-1.99928 4.01718  15
   4  -6   4 0.26446 3.39686  14
  -4   6   4-0.56831 2.70229  14
  -6  -4  -4 3.27432 3.15756  17
   6   4  -4 1.31169 1.53391  15
  -6  -4  -4 1.77291 2.61327  12
   4  -6  -4-1.78490 3.72897   9
   6   4   4 3.67202 2.73327  11
   4  -6  -4 0.42599 2.28641  10
  -6  -4  -4-0.37639 2.76123  10
   6   4  -4-3.39501 4.44489  11
  -6  -4   4-0.31548 3.81359  11
  -4   6   4-1.47990 3.46058   9
  -4   6  -6 221.769 8.49863   6
   4  -6  -6 224.017 7.65266   8
  -6  -4   6 233.704 9.31924   6
   4  -6   6 237.172 9.81992   8
  -4   6  -6 229.311 7.31108   7
   6   4   6 236.651 9.67209   3
   4  -6  -6 222.303 8.96914   1
  -4   6  -6 228.932 9.36342   2
  -4   6  -6 232.669 9.14487   3
  -4   6   6 246.901 9.55896   3
  -4   6   6 233.186 8.91953   4
   6   4   6 233.045 7.87644   1
  -6  -4   6 229.462 8.33265   2
  -6  -4   6 234.933 9.93026   5
   6   4   6 238.245 10.4628  15
  -4   6   6 224.427 7.75468  14
   4  -6   6 250.267 9.60917  14
  -6  -4  -6 236.342 6.21720  14
   6   4   6 228.854 8.60198  17
   6   4  -6 236.480 9.87392  11
   6   4   6 224.424 6.82047  11
  -6  -4  -6 227.780 7.51794  10
  -6  -4   6 227.799 9.87919  11
   4  -6  -6 233.431 9.68952   9
  -6  -4  -6 225.109 9.57775  13
  -4   6   6 221.865 5.71222  12
   4  -6   6 234.397 7.49659   9
  -4   6   6 227.697 9.44736   9
   4  -6   8 1717.27 38.0606   8
   4  -6  -8 1740.74 33.9613   8
  -4   6  -8 1703.22 35.8282   6
   4  -6  -8 1679.40 37.9315   9
  -6  -4   8 1696.58 36.8414   6
  -4   6  -8 1674.44 38.2105   2
   6   4   8 1734.74 38.7668   3
  -6  -4   8 1732.13 37.3161   1
   4  -6  -8 1652.12 37.6007   1
  -4   6   8 1745.06 37.8582   4
   6   4  -8 1769.79 38.5835   3
  -6  -4   8 1771.98 39.5708   5
  -4   6  -8 1700.93 38.1480   3
  -4   6   8 1675.61 36.2462   5
  -4   6   8 1708.74 38.6325   3
  -6  -4   8 1747.62 37.2122   2
   4  -6   8 1677.11 37.7153  14
   6   4   8 1768.39 40.2726  15
  -4   6  -8 1753.36 37.8708  15
  -4   6   8 1662.06 34.9799  14
   6   4   8 1801.81 35.8389  12
   6   4  -8 1688.12 38.4347  11
  -6  -4  -8 1672.69 38.5020  13
  -6  -4   8 1746.73 38.5455  11
  -4   6   8 1733.23 32.8468  10
   4  -6   8 1637.06 33.7406   9
  -4   6   8 1728.07 37.8351   9
   4  -6 -10 174.817 5.34769   8
  -6  -4 -10 173.172 6.41955   6
   4  -6  10 174.741 9.00870   8
  -6  -4  10 167.414 7.92049   6
   4  -6  10 166.710 6.72222   7
  -4   6 -10 176.940 7.35404   6
   6   4  10 160.261 9.87177   3
  -6  -4  10 182.515 9.40586   2
   6   4 -10 151.575 9.35809   3
  -4   6 -10 171.217 9.71597   2
  -6  -4  10 186.934 9.28320   1
  -4   6 -10 184.914 9.99037   3
   6   4  10 175.185 8.64385   1
  -4   6  10 171.881 9.89688   3
   6   4  10 165.169 10.1733  15
   4  -6 -10 171.555 8.51740  16
  -4   6 -10 184.372 9.13179  15
  -6  -4  10 164.309 8.64039  16
   4  -6  10 175.163 8.97749  14
  -6  -4 -10 181.628 9.79565  13
  -4   6  10 180.570 8.77944   9
  -6  -4  10 174.941 9.17966  11
  -4   6  10 175.737 5.10952  10
   6   4  10 174.343 7.63374  12
   4  -6  10 168.470 5.18159   9
  -4   6  10 179.402 6.94630  14
  -4   6  12 89.3466 5.17850   6
  -6  -4 -12 82.3459 3.91016   6
  -6  -4  12 94.3285 5.98881   6
   4  -6  12 83.8606 5.49670   7
  -4   6 -12 87.9052 5.18703   6
   6   4  12 79.1904 7.29377   1
   6   4  12 88.8557 8.59978   3
   6   4 -12 94.4384 8.69309   3
  -4   6 -12 83.2347 8.00090   3
   4  -6 -12 88.6028 8.14364   1
  -6  -4  12 89.4811 7.90952   1
  -4   6  12 89.6551 8.20763   3
  -4   6 -12 92.7531 7.28490  15
   6   4  12 86.8607 8.48554  15
   4  -6  12 81.8601 6.77879  14
  -6  -4  12 88.2129 6.75039  16
   4  -6 -12 86.0149 6.65368  16
  -4   6  12 92.3363 3.41562  10
  -4   6  12 85.6191 5.34765  14
  -6  -4 -12 94.9659 4.37741   9
   6   4  12 95.3173 6.14183  12
   6   4  14 0.09707 1.84607   8
  -4   6  14 2.73069 2.63715   6
  -6  -4 -14 3.11806 1.79496   9
   4  -6  14 3.28945 3.67312   7
  -4   6 -14 0.35948 2.75067   6
  -6  -4  14 1.04705 3.28983   6
   6   4  14 6.84480 5.42198   2
  -6  -4  14 9.06272 5.70244   1
   4  -6 -14 4.82446 5.37216   1
  -6  -4  14 7.84753 5.89985   2
   6   4 -14-0.68379 6.09128   3
   6   4  14 5.03635 4.89036   1
  -4   6 -14 6.02094 5.71861   3
   4  -6 -14 6.79717 4.51103  16
  -4   6 -14 6.74478 4.92493  15
   4  -6  14 14.6998 4.73114  14
  -6  -4  14 4.95523 4.36182  16
   4  -6  14 2.68105 1.74978  16
   6   4  14 8.57020 3.67814  12
  -4   6  14 1.58769 1.40392  10
  -4   6  14 6.17599 3.18554  14
   4  -6 -14 4.01073 3.44964  11
   6   4 -16 2.14514 4.34537   8
   4  -6  16 4.13186 4.35936   7
   6   4 -16 12.0118 7.23857   3
   4  -6  16 1.93682 5.36833   1
   6   4  16 7.58641 5.73685   1
  -6  -4  16 1.32593 6.07868   2
   4  -6  16-0.66298 5.84714   2
  -6  -4  16-0.65704 5.96776   1
  -4   6 -16 5.49621 7.19910   3
   6   4  16-0.66894 6.30303   2
  -4   6  16 3.76818 5.54409  15
   4  -6  16 9.43462 5.13303  14
  -6  -4  16 7.76601 4.63685  16
  -4   6 -16 2.12405 5.22023  15
   4  -6 -16 5.65423 4.50002  16
   6   4  16-3.76772 4.09886  12
   4  -6  18 22.8412 7.66017   1
  -4   6 -18 25.4578 8.87857   3
   6   4 -18 48.1482 9.92897   3
  -6  -4  18 24.7010 8.16808   2
  -6  -4  18 19.5653 7.10759   1
   6   4  18 26.3650 7.76155   2
   6   4  18 36.5067 7.24649   1
   4  -6  18 29.2362 6.41035  14
   6   4  18 26.8445 5.40307  12
   4  -6  20 43.8412 9.54076   1
   6   4 -20 69.6304 12.5395   3
  -4   6  20 44.1435 9.40166   5
  -6  -4  20 56.0265 10.9549   2
   6   4  20 45.0763 9.20845   2
  -6  -4  20 55.8915 10.1337   1
  -4   6 -20 60.1854 11.3337   3
   6   4  20 29.6344 8.11345   1
   4  -6  22 9.18862 8.50306   1
  -4   6  22 0.91065 8.15203   5
  -6  -4  22-0.93705 8.51080   1
   6   4  22 0.99763 8.93059   2
   6   4  22 4.08632 7.76827   1
  -6  -4  22-2.03722 8.84616   2
   6   5   1 3865.60 71.6990   7
  -6  -5  -1 3697.10 73.6606   6
   6   5  -1 3807.65 72.4790   7
  -6  -5   1 3747.59 73.9260   6
   6   5  -1 3676.36 71.6846   5
   6   5  -1 3984.92 68.8716   2
  -6  -5   1 3756.80 68.6005   1
   6   5   1 3830.07 73.3646  15
   5  -6  -1 3743.23 69.8720  17
  -6  -5  -1 3757.13 72.0744  17
  -5   6  -1 3781.35 73.0427  14
   6   5  -1 3740.06 71.8778  15
  -5   6   1 3755.62 72.5700  14
   5  -6   1 3831.89 72.8639  14
   5  -6  -1 3844.83 73.8448   9
  -6  -5   1 3769.34 73.8677  11
  -5   6   1 3844.60 73.9182   9
  -6  -5  -1 3705.94 73.0970  11
   6   5  -1 3776.75 73.7577  11
  -5   6  -1 3774.39 73.1919   9
   5  -6   3 382.891 12.6085   8
   6   5   3 387.444 10.0432   7
  -6  -5   3 388.187 11.9219   7
   5  -6  -3 376.172 9.85610   5
  -6  -5   3 370.617 11.2130   5
  -6  -5   3 373.922 12.3903   6
   6   5  -3 377.497 11.6603   5
  -6  -5   3 379.491 9.47521   1
   6   5   3 380.199 8.48354   1
   5  -6  -3 364.394 11.1828   4
  -6  -5  -3 381.788 11.0430  17
  -5   6   3 381.741 11.0941  14
   6   5   3 369.690 12.6001  15
   6   5   3 338.266 10.5994  17
  -5   6  -3 398.709 12.0368  14
   6   5  -3 371.651 9.45601  15
  -5   6   3 380.303 8.30449  17
   5  -6   3 394.637 11.8503  14
  -6  -5  -3 379.411 10.6919  12
   6   5  -3 362.200 12.5996  11
  -6  -5  -3 372.480 11.0007  11
   5  -6  -3 364.970 9.30609  12
  -6  -5   3 397.286 12.9646  11
  -5   6   3 374.620 12.4806   9
   5  -6  -3 367.388 12.4558   9
   6   5   5 3.93355 2.33142   7
   5  -6  -5 2.70124 4.02757   9
  -5   6  -5 12.8714 2.31556   7
  -6  -5   5 3.37487 3.87572   6
   5  -6   5 6.08678 4.13254   8
   6   5   5 4.73533 2.53116   1
  -6  -5   5 5.40595 3.67056   5
  -5   6   5 6.87347 3.39698   3
  -6  -5   5 1.33654 2.94256   2
  -5   6   5 6.66277 3.67427   4
  -6  -5   5 7.51111 3.08616   1
  -5   6   5 5.25374 2.80667  14
   6   5   5 2.29662 3.94314  15
  -5   6   5 3.20010 1.56280  17
   5  -6   5 6.71195 3.57603  14
   6   5   5 3.63541 3.00894  17
   5  -6  -5 6.15920 2.51902  10
  -6  -5  -5 2.83546 2.51995  11
  -6  -5  -5 6.19872 3.83750  13
  -5   6   5 5.91310 1.82302  12
  -6  -5  -5 7.22443 3.03547  12
  -5   6   5 0.33336 3.65603   9
  -6  -5  -5 6.52030 2.72996  10
  -6  -5   5 9.92729 4.00095  11
  -5   6   5 6.01603 2.35243  10
   6   5  -5 11.1976 4.70476  11
  -5   6   7 699.487 17.1246   5
  -6  -5   7 665.260 18.4257   6
   5  -6  -7 658.053 19.1687   9
   5  -6   7 665.108 19.0780   8
  -5   6   7 653.581 18.6123   3
  -5   6  -7 648.063 18.2266   3
  -6  -5   7 692.584 19.7133   5
   5  -6  -7 682.419 18.5156   1
  -5   6  -7 729.794 19.4345   2
  -5   6   7 683.347 18.3047   4
   6   5   7 677.496 19.2840   3
  -6  -5   7 712.981 17.6813   2
   5  -6   7 676.038 18.6086  14
  -6  -5  -7 682.633 13.8310  14
   6   5   7 705.912 20.7557  15
  -5   6   7 670.590 16.9172  14
  -5   6  -7 671.742 19.0637  15
   6   5   7 696.721 17.8446  17
  -5   6   7 681.489 19.0654   9
  -6  -5  -7 688.959 15.9389  10
   5  -6   7 715.118 15.9455   9
  -5   6   7 693.667 15.3469  10
  -6  -5  -7 700.651 19.6670  13
  -6  -5   7 664.072 19.4711  11
   6   5   7 652.764 16.6498  12
  -5   6   7 677.020 14.5934  12
  -5   6  -9 2480.11 49.2564   6
   5  -6   9 2449.87 51.7361   8
   5  -6   9 2460.89 46.4250   9
  -6  -5   9 2404.01 50.3133   6
  -5   6  -9 2383.01 52.1146   3
   6   5   9 2425.43 50.1633   1
   6   5  -9 2442.38 52.6051   3
  -5   6   9 2406.49 51.6826   4
   5  -6  -9 2407.35 51.8893   1
  -5   6   9 2386.39 50.3249   5
  -5   6   9 2432.52 52.5825   3
  -5   6  -9 2347.45 52.2358   2
   6   5   9 2415.27 52.9970   3
  -6  -5   9 2480.25 51.3614   1
  -6  -5   9 2442.45 50.9371   2
   6   5   9 2433.07 54.1431  15
   5  -6  -9 2488.83 51.8846  16
  -5   6  -9 2457.74 51.9994  15
   5  -6   9 2439.15 51.3445  14
   6   5   9 2376.41 50.6499  17
  -5   6   9 2452.57 48.8325  14
  -6  -5  -9 2377.45 52.8347  13
  -5   6   9 2473.76 46.4815  10
   6   5   9 2510.30 48.8547  12
  -5   6   9 2418.18 51.6892   9
  -6  -5   9 2463.10 52.5227  11
   5  -6 -11 48.0107 3.12686   8
  -6  -5  11 58.5159 5.28287   6
   5  -6  11 53.2591 4.08997   7
   5  -6  11 52.3924 6.07449   8
  -5   6 -11 58.8582 4.63728   6
  -5   6  11 51.8507 6.51792   3
  -5   6  11 52.0736 5.85543   5
  -5   6 -11 51.8544 6.78361   2
   6   5  11 49.9139 5.68794   1
  -6  -5  11 56.1804 6.35406   1
   6   5 -11 58.3565 7.14378   3
   6   5  11 39.6189 6.38537   3
  -6  -5  11 56.6190 6.16815   2
  -5   6 -11 42.7847 6.26812   3
   5  -6 -11 59.2853 6.05197  16
  -5   6 -11 62.3430 6.55408  15
  -6  -5  11 42.0105 5.42819  16
   5  -6  11 48.6302 5.58588  14
   6   5  11 55.7971 7.33343  15
  -5   6  11 51.7928 4.51309  14
  -6  -5  11 52.1085 6.10865  11
  -5   6  11 57.0914 5.86511   9
  -5   6  11 53.4753 3.20326  10
   6   5  11 57.7519 4.71358  12
  -6  -5  13 2825.44 57.6374   6
  -5   6 -13 2810.88 55.8212   6
  -5   6  13 2875.54 56.2619   6
   5  -6  13 2789.36 56.3956   7
  -6  -5 -13 2902.73 53.5540   6
   6   5  13 2779.93 53.6762   8
   5  -6  13 2893.85 60.3439   8
   5  -6 -13 2835.82 63.1283   1
   6   5 -13 2856.99 64.6050   3
  -6  -5  13 2946.70 62.6379   1
   6   5  13 2804.91 60.9439   1
  -5   6  13 2896.86 61.7782   5
  -5   6 -13 2910.26 64.0900   3
  -5   6 -13 2906.29 61.7698  15
   6   5  13 2932.88 64.7440  15
   5  -6 -13 2943.64 60.7205  16
   5  -6  13 2899.20 60.5895  14
  -6  -5  13 2734.36 59.6480  16
  -5   6  13 2913.77 57.4509  14
  -5   6  13 2874.67 53.7103  10
  -6  -5  13 2783.10 60.6120  11
   6   5  13 2978.04 58.3557  12
   5  -6 -13 2919.60 57.8276  11
   5  -6  15 1480.35 32.5287   7
   6   5 -15 1491.97 34.5769   8
  -5   6 -15 1391.84 29.5347   6
  -6  -5  15 1461.27 38.3418   2
  -6  -5  15 1524.45 38.8356   1
   6   5  15 1413.97 36.9350   1
   6   5 -15 1479.02 40.9781   3
   5  -6 -15 1463.24 39.4700   1
  -5   6 -15 1459.50 40.2047   3
  -5   6  15 1438.76 37.7254   5
   6   5  15 1492.76 38.9055   2
  -6  -5  15 1401.68 34.8132  16
   5  -6  15 1474.46 35.9443  14
   5  -6 -15 1495.01 35.6008  16
  -5   6 -15 1461.97 37.3061  15
   6   5  15 1499.51 33.9787  12
  -5   6  15 1480.22 32.7028  14
   5  -6 -15 1500.97 32.5140  11
  -6  -5  17 1309.76 37.2553   2
  -5   6 -17 1284.08 38.7308   3
   6   5 -17 1246.08 39.2936   3
   6   5  17 1320.34 35.7792   1
  -5   6  17 1316.79 36.4398   5
  -6  -5  17 1294.98 36.7590   1
   6   5  17 1319.22 37.2339   2
   5  -6  17 1200.90 35.6024   1
  -5   6  17 1262.13 34.1003  15
  -5   6 -17 1280.91 34.9506  15
   5  -6  17 1277.99 33.2790  14
   6   5  17 1330.56 31.6537  12
   6   5 -19 974.744 34.5973   3
  -6  -5  19 1006.39 32.4502   2
  -5   6  19 986.539 31.5211   5
   6   5  19 995.626 32.4693   2
  -6  -5  19 937.420 31.5583   1
   6   5  19 936.044 30.0504   1
  -5   6 -19 934.214 34.2345   3
  -6  -5  21 105.389 12.9527   2
  -6  -5  21 71.3419 12.1767   5
  -5   6  21 100.223 11.5203   5
  -6  -5  21 90.0066 12.1767   1
   6   5  21 90.0887 12.1391   2
   6   5 -21 90.3419 13.4856   3
   5  -6  21 84.5646 11.2039   1
  -5   6 -21 91.2393 12.8029   3
   6   5  21 85.5184 10.4804   1
   6   6   0 61.0857 5.61608   6
   6   6   0 56.3062 4.49568   7
  -6  -6   0 55.5508 5.74253   6
  -6  -6   0 66.3754 4.74839   7
   6  -6   0 66.0088 5.24682  14
  -6   6   0 63.1941 4.95959  14
  -6  -6   0 56.4517 4.61244  17
   6   6   0 65.5208 5.10516  15
   6  -6   0 64.3407 5.65226   9
   6  -6   0 58.9596 5.11122  10
  -6  -6   0 80.6000 5.51317  11
  -6   6   0 61.4257 5.27268   9
   6   6   0 67.8871 5.61112  11
  -6  -6   2 3490.70 67.2622   7
   6   6  -2 3452.13 67.5366   7
   6   6   2 3512.61 66.1317   7
   6   6   2 3541.71 68.7862   6
  -6  -6  -2 3423.35 68.4418   6
   6   6  -2 3459.84 69.1491   6
  -6  -6   2 3458.81 68.9226   6
   6  -6  -2 3445.23 66.7696   4
   6   6  -2 3626.53 64.1018   2
   6   6  -2 3391.84 66.8498   5
  -6  -6   2 3492.37 63.9230   1
   6   6  -2 3481.85 65.9881  15
  -6  -6  -2 3472.85 66.7433  17
   6  -6  -2 3430.83 67.3200  14
  -6   6  -2 3420.95 67.8180  14
   6   6   2 3269.53 66.2079  17
   6   6   2 3525.13 68.7820  15
   6  -6  -2 3504.16 64.2318  17
  -6   6   2 3477.04 67.2366  14
   6  -6   2 3460.61 67.7908  14
  -6   6   2 3379.30 68.7197   9
   6   6  -2 3578.19 69.0829  11
  -6  -6  -2 3460.05 67.4765  11
  -6  -6  -2 3446.57 66.4049  12
   6  -6  -2 3465.78 69.0059   9
  -6   6  -2 3435.81 67.6931   9
  -6  -6   2 3506.45 69.0582  11
   6   6   4 2.15490 2.40342   7
   6   6   4 4.78406 4.07140   6
  -6   6  -4 2.20437 2.00158   7
  -6  -6   4 7.53708 4.16888   6
   6  -6   4 1.75568 4.17562   8
  -6  -6  -4 1.70885 3.73582   6
   6  -6  -4 1.40368 4.03157   9
  -6  -6   4 2.62379 3.68168   7
   6   6   4 0.87691 1.93832   1
  -6  -6   4 1.32645 2.83075   1
  -6  -6   4-0.81225 3.32531   5
   6   6   4 2.14995 1.49701   4
   6  -6  -4 3.79938 3.37622   4
   6  -6  -4-1.95727 2.83479   5
  -6   6   4-0.23218 3.54667   4
  -6   6  -4 3.04132 3.40984  14
   6   6   4 0.21231 2.98143  17
  -6   6   4 1.22828 3.17036  14
   6   6  -4 0.24224 1.99121  15
  -6   6   4-1.28502 1.69493  17
   6  -6   4 3.48370 3.37471  14
   6   6   4-0.74540 4.05937  15
  -6  -6  -4-2.14322 3.18717  17
  -6   6   4-0.56254 2.06718  12
  -6   6   4 2.00940 2.70699  10
  -6  -6  -4-0.44178 3.11425  11
  -6  -6  -4-1.79755 2.76533  12
  -6   6  -4 0.93832 2.84331   9
  -6   6   4-0.34670 3.63610   9
  -6  -6  -4 3.60474 3.78719  13
  -6  -6   4 3.25022 4.31834  11
  -6  -6  -6 4.32239 3.73281   6
   6  -6  -6 1.90968 4.07662   9
  -6   6  -6-0.26206 2.11649   7
   6  -6   6 0.37231 3.77720   8
  -6  -6   6 7.35284 4.17911   6
  -6  -6   6 2.06911 4.13506   7
  -6   6   6 1.70123 2.67251   5
  -6  -6   6 3.98373 3.38141   2
  -6   6  -6-0.79153 3.24909   3
  -6   6  -6-0.60819 3.94316   2
  -6  -6   6-1.05597 3.99558   5
  -6   6   6 2.07702 3.71953   3
   6   6   6 2.17798 2.80975   1
  -6   6   6 5.53960 3.56231   4
   6   6   6 8.67871 4.69504  15
   6  -6   6-0.31900 3.56550  14
   6   6   6 3.67203 3.19655  17
  -6   6   6 4.29944 3.01608  14
  -6  -6  -6 5.32130 4.04293  13
  -6  -6  -6 2.56612 2.57929  10
  -6  -6   6 1.97447 4.49620  11
  -6  -6  -6 0.46676 1.58988  14
  -6  -6  -6 1.07361 2.57722  11
  -6   6   6 3.67478 2.11351  12
  -6   6   6 3.13130 2.46547  10
  -6   6   6 4.84784 3.72508   9
  -6  -6  -6 1.28762 2.69701  12
  -6  -6   8 1920.05 41.0392   6
   6  -6   8 1911.26 42.0528   8
   6  -6   8 1862.18 36.4356   7
  -6   6   8 1833.75 39.6444   5
   6  -6   8 1867.15 37.4002   9
   6  -6  -8 1854.88 41.3852   1
  -6   6   8 1911.42 41.4303   4
  -6  -6   8 1836.45 40.4221   1
  -6  -6   8 1919.68 40.4676   2
  -6   6  -8 1820.56 41.6728   2
   6   6   8 1877.53 42.6296   3
  -6   6   8 1886.12 41.6873   3
  -6  -6   8 1876.97 42.9931   5
  -6   6  -8 1881.25 41.1876   3
  -6   6  -8 1851.84 42.1297  15
   6  -6  -8 1973.23 42.4844  16
   6   6   8 1911.27 44.0116  15
  -6   6   8 1902.31 39.5276  14
   6  -6   8 1880.87 41.2887  14
   6   6   8 1855.41 40.1208  17
  -6   6  -8 1955.23 36.7057  13
  -6   6   8 1872.94 37.4624  10
  -6  -6   8 1906.55 42.6970  11
  -6  -6  -8 1928.92 37.5429  10
  -6   6   8 1912.10 42.1902   9
  -6   6   8 1909.72 36.9476  12
   6   6   8 1859.02 38.5719  12
  -6  -6  -8 1897.64 43.0271  13
  -6   6 -10 1441.39 31.1617   6
   6  -6  10 1400.99 33.8390   8
  -6  -6  10 1406.73 32.3559   6
   6   6  10 1390.07 35.2909   3
   6   6  10 1429.30 32.4218   1
  -6   6 -10 1420.82 34.5915   3
  -6   6  10 1363.98 32.6161   5
  -6  -6  10 1413.45 33.2691   2
  -6   6  10 1376.31 34.2791   3
  -6   6 -10 1378.98 34.7748   2
   6   6 -10 1438.40 35.2800   3
  -6  -6  10 1431.83 33.7807   1
  -6   6  10 1379.12 33.9209   4
   6   6  10 1371.03 32.4477  17
   6  -6 -10 1413.18 34.0837  16
  -6   6 -10 1394.78 34.5155  15
   6   6  10 1412.43 36.2785  15
   6  -6  10 1439.18 33.4156  14
  -6  -6 -10 1445.52 35.7730  13
  -6  -6  10 1411.42 34.5858  11
  -6   6  10 1441.34 28.9012  10
  -6   6  10 1420.35 31.3696  14
  -6   6  10 1382.81 33.7965   9
   6   6  10 1450.10 30.5703  12
  -6  -6  12 3.97475 3.96161   6
   6  -6  12 1.71043 2.76921   7
   6  -6  12 9.11650 4.63418   8
   6  -6 -12 6.29643 2.47083   8
  -6   6 -12 4.55974 3.20806   6
   6   6  12 4.57444 4.84889   1
  -6   6  12 9.18517 5.24679   3
   6   6 -12 5.29816 5.42319   3
  -6   6 -12 0.55360 5.28552   3
  -6   6  12 9.94929 4.70963   5
   6  -6 -12 1.05934 5.39453   1
  -6  -6  12 6.32950 4.90223   1
  -6   6  12 5.15552 4.83678   4
  -6  -6  12 7.27488 3.95768  16
   6   6  12-1.22848 5.39029  15
  -6   6 -12 3.54877 4.98429  15
   6  -6 -12 2.73463 4.60681  16
   6  -6  12 6.75172 4.42635  14
  -6  -6  12 5.17077 4.85966  11
  -6   6  12 3.35907 3.48832  14
  -6   6  12 7.46395 4.71907   9
   6   6  12 4.53246 2.92936  12
  -6   6  12 4.41805 2.44995  10
   6  -6  14 18.1308 3.56054   7
  -6  -6  14 9.47825 4.02802   6
   6   6 -14 20.1061 5.14649   8
  -6   6 -14 12.9161 3.25449   6
   6  -6  14 15.4794 5.30961   8
  -6  -6  14 7.25150 5.77192   2
   6  -6 -14 18.8067 6.36521   1
   6   6 -14 23.8806 6.85319   3
  -6   6  14 14.1078 5.42642   5
  -6  -6  14 18.4626 6.03500   1
  -6   6 -14 18.5486 6.80209   3
   6   6  14 16.4328 5.60667   1
   6  -6 -14 14.3106 5.27062  16
   6  -6  14 15.9909 5.22429  14
  -6   6 -14 14.5963 5.78763  15
  -6  -6  14 13.5826 4.69139  16
   6   6  14 15.1481 3.61194  12
  -6   6  14 14.9536 4.06309  14
  -6   6  14 20.3995 5.23020   9
   6  -6 -14 12.2830 4.19883  11
  -6   6  14 13.1917 2.70511  10
  -6  -6  14 16.3398 5.34394  11
   6   6 -16 576.565 18.5978   8
   6   6 -16 572.510 23.8469   3
  -6   6  16 594.999 21.5241   5
  -6  -6  16 624.096 22.5783   2
  -6   6 -16 568.911 23.1473   3
   6   6  16 561.826 20.5732   1
  -6  -6  16 591.324 21.9638   1
   6  -6 -16 550.270 22.4780   1
   6   6  16 613.780 22.3939   2
   6  -6  16 598.150 19.5846  14
  -6  -6  16 542.815 18.4229  16
  -6   6 -16 613.057 21.5944  15
   6  -6 -16 616.433 19.7012  16
   6   6  16 575.257 17.2434  12
   6  -6  18 21.2891 6.02636  14
  -6  -6  18 14.4934 7.22566   1
   6   6 -18 11.3298 8.16254   3
   6   6  18 18.1313 7.59649   2
   6  -6  18 24.2932 7.24320   1
  -6   6  18 30.5124 7.48814   5
  -6  -6  18 5.43155 7.54035   2
   6   6  18 11.2284 6.93384   1
  -6   6 -18 18.0339 7.54624   3
   6   6 -20 1222.88 40.5500   3
  -6   6 -20 1122.33 39.1622   3
  -6   6  20 1150.64 35.9885   5
   6   6  20 1187.81 35.3994   1
   6   6  20 1110.60 37.3966   2
  -6  -6  20 1230.06 37.4991   1
  -6  -6  20 1228.92 38.7867   2
   6  -6  20 1059.07 35.1692   1
   6   6  22 35.6939 8.64702   1
   6  -6  22 38.5747 9.78526   1
  -6  -6  22 45.7662 11.0641   2
  -6  -6  22 17.1905 9.25156   1
  -6   6  22 38.1110 8.90168   5
   6   6  22 31.3048 9.57354   2
  -6  -6  22 21.1767 9.05864   7
  -6  -7  -1 1761.85 38.1779   6
   6   7  -1 1799.61 38.6893   6
  -6  -7   1 1777.85 38.5014   6
  -6  -7   1 1790.56 36.3723   7
   6   7   1 1752.99 38.2772   6
   6   7   1 1749.01 35.9480   7
   6   7  -1 1757.87 36.6788   7
   7  -6   1 1731.59 37.5677   9
  -6  -7  -1 1698.99 35.6147   7
   6   7  -1 1681.37 35.4959   5
   7  -6  -1 1772.45 38.2829   9
   7  -6   1 1782.82 37.1954  14
   7  -6  -1 1740.85 37.0272  14
  -7   6   1 1750.37 36.9753  14
  -6  -7  -1 1692.40 35.9368  17
  -7   6  -1 1730.11 37.1419  14
  -7   6  -1 1736.52 37.5275   9
  -7   6   1 1746.19 38.1406   9
   7  -6   1 1689.81 37.0532  10
  -6  -7  -1 1791.16 37.5711  11
  -6  -7   1 1710.50 38.0442  11
   7  -6  -1 1741.90 36.6338  10
   6   7   3 4493.21 81.9995   7
  -6  -7  -3 4351.26 84.3883   6
   7  -6  -3 4405.55 85.4631   9
   6   7   3 4391.29 84.6651   6
  -6  -7   3 4441.46 83.6316   7
   6   7  -3 4327.43 85.3180   6
  -6  -7   3 4323.00 85.0469   6
  -6  -7   3 4371.64 82.7075   5
   7  -6   3 4224.65 83.3609   9
   6   7  -3 4391.75 80.4571   2
   7  -6  -3 4260.64 83.0375   4
  -6  -7  -3 4371.75 79.1951   1
   6   7   3 4266.93 81.9721  17
  -7   6   3 4341.93 83.2889  14
  -6  -7  -3 4311.47 82.4500  17
  -7   6   3 4394.15 80.0128  17
   7  -6   3 4325.44 83.9213  14
   7  -6  -3 4356.69 80.2257  17
  -7   6  -3 4321.43 84.0786  14
   6   7   3 4207.44 85.2625  15
  -7   6   3 4301.13 82.5939  10
  -7   6   3 4324.35 81.2533  12
  -6  -7  -3 4292.60 82.0031  12
  -7   6  -3 4279.63 83.3024   9
  -7   6   3 4393.37 85.2721   9
  -6  -7  -3 4398.80 84.6296  13
   7  -6  -3 4249.70 82.4655  10
  -6  -7  -3 4366.33 83.1488  11
   7  -6  -3 4364.55 83.5878  14
  -6  -7   3 4363.55 85.3919  11
   6   7   5 365.803 10.6345   7
   6   7   5 350.095 12.2079   6
  -6  -7   5 344.189 12.2409   7
  -6  -7   5 357.498 12.8277   6
   6   7  -5 368.187 13.0840   6
  -6  -7  -5 373.126 12.3102   6
  -7   6  -5 361.405 8.97578   7
   7  -6  -5 362.477 13.4331   9
   7  -6   5 388.957 13.6361   8
  -6  -7   5 343.918 12.1191   5
  -7   6  -5 377.679 11.0411   3
   6   7   5 374.841 9.52786   1
  -6  -7   5 361.929 10.7086   1
  -7   6   5 360.476 11.2100   3
   6   7   5 367.288 8.72781   4
  -7   6   5 346.739 11.5363   4
   7  -6  -5 353.395 11.1254   5
  -7   6   5 360.673 11.7098  14
  -7   6  -5 376.702 12.5704  14
   6   7   5 348.282 10.9429  17
  -7   6   5 369.863 9.13059  17
   6   7  -5 353.173 8.89808  15
  -6  -7  -5 375.196 11.5318  17
   7  -6   5 353.513 12.2612  14
   6   7   5 368.860 13.8713  15
  -7   6  -5 344.306 10.9576   9
  -7   6   5 358.186 13.2763   9
  -6  -7   5 357.455 13.5798  11
  -7   6   5 364.231 10.8154  10
  -6  -7  -5 356.432 10.8913  11
  -6  -7  -5 371.304 10.5492  12
  -7   6   5 371.037 9.82255  12
  -6  -7  -5 356.496 12.9740  13
  -6  -7   7 1347.27 31.3667   6
  -6  -7   7 1312.58 31.5693   7
  -7   6   7 1349.16 29.1349   5
   7  -6   7 1284.29 31.8347   8
  -6  -7  -7 1309.61 29.7016   6
  -7   6  -7 1336.95 30.0512   3
  -6  -7   7 1318.02 29.2133   2
   7  -6  -7 1297.22 30.6210   1
  -7   6  -7 1408.80 31.5599   2
  -7   6   7 1287.93 30.6423   4
  -6  -7   7 1267.73 29.4787   1
  -7   6   7 1302.97 30.4109   3
  -6  -7   7 1357.90 32.1038   5
  -7   6   7 1327.27 29.7552  14
   6   7   7 1295.72 29.1322  17
  -7   6  -7 1276.66 32.0060  15
  -6  -7  -7 1336.94 24.9997  14
   7  -6  -7 1305.46 32.0928  16
   6   7   7 1338.50 33.5128  15
   7  -6   7 1312.56 30.8506  14
  -7   6   7 1310.60 32.0339   9
  -7   6   7 1321.16 28.1073  10
  -6  -7  -7 1306.52 27.4781  10
  -6  -7   7 1340.66 32.6480  11
  -7   6   7 1313.82 27.1047  12
  -6  -7  -7 1342.47 27.5417  11
  -6  -7  -7 1331.03 32.6950  13
  -6  -7   9 0.73199 3.97314   6
  -6  -7   9 0.44115 4.22955   7
  -7   6   9 2.96716 3.03687   5
  -6  -7  -9-0.53925 3.40506   6
   7  -6   9-0.42975 4.20734   8
   7  -6   9 1.87853 1.77531   7
  -6  -7   9-2.17738 4.31551   1
  -7   6   9 0.40892 4.11663   4
  -7   6  -9 0.43165 4.54308   2
   6   7  -9-0.89898 4.45438   3
  -7   6   9-0.41055 4.41197   3
   6   7   9 1.42766 4.15434   3
  -6  -7   9-0.70188 4.09138   2
   6   7   9 1.73170 3.59061   1
  -7   6  -9 0.79648 4.02464   3
   7  -6  -9-0.44825 4.42428  16
   6   7   9-0.31273 3.03652  17
  -7   6  -9 0.93108 4.14694  15
   7  -6   9 0.75604 3.43337  14
   6   7   9-0.54645 5.05675  15
  -6  -7   9 6.55732 4.62296  11
  -7   6   9 2.36040 2.34883  12
   6   7   9 1.55165 2.71537  12
  -6  -7  -9 3.55186 4.38361  13
  -7   6   9 0.87751 4.00391   9
  -7   6   9 3.38267 3.32716  14
  -7   6   9-0.40714 2.37333  10
  -7   6 -11 595.018 16.3257   6
  -6  -7  11 565.913 17.2998   6
  -7   6  11 583.277 18.2269   5
   7  -6  11 566.263 18.6907   8
  -6  -7  11 638.769 19.3817   1
  -6  -7  11 653.240 19.5941   2
   6   7  11 585.353 20.3879   3
  -7   6 -11 553.905 19.8607   2
  -7   6 -11 596.431 19.6629   3
   6   7 -11 570.366 20.1179   3
   6   7  11 613.122 17.9913   1
  -7   6  11 618.236 19.8908   3
  -7   6  11 600.271 19.6139   4
   7  -6 -11 603.387 19.7876   1
   7  -6  11 561.979 17.9950  14
   6   7  11 613.857 17.6826  17
   7  -6 -11 605.978 19.5559  16
  -7   6 -11 587.324 19.9663  15
   6   7  11 593.620 21.1040  15
   6   7  11 591.773 15.5831  12
  -7   6  11 588.532 16.9208  14
  -7   6  11 623.046 19.3207   9
  -6  -7  11 608.751 19.7043  11
  -7   6  11 580.221 14.6893  10
  -7   6 -13 400.809 12.3166   6
  -6  -7  13 427.747 14.0197   6
   7  -6  13 417.239 15.4140   8
   7  -6 -13 401.975 10.6739   8
   6   7  13 389.019 15.0720   1
  -7   6 -13 408.075 17.0282   3
   6   7 -13 384.661 17.3631   3
  -6  -7  13 453.329 16.9855   2
  -6  -7  13 471.322 17.0735   1
  -7   6  13 406.178 16.8560   4
   7  -6 -13 393.467 16.7028   1
  -7   6  13 425.862 15.9611   5
   7  -6  13 409.860 14.9103  14
  -7   6 -13 380.837 16.3869  15
  -6  -7  13 351.368 14.0480  16
   7  -6 -13 430.869 16.1489  16
   7  -6  13 391.223 9.33091  16
   6   7  13 408.697 14.8024  17
   6   7  13 410.061 12.5874  12
  -6  -7  13 398.930 15.7751  11
  -7   6  13 424.462 15.8616   9
  -6  -7 -13 427.986 12.5997   9
  -7   6  13 423.377 11.3875  10
   7  -6 -13 406.159 14.2420  11
  -7   6  13 416.745 13.8063  14
  -6  -7  15 177.329 8.67391   6
   6   7 -15 157.471 9.89773   8
   7  -6  15 174.855 10.1823   8
   6   7 -15 151.949 12.2866   3
  -7   6  15 176.600 11.1571   5
   6   7  15 162.938 10.6687   1
  -6  -7  15 182.659 11.6769   1
   7  -6 -15 157.498 12.0554   1
  -6  -7  15 206.814 12.8111   2
  -7   6 -15 172.002 12.5124   3
  -7   6 -15 176.234 11.7753  15
   7  -6 -15 169.967 10.4480  16
   7  -6  15 162.784 9.95588  14
  -6  -7  15 162.813 9.52913  16
   7  -6 -15 164.275 9.08203  11
  -7   6  15 171.503 8.96107  14
  -7   6  15 161.661 10.2384   9
   6   7  15 165.025 8.04727  12
  -6  -7  15 148.702 10.1624  11
   6   7 -17 83.8131 7.99615   8
   7  -6  17 80.2213 7.90606  14
  -7   6 -17 83.4268 9.69463  15
   7  -6 -17 119.594 11.3955   1
   6   7 -17 83.1033 11.3125   3
  -6  -7  17 108.534 10.7014   2
  -7   6 -17 108.517 11.2594   3
  -6  -7  17 66.5623 9.20642   1
  -7   6  17 94.2766 9.31891   5
   6   7  17 89.4038 9.08589   1
   7  -6  19 172.638 12.9418   1
   6   7  19 155.990 13.5604   2
  -7   6 -19 170.966 14.8555   3
   6   7  19 154.111 12.3400   1
  -7   6  19 198.054 13.6768   5
   6   7 -19 168.027 15.2647   3
  -6  -7  19 189.500 14.4053   1
  -6  -7  19 182.984 13.6355   2
  -6  -7  19 196.448 13.2364   7
   6   7  21 102.236 12.5590   2
  -7   6  21 119.954 11.7264   5
  -7   6 -21 89.4026 13.5214   3
   6   7  21 115.233 11.1905   1
  -6  -7  21 123.558 12.8359   1
  -6  -7  21 82.1538 11.3448   2
   6   7 -21 113.770 14.2748   3
   7  -6  21 95.4559 11.4831   1
  -7   6  21 102.408 12.2721   4
  -6  -7  21 113.499 13.7009   5
  -6  -7  21 109.556 11.8126   7
   7  -5   0 148.179 7.66758   9
   5   7   0 171.474 6.95949   7
   5   7   0 154.702 7.93551   6
  -5  -7   0 167.758 8.27510   6
   5   7   0 159.006 5.93926   5
  -5  -7   0 159.897 6.79741   7
  -7   5   0 160.792 7.32788  14
   7  -5   0 169.749 7.63162  14
  -5  -7   0 167.246 7.68197  11
  -7   5   0 167.363 7.79963   9
   7  -5   0 158.571 7.28759  10
  -5  -7   2 169.636 7.42712   7
   5   7  -2 172.729 7.64551   7
  -5  -7   2 185.465 8.78729   6
   7  -5  -2 185.548 8.58709   9
  -5  -7  -2 158.938 8.12499   6
   5   7  -2 172.991 8.37222   6
   5   7   2 179.799 6.83809   7
   5   7   2 175.262 8.11433   6
  -5  -7  -2 162.250 4.55797   1
   7  -5  -2 179.717 7.27958   4
   5   7  -2 170.280 6.97536   5
  -5  -7  -2 172.162 4.56766   4
  -7   5  -2 168.071 7.48477  14
   7  -5  -2 172.760 5.92040  17
  -7   5   2 164.997 7.33979  14
  -5  -7  -2 176.304 6.86631  17
   7  -5   2 175.520 7.84323  14
  -7   5   2 181.123 5.97507  17
  -5  -7   2 189.647 8.58016  11
   7  -5  -2 172.625 7.38807  10
  -7   5  -2 176.785 7.59239   9
  -7   5   2 181.111 8.38064   9
  -5  -7  -2 178.593 8.01147  13
  -7   5   2 172.168 7.20612  10
  -7   5   2 165.058 6.47016  12
   7  -5   2 163.928 7.91506  10
   7  -5  -2 175.625 7.70493  14
  -5  -7  -2 161.826 7.43470  11
   5   7   4 873.907 19.5065   7
  -5  -7   4 847.828 21.8454   6
  -5  -7  -4 845.376 21.1518   6
  -5  -7   4 840.007 20.8846   7
  -7   5  -4 833.392 17.0933   7
   5   7   4 848.388 21.2501   6
   5   7  -4 825.529 21.8293   6
   7  -5  -4 843.691 19.9608   5
  -7   5   4 822.113 20.0516   4
   5   7   4 866.629 17.0199   4
  -7   5   4 810.709 19.1873   3
   7  -5  -4 835.923 20.6544   4
  -5  -7  -4 845.802 17.9698   1
   5   7  -4 828.543 18.8813   2
  -5  -7   4 850.696 20.7512   5
  -7   5  -4 842.621 21.0397  14
  -5  -7  -4 869.647 19.7133  17
  -7   5   4 875.468 17.9531  17
  -7   5   4 846.610 20.6405  14
   7  -5   4 866.722 21.0366  14
  -7   5   4 827.618 18.6446  12
  -7   5   4 839.801 19.7140  10
  -7   5   4 868.851 22.3045   9
  -5  -7  -4 830.498 19.8204  11
  -7   5  -4 834.010 19.9854   9
  -5  -7   4 860.380 22.3788  11
  -5  -7  -4 857.591 21.9042  13
  -5  -7  -4 807.011 18.8206  12
   5   7   6 209.485 8.68885   6
  -5  -7   6 211.939 9.44644   6
   5   7  -6 214.452 9.40504   6
  -5  -7  -6 182.406 8.35823   6
  -5  -7   6 207.575 9.19770   7
  -7   5  -6 196.172 5.46939   7
  -5  -7   6 208.195 9.43576   5
  -7   5   6 188.400 8.59224   4
  -5  -7  -6 190.013 7.24264   1
  -7   5  -6 214.166 8.86757   2
   7  -5  -6 193.331 8.35426   5
   5   7   6 199.833 7.05812   1
  -7   5  -6 196.725 8.02950   3
  -7   5   6 194.847 8.30487   3
  -7   5  -6 212.644 10.0137  15
   7  -5   6 205.904 8.80023  14
  -7   5  -6 197.010 8.77667  14
   7  -5  -6 195.447 9.71685  16
   5   7   6 210.497 7.67191  17
   5   7   6 205.432 10.3561  15
  -5  -7  -6 206.370 7.13678  12
  -7   5   6 208.093 8.36000  14
  -5  -7  -6 214.302 7.22550  11
  -7   5   6 198.428 6.84245  12
  -5  -7   6 187.359 9.78591  11
  -7   5  -6 197.835 7.23451   9
  -7   5   6 201.428 9.66163   9
  -7   5   6 196.115 7.44821  10
  -5  -7  -6 208.685 9.84333  13
  -5  -7  -6 196.520 6.62211  10
  -5  -7   8 163.355 9.06724   7
  -5  -7   8 176.122 8.54412   6
   5   7   8 166.994 7.56578   6
   5   7  -8 176.893 8.63470   6
   7  -5   8 169.742 8.96546   8
  -7   5   8 172.013 7.96089   5
  -7   5  -8 195.773 9.26758   2
   7  -5  -8 160.134 8.57576   1
  -7   5  -8 176.685 8.63503   3
  -7   5   8 181.513 8.83132   4
   5   7   8 168.911 9.33996   3
  -5  -7   8 153.961 8.11576   1
  -7   5   8 187.747 9.08058   3
  -5  -7   8 174.394 8.23872   2
   7  -5  -8 181.940 9.58927  16
   5   7   8 165.887 7.40215  17
   7  -5   8 174.264 8.42035  14
  -7   5  -8 157.801 9.35363  15
   5   7   8 156.865 9.74858  15
  -5  -7  -8 165.188 5.66480  11
  -7   5   8 166.515 7.86593  14
  -7   5   8 174.621 6.80684  10
  -5  -7   8 169.573 9.39446  11
  -7   5   8 172.784 9.05463   9
  -5  -7  -8 177.493 5.74413  10
  -5  -7  -8 168.163 9.49549  13
  -5  -7  10 543.646 16.1560   6
  -5  -7  10 532.233 17.7803   7
   7  -5  10 525.275 17.0693   8
   7  -5  10 546.423 12.1962   7
  -7   5  10 543.317 16.7843   5
  -7   5 -10 519.969 17.5230   3
  -7   5  10 539.440 17.7079   3
  -5  -7  10 526.159 17.2016   1
   5   7 -10 549.747 18.5271   3
  -7   5  10 535.139 17.6553   4
  -7   5 -10 540.360 18.0829   2
   5   7  10 531.546 18.5666   3
  -5  -7  10 546.841 17.2990   2
   5   7  10 536.273 16.1133   1
   5   7  10 555.152 15.8810  17
   5   7  10 576.505 19.7427  15
  -7   5 -10 557.852 18.5577  15
   7  -5 -10 565.691 18.0948  16
   7  -5  10 539.329 16.4229  14
  -5  -7  10 529.518 17.7505  11
  -7   5  10 555.846 14.1529  10
   5   7  10 532.745 13.8910  12
   5   7  10 549.764 18.4190  13
  -7   5  10 544.638 17.5168   9
  -5  -7  12 358.045 12.4446   6
   7  -5  12 389.433 14.1521   8
  -7   5 -12 341.287 11.0075   6
   5   7 -12 362.632 13.9769   8
  -7   5  12 345.840 14.8413   3
  -7   5  12 356.715 14.1664   5
   5   7  12 361.379 13.7497   1
   7  -5 -12 345.403 15.0722   1
   5   7 -12 372.992 15.9223   3
  -7   5 -12 342.425 15.1619   3
  -5  -7  12 349.885 14.7829   1
  -7   5 -12 357.955 15.2953  15
   5   7  12 360.073 16.3020  15
   7  -5  12 337.375 8.09509  16
   7  -5  12 371.259 13.3525  14
   5   7  12 357.146 13.0341  17
   7  -5 -12 371.252 14.4974  16
  -5  -7 -12 374.265 11.7472   9
  -5  -7  12 370.531 14.6671  11
  -7   5  12 353.275 10.6377  10
  -7   5  12 325.238 13.7344   9
   7  -5 -12 386.500 13.3870  11
   5   7  12 382.108 11.1016  12
   5   7  12 359.463 15.0420  13
   7  -5  14 190.354 10.0771   8
  -7   5 -14 197.732 7.33528   6
  -5  -7  14 184.737 8.60294   6
   7  -5  14 188.808 7.06145   7
   5   7 -14 214.450 10.7365   8
   5   7 -14 185.881 12.6070   3
   7  -5 -14 183.929 11.9252   1
  -7   5 -14 186.045 12.0055   3
   5   7  14 199.712 11.1304   1
  -5  -7  14 197.020 11.7543   1
  -7   5  14 185.175 11.1054   5
  -5  -7  14 227.991 12.7175   2
   7  -5 -14 219.030 11.3225  16
   7  -5  14 203.588 10.0701  14
  -7   5 -14 212.500 12.4769  15
  -5  -7  14 195.363 9.77978  16
  -5  -7  14 196.421 10.7330  11
  -7   5  14 185.422 10.3211   9
   7  -5 -14 200.312 9.82673  11
   5   7  14 204.032 8.30140  12
  -5  -7 -14 193.949 8.25056   9
  -7   5  14 201.255 7.59713  10
   5   7 -16 282.655 12.6140   8
  -7   5 -16 262.468 15.5849   3
  -7   5  16 279.800 14.4600   5
  -5  -7  16 271.066 14.9735   1
   5   7  16 291.373 14.2956   1
   5   7 -16 276.944 16.6846   3
   7  -5 -16 261.188 15.4788   1
  -5  -7  16 286.137 15.3220   2
   7  -5  16 269.430 12.1474  14
  -7   5 -16 259.540 14.5927  15
  -5  -7  16 242.646 11.6076  16
  -7   5  16 243.469 12.2425  15
   7  -5 -16 266.126 11.4339  11
   5   7  16 264.699 10.2514  12
  -7   5  16 249.848 12.3815   9
  -5  -7  16 234.980 12.1206  11
  -5  -7  18 335.593 16.9478   7
   7  -5  18 357.554 14.5182  14
  -7   5  18 325.663 17.0442   5
  -5  -7  18 331.185 17.7908   1
   5   7  18 326.562 16.2661   1
   7  -5  18 311.099 16.5642   1
   5   7 -18 359.257 20.0711   3
  -7   5 -18 346.183 19.3519   3
  -5  -7  18 360.010 18.3324   2
   5   7  20 163.270 14.2567   2
   7  -5  20 149.343 12.7935   1
   5   7 -20 174.072 16.3117   3
  -5  -7  20 190.155 14.5224   1
  -7   5  20 159.123 13.3080   5
   5   7  20 152.842 12.5061   1
  -7   5 -20 218.032 16.4779   3
  -5  -7  20 159.860 14.3872   2
  -5  -7  20 173.247 13.3031   7
  -5  -7  22-4.87009 9.13662   2
   5   7  22-0.81702 7.38520   1
   5   7  22 2.06236 8.81427   2
  -7   5  22-0.93196 7.24859   5
   7  -5  22 3.60731 7.36960   1
  -5  -7  22 4.82260 8.28868   1
  -5  -7  22 7.25856 7.76533   7
  -4  -7   1 316.825 9.84623   7
   4   7   1 314.706 9.53760   7
   4   7   1 300.121 10.9195   6
   4   7  -1 323.294 10.1126   7
  -4  -7  -1 307.770 10.8925   6
  -4  -7   1 332.573 11.2522   6
  -4  -7  -1 292.585 9.42269   7
   4   7  -1 317.768 11.2005   6
   4   7  -1 327.808 9.16088   5
   7  -4  -1 307.799 9.40437   4
   7  -4   1 316.334 10.4251  14
  -4  -7  -1 311.575 9.23501  17
  -7   4   1 316.440 10.2504  14
  -7   4  -1 321.026 10.3063  14
  -7   4   1 318.852 8.85869  17
   7  -4   1 312.629 9.87393  12
  -7   4   1 319.052 9.58353  12
  -7   4   1 328.808 10.2610  10
  -4  -7  -1 313.630 10.3897  13
   7  -4  -1 326.459 10.4720  14
   7  -4   1 314.104 10.5221  10
  -7   4   1 309.203 10.9827   9
  -7   4  -1 313.487 10.4848   9
   4   7   3 483.454 14.0144   6
   4   7  -3 487.331 14.6158   6
   4   7  -3 457.626 13.5432   7
   4   7   3 466.362 12.4507   7
  -4  -7   3 467.205 14.4244   6
  -4  -7  -3 451.548 13.7733   6
  -4  -7   3 480.066 13.4188   7
  -7   4  -3 470.291 11.1723   3
  -4  -7  -3 469.285 10.5622   4
  -4  -7  -3 467.329 10.7934   1
   7  -4  -3 457.782 12.9619   4
  -7   4   3 475.942 12.7275   4
   4   7  -3 470.119 11.7346   2
  -7   4   3 464.207 11.5222   3
  -4  -7  -3 483.907 12.2572  17
  -7   4  -3 472.211 13.5328  14
  -7   4   3 476.045 11.4227  17
  -7   4   3 494.227 13.6164  14
   7  -4  -3 484.173 14.6494  16
   7  -4   3 473.466 13.4873  14
  -7   4   3 484.670 12.9516  10
  -4  -7   3 471.924 14.5868  11
  -4  -7  -3 471.792 14.1662  13
  -7   4   3 481.647 14.6552   9
  -7   4   3 490.472 12.2559  12
  -7   4  -3 476.818 13.1655   9
   7  -4   3 477.662 13.8703  10
   4   7  -5 26.6283 4.43607   6
  -4  -7   5 23.1249 4.25679   7
  -7   4   5 22.0458 4.35322   9
   4   7   5 27.8446 4.07951   6
  -4  -7   5 31.0891 4.76141   6
  -7   4  -5 24.1854 1.72219   7
  -7   4   5 29.7241 4.31479   4
   7  -4  -5 24.2935 4.09078   5
  -7   4   5 22.6520 3.69146   3
  -4  -7  -5 22.6506 3.41286   1
  -7   4  -5 27.1591 4.24095  14
   7  -4   5 28.4783 4.12019  14
   7  -4  -5 26.1553 5.12592  16
  -7   4  -5 19.4895 4.60469  15
  -7   4   5 26.4759 3.42489  10
  -4  -7  -5 20.1866 2.62710  12
   4   7   5 28.8647 4.63975  13
  -7   4   5 27.6084 3.29528  12
  -4  -7   5 21.5679 4.43641  11
  -4  -7  -5 27.5325 4.86656  13
  -4  -7  -5 22.2407 3.22294  11
  -7   4   5 26.3363 4.03086  14
  -7   4  -5 22.8251 3.29621   9
   4   7  -7 5.24044 3.76285   6
  -4  -7   7 2.18129 3.60126   6
   4   7   7-0.78144 3.13187   6
  -7   4   7 1.88426 3.56647   9
  -7   4   7 2.54834 3.13469   5
  -4  -7   7 2.02046 3.97099   7
   7  -4  -7 1.60614 3.90396   1
  -7   4   7 2.31441 3.41765   4
   4   7  -7 1.49659 3.77070   2
  -4  -7  -7 2.22428 3.35097   1
  -7   4   7 0.61436 3.58121   3
  -7   4  -7 3.81607 3.66118   3
  -7   4  -7 0.97370 3.79485   2
  -7   4  -7 1.60763 4.40641  15
   4   7   7 0.64313 2.78625  17
   7  -4  -7 0.38233 4.27313  16
   7  -4   7 1.16435 3.42291  14
  -4  -7  -7 1.98057 2.25566  11
  -4  -7  -7-0.42043 4.44068  13
  -4  -7  -7 0.89045 1.76495  10
  -7   4  -7-0.48326 2.20742   9
  -7   4   7-0.65377 2.83890  10
  -4  -7   7 3.54172 4.43957  11
   4   7   7-1.58417 4.13869  13
  -4  -7   9 8.23569 4.25922   7
   7  -4   9 10.0798 4.22657   8
   4   7  -9 10.6552 4.23788   6
   4   7   9 10.2042 3.15283   6
   7  -4   9 8.02466 1.64870   7
  -4  -7   9 10.3094 3.66530   6
  -4  -7   9 6.59149 4.36136   2
  -7   4  -9 7.34921 4.53626   2
  -4  -7   9 14.6118 4.68259   1
   7  -4  -9 4.71887 4.50606   1
   4   7  -9 3.08870 4.19600   3
  -7   4  -9 4.65452 4.39116   3
  -7   4   9 3.24972 3.46417   5
   4   7   9 4.22135 4.46010   3
   7  -4  -9 7.25771 4.50825   3
  -7   4   9 11.2932 4.50222   3
   4   7   9 8.86768 3.79885   1
   7  -4  -9 8.31049 4.20123  16
   4   7   9 4.32248 3.35478  17
   7  -4   9 7.00043 3.60310  14
   4   7  -9 8.63407 1.55167  15
   4   7   9 11.1360 5.34791  15
  -7   4  -9 0.45715 4.44053  15
   7  -4   9 5.29574 2.23917  16
   4   7   9 7.62658 4.50059  13
  -7   4   9 0.40316 4.12302   9
  -4  -7  -9 6.80144 1.82611  11
  -7   4   9 5.66989 3.03139  10
  -4  -7   9 6.36440 4.78836  11
  -4  -7  11 135.619 8.79747   7
   7  -4  11 144.739 8.36320   8
   7  -4  11 139.492 4.96631   7
  -4  -7  11 144.000 7.52864   6
   4   7 -11 138.775 8.61552   8
  -7   4  11 144.701 8.76012   5
  -4  -7  11 149.236 8.98214   1
   4   7  11 142.033 9.62339   3
   7  -4 -11 137.901 9.43413   3
  -7   4 -11 142.552 9.27336   3
  -7   4  11 141.268 9.21876   3
   4   7  11 144.548 8.27794   1
   4   7 -11 138.024 9.68940   3
   7  -4  11 144.788 7.93482  14
  -7   4 -11 136.497 9.59717  15
   4   7  11 146.210 10.1638  15
   7  -4 -11 157.954 9.24156  16
  -7   4 -11 140.073 6.73357  13
  -7   4  11 132.335 8.26233   9
   4   7  11 139.862 9.13315  13
  -4  -7 -11 152.655 7.26391   9
   4   7  11 143.041 5.97343  12
   7  -4 -11 135.638 8.06313  11
  -4  -7  11 152.441 9.31677  11
  -7   4  11 147.105 6.66659  10
  -7   4 -13 43.6595 3.73126   6
   4   7 -13 43.3258 6.08472   8
  -4  -7  13 35.7087 4.63476   6
   7  -4  13 44.0168 5.80686   8
  -7   4 -13 35.6500 6.78947   3
   7  -4 -13 43.4431 6.89837   1
   4   7 -13 43.4618 7.08510   3
  -4  -7  13 48.7742 6.93904   2
   4   7  13 50.1916 6.38413   1
  -7   4  13 51.1945 6.43812   5
   7  -4 -13 62.1498 8.15653   3
  -4  -7  13 44.2476 6.95849   1
   7  -4 -13 47.2456 6.30215  16
  -7   4 -13 59.4491 7.57651  15
   4   7  13 36.8208 7.12687  15
   7  -4  13 51.5264 5.69161  14
  -4  -7  13 36.7112 6.14531  11
  -7   4  13 46.5947 5.92543   9
   4   7  13 34.9049 3.89953  12
   7  -4 -13 57.8865 5.92752  11
  -7   4  13 40.2457 4.20457  10
   4   7  13 55.4291 7.19600  13
  -4  -7 -13 41.1251 4.45083   9
   7  -4  15 161.026 9.14688   8
   4   7 -15 179.706 9.92891   8
  -4  -7  15 181.396 11.9083   2
  -7   4  15 191.487 11.7855   5
   4   7 -15 172.345 12.8438   3
  -7   4 -15 173.916 12.2236   3
   7  -4 -15 185.632 12.3487   1
  -4  -7  15 174.266 11.9078   1
   7  -4  15 185.979 11.6540   2
   4   7  15 176.613 11.0730   1
   7  -4 -15 172.629 12.5861   3
  -7   4 -15 169.081 11.5082  15
  -4  -7  15 152.704 8.79717  16
   7  -4  15 175.681 9.30630  14
  -7   4  15 162.762 9.46568   9
   4   7  15 180.693 7.87384  12
  -7   4  15 180.231 7.65222  10
  -4  -7 -15 185.043 7.74465   9
  -4  -7  15 172.351 10.0913  11
   7  -4 -15 168.237 9.21048  11
   4   7 -17 23.9293 5.61748   8
  -4  -7  17 32.8884 7.36346   7
   7  -4  17 33.0995 5.67886  14
  -7   4 -17 17.4121 7.47044  15
   7  -4  17 24.8297 6.81375   2
   4   7 -17 13.3093 8.06908   3
  -7   4  17 18.1299 6.56785   5
   7  -4  17 21.8611 6.14386   1
  -4  -7  17 26.4816 8.00966   2
  -4  -7  17 26.8597 7.70524   1
   4   7  17 15.0402 6.74694   1
  -7   4 -17 15.6871 7.92623   3
  -7   4  19 12.2771 7.03737   5
  -4  -7  19 20.5315 7.87715   1
   7  -4  19 8.25632 6.58995   1
  -4  -7  19 7.33747 7.95221   2
   4   7 -19 20.2567 8.98029   3
   4   7  19 8.51489 7.09150   1
  -7   4 -19 15.2196 8.51828   3
  -4  -7  19 16.5787 7.55217   7
  -7   4  21-1.82044 7.21608   5
  -4  -7  21 8.23342 8.14906   1
  -7   4 -21-6.48461 9.53145   3
   7  -4  21 0.83882 6.39580   1
   4   7  21 0.98314 8.35830   2
   4   7  21 0.78711 7.38337   1
   4   7 -21 4.58171 9.57792   3
  -4  -7  21 2.75790 7.81557   2
  -4  -7  21 0.74699 7.10026   7
   3   7   0 1666.40 33.7487   7
  -7   3   0 1610.71 35.0119   9
   3   7   0 1639.29 35.3997   6
   3   7   0 1655.88 32.0018   5
  -7   3   0 1681.54 34.5508  14
  -7   3   0 1647.48 33.3022  17
  -7   3   0 1654.02 33.9541  12
  -7   3   0 1633.97 34.4437  10
   3   7   2 852.996 20.6396   6
  -3  -7   2 857.916 20.8451   6
   3   7  -2 834.259 19.7230   7
   3   7  -2 842.179 20.9485   6
  -3  -7   2 826.294 19.5206   7
  -7   3   2 809.995 20.8500   9
  -7   3  -2 833.249 19.8582   9
   3   7   2 837.309 19.0700   7
  -7   3  -2 841.991 16.8409   3
   7  -3  -2 830.201 19.0582   4
  -7   3   2 833.806 17.0310   3
   7  -3   2 779.942 19.5880  14
  -3  -7  -2 876.738 18.2671  17
  -7   3   2 862.052 18.3164  17
   7  -3  -2 871.589 21.0987  16
  -7   3   2 843.528 20.0448  14
  -7   3  -2 813.990 19.8078  14
  -7   3   2 851.941 19.6836  10
   7  -3   2 850.513 19.9380  12
  -3  -7  -2 823.923 20.2453  13
   7  -3   2 844.814 20.1348  10
  -7   3   2 864.438 18.9544  12
   7  -3  -4 4930.05 93.0401   5
   3   7  -4 4955.25 94.3161   6
  -3  -7   4 4978.60 94.1790   6
   3   7   4 5012.14 93.5780   6
  -7   3   4 4991.65 95.0083   9
   3   7  -4 4860.67 93.6765   7
  -3  -7   4 4861.44 93.0522   7
  -7   3  -4 4975.61 92.2881   9
  -7   3  -4 4774.63 91.2480   3
  -3  -7  -4 4867.31 90.9139   1
   3   7  -4 4753.76 91.9305   2
   3   7   4 5036.58 90.2766   4
  -7   3   4 5015.62 92.7216   4
  -7   3   4 4996.51 91.6088   3
   7  -3  -4 4966.34 94.8289  16
  -7   3   4 4946.51 91.2099  17
   7  -3   4 5089.82 93.0486  14
  -7   3  -4 5024.70 94.9816  15
  -3  -7  -4 4819.44 91.2243  17
  -7   3  -4 4961.69 93.1892  14
   3   7   4 4876.97 94.3800  13
  -3  -7  -4 4955.15 94.7507  13
  -3  -7  -4 4780.77 90.2619  12
  -7   3   4 4999.12 92.5988  10
  -7   3   4 4986.52 91.8300  12
   7  -3   4 5004.36 93.7963  10
  -3  -7   6 34.6397 4.60445   6
  -3  -7   6 41.7583 4.99476   7
   3   7   6 35.6688 4.03144   6
  -7   3   6 32.5826 4.68175   9
   3   7  -6 32.4587 4.52641   6
  -7   3   6 27.6583 4.07164   5
   7  -3   6 33.0271 3.96265   3
  -7   3   6 27.3553 4.06027   4
  -7   3   6 30.0713 4.06965   3
   7  -3  -6 23.9164 4.19932   1
  -3  -7  -6 34.9723 4.12561   1
  -7   3  -6 31.8103 4.63977   2
  -7   3  -6 32.0792 4.30632   3
   7  -3  -6 30.8468 4.39523   3
   7  -3  -6 32.4756 5.02801  16
   7  -3   6 34.0833 3.33985  16
   7  -3   6 33.0861 4.04954  14
  -7   3  -6 33.0292 5.28292  15
  -7   3  -6 36.5011 4.28391  14
  -7   3   6 29.2507 3.66067  10
  -3  -7  -6 33.5975 2.43634  10
  -3  -7   6 25.7171 4.99743  11
   7  -3   6 34.8595 4.60220  10
   3   7   6 31.7857 4.68454  13
  -7   3  -6 26.1385 2.88901   9
  -3  -7   8 18.7541 4.44647   7
  -3  -7   8 25.2705 4.28003   6
  -7   3   8 40.2866 5.24490   9
   3   7  -8 21.3527 4.39695   6
   3   7   8 31.4819 4.00873   6
   7  -3   8 24.3813 1.55319   7
   3   7   8 28.1407 4.20314   1
   7  -3  -8 24.1146 5.00762   1
  -7   3   8 25.8420 4.94728   3
  -7   3  -8 32.4933 4.84193   3
  -7   3   8 28.8028 4.47783   5
  -3  -7  -8 25.0299 4.50787   1
   7  -3   8 20.9914 4.45095   3
  -3  -7   8 27.6112 4.93401   2
  -7   3  -8 20.5846 4.91638   2
   3   7   8 29.2943 5.39546   3
   7  -3  -8 20.5964 4.69598   3
   3   7   8 25.3685 3.60448  17
  -7   3  -8 21.7965 5.71438  15
   7  -3   8 25.6675 4.03254  14
   7  -3  -8 34.7440 5.36576  16
   3   7  -8 31.4669 2.68855  15
   7  -3   8 26.8759 2.73435  16
   3   7   8 30.7340 5.31743  13
  -7   3  -8 28.4809 2.53502   9
   3   7   8 26.8827 2.47111  12
  -3  -7   8 32.4968 5.36336  11
   3   7 -10 1854.80 39.4126   6
  -3  -7  10 1846.22 38.9075   6
   3   7  10 1776.02 34.6487   8
   7  -3  10 1801.15 34.8408   7
   3   7 -10 1852.62 41.0783   8
  -3  -7  10 1778.34 40.9064   7
   3   7  10 1838.95 37.4000   6
   7  -3  10 1841.13 40.2627   8
   7  -3  10 1833.77 41.1315   3
   7  -3  10 1827.10 40.8424   2
   3   7  10 1783.19 42.9889   3
   3   7 -10 1823.83 42.6662   3
  -3  -7 -10 1830.17 40.6429   1
   3   7  10 1858.49 40.1299   1
  -7   3  10 1817.47 41.4531   5
  -7   3 -10 1877.34 42.0865   3
  -7   3  10 1758.57 41.1958   3
   7  -3 -10 1831.10 42.0716   3
  -3  -7  10 1889.61 41.1320   2
   7  -3  10 1879.87 39.2493  14
   7  -3 -10 1894.96 41.6548  16
   3   7 -10 1882.39 35.5089  15
   3   7  10 1840.60 43.3101  15
  -7   3 -10 1803.20 42.7304  15
  -7   3 -10 1821.57 38.3467  13
  -3  -7  10 1796.59 41.2840  11
   3   7  10 1874.70 42.7691  13
   7  -3 -10 1892.60 40.5169  11
  -7   3  10 1784.41 40.9887   9
  -3  -7 -10 1908.67 39.0789   9
   3   7 -12 474.446 15.9814   8
  -3  -7  12 457.956 16.2972   7
  -3  -7  12 444.350 13.5955   6
   7  -3  12 462.529 15.0500   8
  -7   3  12 472.118 17.2269   3
   7  -3  12 469.683 16.7781   3
   3   7 -12 443.566 17.7385   3
  -3  -7  12 460.451 17.0265   1
   3   7  12 485.672 16.2016   1
  -7   3  12 481.609 17.1392   5
   7  -3 -12 480.244 17.3008   1
   7  -3 -12 464.082 17.8387   3
  -7   3 -12 449.394 17.2580   3
   3   7  12 442.764 17.8707  15
  -7   3 -12 480.715 17.9719  15
   7  -3 -12 471.227 16.2305  16
   7  -3  12 469.933 14.5959  14
  -3  -7 -12 481.927 14.0032   9
  -3  -7  12 485.899 16.4365  11
   7  -3 -12 472.577 15.2855  11
   3   7  12 483.489 17.5527  13
  -7   3  12 449.835 15.7363   9
   3   7 -14 982.393 25.5311   8
  -7   3 -14 878.310 19.2438   6
  -3  -7  14 901.111 26.4655   7
   7  -3  14 909.757 20.8338   7
  -3  -7  14 955.243 22.2235   6
   7  -3  14 924.595 23.9453   8
  -7   3 -14 971.998 29.1842   3
  -3  -7  14 962.129 27.9660   2
  -7   3  14 923.824 27.8810   5
   3   7 -14 953.014 29.7283   3
   3   7  14 964.218 26.8571   1
   7  -3  14 956.755 27.7166   2
   7  -3 -14 921.155 28.1000   1
   7  -3 -14 898.431 28.4830   3
  -3  -7  14 889.945 27.4068   1
  -3  -7  14 859.910 23.2686  16
   7  -3  14 937.226 23.8851  14
  -7   3 -14 975.126 28.5655  15
  -3  -7  14 925.012 25.4241  11
   3   7  14 966.320 21.7393  12
   7  -3 -14 966.056 24.6648  11
  -7   3  14 949.195 25.4135   9
  -3  -7 -14 961.383 22.6945   9
   3   7 -16 32.1812 6.12384   8
  -3  -7  16 31.3679 7.06936   7
  -3  -7  16 37.9231 7.75941   1
   7  -3  16 37.5990 7.67169   2
   3   7  16 36.5410 7.11431   1
   3   7 -16 41.9290 8.30069   3
  -3  -7  16 34.5973 7.76000   2
  -7   3  16 46.8408 7.74071   5
   7  -3  16 30.3603 6.19244   1
   7  -3 -16 38.9256 8.16004   3
  -7   3 -16 25.2198 7.68983   3
  -7   3 -16 29.0529 8.10389  15
   7  -3  16 37.3863 5.52011  14
   7  -3  16 32.7932 5.91645  10
   7  -3 -16 31.3765 5.68376  11
  -3  -7  16 43.9409 6.41132  11
  -7   3  16 41.1625 5.98357   9
   3   7 -18 6.63384 9.83639   3
  -7   3  18 26.1916 9.09598   5
  -3  -7  18 13.8999 8.95547   1
   7  -3  18 16.6896 8.40367   2
   3   7  18 20.8650 8.00945   1
   7  -3 -18 9.01022 9.68744   3
  -3  -7  18 21.3684 9.05494   2
   7  -3  18 23.5696 7.48098   1
  -7   3 -18 14.1854 9.59696   3
  -3  -7  18 18.8974 7.37092   7
   7  -3  18 11.5104 6.34263  10
   3   7  20 107.843 12.6315   2
  -7   3 -20 106.369 13.2647   3
  -7   3  20 117.923 12.1120   5
  -3  -7  20 104.903 11.8495   1
   3   7  20 99.8180 10.6738   1
   7  -3  20 127.607 12.2955   2
   7  -3  20 92.0892 10.2165   1
   3   7 -20 96.8053 12.4946   3
  -3  -7  20 99.5311 11.6544   2
  -3  -7  20 98.0723 10.3204   7
   7  -3  22 90.4112 12.0115   2
   3   7  22 83.6710 10.6655   1
   7  -3  22 92.0347 10.8946   1
  -7   3  22 104.811 13.7291   2
  -3  -7  22 117.005 13.8494   1
  -3  -7  22 93.3827 12.3540   2
  -7   3  22 115.553 12.8523   5
   3   7  22 104.834 13.1642   2
  -3  -7  22 117.391 11.4051   7
   2   7   1 112.983 5.26632   7
   2   7  -1 102.938 6.18873   6
   2   7   1 109.759 6.30254   6
   2   7   1 111.719 3.52758   5
   2   7  -1 99.0429 5.35838   7
   7  -2  -1 107.802 4.95142   4
  -2  -7   1 114.895 4.61747   5
  -7   2  -1 113.425 5.55274  17
  -7   2  -1 112.173 5.66841  14
  -7   2   1 104.563 5.02045  17
  -7   2   1 103.066 5.15117  12
   2   7   1 106.147 5.65812  13
  -2  -7   1 109.739 5.16192  13
  -7   2  -1 113.519 5.64007  12
  -7   2   1 111.119 5.81489  10
  -7   2  -1 124.507 6.06267  10
  -7   2   1 109.193 5.79043  14
  -2  -7   3 664.614 16.4652   7
   7  -2  -3 681.474 16.7648   5
   2   7  -3 675.981 16.8027   7
   2   7   3 677.856 17.1653   6
   2   7  -3 679.348 17.6776   6
  -7   2   3 675.429 14.7434   3
   7  -2  -3 693.625 14.8850   3
  -7   2  -3 677.795 14.7830   3
   7  -2   3 671.181 14.5016   3
  -7   2   3 660.007 15.9927   4
  -2  -7  -3 656.392 14.8903   4
   7  -2   3 667.141 17.0185  17
   7  -2  -3 672.868 18.0526  16
  -7   2  -3 659.806 16.6555  14
  -2  -7  -3 688.147 14.7516  17
  -7   2  -3 652.693 17.9154  15
   2   7   3 659.465 14.4530  17
  -7   2   3 690.056 15.5965  17
  -7   2   3 680.029 16.0250  12
   2   7   3 698.057 17.7344  13
  -2  -7  -3 704.235 18.0706  13
   7  -2   3 646.957 16.9600  10
   7  -2   3 711.600 17.2946  12
  -7   2   3 687.157 16.7437  10
   2   7  -5 477.805 14.0298   6
  -7   2  -5 446.846 11.9493   9
  -7   2   5 500.515 13.4405   5
   2   7   5 469.384 13.1924   6
  -2  -7   5 474.366 13.2885   7
  -2  -7   5 476.344 13.9181   6
  -7   2   5 455.344 12.5364   3
  -2  -7  -5 467.489 12.3986   1
  -7   2   5 480.993 13.5766   4
   7  -2  -5 486.086 14.0073   5
   7  -2  -5 481.622 13.1999   1
   7  -2   5 473.911 12.4587   3
  -2  -7  -5 479.884 10.0567  14
   7  -2   5 474.418 11.9409  16
   7  -2  -5 461.867 14.5350  16
  -7   2  -5 469.867 13.1352  14
  -7   2  -5 485.109 14.9737  15
   2   7   5 457.652 11.1810  17
   7  -2   5 463.090 13.6387  10
  -2  -7  -5 477.984 10.2918  12
   2   7   5 467.136 14.5758  13
  -7   2   5 461.093 12.9255  10
  -2  -7   7 1062.27 25.2570   6
   2   7   7 1112.68 24.5801   6
  -7   2   7 1134.14 26.2889   5
   2   7  -7 1098.50 25.6834   6
  -2  -7   7 1062.25 25.4985   7
  -7   2   7 1083.82 26.7824   9
   2   7  -7 1063.05 26.7086   8
  -7   2   7 1098.14 25.7162   3
   7  -2   7 1112.07 25.5026   3
  -2  -7  -7 1085.26 25.1016   1
   7  -2  -7 1084.16 25.8918   1
   2   7  -7 1092.69 25.9534   2
   7  -2  -7 1100.84 25.8573   3
   2   7   7 1088.08 24.3733   4
  -7   2  -7 1124.35 25.8670   3
  -7   2  -7 1093.68 26.0708   2
  -7   2  -7 1101.67 25.0410  14
   7  -2   7 1113.70 24.7578  14
  -7   2  -7 1087.99 27.6426  15
   7  -2  -7 1103.23 27.1923  16
   7  -2   7 1128.80 22.5088  16
   2   7   7 1102.89 27.4648  13
  -7   2  -7 1095.04 22.5904   9
   2   7   7 1101.28 21.5805  12
   7  -2   7 1105.30 25.8731  10
   2   7   9 6.92643 1.90460   8
  -7   2   9 1.51497 3.91697   9
   2   7   9 5.41936 2.92303   6
   2   7  -9 4.68413 3.27449   6
  -2  -7   9 11.6822 3.55771   6
   2   7  -9 5.63829 4.26853   8
   7  -2   9 6.90749 1.52654   7
  -2  -7   9 1.71666 3.88730   7
   2   7   9 7.36203 3.82796   1
   7  -2  -9 6.85770 4.53233   1
   2   7  -9 1.72656 4.10475   3
   2   7   9 3.69271 4.70229   3
  -7   2   9 6.25929 3.95557   5
   7  -2  -9 8.26583 4.49680   3
   7  -2   9 7.26657 4.18481   2
  -2  -7   9 7.30915 4.33188   2
   7  -2   9 9.36346 4.16388   3
  -2  -7  -9 4.02683 4.22924   1
  -7   2   9 8.60382 4.49940   3
  -7   2  -9 8.93747 4.31751   3
   2   7  -9 7.94251 2.56088  15
   7  -2  -9 11.7856 4.58172  16
   7  -2   9 11.8631 4.81880  15
  -7   2  -9 7.84107 4.78683  15
   7  -2   9 6.77143 3.12536  14
  -7   2  -9 7.63484 3.38397  13
  -7   2  -9 8.85902 1.54777   9
  -2  -7   9 8.57519 4.17645  11
   7  -2  -9 7.97104 4.20257  11
  -2  -7  -9 5.76387 3.38158   9
   7  -2   9 6.27144 3.72591  10
   2   7   9 3.97973 4.45340  13
   2   7   9 9.19418 2.06432  12
   2   7 -11 694.570 19.7778   8
   7  -2  11 703.655 18.8228   8
   2   7  11 686.240 16.1262   6
  -2  -7  11 684.476 17.5291   6
   2   7 -11 651.104 17.7888   6
  -2  -7  11 661.783 19.6084   7
  -7   2  11 683.690 20.7895   3
   2   7 -11 650.220 21.5825   3
   2   7  11 669.250 19.4927   1
   7  -2  11 685.684 20.4375   3
  -2  -7 -11 653.929 19.9143   1
   7  -2 -11 684.680 21.2858   3
  -7   2 -11 709.674 21.3634   3
   2   7  11 682.141 21.9655   3
  -7   2  11 679.220 20.9884   5
  -7   2  11 670.431 20.1686   1
   7  -2  11 676.054 21.3089  15
  -7   2 -11 666.479 21.6316  15
   7  -2  11 665.953 17.7316  14
   2   7  11 687.403 21.8493  15
   2   7  11 672.635 21.3515  13
  -7   2 -11 675.109 18.2540  13
   7  -2 -11 675.572 19.1969  11
  -2  -7 -11 673.008 18.0094   9
  -7   2  11 676.029 19.6994   9
   7  -2  11 696.987 19.2968  10
  -2  -7  11 674.839 20.0792  11
  -7   2 -13 31.7752 2.86050   6
   7  -2  13 29.3751 4.45399   8
   2   7 -13 28.3726 5.29916   8
  -2  -7  13 24.0557 5.18257   7
  -2  -7  13 38.5427 4.36079   6
  -2  -7  13 21.0085 5.95180   1
   7  -2  13 30.6817 6.32818   2
  -7   2  13 27.8400 5.84336   1
  -7   2  13 28.1842 5.99377   5
   2   7 -13 32.7621 6.92636   3
   7  -2 -13 39.4961 6.74799   1
   7  -2 -13 29.5304 6.30026   3
  -7   2 -13 38.6866 6.63395   3
  -2  -7  13 40.1562 6.55763   2
   2   7  13 33.2911 5.61958   1
  -7   2 -13 32.4439 6.67855  15
   2   7  13 34.1435 7.06164  15
   7  -2  13 41.5819 4.70149  14
  -7   2  13 27.6081 5.08777   9
   2   7  13 33.7527 6.28676  13
   7  -2  13 28.9714 5.01878  10
   2   7  13 30.9244 3.49730  12
  -2  -7 -13 33.6254 4.44771   9
  -2  -7  13 33.0166 5.58815  11
  -2  -7  13 29.1436 3.38617  13
   7  -2 -13 31.2051 5.35218  11
  -2  -7  15 38.8855 6.60272   7
   2   7 -15 34.7922 5.68281   8
   7  -2  15 33.0107 4.84210   8
  -2  -7 -15 37.1959 4.73107   9
  -2  -7  15 31.4798 7.38865   1
   2   7 -15 36.4398 8.04365   3
   7  -2  15 45.1178 7.90739   2
  -7   2  15 37.4515 6.78125   1
  -2  -7  15 40.9119 7.79422   2
  -7   2 -15 29.0023 7.60262   3
  -7   2  15 29.5320 6.68170   5
   2   7  15 39.3676 6.43946   1
   7  -2  15 16.1172 5.60949   1
   7  -2 -15 45.9112 8.45938   3
  -7   2 -15 36.5887 7.12128  15
   7  -2  15 46.0206 5.20133  14
  -7   2  15 25.0558 4.83485  15
  -2  -7  15 35.0747 4.75531  16
   2   7  15 39.7181 4.27742  12
   7  -2 -15 46.1992 5.93916  11
   7  -2  15 28.5960 5.32099  10
  -2  -7  15 42.1230 6.22289  11
  -7   2  15 43.1405 5.88747   9
  -7   2  17 49.8330 7.99858   5
   2   7 -17 44.8922 8.93580   3
  -7   2  17 30.5396 8.08914   1
   2   7  17 45.3713 7.75028   1
  -2  -7  17 50.5584 8.58284   1
  -2  -7  17 51.9927 9.03414   2
   7  -2  17 48.3100 8.40002   2
   7  -2  17 39.0790 7.02872   1
  -7   2 -17 55.3195 9.69049   3
   7  -2 -17 56.1570 10.1128   3
   2   7 -17 54.5888 6.61621   8
  -2  -7  17 44.4444 7.04901   7
   7  -2  17 51.9408 6.36087  10
   2   7  19 94.8594 10.2123   1
   2   7 -19 94.5683 12.1847   3
  -7   2 -19 108.122 12.1002   3
   7  -2  19 90.6752 9.90133   1
  -7   2  19 97.3425 11.1191   5
  -7   2  19 89.0264 10.7969   1
   7  -2  19 93.3892 10.8820   2
  -2  -7  19 105.401 11.2807   1
   7  -2 -19 102.259 12.4806   3
  -2  -7  19 103.223 11.3151   2
  -2  -7  19 92.8754 9.76945   7
   2   7  21 143.625 13.8911   2
  -7   2  21 142.007 14.5714   2
   7  -2 -21 106.270 13.9809   3
   7  -2  21 107.078 11.2880   1
   2   7  21 144.135 12.2093   1
   7  -2  21 162.092 13.8268   2
  -2  -7  21 119.393 13.3498   2
  -7   2  21 144.203 13.9159   5
  -7   2 -21 142.035 15.2156   3
   2   7 -21 144.554 15.5910   3
  -2  -7  21 127.523 13.0707   1
  -2  -7  21 172.640 12.4323   7
   1   7   0 4490.29 84.7928   6
   1   7   0 4449.71 83.1553   7
   7  -1   0 4459.95 81.8461   4
  -1  -7   0 4451.00 80.8515   5
  -7   1   0 4501.40 84.5817  16
  -7   1   0 4449.13 83.1368  17
  -7   1   0 4477.97 83.6215  12
  -7   1   0 4408.22 83.9819  14
  -7   1   0 4451.55 84.0868  10
   1   7   0 4408.66 83.1907  13
   1   7   2 31.8996 4.10211   6
   1   7  -2 35.4862 4.31954   6
   1   7  -2 33.4314 3.67612   7
   7  -1  -2 36.0114 2.43457   3
   7  -1   2 33.9838 2.28352   3
   7  -1  -2 31.0436 3.43081   4
  -7   1  -2 34.1081 3.91270  14
  -7   1   2 31.8629 4.36314  16
  -7   1   2 36.1309 3.54550  17
  -7   1  -2 34.6257 3.83658  16
  -1  -7  -2 32.7388 2.57645  17
  -7   1  -2 33.2173 3.92609  10
   1   7   2 32.7694 3.93808  13
  -7   1  -2 35.9031 3.96477  12
  -7   1   2 37.7782 3.63617  12
  -1  -7   2 33.3070 2.95587  13
  -7   1   2 33.3530 3.79899  10
   1   7   4 4433.19 86.4059   6
   1   7  -4 4601.50 88.0149   8
   1   7  -4 4585.21 86.3790   7
   1   7   4 4628.34 85.3325   8
  -1  -7   4 4716.41 85.9990   7
   1   7  -4 4667.03 87.2413   6
   7  -1  -4 4524.56 86.9024   5
  -1  -7  -4 4533.37 84.8624   1
   7  -1  -4 4592.37 85.5580   1
  -7   1  -4 4623.89 85.3083   2
  -7   1   4 4610.38 84.7359   3
  -7   1  -4 4514.00 84.9195   3
   7  -1   4 4540.37 84.8084   3
  -7   1   4 4529.38 85.9482   4
  -1  -7  -4 4240.76 84.8136   4
  -7   1  -4 4541.78 88.1616  15
  -1  -7  -4 4686.27 83.4942  14
  -7   1   4 4664.34 88.1680  16
   7  -1   4 4611.96 85.1662  16
   1   7   4 4557.91 83.1272  17
   7  -1  -4 4594.18 88.0037  16
  -7   1  -4 4513.35 85.8211  14
   7  -1   4 4639.47 86.8542  12
   1   7   4 4656.23 87.9539  13
  -1  -7  -4 4442.84 82.4691  12
  -1  -7   4 4656.21 83.0645  13
   7  -1   4 4585.20 86.6074  10
  -1  -7   6 596.285 16.0436   7
   1   7  -6 619.469 16.5747   6
  -7   1   6 618.671 16.6759   5
   1   7   6 598.938 15.5612   6
   1   7   6 634.729 14.3004   8
   1   7  -6 633.981 17.6145   8
   1   7  -6 627.009 16.7441   2
   7  -1   6 602.563 15.9808   3
  -1  -7  -6 604.122 15.7575   1
  -7   1  -6 622.291 16.2215   3
  -7   1   6 615.787 16.0204   3
   1   7   6 585.406 15.1263   4
   7  -1  -6 605.297 16.3681   1
   7  -1  -6 597.231 16.1882   3
   7  -1   6 649.028 16.0061   2
  -7   1  -6 585.695 15.3856  14
   7  -1   6 598.999 17.8668  15
   7  -1  -6 614.720 17.6809  16
  -7   1   6 632.868 17.8467  16
   1   7   6 636.100 13.8267  17
  -1  -7  -6 626.358 12.4546  14
  -7   1  -6 589.019 17.8885  15
   7  -1   6 613.627 16.3971  10
   1   7   6 634.122 17.8792  13
   1   7  -8 584.270 16.9905   8
  -7   1   8 581.796 17.0472   5
   1   7   8 558.170 14.4219   6
   1   7   8 568.261 12.3536   8
   1   7  -8 544.705 15.3281   6
  -7   1  -8 531.311 12.3034   9
  -1  -7   8 532.719 15.5117   7
  -1  -7   8 554.645 15.3335   6
  -7   1   8 540.311 16.1042   3
   7  -1   8 574.530 16.1932   2
   1   7   8 546.843 17.5507   3
   1   7   8 517.952 14.9134   4
  -1  -7  -8 587.688 16.1207   1
   1   7  -8 558.101 16.8432   2
   7  -1  -8 572.705 16.6640   1
   7  -1   8 562.286 16.2853   3
   7  -1  -8 583.004 16.8049   3
  -7   1  -8 600.491 16.9811   3
  -7   1  -8 562.514 17.9392  15
   7  -1   8 546.015 14.5243  14
   7  -1   8 570.632 17.7559  15
  -7   1   8 545.310 16.7743  16
   7  -1  -8 539.840 16.3102  11
   1   7   8 545.379 11.6337  12
  -1  -7  -8 573.649 15.8064   9
   7  -1   8 560.467 15.6760  10
   1   7   8 573.530 17.6821  13
  -7   1  -8 543.651 15.2775  13
   1   7  10 6.47945 2.66515   6
   1   7 -10 9.94358 4.30316   8
   1   7 -10 7.48764 3.27278   6
  -1  -7  10 9.18369 3.31798   6
  -1  -7  10 6.18817 3.98681   7
  -7   1  10 6.51905 4.10900   9
   7  -1  10 9.45747 4.59755   3
   7  -1  10 4.46019 4.35933   2
  -1  -7 -10 8.38052 4.68030   1
  -7   1 -10 9.74596 4.59772   3
  -7   1  10 2.86461 4.47383   3
   1   7  10 10.9007 3.83211   1
  -1  -7  10 5.40878 4.34696   2
  -7   1  10 4.27499 4.24888   1
   7  -1 -10 7.51925 4.45463   3
   7  -1 -10 6.19935 4.57720   1
  -7   1  10 14.8622 4.35654   5
   1   7 -10 3.82249 4.56319   3
   1   7  10 5.99077 4.96870   3
  -7   1 -10 5.97325 4.99331  15
   7  -1  10-1.40703 4.22097  15
   7  -1  10 8.29016 3.14198  14
  -1  -7  10 9.72546 4.26702  11
  -1  -7 -10 11.6523 3.62845   9
   1   7  10 5.20451 4.38024  13
   7  -1 -10 12.0453 4.15781  11
   7  -1  10 10.2819 3.75895  10
  -7   1 -10 1.87946 3.49235  13
   1   7  10 7.20837 2.05516  12
   1   7 -12 187.745 8.03811   6
   1   7  12 183.269 6.49008   6
   7  -1  12 191.124 8.49733   8
  -1  -7  12 197.603 9.62216   7
   1   7 -12 170.862 9.26854   8
   1   7  12 185.000 9.85483   1
   1   7 -12 178.943 11.2829   3
  -7   1  12 174.014 10.0252   1
   7  -1  12 188.754 10.6989   3
   7  -1 -12 173.142 10.7118   1
  -7   1  12 186.283 10.6180   3
  -7   1 -12 188.811 11.2041   3
   7  -1 -12 192.698 11.2158   3
  -7   1  12 199.232 11.1266   5
   1   7  12 182.198 11.0639  15
   7  -1  12 183.463 7.77357  14
   7  -1  12 186.732 10.8570  15
  -7   1 -12 196.870 11.4525  15
   7  -1 -12 188.108 9.38080  11
  -1  -7  12 194.729 9.82948  11
   1   7  12 178.696 10.8009  13
  -1  -7 -12 184.092 8.44494   9
   7  -1  12 195.083 9.09855  10
  -1  -7  12 179.173 6.07169  13
  -7   1  12 152.357 8.95040   9
  -1  -7  14 598.333 18.8430   7
   1   7 -14 541.927 17.5697   8
  -1  -7 -14 594.875 16.3891   9
   7  -1  14 567.693 15.8419   8
  -1  -7  14 585.362 20.2795   1
   1   7 -14 530.844 21.2330   3
   1   7  14 568.437 19.2361   1
  -7   1  14 554.310 19.6705   1
  -7   1  14 577.933 21.1558   5
  -7   1 -14 560.930 20.9661   3
  -1  -7  14 595.199 20.5083   2
   7  -1 -14 571.955 21.3454   3
   7  -1  14 517.143 18.5171   1
   7  -1  14 605.282 20.7509   2
   7  -1  14 590.150 20.5042  15
  -7   1 -14 568.128 20.8989  15
   1   7  14 564.554 20.3785  15
  -7   1  14 584.156 15.5539  15
  -1  -7 -14 589.125 15.1299  16
   7  -1  14 573.072 15.6238  14
  -7   1  14 582.527 17.8140   9
   7  -1  14 595.783 17.3308  10
   7  -1 -14 616.880 18.0476  11
  -1  -7  14 556.539 13.6294  13
  -1  -7  14 563.059 17.7087  11
  -1  -7  16 1711.33 41.5153   7
   1   7 -16 1748.56 40.0034   8
   1   7  16 1771.18 43.5298   1
   1   7 -16 1636.36 46.5948   3
  -7   1  16 1708.12 44.2494   1
  -1  -7  16 1725.34 44.7593   1
  -1  -7  16 1824.45 44.9149   2
  -7   1  16 1749.35 45.8590   5
   7  -1  16 1897.87 46.4391   2
   7  -1 -16 1771.81 46.8569   3
   7  -1  16 1532.44 41.9338   1
  -7   1 -16 1713.89 46.2777   3
   7  -1  16 1781.81 37.6712  14
  -7   1  16 1709.77 39.7481   9
   7  -1  16 1757.68 39.5589  10
  -1  -7  16 1687.67 39.4341  11
   7  -1  18 1208.36 36.0867   1
  -1  -7  18 1356.91 38.7321   2
   7  -1  18 1391.37 39.7622   2
  -7   1  18 1293.57 38.0210   1
   1   7 -18 1273.65 40.5585   3
  -7   1 -18 1426.45 41.1610   3
  -7   1  18 1312.09 39.4568   5
   7  -1 -18 1339.23 41.3845   3
  -1  -7  18 1328.49 38.9295   1
   1   7  18 1373.63 37.6353   1
  -1  -7  18 1366.44 35.5682   7
   1   7 -20 56.5588 11.5235   3
  -7   1  20 57.9528 10.4322   2
  -7   1  20 34.4220 9.60072   5
  -7   1 -20 25.3287 9.35265   3
  -1  -7  20 47.5966 10.1657   2
   7  -1  20 32.5755 8.85023   2
  -1  -7  20 41.3191 8.91916   1
   7  -1 -20 31.9847 10.4851   3
  -7   1  20 26.6478 8.75505   1
   7  -1  20 15.1709 7.04639   1
   1   7  20 30.1885 7.69545   1
  -1  -7  20 44.3504 8.10310   7
  -1  -7  22 55.5698 10.9320   2
  -1  -7  22 41.9566 10.3203   1
   7  -1  22 37.0732 8.81776   1
   1   7  22 65.2682 10.2964   2
  -7   1  22 56.3274 11.4805   5
  -7   1  22 54.5860 11.2773   2
   7  -1  22 51.0447 10.4784   2
  -7   1  22 44.4564 10.6456   1
   0   7  -1 1336.36 28.7587   6
   0   7   1 1304.83 28.5422   6
   0   7  -1 1287.82 27.1456   7
  -7   0   1 1342.34 25.9440   4
   7   0  -1 1275.51 26.1733   4
  -7   0   1 1316.22 27.2345  17
  -7   0  -1 1306.42 28.2350  16
  -7   0  -1 1321.04 27.6250  17
  -7   0   1 1321.56 28.9720  16
  -7   0   1 1317.70 27.6904  12
   0   7  -1 1309.24 26.5718  13
  -7   0   1 1290.40 28.1339  10
  -7   0  -1 1264.50 27.6629  14
  -7   0  -1 1328.36 28.2306  10
  -7   0  -1 1323.55 27.7964  12
   0   7   1 1335.89 27.9703  13
   0   7  -3 176.287 8.08669   8
  -7   0  -3 165.726 4.30658   7
   0   7   3 169.765 7.24488   6
   7   0  -3 166.419 7.30674   5
   0   7  -3 155.596 6.41030   7
   0   7  -3 174.601 7.53642   6
   7   0  -3 178.072 5.71448   3
   0  -7  -3 156.150 6.18455   4
  -7   0  -3 172.900 5.93048   2
   7   0   3 161.961 5.65429   3
  -7   0  -3 177.897 6.62529  14
  -7   0  -3 172.102 6.59265  16
  -7   0  -3 160.076 7.87915  15
   0  -7  -3 171.576 4.41898  17
   7   0  -3 178.322 8.13121  16
   7   0   3 177.179 8.11315  15
   0  -7  -3 171.115 5.68427  14
   7   0   3 168.145 7.21557  17
  -7   0   3 180.067 8.08547  16
   7   0   3 168.252 7.07552  12
  -7   0  -3 171.684 7.10265  10
   0   7   3 182.502 7.83173  13
  -7   0  -3 161.961 6.88718  12
   0   7  -5 2576.90 52.7805   6
   0  -7   5 2682.58 51.8276   7
   0   7  -5 2594.77 52.2671   7
   0   7  -5 2753.40 54.4352   8
   0   7   5 2702.86 50.8367   8
   0   7   5 2676.43 52.3636   6
  -7   0   5 2655.38 52.9239   5
   0  -7  -5 2560.55 51.6950   1
   7   0  -5 2603.47 51.9834   1
   0   7   5 2646.79 51.3999   4
   7   0   5 2684.52 51.3949   2
  -7   0  -5 2575.60 51.7039   2
   7   0  -5 2542.77 53.5386   5
   7   0   5 2655.84 51.9348   3
   7   0   5 2680.12 54.5510  15
  -7   0   5 2678.23 54.3138  16
  -7   0  -5 2766.47 54.9348  15
   0   7   5 2687.78 48.9071  17
   0  -7  -5 2649.74 49.4018  14
  -7   0  -5 2619.99 51.3713  14
  -7   0  -5 2638.25 50.4894  16
   7   0   5 2622.09 52.4101  10
   0   7   5 2655.73 54.3747  13
   7   0   5 2713.42 53.0259  12
   7   0  -5 2608.62 53.6916  11
   0   7  -7 289.891 9.95013   6
   0   7   7 280.577 9.24636   6
   0   7   7 285.708 7.78486   8
   0   7  -7 261.082 10.7694   8
   0  -7   7 256.420 9.25854   7
  -7   0   7 268.490 10.6031   5
   7   0   7 282.168 10.4132   3
   0   7   7 265.440 11.0536   3
  -7   0   7 286.833 10.2603   3
   0   7   7 253.686 9.30545   4
   7   0  -7 301.720 10.7672   3
  -7   0   7 287.904 10.1178   1
   7   0   7 301.090 10.3209   2
   0  -7  -7 270.693 10.0621   1
  -7   0  -7 268.762 10.3407   3
   0   7  -7 265.117 10.5287   2
   7   0  -7 281.514 10.3249   1
  -7   0  -7 269.716 8.79202  14
  -7   0   7 276.301 11.1186  16
  -7   0  -7 276.591 11.7274  15
   7   0   7 292.355 11.7932  15
   0   7   7 287.947 6.75806  14
   0   7   7 284.706 11.4912  13
   7   0  -7 280.017 10.9287  11
   7   0   7 292.167 9.87668  10
   0  -7  -7 267.167 10.1573   9
   0   7   9 64.1363 4.46471   6
   0  -7   9 53.9496 5.20154   7
   0   7  -9 68.1000 5.11683   6
   0   7  -9 63.8865 6.07482   8
  -7   0   9 75.8812 6.33978   1
   0   7  -9 69.5075 6.54020   2
   7   0  -9 58.9475 6.23791   1
   0   7  -9 67.9799 6.46161   3
  -7   0   9 64.2150 6.49299   5
  -7   0   9 69.6565 6.11413   3
   7   0   9 73.1536 6.18288   2
  -7   0  -9 61.5109 6.12830   3
   7   0   9 67.3942 6.16833   3
   0   7   9 70.5942 7.08681   3
   0  -7  -9 66.8328 6.09938   1
   7   0  -9 65.7514 6.57478   3
   7   0   9 69.9807 6.79950  15
  -7   0   9 59.0653 5.84717  16
  -7   0  -9 63.2111 7.06639  15
   0   7   9 64.3023 2.58178  14
  -7   0  -9 61.6587 5.42227  13
   0   7   9 65.2730 2.79407  12
   7   0  -9 63.4159 6.11887  11
   0   7   9 72.5361 6.76943  13
   7   0   9 54.6525 4.91953  10
   0  -7  -9 74.0910 5.72162   9
   0   7 -11 168.281 7.41758   6
   7   0  11 164.300 7.54675   8
   0  -7  11 161.439 8.33712   7
   0   7 -11 148.119 8.58351   8
  -7   0  11 166.439 8.75243   9
   0   7  11 153.966 6.29662   6
   0   7  11 165.867 8.68174   1
   7   0  11 172.670 9.80496   3
  -7   0  11 149.283 8.90655   1
   7   0 -11 161.154 9.85409   3
  -7   0  11 154.311 9.74583   5
   7   0  11 168.345 9.56009   2
  -7   0 -11 164.402 10.1005   3
  -7   0  11 153.763 9.24207   3
   0   7  11 163.561 10.3882   3
   0   7 -11 158.013 9.97965   3
   7   0  11 157.499 6.74474  14
   0   7 -11 153.005 7.21288  15
   7   0  11 166.228 10.0454  15
   0   7  11 159.205 4.23277  14
  -7   0 -11 145.761 9.73818  15
  -7   0  11 161.116 9.01383  16
   7   0 -11 162.757 8.73686  11
   0   7  11 154.471 9.80090  13
   0  -7  11 158.661 4.84514  13
   0  -7  11 163.779 8.76894  11
  -7   0 -11 155.120 8.48713  13
   7   0  11 171.554 7.94331  10
   0  -7 -11 165.654 8.05184   9
  -7   0  13 1629.21 37.6709   9
   0  -7 -13 1724.84 36.7985   9
   0   7 -13 1625.18 37.7391   8
   7   0  13 1698.30 35.3565   8
  -7   0 -13 1653.23 31.2511   6
  -7   0  13 1654.48 34.9218   6
   0   7  13 1647.37 32.5051   6
   0  -7  13 1732.10 38.1050   7
   0   7 -13 1631.67 34.5797   6
  -7   0  13 1676.12 40.0305   1
   0   7  13 1653.22 39.3158   1
   7   0  13 1553.92 38.4187   1
   0   7 -13 1642.76 41.9628   3
  -7   0  13 1673.69 41.7953   5
   0  -7  13 1696.04 40.1184   2
  -7   0 -13 1659.47 41.8939   3
   7   0  13 1711.35 40.2952   2
   0  -7 -13 1659.10 40.0922   1
   7   0 -13 1611.24 41.2461   3
   7   0  13 1708.76 34.7369  14
  -7   0  13 1663.39 34.0492  15
   0   7  13 1492.36 30.4750  14
   0  -7 -13 1700.18 35.5234  16
   0   7  13 1706.54 40.9885  15
   0   7 -13 1660.13 35.6837  15
  -7   0 -13 1666.69 41.5546  15
   7   0  13 1638.37 40.7793  15
   0  -7  13 1602.24 37.6367  11
   7   0  13 1701.93 36.5294  10
   0  -7  13 1675.73 32.3813  13
   7   0 -13 1677.77 38.0140  11
   0   7  13 1665.78 41.1589  13
   0  -7  15 4.52114 5.06939   7
   0   7 -15 6.79360 4.79061   8
   7   0  15 3.04474 3.22856   8
   0   7 -15 7.51216 6.69201   3
   7   0  15 7.62853 5.17974   1
  -7   0  15 9.04115 5.62904   1
  -7   0 -15 5.00977 6.15063   3
  -7   0  15 0.70728 5.50149   5
   0   7  15 3.39756 5.16792   1
   0  -7  15 7.89946 6.35031   2
   7   0  15 6.16891 5.68278   2
   0  -7  15-3.12251 6.40795   1
   7   0 -15 6.47852 6.41250   3
   0  -7  15 2.11005 3.28201  16
   7   0  15-0.78240 3.17871  14
  -7   0  15 1.93280 3.24838  15
   0  -7 -15 6.95545 3.82888  16
   0   7  15 4.26757 5.66786  15
   0  -7  15 5.20196 4.73247  11
   7   0  15 7.91273 4.07069  10
  -7   0  15 3.70354 4.40770   9
   0   7 -17 331.350 18.1994   3
   7   0  17 308.579 15.4452   1
   0   7  17 333.634 16.1508   1
   7   0 -17 356.558 18.8128   3
   7   0  17 320.113 17.0623   2
   0  -7  17 337.517 16.7995   1
  -7   0  17 326.893 17.5672   5
  -7   0  17 350.071 17.0465   1
  -7   0 -17 377.366 18.5882   3
   0  -7  17 332.676 16.7852   2
   0  -7  17 359.083 14.9202   7
   0   7 -19 106.811 12.8244   3
   0   7  19 101.541 10.4577   1
   7   0  19 117.519 11.8177   2
  -7   0  19 76.1788 10.5706   1
  -7   0  19 99.2519 11.6445   5
   0  -7  19 88.3584 10.8061   2
   0  -7  19 106.021 11.0948   1
  -7   0  19 92.5847 11.0460   2
   7   0 -19 104.696 12.6378   3
   7   0  19 98.6542 10.3193   1
   0  -7  19 118.361 9.69159   7
  -7   0  21 78.2386 11.4161   2
  -7   0  21 91.2750 11.8558   1
   0  -7  21 79.2423 11.2540   2
   0  -7  21 93.0059 11.5717   1
   7   0  21 99.9528 11.6497   2
   7   0  21 71.3070 9.73708   1
  -7   0  21 123.942 13.1196   5
   0   7 -21 114.016 13.8495   3
   7   0 -21 88.0280 13.0019   3
  -1   7   0 2196.62 44.6089   6
   1  -7   0 2225.38 44.8422   8
   7   1   0 2197.03 41.3321   4
  -7  -1   0 2185.40 43.4568  17
  -7  -1   0 2211.86 44.7845  16
  -7  -1   0 2243.79 43.8109  12
  -7  -1   0 2214.72 44.2112  10
   1  -7   2 12448.2 227.023   8
  -1   7  -2 12326.3 224.416   7
  -7  -1  -2 12415.8 222.738   7
  -1   7  -2 12520.4 226.320   6
   1  -7  -2 12585.6 225.715   8
  -1   7   2 12486.5 226.095   6
  -7  -1   2 12020.1 223.601   4
  -7  -1  -2 12893.2 222.687   2
  -7  -1   2 12577.9 224.214  15
  -7  -1   2 12299.2 224.961  17
  -7  -1   2 12496.7 226.950  16
   1  -7  -2 12153.1 224.117  14
  -7  -1  -2 12615.4 225.503  17
   7   1   2 12245.5 226.412  15
  -7  -1  -2 12607.5 225.483  16
  -7  -1  -2 12227.0 225.269  12
  -7  -1  -2 12622.7 225.558  10
  -1   7  -2 12082.9 223.192  13
  -7  -1  -2 12370.3 224.827  14
  -7  -1   4 454.244 12.7828   5
  -1   7   4 450.814 12.6799   6
  -1   7   4 459.754 11.8880   8
  -1   7  -4 435.344 13.0225   6
   1  -7   4 460.183 13.9867   8
  -1   7  -4 470.057 14.1744   8
  -1   7  -4 430.062 11.8899   7
  -1   7   4 410.612 11.4864   4
   1  -7  -4 456.220 12.1270   4
   7   1   4 444.437 11.1840   2
   7   1  -4 428.128 11.6407   1
  -1   7   4 427.951 9.66954   5
   7   1   4 438.642 11.7845   3
   7   1  -4 436.797 13.1784   5
   1  -7  -4 454.059 10.8016  14
  -7  -1   4 443.278 13.8883  16
  -7  -1  -4 432.838 14.1261  15
   7   1   4 469.041 13.0143  17
  -7  -1  -4 439.821 11.4954  14
  -1   7   4 462.656 10.9439  14
   7   1   4 465.740 14.0619  15
  -7  -1  -4 452.683 11.6570  16
  -7  -1  -4 454.409 12.5160  10
   7   1   4 448.196 12.5859  12
   7   1  -4 445.213 13.5961  11
   7   1   6 27.9731 1.67386   7
  -1   7  -6 25.9572 4.76214   8
  -1   7  -6 30.1566 3.93880   6
  -1   7   6 29.8630 3.78715   6
   1  -7   6 24.9534 3.57575   7
   7   1   6 26.6936 3.77591   2
   7   1  -6 30.3705 4.22151   3
  -7  -1   6 25.7639 4.45152   5
  -1   7  -6 24.2906 4.70101   2
   1  -7  -6 27.2379 4.21552   1
  -1   7   6 24.5369 3.66756   4
   7   1   6 24.0590 3.98679   3
   7   1  -6 25.9384 4.06682   1
  -7  -1   6 25.9031 4.46582  16
  -7  -1  -6 26.1316 2.65875  16
  -1   7   6 29.0018 2.50385  14
  -7  -1  -6 24.0623 4.81167  15
  -7  -1  -6 25.4316 3.05250  14
   7   1   6 18.6665 4.94265  15
   7   1   6 28.5965 4.00878  10
   7   1   6 31.7187 4.25086  12
   1  -7  -6 28.8947 4.63370   9
   7   1  -6 27.5047 4.46917  11
  -1   7   8 4781.92 90.9402   6
   1  -7   8 4931.63 91.6495   7
  -1   7  -8 4871.59 91.9042   6
  -1   7  -8 4864.96 94.0449   8
   7   1   8 4728.84 93.6441   3
  -1   7   8 4696.92 94.8233   3
  -1   7  -8 4863.79 94.3637   3
   7   1  -8 4807.59 93.8396   3
  -7  -1   8 4865.56 92.8296   1
   7   1  -8 4869.56 93.2948   1
  -7  -1   8 4904.26 94.8013   5
   7   1   8 4854.04 92.8799   2
   1  -7  -8 4773.16 93.1056   1
  -1   7  -8 4798.21 94.0804   2
  -7  -1  -8 4739.92 94.0034   3
  -1   7   8 4821.73 92.6462   4
   7   1   8 4854.83 95.5527  15
  -1   7   8 4921.54 88.3853  14
  -7  -1  -8 4745.58 95.7915  15
  -7  -1   8 4871.24 94.2430  16
   7   1   8 4793.11 91.6246  10
   7   1  -8 4741.88 93.8156  11
  -7  -1  -8 4852.82 93.1655  13
   1  -7  -8 4864.62 93.0867   9
  -1   7  10 122.405 5.72486   6
  -7  -1 -10 108.719 5.23905   6
   1  -7  10 96.4974 6.22415   7
  -1   7 -10 113.216 7.48190   8
  -1   7 -10 110.975 6.02734   6
   7   1 -10 103.738 8.04436   3
   7   1 -10 121.158 7.82984   1
   7   1  10 110.747 7.79622   3
  -1   7 -10 119.974 8.21604   3
  -7  -1  10 121.982 8.55830   5
   7   1  10 114.640 7.73375   2
   1  -7 -10 105.706 7.45919   1
  -1   7  10 112.587 8.56395   3
  -7  -1  10 112.899 7.63587   1
  -7  -1 -10 118.179 8.21538   3
  -1   7 -10 134.949 8.71081   2
   7   1  10 123.922 8.77336  15
  -7  -1  10 108.158 7.46242  16
  -1   7 -10 106.315 6.34854  15
  -1   7  10 110.719 4.08676  14
  -7  -1 -10 114.995 8.83080  15
   7   1 -10 108.840 7.45217  11
  -7  -1 -10 114.524 7.33348  13
   1  -7 -10 119.653 7.05639   9
   7   1  10 124.005 6.40408  10
  -1   7  10 103.578 8.23574  13
  -7  -1 -12 815.413 17.5766   6
   1  -7 -12 869.490 22.0356   9
  -1   7 -12 834.138 22.6182   8
  -1   7 -12 822.412 19.9483   6
   7   1  12 813.697 20.0174   8
   1  -7  12 808.552 21.5726   7
  -7  -1  12 833.530 20.4178   6
  -1   7  12 837.731 18.7736   6
  -7  -1  12 827.704 25.4032   5
   7   1  12 829.383 24.4643   3
   7   1  12 770.101 22.4844   1
   7   1 -12 825.754 25.1472   3
  -7  -1  12 796.407 23.5403   1
  -7  -1 -12 775.102 24.7339   3
  -1   7 -12 831.112 25.4489   3
  -7  -1  12 816.560 18.1089  15
  -1   7 -12 833.172 21.2534  15
   7   1  12 835.598 25.0746  15
  -1   7  12 834.512 17.2296  14
  -7  -1  12 802.780 22.7333  16
  -1   7  12 858.094 25.3547  13
   1  -7  12 801.376 22.2009  11
   7   1  12 845.594 20.8464  10
   7   1 -12 844.298 22.9609  11
  -7  -1  14 86.1172 5.61724   6
   7   1  14 80.3558 5.02306   8
  -1   7  14 76.7196 3.83695   6
  -7  -1  14 88.4085 6.89356   9
   1  -7  14 83.6620 7.25751   7
  -1   7 -14 89.3045 5.28434   6
   7   1  14 90.8611 7.78103   1
[truncated: 3,059,487 more chars]
