# Supplementary material for: Engineering Highly Reduced Molybdenum Polyoxometalates via the Incorporation of d and f Block Metal Ions
Source: Angew Chem Int Ed Engl. 2022 Mar 23;61(21):e202201672. doi: 10.1002/anie.202201672 (PMC9401863; doi:10.1002/anie.202201672)
Supplement: Supplementary file 9 — Supporting Information [file ANIE-61-0-s009.cif]

 
data_edu7571_sq
 
_audit_creation_method            'SHELXL-2018/3'
_shelx_SHELXL_version_number      '2018/3'
_chemical_name_systematic         ?
_chemical_name_common             ?
_chemical_melting_point           ?
_chemical_formula_moiety          ?
_chemical_formula_sum
 'Ce5.50 H530 Cl0.50 Mo70 Na3 Ni0.50 O465' 
_chemical_formula_weight          15576.72

loop_
 _atom_type_symbol
 _atom_type_description
 _atom_type_scat_dispersion_real
 _atom_type_scat_dispersion_imag
 _atom_type_scat_source
 'Mo'  'Mo'  -1.6832   0.6857
 'International Tables Vol C Tables 4.2.6.8 and 6.1.1.4'
 'Ce'  'Ce'  -0.2486   2.6331
 'International Tables Vol C Tables 4.2.6.8 and 6.1.1.4'
 'O'  'O'   0.0106   0.0060
 'International Tables Vol C Tables 4.2.6.8 and 6.1.1.4'
 'Ni'  'Ni'   0.3393   1.1124
 'International Tables Vol C Tables 4.2.6.8 and 6.1.1.4'
 'Na'  'Na'   0.0362   0.0249
 'International Tables Vol C Tables 4.2.6.8 and 6.1.1.4'
 'Cl'  'Cl'   0.1484   0.1585
 'International Tables Vol C Tables 4.2.6.8 and 6.1.1.4'
 'H'  'H'   0.0000   0.0000
 'International Tables Vol C Tables 4.2.6.8 and 6.1.1.4'
 
_space_group_crystal_system       monoclinic
_space_group_IT_number            15
_space_group_name_H-M_alt         'C 2/c'
_space_group_name_Hall            '-C 2yc'
 
_shelx_space_group_comment
;
The symmetry employed for this shelxl refinement is uniquely defined
by the following loop, which should always be used as a source of
symmetry information in preference to the above space-group names.
They are only intended as comments.
;
 
loop_
 _space_group_symop_operation_xyz
 'x, y, z'
 '-x, y, -z+1/2'
 'x+1/2, y+1/2, z'
 '-x+1/2, y+1/2, -z+1/2'
 '-x, -y, -z'
 'x, -y, z-1/2'
 '-x+1/2, -y+1/2, -z'
 'x+1/2, -y+1/2, z-1/2'
 
_cell_length_a                    60.7906(7)
_cell_length_b                    26.8065(2)
_cell_length_c                    50.4181(6)
_cell_angle_alpha                 90
_cell_angle_beta                  91.678(2)
_cell_angle_gamma                 90
_cell_volume                      82125.2(15)
_cell_formula_units_Z             8
_cell_measurement_temperature     150(2)
_cell_measurement_reflns_used     42792
_cell_measurement_theta_min       2.23
_cell_measurement_theta_max       22.77
 
_exptl_crystal_description        block
_exptl_crystal_colour             red
_exptl_crystal_density_meas       .
_exptl_crystal_density_method     none
_exptl_crystal_density_diffrn     2.520          
_exptl_crystal_F_000              60516
_exptl_transmission_factor_min    ?
_exptl_transmission_factor_max    ?
_exptl_crystal_size_max           0.075
_exptl_crystal_size_mid           0.063
_exptl_crystal_size_min           0.036
_exptl_absorpt_coefficient_mu     2.820
_shelx_estimated_absorpt_T_min    0.816
_shelx_estimated_absorpt_T_max    0.905
_exptl_absorpt_correction_type    gaussian
_exptl_absorpt_correction_T_min   0.878
_exptl_absorpt_correction_T_max   0.983
_exptl_absorpt_process_details    
;
CrysAlisPro 1.171.41.93a (Rigaku Oxford Diffraction, 2020)
Numerical absorption correction based on gaussian integration over
a multifaceted crystal model
Empirical absorption correction using spherical harmonics,
implemented in SCALE3 ABSPACK scaling algorithm.
;
_exptl_absorpt_special_details    ?
_diffrn_ambient_temperature       150(2)
_diffrn_radiation_wavelength      0.71073
_diffrn_radiation_type            MoK\a
_diffrn_source                  'micro-focus sealed X-ray tube'
_diffrn_measurement_device_type 'XtaLAB Synergy R, HyPix-Arc 150'
_diffrn_measurement_method        '\w scans'
_diffrn_detector_area_resol_mean  ?
_diffrn_reflns_number             882345
_diffrn_reflns_av_unetI/netI      0.1683
_diffrn_reflns_av_R_equivalents   0.3420
_diffrn_reflns_limit_h_min        -74
_diffrn_reflns_limit_h_max        74
_diffrn_reflns_limit_k_min        -32
_diffrn_reflns_limit_k_max        31
_diffrn_reflns_limit_l_min        -62
_diffrn_reflns_limit_l_max        62
_diffrn_reflns_theta_min          2.230
_diffrn_reflns_theta_max          26.000
_diffrn_reflns_theta_full         25.242
_diffrn_measured_fraction_theta_max   0.996
_diffrn_measured_fraction_theta_full  0.997
_diffrn_reflns_Laue_measured_fraction_max    0.996
_diffrn_reflns_Laue_measured_fraction_full   0.997
_diffrn_reflns_point_group_measured_fraction_max   0.996
_diffrn_reflns_point_group_measured_fraction_full  0.997
_reflns_number_total              80376
_reflns_number_gt                 43816
_reflns_threshold_expression      'I > 2\s(I)'
_reflns_Friedel_coverage          0.000
_reflns_Friedel_fraction_max      .
_reflns_Friedel_fraction_full     .
 
_reflns_special_details
;
 Reflections were merged by SHELXL according to the crystal
 class for the calculation of statistics and refinement.
 
 Structure factors included contributions from the .fab file.
 
 _reflns_Friedel_fraction is defined as the number of unique
 Friedel pairs measured divided by the number that would be
 possible theoretically, ignoring centric projections and
 systematic absences.
;
 
_computing_data_collection      'CrysAlisPro 1.171.41.56a (Rigaku OD, 2020)'
_computing_cell_refinement      'CrysAlisPro 1.171.41.56a (Rigaku OD, 2020)'
_computing_data_reduction       'CrysAlisPro 1.171.41.56a (Rigaku OD, 2020)'
_computing_structure_solution   'SHELXT-2018/3 (Sheldrick, 2018)'
_computing_structure_refinement 'SHELXL-2018/3 (Sheldrick, 2018)'
_computing_molecular_graphics     Diamond3
_computing_publication_material   WinGX
_refine_special_details           ?
_refine_ls_structure_factor_coef  Fsqd
_refine_ls_matrix_type            full
_refine_ls_weighting_scheme       calc
_refine_ls_weighting_details
'w=1/[\s^2^(Fo^2^)+(0.0842P)^2^] where P=(Fo^2^+2Fc^2^)/3'
_atom_sites_solution_primary      'direct methods'
_atom_sites_solution_secondary    diffmap
_atom_sites_solution_hydrogens    .
_refine_ls_hydrogen_treatment     undef
_refine_ls_extinction_method      none
_refine_ls_extinction_coef        .
_refine_ls_number_reflns          80376
_refine_ls_number_parameters      3067
_refine_ls_number_restraints      92
_refine_ls_R_factor_all           0.1474
_refine_ls_R_factor_gt            0.0728
_refine_ls_wR_factor_ref          0.1790
_refine_ls_wR_factor_gt           0.1504
_refine_ls_goodness_of_fit_ref    0.987
_refine_ls_restrained_S_all       0.988
_refine_ls_shift/su_max           0.001
_refine_ls_shift/su_mean          0.000
 
loop_
 _atom_site_label
 _atom_site_type_symbol
 _atom_site_fract_x
 _atom_site_fract_y
 _atom_site_fract_z
 _atom_site_U_iso_or_equiv
 _atom_site_adp_type
 _atom_site_occupancy
 _atom_site_site_symmetry_order  
 _atom_site_calc_flag
 _atom_site_refinement_flags_posn
 _atom_site_refinement_flags_adp
 _atom_site_refinement_flags_occupancy
 _atom_site_disorder_assembly
 _atom_site_disorder_group
Mo1 Mo 0.37695(2) 0.92558(4) 0.43970(3) 0.0230(3) Uani 1 1 d . . . . .
Mo2 Mo 0.39403(2) 0.44235(5) 0.58651(3) 0.0237(3) Uani 1 1 d . . . . .
Mo3 Mo 0.40060(2) 0.56589(5) 0.59243(3) 0.0228(3) Uani 1 1 d . . . . .
Mo4 Mo 0.16892(2) 0.35685(5) 0.31325(3) 0.0256(3) Uani 1 1 d . . . . .
Mo5 Mo 0.45231(2) 0.48873(5) 0.59659(3) 0.0245(3) Uani 1 1 d . . . . .
Mo6 Mo 0.26650(2) 0.29832(4) 0.39027(3) 0.0194(3) Uani 1 1 d . . . . .
Mo7 Mo 0.29838(2) 0.38966(4) 0.38260(3) 0.0180(3) Uani 1 1 d . . . . .
Mo8 Mo 0.29581(2) 0.69989(4) 0.33732(3) 0.0185(3) Uani 1 1 d . . . . .
Mo9 Mo 0.24879(2) 0.64941(4) 0.29225(3) 0.0200(3) Uani 1 1 d . . . . .
Mo10 Mo 0.46952(2) 0.55808(5) 0.53010(3) 0.0204(3) Uani 1 1 d . . . . .
Mo11 Mo 0.43074(2) 0.39085(4) 0.54694(3) 0.0210(3) Uani 1 1 d . . . . .
Mo12 Mo 0.40019(2) 0.82115(4) 0.41807(3) 0.0219(3) Uani 1 1 d . . . . .
Mo13 Mo 0.28050(2) 0.22387(4) 0.47267(3) 0.0192(3) Uani 1 1 d . . . . .
Mo14 Mo 0.40127(2) 0.68926(4) 0.52452(3) 0.0205(3) Uani 1 1 d . . . . .
Mo15 Mo 0.31061(2) 0.83441(4) 0.35746(3) 0.0194(3) Uani 1 1 d . . . . .
Mo16 Mo 0.18783(2) 0.49134(5) 0.30081(3) 0.0222(3) Uani 1 1 d . . . . .
Mo17 Mo 0.26512(2) 0.42148(5) 0.28137(3) 0.0219(3) Uani 1 1 d . . . . .
Mo18 Mo 0.20016(2) 0.72974(5) 0.31497(3) 0.0223(3) Uani 1 1 d . . . . .
Mo19 Mo 0.29582(2) 0.18650(4) 0.41317(3) 0.0209(3) Uani 1 1 d . . . . .
Mo20 Mo 0.31761(2) 0.88028(5) 0.51274(3) 0.0264(3) Uani 1 1 d . . . . .
Mo21 Mo 0.19566(2) 0.86439(5) 0.33936(3) 0.0286(3) Uani 1 1 d . . . . .
Mo22 Mo 0.37261(2) 0.94453(5) 0.51789(3) 0.0268(3) Uani 1 1 d . . . . .
Mo23 Mo 0.21555(2) 0.83510(5) 0.40890(3) 0.0267(3) Uani 1 1 d . . . . .
Mo24 Mo 0.22780(2) 0.43907(4) 0.35742(3) 0.0187(3) Uani 1 1 d . . . . .
Mo25 Mo 0.32285(2) 0.29817(4) 0.45500(3) 0.0190(3) Uani 1 1 d . . . . .
Mo26 Mo 0.45324(2) 0.51063(4) 0.47143(3) 0.0190(3) Uani 1 1 d . . . . .
Mo27 Mo 0.34390(2) 0.85075(4) 0.39052(3) 0.0195(3) Uani 1 1 d . . . . .
Mo28 Mo 0.40156(2) 0.31769(4) 0.44704(3) 0.0194(3) Uani 1 1 d . . . . .
Mo29 Mo 0.37244(2) 0.42231(4) 0.45873(3) 0.0181(3) Uani 1 1 d . . . . .
Mo30 Mo 0.31369(2) 0.27728(4) 0.35885(3) 0.0199(3) Uani 1 1 d . . . . .
Mo31 Mo 0.42520(2) 0.38729(4) 0.47052(3) 0.0189(3) Uani 1 1 d . . . . .
Mo32 Mo 0.42430(2) 0.73148(4) 0.46832(3) 0.0193(3) Uani 1 1 d . . . . .
Mo33 Mo 0.38256(2) 0.35025(4) 0.50713(3) 0.0201(3) Uani 1 1 d . . . . .
Mo34 Mo 0.38440(2) 0.64303(4) 0.46981(3) 0.0188(3) Uani 1 1 d . . . . .
Mo35 Mo 0.32242(2) 0.23881(5) 0.51565(3) 0.0212(3) Uani 1 1 d . . . . .
Mo36 Mo 0.37621(2) 0.73829(4) 0.41757(3) 0.0196(3) Uani 1 1 d . . . . .
Mo37 Mo 0.28375(2) 0.32203(4) 0.32898(3) 0.0196(3) Uani 1 1 d . . . . .
Mo38 Mo 0.41253(2) 0.52496(4) 0.45438(3) 0.0178(3) Uani 1 1 d . . . . .
Mo39 Mo 0.28380(2) 0.46460(4) 0.32333(3) 0.0187(3) Uani 1 1 d D . . . .
Mo40 Mo 0.24365(2) 0.55234(5) 0.28667(3) 0.0198(3) Uani 1 1 d . . . . .
Mo41 Mo 0.21229(2) 0.60060(4) 0.33413(3) 0.0198(3) Uani 1 1 d . . . . .
Mo42 Mo 0.37137(2) 0.22064(4) 0.48865(3) 0.0209(3) Uani 1 1 d . . . . .
Mo43 Mo 0.26309(2) 0.58548(4) 0.34754(3) 0.0185(3) Uani 1 1 d . . . . .
Mo44 Mo 0.44247(2) 0.60994(5) 0.55804(3) 0.0209(3) Uani 1 1 d . . . . .
Mo45 Mo 0.39775(2) 0.51459(4) 0.52949(3) 0.0193(3) Uani 1 1 d . . . . .
Mo46 Mo 0.24339(2) 0.74250(4) 0.37531(3) 0.0209(3) Uani 1 1 d . . . . .
Mo47 Mo 0.43895(2) 0.64390(4) 0.48351(3) 0.0197(3) Uani 1 1 d . . . . .
Mo48 Mo 0.35636(2) 0.35595(4) 0.39687(3) 0.0196(3) Uani 1 1 d . . . . .
Mo49 Mo 0.31638(2) 0.74343(4) 0.40292(3) 0.0180(3) Uani 1 1 d . . . . .
Mo50 Mo 0.22204(2) 0.29682(5) 0.33971(3) 0.0221(3) Uani 1 1 d . . . . .
Mo51 Mo 0.28307(2) 0.76475(5) 0.30089(3) 0.0212(3) Uani 1 1 d . . . . .
Mo52 Mo 0.29466(2) 0.84624(4) 0.42059(3) 0.0211(3) Uani 1 1 d . . . . .
Mo53 Mo 0.33614(2) 0.16968(4) 0.39821(3) 0.0230(3) Uani 1 1 d . . . . .
Mo54 Mo 0.37838(2) 0.18885(4) 0.44017(3) 0.0230(3) Uani 1 1 d . . . . .
Mo55 Mo 0.46302(2) 0.43613(4) 0.52385(3) 0.0207(3) Uani 1 1 d . . . . .
Mo56 Mo 0.40605(2) 0.82501(4) 0.52095(3) 0.0223(3) Uani 1 1 d . . . . .
Mo57 Mo 0.35674(2) 0.82195(5) 0.54837(3) 0.0226(3) Uani 1 1 d . . . . .
Mo58 Mo 0.19097(2) 0.35381(5) 0.38461(3) 0.0218(3) Uani 1 1 d . . . . .
Mo59 Mo 0.34992(2) 0.79071(5) 0.48248(3) 0.0229(3) Uani 1 1 d . . . . .
Mo60 Mo 0.22987(2) 0.32799(5) 0.29184(3) 0.0229(3) Uani 1 1 d . . . . .
Mo61 Mo 0.22933(2) 0.78162(5) 0.28968(3) 0.0229(3) Uani 1 1 d . . . . .
Mo62 Mo 0.25308(2) 0.88776(5) 0.37075(3) 0.0232(3) Uani 1 1 d . . . . .
Mo63 Mo 0.37076(2) 0.26375(5) 0.38820(3) 0.0232(3) Uani 1 1 d . . . . .
Mo64 Mo 0.18712(2) 0.74435(4) 0.37810(3) 0.0219(3) Uani 1 1 d . . . . .
Mo65 Mo 0.33588(2) 0.92507(4) 0.45520(3) 0.0217(3) Uani 1 1 d . . . . .
Mo66 Mo 0.41607(2) 0.86908(5) 0.47628(3) 0.0241(3) Uani 1 1 d . . . . .
Mo67 Mo 0.21098(2) 0.43617(5) 0.26917(3) 0.0229(3) Uani 1 1 d . . . . .
Mo68 Mo 0.17154(2) 0.46249(5) 0.36170(3) 0.0230(3) Uani 1 1 d . . . . .
Mo69 Mo 0.25876(2) 0.87018(5) 0.32008(3) 0.0235(3) Uani 1 1 d . . . . .
Mo70 Mo 0.32625(2) 0.12639(4) 0.47275(3) 0.0241(3) Uani 1 1 d . . . . .
Ce1 Ce 0.23129(2) 0.33274(3) 0.45336(2) 0.02090(19) Uani 1 1 d . . . . .
Ce2 Ce 0.35111(2) 0.67096(3) 0.57423(2) 0.0235(2) Uani 1 1 d . . . . .
Ce3 Ce 0.18298(2) 0.59378(3) 0.40522(2) 0.0235(2) Uani 1 1 d . . . . .
Ce4 Ce 0.33482(2) 0.37252(3) 0.55988(2) 0.0291(2) Uani 1 1 d . . . . .
Ce5 Ce 0.31226(2) 0.55635(3) 0.43424(2) 0.0304(2) Uani 1 1 d . . . . .
Ce6 Ce 0.26017(5) 0.78809(12) 0.50712(7) 0.0188(7) Uani 0.25 1 d . . P A 1
Ce6' Ce 0.23873(7) 0.78072(15) 0.48585(8) 0.0207(10) Uani 0.2 1 d . . P A 2
Ce6" Ce 0.2536(3) 0.8095(6) 0.4854(3) 0.020(4) Uani 0.05 1 d . . P A 3
O1 O 0.22220(16) 0.3732(3) 0.35974(18) 0.020(2) Uani 1 1 d . . . . .
O2 O 0.42923(14) 0.4626(3) 0.46390(19) 0.018(2) Uani 1 1 d . . . . .
O3 O 0.27174(15) 0.3567(3) 0.36522(18) 0.018(2) Uani 1 1 d . . . . .
O4 O 0.39436(14) 0.4125(3) 0.48935(18) 0.017(2) Uani 1 1 d . . . . .
O5 O 0.40368(16) 0.7573(3) 0.4374(2) 0.023(2) Uani 1 1 d . . . . .
O6 O 0.25428(14) 0.7944(3) 0.31714(18) 0.017(2) Uani 1 1 d . . . . .
O7 O 0.29393(16) 0.7952(3) 0.38960(18) 0.017(2) Uani 1 1 d . . . . .
O8 O 0.37999(15) 0.3154(3) 0.41392(18) 0.018(2) Uani 1 1 d . . . . .
O9 O 0.43558(14) 0.5717(3) 0.4696(2) 0.021(2) Uani 1 1 d . U . . .
O10 O 0.31436(16) 0.2190(3) 0.38609(19) 0.021(2) Uani 1 1 d . . . . .
O11 O 0.45008(15) 0.5045(3) 0.51230(19) 0.020(2) Uani 1 1 d . . . . .
O12 O 0.29863(16) 0.3163(3) 0.3928(2) 0.024(2) Uani 1 1 d . . . . .
O13 O 0.43687(16) 0.4011(3) 0.5091(2) 0.025(2) Uani 1 1 d . . . . .
O14 O 0.23709(14) 0.5501(3) 0.32945(18) 0.017(2) Uani 1 1 d . . . . .
O15 O 0.32455(16) 0.8098(3) 0.42052(19) 0.022(2) Uani 1 1 d . . . . .
O16 O 0.38537(16) 0.4814(3) 0.4514(2) 0.025(2) Uani 1 1 d . . . . .
O17 O 0.41651(15) 0.7979(3) 0.48754(19) 0.020(2) Uani 1 1 d . . . . .
O18 O 0.26291(17) 0.4901(3) 0.29515(19) 0.025(2) Uani 1 1 d . . . . .
O19 O 0.34122(17) 0.2670(3) 0.47958(19) 0.024(2) Uani 1 1 d . . . . .
O20 O 0.34305(15) 0.2975(3) 0.37738(19) 0.020(2) Uani 1 1 d . . . . .
O21 O 0.30359(16) 0.2509(3) 0.44176(19) 0.022(2) Uani 1 1 d . . . . .
O22 O 0.29958(15) 0.7725(3) 0.33518(19) 0.021(2) Uani 1 1 d . . . . .
O23 O 0.23167(16) 0.8752(3) 0.3407(2) 0.025(2) Uani 1 1 d . . . . .
O24 O 0.19133(16) 0.4266(3) 0.3851(2) 0.023(2) Uani 1 1 d . . . . .
O25 O 0.40634(15) 0.6291(3) 0.49984(18) 0.019(2) Uani 1 1 d . . . . .
O26 O 0.32152(16) 0.1555(3) 0.4316(2) 0.022(2) Uani 1 1 d . . . . .
O27 O 0.35416(14) 0.2240(3) 0.4181(2) 0.021(2) Uani 1 1 d . . . . .
O28 O 0.37248(16) 0.3489(3) 0.4678(2) 0.022(2) Uani 1 1 d . . . . .
O29 O 0.48674(15) 0.4894(3) 0.5364(2) 0.025(3) Uani 1 1 d . . . . .
O30 O 0.27848(15) 0.8610(3) 0.35193(19) 0.021(2) Uani 1 1 d . . . . .
O31 O 0.37772(15) 0.2843(3) 0.5085(2) 0.022(2) Uani 1 1 d . . . . .
O32 O 0.18728(16) 0.4196(3) 0.29311(19) 0.021(2) Uani 1 1 d . . . . .
O33 O 0.29557(14) 0.4390(3) 0.35834(19) 0.018(2) Uani 1 1 d . U . . .
O34 O 0.31184(15) 0.3463(3) 0.3446(2) 0.022(2) Uani 1 1 d . . . . .
O35 O 0.27256(16) 0.2375(3) 0.40313(18) 0.022(2) Uani 1 1 d . . . . .
O36 O 0.27368(14) 0.6955(3) 0.30765(19) 0.017(2) Uani 1 1 d . . . . .
O37 O 0.28469(16) 0.8435(3) 0.29619(19) 0.022(2) Uani 1 1 d . . . . .
O38 O 0.43436(15) 0.7058(3) 0.50358(19) 0.018(2) Uani 1 1 d . . . . .
O39 O 0.21821(15) 0.7303(3) 0.3554(2) 0.023(2) Uani 1 1 d . . . . .
O40 O 0.38592(16) 0.8397(3) 0.55109(18) 0.020(2) Uani 1 1 d . . . . .
O41 O 0.20740(14) 0.8025(3) 0.31549(19) 0.019(2) Uani 1 1 d . . . . .
O42 O 0.39093(16) 0.5819(3) 0.4567(2) 0.024(2) Uani 1 1 d . . . . .
O43 O 0.26842(17) 0.5923(3) 0.30105(19) 0.024(2) Uani 1 1 d . . . . .
O44 O 0.39675(18) 0.8900(3) 0.5050(2) 0.027(3) Uani 1 1 d . . . . .
O45 O 0.41978(14) 0.6640(3) 0.45324(18) 0.016(2) Uani 1 1 d . . . . .
O46 O 0.41661(17) 0.3962(3) 0.5825(2) 0.026(2) Uani 1 1 d . . . . .
O47 O 0.30883(16) 0.7055(3) 0.37479(18) 0.019(2) Uani 1 1 d . . . . .
O48 O 0.20304(16) 0.3309(3) 0.3121(2) 0.027(2) Uani 1 1 d . . . . .
O49 O 0.29962(15) 0.2690(3) 0.49320(19) 0.020(2) Uani 1 1 d . . . . .
O50 O 0.34418(15) 0.7222(3) 0.40998(19) 0.022(2) Uani 1 1 d . . . . .
O51 O 0.19870(17) 0.8248(3) 0.3682(2) 0.026(2) Uani 1 1 d . . . . .
O52 O 0.26576(16) 0.7272(3) 0.35662(19) 0.021(2) Uani 1 1 d . . . . .
O53 O 0.19790(14) 0.6581(3) 0.3261(2) 0.023(2) Uani 1 1 d . U . . .
O54 O 0.36092(17) 0.4061(3) 0.4265(2) 0.027(3) Uani 1 1 d . . . . .
O55 O 0.20914(16) 0.5951(3) 0.3680(2) 0.022(2) Uani 1 1 d . . . . .
O56 O 0.36381(15) 0.1324(3) 0.4162(2) 0.026(3) Uani 1 1 d . . . . .
O57 O 0.17509(16) 0.3847(3) 0.3452(2) 0.026(2) Uani 1 1 d . . . . .
O58 O 0.23698(16) 0.8593(4) 0.2870(2) 0.025(2) Uani 1 1 d . . . . .
O59 O 0.25897(15) 0.7661(4) 0.2717(2) 0.026(2) Uani 1 1 d . . . . .
O60 O 0.32725(17) 0.3910(3) 0.39102(18) 0.022(2) Uani 1 1 d . . . . .
O61 O 0.38839(16) 0.8565(3) 0.4521(2) 0.025(2) Uani 1 1 d . . . . .
O62 O 0.41183(17) 0.5629(3) 0.5492(2) 0.027(2) Uani 1 1 d . . . . .
O63 O 0.24113(16) 0.2850(3) 0.37241(19) 0.023(2) Uani 1 1 d . . . . .
O64 O 0.33490(16) 0.7910(3) 0.37022(18) 0.021(2) Uani 1 1 d . . . . .
O65 O 0.31437(15) 0.8819(3) 0.3868(2) 0.021(2) Uani 1 1 d . . . . .
O66 O 0.20474(16) 0.4677(3) 0.3392(2) 0.026(2) Uani 1 1 d . . . . .
O67 O 0.40796(16) 0.9386(3) 0.4593(2) 0.025(2) Uani 1 1 d . . . . .
O68 O 0.24466(15) 0.8090(3) 0.38357(19) 0.020(2) Uani 1 1 d . . . . .
O69 O 0.33818(16) 0.3187(3) 0.4292(2) 0.022(2) Uani 1 1 d . . . . .
O70 O 0.16380(17) 0.4781(3) 0.3269(2) 0.028(3) Uani 1 1 d . . . . .
O71 O 0.28644(15) 0.4136(3) 0.41042(18) 0.018(2) Uani 1 1 d . . . . .
O72 O 0.17795(17) 0.7442(4) 0.3430(2) 0.030(3) Uani 1 1 d . . . . .
O73 O 0.36426(16) 0.9347(3) 0.4742(2) 0.025(2) Uani 1 1 d . . . . .
O74 O 0.28425(16) 0.6328(3) 0.3493(2) 0.024(2) Uani 1 1 d . . . . .
O75 O 0.41296(15) 0.3231(3) 0.4841(2) 0.020(2) Uani 1 1 d . . . . .
O76 O 0.38665(16) 0.7139(3) 0.39047(19) 0.025(2) Uani 1 1 d . . . . .
O77 O 0.40649(15) 0.4555(3) 0.5433(2) 0.022(2) Uani 1 1 d . . . . .
O78 O 0.44821(16) 0.6102(3) 0.5195(2) 0.026(2) Uani 1 1 d . . . . .
O79 O 0.30749(16) 0.8944(3) 0.4400(2) 0.024(2) Uani 1 1 d . . . . .
O80 O 0.37572(16) 0.6738(3) 0.53539(19) 0.022(2) Uani 1 1 d . . . . .
O81 O 0.40459(17) 0.7543(3) 0.5335(2) 0.025(2) Uani 1 1 d . . . . .
O82 O 0.21027(17) 0.3588(3) 0.2596(2) 0.027(2) Uani 1 1 d . . . . .
O83 O 0.23335(16) 0.4663(3) 0.38830(19) 0.023(2) Uani 1 1 d . . . . .
O84 O 0.26092(15) 0.2677(3) 0.4631(2) 0.025(3) Uani 1 1 d . . . . .
O85 O 0.37560(16) 0.6766(3) 0.4405(2) 0.026(2) Uani 1 1 d . . . . .
O86 O 0.49299(15) 0.5907(3) 0.5372(2) 0.023(2) Uani 1 1 d . . . . .
O87 O 0.25784(17) 0.3483(4) 0.2697(2) 0.029(3) Uani 1 1 d . . . . .
O88 O 0.34976(15) 0.4401(3) 0.47554(19) 0.020(2) Uani 1 1 d . U . . .
O89 O 0.41804(15) 0.5285(3) 0.4221(2) 0.022(2) Uani 1 1 d . . . . .
O90 O 0.34859(17) 0.0762(3) 0.4511(2) 0.029(3) Uani 1 1 d . . . . .
O91 O 0.20984(16) 0.7634(3) 0.4034(2) 0.024(2) Uani 1 1 d . . . . .
O92 O 0.42295(16) 0.4963(3) 0.5932(2) 0.024(2) Uani 1 1 d . . . . .
O93 O 0.31151(17) 0.9073(3) 0.54243(19) 0.023(2) Uani 1 1 d . . . . .
O94 O 0.42727(16) 0.5999(4) 0.59230(19) 0.025(2) Uani 1 1 d . . . . .
O95 O 0.31250(16) 0.1827(3) 0.4838(2) 0.025(2) Uani 1 1 d . . . . .
O96 O 0.28428(17) 0.1387(3) 0.3967(2) 0.030(3) Uani 1 1 d . . . . .
O97 O 0.22649(16) 0.8926(3) 0.3943(2) 0.027(3) Uani 1 1 d . . . . .
O98 O 0.39390(16) 0.2165(3) 0.4068(2) 0.027(3) Uani 1 1 d . . . . .
O99 O 0.20755(16) 0.3444(3) 0.4125(2) 0.024(2) Uani 1 1 d . . . . .
O100 O 0.45492(18) 0.4343(4) 0.6141(2) 0.034(3) Uani 1 1 d . . . . .
O101 O 0.30181(17) 0.7173(3) 0.42781(19) 0.024(2) Uani 1 1 d . . . . .
O102 O 0.24640(16) 0.7040(3) 0.4025(2) 0.025(2) Uani 1 1 d . . . . .
O103 O 0.27830(15) 0.1765(3) 0.44653(19) 0.021(2) Uiso 1 1 d . . . . .
O104 O 0.38200(15) 0.6118(3) 0.5826(2) 0.025(2) Uani 1 1 d . . . . .
O105 O 0.33232(17) 0.7414(3) 0.4890(2) 0.026(2) Uani 1 1 d . . . . .
O106 O 0.30300(16) 0.7582(4) 0.2786(2) 0.026(2) Uani 1 1 d . . . . .
O107 O 0.44455(16) 0.3376(3) 0.5545(2) 0.026(2) Uani 1 1 d . . . . .
O108 O 0.46674(16) 0.5115(3) 0.4426(2) 0.026(2) Uani 1 1 d . . . . .
O109 O 0.35665(16) 0.7612(3) 0.5587(2) 0.026(3) Uani 1 1 d . . . . .
O110 O 0.32975(16) 0.9832(3) 0.44433(19) 0.023(2) Uani 1 1 d . . . . .
O111 O 0.44945(15) 0.3700(4) 0.4584(2) 0.031(3) Uani 1 1 d . . . . .
O112 O 0.25806(16) 0.3305(3) 0.4177(2) 0.025(2) Uani 1 1 d . . . . .
O113 O 0.28211(18) 0.8102(3) 0.4435(2) 0.031(3) Uani 1 1 d . . . . .
O114 O 0.48749(18) 0.4817(4) 0.5879(2) 0.036(3) Uani 1 1 d . . . . .
O115 O 0.32859(17) 0.2920(3) 0.5338(2) 0.026(2) Uani 1 1 d . . . . .
O116 O 0.42295(15) 0.2899(3) 0.4319(2) 0.027(3) Uani 1 1 d . . . . .
O117 O 0.35672(19) 0.9968(3) 0.5166(2) 0.034(3) Uani 1 1 d . . . . .
O118 O 0.35934(17) 0.3747(3) 0.5206(2) 0.028(3) Uani 1 1 d . . . . .
O119 O 0.36953(17) 0.5215(3) 0.52724(19) 0.025(2) Uani 1 1 d . . . . .
O120 O 0.17073(16) 0.5140(3) 0.2773(2) 0.028(3) Uani 1 1 d . . . . .
O121 O 0.33155(17) 0.1207(4) 0.3786(2) 0.030(3) Uani 1 1 d . . . . .
O122 O 0.37047(17) 0.3835(3) 0.3729(2) 0.027(2) Uani 1 1 d . . . . .
O123 O 0.26844(16) 0.1930(4) 0.4986(2) 0.028(3) Uani 1 1 d . . . . .
O124 O 0.21758(16) 0.5015(3) 0.2854(2) 0.024(2) Uani 1 1 d . . . . .
O125 O 0.31060(16) 0.3524(4) 0.4664(2) 0.030(3) Uani 1 1 d . . . . .
O126 O 0.25603(16) 0.5810(3) 0.3801(2) 0.026(2) Uani 1 1 d . . . . .
O127 O 0.16492(17) 0.3418(4) 0.3953(2) 0.032(3) Uani 1 1 d . . . . .
O128 O 0.28517(17) 0.4244(4) 0.2597(2) 0.030(3) Uani 1 1 d . . . . .
O129 O 0.42899(17) 0.8405(3) 0.5373(2) 0.027(2) Uani 1 1 d . . . . .
O130 O 0.24677(18) 0.5502(4) 0.2532(2) 0.037(3) Uani 1 1 d . . . . .
O131 O 0.33550(18) 0.8494(3) 0.4766(2) 0.030(3) Uani 1 1 d . . . . .
O132 O 0.18166(16) 0.7258(4) 0.2898(2) 0.029(3) Uani 1 1 d . . . . .
O133 O 0.18977(16) 0.8529(3) 0.4198(2) 0.030(3) Uani 1 1 d . . . . .
O134 O 0.39990(17) 0.1505(4) 0.4466(2) 0.031(3) Uani 1 1 d . . . . .
O135 O 0.29014(16) 0.2955(3) 0.3003(2) 0.027(2) Uani 1 1 d . . . . .
O136 O 0.26453(17) 0.9288(3) 0.3096(2) 0.029(3) Uani 1 1 d . . . . .
O137 O 0.37770(18) 0.9835(4) 0.4256(2) 0.033(3) Uani 1 1 d . . . . .
O138 O 0.16904(17) 0.8514(4) 0.3291(2) 0.035(3) Uani 1 1 d . . . . .
O139 O 0.33735(16) 0.1036(4) 0.5016(2) 0.033(3) Uani 1 1 d . . . . .
O140 O 0.30498(19) 0.0855(4) 0.4655(2) 0.036(3) Uani 1 1 d . . . . .
O141 O 0.17691(18) 0.5200(4) 0.3754(2) 0.033(3) Uani 1 1 d . . . . .
O142 O 0.22928(18) 0.2715(3) 0.2765(2) 0.031(3) Uani 1 1 d . . . . .
O143 O 0.25707(18) 0.9502(3) 0.3691(2) 0.033(3) Uani 1 1 d . . . . .
O144 O 0.39047(19) 0.4386(4) 0.6200(2) 0.035(3) Uani 1 1 d . . . . .
O145 O 0.19618(15) 0.2989(3) 0.3638(2) 0.026(2) Uani 1 1 d . . . . .
O146 O 0.14620(18) 0.4477(4) 0.3740(2) 0.034(3) Uani 1 1 d . . . . .
O147 O 0.44758(17) 0.7516(3) 0.4555(2) 0.031(3) Uani 1 1 d . . . . .
O148 O 0.25264(17) 0.6624(3) 0.2605(2) 0.028(3) Uani 1 1 d . . . . .
O149 O 0.39195(17) 0.1873(3) 0.5043(2) 0.032(3) Uani 1 1 d . . . . .
O150 O 0.32519(15) 0.2460(4) 0.3341(2) 0.030(3) Uani 1 1 d . . . . .
O151 O 0.19373(17) 0.9227(4) 0.3526(2) 0.037(3) Uani 1 1 d . . . . .
O152 O 0.21910(18) 0.2368(3) 0.3318(2) 0.029(3) Uani 1 1 d . . . . .
O153 O 0.35892(17) 0.8847(3) 0.37007(19) 0.024(2) Uani 1 1 d . . . . .
O154 O 0.29347(18) 0.8549(4) 0.5017(2) 0.037(3) Uani 1 1 d . . . . .
O155 O 0.23089(17) 0.8281(4) 0.4375(2) 0.036(3) Uani 1 1 d . . . . .
O156 O 0.22182(17) 0.6069(3) 0.2904(2) 0.027(2) Uani 1 1 d . U . . .
O157 O 0.22828(16) 0.7101(3) 0.2987(2) 0.025(2) Uani 1 1 d . . . . .
O158 O 0.45140(15) 0.4437(3) 0.55956(19) 0.023(2) Uani 1 1 d . . . . .
O159 O 0.24157(14) 0.6387(3) 0.33495(17) 0.017(2) Uani 1 1 d . . . . .
O160 O 0.40479(14) 0.3894(3) 0.43920(18) 0.015(2) Uani 1 1 d . U . . .
O161 O 0.47183(15) 0.4508(3) 0.4850(2) 0.023(2) Uani 1 1 d . . . . .
O162 O 0.25209(15) 0.4470(3) 0.34075(19) 0.021(2) Uani 1 1 d . . . . .
O163 O 0.40337(15) 0.3565(3) 0.5337(2) 0.022(2) Uani 1 1 d . . . . .
O164 O 0.40595(15) 0.5196(3) 0.4967(2) 0.020(2) Uani 1 1 d . . . . .
O165 O 0.39241(16) 0.7095(3) 0.48685(19) 0.022(2) Uani 1 1 d . . . . .
O166 O 0.36979(16) 0.8071(3) 0.40479(19) 0.021(2) Uani 1 1 d . . . . .
O167 O 0.38594(15) 0.2527(3) 0.4586(2) 0.023(2) Uani 1 1 d . . . . .
O168 O 0.41945(16) 0.6608(3) 0.54912(19) 0.023(2) Uani 1 1 d . . . . .
O169 O 0.23421(15) 0.4034(3) 0.29518(19) 0.021(2) Uani 1 1 d . . . . .
O170 O 0.24984(16) 0.3163(3) 0.3226(2) 0.022(2) Uani 1 1 d . . . . .
O171 O 0.27923(16) 0.5294(3) 0.34274(18) 0.021(2) Uani 1 1 d . . . . .
O172 O 0.47835(15) 0.5540(3) 0.48965(18) 0.021(2) Uani 1 1 d . . . . .
O173 O 0.35627(15) 0.1694(3) 0.4662(2) 0.026(2) Uani 1 1 d . . . . .
O174 O 0.35376(16) 0.8937(3) 0.5239(2) 0.026(2) Uani 1 1 d . . . . .
O175 O 0.34874(15) 0.2057(3) 0.51687(19) 0.018(2) Uani 1 1 d . . . . .
O176 O 0.24219(16) 0.4402(3) 0.25179(19) 0.023(2) Uani 1 1 d . . . . .
O177 O 0.33040(18) 0.8170(3) 0.5256(2) 0.028(3) Uani 1 1 d . . . . .
O178 O 0.28004(15) 0.3930(3) 0.31326(19) 0.020(2) Uani 1 1 d . . . . .
O179 O 0.32088(17) 0.9344(4) 0.49026(19) 0.026(2) Uani 1 1 d . . . . .
O180 O 0.37110(17) 0.8007(3) 0.5086(2) 0.028(2) Uani 1 1 d . . . . .
O181 O 0.35738(16) 0.2001(3) 0.3706(2) 0.024(2) Uani 1 1 d . . . . .
O182 O 0.36209(16) 0.7723(3) 0.4539(2) 0.025(2) Uani 1 1 d . . . . .
O183 O 0.45669(15) 0.5444(3) 0.5650(2) 0.023(2) Uani 1 1 d . . . . .
O184 O 0.27231(17) 0.8789(3) 0.4045(2) 0.024(2) Uani 1 1 d . . . . .
O185 O 0.19282(15) 0.5566(3) 0.3204(2) 0.023(2) Uani 1 1 d . . . . .
O186 O 0.28177(17) 0.2639(3) 0.35252(19) 0.025(2) Uani 1 1 d . . . . .
O187 O 0.42743(16) 0.8462(3) 0.4400(2) 0.024(2) Uani 1 1 d . . . . .
O188 O 0.36063(14) 0.6309(3) 0.4852(2) 0.023(2) Uani 1 1 d . . . . .
O189 O 0.46491(15) 0.6493(3) 0.4727(2) 0.023(2) Uani 1 1 d . . . . .
O190 O 0.18560(16) 0.6824(4) 0.3874(2) 0.026(2) Uani 1 1 d . . . . .
O191 O 0.20064(19) 0.9003(4) 0.3005(2) 0.035(3) Uani 1 1 d . . . . .
O192 O 0.39418(17) 0.8954(4) 0.4082(2) 0.031(3) Uani 1 1 d . . . . .
O193 O 0.32038(15) 0.8662(3) 0.3312(2) 0.027(3) Uani 1 1 d . . . . .
O194 O 0.41537(16) 0.8137(4) 0.3910(2) 0.027(2) Uani 1 1 d . . . . .
O195 O 0.38736(16) 0.2730(3) 0.3630(2) 0.029(3) Uani 1 1 d . . . . .
O196 O 0.37136(16) 0.4116(3) 0.5735(2) 0.028(3) Uani 1 1 d . U . . .
O197 O 0.44128(17) 0.8904(3) 0.4854(2) 0.034(3) Uani 1 1 d . . . . .
O198 O 0.38353(17) 0.5099(3) 0.5784(2) 0.028(3) Uani 1 1 d . . . . .
O199 O 0.39639(19) 0.5600(4) 0.6254(2) 0.034(3) Uani 1 1 d . . . . .
O200 O 0.48308(15) 0.3921(4) 0.5264(2) 0.027(2) Uani 1 1 d . . . . .
O201 O 0.19820(16) 0.4497(4) 0.2399(2) 0.030(3) Uani 1 1 d . . . . .
O202 O 0.31806(16) 0.6806(4) 0.3225(2) 0.028(2) Uani 1 1 d . . . . .
O203 O 0.21596(16) 0.7858(4) 0.2591(2) 0.032(3) Uani 1 1 d . . . . .
O204 O 0.46145(17) 0.6503(3) 0.5707(2) 0.029(3) Uani 1 1 d . . . . .
O205 O 0.16483(17) 0.7716(3) 0.3932(2) 0.028(3) Uani 1 1 d . . . . .
O206 O 0.30642(17) 0.2030(4) 0.5366(2) 0.029(3) Uani 1 1 d . . . . .
O207 O 0.39866(19) 0.9887(4) 0.5004(2) 0.035(3) Uani 1 1 d . . . . .
O208 O 0.45970(19) 0.5331(4) 0.6197(2) 0.041(3) Uani 1 1 d . . . . .
O209 O 0.38616(19) 0.9502(4) 0.5483(2) 0.038(3) Uani 1 1 d . . . . .
O210 O 0.14482(19) 0.3857(4) 0.3030(2) 0.037(3) Uani 1 1 d . . . . .
O211 O 0.16008(18) 0.2979(4) 0.3212(2) 0.036(3) Uani 1 1 d . . . . .
O212 O 0.34579(17) 0.8551(3) 0.5749(2) 0.028(3) Uani 1 1 d . . . . .
O213 O 0.17086(19) 0.3286(4) 0.2724(2) 0.041(3) Uani 1 1 d . . . . .
O214 O 0.35001(15) 0.8947(3) 0.42428(19) 0.019(2) Uani 1 1 d . . . . .
O215 O 0.30790(16) 0.4773(3) 0.3098(2) 0.032(3) Uani 1 1 d D . . . .
O221 O 0.2340(2) 0.4209(4) 0.4365(2) 0.053(4) Uani 1 1 d . . . . .
O222 O 0.26534(15) 0.3724(4) 0.4737(2) 0.029(3) Uani 1 1 d . . . . .
O223 O 0.22379(18) 0.2470(4) 0.4313(2) 0.037(3) Uani 1 1 d . . . . .
O224 O 0.21736(19) 0.3995(4) 0.4842(2) 0.039(3) Uani 1 1 d . . . . .
O225 O 0.32710(19) 0.6910(5) 0.5348(3) 0.058(4) Uani 1 1 d . . . . .
O226 O 0.38135(18) 0.7127(4) 0.6008(3) 0.046(3) Uani 1 1 d . . . . .
O227 O 0.34204(18) 0.5872(4) 0.5538(3) 0.050(4) Uani 1 1 d . . . . .
O228 O 0.3487(2) 0.6250(4) 0.6177(2) 0.046(3) Uani 1 1 d . . . . .
O229 O 0.1529(2) 0.5356(4) 0.4200(3) 0.053(4) Uani 1 1 d . . . . .
O230 O 0.2177(2) 0.6348(5) 0.4222(3) 0.063(4) Uani 1 1 d . . . . .
O231 O 0.1528(2) 0.6103(5) 0.3708(3) 0.063(4) Uani 1 1 d . . . . .
O232 O 0.2071(2) 0.5239(4) 0.4209(2) 0.047(4) Uani 1 1 d . . . . .
O233 O 0.3102(2) 0.3872(4) 0.5192(3) 0.057(4) Uani 1 1 d . . . . .
O234 O 0.3619(2) 0.3091(4) 0.5761(3) 0.062(4) Uani 1 1 d . . . . .
O235 O 0.3365(2) 0.3997(6) 0.6084(3) 0.069(4) Uani 1 1 d . . . . .
O236 O 0.2979(2) 0.4124(6) 0.5723(3) 0.082(5) Uani 1 1 d . . . . .
O237 O 0.33542(18) 0.4658(4) 0.5504(3) 0.046(3) Uani 1 1 d . . . . .
O238 O 0.3135(2) 0.3102(5) 0.5886(3) 0.035(3) Uiso 0.8 1 d . . P . .
O239 O 0.3135(5) 0.5379(10) 0.3856(5) 0.172(10) Uani 1 1 d . U . . .
O240 O 0.27629(18) 0.5158(3) 0.4169(2) 0.037(3) Uani 1 1 d . . . . .
O241 O 0.3100(2) 0.4649(4) 0.4499(2) 0.046(3) Uani 1 1 d . . . . .
O242 O 0.2858(2) 0.5569(4) 0.4720(3) 0.054(4) Uani 1 1 d . . . . .
O243 O 0.33662(19) 0.5420(4) 0.4762(2) 0.041(3) Uani 1 1 d . . . . .
O244 O 0.31846(19) 0.6386(4) 0.4611(2) 0.042(3) Uani 1 1 d . . . . .
O245 O 0.2821(2) 0.6226(4) 0.4214(3) 0.050(4) Uani 1 1 d . . . . .
O246 O 0.3390(4) 0.6129(8) 0.4128(5) 0.076(6) Uiso 0.7 1 d . . P . .
O247 O 0.3467(5) 0.5164(11) 0.4193(7) 0.081(10) Uiso 0.5 1 d . . P . .
O251 O 0.3041(3) -0.0167(7) 0.3210(4) 0.076(6) Uiso 0.8 1 d . . P . .
O252 O 0.2926(6) 0.0630(12) 0.3546(7) 0.065(10) Uiso 0.4 1 d . . P . .
O253 O 0.3360(6) 0.0615(12) 0.3263(7) 0.059(9) Uiso 0.4 1 d . . P . .
O254 O 0.3032(5) 0.1341(11) 0.3167(6) 0.077(9) Uiso 0.5 1 d . . P . .
O255 O 0.3121(3) 0.0507(7) 0.2773(4) 0.077(6) Uiso 0.8 1 d . . P . .
O256 O 0.2725(5) 0.0555(10) 0.3010(6) 0.069(8) Uiso 0.5 1 d . . P . .
O257 O 0.23886(15) 0.5202(4) 0.4714(2) 0.032(3) Uani 1 1 d . U . . .
O258 O 0.10486(16) 0.4409(4) 0.3766(2) 0.039(3) Uani 1 1 d . U . . .
O259 O 0.4242(3) 0.6380(5) 0.4004(3) 0.064(4) Uani 1 1 d . U . . .
O260 O 0.4154(3) 0.4286(5) 0.3899(3) 0.067(4) Uani 1 1 d . . . . .
O261 O 0.3657(2) 0.3549(6) 0.1997(3) 0.072(4) Uani 1 1 d . . . . .
O262 O 0.1143(2) 0.4203(4) 0.5071(3) 0.070(5) Uani 1 1 d . . . . .
O263 O 0.2741(2) 0.3276(5) 0.5303(3) 0.069(4) Uani 1 1 d . . . . .
O264 O 0.3435(3) 0.5214(5) 0.6095(3) 0.080(5) Uani 1 1 d . . . . .
O265 O 0.3622(2) 0.7358(6) 0.3380(3) 0.085(5) Uani 1 1 d . . . . .
O266 O 0.3115(3) 0.5871(6) 0.2847(4) 0.089(5) Uani 1 1 d . U . . .
O267 O 0.1895(2) 0.4756(5) 0.4754(3) 0.070(4) Uani 1 1 d . U . . .
O268 O 0.1865(3) 0.6225(5) 0.2572(3) 0.073(4) Uani 1 1 d . U . . .
O269 O 0.3090(3) 0.9861(5) 0.3860(4) 0.103(7) Uani 1 1 d . . . . .
O270 O 0.2189(3) 0.4757(6) 0.5722(4) 0.087(5) Uani 1 1 d . . . . .
O272 O 0.2536(3) 0.8700(7) 0.5356(4) 0.057(5) Uiso 0.7 1 d . . P . .
O273 O 0.2434(3) 0.7732(7) 0.5471(4) 0.064(6) Uiso 0.7 1 d . . P . .
O274 O 0.3489(10) 0.499(2) 0.6620(12) 0.071(17) Uiso 0.25 1 d . . P . .
O275 O 0.2926(3) 0.7681(7) 0.5429(4) 0.031(5) Uiso 0.5 1 d . . P . .
O276 O 0.2890(4) 0.7397(9) 0.4874(5) 0.051(7) Uiso 0.5 1 d . . P . .
O277 O 0.4159(7) 0.4888(15) 0.6629(9) 0.031(10) Uiso 0.25 1 d . . P . .
O278 O 0.3843(5) 0.6412(9) 0.6548(7) 0.032(9) Uiso 0.3 1 d D . P . .
Ni1 Ni 0.30316(10) 0.05870(16) 0.31516(9) 0.0493(14) Uani 0.5 1 d . . P . .
Na1 Na 0.39943(9) 0.5711(2) 0.67522(10) 0.0222(13) Uani 1 1 d D U . . .
Cl1 Cl 0.29494(12) 0.5405(3) 0.53360(16) 0.0269(17) Uani 0.5 1 d . . P . .
 
loop_
 _atom_site_aniso_label
 _atom_site_aniso_U_11
 _atom_site_aniso_U_22
 _atom_site_aniso_U_33
 _atom_site_aniso_U_23
 _atom_site_aniso_U_13
 _atom_site_aniso_U_12
Mo1 0.0263(7) 0.0139(7) 0.0287(8) 0.0003(6) 0.0021(6) -0.0003(5)
Mo2 0.0242(7) 0.0199(7) 0.0269(8) 0.0020(6) 0.0018(6) -0.0012(6)
Mo3 0.0217(7) 0.0193(7) 0.0277(8) -0.0020(6) 0.0035(6) 0.0031(5)
Mo4 0.0232(7) 0.0276(8) 0.0257(8) -0.0039(6) -0.0018(6) -0.0038(6)
Mo5 0.0242(7) 0.0232(7) 0.0258(8) 0.0010(6) -0.0038(6) 0.0036(6)
Mo6 0.0202(7) 0.0162(7) 0.0218(7) -0.0028(5) 0.0014(6) -0.0016(5)
Mo7 0.0200(7) 0.0153(6) 0.0189(7) -0.0038(5) 0.0006(5) -0.0005(5)
Mo8 0.0209(7) 0.0163(7) 0.0182(7) 0.0017(5) 0.0009(5) 0.0028(5)
Mo9 0.0233(7) 0.0188(7) 0.0178(7) 0.0022(5) -0.0001(6) 0.0017(5)
Mo10 0.0151(6) 0.0183(7) 0.0277(8) -0.0012(6) -0.0012(6) 0.0006(5)
Mo11 0.0196(7) 0.0176(7) 0.0258(8) 0.0021(6) 0.0009(6) 0.0010(5)
Mo12 0.0210(7) 0.0168(7) 0.0280(8) 0.0021(6) 0.0032(6) 0.0002(5)
Mo13 0.0198(7) 0.0158(7) 0.0219(7) 0.0008(5) -0.0003(6) -0.0002(5)
Mo14 0.0175(7) 0.0168(7) 0.0275(8) -0.0019(6) 0.0037(6) 0.0022(5)
Mo15 0.0208(7) 0.0143(6) 0.0232(7) 0.0042(5) 0.0020(6) 0.0000(5)
Mo16 0.0221(7) 0.0231(7) 0.0212(8) -0.0018(6) -0.0020(6) -0.0001(5)
Mo17 0.0263(7) 0.0193(7) 0.0198(7) -0.0046(5) 0.0002(6) -0.0006(5)
Mo18 0.0234(7) 0.0191(7) 0.0243(8) 0.0044(6) 0.0003(6) 0.0022(5)
Mo19 0.0240(7) 0.0129(6) 0.0257(8) -0.0021(5) 0.0006(6) -0.0022(5)
Mo20 0.0321(8) 0.0232(7) 0.0241(8) -0.0002(6) 0.0046(6) 0.0083(6)
Mo21 0.0240(7) 0.0189(7) 0.0431(10) 0.0054(6) 0.0038(7) 0.0061(6)
Mo22 0.0348(8) 0.0170(7) 0.0287(8) -0.0025(6) 0.0032(6) 0.0031(6)
Mo23 0.0243(7) 0.0184(7) 0.0379(9) -0.0046(6) 0.0103(6) 0.0009(6)
Mo24 0.0202(7) 0.0173(7) 0.0186(7) -0.0035(5) 0.0002(5) 0.0002(5)
Mo25 0.0178(7) 0.0127(6) 0.0264(8) 0.0002(5) 0.0006(6) -0.0004(5)
Mo26 0.0153(6) 0.0163(7) 0.0253(8) -0.0003(5) 0.0008(6) 0.0009(5)
Mo27 0.0224(7) 0.0133(6) 0.0229(8) 0.0011(5) 0.0032(6) 0.0003(5)
Mo28 0.0187(7) 0.0135(6) 0.0262(8) -0.0008(5) 0.0008(6) 0.0011(5)
Mo29 0.0151(6) 0.0141(6) 0.0251(8) -0.0023(5) 0.0007(5) 0.0010(5)
Mo30 0.0217(7) 0.0159(7) 0.0223(7) -0.0043(5) 0.0010(6) 0.0015(5)
Mo31 0.0170(7) 0.0143(6) 0.0253(8) -0.0005(5) 0.0006(6) 0.0010(5)
Mo32 0.0168(7) 0.0152(7) 0.0260(8) -0.0012(5) 0.0012(6) 0.0000(5)
Mo33 0.0198(7) 0.0157(7) 0.0249(8) -0.0003(5) 0.0016(6) -0.0001(5)
Mo34 0.0157(6) 0.0137(6) 0.0270(8) 0.0010(5) 0.0005(6) 0.0004(5)
Mo35 0.0207(7) 0.0180(7) 0.0250(8) 0.0018(6) 0.0016(6) -0.0022(5)
Mo36 0.0214(7) 0.0140(6) 0.0233(8) -0.0005(5) 0.0007(6) 0.0009(5)
Mo37 0.0225(7) 0.0164(7) 0.0197(7) -0.0039(5) 0.0003(6) -0.0014(5)
Mo38 0.0143(6) 0.0140(6) 0.0250(8) -0.0005(5) -0.0014(5) 0.0009(5)
Mo39 0.0206(7) 0.0176(7) 0.0179(7) -0.0018(5) 0.0009(5) -0.0001(5)
Mo40 0.0219(7) 0.0202(7) 0.0172(7) -0.0007(5) -0.0002(5) 0.0010(5)
Mo41 0.0238(7) 0.0190(7) 0.0168(7) 0.0004(5) 0.0020(6) 0.0012(5)
Mo42 0.0196(7) 0.0133(6) 0.0298(8) 0.0009(6) -0.0002(6) -0.0001(5)
Mo43 0.0247(7) 0.0141(6) 0.0165(7) -0.0005(5) 0.0002(6) 0.0014(5)
Mo44 0.0189(7) 0.0186(7) 0.0252(8) -0.0010(6) -0.0005(6) 0.0012(5)
Mo45 0.0164(7) 0.0162(7) 0.0251(8) 0.0002(5) -0.0007(6) 0.0013(5)
Mo46 0.0211(7) 0.0166(7) 0.0250(8) 0.0014(5) 0.0018(6) 0.0025(5)
Mo47 0.0179(7) 0.0154(7) 0.0258(8) -0.0005(5) 0.0016(6) -0.0007(5)
Mo48 0.0188(7) 0.0164(7) 0.0238(8) -0.0005(5) 0.0021(6) -0.0016(5)
Mo49 0.0216(7) 0.0144(6) 0.0179(7) 0.0029(5) 0.0010(5) 0.0001(5)
Mo50 0.0232(7) 0.0208(7) 0.0222(8) -0.0033(6) 0.0000(6) -0.0022(5)
Mo51 0.0254(7) 0.0190(7) 0.0193(7) 0.0050(5) 0.0015(6) 0.0016(5)
Mo52 0.0243(7) 0.0143(7) 0.0253(8) 0.0004(5) 0.0078(6) -0.0002(5)
Mo53 0.0269(7) 0.0129(6) 0.0293(8) -0.0044(6) 0.0019(6) 0.0007(5)
Mo54 0.0242(7) 0.0116(6) 0.0333(8) -0.0003(6) 0.0011(6) 0.0015(5)
Mo55 0.0170(7) 0.0181(7) 0.0270(8) -0.0002(6) -0.0016(6) 0.0029(5)
Mo56 0.0239(7) 0.0169(7) 0.0260(8) -0.0029(6) -0.0002(6) 0.0011(5)
Mo57 0.0291(8) 0.0173(7) 0.0217(8) 0.0000(5) 0.0043(6) 0.0044(6)
Mo58 0.0215(7) 0.0205(7) 0.0236(8) 0.0000(6) 0.0012(6) -0.0019(5)
Mo59 0.0297(8) 0.0156(7) 0.0234(8) -0.0013(6) 0.0016(6) 0.0016(5)
Mo60 0.0259(7) 0.0228(7) 0.0198(7) -0.0045(6) -0.0021(6) -0.0031(6)
Mo61 0.0243(7) 0.0221(7) 0.0224(8) 0.0069(6) -0.0007(6) 0.0017(6)
Mo62 0.0203(7) 0.0163(7) 0.0333(8) 0.0023(6) 0.0057(6) 0.0007(5)
Mo63 0.0241(7) 0.0200(7) 0.0257(8) -0.0043(6) 0.0039(6) -0.0004(5)
Mo64 0.0214(7) 0.0167(7) 0.0279(8) -0.0003(6) 0.0060(6) 0.0018(5)
Mo65 0.0272(7) 0.0130(6) 0.0250(8) 0.0013(5) 0.0034(6) 0.0012(5)
Mo66 0.0242(7) 0.0154(7) 0.0327(8) -0.0014(6) 0.0012(6) -0.0018(5)
Mo67 0.0255(7) 0.0243(7) 0.0188(7) -0.0046(6) -0.0028(6) -0.0013(6)
Mo68 0.0248(7) 0.0208(7) 0.0235(8) -0.0028(6) 0.0028(6) 0.0020(6)
Mo69 0.0213(7) 0.0211(7) 0.0280(8) 0.0079(6) 0.0014(6) 0.0029(5)
Mo70 0.0262(7) 0.0112(6) 0.0352(9) 0.0001(6) 0.0031(6) 0.0010(5)
Ce1 0.0221(5) 0.0175(4) 0.0231(5) 0.0013(4) 0.0022(4) 0.0000(3)
Ce2 0.0217(5) 0.0191(5) 0.0299(5) -0.0037(4) 0.0046(4) 0.0017(4)
Ce3 0.0293(5) 0.0197(5) 0.0218(5) -0.0001(4) 0.0028(4) 0.0053(4)
Ce4 0.0329(5) 0.0262(5) 0.0283(6) -0.0024(4) 0.0046(4) -0.0092(4)
Ce5 0.0328(5) 0.0214(5) 0.0367(6) -0.0014(4) -0.0066(4) 0.0005(4)
Ce6 0.0163(17) 0.0173(17) 0.023(2) 0.0000(14) 0.0030(15) 0.0006(13)
Ce6' 0.030(3) 0.014(2) 0.018(2) -0.0033(17) -0.0021(19) 0.0036(19)
Ce6" 0.027(10) 0.013(9) 0.020(10) -0.006(7) 0.000(8) -0.004(7)
O1 0.034(6) 0.012(5) 0.013(5) -0.002(4) -0.005(4) -0.005(4)
O2 0.013(5) 0.019(5) 0.023(6) 0.008(4) 0.009(4) 0.004(4)
O3 0.027(6) 0.012(5) 0.014(5) -0.002(4) 0.004(4) 0.002(4)
O4 0.012(5) 0.019(5) 0.020(6) 0.005(4) 0.003(4) -0.001(4)
O5 0.020(6) 0.026(6) 0.024(6) 0.002(5) 0.005(5) 0.003(4)
O6 0.007(5) 0.031(6) 0.014(5) 0.007(4) 0.002(4) 0.002(4)
O7 0.031(6) 0.006(5) 0.016(5) 0.000(4) 0.005(4) -0.008(4)
O8 0.024(6) 0.012(5) 0.020(6) 0.002(4) 0.011(4) 0.009(4)
O9 0.008(4) 0.022(5) 0.032(5) 0.003(4) 0.000(4) 0.008(4)
O10 0.024(6) 0.015(5) 0.026(6) -0.009(4) -0.001(5) 0.000(4)
O11 0.017(5) 0.020(5) 0.021(6) -0.003(4) -0.009(4) 0.001(4)
O12 0.024(6) 0.017(5) 0.030(6) 0.001(4) -0.005(5) 0.004(4)
O13 0.019(6) 0.027(6) 0.029(6) 0.003(5) 0.001(5) -0.007(4)
O14 0.008(5) 0.023(5) 0.020(6) 0.005(4) -0.004(4) 0.004(4)
O15 0.032(6) 0.020(5) 0.015(6) 0.003(4) 0.001(5) -0.003(4)
O16 0.029(6) 0.019(5) 0.027(6) 0.005(4) 0.000(5) -0.010(4)
O17 0.014(5) 0.018(5) 0.027(6) -0.001(4) 0.004(4) -0.006(4)
O18 0.044(7) 0.020(5) 0.011(6) -0.009(4) -0.004(5) -0.008(5)
O19 0.037(6) 0.011(5) 0.022(6) 0.001(4) -0.006(5) 0.001(4)
O20 0.022(6) 0.017(5) 0.021(6) 0.005(4) 0.002(4) -0.004(4)
O21 0.027(6) 0.015(5) 0.025(6) -0.004(4) 0.003(5) -0.002(4)
O22 0.020(5) 0.019(5) 0.024(6) 0.004(4) -0.006(4) 0.011(4)
O23 0.021(6) 0.022(5) 0.034(7) 0.005(5) 0.014(5) -0.001(4)
O24 0.031(6) 0.010(5) 0.026(6) 0.002(4) -0.003(5) -0.010(4)
O25 0.023(6) 0.022(5) 0.011(5) 0.002(4) -0.002(4) -0.004(4)
O26 0.027(6) 0.011(5) 0.029(6) 0.000(4) 0.006(5) -0.004(4)
O27 0.009(5) 0.022(5) 0.031(6) 0.003(4) -0.012(4) 0.003(4)
O28 0.024(6) 0.015(5) 0.027(6) -0.006(4) 0.004(5) 0.002(4)
O29 0.014(5) 0.012(5) 0.050(7) -0.007(5) -0.009(5) 0.006(4)
O30 0.024(6) 0.016(5) 0.022(6) 0.005(4) -0.007(4) -0.005(4)
O31 0.014(5) 0.023(5) 0.028(6) 0.005(4) 0.004(4) -0.008(4)
O32 0.025(6) 0.015(5) 0.024(6) 0.002(4) -0.001(5) -0.003(4)
O33 0.016(5) 0.013(4) 0.025(5) -0.008(4) -0.009(4) -0.002(4)
O34 0.021(6) 0.018(5) 0.027(6) -0.004(4) 0.004(5) 0.004(4)
O35 0.032(6) 0.025(5) 0.011(5) -0.002(4) -0.007(4) 0.003(4)
O36 0.013(5) 0.013(5) 0.025(6) 0.003(4) -0.003(4) 0.003(4)
O37 0.029(6) 0.021(5) 0.015(6) 0.006(4) 0.012(5) 0.004(4)
O38 0.021(5) 0.013(5) 0.021(6) -0.007(4) -0.007(4) 0.002(4)
O39 0.016(5) 0.024(6) 0.027(6) -0.005(5) 0.000(4) 0.003(4)
O40 0.036(6) 0.014(5) 0.011(5) -0.009(4) 0.008(4) -0.008(4)
O41 0.012(5) 0.022(5) 0.024(6) 0.004(4) -0.001(4) -0.004(4)
O42 0.021(6) 0.020(5) 0.028(6) -0.001(4) -0.015(5) 0.004(4)
O43 0.036(6) 0.019(5) 0.015(6) -0.002(4) -0.002(5) 0.001(4)
O44 0.049(7) 0.011(5) 0.022(6) 0.001(4) -0.001(5) -0.009(5)
O45 0.014(5) 0.015(5) 0.019(6) 0.001(4) -0.006(4) 0.003(4)
O46 0.037(6) 0.013(5) 0.028(6) 0.008(4) 0.003(5) -0.013(4)
O47 0.033(6) 0.016(5) 0.007(5) 0.000(4) -0.006(4) 0.001(4)
O48 0.023(6) 0.026(6) 0.032(7) -0.001(5) -0.006(5) -0.004(4)
O49 0.020(5) 0.020(5) 0.020(6) -0.002(4) -0.012(4) 0.001(4)
O50 0.021(6) 0.023(5) 0.022(6) -0.002(4) -0.006(4) -0.002(4)
O51 0.035(6) 0.008(5) 0.036(7) 0.000(4) 0.007(5) 0.006(4)
O52 0.032(6) 0.012(5) 0.019(6) -0.006(4) 0.001(5) 0.005(4)
O53 0.007(4) 0.033(5) 0.031(5) 0.009(4) 0.008(4) -0.002(4)
O54 0.038(7) 0.012(5) 0.032(7) 0.004(4) 0.000(5) -0.008(4)
O55 0.021(6) 0.022(5) 0.024(6) 0.001(4) 0.003(5) -0.002(4)
O56 0.017(5) 0.012(5) 0.051(8) -0.007(5) 0.006(5) 0.001(4)
O57 0.028(6) 0.021(6) 0.030(7) 0.004(5) -0.005(5) 0.004(4)
O58 0.025(6) 0.031(6) 0.021(6) 0.011(5) -0.002(5) 0.003(5)
O59 0.012(5) 0.037(6) 0.029(6) 0.007(5) 0.000(5) -0.002(4)
O60 0.037(6) 0.020(5) 0.010(5) 0.000(4) 0.001(5) -0.007(5)
O61 0.026(6) 0.015(5) 0.034(7) 0.006(5) 0.000(5) -0.003(4)
O62 0.041(7) 0.017(5) 0.023(6) -0.003(4) 0.004(5) 0.002(5)
O63 0.029(6) 0.021(5) 0.018(6) -0.003(4) 0.003(5) 0.004(4)
O64 0.030(6) 0.021(5) 0.014(5) 0.001(4) 0.006(5) -0.001(4)
O65 0.021(5) 0.012(5) 0.031(6) 0.008(4) 0.008(5) 0.005(4)
O66 0.030(6) 0.020(5) 0.027(6) -0.012(5) 0.013(5) 0.001(4)
O67 0.031(6) 0.005(5) 0.038(7) 0.002(4) 0.001(5) -0.001(4)
O68 0.018(5) 0.018(5) 0.023(6) -0.002(4) 0.010(4) 0.007(4)
O69 0.026(6) 0.010(5) 0.032(6) -0.003(4) -0.004(5) 0.000(4)
O70 0.032(6) 0.021(6) 0.030(7) 0.009(5) -0.013(5) 0.008(5)
O71 0.021(5) 0.015(5) 0.018(6) -0.001(4) -0.001(4) -0.002(4)
O72 0.030(6) 0.024(6) 0.035(7) -0.004(5) 0.008(5) -0.003(5)
O73 0.023(6) 0.022(6) 0.031(6) 0.006(5) 0.008(5) 0.005(4)
O74 0.026(6) 0.012(5) 0.034(7) -0.001(4) -0.013(5) -0.006(4)
O75 0.018(5) 0.007(5) 0.034(6) 0.004(4) -0.002(5) -0.002(4)
O76 0.028(6) 0.029(6) 0.019(6) 0.000(5) 0.009(5) -0.001(5)
O77 0.018(5) 0.019(5) 0.028(6) -0.004(4) -0.005(5) 0.001(4)
O78 0.018(5) 0.023(6) 0.037(7) 0.002(5) -0.004(5) -0.002(4)
O79 0.033(6) 0.012(5) 0.027(6) -0.001(4) 0.004(5) 0.004(4)
O80 0.031(6) 0.019(5) 0.015(6) 0.008(4) 0.005(5) 0.008(4)
O81 0.035(6) 0.020(5) 0.021(6) -0.013(4) 0.003(5) 0.006(5)
O82 0.038(7) 0.024(6) 0.019(6) -0.005(5) 0.004(5) -0.004(5)
O83 0.026(6) 0.022(5) 0.021(6) 0.002(4) -0.002(5) -0.001(4)
O84 0.018(5) 0.010(5) 0.048(7) 0.005(5) 0.013(5) 0.003(4)
O85 0.027(6) 0.017(5) 0.034(7) 0.006(5) -0.007(5) -0.004(4)
O86 0.019(5) 0.015(5) 0.034(7) 0.004(4) 0.011(5) -0.008(4)
O87 0.035(6) 0.029(6) 0.023(6) -0.009(5) 0.009(5) -0.001(5)
O88 0.014(5) 0.029(5) 0.018(5) 0.003(4) 0.012(4) -0.002(4)
O89 0.009(5) 0.027(6) 0.030(6) -0.002(5) -0.004(4) -0.006(4)
O90 0.032(6) 0.014(5) 0.041(7) 0.005(5) -0.009(5) 0.003(4)
O91 0.026(6) 0.011(5) 0.036(7) 0.004(4) 0.005(5) 0.005(4)
O92 0.029(6) 0.019(5) 0.024(6) 0.005(4) 0.000(5) -0.002(4)
O93 0.038(6) 0.013(5) 0.019(6) 0.000(4) 0.000(5) 0.003(4)
O94 0.023(6) 0.037(6) 0.016(6) -0.005(5) 0.011(5) 0.007(5)
O95 0.023(6) 0.016(5) 0.037(7) 0.007(5) 0.000(5) -0.006(4)
O96 0.028(6) 0.015(5) 0.048(8) -0.004(5) -0.002(5) 0.011(4)
O97 0.020(6) 0.020(5) 0.041(7) -0.005(5) 0.015(5) -0.007(4)
O98 0.023(6) 0.021(6) 0.038(7) -0.003(5) 0.004(5) 0.000(4)
O99 0.022(6) 0.025(6) 0.025(6) 0.010(5) 0.008(5) 0.005(4)
O100 0.040(7) 0.034(6) 0.027(7) -0.001(5) -0.012(5) 0.006(5)
O101 0.036(6) 0.017(5) 0.021(6) 0.002(4) 0.010(5) -0.002(4)
O102 0.023(6) 0.020(5) 0.031(6) 0.003(5) 0.009(5) 0.004(4)
O104 0.009(5) 0.024(6) 0.042(7) 0.005(5) 0.008(5) 0.008(4)
O105 0.032(6) 0.018(5) 0.029(6) -0.009(5) 0.005(5) 0.001(4)
O106 0.023(6) 0.033(6) 0.021(6) 0.000(5) 0.005(5) -0.003(5)
O107 0.025(6) 0.023(6) 0.032(7) 0.008(5) 0.002(5) 0.006(4)
O108 0.031(6) 0.008(5) 0.038(7) 0.001(4) -0.004(5) -0.001(4)
O109 0.030(6) 0.010(5) 0.039(7) -0.011(5) 0.017(5) 0.004(4)
O110 0.031(6) 0.020(5) 0.018(6) 0.004(4) -0.004(5) 0.007(4)
O111 0.011(5) 0.026(6) 0.054(8) -0.001(5) -0.009(5) -0.003(4)
O112 0.028(6) 0.024(6) 0.024(6) -0.004(5) -0.002(5) -0.003(5)
O113 0.045(7) 0.019(5) 0.031(7) -0.005(5) 0.021(5) 0.001(5)
O114 0.040(7) 0.030(6) 0.037(7) 0.006(5) -0.003(6) 0.008(5)
O115 0.042(7) 0.008(5) 0.029(6) 0.000(4) 0.004(5) -0.004(4)
O116 0.013(5) 0.019(5) 0.049(7) 0.001(5) 0.008(5) 0.003(4)
O117 0.055(8) 0.008(5) 0.039(7) -0.003(5) 0.009(6) 0.012(5)
O118 0.034(6) 0.014(5) 0.034(7) 0.004(5) -0.001(5) 0.000(4)
O119 0.031(6) 0.026(6) 0.019(6) -0.009(4) 0.001(5) -0.006(5)
O120 0.016(6) 0.025(6) 0.042(7) 0.006(5) -0.004(5) 0.000(4)
O121 0.030(6) 0.034(6) 0.026(6) -0.009(5) 0.003(5) -0.004(5)
O122 0.029(6) 0.023(6) 0.030(7) -0.005(5) 0.010(5) 0.000(5)
O123 0.025(6) 0.029(6) 0.028(6) -0.008(5) -0.012(5) 0.003(5)
O124 0.023(6) 0.027(6) 0.022(6) -0.012(5) -0.001(5) -0.002(4)
O125 0.014(5) 0.028(6) 0.047(8) -0.010(5) 0.002(5) -0.001(4)
O126 0.020(6) 0.028(6) 0.030(7) 0.000(5) -0.010(5) 0.007(4)
O127 0.025(6) 0.031(6) 0.041(7) -0.013(5) 0.006(5) 0.001(5)
O128 0.032(6) 0.033(6) 0.024(6) 0.002(5) 0.002(5) -0.004(5)
O129 0.033(6) 0.020(5) 0.029(6) 0.003(5) 0.006(5) -0.005(5)
O130 0.038(7) 0.029(6) 0.046(8) -0.010(5) 0.006(6) -0.005(5)
O131 0.044(7) 0.022(6) 0.025(6) 0.002(5) -0.001(5) -0.001(5)
O132 0.020(6) 0.030(6) 0.038(7) 0.010(5) -0.001(5) -0.008(5)
O133 0.023(6) 0.015(5) 0.052(8) -0.005(5) -0.003(5) 0.003(4)
O134 0.024(6) 0.022(6) 0.048(8) 0.009(5) 0.008(5) 0.003(5)
O135 0.027(6) 0.021(5) 0.033(7) -0.007(5) 0.013(5) 0.005(4)
O136 0.037(7) 0.015(5) 0.034(7) 0.007(5) -0.004(5) 0.003(5)
O137 0.034(7) 0.023(6) 0.044(8) 0.003(5) 0.011(6) 0.007(5)
O138 0.029(6) 0.031(6) 0.044(8) 0.017(5) -0.008(5) 0.000(5)
O139 0.017(6) 0.040(7) 0.042(7) 0.009(5) 0.003(5) -0.003(5)
O140 0.044(7) 0.022(6) 0.043(8) -0.002(5) -0.001(6) -0.004(5)
O141 0.046(7) 0.024(6) 0.029(7) -0.012(5) -0.011(5) 0.009(5)
O142 0.045(7) 0.023(6) 0.024(6) -0.006(5) 0.002(5) -0.003(5)
O143 0.042(7) 0.019(6) 0.038(7) -0.002(5) -0.002(6) 0.003(5)
O144 0.052(8) 0.025(6) 0.028(7) 0.005(5) 0.005(6) -0.004(5)
O145 0.017(5) 0.027(6) 0.031(7) -0.001(5) -0.011(5) -0.012(4)
O146 0.033(7) 0.022(6) 0.046(8) 0.004(5) -0.005(6) 0.007(5)
O147 0.026(6) 0.017(5) 0.050(8) 0.004(5) 0.005(5) -0.005(4)
O148 0.037(7) 0.024(6) 0.022(6) 0.004(5) -0.005(5) 0.007(5)
O149 0.029(6) 0.020(6) 0.046(8) -0.012(5) -0.005(5) 0.005(5)
O150 0.013(5) 0.030(6) 0.047(7) -0.007(5) 0.003(5) 0.010(4)
O151 0.028(6) 0.020(6) 0.064(9) 0.010(5) 0.016(6) 0.006(5)
O152 0.044(7) 0.012(5) 0.031(7) -0.006(5) 0.000(5) -0.004(5)
O153 0.034(6) 0.020(5) 0.019(6) 0.002(4) 0.006(5) 0.000(5)
O154 0.035(7) 0.040(7) 0.036(7) 0.000(5) 0.003(6) 0.005(5)
O155 0.023(6) 0.032(6) 0.055(8) -0.015(6) 0.006(6) -0.002(5)
O156 0.030(5) 0.026(5) 0.024(5) 0.003(4) -0.015(4) 0.009(4)
O157 0.029(6) 0.021(5) 0.025(6) -0.001(4) 0.010(5) 0.008(4)
O158 0.018(5) 0.026(6) 0.024(6) 0.001(5) -0.008(4) 0.003(4)
O159 0.015(5) 0.027(5) 0.008(5) -0.002(4) 0.001(4) -0.002(4)
O160 0.014(4) 0.009(4) 0.024(5) -0.001(4) 0.004(4) 0.000(3)
O161 0.018(5) 0.017(5) 0.036(7) -0.002(5) 0.006(5) -0.002(4)
O162 0.015(5) 0.020(5) 0.027(6) -0.008(4) -0.010(4) 0.013(4)
O163 0.022(6) 0.014(5) 0.030(6) 0.002(4) 0.005(5) -0.004(4)
O164 0.016(5) 0.011(5) 0.032(6) -0.005(4) 0.000(4) 0.000(4)
O165 0.023(6) 0.025(5) 0.017(6) -0.009(4) 0.007(4) -0.003(4)
O166 0.031(6) 0.017(5) 0.016(6) 0.004(4) 0.005(5) 0.009(4)
O167 0.016(5) 0.021(5) 0.032(6) 0.004(5) -0.012(5) -0.003(4)
O168 0.029(6) 0.024(6) 0.015(6) -0.003(4) 0.000(5) 0.001(4)
O169 0.021(5) 0.020(5) 0.022(6) -0.006(4) 0.009(4) -0.001(4)
O170 0.021(6) 0.019(5) 0.027(6) -0.004(4) 0.006(5) 0.000(4)
O171 0.028(6) 0.027(6) 0.009(5) 0.004(4) -0.005(4) 0.006(4)
O172 0.021(5) 0.027(6) 0.014(5) -0.006(4) -0.003(4) -0.003(4)
O173 0.012(5) 0.021(5) 0.045(7) 0.001(5) 0.002(5) -0.006(4)
O174 0.023(6) 0.014(5) 0.042(7) 0.009(5) 0.007(5) 0.004(4)
O175 0.025(6) 0.009(5) 0.022(6) 0.003(4) 0.000(4) 0.001(4)
O176 0.022(6) 0.030(6) 0.017(6) -0.009(5) -0.004(4) -0.006(4)
O177 0.044(7) 0.011(5) 0.029(6) -0.010(4) -0.001(5) -0.003(5)
O178 0.018(5) 0.022(5) 0.020(6) -0.004(4) -0.007(4) -0.003(4)
O179 0.032(6) 0.034(6) 0.013(6) 0.004(5) 0.012(5) 0.020(5)
O180 0.030(6) 0.026(6) 0.027(6) 0.002(5) -0.004(5) -0.002(5)
O181 0.035(6) 0.010(5) 0.027(6) -0.010(4) -0.006(5) 0.003(4)
O182 0.021(6) 0.031(6) 0.023(6) 0.000(5) -0.010(5) 0.011(4)
O183 0.008(5) 0.033(6) 0.029(6) 0.000(5) 0.002(4) 0.005(4)
O184 0.037(6) 0.008(5) 0.026(6) 0.003(4) -0.006(5) -0.004(4)
O185 0.008(5) 0.032(6) 0.031(6) -0.007(5) 0.002(4) -0.005(4)
O186 0.040(7) 0.017(5) 0.017(6) 0.001(4) 0.001(5) 0.003(5)
O187 0.024(6) 0.013(5) 0.036(7) 0.000(4) 0.005(5) -0.009(4)
O188 0.007(5) 0.029(6) 0.032(6) 0.003(5) 0.001(4) 0.005(4)
O189 0.008(5) 0.024(5) 0.037(7) -0.004(5) -0.006(4) -0.001(4)
O190 0.023(6) 0.031(6) 0.023(6) -0.003(5) 0.003(5) 0.007(5)
O191 0.050(8) 0.032(6) 0.025(7) 0.020(5) 0.005(6) 0.009(5)
O192 0.030(6) 0.028(6) 0.037(7) -0.003(5) 0.007(5) 0.006(5)
O193 0.016(5) 0.025(6) 0.042(7) 0.018(5) 0.007(5) -0.002(4)
O194 0.024(6) 0.030(6) 0.026(6) 0.005(5) 0.004(5) 0.005(5)
O195 0.023(6) 0.020(6) 0.045(7) -0.009(5) 0.000(5) 0.013(4)
O196 0.027(5) 0.016(5) 0.041(6) -0.003(4) 0.008(5) -0.014(4)
O197 0.027(6) 0.019(6) 0.056(8) 0.001(5) 0.011(6) 0.005(5)
O198 0.031(6) 0.024(6) 0.028(6) -0.001(5) -0.004(5) 0.010(5)
O199 0.050(8) 0.025(6) 0.029(7) 0.005(5) 0.002(6) -0.007(5)
O200 0.012(5) 0.030(6) 0.039(7) -0.002(5) 0.002(5) 0.006(4)
O201 0.019(6) 0.039(6) 0.030(7) 0.008(5) -0.001(5) 0.003(5)
O202 0.024(6) 0.028(6) 0.031(7) 0.008(5) -0.005(5) 0.006(5)
O203 0.020(6) 0.041(7) 0.036(7) 0.014(5) -0.002(5) 0.002(5)
O204 0.035(7) 0.023(6) 0.029(7) -0.005(5) -0.004(5) 0.010(5)
O205 0.031(6) 0.013(5) 0.041(7) -0.007(5) 0.017(5) -0.007(4)
O206 0.029(6) 0.029(6) 0.028(7) 0.003(5) 0.000(5) -0.002(5)
O207 0.046(7) 0.022(6) 0.036(7) 0.006(5) -0.012(6) -0.006(5)
O208 0.044(8) 0.028(6) 0.051(8) -0.010(6) -0.010(6) -0.009(5)
O209 0.044(7) 0.036(7) 0.034(7) 0.009(5) 0.004(6) -0.001(5)
O210 0.044(7) 0.034(6) 0.034(7) -0.001(5) 0.006(6) 0.000(5)
O211 0.036(7) 0.042(7) 0.030(7) -0.004(5) -0.002(5) -0.006(5)
O212 0.029(6) 0.023(6) 0.033(7) -0.005(5) 0.004(5) 0.016(5)
O213 0.041(7) 0.060(8) 0.022(7) -0.005(6) 0.007(5) -0.012(6)
O214 0.024(6) 0.012(5) 0.022(6) 0.008(4) 0.000(4) -0.002(4)
O215 0.030(6) 0.020(6) 0.045(8) -0.013(5) -0.009(5) 0.003(5)
O221 0.109(12) 0.023(6) 0.027(7) 0.011(5) -0.016(7) -0.001(7)
O222 0.011(5) 0.045(7) 0.033(7) -0.009(5) 0.001(5) -0.011(5)
O223 0.040(7) 0.023(6) 0.047(8) -0.006(5) -0.014(6) -0.005(5)
O224 0.049(8) 0.017(6) 0.052(8) 0.007(5) 0.022(6) 0.017(5)
O225 0.024(7) 0.087(10) 0.063(10) 0.023(8) -0.007(6) -0.012(7)
O226 0.029(7) 0.037(7) 0.072(10) -0.006(6) -0.014(6) -0.006(5)
O227 0.029(7) 0.033(7) 0.088(11) -0.037(7) 0.012(7) 0.002(5)
O228 0.059(9) 0.048(7) 0.032(7) 0.011(6) 0.021(6) 0.023(6)
O229 0.064(9) 0.048(8) 0.049(9) -0.014(6) 0.030(7) -0.003(7)
O230 0.029(7) 0.112(11) 0.048(9) 0.028(8) -0.006(6) -0.033(7)
O231 0.067(10) 0.053(8) 0.068(10) -0.019(7) -0.024(8) 0.018(7)
O232 0.080(10) 0.040(7) 0.021(7) 0.002(5) -0.017(6) 0.039(7)
O233 0.059(9) 0.051(8) 0.059(9) -0.011(7) -0.025(7) 0.024(7)
O234 0.085(11) 0.024(7) 0.075(11) 0.004(7) -0.016(8) 0.000(7)
O235 0.062(10) 0.102(11) 0.046(9) -0.032(8) 0.021(7) -0.034(8)
O236 0.050(10) 0.120(13) 0.075(12) 0.025(10) 0.011(8) 0.018(9)
O237 0.023(6) 0.047(7) 0.069(10) 0.002(7) 0.003(6) -0.003(5)
O239 0.161(13) 0.196(13) 0.158(13) -0.014(9) 0.014(9) -0.019(9)
O240 0.041(7) 0.014(6) 0.056(8) 0.010(5) -0.016(6) -0.004(5)
O241 0.059(8) 0.021(6) 0.056(9) -0.008(6) -0.037(7) -0.010(6)
O242 0.068(10) 0.046(8) 0.047(9) -0.014(6) 0.002(7) 0.003(7)
O243 0.040(7) 0.037(7) 0.045(8) 0.003(6) -0.010(6) -0.004(5)
O244 0.047(8) 0.019(6) 0.058(9) 0.000(5) -0.031(6) 0.018(5)
O245 0.067(9) 0.021(6) 0.061(9) 0.002(6) -0.025(7) 0.004(6)
O257 0.007(5) 0.036(5) 0.052(6) 0.018(5) -0.010(4) -0.002(4)
O258 0.008(5) 0.062(6) 0.048(6) -0.010(5) 0.012(5) -0.002(5)
O259 0.090(8) 0.060(7) 0.043(7) -0.006(6) 0.022(6) 0.013(6)
O260 0.083(11) 0.075(10) 0.043(9) 0.005(7) -0.002(8) -0.026(8)
O261 0.053(10) 0.100(11) 0.062(11) 0.019(9) 0.004(8) -0.013(8)
O262 0.068(10) 0.023(7) 0.120(14) 0.019(8) 0.000(9) 0.003(6)
O263 0.068(10) 0.065(9) 0.075(11) 0.006(8) -0.003(8) -0.018(8)
O264 0.096(13) 0.061(10) 0.084(12) -0.019(8) 0.024(10) 0.016(9)
O265 0.048(9) 0.139(14) 0.067(11) -0.040(10) 0.008(8) 0.018(9)
O266 0.068(8) 0.086(8) 0.113(9) -0.024(7) 0.017(7) -0.008(7)
O267 0.068(8) 0.050(7) 0.092(8) 0.011(6) 0.024(7) 0.014(6)
O268 0.074(8) 0.069(7) 0.073(8) 0.004(6) -0.022(7) -0.010(6)
O269 0.150(18) 0.039(9) 0.116(16) 0.001(9) -0.056(13) -0.015(10)
O270 0.078(12) 0.082(11) 0.100(14) -0.010(10) -0.005(10) -0.023(9)
Ni1 0.092(4) 0.024(2) 0.031(3) -0.014(2) -0.013(3) -0.014(2)
Na1 0.023(3) 0.039(3) 0.005(3) -0.005(2) 0.002(2) 0.023(2)
Cl1 0.018(4) 0.031(4) 0.031(5) -0.010(3) -0.003(3) -0.003(3)
 
_geom_special_details
;
 All esds (except the esd in the dihedral angle between two l.s. planes)
 are estimated using the full covariance matrix.  The cell esds are taken
 into account individually in the estimation of esds in distances, angles
 and torsion angles; correlations between esds in cell parameters are only
 used when they are defined by crystal symmetry.  An approximate (isotropic)
 treatment of cell esds is used for estimating esds involving l.s. planes.
;
 
loop_
 _geom_bond_atom_site_label_1
 _geom_bond_atom_site_label_2
 _geom_bond_distance
 _geom_bond_site_symmetry_2
 _geom_bond_publ_flag
Mo1 O137 1.710(10) . ?
Mo1 O73 1.937(10) . ?
Mo1 O214 1.975(9) . ?
Mo1 O61 2.069(9) . ?
Mo1 O192 2.090(10) . ?
Mo1 O67 2.132(10) . ?
Mo1 Mo65 2.6380(19) . ?
Mo2 O144 1.710(11) . ?
Mo2 O196 1.720(10) . ?
Mo2 O46 1.863(10) . ?
Mo2 O198 1.959(9) . ?
Mo2 O92 2.294(10) . ?
Mo2 O77 2.353(10) . ?
Mo3 O199 1.699(11) . ?
Mo3 O104 1.734(9) . ?
Mo3 O94 1.860(10) . ?
Mo3 O198 1.947(10) . ?
Mo3 O62 2.306(10) . ?
Mo3 O92 2.307(9) . ?
Mo4 O211 1.720(11) . ?
Mo4 O210 1.723(11) . ?
Mo4 O57 1.803(10) . ?
Mo4 O48 2.190(10) . ?
Mo4 O213 2.202(11) . ?
Mo4 O32 2.274(9) . ?
Mo5 O100 1.712(10) . ?
Mo5 O208 1.717(11) . ?
Mo5 O92 1.800(10) . ?
Mo5 O114 2.203(11) . ?
Mo5 O183 2.205(10) . ?
Mo5 O158 2.222(10) . ?
Mo6 O112 1.723(10) . ?
Mo6 O35 1.790(9) . ?
Mo6 O63 1.799(10) . ?
Mo6 O12 2.012(10) . ?
Mo6 O3 2.042(9) . ?
Mo6 O186 2.332(10) . ?
Mo6 Mo7 3.1536(17) . ?
Mo7 O71 1.722(9) . ?
Mo7 O60 1.794(10) . ?
Mo7 O33 1.806(9) . ?
Mo7 O3 2.022(9) . ?
Mo7 O12 2.034(9) . ?
Mo7 O34 2.404(9) . ?
Mo8 O202 1.647(10) . ?
Mo8 O22 1.963(9) . ?
Mo8 O36 1.986(9) . ?
Mo8 O74 2.029(9) . ?
Mo8 O47 2.032(9) . ?
Mo8 O52 2.219(9) . ?
Mo8 Mo51 2.6292(17) . ?
Mo9 O148 1.662(10) . ?
Mo9 O43 1.984(9) . ?
Mo9 O156 1.996(10) . ?
Mo9 O157 2.081(9) . ?
Mo9 O36 2.085(9) . ?
Mo9 O159 2.228(9) . ?
Mo9 Mo40 2.6349(17) . ?
Mo10 O86 1.703(9) . ?
Mo10 O78 1.970(10) . ?
Mo10 O183 1.978(10) . ?
Mo10 O11 2.049(9) . ?
Mo10 O172 2.127(9) . ?
Mo10 O29 2.138(9) . ?
Mo10 Mo44 2.5995(18) . ?
Mo11 O107 1.694(9) . ?
Mo11 O13 1.973(10) . ?
Mo11 O158 1.986(9) . ?
Mo11 O163 1.999(9) . ?
Mo11 O46 2.014(10) . ?
Mo11 O77 2.279(9) . ?
Mo11 Mo55 2.6100(18) . ?
Mo12 O194 1.681(10) . ?
Mo12 O5 1.977(9) . ?
Mo12 O166 1.983(10) . ?
Mo12 O187 2.075(10) . ?
Mo12 O192 2.082(10) . ?
Mo12 O61 2.103(10) . ?
Mo12 Mo36 2.6567(17) . ?
Mo13 O123 1.729(11) . ?
Mo13 O84 1.732(9) . ?
Mo13 O103 1.832(9) . ?
Mo13 O49 1.954(9) . ?
Mo13 O21 2.248(10) . ?
Mo13 O95 2.292(10) . ?
Mo14 O80 1.714(10) . ?
Mo14 O168 1.805(10) . ?
Mo14 O81 1.811(9) . ?
Mo14 O165 2.033(10) . ?
Mo14 O25 2.066(9) . ?
Mo14 O38 2.341(9) . ?
Mo14 Mo34 3.1670(19) . ?
Mo15 O193 1.698(10) . ?
Mo15 O65 1.961(10) . ?
Mo15 O64 1.973(10) . ?
Mo15 O30 2.090(9) . ?
Mo15 O22 2.103(9) . ?
Mo15 O7 2.203(9) . ?
Mo15 Mo27 2.6208(19) . ?
Mo16 O120 1.667(10) . ?
Mo16 O32 1.962(9) . ?
Mo16 O124 2.007(10) . ?
Mo16 O70 2.026(11) . ?
Mo16 O185 2.027(9) . ?
Mo16 O66 2.257(11) . ?
Mo16 Mo67 2.6158(18) . ?
Mo17 O128 1.661(10) . ?
Mo17 O18 1.972(9) . ?
Mo17 O178 1.976(9) . ?
Mo17 O176 2.073(10) . ?
Mo17 O169 2.080(9) . ?
Mo17 O87 2.092(10) . ?
Mo17 Mo39 2.6384(18) . ?
Mo18 O132 1.675(10) . ?
Mo18 O157 1.988(9) . ?
Mo18 O41 2.000(9) . ?
Mo18 O53 2.005(9) . ?
Mo18 O72 2.018(10) . ?
Mo18 O39 2.288(10) . ?
Mo18 Mo61 2.6150(18) . ?
Mo19 O96 1.670(10) . ?
Mo19 O26 1.977(10) . ?
Mo19 O10 1.996(10) . ?
Mo19 O35 2.020(9) . ?
Mo19 O103 2.035(9) . ?
Mo19 O21 2.289(9) . ?
Mo19 Mo53 2.6242(18) . ?
Mo20 O154 1.696(11) . ?
Mo20 O93 1.713(10) . ?
Mo20 O179 1.854(10) . ?
Mo20 O177 1.969(10) . ?
Mo20 O174 2.281(10) . ?
Mo20 O131 2.304(11) . ?
Mo21 O151 1.706(10) . ?
Mo21 O138 1.720(11) . ?
Mo21 O51 1.807(10) . ?
Mo21 O41 2.181(9) . ?
Mo21 O23 2.207(10) . ?
Mo21 O191 2.210(10) . ?
Mo22 O117 1.702(9) . ?
Mo22 O209 1.728(12) . ?
Mo22 O174 1.811(9) . ?
Mo22 O44 2.184(10) . ?
Mo22 O207 2.184(11) . ?
Mo22 O73 2.263(10) . ?
Mo23 O155 1.705(12) . ?
Mo23 O133 1.743(10) . ?
Mo23 O97 1.840(9) . ?
Mo23 O91 1.971(9) . ?
Mo23 O51 2.282(11) . ?
Mo23 O68 2.320(9) . ?
Mo24 O162 1.734(10) . ?
Mo24 O83 1.744(10) . ?
Mo24 O1 1.804(8) . ?
Mo24 O66 1.822(10) . ?
Mo25 O69 1.715(10) . ?
Mo25 O125 1.739(10) . ?
Mo25 O21 1.837(9) . ?
Mo25 O19 1.844(10) . ?
Mo26 O108 1.690(11) . ?
Mo26 O9 1.958(8) . ?
Mo26 O2 1.976(9) . ?
Mo26 O161 2.067(9) . ?
Mo26 O11 2.081(10) . ?
Mo26 O172 2.108(9) . ?
Mo26 Mo38 2.6243(17) . ?
Mo27 O153 1.668(9) . ?
Mo27 O64 1.970(9) . ?
Mo27 O65 1.983(9) . ?
Mo27 O166 2.074(9) . ?
Mo27 O214 2.094(10) . ?
Mo27 O15 2.232(9) . ?
Mo28 O116 1.699(9) . ?
Mo28 O160 1.973(8) . ?
Mo28 O75 1.981(10) . ?
Mo28 O167 2.076(9) . ?
Mo28 O8 2.093(10) . ?
Mo28 O28 2.243(9) . ?
Mo28 Mo31 2.6170(17) . ?
Mo29 O88 1.708(9) . ?
Mo29 O54 1.805(10) . ?
Mo29 O16 1.811(9) . ?
Mo29 O28 2.021(9) . ?
Mo29 O4 2.026(9) . ?
Mo29 O160 2.394(9) . ?
Mo29 Mo33 3.1585(18) . ?
Mo30 O150 1.671(10) . ?
Mo30 O34 1.986(9) . ?
Mo30 O186 1.990(10) . ?
Mo30 O20 2.063(10) . ?
Mo30 O10 2.079(10) . ?
Mo30 O12 2.224(10) . ?
Mo30 Mo37 2.6188(18) . ?
Mo31 O111 1.678(10) . ?
Mo31 O160 1.980(9) . ?
Mo31 O75 2.004(8) . ?
Mo31 O2 2.061(9) . ?
Mo31 O13 2.085(10) . ?
Mo31 O4 2.232(9) . ?
Mo32 O147 1.663(10) . ?
Mo32 O45 1.978(9) . ?
Mo32 O38 1.986(9) . ?
Mo32 O17 2.089(9) . ?
Mo32 O5 2.090(10) . ?
Mo32 O165 2.255(9) . ?
Mo32 Mo47 2.6176(17) . ?
Mo33 O118 1.715(10) . ?
Mo33 O31 1.794(9) . ?
Mo33 O163 1.823(10) . ?
Mo33 O4 2.036(9) . ?
Mo33 O28 2.057(10) . ?
Mo33 O75 2.327(9) . ?
Mo34 O188 1.691(9) . ?
Mo34 O85 1.799(10) . ?
Mo34 O42 1.817(9) . ?
Mo34 O25 2.023(9) . ?
Mo34 O165 2.031(9) . ?
Mo34 O45 2.397(9) . ?
Mo35 O115 1.730(9) . ?
Mo35 O206 1.745(10) . ?
Mo35 O175 1.829(9) . ?
Mo35 O49 1.941(9) . ?
Mo35 O95 2.269(10) . ?
Mo35 O19 2.304(10) . ?
Mo36 O76 1.658(9) . ?
Mo36 O5 1.988(10) . ?
Mo36 O166 1.988(9) . ?
Mo36 O85 2.017(9) . ?
Mo36 O50 2.020(9) . ?
Mo36 O182 2.241(10) . ?
Mo37 O135 1.668(10) . ?
Mo37 O186 1.965(9) . ?
Mo37 O34 1.970(10) . ?
Mo37 O178 2.072(9) . ?
Mo37 O170 2.083(10) . ?
Mo37 O3 2.194(9) . ?
Mo38 O89 1.674(10) . ?
Mo38 O2 2.007(9) . ?
Mo38 O9 2.015(9) . ?
Mo38 O42 2.018(9) . ?
Mo38 O16 2.025(9) . ?
Mo38 O164 2.188(10) . ?
Mo39 O215 1.668(10) . ?
Mo39 O178 1.996(9) . ?
Mo39 O18 1.998(10) . ?
Mo39 O33 2.006(9) . ?
Mo39 O171 2.016(9) . ?
Mo39 O162 2.193(10) . ?
Mo40 O130 1.703(12) . ?
Mo40 O43 1.969(10) . ?
Mo40 O156 1.988(10) . ?
Mo40 O18 2.075(10) . ?
Mo40 O124 2.090(10) . ?
Mo40 O14 2.205(9) . ?
Mo41 O55 1.729(10) . ?
Mo41 O185 1.795(9) . ?
Mo41 O53 1.813(9) . ?
Mo41 O14 2.045(9) . ?
Mo41 O159 2.052(9) . ?
Mo41 O156 2.305(10) . ?
Mo41 Mo43 3.1682(18) . ?
Mo42 O149 1.710(10) . ?
Mo42 O167 1.976(10) . ?
Mo42 O173 1.987(10) . ?
Mo42 O31 2.009(9) . ?
Mo42 O175 2.047(9) . ?
Mo42 O19 2.250(10) . ?
Mo42 Mo54 2.6349(19) . ?
Mo43 O126 1.715(11) . ?
Mo43 O74 1.808(9) . ?
Mo43 O171 1.816(9) . ?
Mo43 O159 2.025(9) . ?
Mo43 O14 2.036(9) . ?
Mo43 O43 2.383(10) . ?
Mo44 O204 1.694(10) . ?
Mo44 O78 1.985(11) . ?
Mo44 O183 1.986(9) . ?
Mo44 O168 1.996(10) . ?
Mo44 O94 2.001(9) . ?
Mo44 O62 2.283(10) . ?
Mo45 O119 1.725(10) . ?
Mo45 O164 1.745(10) . ?
Mo45 O77 1.805(9) . ?
Mo45 O62 1.829(10) . ?
Mo46 O102 1.720(10) . ?
Mo46 O52 1.726(9) . ?
Mo46 O68 1.831(9) . ?
Mo46 O39 1.834(10) . ?
Mo47 O189 1.690(9) . ?
Mo47 O45 1.968(9) . ?
Mo47 O38 1.968(9) . ?
Mo47 O9 2.066(9) . ?
Mo47 O78 2.089(10) . ?
Mo47 O25 2.205(9) . ?
Mo48 O122 1.674(10) . ?
Mo48 O8 1.978(9) . ?
Mo48 O20 2.006(9) . ?
Mo48 O60 2.017(10) . ?
Mo48 O54 2.022(10) . ?
Mo48 O69 2.231(10) . ?
Mo48 Mo63 2.6623(17) . ?
Mo49 O101 1.707(9) . ?
Mo49 O47 1.793(9) . ?
Mo49 O50 1.809(9) . ?
Mo49 O15 2.042(9) . ?
Mo49 O7 2.046(9) . ?
Mo49 O64 2.391(9) . ?
Mo49 Mo52 3.1940(17) . ?
Mo50 O152 1.666(9) . ?
Mo50 O170 1.990(9) . ?
Mo50 O48 2.004(10) . ?
Mo50 O63 2.013(10) . ?
Mo50 O145 2.015(10) . ?
Mo50 O1 2.282(9) . ?
Mo50 Mo60 2.6113(19) . ?
Mo51 O106 1.687(10) . ?
Mo51 O36 1.975(9) . ?
Mo51 O22 1.984(10) . ?
Mo51 O59 2.047(10) . ?
Mo51 O6 2.110(9) . ?
Mo51 O37 2.126(9) . ?
Mo52 O113 1.703(10) . ?
Mo52 O79 1.787(10) . ?
Mo52 O184 1.791(10) . ?
Mo52 O15 2.064(10) . ?
Mo52 O7 2.076(9) . ?
Mo52 O65 2.317(9) . ?
Mo53 O121 1.663(10) . ?
Mo53 O10 1.957(9) . ?
Mo53 O26 1.964(10) . ?
Mo53 O27 2.065(9) . ?
Mo53 O181 2.091(10) . ?
Mo53 O56 2.137(10) . ?
Mo54 O134 1.687(10) . ?
Mo54 O173 1.976(10) . ?
Mo54 O167 1.993(9) . ?
Mo54 O27 2.048(9) . ?
Mo54 O98 2.088(10) . ?
Mo54 O56 2.114(10) . ?
Mo55 O200 1.699(9) . ?
Mo55 O158 1.964(10) . ?
Mo55 O13 1.973(10) . ?
Mo55 O11 2.072(9) . ?
Mo55 O161 2.081(10) . ?
Mo55 O29 2.112(9) . ?
Mo56 O129 1.652(11) . ?
Mo56 O17 1.957(9) . ?
Mo56 O44 1.992(9) . ?
Mo56 O81 2.000(10) . ?
Mo56 O40 2.018(9) . ?
Mo56 O180 2.291(10) . ?
Mo56 Mo66 2.6302(19) . ?
Mo57 O109 1.711(9) . ?
Mo57 O212 1.755(10) . ?
Mo57 O40 1.838(10) . ?
Mo57 O177 1.946(11) . ?
Mo57 O180 2.280(10) . ?
Mo57 O174 2.290(9) . ?
Mo58 O127 1.718(10) . ?
Mo58 O99 1.723(10) . ?
Mo58 O145 1.841(10) . ?
Mo58 O24 1.951(8) . ?
Mo58 O57 2.337(10) . ?
Mo58 O1 2.364(10) . ?
Mo59 O182 1.711(10) . ?
Mo59 O105 1.738(10) . ?
Mo59 O131 1.821(10) . ?
Mo59 O180 1.836(10) . ?
Mo60 O142 1.701(9) . ?
Mo60 O48 1.951(10) . ?
Mo60 O170 1.966(10) . ?
Mo60 O169 2.044(9) . ?
Mo60 O87 2.132(10) . ?
Mo60 O82 2.154(10) . ?
Mo61 O203 1.725(11) . ?
Mo61 O41 1.971(9) . ?
Mo61 O157 1.973(9) . ?
Mo61 O6 2.052(9) . ?
Mo61 O59 2.083(10) . ?
Mo61 O58 2.139(10) . ?
Mo62 O143 1.693(10) . ?
Mo62 O30 1.971(10) . ?
Mo62 O23 1.997(11) . ?
Mo62 O97 2.038(9) . ?
Mo62 O184 2.050(10) . ?
Mo62 O68 2.272(9) . ?
Mo62 Mo69 2.631(2) . ?
Mo63 O195 1.663(11) . ?
Mo63 O8 1.968(9) . ?
Mo63 O20 1.975(9) . ?
Mo63 O181 2.079(9) . ?
Mo63 O98 2.095(10) . ?
Mo63 O27 2.126(10) . ?
Mo64 O190 1.728(10) . ?
Mo64 O205 1.735(10) . ?
Mo64 O72 1.842(11) . ?
Mo64 O91 1.921(10) . ?
Mo64 O39 2.269(9) . ?
Mo64 O51 2.327(9) . ?
Mo65 O110 1.690(9) . ?
Mo65 O73 1.964(10) . ?
Mo65 O214 1.978(10) . ?
Mo65 O179 2.028(9) . ?
Mo65 O79 2.040(10) . ?
Mo65 O131 2.298(10) . ?
Mo66 O197 1.687(11) . ?
Mo66 O44 1.973(10) . ?
Mo66 O17 1.990(9) . ?
Mo66 O187 2.069(10) . ?
Mo66 O61 2.078(10) . ?
Mo66 O67 2.103(9) . ?
Mo67 O201 1.686(10) . ?
Mo67 O32 1.957(10) . ?
Mo67 O124 1.970(9) . ?
Mo67 O169 2.093(10) . ?
Mo67 O176 2.116(10) . ?
Mo67 O82 2.129(9) . ?
Mo68 O141 1.716(10) . ?
Mo68 O146 1.724(11) . ?
Mo68 O70 1.850(10) . ?
Mo68 O24 1.918(10) . ?
Mo68 O57 2.259(9) . ?
Mo68 O66 2.348(10) . ?
Mo69 O136 1.699(9) . ?
Mo69 O23 1.978(9) . ?
Mo69 O30 1.991(9) . ?
Mo69 O6 2.053(9) . ?
Mo69 O58 2.119(10) . ?
Mo69 O37 2.135(9) . ?
Mo70 O139 1.698(11) . ?
Mo70 O140 1.726(11) . ?
Mo70 O95 1.820(10) . ?
Mo70 O173 2.192(9) . ?
Mo70 O90 2.220(10) . ?
Mo70 O26 2.227(10) . ?
Ce1 O112 2.460(10) . ?
Ce1 O99 2.501(10) . ?
Ce1 O123 2.517(10) 7_556 ?
Ce1 O221 2.518(10) . ?
Ce1 O222 2.519(9) . ?
Ce1 O224 2.532(10) . ?
Ce1 O84 2.544(9) . ?
Ce1 O206 2.549(10) 7_556 ?
Ce1 O223 2.588(10) . ?
Ce2 O205 2.470(9) 7_566 ?
Ce2 O104 2.484(9) . ?
Ce2 O225 2.490(13) . ?
Ce2 O80 2.500(9) . ?
Ce2 O226 2.506(11) . ?
Ce2 O228 2.524(11) . ?
Ce2 O227 2.525(10) . ?
Ce2 O109 2.566(9) . ?
Ce2 O133 2.592(10) 7_566 ?
Ce3 O212 2.457(9) 7_566 ?
Ce3 O232 2.492(10) . ?
Ce3 O55 2.496(10) . ?
Ce3 O141 2.505(9) . ?
Ce3 O230 2.508(12) . ?
Ce3 O231 2.526(13) . ?
Ce3 O229 2.533(12) . ?
Ce3 O190 2.547(10) . ?
Ce3 O93 2.651(10) 7_566 ?
Ce4 O234 2.486(13) . ?
Ce4 O118 2.514(10) . ?
Ce4 O196 2.532(10) . ?
Ce4 O233 2.535(12) . ?
Ce4 O237 2.545(11) . ?
Ce4 O115 2.550(9) . ?
Ce4 O235 2.554(13) . ?
Ce4 O236 2.577(14) . ?
Ce4 O238 2.583(13) . ?
Ce5 O247 2.49(3) . ?
Ce5 O246 2.49(2) . ?
Ce5 O239 2.51(3) . ?
Ce5 O242 2.528(13) . ?
Ce5 O240 2.572(11) . ?
Ce5 O243 2.576(11) . ?
Ce5 O241 2.581(11) . ?
Ce5 O244 2.607(10) . ?
Ce5 O245 2.619(11) . ?
Ce6 O273 2.32(2) . ?
Ce6 O276 2.42(3) . ?
Ce6 Ce6 2.482(6) 7_566 ?
Ce6 O272 2.662(19) . ?
Ce6 O275 2.69(2) . ?
Ce6 O154 2.723(12) . ?
Ce6' O276 2.26(3) 7_566 ?
Ce6' O273 2.48(2) 7_566 ?
Ce6' Ce6' 2.552(8) 7_566 ?
Ce6' O275 2.70(2) 7_566 ?
Ce6' O155 2.777(13) . ?
Ce6" O273 2.77(3) 7_566 ?
Ce6" O113 2.77(2) . ?
Ce6" O155 2.79(2) . ?
Ce6" O154 2.81(2) . ?
Ce6" O276 2.85(3) . ?
Ce6" Ce6" 3.55(3) 7_566 ?
O199 Na1 2.528(12) . ?
O251 Ni1 2.045(19) . ?
O252 Ni1 2.11(4) . ?
O253 Ni1 2.06(3) . ?
O254 Ni1 2.02(3) . ?
O255 Ni1 2.01(2) . ?
O256 Ni1 1.98(3) . ?
O277 Na1 2.51(4) . ?
O278 Na1 2.319(18) . ?
 
loop_
 _geom_angle_atom_site_label_1
 _geom_angle_atom_site_label_2
 _geom_angle_atom_site_label_3
 _geom_angle
 _geom_angle_site_symmetry_1
 _geom_angle_site_symmetry_3
 _geom_angle_publ_flag
O137 Mo1 O73 106.0(4) . . ?
O137 Mo1 O214 104.4(5) . . ?
O73 Mo1 O214 93.3(4) . . ?
O137 Mo1 O61 157.9(4) . . ?
O73 Mo1 O61 88.9(4) . . ?
O214 Mo1 O61 90.6(4) . . ?
O137 Mo1 O192 90.9(5) . . ?
O73 Mo1 O192 162.1(4) . . ?
O214 Mo1 O192 88.1(4) . . ?
O61 Mo1 O192 73.2(4) . . ?
O137 Mo1 O67 90.6(5) . . ?
O73 Mo1 O67 86.1(4) . . ?
O214 Mo1 O67 164.4(3) . . ?
O61 Mo1 O67 73.9(4) . . ?
O192 Mo1 O67 87.7(4) . . ?
O137 Mo1 Mo65 99.5(4) . . ?
O73 Mo1 Mo65 47.9(3) . . ?
O214 Mo1 Mo65 48.2(3) . . ?
O61 Mo1 Mo65 102.6(3) . . ?
O192 Mo1 Mo65 136.3(3) . . ?
O67 Mo1 Mo65 134.0(3) . . ?
O144 Mo2 O196 103.1(5) . . ?
O144 Mo2 O46 100.6(5) . . ?
O196 Mo2 O46 103.0(4) . . ?
O144 Mo2 O198 102.2(5) . . ?
O196 Mo2 O198 96.3(5) . . ?
O46 Mo2 O198 145.8(4) . . ?
O144 Mo2 O92 90.6(4) . . ?
O196 Mo2 O92 163.8(4) . . ?
O46 Mo2 O92 82.6(4) . . ?
O198 Mo2 O92 72.0(4) . . ?
O144 Mo2 O77 167.2(5) . . ?
O196 Mo2 O77 89.6(4) . . ?
O46 Mo2 O77 74.9(4) . . ?
O198 Mo2 O77 77.3(4) . . ?
O92 Mo2 O77 77.0(3) . . ?
O199 Mo3 O104 103.3(5) . . ?
O199 Mo3 O94 101.8(5) . . ?
O104 Mo3 O94 102.2(4) . . ?
O199 Mo3 O198 101.0(5) . . ?
O104 Mo3 O198 96.2(4) . . ?
O94 Mo3 O198 146.3(4) . . ?
O199 Mo3 O62 168.8(5) . . ?
O104 Mo3 O62 87.9(4) . . ?
O94 Mo3 O62 74.4(4) . . ?
O198 Mo3 O62 78.4(4) . . ?
O199 Mo3 O92 90.9(4) . . ?
O104 Mo3 O92 163.2(4) . . ?
O94 Mo3 O92 83.3(4) . . ?
O198 Mo3 O92 71.9(4) . . ?
O62 Mo3 O92 78.3(3) . . ?
O211 Mo4 O210 102.4(5) . . ?
O211 Mo4 O57 103.3(5) . . ?
O210 Mo4 O57 103.6(5) . . ?
O211 Mo4 O48 91.0(4) . . ?
O210 Mo4 O48 158.7(5) . . ?
O57 Mo4 O48 89.0(4) . . ?
O211 Mo4 O213 85.9(5) . . ?
O210 Mo4 O213 86.7(5) . . ?
O57 Mo4 O213 164.2(4) . . ?
O48 Mo4 O213 77.8(4) . . ?
O211 Mo4 O32 160.8(4) . . ?
O210 Mo4 O32 87.6(4) . . ?
O57 Mo4 O32 90.0(4) . . ?
O48 Mo4 O32 75.2(3) . . ?
O213 Mo4 O32 78.2(4) . . ?
O100 Mo5 O208 102.8(5) . . ?
O100 Mo5 O92 102.9(5) . . ?
O208 Mo5 O92 103.0(5) . . ?
O100 Mo5 O114 87.4(5) . . ?
O208 Mo5 O114 87.6(5) . . ?
O92 Mo5 O114 163.0(4) . . ?
O100 Mo5 O183 159.9(4) . . ?
O208 Mo5 O183 89.3(5) . . ?
O92 Mo5 O183 89.7(4) . . ?
O114 Mo5 O183 77.1(4) . . ?
O100 Mo5 O158 88.3(4) . . ?
O208 Mo5 O158 161.2(5) . . ?
O92 Mo5 O158 88.9(4) . . ?
O114 Mo5 O158 77.8(4) . . ?
O183 Mo5 O158 76.1(4) . . ?
O112 Mo6 O35 103.2(4) . . ?
O112 Mo6 O63 103.3(4) . . ?
O35 Mo6 O63 99.5(4) . . ?
O112 Mo6 O12 98.1(4) . . ?
O35 Mo6 O12 90.3(4) . . ?
O63 Mo6 O12 153.6(4) . . ?
O112 Mo6 O3 99.7(4) . . ?
O35 Mo6 O3 152.7(4) . . ?
O63 Mo6 O3 89.4(4) . . ?
O12 Mo6 O3 71.8(4) . . ?
O112 Mo6 O186 171.6(4) . . ?
O35 Mo6 O186 81.5(4) . . ?
O63 Mo6 O186 82.5(4) . . ?
O12 Mo6 O186 74.8(4) . . ?
O3 Mo6 O186 74.1(3) . . ?
O112 Mo6 Mo7 84.7(3) . . ?
O35 Mo6 Mo7 129.2(3) . . ?
O63 Mo6 Mo7 127.9(3) . . ?
O12 Mo6 Mo7 39.0(3) . . ?
O3 Mo6 Mo7 38.9(3) . . ?
O186 Mo6 Mo7 86.9(2) . . ?
O71 Mo7 O60 103.5(4) . . ?
O71 Mo7 O33 104.2(4) . . ?
O60 Mo7 O33 102.6(4) . . ?
O71 Mo7 O3 99.5(4) . . ?
O60 Mo7 O3 151.2(4) . . ?
O33 Mo7 O3 88.2(4) . . ?
O71 Mo7 O12 98.9(4) . . ?
O60 Mo7 O12 87.7(4) . . ?
O33 Mo7 O12 151.6(4) . . ?
O3 Mo7 O12 71.7(4) . . ?
O71 Mo7 O34 172.0(4) . . ?
O60 Mo7 O34 81.1(4) . . ?
O33 Mo7 O34 81.0(4) . . ?
O3 Mo7 O34 74.4(3) . . ?
O12 Mo7 O34 74.5(4) . . ?
O71 Mo7 Mo6 85.1(3) . . ?
O60 Mo7 Mo6 125.9(3) . . ?
O33 Mo7 Mo6 127.3(3) . . ?
O3 Mo7 Mo6 39.3(3) . . ?
O12 Mo7 Mo6 38.5(3) . . ?
O34 Mo7 Mo6 86.9(2) . . ?
O202 Mo8 O22 100.8(4) . . ?
O202 Mo8 O36 100.8(4) . . ?
O22 Mo8 O36 95.5(4) . . ?
O202 Mo8 O74 98.9(4) . . ?
O22 Mo8 O74 159.5(4) . . ?
O36 Mo8 O74 86.5(4) . . ?
O202 Mo8 O47 98.2(5) . . ?
O22 Mo8 O47 86.2(4) . . ?
O36 Mo8 O47 160.3(4) . . ?
O74 Mo8 O47 85.3(4) . . ?
O202 Mo8 O52 178.8(4) . . ?
O22 Mo8 O52 78.3(4) . . ?
O36 Mo8 O52 78.6(4) . . ?
O74 Mo8 O52 82.2(4) . . ?
O47 Mo8 O52 82.6(4) . . ?
O202 Mo8 Mo51 96.9(3) . . ?
O22 Mo8 Mo51 48.6(3) . . ?
O36 Mo8 Mo51 48.2(2) . . ?
O74 Mo8 Mo51 134.2(3) . . ?
O47 Mo8 Mo51 134.3(2) . . ?
O52 Mo8 Mo51 81.9(2) . . ?
O148 Mo9 O43 106.1(4) . . ?
O148 Mo9 O156 102.3(5) . . ?
O43 Mo9 O156 93.3(4) . . ?
O148 Mo9 O157 95.1(4) . . ?
O43 Mo9 O157 158.0(4) . . ?
O156 Mo9 O157 87.6(4) . . ?
O148 Mo9 O36 96.5(4) . . ?
O43 Mo9 O36 87.1(4) . . ?
O156 Mo9 O36 160.3(4) . . ?
O157 Mo9 O36 84.8(4) . . ?
O148 Mo9 O159 174.3(4) . . ?
O43 Mo9 O159 79.6(4) . . ?
O156 Mo9 O159 77.8(4) . . ?
O157 Mo9 O159 79.2(4) . . ?
O36 Mo9 O159 83.0(3) . . ?
O148 Mo9 Mo40 97.1(3) . . ?
O43 Mo9 Mo40 47.9(3) . . ?
O156 Mo9 Mo40 48.5(3) . . ?
O157 Mo9 Mo40 136.0(3) . . ?
O36 Mo9 Mo40 135.0(2) . . ?
O159 Mo9 Mo40 87.1(2) . . ?
O86 Mo10 O78 103.4(4) . . ?
O86 Mo10 O183 105.0(4) . . ?
O78 Mo10 O183 95.7(4) . . ?
O86 Mo10 O11 157.1(4) . . ?
O78 Mo10 O11 90.7(4) . . ?
O183 Mo10 O11 91.2(4) . . ?
O86 Mo10 O172 89.7(4) . . ?
O78 Mo10 O172 87.6(4) . . ?
O183 Mo10 O172 163.6(4) . . ?
O11 Mo10 O172 72.7(4) . . ?
O86 Mo10 O29 90.5(4) . . ?
O78 Mo10 O29 165.3(4) . . ?
O183 Mo10 O29 85.0(4) . . ?
O11 Mo10 O29 74.6(4) . . ?
O172 Mo10 O29 87.8(4) . . ?
O86 Mo10 Mo44 98.7(3) . . ?
O78 Mo10 Mo44 49.2(3) . . ?
O183 Mo10 Mo44 49.1(3) . . ?
O11 Mo10 Mo44 104.2(3) . . ?
O172 Mo10 Mo44 136.8(3) . . ?
O29 Mo10 Mo44 134.1(3) . . ?
O107 Mo11 O13 103.2(4) . . ?
O107 Mo11 O158 103.0(4) . . ?
O13 Mo11 O158 94.3(4) . . ?
O107 Mo11 O163 95.1(4) . . ?
O13 Mo11 O163 85.4(4) . . ?
O158 Mo11 O163 161.4(4) . . ?
O107 Mo11 O46 94.7(4) . . ?
O13 Mo11 O46 161.3(4) . . ?
O158 Mo11 O46 86.9(4) . . ?
O163 Mo11 O46 87.5(4) . . ?
O107 Mo11 O77 166.9(4) . . ?
O13 Mo11 O77 87.5(4) . . ?
O158 Mo11 O77 83.4(4) . . ?
O163 Mo11 O77 78.0(3) . . ?
O46 Mo11 O77 74.0(4) . . ?
O107 Mo11 Mo55 96.8(3) . . ?
O13 Mo11 Mo55 48.6(3) . . ?
O158 Mo11 Mo55 48.3(3) . . ?
O163 Mo11 Mo55 134.0(3) . . ?
O46 Mo11 Mo55 135.2(3) . . ?
O77 Mo11 Mo55 96.0(2) . . ?
O194 Mo12 O5 104.1(4) . . ?
O194 Mo12 O166 103.4(4) . . ?
O5 Mo12 O166 95.0(4) . . ?
O194 Mo12 O187 91.3(5) . . ?
O5 Mo12 O187 86.9(4) . . ?
O166 Mo12 O187 164.2(4) . . ?
O194 Mo12 O192 91.0(4) . . ?
O5 Mo12 O192 163.9(4) . . ?
O166 Mo12 O192 86.9(4) . . ?
O187 Mo12 O192 87.1(4) . . ?
O194 Mo12 O61 157.5(4) . . ?
O5 Mo12 O61 91.3(4) . . ?
O166 Mo12 O61 91.4(4) . . ?
O187 Mo12 O61 72.9(4) . . ?
O192 Mo12 O61 72.7(4) . . ?
O194 Mo12 Mo36 101.9(3) . . ?
O5 Mo12 Mo36 48.1(3) . . ?
O166 Mo12 Mo36 48.1(3) . . ?
O187 Mo12 Mo36 134.8(3) . . ?
O192 Mo12 Mo36 134.8(3) . . ?
O61 Mo12 Mo36 100.6(3) . . ?
O123 Mo13 O84 103.5(5) . . ?
O123 Mo13 O103 100.9(4) . . ?
O84 Mo13 O103 103.6(5) . . ?
O123 Mo13 O49 98.9(4) . . ?
O84 Mo13 O49 96.9(4) . . ?
O103 Mo13 O49 147.2(4) . . ?
O123 Mo13 O21 165.0(4) . . ?
O84 Mo13 O21 91.5(4) . . ?
O103 Mo13 O21 76.0(4) . . ?
O49 Mo13 O21 78.1(4) . . ?
O123 Mo13 O95 87.7(4) . . ?
O84 Mo13 O95 165.2(4) . . ?
O103 Mo13 O95 83.5(4) . . ?
O49 Mo13 O95 71.4(4) . . ?
O21 Mo13 O95 77.4(3) . . ?
O80 Mo14 O168 102.7(4) . . ?
O80 Mo14 O81 104.4(4) . . ?
O168 Mo14 O81 100.0(4) . . ?
O80 Mo14 O165 98.4(4) . . ?
O168 Mo14 O165 153.5(4) . . ?
O81 Mo14 O165 90.0(4) . . ?
O80 Mo14 O25 99.0(4) . . ?
O168 Mo14 O25 89.2(4) . . ?
O81 Mo14 O25 152.2(4) . . ?
O165 Mo14 O25 71.7(4) . . ?
O80 Mo14 O38 171.5(4) . . ?
O168 Mo14 O38 82.7(4) . . ?
O81 Mo14 O38 80.7(4) . . ?
O165 Mo14 O38 74.7(3) . . ?
O25 Mo14 O38 74.4(3) . . ?
O80 Mo14 Mo34 84.8(3) . . ?
O168 Mo14 Mo34 127.5(3) . . ?
O81 Mo14 Mo34 128.6(3) . . ?
O165 Mo14 Mo34 38.8(3) . . ?
O25 Mo14 Mo34 38.7(3) . . ?
O38 Mo14 Mo34 86.7(2) . . ?
O193 Mo15 O65 103.2(4) . . ?
O193 Mo15 O64 106.0(4) . . ?
O65 Mo15 O64 93.8(4) . . ?
O193 Mo15 O30 94.1(4) . . ?
O65 Mo15 O30 88.1(4) . . ?
O64 Mo15 O30 158.8(4) . . ?
O193 Mo15 O22 95.3(4) . . ?
O65 Mo15 O22 160.8(4) . . ?
O64 Mo15 O22 86.1(4) . . ?
O30 Mo15 O22 85.2(3) . . ?
O193 Mo15 O7 173.1(4) . . ?
O65 Mo15 O7 78.5(3) . . ?
O64 Mo15 O7 80.5(4) . . ?
O30 Mo15 O7 79.2(4) . . ?
O22 Mo15 O7 82.6(3) . . ?
O193 Mo15 Mo27 97.5(4) . . ?
O65 Mo15 Mo27 48.7(3) . . ?
O64 Mo15 Mo27 48.3(3) . . ?
O30 Mo15 Mo27 136.8(3) . . ?
O22 Mo15 Mo27 134.4(2) . . ?
O7 Mo15 Mo27 88.6(3) . . ?
O120 Mo16 O32 102.1(4) . . ?
O120 Mo16 O124 103.1(5) . . ?
O32 Mo16 O124 93.9(4) . . ?
O120 Mo16 O70 94.5(4) . . ?
O32 Mo16 O70 87.0(4) . . ?
O124 Mo16 O70 161.7(4) . . ?
O120 Mo16 O185 96.5(4) . . ?
O32 Mo16 O185 160.6(4) . . ?
O124 Mo16 O185 87.0(4) . . ?
O70 Mo16 O185 86.3(4) . . ?
O120 Mo16 O66 166.1(4) . . ?
O32 Mo16 O66 84.2(4) . . ?
O124 Mo16 O66 88.7(4) . . ?
O70 Mo16 O66 73.3(4) . . ?
O185 Mo16 O66 76.5(4) . . ?
O120 Mo16 Mo67 96.2(4) . . ?
O32 Mo16 Mo67 48.1(3) . . ?
O124 Mo16 Mo67 48.3(3) . . ?
O70 Mo16 Mo67 135.1(3) . . ?
O185 Mo16 Mo67 135.2(3) . . ?
O66 Mo16 Mo67 97.2(2) . . ?
O128 Mo17 O18 104.2(5) . . ?
O128 Mo17 O178 103.0(5) . . ?
O18 Mo17 O178 96.2(4) . . ?
O128 Mo17 O176 90.4(5) . . ?
O18 Mo17 O176 88.6(4) . . ?
O178 Mo17 O176 164.1(4) . . ?
O128 Mo17 O169 156.7(4) . . ?
O18 Mo17 O169 91.6(4) . . ?
O178 Mo17 O169 92.0(4) . . ?
O176 Mo17 O169 72.7(4) . . ?
O128 Mo17 O87 90.7(4) . . ?
O18 Mo17 O87 163.3(4) . . ?
O178 Mo17 O87 87.5(4) . . ?
O176 Mo17 O87 83.8(4) . . ?
O169 Mo17 O87 71.9(4) . . ?
O128 Mo17 Mo39 101.5(4) . . ?
O18 Mo17 Mo39 48.8(3) . . ?
O178 Mo17 Mo39 48.7(3) . . ?
O176 Mo17 Mo39 137.3(3) . . ?
O169 Mo17 Mo39 101.9(3) . . ?
O87 Mo17 Mo39 136.0(3) . . ?
O132 Mo18 O157 103.7(5) . . ?
O132 Mo18 O41 102.4(4) . . ?
O157 Mo18 O41 94.1(4) . . ?
O132 Mo18 O53 95.8(4) . . ?
O157 Mo18 O53 85.9(4) . . ?
O41 Mo18 O53 161.2(4) . . ?
O132 Mo18 O72 95.4(5) . . ?
O157 Mo18 O72 160.0(4) . . ?
O41 Mo18 O72 87.4(4) . . ?
O53 Mo18 O72 86.3(4) . . ?
O132 Mo18 O39 166.0(4) . . ?
O157 Mo18 O39 88.5(4) . . ?
O41 Mo18 O39 83.2(4) . . ?
O53 Mo18 O39 78.0(4) . . ?
O72 Mo18 O39 71.9(4) . . ?
O132 Mo18 Mo61 96.5(3) . . ?
O157 Mo18 Mo61 48.4(3) . . ?
O41 Mo18 Mo61 48.3(3) . . ?
O53 Mo18 Mo61 134.3(3) . . ?
O72 Mo18 Mo61 135.7(3) . . ?
O39 Mo18 Mo61 96.7(2) . . ?
O96 Mo19 O26 103.0(4) . . ?
O96 Mo19 O10 103.5(5) . . ?
O26 Mo19 O10 92.9(4) . . ?
O96 Mo19 O35 96.5(4) . . ?
O26 Mo19 O35 160.0(4) . . ?
O10 Mo19 O35 86.5(4) . . ?
O96 Mo19 O103 95.0(5) . . ?
O26 Mo19 O103 89.0(4) . . ?
O10 Mo19 O103 160.5(4) . . ?
O35 Mo19 O103 85.2(4) . . ?
O96 Mo19 O21 165.3(4) . . ?
O26 Mo19 O21 82.9(4) . . ?
O10 Mo19 O21 89.5(4) . . ?
O35 Mo19 O21 77.2(4) . . ?
O103 Mo19 O21 71.5(3) . . ?
O96 Mo19 Mo53 96.2(3) . . ?
O26 Mo19 Mo53 48.0(3) . . ?
O10 Mo19 Mo53 47.8(3) . . ?
O35 Mo19 Mo53 134.2(3) . . ?
O103 Mo19 Mo53 137.0(3) . . ?
O21 Mo19 Mo53 97.7(2) . . ?
O154 Mo20 O93 104.4(5) . . ?
O154 Mo20 O179 102.8(5) . . ?
O93 Mo20 O179 103.5(4) . . ?
O154 Mo20 O177 95.3(5) . . ?
O93 Mo20 O177 99.8(4) . . ?
O179 Mo20 O177 145.8(4) . . ?
O154 Mo20 O174 164.2(4) . . ?
O93 Mo20 O174 87.1(4) . . ?
O179 Mo20 O174 84.7(4) . . ?
O177 Mo20 O174 71.7(4) . . ?
O154 Mo20 O131 91.2(5) . . ?
O93 Mo20 O131 164.3(4) . . ?
O179 Mo20 O131 74.7(4) . . ?
O177 Mo20 O131 76.1(4) . . ?
O174 Mo20 O131 77.2(4) . . ?
O151 Mo21 O138 103.2(5) . . ?
O151 Mo21 O51 103.2(5) . . ?
O138 Mo21 O51 101.3(5) . . ?
O151 Mo21 O41 160.2(4) . . ?
O138 Mo21 O41 90.0(4) . . ?
O51 Mo21 O41 88.3(4) . . ?
O151 Mo21 O23 87.0(4) . . ?
O138 Mo21 O23 163.6(5) . . ?
O51 Mo21 O23 88.5(4) . . ?
O41 Mo21 O23 77.1(3) . . ?
O151 Mo21 O191 87.8(5) . . ?
O138 Mo21 O191 88.5(5) . . ?
O51 Mo21 O191 163.0(4) . . ?
O41 Mo21 O191 77.7(4) . . ?
O23 Mo21 O191 79.0(4) . . ?
O117 Mo22 O209 102.5(5) . . ?
O117 Mo22 O174 105.3(5) . . ?
O209 Mo22 O174 101.9(5) . . ?
O117 Mo22 O44 157.7(5) . . ?
O209 Mo22 O44 90.9(5) . . ?
O174 Mo22 O44 88.8(4) . . ?
O117 Mo22 O207 87.4(5) . . ?
O209 Mo22 O207 88.7(5) . . ?
O174 Mo22 O207 160.9(4) . . ?
O44 Mo22 O207 75.0(4) . . ?
O117 Mo22 O73 87.0(4) . . ?
O209 Mo22 O73 164.5(5) . . ?
O174 Mo22 O73 87.1(4) . . ?
O44 Mo22 O73 76.5(4) . . ?
O207 Mo22 O73 79.3(4) . . ?
O155 Mo23 O133 103.7(5) . . ?
O155 Mo23 O97 103.6(5) . . ?
O133 Mo23 O97 103.7(4) . . ?
O155 Mo23 O91 95.9(5) . . ?
O133 Mo23 O91 98.9(4) . . ?
O97 Mo23 O91 145.5(4) . . ?
O155 Mo23 O51 165.3(4) . . ?
O133 Mo23 O51 86.1(4) . . ?
O97 Mo23 O51 84.3(4) . . ?
O91 Mo23 O51 71.5(4) . . ?
O155 Mo23 O68 91.5(4) . . ?
O133 Mo23 O68 164.5(4) . . ?
O97 Mo23 O68 75.1(4) . . ?
O91 Mo23 O68 76.2(4) . . ?
O51 Mo23 O68 78.4(3) . . ?
O162 Mo24 O83 103.7(4) . . ?
O162 Mo24 O1 108.4(4) . . ?
O83 Mo24 O1 112.6(4) . . ?
O162 Mo24 O66 111.0(4) . . ?
O83 Mo24 O66 113.5(4) . . ?
O1 Mo24 O66 107.5(4) . . ?
O69 Mo25 O125 103.3(5) . . ?
O69 Mo25 O21 107.5(4) . . ?
O125 Mo25 O21 115.0(4) . . ?
O69 Mo25 O19 108.9(5) . . ?
O125 Mo25 O19 114.4(5) . . ?
O21 Mo25 O19 107.4(4) . . ?
O108 Mo26 O9 103.2(4) . . ?
O108 Mo26 O2 102.7(4) . . ?
O9 Mo26 O2 97.8(4) . . ?
O108 Mo26 O161 91.3(4) . . ?
O9 Mo26 O161 163.2(4) . . ?
O2 Mo26 O161 87.2(4) . . ?
O108 Mo26 O11 156.0(4) . . ?
O9 Mo26 O11 92.6(4) . . ?
O2 Mo26 O11 92.9(4) . . ?
O161 Mo26 O11 71.1(4) . . ?
O108 Mo26 O172 90.2(4) . . ?
O9 Mo26 O172 87.0(4) . . ?
O2 Mo26 O172 164.8(4) . . ?
O161 Mo26 O172 84.3(4) . . ?
O11 Mo26 O172 72.4(4) . . ?
O108 Mo26 Mo38 101.2(3) . . ?
O9 Mo26 Mo38 49.6(3) . . ?
O2 Mo26 Mo38 49.3(3) . . ?
O161 Mo26 Mo38 136.3(3) . . ?
O11 Mo26 Mo38 102.8(3) . . ?
O172 Mo26 Mo38 136.5(3) . . ?
O153 Mo27 O64 105.8(4) . . ?
O153 Mo27 O65 102.9(4) . . ?
O64 Mo27 O65 93.2(4) . . ?
O153 Mo27 O166 95.7(4) . . ?
O64 Mo27 O166 85.3(4) . . ?
O65 Mo27 O166 161.1(4) . . ?
O153 Mo27 O214 96.2(4) . . ?
O64 Mo27 O214 156.9(4) . . ?
O65 Mo27 O214 88.8(4) . . ?
O166 Mo27 O214 85.4(4) . . ?
O153 Mo27 O15 175.3(4) . . ?
O64 Mo27 O15 78.9(4) . . ?
O65 Mo27 O15 77.2(4) . . ?
O166 Mo27 O15 84.1(4) . . ?
O214 Mo27 O15 79.1(3) . . ?
O153 Mo27 Mo15 97.2(4) . . ?
O64 Mo27 Mo15 48.4(3) . . ?
O65 Mo27 Mo15 48.0(3) . . ?
O166 Mo27 Mo15 133.7(3) . . ?
O214 Mo27 Mo15 136.6(3) . . ?
O15 Mo27 Mo15 86.4(3) . . ?
O116 Mo28 O160 104.8(4) . . ?
O116 Mo28 O75 101.8(5) . . ?
O160 Mo28 O75 94.8(4) . . ?
O116 Mo28 O167 96.8(4) . . ?
O160 Mo28 O167 157.4(4) . . ?
O75 Mo28 O167 87.0(4) . . ?
O116 Mo28 O8 95.7(4) . . ?
O160 Mo28 O8 86.1(4) . . ?
O75 Mo28 O8 161.6(4) . . ?
O167 Mo28 O8 85.3(4) . . ?
O116 Mo28 O28 175.8(4) . . ?
O160 Mo28 O28 79.3(3) . . ?
O75 Mo28 O28 77.9(4) . . ?
O167 Mo28 O28 79.0(4) . . ?
O8 Mo28 O28 84.3(3) . . ?
O116 Mo28 Mo31 95.6(3) . . ?
O160 Mo28 Mo31 48.7(3) . . ?
O75 Mo28 Mo31 49.3(2) . . ?
O167 Mo28 Mo31 136.2(3) . . ?
O8 Mo28 Mo31 134.8(2) . . ?
O28 Mo28 Mo31 87.3(2) . . ?
O88 Mo29 O54 102.5(5) . . ?
O88 Mo29 O16 102.6(4) . . ?
O54 Mo29 O16 100.7(4) . . ?
O88 Mo29 O28 98.9(4) . . ?
O54 Mo29 O28 88.2(4) . . ?
O16 Mo29 O28 154.2(4) . . ?
O88 Mo29 O4 100.4(4) . . ?
O54 Mo29 O4 152.2(4) . . ?
O16 Mo29 O4 89.4(4) . . ?
O28 Mo29 O4 72.8(4) . . ?
O88 Mo29 O160 172.9(4) . . ?
O54 Mo29 O160 80.9(4) . . ?
O16 Mo29 O160 82.6(4) . . ?
O28 Mo29 O160 74.9(3) . . ?
O4 Mo29 O160 74.7(3) . . ?
O88 Mo29 Mo33 85.9(3) . . ?
O54 Mo29 Mo33 127.6(3) . . ?
O16 Mo29 Mo33 128.1(3) . . ?
O28 Mo29 Mo33 39.7(3) . . ?
O4 Mo29 Mo33 39.1(2) . . ?
O160 Mo29 Mo33 87.1(2) . . ?
O150 Mo30 O34 102.6(5) . . ?
O150 Mo30 O186 102.6(4) . . ?
O34 Mo30 O186 93.8(4) . . ?
O150 Mo30 O20 95.4(4) . . ?
O34 Mo30 O20 87.6(4) . . ?
O186 Mo30 O20 161.2(4) . . ?
O150 Mo30 O10 96.6(4) . . ?
O34 Mo30 O10 159.7(4) . . ?
O186 Mo30 O10 88.3(4) . . ?
O20 Mo30 O10 84.2(4) . . ?
O150 Mo30 O12 177.7(4) . . ?
O34 Mo30 O12 79.6(4) . . ?
O186 Mo30 O12 77.7(4) . . ?
O20 Mo30 O12 84.2(4) . . ?
O10 Mo30 O12 81.1(3) . . ?
O150 Mo30 Mo37 95.7(4) . . ?
O34 Mo30 Mo37 48.3(3) . . ?
O186 Mo30 Mo37 48.1(3) . . ?
O20 Mo30 Mo37 135.8(2) . . ?
O10 Mo30 Mo37 136.4(3) . . ?
O12 Mo30 Mo37 86.1(2) . . ?
O111 Mo31 O160 104.7(5) . . ?
O111 Mo31 O75 103.1(4) . . ?
O160 Mo31 O75 93.8(4) . . ?
O111 Mo31 O2 95.9(4) . . ?
O160 Mo31 O2 85.3(4) . . ?
O75 Mo31 O2 160.6(4) . . ?
O111 Mo31 O13 96.4(5) . . ?
O160 Mo31 O13 158.0(4) . . ?
O75 Mo31 O13 87.3(4) . . ?
O2 Mo31 O13 86.5(4) . . ?
O111 Mo31 O4 175.6(4) . . ?
O160 Mo31 O4 79.4(3) . . ?
O75 Mo31 O4 77.9(3) . . ?
O2 Mo31 O4 82.9(3) . . ?
O13 Mo31 O4 79.4(4) . . ?
O111 Mo31 Mo28 96.6(3) . . ?
O160 Mo31 Mo28 48.4(2) . . ?
O75 Mo31 Mo28 48.6(3) . . ?
O2 Mo31 Mo28 133.7(3) . . ?
O13 Mo31 Mo28 135.7(3) . . ?
O4 Mo31 Mo28 87.2(2) . . ?
O147 Mo32 O45 104.9(4) . . ?
O147 Mo32 O38 102.6(5) . . ?
O45 Mo32 O38 93.6(4) . . ?
O147 Mo32 O17 96.4(4) . . ?
O45 Mo32 O17 158.0(4) . . ?
O38 Mo32 O17 87.0(4) . . ?
O147 Mo32 O5 95.8(5) . . ?
O45 Mo32 O5 86.7(4) . . ?
O38 Mo32 O5 160.9(4) . . ?
O17 Mo32 O5 85.7(4) . . ?
O147 Mo32 O165 176.1(4) . . ?
O45 Mo32 O165 79.0(3) . . ?
O38 Mo32 O165 77.6(4) . . ?
O17 Mo32 O165 79.7(3) . . ?
O5 Mo32 O165 83.8(4) . . ?
O147 Mo32 Mo47 96.8(3) . . ?
O45 Mo32 Mo47 48.3(3) . . ?
O38 Mo32 Mo47 48.3(2) . . ?
O17 Mo32 Mo47 135.1(3) . . ?
O5 Mo32 Mo47 135.0(3) . . ?
O165 Mo32 Mo47 86.2(2) . . ?
O118 Mo33 O31 102.9(4) . . ?
O118 Mo33 O163 103.6(5) . . ?
O31 Mo33 O163 100.1(4) . . ?
O118 Mo33 O4 99.5(4) . . ?
O31 Mo33 O4 152.3(4) . . ?
O163 Mo33 O4 90.1(4) . . ?
O118 Mo33 O28 99.4(4) . . ?
O31 Mo33 O28 88.5(4) . . ?
O163 Mo33 O28 152.9(4) . . ?
O4 Mo33 O28 71.9(4) . . ?
O118 Mo33 O75 172.8(4) . . ?
O31 Mo33 O75 81.0(4) . . ?
O163 Mo33 O75 81.4(4) . . ?
O4 Mo33 O75 75.1(3) . . ?
O28 Mo33 O75 74.5(4) . . ?
O118 Mo33 Mo29 85.9(3) . . ?
O31 Mo33 Mo29 127.1(3) . . ?
O163 Mo33 Mo29 128.8(3) . . ?
O4 Mo33 Mo29 38.9(3) . . ?
O28 Mo33 Mo29 38.8(2) . . ?
O75 Mo33 Mo29 86.9(2) . . ?
O188 Mo34 O85 103.6(5) . . ?
O188 Mo34 O42 101.1(4) . . ?
O85 Mo34 O42 102.4(4) . . ?
O188 Mo34 O25 100.1(4) . . ?
O85 Mo34 O25 151.8(4) . . ?
O42 Mo34 O25 87.7(4) . . ?
O188 Mo34 O165 99.9(4) . . ?
O85 Mo34 O165 88.3(4) . . ?
O42 Mo34 O165 153.3(4) . . ?
O25 Mo34 O165 72.6(4) . . ?
O188 Mo34 O45 172.9(4) . . ?
O85 Mo34 O45 81.0(4) . . ?
O42 Mo34 O45 82.9(4) . . ?
O25 Mo34 O45 74.1(3) . . ?
O165 Mo34 O45 74.6(3) . . ?
O188 Mo34 Mo14 86.3(3) . . ?
O85 Mo34 Mo14 126.9(3) . . ?
O42 Mo34 Mo14 127.0(3) . . ?
O25 Mo34 Mo14 39.7(3) . . ?
O165 Mo34 Mo14 38.8(3) . . ?
O45 Mo34 Mo14 86.6(2) . . ?
O115 Mo35 O206 104.4(5) . . ?
O115 Mo35 O175 101.9(4) . . ?
O206 Mo35 O175 102.4(4) . . ?
O115 Mo35 O49 96.0(4) . . ?
O206 Mo35 O49 100.5(4) . . ?
O175 Mo35 O49 146.2(4) . . ?
O115 Mo35 O95 166.0(4) . . ?
O206 Mo35 O95 85.6(4) . . ?
O175 Mo35 O95 85.2(4) . . ?
O49 Mo35 O95 72.2(4) . . ?
O115 Mo35 O19 92.5(4) . . ?
O206 Mo35 O19 163.1(4) . . ?
O175 Mo35 O19 74.5(4) . . ?
O49 Mo35 O19 76.4(4) . . ?
O95 Mo35 O19 77.7(3) . . ?
O76 Mo36 O5 100.3(4) . . ?
O76 Mo36 O166 100.1(4) . . ?
O5 Mo36 O166 94.5(4) . . ?
O76 Mo36 O85 99.4(4) . . ?
O5 Mo36 O85 87.2(4) . . ?
O166 Mo36 O85 159.8(4) . . ?
O76 Mo36 O50 98.6(4) . . ?
O5 Mo36 O50 160.3(4) . . ?
O166 Mo36 O50 87.6(4) . . ?
O85 Mo36 O50 84.3(4) . . ?
O76 Mo36 O182 179.2(4) . . ?
O5 Mo36 O182 79.7(4) . . ?
O166 Mo36 O182 79.1(4) . . ?
O85 Mo36 O182 81.4(4) . . ?
O50 Mo36 O182 81.5(4) . . ?
O76 Mo36 Mo12 96.5(3) . . ?
O5 Mo36 Mo12 47.7(3) . . ?
O166 Mo36 Mo12 47.9(3) . . ?
O85 Mo36 Mo12 134.3(3) . . ?
O50 Mo36 Mo12 134.9(3) . . ?
O182 Mo36 Mo12 82.8(3) . . ?
O135 Mo37 O186 101.8(4) . . ?
O135 Mo37 O34 105.5(4) . . ?
O186 Mo37 O34 95.0(4) . . ?
O135 Mo37 O178 94.9(4) . . ?
O186 Mo37 O178 162.2(4) . . ?
O34 Mo37 O178 86.2(4) . . ?
O135 Mo37 O170 95.1(4) . . ?
O186 Mo37 O170 87.6(4) . . ?
O34 Mo37 O170 158.2(4) . . ?
O178 Mo37 O170 85.0(4) . . ?
O135 Mo37 O3 174.0(4) . . ?
O186 Mo37 O3 78.8(4) . . ?
O34 Mo37 O3 80.3(4) . . ?
O178 Mo37 O3 83.9(3) . . ?
O170 Mo37 O3 78.9(4) . . ?
O135 Mo37 Mo30 97.3(4) . . ?
O186 Mo37 Mo30 48.9(3) . . ?
O34 Mo37 Mo30 48.8(3) . . ?
O178 Mo37 Mo30 135.0(3) . . ?
O170 Mo37 Mo30 136.3(3) . . ?
O3 Mo37 Mo30 87.6(2) . . ?
O89 Mo38 O2 99.5(4) . . ?
O89 Mo38 O9 100.3(4) . . ?
O2 Mo38 O9 94.9(4) . . ?
O89 Mo38 O42 99.3(4) . . ?
O2 Mo38 O42 160.3(4) . . ?
O9 Mo38 O42 87.4(4) . . ?
O89 Mo38 O16 98.4(4) . . ?
O2 Mo38 O16 86.7(4) . . ?
O9 Mo38 O16 160.6(4) . . ?
O42 Mo38 O16 84.8(4) . . ?
O89 Mo38 O164 178.9(4) . . ?
O2 Mo38 O164 79.5(3) . . ?
O9 Mo38 O164 79.2(4) . . ?
O42 Mo38 O164 81.7(4) . . ?
O16 Mo38 O164 82.1(4) . . ?
O89 Mo38 Mo26 96.5(3) . . ?
O2 Mo38 Mo26 48.3(3) . . ?
O9 Mo38 Mo26 47.7(2) . . ?
O42 Mo38 Mo26 134.5(3) . . ?
O16 Mo38 Mo26 134.4(3) . . ?
O164 Mo38 Mo26 82.4(2) . . ?
O215 Mo39 O178 100.8(4) . . ?
O215 Mo39 O18 100.8(5) . . ?
O178 Mo39 O18 94.7(4) . . ?
O215 Mo39 O33 97.6(5) . . ?
O178 Mo39 O33 86.0(4) . . ?
O18 Mo39 O33 161.0(4) . . ?
O215 Mo39 O171 99.1(4) . . ?
O178 Mo39 O171 159.2(4) . . ?
O18 Mo39 O171 87.5(4) . . ?
O33 Mo39 O171 85.3(4) . . ?
O215 Mo39 O162 179.2(4) . . ?
O178 Mo39 O162 78.4(4) . . ?
O18 Mo39 O162 79.1(4) . . ?
O33 Mo39 O162 82.5(4) . . ?
O171 Mo39 O162 81.7(4) . . ?
O215 Mo39 Mo17 97.2(4) . . ?
O178 Mo39 Mo17 48.0(3) . . ?
O18 Mo39 Mo17 47.9(3) . . ?
O33 Mo39 Mo17 133.6(2) . . ?
O171 Mo39 Mo17 134.8(3) . . ?
O162 Mo39 Mo17 82.2(2) . . ?
O130 Mo40 O43 106.0(5) . . ?
O130 Mo40 O156 102.2(5) . . ?
O43 Mo40 O156 94.1(4) . . ?
O130 Mo40 O18 95.7(4) . . ?
O43 Mo40 O18 86.6(4) . . ?
O156 Mo40 O18 161.2(4) . . ?
O130 Mo40 O124 93.2(4) . . ?
O43 Mo40 O124 159.5(4) . . ?
O156 Mo40 O124 88.6(4) . . ?
O18 Mo40 O124 84.5(4) . . ?
O130 Mo40 O14 174.7(4) . . ?
O43 Mo40 O14 79.2(4) . . ?
O156 Mo40 O14 77.8(4) . . ?
O18 Mo40 O14 83.9(3) . . ?
O124 Mo40 O14 81.5(4) . . ?
O130 Mo40 Mo9 97.0(3) . . ?
O43 Mo40 Mo9 48.4(3) . . ?
O156 Mo40 Mo9 48.7(3) . . ?
O18 Mo40 Mo9 135.0(3) . . ?
O124 Mo40 Mo9 137.3(3) . . ?
O14 Mo40 Mo9 86.9(2) . . ?
O55 Mo41 O185 103.5(4) . . ?
O55 Mo41 O53 103.1(4) . . ?
O185 Mo41 O53 99.5(4) . . ?
O55 Mo41 O14 99.3(4) . . ?
O185 Mo41 O14 90.0(4) . . ?
O53 Mo41 O14 152.8(4) . . ?
O55 Mo41 O159 98.2(4) . . ?
O185 Mo41 O159 153.7(4) . . ?
O53 Mo41 O159 89.6(4) . . ?
O14 Mo41 O159 71.9(4) . . ?
O55 Mo41 O156 171.8(4) . . ?
O185 Mo41 O156 82.0(4) . . ?
O53 Mo41 O156 81.7(4) . . ?
O14 Mo41 O156 74.4(3) . . ?
O159 Mo41 O156 74.9(4) . . ?
O55 Mo41 Mo43 85.1(3) . . ?
O185 Mo41 Mo43 128.7(3) . . ?
O53 Mo41 Mo43 128.1(3) . . ?
O14 Mo41 Mo43 39.0(3) . . ?
O159 Mo41 Mo43 38.7(3) . . ?
O156 Mo41 Mo43 86.7(2) . . ?
O149 Mo42 O167 104.0(5) . . ?
O149 Mo42 O173 102.8(4) . . ?
O167 Mo42 O173 94.2(4) . . ?
O149 Mo42 O31 95.0(4) . . ?
O167 Mo42 O31 85.9(4) . . ?
O173 Mo42 O31 161.6(4) . . ?
O149 Mo42 O175 94.3(5) . . ?
O167 Mo42 O175 160.8(4) . . ?
O173 Mo42 O175 87.3(4) . . ?
O31 Mo42 O175 86.8(4) . . ?
O149 Mo42 O19 164.3(5) . . ?
O167 Mo42 O19 89.1(4) . . ?
O173 Mo42 O19 84.6(4) . . ?
O31 Mo42 O19 77.0(4) . . ?
O175 Mo42 O19 71.9(4) . . ?
O149 Mo42 Mo54 97.0(4) . . ?
O167 Mo42 Mo54 48.7(3) . . ?
O173 Mo42 Mo54 48.1(3) . . ?
O31 Mo42 Mo54 134.6(3) . . ?
O175 Mo42 Mo54 135.4(3) . . ?
O19 Mo42 Mo54 98.2(3) . . ?
O126 Mo43 O74 101.5(5) . . ?
O126 Mo43 O171 102.8(4) . . ?
O74 Mo43 O171 101.6(4) . . ?
O126 Mo43 O159 99.9(4) . . ?
O74 Mo43 O159 88.4(4) . . ?
O171 Mo43 O159 152.7(4) . . ?
O126 Mo43 O14 100.6(4) . . ?
O74 Mo43 O14 153.0(4) . . ?
O171 Mo43 O14 88.3(4) . . ?
O159 Mo43 O14 72.7(3) . . ?
O126 Mo43 O43 173.3(4) . . ?
O74 Mo43 O43 83.0(4) . . ?
O171 Mo43 O43 80.9(4) . . ?
O159 Mo43 O43 75.1(3) . . ?
O14 Mo43 O43 73.8(4) . . ?
O126 Mo43 Mo41 86.8(3) . . ?
O74 Mo43 Mo41 127.5(3) . . ?
O171 Mo43 Mo41 127.2(3) . . ?
O159 Mo43 Mo41 39.3(2) . . ?
O14 Mo43 Mo41 39.2(2) . . ?
O43 Mo43 Mo41 86.6(2) . . ?
O204 Mo44 O78 103.3(5) . . ?
O204 Mo44 O183 102.2(4) . . ?
O78 Mo44 O183 95.0(4) . . ?
O204 Mo44 O168 96.5(4) . . ?
O78 Mo44 O168 85.3(4) . . ?
O183 Mo44 O168 160.7(4) . . ?
O204 Mo44 O94 95.0(5) . . ?
O78 Mo44 O94 160.9(4) . . ?
O183 Mo44 O94 86.5(4) . . ?
O168 Mo44 O94 87.0(4) . . ?
O204 Mo44 O62 165.9(4) . . ?
O78 Mo44 O62 88.6(4) . . ?
O183 Mo44 O62 83.9(4) . . ?
O168 Mo44 O62 76.8(4) . . ?
O94 Mo44 O62 72.5(4) . . ?
O204 Mo44 Mo10 96.4(3) . . ?
O78 Mo44 Mo10 48.6(3) . . ?
O183 Mo44 Mo10 48.9(3) . . ?
O168 Mo44 Mo10 133.9(3) . . ?
O94 Mo44 Mo10 135.3(3) . . ?
O62 Mo44 Mo10 97.1(2) . . ?
O119 Mo45 O164 103.9(4) . . ?
O119 Mo45 O77 113.6(4) . . ?
O164 Mo45 O77 110.1(4) . . ?
O119 Mo45 O62 114.1(4) . . ?
O164 Mo45 O62 108.5(4) . . ?
O77 Mo45 O62 106.5(4) . . ?
O102 Mo46 O52 103.0(4) . . ?
O102 Mo46 O68 113.5(4) . . ?
O52 Mo46 O68 109.1(4) . . ?
O102 Mo46 O39 113.3(5) . . ?
O52 Mo46 O39 108.5(4) . . ?
O68 Mo46 O39 109.1(4) . . ?
O189 Mo47 O45 105.4(4) . . ?
O189 Mo47 O38 103.9(4) . . ?
O45 Mo47 O38 94.5(4) . . ?
O189 Mo47 O9 93.2(4) . . ?
O45 Mo47 O9 86.8(4) . . ?
O38 Mo47 O9 161.8(4) . . ?
O189 Mo47 O78 94.9(4) . . ?
O45 Mo47 O78 158.5(4) . . ?
O38 Mo47 O78 87.5(4) . . ?
O9 Mo47 O78 84.9(4) . . ?
O189 Mo47 O25 173.5(4) . . ?
O45 Mo47 O25 79.7(4) . . ?
O38 Mo47 O25 79.5(4) . . ?
O9 Mo47 O25 82.9(3) . . ?
O78 Mo47 O25 79.6(4) . . ?
O189 Mo47 Mo32 98.1(3) . . ?
O45 Mo47 Mo32 48.6(2) . . ?
O38 Mo47 Mo32 48.8(3) . . ?
O9 Mo47 Mo32 135.4(3) . . ?
O78 Mo47 Mo32 136.2(3) . . ?
O25 Mo47 Mo32 88.2(2) . . ?
O122 Mo48 O8 100.1(4) . . ?
O122 Mo48 O20 101.5(4) . . ?
O8 Mo48 O20 93.5(4) . . ?
O122 Mo48 O60 98.9(4) . . ?
O8 Mo48 O60 160.4(4) . . ?
O20 Mo48 O60 87.2(4) . . ?
O122 Mo48 O54 100.2(4) . . ?
O8 Mo48 O54 87.9(4) . . ?
O20 Mo48 O54 157.7(4) . . ?
O60 Mo48 O54 84.2(4) . . ?
O122 Mo48 O69 178.9(5) . . ?
O8 Mo48 O69 78.8(4) . . ?
O20 Mo48 O69 78.9(4) . . ?
O60 Mo48 O69 82.1(4) . . ?
O54 Mo48 O69 79.6(4) . . ?
O122 Mo48 Mo63 96.5(3) . . ?
O8 Mo48 Mo63 47.4(3) . . ?
O20 Mo48 Mo63 47.5(3) . . ?
O60 Mo48 Mo63 134.3(3) . . ?
O54 Mo48 Mo63 134.4(3) . . ?
O69 Mo48 Mo63 82.9(2) . . ?
O101 Mo49 O47 102.8(4) . . ?
O101 Mo49 O50 103.2(5) . . ?
O47 Mo49 O50 101.2(4) . . ?
O101 Mo49 O15 99.4(4) . . ?
O47 Mo49 O15 152.9(4) . . ?
O50 Mo49 O15 88.5(4) . . ?
O101 Mo49 O7 99.4(4) . . ?
O47 Mo49 O7 88.4(4) . . ?
O50 Mo49 O7 152.7(4) . . ?
O15 Mo49 O7 72.7(4) . . ?
O101 Mo49 O64 172.0(4) . . ?
O47 Mo49 O64 82.6(4) . . ?
O50 Mo49 O64 81.2(4) . . ?
O15 Mo49 O64 73.9(3) . . ?
O7 Mo49 O64 74.6(3) . . ?
O101 Mo49 Mo52 85.5(3) . . ?
O47 Mo49 Mo52 127.7(3) . . ?
O50 Mo49 Mo52 127.5(3) . . ?
O15 Mo49 Mo52 39.2(3) . . ?
O7 Mo49 Mo52 39.6(2) . . ?
O64 Mo49 Mo52 86.5(2) . . ?
O152 Mo50 O170 103.7(4) . . ?
O152 Mo50 O48 102.6(5) . . ?
O170 Mo50 O48 93.3(4) . . ?
O152 Mo50 O63 95.7(5) . . ?
O170 Mo50 O63 85.4(4) . . ?
O48 Mo50 O63 161.4(4) . . ?
O152 Mo50 O145 95.2(5) . . ?
O170 Mo50 O145 160.3(4) . . ?
O48 Mo50 O145 87.8(4) . . ?
O63 Mo50 O145 87.3(4) . . ?
O152 Mo50 O1 166.1(4) . . ?
O170 Mo50 O1 87.9(4) . . ?
O48 Mo50 O1 83.9(4) . . ?
O63 Mo50 O1 77.5(3) . . ?
O145 Mo50 O1 72.7(4) . . ?
O152 Mo50 Mo60 96.3(4) . . ?
O170 Mo50 Mo60 48.3(3) . . ?
O48 Mo50 Mo60 47.8(3) . . ?
O63 Mo50 Mo60 133.7(3) . . ?
O145 Mo50 Mo60 135.6(3) . . ?
O1 Mo50 Mo60 97.1(2) . . ?
O106 Mo51 O36 103.5(4) . . ?
O106 Mo51 O22 103.7(4) . . ?
O36 Mo51 O22 95.1(4) . . ?
O106 Mo51 O59 92.0(4) . . ?
O36 Mo51 O59 86.3(4) . . ?
O22 Mo51 O59 163.4(4) . . ?
O106 Mo51 O6 156.7(4) . . ?
O36 Mo51 O6 92.3(4) . . ?
O22 Mo51 O6 91.5(4) . . ?
O59 Mo51 O6 71.8(4) . . ?
O106 Mo51 O37 89.6(4) . . ?
O36 Mo51 O37 165.2(4) . . ?
O22 Mo51 O37 88.2(4) . . ?
O59 Mo51 O37 86.4(4) . . ?
O6 Mo51 O37 73.2(3) . . ?
O106 Mo51 Mo8 101.2(3) . . ?
O36 Mo51 Mo8 48.6(3) . . ?
O22 Mo51 Mo8 47.9(3) . . ?
O59 Mo51 Mo8 134.7(3) . . ?
O6 Mo51 Mo8 102.1(2) . . ?
O37 Mo51 Mo8 136.1(3) . . ?
O113 Mo52 O79 103.6(5) . . ?
O113 Mo52 O184 103.6(5) . . ?
O79 Mo52 O184 102.0(4) . . ?
O113 Mo52 O15 98.3(4) . . ?
O79 Mo52 O15 88.5(4) . . ?
O184 Mo52 O15 152.6(4) . . ?
O113 Mo52 O7 97.9(4) . . ?
O79 Mo52 O7 152.7(4) . . ?
O184 Mo52 O7 89.0(4) . . ?
O15 Mo52 O7 71.7(4) . . ?
O113 Mo52 O65 169.7(4) . . ?
O79 Mo52 O65 83.0(4) . . ?
O184 Mo52 O65 82.4(4) . . ?
O15 Mo52 O65 73.7(3) . . ?
O7 Mo52 O65 73.7(3) . . ?
O113 Mo52 Mo49 84.1(3) . . ?
O79 Mo52 Mo49 126.8(3) . . ?
O184 Mo52 Mo49 127.6(3) . . ?
O15 Mo52 Mo49 38.7(3) . . ?
O7 Mo52 Mo49 38.9(3) . . ?
O65 Mo52 Mo49 85.6(2) . . ?
O121 Mo53 O10 104.3(5) . . ?
O121 Mo53 O26 106.6(4) . . ?
O10 Mo53 O26 94.6(4) . . ?
O121 Mo53 O27 157.5(4) . . ?
O10 Mo53 O27 91.1(4) . . ?
O26 Mo53 O27 88.1(4) . . ?
O121 Mo53 O181 90.4(4) . . ?
O10 Mo53 O181 87.4(4) . . ?
O26 Mo53 O181 161.8(4) . . ?
O27 Mo53 O181 73.7(4) . . ?
O121 Mo53 O56 90.0(4) . . ?
O10 Mo53 O56 165.1(4) . . ?
O26 Mo53 O56 85.1(4) . . ?
O27 Mo53 O56 73.9(3) . . ?
O181 Mo53 O56 88.4(4) . . ?
O121 Mo53 Mo19 99.5(4) . . ?
O10 Mo53 Mo19 49.1(3) . . ?
O26 Mo53 Mo19 48.5(3) . . ?
O27 Mo53 Mo19 103.0(3) . . ?
O181 Mo53 Mo19 136.4(3) . . ?
O56 Mo53 Mo19 133.5(3) . . ?
O134 Mo54 O173 104.6(5) . . ?
O134 Mo54 O167 105.5(5) . . ?
O173 Mo54 O167 94.0(4) . . ?
O134 Mo54 O27 157.7(5) . . ?
O173 Mo54 O27 89.4(4) . . ?
O167 Mo54 O27 90.5(4) . . ?
O134 Mo54 O98 90.2(4) . . ?
O173 Mo54 O98 163.9(4) . . ?
O167 Mo54 O98 88.1(4) . . ?
O27 Mo54 O98 74.6(4) . . ?
O134 Mo54 O56 89.0(4) . . ?
O173 Mo54 O56 84.8(4) . . ?
O167 Mo54 O56 165.3(4) . . ?
O27 Mo54 O56 74.8(4) . . ?
O98 Mo54 O56 89.2(4) . . ?
O134 Mo54 Mo42 99.5(4) . . ?
O173 Mo54 Mo42 48.5(3) . . ?
O167 Mo54 Mo42 48.1(3) . . ?
O27 Mo54 Mo42 102.8(3) . . ?
O98 Mo54 Mo42 136.2(3) . . ?
O56 Mo54 Mo42 133.2(3) . . ?
O200 Mo55 O158 106.2(5) . . ?
O200 Mo55 O13 105.4(4) . . ?
O158 Mo55 O13 95.0(4) . . ?
O200 Mo55 O11 154.4(4) . . ?
O158 Mo55 O11 91.3(4) . . ?
O13 Mo55 O11 91.2(4) . . ?
O200 Mo55 O161 89.9(4) . . ?
O158 Mo55 O161 162.1(4) . . ?
O13 Mo55 O161 87.9(4) . . ?
O11 Mo55 O161 71.0(4) . . ?
O200 Mo55 O29 88.0(4) . . ?
O158 Mo55 O29 85.2(4) . . ?
O13 Mo55 O29 165.9(4) . . ?
O11 Mo55 O29 74.7(3) . . ?
O161 Mo55 O29 87.7(4) . . ?
O200 Mo55 Mo11 101.0(3) . . ?
O158 Mo55 Mo11 49.0(3) . . ?
O13 Mo55 Mo11 48.6(3) . . ?
O11 Mo55 Mo11 104.6(3) . . ?
O161 Mo55 Mo11 136.5(3) . . ?
O29 Mo55 Mo11 134.2(3) . . ?
O129 Mo56 O17 103.4(4) . . ?
O129 Mo56 O44 102.0(4) . . ?
O17 Mo56 O44 94.2(4) . . ?
O129 Mo56 O81 97.2(4) . . ?
O17 Mo56 O81 86.5(4) . . ?
O44 Mo56 O81 160.1(4) . . ?
O129 Mo56 O40 95.6(4) . . ?
O17 Mo56 O40 160.0(4) . . ?
O44 Mo56 O40 87.8(4) . . ?
O81 Mo56 O40 85.0(4) . . ?
O129 Mo56 O180 165.8(4) . . ?
O17 Mo56 O180 89.1(4) . . ?
O44 Mo56 O180 83.7(4) . . ?
O81 Mo56 O180 76.5(4) . . ?
O40 Mo56 O180 71.4(4) . . ?
O129 Mo56 Mo66 95.8(3) . . ?
O17 Mo56 Mo66 48.7(3) . . ?
O44 Mo56 Mo66 48.1(3) . . ?
O81 Mo56 Mo66 135.2(3) . . ?
O40 Mo56 Mo66 135.9(3) . . ?
O180 Mo56 Mo66 97.6(3) . . ?
O109 Mo57 O212 104.2(5) . . ?
O109 Mo57 O40 103.6(4) . . ?
O212 Mo57 O40 101.5(4) . . ?
O109 Mo57 O177 96.0(5) . . ?
O212 Mo57 O177 99.3(5) . . ?
O40 Mo57 O177 146.8(4) . . ?
O109 Mo57 O180 91.9(4) . . ?
O212 Mo57 O180 163.8(4) . . ?
O40 Mo57 O180 74.7(4) . . ?
O177 Mo57 O180 78.2(4) . . ?
O109 Mo57 O174 164.5(5) . . ?
O212 Mo57 O174 87.7(4) . . ?
O40 Mo57 O174 83.3(4) . . ?
O177 Mo57 O174 71.9(4) . . ?
O180 Mo57 O174 76.3(3) . . ?
O127 Mo58 O99 103.9(5) . . ?
O127 Mo58 O145 101.8(4) . . ?
O99 Mo58 O145 104.0(4) . . ?
O127 Mo58 O24 101.2(4) . . ?
O99 Mo58 O24 97.4(4) . . ?
O145 Mo58 O24 143.6(4) . . ?
O127 Mo58 O57 88.4(5) . . ?
O99 Mo58 O57 164.3(4) . . ?
O145 Mo58 O57 82.6(4) . . ?
O24 Mo58 O57 70.2(4) . . ?
O127 Mo58 O1 165.8(4) . . ?
O99 Mo58 O1 90.3(4) . . ?
O145 Mo58 O1 73.7(4) . . ?
O24 Mo58 O1 77.2(4) . . ?
O57 Mo58 O1 77.8(3) . . ?
O182 Mo59 O105 103.0(5) . . ?
O182 Mo59 O131 109.2(5) . . ?
O105 Mo59 O131 113.1(5) . . ?
O182 Mo59 O180 109.6(5) . . ?
O105 Mo59 O180 113.4(5) . . ?
O131 Mo59 O180 108.4(4) . . ?
O142 Mo60 O48 105.5(5) . . ?
O142 Mo60 O170 102.8(5) . . ?
O48 Mo60 O170 95.8(4) . . ?
O142 Mo60 O169 156.8(4) . . ?
O48 Mo60 O169 91.4(4) . . ?
O170 Mo60 O169 91.0(4) . . ?
O142 Mo60 O87 89.8(4) . . ?
O48 Mo60 O87 162.9(4) . . ?
O170 Mo60 O87 88.3(4) . . ?
O169 Mo60 O87 71.8(4) . . ?
O142 Mo60 O82 89.7(4) . . ?
O48 Mo60 O82 85.8(4) . . ?
O170 Mo60 O82 166.5(4) . . ?
O169 Mo60 O82 75.5(4) . . ?
O87 Mo60 O82 86.5(4) . . ?
O142 Mo60 Mo50 97.7(4) . . ?
O48 Mo60 Mo50 49.6(3) . . ?
O170 Mo60 Mo50 49.1(3) . . ?
O169 Mo60 Mo50 105.5(3) . . ?
O87 Mo60 Mo50 137.4(3) . . ?
O82 Mo60 Mo50 135.2(3) . . ?
O203 Mo61 O41 105.2(4) . . ?
O203 Mo61 O157 104.6(5) . . ?
O41 Mo61 O157 95.5(4) . . ?
O203 Mo61 O6 155.7(4) . . ?
O41 Mo61 O6 90.4(4) . . ?
O157 Mo61 O6 92.0(4) . . ?
O203 Mo61 O59 90.8(4) . . ?
O41 Mo61 O59 162.7(4) . . ?
O157 Mo61 O59 86.6(4) . . ?
O6 Mo61 O59 72.3(4) . . ?
O203 Mo61 O58 88.8(4) . . ?
O41 Mo61 O58 85.2(4) . . ?
O157 Mo61 O58 165.8(4) . . ?
O6 Mo61 O58 73.9(4) . . ?
O59 Mo61 O58 88.6(4) . . ?
O203 Mo61 Mo18 99.3(3) . . ?
O41 Mo61 Mo18 49.3(3) . . ?
O157 Mo61 Mo18 48.9(3) . . ?
O6 Mo61 Mo18 105.0(2) . . ?
O59 Mo61 Mo18 135.5(3) . . ?
O58 Mo61 Mo18 134.4(3) . . ?
O143 Mo62 O30 102.7(5) . . ?
O143 Mo62 O23 102.7(5) . . ?
O30 Mo62 O23 94.3(4) . . ?
O143 Mo62 O97 94.8(5) . . ?
O30 Mo62 O97 161.7(4) . . ?
O23 Mo62 O97 86.7(4) . . ?
O143 Mo62 O184 94.4(4) . . ?
O30 Mo62 O184 85.5(4) . . ?
O23 Mo62 O184 162.4(4) . . ?
O97 Mo62 O184 88.1(4) . . ?
O143 Mo62 O68 165.2(4) . . ?
O30 Mo62 O68 89.1(3) . . ?
O23 Mo62 O68 84.9(4) . . ?
O97 Mo62 O68 72.8(3) . . ?
O184 Mo62 O68 77.5(3) . . ?
O143 Mo62 Mo69 96.1(4) . . ?
O30 Mo62 Mo69 48.7(3) . . ?
O23 Mo62 Mo69 48.3(3) . . ?
O97 Mo62 Mo69 135.0(3) . . ?
O184 Mo62 Mo69 134.2(3) . . ?
O68 Mo62 Mo69 98.4(2) . . ?
O195 Mo63 O8 103.3(4) . . ?
O195 Mo63 O20 104.6(4) . . ?
O8 Mo63 O20 94.8(4) . . ?
O195 Mo63 O181 92.1(4) . . ?
O8 Mo63 O181 163.7(4) . . ?
O20 Mo63 O181 86.5(4) . . ?
O195 Mo63 O98 91.0(4) . . ?
O8 Mo63 O98 87.4(4) . . ?
O20 Mo63 O98 163.2(4) . . ?
O181 Mo63 O98 86.8(4) . . ?
O195 Mo63 O27 158.1(4) . . ?
O8 Mo63 O27 91.0(4) . . ?
O20 Mo63 O27 90.4(4) . . ?
O181 Mo63 O27 72.8(4) . . ?
O98 Mo63 O27 72.9(4) . . ?
O195 Mo63 Mo48 101.3(3) . . ?
O8 Mo63 Mo48 47.7(3) . . ?
O20 Mo63 Mo48 48.5(3) . . ?
O181 Mo63 Mo48 134.9(3) . . ?
O98 Mo63 Mo48 135.0(3) . . ?
O27 Mo63 Mo48 100.6(2) . . ?
O190 Mo64 O205 103.7(4) . . ?
O190 Mo64 O72 104.0(4) . . ?
O205 Mo64 O72 101.8(5) . . ?
O190 Mo64 O91 96.9(4) . . ?
O205 Mo64 O91 98.8(5) . . ?
O72 Mo64 O91 146.1(4) . . ?
O190 Mo64 O39 91.7(4) . . ?
O205 Mo64 O39 164.5(4) . . ?
O72 Mo64 O39 75.4(4) . . ?
O91 Mo64 O39 77.6(4) . . ?
O190 Mo64 O51 165.3(4) . . ?
O205 Mo64 O51 87.0(4) . . ?
O72 Mo64 O51 83.2(4) . . ?
O91 Mo64 O51 71.3(4) . . ?
O39 Mo64 O51 77.5(3) . . ?
O110 Mo65 O73 102.7(4) . . ?
O110 Mo65 O214 102.8(4) . . ?
O73 Mo65 O214 92.4(4) . . ?
O110 Mo65 O179 94.0(4) . . ?
O73 Mo65 O179 88.3(4) . . ?
O214 Mo65 O179 162.6(4) . . ?
O110 Mo65 O79 94.2(4) . . ?
O73 Mo65 O79 163.0(4) . . ?
O214 Mo65 O79 85.5(4) . . ?
O179 Mo65 O79 88.8(4) . . ?
O110 Mo65 O131 164.0(4) . . ?
O73 Mo65 O131 84.7(4) . . ?
O214 Mo65 O131 90.9(4) . . ?
O179 Mo65 O131 71.9(4) . . ?
O79 Mo65 O131 78.5(4) . . ?
O110 Mo65 Mo1 95.8(3) . . ?
O73 Mo65 Mo1 47.0(3) . . ?
O214 Mo65 Mo1 48.1(3) . . ?
O179 Mo65 Mo1 135.3(3) . . ?
O79 Mo65 Mo1 133.5(3) . . ?
O131 Mo65 Mo1 99.6(3) . . ?
O197 Mo66 O44 105.0(5) . . ?
O197 Mo66 O17 104.1(4) . . ?
O44 Mo66 O17 93.8(4) . . ?
O197 Mo66 O187 91.0(5) . . ?
O44 Mo66 O187 162.8(4) . . ?
O17 Mo66 O187 88.1(4) . . ?
O197 Mo66 O61 158.3(5) . . ?
O44 Mo66 O61 89.3(4) . . ?
O17 Mo66 O61 90.9(4) . . ?
O187 Mo66 O61 73.6(4) . . ?
O197 Mo66 O67 90.6(4) . . ?
O44 Mo66 O67 84.8(4) . . ?
O17 Mo66 O67 165.1(4) . . ?
O187 Mo66 O67 89.1(4) . . ?
O61 Mo66 O67 74.3(4) . . ?
O197 Mo66 Mo56 98.7(4) . . ?
O44 Mo66 Mo56 48.8(3) . . ?
O17 Mo66 Mo56 47.7(3) . . ?
O187 Mo66 Mo56 135.8(3) . . ?
O61 Mo66 Mo56 103.1(3) . . ?
O67 Mo66 Mo56 133.5(3) . . ?
O201 Mo67 O32 105.1(4) . . ?
O201 Mo67 O124 104.8(5) . . ?
O32 Mo67 O124 95.1(4) . . ?
O201 Mo67 O169 157.5(4) . . ?
O32 Mo67 O169 90.8(4) . . ?
O124 Mo67 O169 89.3(4) . . ?
O201 Mo67 O176 91.3(4) . . ?
O32 Mo67 O176 162.2(4) . . ?
O124 Mo67 O176 87.3(4) . . ?
O169 Mo67 O176 71.6(4) . . ?
O201 Mo67 O82 90.3(4) . . ?
O32 Mo67 O82 84.8(4) . . ?
O124 Mo67 O82 164.3(4) . . ?
O169 Mo67 O82 75.0(4) . . ?
O176 Mo67 O82 88.2(4) . . ?
O201 Mo67 Mo16 99.8(4) . . ?
O32 Mo67 Mo16 48.2(3) . . ?
O124 Mo67 Mo16 49.5(3) . . ?
O169 Mo67 Mo16 102.8(3) . . ?
O176 Mo67 Mo16 136.8(3) . . ?
O82 Mo67 Mo16 133.0(3) . . ?
O141 Mo68 O146 102.9(5) . . ?
O141 Mo68 O70 102.7(5) . . ?
O146 Mo68 O70 100.8(5) . . ?
O141 Mo68 O24 95.4(4) . . ?
O146 Mo68 O24 102.4(5) . . ?
O70 Mo68 O24 146.4(4) . . ?
O141 Mo68 O57 163.5(4) . . ?
O146 Mo68 O57 90.9(4) . . ?
O70 Mo68 O57 83.3(4) . . ?
O24 Mo68 O57 72.5(4) . . ?
O141 Mo68 O66 89.2(4) . . ?
O146 Mo68 O66 167.8(4) . . ?
O70 Mo68 O66 74.2(4) . . ?
O24 Mo68 O66 78.1(4) . . ?
O57 Mo68 O66 77.5(3) . . ?
O136 Mo69 O23 106.5(4) . . ?
O136 Mo69 O30 103.9(4) . . ?
O23 Mo69 O30 94.3(4) . . ?
O136 Mo69 O6 157.0(4) . . ?
O23 Mo69 O6 89.7(4) . . ?
O30 Mo69 O6 90.7(4) . . ?
O136 Mo69 O58 90.7(4) . . ?
O23 Mo69 O58 85.0(4) . . ?
O30 Mo69 O58 164.9(4) . . ?
O6 Mo69 O58 74.3(4) . . ?
O136 Mo69 O37 88.4(4) . . ?
O23 Mo69 O37 163.6(4) . . ?
O30 Mo69 O37 88.7(4) . . ?
O6 Mo69 O37 74.1(3) . . ?
O58 Mo69 O37 88.0(4) . . ?
O136 Mo69 Mo62 99.9(4) . . ?
O23 Mo69 Mo62 48.9(3) . . ?
O30 Mo69 Mo62 48.1(3) . . ?
O6 Mo69 Mo62 103.1(3) . . ?
O58 Mo69 Mo62 133.8(3) . . ?
O37 Mo69 Mo62 136.7(3) . . ?
O139 Mo70 O140 103.2(5) . . ?
O139 Mo70 O95 102.1(5) . . ?
O140 Mo70 O95 104.1(5) . . ?
O139 Mo70 O173 90.4(4) . . ?
O140 Mo70 O173 157.6(5) . . ?
O95 Mo70 O173 90.1(4) . . ?
O139 Mo70 O90 88.2(4) . . ?
O140 Mo70 O90 88.7(4) . . ?
O95 Mo70 O90 161.0(4) . . ?
O173 Mo70 O90 73.8(4) . . ?
O139 Mo70 O26 163.8(4) . . ?
O140 Mo70 O26 87.2(4) . . ?
O95 Mo70 O26 87.0(4) . . ?
O173 Mo70 O26 76.2(4) . . ?
O90 Mo70 O26 79.6(4) . . ?
O112 Ce1 O99 77.3(3) . . ?
O112 Ce1 O123 135.2(3) . 7_556 ?
O99 Ce1 O123 144.5(3) . 7_556 ?
O112 Ce1 O221 74.0(4) . . ?
O99 Ce1 O221 69.3(4) . . ?
O123 Ce1 O221 125.7(3) 7_556 . ?
O112 Ce1 O222 75.8(3) . . ?
O99 Ce1 O222 136.9(3) . . ?
O123 Ce1 O222 75.0(3) 7_556 . ?
O221 Ce1 O222 71.4(4) . . ?
O112 Ce1 O224 134.8(3) . . ?
O99 Ce1 O224 102.8(3) . . ?
O123 Ce1 O224 66.2(3) 7_556 . ?
O221 Ce1 O224 64.5(4) . . ?
O222 Ce1 O224 74.8(4) . . ?
O112 Ce1 O84 69.1(3) . . ?
O99 Ce1 O84 129.3(3) . . ?
O123 Ce1 O84 69.0(3) 7_556 . ?
O221 Ce1 O84 130.9(4) . . ?
O222 Ce1 O84 69.0(3) . . ?
O224 Ce1 O84 127.9(4) . . ?
O112 Ce1 O206 138.9(3) . 7_556 ?
O99 Ce1 O206 73.1(3) . 7_556 ?
O123 Ce1 O206 71.8(3) 7_556 7_556 ?
O221 Ce1 O206 119.2(4) . 7_556 ?
O222 Ce1 O206 144.2(3) . 7_556 ?
O224 Ce1 O206 79.9(3) . 7_556 ?
O84 Ce1 O206 109.9(3) . 7_556 ?
O112 Ce1 O223 77.1(3) . . ?
O99 Ce1 O223 70.6(3) . . ?
O123 Ce1 O223 99.5(3) 7_556 . ?
O221 Ce1 O223 134.5(4) . . ?
O222 Ce1 O223 133.0(3) . . ?
O224 Ce1 O223 146.5(4) . . ?
O84 Ce1 O223 65.7(3) . . ?
O206 Ce1 O223 66.6(3) 7_556 . ?
O205 Ce2 O104 126.4(4) 7_566 . ?
O205 Ce2 O225 99.5(4) 7_566 . ?
O104 Ce2 O225 134.1(4) . . ?
O205 Ce2 O80 139.3(3) 7_566 . ?
O104 Ce2 O80 71.7(3) . . ?
O225 Ce2 O80 73.7(4) . . ?
O205 Ce2 O226 70.3(4) 7_566 . ?
O104 Ce2 O226 69.8(3) . . ?
O225 Ce2 O226 137.2(4) . . ?
O80 Ce2 O226 87.6(4) . . ?
O205 Ce2 O228 72.1(3) 7_566 . ?
O104 Ce2 O228 66.6(3) . . ?
O225 Ce2 O228 138.7(4) . . ?
O80 Ce2 O228 138.3(3) . . ?
O226 Ce2 O228 79.3(4) . . ?
O205 Ce2 O227 137.8(3) 7_566 . ?
O104 Ce2 O227 70.0(4) . . ?
O225 Ce2 O227 75.5(5) . . ?
O80 Ce2 O227 80.5(4) . . ?
O226 Ce2 O227 139.7(4) . . ?
O228 Ce2 O227 84.5(4) . . ?
O205 Ce2 O109 70.9(3) 7_566 . ?
O104 Ce2 O109 123.2(3) . . ?
O225 Ce2 O109 68.4(4) . . ?
O80 Ce2 O109 69.3(3) . . ?
O226 Ce2 O109 69.0(4) . . ?
O228 Ce2 O109 137.4(4) . . ?
O227 Ce2 O109 137.9(4) . . ?
O205 Ce2 O133 71.4(3) 7_566 7_566 ?
O104 Ce2 O133 123.1(3) . 7_566 ?
O225 Ce2 O133 66.7(4) . 7_566 ?
O80 Ce2 O133 134.1(3) . 7_566 ?
O226 Ce2 O133 137.6(4) . 7_566 ?
O228 Ce2 O133 72.5(4) . 7_566 ?
O227 Ce2 O133 68.3(3) . 7_566 ?
O109 Ce2 O133 113.7(3) . 7_566 ?
O212 Ce3 O232 135.1(4) 7_566 . ?
O212 Ce3 O55 140.8(3) 7_566 . ?
O232 Ce3 O55 82.4(4) . . ?
O212 Ce3 O141 126.2(4) 7_566 . ?
O232 Ce3 O141 70.8(4) . . ?
O55 Ce3 O141 69.3(3) . . ?
O212 Ce3 O230 102.7(4) 7_566 . ?
O232 Ce3 O230 75.0(5) . . ?
O55 Ce3 O230 72.6(4) . . ?
O141 Ce3 O230 131.1(4) . . ?
O212 Ce3 O231 70.8(4) 7_566 . ?
O232 Ce3 O231 139.2(4) . . ?
O55 Ce3 O231 87.0(4) . . ?
O141 Ce3 O231 68.6(4) . . ?
O230 Ce3 O231 138.1(4) . . ?
O212 Ce3 O229 72.2(4) 7_566 . ?
O232 Ce3 O229 82.3(4) . . ?
O55 Ce3 O229 135.4(3) . . ?
O141 Ce3 O229 66.1(4) . . ?
O230 Ce3 O229 141.1(4) . . ?
O231 Ce3 O229 78.1(5) . . ?
O212 Ce3 O190 71.1(3) 7_566 . ?
O232 Ce3 O190 140.5(4) . . ?
O55 Ce3 O190 70.9(3) . . ?
O141 Ce3 O190 122.3(3) . . ?
O230 Ce3 O190 69.6(4) . . ?
O231 Ce3 O190 69.3(4) . . ?
O229 Ce3 O190 137.0(4) . . ?
O212 Ce3 O93 70.8(3) 7_566 7_566 ?
O232 Ce3 O93 67.7(3) . 7_566 ?
O55 Ce3 O93 133.2(3) . 7_566 ?
O141 Ce3 O93 126.9(3) . 7_566 ?
O230 Ce3 O93 65.5(4) . 7_566 ?
O231 Ce3 O93 138.9(4) . 7_566 ?
O229 Ce3 O93 76.8(4) . 7_566 ?
O190 Ce3 O93 110.7(3) . 7_566 ?
O234 Ce4 O118 82.8(4) . . ?
O234 Ce4 O196 68.1(4) . . ?
O118 Ce4 O196 70.6(3) . . ?
O234 Ce4 O233 137.9(4) . . ?
O118 Ce4 O233 73.1(4) . . ?
O196 Ce4 O233 130.3(4) . . ?
O234 Ce4 O237 136.0(4) . . ?
O118 Ce4 O237 79.5(3) . . ?
O196 Ce4 O237 68.1(3) . . ?
O233 Ce4 O237 73.0(4) . . ?
O234 Ce4 O115 71.2(4) . . ?
O118 Ce4 O115 72.3(3) . . ?
O196 Ce4 O115 127.3(3) . . ?
O233 Ce4 O115 68.9(4) . . ?
O237 Ce4 O115 137.6(4) . . ?
O234 Ce4 O235 82.6(5) . . ?
O118 Ce4 O235 137.7(4) . . ?
O196 Ce4 O235 67.1(4) . . ?
O233 Ce4 O235 137.6(5) . . ?
O237 Ce4 O235 84.2(5) . . ?
O115 Ce4 O235 137.5(4) . . ?
O234 Ce4 O236 140.8(5) . . ?
O118 Ce4 O236 136.1(4) . . ?
O196 Ce4 O236 121.7(5) . . ?
O233 Ce4 O236 68.5(5) . . ?
O237 Ce4 O236 69.8(4) . . ?
O115 Ce4 O236 111.1(5) . . ?
O235 Ce4 O236 70.2(5) . . ?
O234 Ce4 O238 73.2(4) . . ?
O118 Ce4 O238 140.8(4) . . ?
O196 Ce4 O238 124.5(4) . . ?
O233 Ce4 O238 105.0(5) . . ?
O237 Ce4 O238 138.6(4) . . ?
O115 Ce4 O238 70.8(4) . . ?
O235 Ce4 O238 69.8(4) . . ?
O236 Ce4 O238 71.2(5) . . ?
O247 Ce5 O246 64.2(9) . . ?
O247 Ce5 O239 64.4(10) . . ?
O246 Ce5 O239 69.9(8) . . ?
O247 Ce5 O242 142.2(8) . . ?
O246 Ce5 O242 139.6(6) . . ?
O239 Ce5 O242 140.9(7) . . ?
O247 Ce5 O240 115.5(8) . . ?
O246 Ce5 O240 131.9(6) . . ?
O239 Ce5 O240 68.5(7) . . ?
O242 Ce5 O240 72.8(4) . . ?
O247 Ce5 O243 73.5(8) . . ?
O246 Ce5 O243 94.6(6) . . ?
O239 Ce5 O243 137.9(7) . . ?
O242 Ce5 O243 75.3(4) . . ?
O240 Ce5 O243 132.8(3) . . ?
O247 Ce5 O241 74.7(8) . . ?
O246 Ce5 O241 138.7(6) . . ?
O239 Ce5 O241 96.6(7) . . ?
O242 Ce5 O241 74.6(4) . . ?
O240 Ce5 O241 69.5(3) . . ?
O243 Ce5 O241 69.0(3) . . ?
O247 Ce5 O244 114.3(8) . . ?
O246 Ce5 O244 68.0(6) . . ?
O239 Ce5 O244 131.8(7) . . ?
O242 Ce5 O244 72.0(4) . . ?
O240 Ce5 O244 129.9(4) . . ?
O243 Ce5 O244 68.2(3) . . ?
O241 Ce5 O244 130.7(4) . . ?
O247 Ce5 O245 143.7(8) . . ?
O246 Ce5 O245 86.6(6) . . ?
O239 Ce5 O245 86.1(7) . . ?
O242 Ce5 O245 74.1(4) . . ?
O240 Ce5 O245 67.7(3) . . ?
O243 Ce5 O245 133.3(4) . . ?
O241 Ce5 O245 132.6(4) . . ?
O244 Ce5 O245 69.2(3) . . ?
O273 Ce6 O276 127.4(8) . . ?
O273 Ce6 Ce6 83.2(5) . 7_566 ?
O276 Ce6 Ce6 78.5(6) . 7_566 ?
O273 Ce6 O272 66.2(6) . . ?
O276 Ce6 O272 141.9(7) . . ?
Ce6 Ce6 O272 138.9(5) 7_566 . ?
O273 Ce6 O275 73.4(7) . . ?
O276 Ce6 O275 69.1(8) . . ?
Ce6 Ce6 O275 112.3(5) 7_566 . ?
O272 Ce6 O275 85.4(6) . . ?
O273 Ce6 O154 123.1(6) . . ?
O276 Ce6 O154 76.2(6) . . ?
Ce6 Ce6 O154 151.4(3) 7_566 . ?
O272 Ce6 O154 68.6(5) . . ?
O275 Ce6 O154 70.4(5) . . ?
O276 Ce6' O273 127.5(8) 7_566 7_566 ?
O276 Ce6' Ce6' 84.7(7) 7_566 7_566 ?
O273 Ce6' Ce6' 76.1(5) 7_566 7_566 ?
O276 Ce6' O275 71.1(8) 7_566 7_566 ?
O273 Ce6' O275 70.9(7) 7_566 7_566 ?
O276 Ce6' O155 121.6(7) 7_566 . ?
O273 Ce6' O155 75.3(5) 7_566 . ?
Ce6' Ce6' O155 149.5(3) 7_566 . ?
O275 Ce6' O155 69.6(5) 7_566 . ?
O273 Ce6" O113 60.0(6) 7_566 . ?
O273 Ce6" O155 70.7(6) 7_566 . ?
O113 Ce6" O155 69.1(5) . . ?
O273 Ce6" O154 116.7(8) 7_566 . ?
O113 Ce6" O154 70.6(5) . . ?
O155 Ce6" O154 125.2(7) . . ?
O273 Ce6" O276 55.4(7) 7_566 . ?
O113 Ce6" O276 62.8(7) . . ?
O155 Ce6" O276 120.0(8) . . ?
O154 Ce6" O276 68.3(7) . . ?
O273 Ce6" Ce6" 62.3(6) 7_566 7_566 ?
O113 Ce6" Ce6" 114.2(8) . 7_566 ?
O155 Ce6" Ce6" 117.1(8) . 7_566 ?
O154 Ce6" Ce6" 112.6(8) . 7_566 ?
O276 Ce6" Ce6" 59.8(7) . 7_566 ?
Mo24 O1 Mo50 148.0(5) . . ?
Mo24 O1 Mo58 113.9(4) . . ?
Mo50 O1 Mo58 92.6(3) . . ?
Mo26 O2 Mo38 82.4(3) . . ?
Mo26 O2 Mo31 134.3(5) . . ?
Mo38 O2 Mo31 142.5(5) . . ?
Mo7 O3 Mo6 101.8(4) . . ?
Mo7 O3 Mo37 105.3(4) . . ?
Mo6 O3 Mo37 104.6(4) . . ?
Mo29 O4 Mo33 102.1(4) . . ?
Mo29 O4 Mo31 104.9(4) . . ?
Mo33 O4 Mo31 104.5(4) . . ?
Mo12 O5 Mo36 84.2(4) . . ?
Mo12 O5 Mo32 135.1(5) . . ?
Mo36 O5 Mo32 140.0(5) . . ?
Mo61 O6 Mo69 107.9(4) . . ?
Mo61 O6 Mo51 106.3(4) . . ?
Mo69 O6 Mo51 106.9(4) . . ?
Mo49 O7 Mo52 101.6(4) . . ?
Mo49 O7 Mo15 104.3(4) . . ?
Mo52 O7 Mo15 103.8(3) . . ?
Mo63 O8 Mo48 84.9(4) . . ?
Mo63 O8 Mo28 134.9(4) . . ?
Mo48 O8 Mo28 139.5(5) . . ?
Mo26 O9 Mo38 82.7(3) . . ?
Mo26 O9 Mo47 135.9(5) . . ?
Mo38 O9 Mo47 140.6(4) . . ?
Mo53 O10 Mo19 83.2(4) . . ?
Mo53 O10 Mo30 135.6(5) . . ?
Mo19 O10 Mo30 141.2(5) . . ?
Mo10 O11 Mo55 106.7(4) . . ?
Mo10 O11 Mo26 108.1(4) . . ?
Mo55 O11 Mo26 107.6(4) . . ?
Mo6 O12 Mo7 102.4(4) . . ?
Mo6 O12 Mo30 105.1(4) . . ?
Mo7 O12 Mo30 105.1(4) . . ?
Mo11 O13 Mo55 82.8(4) . . ?
Mo11 O13 Mo31 144.0(5) . . ?
Mo55 O13 Mo31 133.2(5) . . ?
Mo43 O14 Mo41 101.9(4) . . ?
Mo43 O14 Mo40 105.4(4) . . ?
Mo41 O14 Mo40 104.5(4) . . ?
Mo49 O15 Mo52 102.1(4) . . ?
Mo49 O15 Mo27 105.1(4) . . ?
Mo52 O15 Mo27 104.4(4) . . ?
Mo29 O16 Mo38 147.9(6) . . ?
Mo56 O17 Mo66 83.6(3) . . ?
Mo56 O17 Mo32 143.1(5) . . ?
Mo66 O17 Mo32 133.3(5) . . ?
Mo17 O18 Mo39 83.3(4) . . ?
Mo17 O18 Mo40 136.1(5) . . ?
Mo39 O18 Mo40 139.8(5) . . ?
Mo25 O19 Mo42 149.4(5) . . ?
Mo25 O19 Mo35 112.0(5) . . ?
Mo42 O19 Mo35 94.5(3) . . ?
Mo63 O20 Mo48 83.9(4) . . ?
Mo63 O20 Mo30 136.4(5) . . ?
Mo48 O20 Mo30 139.3(5) . . ?
Mo25 O21 Mo13 112.0(5) . . ?
Mo25 O21 Mo19 150.0(5) . . ?
Mo13 O21 Mo19 94.1(3) . . ?
Mo8 O22 Mo51 83.5(4) . . ?
Mo8 O22 Mo15 142.1(5) . . ?
Mo51 O22 Mo15 133.9(4) . . ?
Mo69 O23 Mo62 82.9(4) . . ?
Mo69 O23 Mo21 144.6(6) . . ?
Mo62 O23 Mo21 132.0(5) . . ?
Mo68 O24 Mo58 119.2(5) . . ?
Mo34 O25 Mo14 101.5(4) . . ?
Mo34 O25 Mo47 105.5(4) . . ?
Mo14 O25 Mo47 103.6(4) . . ?
Mo53 O26 Mo19 83.5(4) . . ?
Mo53 O26 Mo70 144.8(5) . . ?
Mo19 O26 Mo70 131.6(5) . . ?
Mo54 O27 Mo53 107.6(4) . . ?
Mo54 O27 Mo63 105.5(4) . . ?
Mo53 O27 Mo63 105.3(4) . . ?
Mo29 O28 Mo33 101.5(4) . . ?
Mo29 O28 Mo28 104.6(4) . . ?
Mo33 O28 Mo28 103.9(4) . . ?
Mo55 O29 Mo10 102.2(4) . . ?
Mo62 O30 Mo69 83.2(4) . . ?
Mo62 O30 Mo15 143.3(5) . . ?
Mo69 O30 Mo15 133.5(5) . . ?
Mo33 O31 Mo42 147.9(6) . . ?
Mo67 O32 Mo16 83.7(3) . . ?
Mo67 O32 Mo4 145.4(5) . . ?
Mo16 O32 Mo4 130.0(5) . . ?
Mo7 O33 Mo39 150.5(5) . . ?
Mo37 O34 Mo30 82.9(4) . . ?
Mo37 O34 Mo7 99.6(4) . . ?
Mo30 O34 Mo7 100.4(4) . . ?
Mo6 O35 Mo19 147.4(6) . . ?
Mo51 O36 Mo8 83.2(3) . . ?
Mo51 O36 Mo9 134.7(5) . . ?
Mo8 O36 Mo9 141.6(5) . . ?
Mo51 O37 Mo69 103.4(4) . . ?
Mo47 O38 Mo32 82.9(4) . . ?
Mo47 O38 Mo14 102.0(4) . . ?
Mo32 O38 Mo14 102.9(4) . . ?
Mo46 O39 Mo64 112.9(5) . . ?
Mo46 O39 Mo18 149.2(5) . . ?
Mo64 O39 Mo18 93.7(3) . . ?
Mo57 O40 Mo56 119.9(5) . . ?
Mo61 O41 Mo18 82.4(4) . . ?
Mo61 O41 Mo21 145.0(5) . . ?
Mo18 O41 Mo21 132.3(5) . . ?
Mo34 O42 Mo38 148.5(5) . . ?
Mo40 O43 Mo9 83.6(4) . . ?
Mo40 O43 Mo43 101.3(4) . . ?
Mo9 O43 Mo43 100.4(4) . . ?
Mo66 O44 Mo56 83.1(4) . . ?
Mo66 O44 Mo22 145.9(5) . . ?
Mo56 O44 Mo22 130.6(5) . . ?
Mo47 O45 Mo32 83.1(3) . . ?
Mo47 O45 Mo34 100.5(4) . . ?
Mo32 O45 Mo34 101.3(4) . . ?
Mo2 O46 Mo11 118.7(5) . . ?
Mo49 O47 Mo8 149.4(5) . . ?
Mo60 O48 Mo50 82.6(4) . . ?
Mo60 O48 Mo4 146.5(5) . . ?
Mo50 O48 Mo4 130.7(5) . . ?
Mo35 O49 Mo13 117.0(4) . . ?
Mo49 O50 Mo36 149.3(5) . . ?
Mo21 O51 Mo23 133.3(5) . . ?
Mo21 O51 Mo64 133.8(5) . . ?
Mo23 O51 Mo64 92.9(4) . . ?
Mo46 O52 Mo8 171.7(6) . . ?
Mo41 O53 Mo18 147.2(5) . . ?
Mo29 O54 Mo48 150.0(6) . . ?
Mo41 O55 Ce3 146.6(5) . . ?
Mo54 O56 Mo53 102.7(4) . . ?
Mo4 O57 Mo68 133.8(5) . . ?
Mo4 O57 Mo58 133.1(5) . . ?
Mo68 O57 Mo58 93.1(4) . . ?
Mo69 O58 Mo61 102.5(4) . . ?
Mo51 O59 Mo61 107.5(5) . . ?
Mo7 O60 Mo48 150.9(5) . . ?
Mo1 O61 Mo66 106.9(4) . . ?
Mo1 O61 Mo12 106.1(4) . . ?
Mo66 O61 Mo12 105.2(4) . . ?
Mo45 O62 Mo44 149.7(5) . . ?
Mo45 O62 Mo3 113.0(5) . . ?
Mo44 O62 Mo3 93.3(4) . . ?
Mo6 O63 Mo50 147.6(6) . . ?
Mo27 O64 Mo15 83.3(3) . . ?
Mo27 O64 Mo49 101.8(4) . . ?
Mo15 O64 Mo49 100.2(4) . . ?
Mo15 O65 Mo27 83.3(3) . . ?
Mo15 O65 Mo52 103.6(4) . . ?
Mo27 O65 Mo52 104.1(4) . . ?
Mo24 O66 Mo16 151.0(5) . . ?
Mo24 O66 Mo68 113.0(5) . . ?
Mo16 O66 Mo68 93.1(4) . . ?
Mo66 O67 Mo1 103.7(4) . . ?
Mo46 O68 Mo62 148.0(5) . . ?
Mo46 O68 Mo23 113.0(4) . . ?
Mo62 O68 Mo23 93.3(3) . . ?
Mo25 O69 Mo48 172.1(5) . . ?
Mo68 O70 Mo16 119.2(5) . . ?
Mo64 O72 Mo18 118.9(5) . . ?
Mo1 O73 Mo65 85.1(4) . . ?
Mo1 O73 Mo22 143.6(5) . . ?
Mo65 O73 Mo22 131.2(5) . . ?
Mo43 O74 Mo8 149.3(6) . . ?
Mo28 O75 Mo31 82.1(4) . . ?
Mo28 O75 Mo33 103.4(4) . . ?
Mo31 O75 Mo33 102.1(4) . . ?
Mo45 O77 Mo11 151.8(5) . . ?
Mo45 O77 Mo2 112.9(4) . . ?
Mo11 O77 Mo2 92.1(3) . . ?
Mo10 O78 Mo44 82.2(4) . . ?
Mo10 O78 Mo47 134.5(5) . . ?
Mo44 O78 Mo47 143.3(5) . . ?
Mo52 O79 Mo65 147.9(5) . . ?
Mo14 O80 Ce2 145.8(5) . . ?
Mo14 O81 Mo56 147.1(6) . . ?
Mo67 O82 Mo60 101.2(4) . . ?
Mo13 O84 Ce1 174.8(6) . . ?
Mo34 O85 Mo36 150.5(6) . . ?
Mo17 O87 Mo60 104.9(4) . . ?
Mo64 O91 Mo23 118.3(5) . . ?
Mo5 O92 Mo2 134.1(5) . . ?
Mo5 O92 Mo3 132.5(5) . . ?
Mo2 O92 Mo3 93.4(4) . . ?
Mo20 O93 Ce3 147.3(5) . 7_566 ?
Mo3 O94 Mo44 119.6(5) . . ?
Mo70 O95 Mo35 130.7(5) . . ?
Mo70 O95 Mo13 135.9(5) . . ?
Mo35 O95 Mo13 93.4(4) . . ?
Mo23 O97 Mo62 118.8(5) . . ?
Mo54 O98 Mo63 105.2(4) . . ?
Mo58 O99 Ce1 178.7(6) . . ?
Mo13 O103 Mo19 118.3(5) . . ?
Mo3 O104 Ce2 170.1(5) . . ?
Mo57 O109 Ce2 172.6(5) . . ?
Mo6 O112 Ce1 144.9(5) . . ?
Mo52 O113 Ce6" 145.4(6) . . ?
Mo35 O115 Ce4 175.8(6) . . ?
Mo33 O118 Ce4 144.8(5) . . ?
Mo13 O123 Ce1 150.2(5) . 7_556 ?
Mo67 O124 Mo16 82.3(4) . . ?
Mo67 O124 Mo40 137.5(5) . . ?
Mo16 O124 Mo40 140.2(5) . . ?
Mo59 O131 Mo65 145.9(6) . . ?
Mo59 O131 Mo20 114.7(5) . . ?
Mo65 O131 Mo20 93.7(4) . . ?
Mo23 O133 Ce2 147.5(5) . 7_566 ?
Mo68 O141 Ce3 166.9(6) . . ?
Mo58 O145 Mo50 121.1(5) . . ?
Mo20 O154 Ce6 150.5(6) . . ?
Mo20 O154 Ce6" 177.3(7) . . ?
Mo23 O155 Ce6' 150.2(5) . . ?
Mo23 O155 Ce6" 174.9(7) . . ?
Mo40 O156 Mo9 82.8(4) . . ?
Mo40 O156 Mo41 102.9(4) . . ?
Mo9 O156 Mo41 103.0(4) . . ?
Mo61 O157 Mo18 82.6(3) . . ?
Mo61 O157 Mo9 134.4(5) . . ?
Mo18 O157 Mo9 143.0(5) . . ?
Mo55 O158 Mo11 82.7(4) . . ?
Mo55 O158 Mo5 145.6(5) . . ?
Mo11 O158 Mo5 131.0(5) . . ?
Mo43 O159 Mo41 102.0(4) . . ?
Mo43 O159 Mo9 104.5(4) . . ?
Mo41 O159 Mo9 103.9(4) . . ?
Mo28 O160 Mo31 82.9(3) . . ?
Mo28 O160 Mo29 100.9(4) . . ?
Mo31 O160 Mo29 100.7(4) . . ?
Mo26 O161 Mo55 107.8(4) . . ?
Mo24 O162 Mo39 172.7(5) . . ?
Mo33 O163 Mo11 147.2(5) . . ?
Mo45 O164 Mo38 173.9(5) . . ?
Mo34 O165 Mo14 102.4(4) . . ?
Mo34 O165 Mo32 104.6(4) . . ?
Mo14 O165 Mo32 104.4(4) . . ?
Mo12 O166 Mo36 84.0(4) . . ?
Mo12 O166 Mo27 134.4(5) . . ?
Mo36 O166 Mo27 140.9(5) . . ?
Mo42 O167 Mo54 83.2(3) . . ?
Mo42 O167 Mo28 143.0(5) . . ?
Mo54 O167 Mo28 133.8(5) . . ?
Mo14 O168 Mo44 148.7(5) . . ?
Mo60 O169 Mo17 108.6(4) . . ?
Mo60 O169 Mo67 106.3(4) . . ?
Mo17 O169 Mo67 107.0(4) . . ?
Mo60 O170 Mo50 82.6(4) . . ?
Mo60 O170 Mo37 134.1(5) . . ?
Mo50 O170 Mo37 143.3(5) . . ?
Mo43 O171 Mo39 149.4(5) . . ?
Mo26 O172 Mo10 104.3(4) . . ?
Mo54 O173 Mo42 83.4(3) . . ?
Mo54 O173 Mo70 145.5(6) . . ?
Mo42 O173 Mo70 130.6(5) . . ?
Mo22 O174 Mo20 133.4(5) . . ?
Mo22 O174 Mo57 132.9(5) . . ?
Mo20 O174 Mo57 93.5(3) . . ?
Mo35 O175 Mo42 119.1(5) . . ?
Mo17 O176 Mo67 106.4(4) . . ?
Mo57 O177 Mo20 116.4(4) . . ?
Mo17 O178 Mo39 83.3(4) . . ?
Mo17 O178 Mo37 135.1(5) . . ?
Mo39 O178 Mo37 140.8(5) . . ?
Mo20 O179 Mo65 119.7(5) . . ?
Mo59 O180 Mo57 112.9(5) . . ?
Mo59 O180 Mo56 149.5(6) . . ?
Mo57 O180 Mo56 93.8(4) . . ?
Mo63 O181 Mo53 106.1(4) . . ?
Mo59 O182 Mo36 172.5(6) . . ?
Mo10 O183 Mo44 82.0(4) . . ?
Mo10 O183 Mo5 145.8(5) . . ?
Mo44 O183 Mo5 131.7(5) . . ?
Mo52 O184 Mo62 147.1(6) . . ?
Mo41 O185 Mo16 147.4(5) . . ?
Mo37 O186 Mo30 82.9(4) . . ?
Mo37 O186 Mo6 102.2(4) . . ?
Mo30 O186 Mo6 102.0(4) . . ?
Mo66 O187 Mo12 106.6(4) . . ?
Mo64 O190 Ce3 175.0(5) . . ?
Mo12 O192 Mo1 106.1(5) . . ?
Mo2 O196 Ce4 171.3(6) . . ?
Mo3 O198 Mo2 118.0(5) . . ?
Mo3 O199 Na1 162.3(6) . . ?
Mo64 O205 Ce2 151.7(6) . 7_566 ?
Mo35 O206 Ce1 147.9(6) . 7_556 ?
Mo57 O212 Ce3 152.1(6) . 7_566 ?
Mo1 O214 Mo65 83.7(4) . . ?
Mo1 O214 Mo27 132.9(5) . . ?
Mo65 O214 Mo27 143.3(5) . . ?
Ce6 O273 Ce6' 46.0(4) . 7_566 ?
Ce6 O273 Ce6" 65.5(6) . 7_566 ?
Ce6 O275 Ce6' 40.9(3) . 7_566 ?
O256 Ni1 O255 86.0(11) . . ?
O256 Ni1 O254 93.2(12) . . ?
O255 Ni1 O254 98.3(11) . . ?
O256 Ni1 O251 91.8(10) . . ?
O255 Ni1 O251 91.4(8) . . ?
O254 Ni1 O251 169.4(11) . . ?
O256 Ni1 O253 174.6(13) . . ?
O255 Ni1 O253 88.6(11) . . ?
O254 Ni1 O253 87.4(13) . . ?
O251 Ni1 O253 88.4(11) . . ?
O256 Ni1 O252 91.9(13) . . ?
O255 Ni1 O252 176.4(11) . . ?
O254 Ni1 O252 84.8(13) . . ?
O251 Ni1 O252 85.7(11) . . ?
O253 Ni1 O252 93.5(14) . . ?
O278 Na1 O277 139.4(13) . . ?
O278 Na1 O199 68.8(9) . . ?
O277 Na1 O199 70.7(10) . . ?
 
_refine_diff_density_max    1.72
_refine_diff_density_min   -1.10
_refine_diff_density_rms    0.26

_vrf_RINTA01_edu7571_sq
;
PROBLEM: The value of Rint is greater than 0.25
RESPONSE: poor crystal with weak diffraction
;
_vrf_PLAT020_edu7571_sq
;
PROBLEM: The Value of Rint is Greater Than 0.12 ......... 0.342 Report
RESPONSE: poor crystal with weak diffraction
;
_vrf_PLAT214_edu7571_sq
;
PROBLEM: Atom Na1 (Anion/Solvent) ADP max/min Ratio 6.9 prolat
RESPONSE: possible disorder of position splitting
;
_vrf_PLAT910_edu7571_sq
;
PROBLEM: Missing # of FCF Reflection(s) Below Theta(Min). 58 Note
RESPONSE: poor crystal with weak diffraction caused data missing
;
_vrf_PLAT975_edu7571_sq
;
PROBLEM: Check Calcd Resid. Dens. 1.09A From O247 2.43 eA-3
RESPONSE: disordered solvent area unmodelled
;
_shelx_res_file
;
TITL edu7571_sq in C2/c NA3Ni0.5Ce5.5[H30Mo70O215]Cl0.5(H2O)250
    edu7571_sq.res
    created by SHELXL-2018/3 at 11:13:30 on 19-Jun-2021
CELL  0.71073  60.7906  26.8065  50.4181   90.000   91.678   90.000
ZERR     8.00   0.0007   0.0002   0.0006    0.000    0.002    0.000
LATT   7
SYMM  - X,   Y, 1/2 - Z
SFAC  MO   CE   O    NI   NA   CL   H
UNIT  560 44 3720 4 24 4 4240
MERG   2
OMIT    -4.00  52.00
OMIT     6   2   4
OMIT     4   2   5
OMIT    -2   4   1
OMIT     1   3   4
OMIT    -6   2   2
OMIT    -7   1   4
OMIT    -3   3   1
OMIT    -4   4   1
OMIT     2   4   2
OMIT     2   2   5
OMIT    -6   0   4
ABIN
ISOR 0.01 0.01 O9 O196
ISOR 0.01 0.01 O33 O53 O88 O156 O160 O239 O257 O258 O259 O266 O267 O268 NA1
DFIX 1.66 MO39 O215
DFIX 2.30 Na1 O278
FMAP   2   53   53
PLAN   10
SIZE     0.036   0.063   0.075
ACTA
L.S.   5    0 3828
TEMP  -123.00
WGHT    0.084200
FVAR       0.00367   0.75232
MO1   1    0.376955    0.925585    0.439700    11.00000    0.02635    0.01395 =
         0.02866    0.00026    0.00214   -0.00028
MO2   1    0.394032    0.442350    0.586509    11.00000    0.02417    0.01993 =
         0.02692    0.00201    0.00178   -0.00118
MO3   1    0.400598    0.565886    0.592430    11.00000    0.02171    0.01930 =
         0.02767   -0.00203    0.00346    0.00312
MO4   1    0.168918    0.356854    0.313248    11.00000    0.02321    0.02759 =
         0.02571   -0.00393   -0.00181   -0.00379
MO5   1    0.452314    0.488725    0.596586    11.00000    0.02418    0.02317 =
         0.02584    0.00099   -0.00378    0.00356
MO6   1    0.266500    0.298323    0.390266    11.00000    0.02019    0.01620 =
         0.02181   -0.00279    0.00140   -0.00160
MO7   1    0.298382    0.389663    0.382597    11.00000    0.02000    0.01527 =
         0.01886   -0.00385    0.00065   -0.00055
MO8   1    0.295810    0.699890    0.337322    11.00000    0.02090    0.01631 =
         0.01825    0.00167    0.00090    0.00280
MO9   1    0.248787    0.649414    0.292250    11.00000    0.02329    0.01877 =
         0.01782    0.00220   -0.00009    0.00171
MO10  1    0.469520    0.558084    0.530101    11.00000    0.01512    0.01831 =
         0.02769   -0.00119   -0.00123    0.00056
MO11  1    0.430744    0.390852    0.546940    11.00000    0.01956    0.01755 =
         0.02577    0.00215    0.00090    0.00103
MO12  1    0.400194    0.821145    0.418067    11.00000    0.02100    0.01683 =
         0.02802    0.00207    0.00319    0.00025
MO13  1    0.280499    0.223869    0.472670    11.00000    0.01982    0.01575 =
         0.02192    0.00077   -0.00029   -0.00016
MO14  1    0.401273    0.689265    0.524518    11.00000    0.01750    0.01684 =
         0.02746   -0.00193    0.00366    0.00220
MO15  1    0.310606    0.834406    0.357460    11.00000    0.02080    0.01429 =
         0.02315    0.00423    0.00199   -0.00002
MO16  1    0.187833    0.491337    0.300808    11.00000    0.02210    0.02315 =
         0.02120   -0.00182   -0.00204   -0.00009
MO17  1    0.265118    0.421478    0.281370    11.00000    0.02634    0.01933 =
         0.01985   -0.00464    0.00018   -0.00057
MO18  1    0.200156    0.729741    0.314975    11.00000    0.02342    0.01906 =
         0.02430    0.00436    0.00029    0.00220
MO19  1    0.295824    0.186499    0.413173    11.00000    0.02398    0.01293 =
         0.02572   -0.00212    0.00065   -0.00216
MO20  1    0.317611    0.880282    0.512735    11.00000    0.03213    0.02324 =
         0.02406   -0.00015    0.00456    0.00834
MO21  1    0.195662    0.864394    0.339361    11.00000    0.02398    0.01893 =
         0.04308    0.00538    0.00380    0.00609
MO22  1    0.372607    0.944531    0.517888    11.00000    0.03479    0.01695 =
         0.02871   -0.00252    0.00322    0.00315
MO23  1    0.215550    0.835104    0.408895    11.00000    0.02428    0.01840 =
         0.03793   -0.00461    0.01026    0.00089
MO24  1    0.227796    0.439075    0.357418    11.00000    0.02023    0.01728 =
         0.01857   -0.00350    0.00017    0.00017
MO25  1    0.322847    0.298166    0.454997    11.00000    0.01782    0.01267 =
         0.02639    0.00018    0.00057   -0.00035
MO26  1    0.453242    0.510626    0.471428    11.00000    0.01527    0.01635 =
         0.02533   -0.00034    0.00085    0.00092
MO27  1    0.343899    0.850746    0.390519    11.00000    0.02244    0.01329 =
         0.02287    0.00109    0.00324    0.00026
MO28  1    0.401560    0.317694    0.447040    11.00000    0.01868    0.01348 =
         0.02619   -0.00082    0.00084    0.00113
MO29  1    0.372444    0.422310    0.458733    11.00000    0.01513    0.01412 =
         0.02513   -0.00229    0.00070    0.00095
MO30  1    0.313686    0.277283    0.358853    11.00000    0.02170    0.01587 =
         0.02227   -0.00433    0.00096    0.00151
MO31  1    0.425205    0.387290    0.470521    11.00000    0.01705    0.01427 =
         0.02532   -0.00053    0.00058    0.00103
MO32  1    0.424302    0.731485    0.468319    11.00000    0.01679    0.01519 =
         0.02600   -0.00121    0.00116    0.00000
MO33  1    0.382561    0.350252    0.507134    11.00000    0.01982    0.01571 =
         0.02495   -0.00033    0.00165   -0.00007
MO34  1    0.384396    0.643030    0.469814    11.00000    0.01572    0.01368 =
         0.02704    0.00097    0.00051    0.00044
MO35  1    0.322419    0.238807    0.515649    11.00000    0.02072    0.01804 =
         0.02499    0.00183    0.00157   -0.00223
MO36  1    0.376207    0.738289    0.417571    11.00000    0.02138    0.01405 =
         0.02328   -0.00047    0.00068    0.00095
MO37  1    0.283750    0.322027    0.328981    11.00000    0.02252    0.01640 =
         0.01972   -0.00388    0.00032   -0.00141
MO38  1    0.412531    0.524959    0.454379    11.00000    0.01435    0.01397 =
         0.02501   -0.00046   -0.00143    0.00092
MO39  1    0.283796    0.464602    0.323334    11.00000    0.02059    0.01760 =
         0.01791   -0.00182    0.00090   -0.00014
MO40  1    0.243650    0.552344    0.286671    11.00000    0.02191    0.02024 =
         0.01723   -0.00074   -0.00021    0.00102
MO41  1    0.212285    0.600603    0.334134    11.00000    0.02377    0.01899 =
         0.01681    0.00037    0.00201    0.00118
MO42  1    0.371368    0.220635    0.488649    11.00000    0.01956    0.01334 =
         0.02980    0.00094   -0.00018   -0.00009
MO43  1    0.263089    0.585482    0.347543    11.00000    0.02468    0.01414 =
         0.01653   -0.00046    0.00022    0.00138
MO44  1    0.442468    0.609943    0.558044    11.00000    0.01889    0.01863 =
         0.02523   -0.00101   -0.00051    0.00118
MO45  1    0.397746    0.514589    0.529492    11.00000    0.01642    0.01620 =
         0.02510    0.00020   -0.00075    0.00132
MO46  1    0.243389    0.742500    0.375309    11.00000    0.02108    0.01656 =
         0.02499    0.00139    0.00184    0.00251
MO47  1    0.438948    0.643899    0.483508    11.00000    0.01786    0.01537 =
         0.02579   -0.00050    0.00156   -0.00066
MO48  1    0.356365    0.355954    0.396867    11.00000    0.01883    0.01635 =
         0.02379   -0.00051    0.00215   -0.00160
MO49  1    0.316385    0.743433    0.402918    11.00000    0.02161    0.01440 =
         0.01792    0.00294    0.00096    0.00009
MO50  1    0.222040    0.296818    0.339712    11.00000    0.02316    0.02082 =
         0.02221   -0.00329    0.00004   -0.00224
MO51  1    0.283072    0.764749    0.300893    11.00000    0.02541    0.01901 =
         0.01935    0.00497    0.00151    0.00156
MO52  1    0.294661    0.846238    0.420593    11.00000    0.02429    0.01431 =
         0.02525    0.00043    0.00776   -0.00020
MO53  1    0.336137    0.169679    0.398211    11.00000    0.02687    0.01288 =
         0.02930   -0.00440    0.00186    0.00067
MO54  1    0.378382    0.188849    0.440172    11.00000    0.02419    0.01155 =
         0.03326   -0.00031    0.00110    0.00148
MO55  1    0.463021    0.436133    0.523854    11.00000    0.01701    0.01807 =
         0.02697   -0.00019   -0.00160    0.00292
MO56  1    0.406047    0.825013    0.520945    11.00000    0.02388    0.01693 =
         0.02605   -0.00289   -0.00018    0.00112
MO57  1    0.356735    0.821949    0.548366    11.00000    0.02914    0.01726 =
         0.02171   -0.00003    0.00429    0.00437
MO58  1    0.190968    0.353809    0.384609    11.00000    0.02148    0.02051 =
         0.02356    0.00002    0.00120   -0.00193
MO59  1    0.349916    0.790710    0.482482    11.00000    0.02966    0.01555 =
         0.02344   -0.00134    0.00164    0.00156
MO60  1    0.229874    0.327991    0.291836    11.00000    0.02589    0.02280 =
         0.01981   -0.00448   -0.00212   -0.00310
MO61  1    0.229331    0.781618    0.289679    11.00000    0.02426    0.02207 =
         0.02241    0.00689   -0.00070    0.00169
MO62  1    0.253076    0.887764    0.370750    11.00000    0.02027    0.01631 =
         0.03327    0.00230    0.00572    0.00072
MO63  1    0.370758    0.263753    0.388201    11.00000    0.02411    0.02003 =
         0.02566   -0.00432    0.00395   -0.00038
MO64  1    0.187117    0.744350    0.378102    11.00000    0.02141    0.01674 =
         0.02786   -0.00035    0.00604    0.00178
MO65  1    0.335883    0.925075    0.455204    11.00000    0.02719    0.01296 =
         0.02504    0.00133    0.00337    0.00121
MO66  1    0.416072    0.869080    0.476281    11.00000    0.02424    0.01537 =
         0.03265   -0.00139    0.00116   -0.00179
MO67  1    0.210976    0.436172    0.269168    11.00000    0.02553    0.02426 =
         0.01884   -0.00456   -0.00282   -0.00131
MO68  1    0.171545    0.462491    0.361705    11.00000    0.02478    0.02081 =
         0.02354   -0.00280    0.00285    0.00205
MO69  1    0.258757    0.870176    0.320078    11.00000    0.02134    0.02113 =
         0.02802    0.00794    0.00140    0.00287
MO70  1    0.326245    0.126387    0.472750    11.00000    0.02616    0.01117 =
         0.03525    0.00009    0.00310    0.00102
CE1   2    0.231285    0.332741    0.453359    11.00000    0.02211    0.01754 =
         0.02315    0.00133    0.00224    0.00004
CE2   2    0.351110    0.670963    0.574227    11.00000    0.02170    0.01908 =
         0.02987   -0.00366    0.00462    0.00174
CE3   2    0.182977    0.593784    0.405218    11.00000    0.02928    0.01966 =
         0.02177   -0.00005    0.00279    0.00527
CE4   2    0.334820    0.372521    0.559881    11.00000    0.03288    0.02620 =
         0.02833   -0.00243    0.00461   -0.00921
CE5   2    0.312262    0.556354    0.434245    11.00000    0.03276    0.02140 =
         0.03670   -0.00138   -0.00665    0.00049
PART  1
CE6   2    0.260166    0.788087    0.507120    10.25000    0.01633    0.01732 =
         0.02282   -0.00004    0.00296    0.00063
PART  2
CE6'  2    0.238730    0.780721    0.485846    10.20000    0.03028    0.01403 =
         0.01768   -0.00327   -0.00210    0.00356
PART  3
CE6"  2    0.253608    0.809540    0.485420    10.05000    0.02730    0.01281 =
         0.02038   -0.00586   -0.00015   -0.00397
PART  0
O1    3    0.222202    0.373170    0.359736    11.00000    0.03352    0.01202 =
         0.01323   -0.00164   -0.00491   -0.00532
O2    3    0.429226    0.462556    0.463897    11.00000    0.01308    0.01943 =
         0.02309    0.00838    0.00946    0.00417
O3    3    0.271741    0.356696    0.365217    11.00000    0.02740    0.01218 =
         0.01411   -0.00212    0.00417    0.00189
O4    3    0.394357    0.412548    0.489355    11.00000    0.01220    0.01946 =
         0.02041    0.00505    0.00347   -0.00094
O5    3    0.403679    0.757344    0.437386    11.00000    0.02017    0.02587 =
         0.02397    0.00207    0.00519    0.00266
O6    3    0.254275    0.794430    0.317145    11.00000    0.00707    0.03111 =
         0.01420    0.00747    0.00247    0.00220
O7    3    0.293928    0.795220    0.389602    11.00000    0.03093    0.00590 =
         0.01576   -0.00026    0.00472   -0.00840
O8    3    0.379992    0.315404    0.413922    11.00000    0.02400    0.01201 =
         0.01978    0.00228    0.01110    0.00918
O9    3    0.435576    0.571691    0.469644    11.00000    0.00766    0.02181 =
         0.03227    0.00309   -0.00018    0.00790
O10   3    0.314361    0.219037    0.386087    11.00000    0.02409    0.01454 =
         0.02574   -0.00863   -0.00120    0.00020
O11   3    0.450080    0.504543    0.512296    11.00000    0.01714    0.02015 =
         0.02101   -0.00335   -0.00904    0.00073
O12   3    0.298626    0.316255    0.392784    11.00000    0.02449    0.01749 =
         0.02952    0.00097   -0.00502    0.00365
O13   3    0.436869    0.401073    0.509118    11.00000    0.01943    0.02654 =
         0.02943    0.00324    0.00068   -0.00676
O14   3    0.237088    0.550120    0.329446    11.00000    0.00815    0.02293 =
         0.02017    0.00450   -0.00402    0.00417
O15   3    0.324554    0.809751    0.420525    11.00000    0.03200    0.01987 =
         0.01517    0.00298    0.00065   -0.00253
O16   3    0.385365    0.481400    0.451372    11.00000    0.02852    0.01858 =
         0.02651    0.00543   -0.00036   -0.01029
O17   3    0.416511    0.797930    0.487542    11.00000    0.01419    0.01837 =
         0.02717   -0.00125    0.00425   -0.00604
O18   3    0.262908    0.490104    0.295149    11.00000    0.04424    0.02038 =
         0.01130   -0.00932   -0.00436   -0.00775
O19   3    0.341217    0.267006    0.479579    11.00000    0.03712    0.01104 =
         0.02227    0.00077   -0.00614    0.00110
O20   3    0.343045    0.297541    0.377383    11.00000    0.02216    0.01737 =
         0.02085    0.00546    0.00221   -0.00446
O21   3    0.303587    0.250898    0.441762    11.00000    0.02685    0.01461 =
         0.02485   -0.00397    0.00285   -0.00204
O22   3    0.299581    0.772505    0.335176    11.00000    0.02003    0.01882 =
         0.02416    0.00390   -0.00630    0.01146
O23   3    0.231669    0.875160    0.340710    11.00000    0.02124    0.02164 =
         0.03366    0.00512    0.01419   -0.00101
O24   3    0.191328    0.426598    0.385080    11.00000    0.03143    0.00984 =
         0.02615    0.00214   -0.00293   -0.00952
O25   3    0.406340    0.629084    0.499838    11.00000    0.02287    0.02221 =
         0.01093    0.00201   -0.00196   -0.00364
O26   3    0.321518    0.155474    0.431604    11.00000    0.02734    0.01125 =
         0.02895    0.00049    0.00588   -0.00440
O27   3    0.354159    0.224003    0.418140    11.00000    0.00945    0.02202 =
         0.03144    0.00309   -0.01173    0.00280
O28   3    0.372482    0.348884    0.467836    11.00000    0.02387    0.01488 =
         0.02728   -0.00620    0.00390    0.00191
O29   3    0.486739    0.489366    0.536371    11.00000    0.01381    0.01164 =
         0.04985   -0.00676   -0.00892    0.00591
O30   3    0.278481    0.860999    0.351931    11.00000    0.02360    0.01556 =
         0.02239    0.00506   -0.00737   -0.00457
O31   3    0.377719    0.284294    0.508474    11.00000    0.01434    0.02274 =
         0.02840    0.00548    0.00375   -0.00815
O32   3    0.187280    0.419606    0.293113    11.00000    0.02507    0.01534 =
         0.02367    0.00194   -0.00069   -0.00297
O33   3    0.295572    0.439020    0.358339    11.00000    0.01569    0.01266 =
         0.02524   -0.00828   -0.00860   -0.00179
O34   3    0.311836    0.346276    0.344631    11.00000    0.02115    0.01761 =
         0.02654   -0.00449    0.00363    0.00432
O35   3    0.272559    0.237472    0.403129    11.00000    0.03156    0.02458 =
         0.01084   -0.00159   -0.00700    0.00306
O36   3    0.273676    0.695481    0.307648    11.00000    0.01339    0.01324 =
         0.02479    0.00299   -0.00315    0.00281
O37   3    0.284687    0.843472    0.296186    11.00000    0.02880    0.02096 =
         0.01547    0.00582    0.01221    0.00359
O38   3    0.434360    0.705828    0.503580    11.00000    0.02072    0.01347 =
         0.02060   -0.00655   -0.00654    0.00184
O39   3    0.218211    0.730315    0.355436    11.00000    0.01614    0.02444 =
         0.02702   -0.00509    0.00016    0.00280
O40   3    0.385917    0.839666    0.551090    11.00000    0.03626    0.01405 =
         0.01105   -0.00915    0.00800   -0.00797
O41   3    0.207403    0.802529    0.315493    11.00000    0.01162    0.02191 =
         0.02394    0.00433   -0.00097   -0.00406
O42   3    0.390931    0.581878    0.456659    11.00000    0.02124    0.02032 =
         0.02850   -0.00076   -0.01450    0.00400
O43   3    0.268422    0.592287    0.301049    11.00000    0.03609    0.01938 =
         0.01514   -0.00200   -0.00186    0.00122
O44   3    0.396746    0.889952    0.505020    11.00000    0.04938    0.01082 =
         0.02201    0.00106   -0.00108   -0.00909
O45   3    0.419777    0.664008    0.453237    11.00000    0.01423    0.01520 =
         0.01946    0.00140   -0.00606    0.00291
O46   3    0.416611    0.396242    0.582464    11.00000    0.03675    0.01310 =
         0.02798    0.00779    0.00334   -0.01311
O47   3    0.308832    0.705536    0.374788    11.00000    0.03266    0.01640 =
         0.00728   -0.00037   -0.00636    0.00099
O48   3    0.203039    0.330903    0.312064    11.00000    0.02304    0.02564 =
         0.03241   -0.00053   -0.00588   -0.00386
O49   3    0.299616    0.269036    0.493199    11.00000    0.01959    0.01992 =
         0.01994   -0.00177   -0.01208    0.00070
O50   3    0.344183    0.722208    0.409982    11.00000    0.02051    0.02263 =
         0.02189   -0.00236   -0.00599   -0.00198
O51   3    0.198699    0.824793    0.368234    11.00000    0.03486    0.00800 =
         0.03612    0.00032    0.00710    0.00616
O52   3    0.265756    0.727160    0.356624    11.00000    0.03194    0.01224 =
         0.01878   -0.00552    0.00109    0.00490
O53   3    0.197902    0.658143    0.326085    11.00000    0.00672    0.03263 =
         0.03066    0.00944    0.00763   -0.00212
O54   3    0.360920    0.406106    0.426464    11.00000    0.03811    0.01173 =
         0.03155    0.00371   -0.00008   -0.00813
O55   3    0.209137    0.595143    0.367990    11.00000    0.02126    0.02207 =
         0.02423    0.00121    0.00296   -0.00244
O56   3    0.363815    0.132374    0.416230    11.00000    0.01701    0.01183 =
         0.05063   -0.00705    0.00633    0.00120
O57   3    0.175090    0.384675    0.345158    11.00000    0.02814    0.02108 =
         0.02979    0.00395   -0.00542    0.00409
O58   3    0.236975    0.859300    0.287004    11.00000    0.02468    0.03054 =
         0.02080    0.01111   -0.00199    0.00286
O59   3    0.258966    0.766061    0.271677    11.00000    0.01242    0.03744 =
         0.02859    0.00729   -0.00012   -0.00198
O60   3    0.327247    0.390957    0.391022    11.00000    0.03699    0.01993 =
         0.01035    0.00041    0.00086   -0.00651
O61   3    0.388386    0.856469    0.452074    11.00000    0.02634    0.01480 =
         0.03446    0.00552    0.00037   -0.00280
O62   3    0.411827    0.562901    0.549170    11.00000    0.04088    0.01655 =
         0.02320   -0.00279    0.00395    0.00196
O63   3    0.241130    0.285004    0.372407    11.00000    0.02904    0.02127 =
         0.01829   -0.00265    0.00279    0.00412
O64   3    0.334896    0.790985    0.370224    11.00000    0.02957    0.02142 =
         0.01365    0.00062    0.00574   -0.00088
O65   3    0.314372    0.881889    0.386818    11.00000    0.02134    0.01164 =
         0.03134    0.00837    0.00768    0.00547
O66   3    0.204745    0.467679    0.339215    11.00000    0.03005    0.02012 =
         0.02714   -0.01228    0.01277    0.00056
O67   3    0.407959    0.938619    0.459349    11.00000    0.03149    0.00519 =
         0.03768    0.00177    0.00131   -0.00147
O68   3    0.244656    0.808959    0.383572    11.00000    0.01846    0.01838 =
         0.02307   -0.00235    0.00975    0.00710
O69   3    0.338177    0.318731    0.429165    11.00000    0.02550    0.00957 =
         0.03157   -0.00307   -0.00352   -0.00008
O70   3    0.163805    0.478095    0.326926    11.00000    0.03215    0.02115 =
         0.03037    0.00865   -0.01276    0.00770
O71   3    0.286437    0.413576    0.410421    11.00000    0.02106    0.01545 =
         0.01800   -0.00135   -0.00077   -0.00186
O72   3    0.177954    0.744202    0.342956    11.00000    0.03015    0.02435 =
         0.03461   -0.00440    0.00765   -0.00291
O73   3    0.364255    0.934653    0.474167    11.00000    0.02275    0.02184 =
         0.03055    0.00566    0.00809    0.00456
O74   3    0.284248    0.632844    0.349336    11.00000    0.02580    0.01174 =
         0.03425   -0.00140   -0.01272   -0.00571
O75   3    0.412959    0.323092    0.484136    11.00000    0.01833    0.00701 =
         0.03386    0.00433   -0.00237   -0.00191
O76   3    0.386653    0.713918    0.390471    11.00000    0.02772    0.02910 =
         0.01894    0.00001    0.00944   -0.00092
O77   3    0.406489    0.455472    0.543314    11.00000    0.01836    0.01928 =
         0.02849   -0.00414   -0.00473    0.00105
O78   3    0.448208    0.610249    0.519494    11.00000    0.01765    0.02319 =
         0.03718    0.00167   -0.00374   -0.00206
O79   3    0.307487    0.894434    0.440045    11.00000    0.03327    0.01243 =
         0.02674   -0.00094    0.00440    0.00438
O80   3    0.375718    0.673758    0.535389    11.00000    0.03102    0.01904 =
         0.01531    0.00808    0.00454    0.00801
O81   3    0.404585    0.754318    0.533452    11.00000    0.03518    0.01957 =
         0.02114   -0.01348    0.00337    0.00648
O82   3    0.210274    0.358834    0.259554    11.00000    0.03838    0.02397 =
         0.01897   -0.00540    0.00352   -0.00400
O83   3    0.233347    0.466349    0.388301    11.00000    0.02564    0.02201 =
         0.02111    0.00243   -0.00196   -0.00089
O84   3    0.260924    0.267743    0.463080    11.00000    0.01780    0.01003 =
         0.04827    0.00505    0.01264    0.00315
O85   3    0.375600    0.676634    0.440487    11.00000    0.02724    0.01651 =
         0.03396    0.00632   -0.00658   -0.00421
O86   3    0.492991    0.590741    0.537212    11.00000    0.01949    0.01469 =
         0.03433    0.00401    0.01089   -0.00781
O87   3    0.257842    0.348289    0.269685    11.00000    0.03480    0.02925 =
         0.02261   -0.00859    0.00899   -0.00061
O88   3    0.349756    0.440115    0.475544    11.00000    0.01389    0.02887 =
         0.01817    0.00267    0.01165   -0.00170
O89   3    0.418038    0.528510    0.422096    11.00000    0.00917    0.02708 =
         0.02987   -0.00214   -0.00437   -0.00557
O90   3    0.348585    0.076221    0.451126    11.00000    0.03209    0.01361 =
         0.04088    0.00484   -0.00913    0.00262
O91   3    0.209839    0.763437    0.403379    11.00000    0.02589    0.01060 =
         0.03650    0.00389    0.00487    0.00464
O92   3    0.422949    0.496334    0.593157    11.00000    0.02870    0.01897 =
         0.02366    0.00466    0.00008   -0.00188
O93   3    0.311507    0.907279    0.542432    11.00000    0.03805    0.01252 =
         0.01874    0.00017    0.00037    0.00282
O94   3    0.427275    0.599881    0.592304    11.00000    0.02309    0.03655 =
         0.01618   -0.00523    0.01082    0.00653
O95   3    0.312497    0.182665    0.483811    11.00000    0.02265    0.01597 =
         0.03724    0.00728    0.00017   -0.00606
O96   3    0.284281    0.138701    0.396717    11.00000    0.02820    0.01506 =
         0.04752   -0.00409   -0.00171    0.01092
O97   3    0.226492    0.892578    0.394314    11.00000    0.01958    0.02041 =
         0.04134   -0.00493    0.01509   -0.00679
O98   3    0.393898    0.216495    0.406823    11.00000    0.02337    0.02124 =
         0.03768   -0.00284    0.00372    0.00000
O99   3    0.207547    0.344446    0.412472    11.00000    0.02225    0.02543 =
         0.02456    0.01001    0.00804    0.00536
O100  3    0.454917    0.434255    0.614114    11.00000    0.03977    0.03420 =
         0.02658   -0.00124   -0.01221    0.00558
O101  3    0.301814    0.717291    0.427807    11.00000    0.03570    0.01674 =
         0.02103    0.00197    0.01004   -0.00186
O102  3    0.246401    0.704029    0.402484    11.00000    0.02343    0.02044 =
         0.03106    0.00261    0.00859    0.00450
O103  3    0.278296    0.176531    0.446526    11.00000    0.02071
O104  3    0.382001    0.611846    0.582632    11.00000    0.00899    0.02407 =
         0.04195    0.00514    0.00833    0.00759
O105  3    0.332319    0.741426    0.489033    11.00000    0.03215    0.01760 =
         0.02904   -0.00893    0.00528    0.00069
O106  3    0.302997    0.758173    0.278563    11.00000    0.02332    0.03271 =
         0.02096   -0.00027    0.00533   -0.00286
O107  3    0.444555    0.337591    0.554510    11.00000    0.02465    0.02324 =
         0.03157    0.00842    0.00158    0.00562
O108  3    0.466745    0.511545    0.442610    11.00000    0.03093    0.00788 =
         0.03827    0.00141   -0.00430   -0.00119
O109  3    0.356646    0.761150    0.558711    11.00000    0.03037    0.01028 =
         0.03931   -0.01104    0.01682    0.00398
O110  3    0.329750    0.983202    0.444326    11.00000    0.03141    0.02033 =
         0.01760    0.00367   -0.00408    0.00675
O111  3    0.449455    0.369961    0.458393    11.00000    0.01146    0.02625 =
         0.05365   -0.00132   -0.00859   -0.00258
O112  3    0.258057    0.330513    0.417736    11.00000    0.02771    0.02400 =
         0.02442   -0.00425   -0.00241   -0.00350
O113  3    0.282107    0.810209    0.443498    11.00000    0.04463    0.01874 =
         0.03077   -0.00487    0.02101    0.00067
O114  3    0.487485    0.481722    0.587932    11.00000    0.04047    0.02982 =
         0.03667    0.00592   -0.00339    0.00774
O115  3    0.328586    0.291969    0.533828    11.00000    0.04172    0.00767 =
         0.02870    0.00013    0.00398   -0.00421
O116  3    0.422951    0.289870    0.431937    11.00000    0.01277    0.01896 =
         0.04909    0.00090    0.00830    0.00297
O117  3    0.356720    0.996803    0.516582    11.00000    0.05549    0.00850 =
         0.03871   -0.00346    0.00879    0.01168
O118  3    0.359335    0.374709    0.520601    11.00000    0.03435    0.01441 =
         0.03424    0.00440   -0.00052   -0.00012
O119  3    0.369532    0.521457    0.527241    11.00000    0.03077    0.02587 =
         0.01854   -0.00928    0.00128   -0.00596
O120  3    0.170729    0.514012    0.277334    11.00000    0.01648    0.02541 =
         0.04203    0.00592   -0.00380   -0.00043
O121  3    0.331549    0.120708    0.378582    11.00000    0.03024    0.03368 =
         0.02559   -0.00896    0.00261   -0.00413
O122  3    0.370466    0.383535    0.372888    11.00000    0.02897    0.02296 =
         0.03009   -0.00520    0.00989   -0.00031
O123  3    0.268437    0.193023    0.498616    11.00000    0.02513    0.02895 =
         0.02798   -0.00767   -0.01235    0.00324
O124  3    0.217576    0.501508    0.285439    11.00000    0.02307    0.02742 =
         0.02248   -0.01154   -0.00118   -0.00182
O125  3    0.310602    0.352410    0.466420    11.00000    0.01421    0.02751 =
         0.04701   -0.01036    0.00203   -0.00106
O126  3    0.256026    0.581012    0.380131    11.00000    0.01964    0.02822 =
         0.02993    0.00042   -0.01012    0.00656
O127  3    0.164916    0.341777    0.395274    11.00000    0.02479    0.03087 =
         0.04076   -0.01315    0.00612    0.00107
O128  3    0.285169    0.424408    0.259745    11.00000    0.03224    0.03343 =
         0.02367    0.00215    0.00211   -0.00431
O129  3    0.428992    0.840472    0.537305    11.00000    0.03289    0.01991 =
         0.02892    0.00272    0.00588   -0.00461
O130  3    0.246774    0.550220    0.253230    11.00000    0.03791    0.02905 =
         0.04571   -0.01024    0.00617   -0.00545
O131  3    0.335503    0.849381    0.476575    11.00000    0.04387    0.02214 =
         0.02515    0.00241   -0.00080   -0.00081
O132  3    0.181658    0.725778    0.289781    11.00000    0.02005    0.02967 =
         0.03828    0.01049   -0.00057   -0.00849
O133  3    0.189769    0.852877    0.419820    11.00000    0.02326    0.01508 =
         0.05200   -0.00467   -0.00319    0.00308
O134  3    0.399897    0.150508    0.446562    11.00000    0.02413    0.02242 =
         0.04781    0.00919    0.00798    0.00337
O135  3    0.290138    0.295469    0.300304    11.00000    0.02676    0.02094 =
         0.03315   -0.00659    0.01294    0.00488
O136  3    0.264532    0.928820    0.309573    11.00000    0.03651    0.01536 =
         0.03360    0.00739   -0.00390    0.00308
O137  3    0.377702    0.983537    0.425575    11.00000    0.03413    0.02286 =
         0.04376    0.00336    0.01068    0.00657
O138  3    0.169039    0.851399    0.329089    11.00000    0.02898    0.03061 =
         0.04394    0.01704   -0.00760   -0.00044
O139  3    0.337347    0.103614    0.501585    11.00000    0.01659    0.04011 =
         0.04207    0.00931    0.00309   -0.00271
O140  3    0.304978    0.085462    0.465545    11.00000    0.04362    0.02186 =
         0.04307   -0.00199   -0.00119   -0.00374
O141  3    0.176911    0.519952    0.375430    11.00000    0.04553    0.02362 =
         0.02892   -0.01240   -0.01073    0.00945
O142  3    0.229282    0.271479    0.276501    11.00000    0.04499    0.02281 =
         0.02421   -0.00632    0.00182   -0.00284
O143  3    0.257069    0.950170    0.369071    11.00000    0.04227    0.01899 =
         0.03827   -0.00196   -0.00154    0.00340
O144  3    0.390474    0.438635    0.619976    11.00000    0.05217    0.02532 =
         0.02832    0.00463    0.00547   -0.00413
O145  3    0.196176    0.298903    0.363786    11.00000    0.01730    0.02746 =
         0.03140   -0.00092   -0.01116   -0.01160
O146  3    0.146196    0.447702    0.374013    11.00000    0.03322    0.02249 =
         0.04595    0.00447   -0.00536    0.00724
O147  3    0.447579    0.751590    0.455482    11.00000    0.02614    0.01699 =
         0.05003    0.00425    0.00516   -0.00542
O148  3    0.252639    0.662426    0.260492    11.00000    0.03723    0.02435 =
         0.02220    0.00401   -0.00486    0.00665
O149  3    0.391950    0.187316    0.504250    11.00000    0.02935    0.01968 =
         0.04564   -0.01243   -0.00455    0.00541
O150  3    0.325193    0.246031    0.334149    11.00000    0.01251    0.02976 =
         0.04687   -0.00705    0.00308    0.01049
O151  3    0.193727    0.922719    0.352644    11.00000    0.02820    0.01973 =
         0.06368    0.01014    0.01633    0.00631
O152  3    0.219097    0.236769    0.331837    11.00000    0.04397    0.01188 =
         0.03133   -0.00555    0.00018   -0.00439
O153  3    0.358924    0.884708    0.370071    11.00000    0.03415    0.02019 =
         0.01928    0.00159    0.00588    0.00010
O154  3    0.293474    0.854895    0.501723    11.00000    0.03509    0.04033 =
         0.03564   -0.00004    0.00336    0.00483
O155  3    0.230890    0.828136    0.437515    11.00000    0.02303    0.03208 =
         0.05458   -0.01458    0.00578   -0.00188
O156  3    0.221816    0.606930    0.290357    11.00000    0.03014    0.02601 =
         0.02372    0.00308   -0.01517    0.00902
O157  3    0.228281    0.710090    0.298739    11.00000    0.02923    0.02063 =
         0.02543   -0.00053    0.00992    0.00753
O158  3    0.451399    0.443714    0.559559    11.00000    0.01820    0.02650 =
         0.02394    0.00134   -0.00846    0.00288
O159  3    0.241575    0.638732    0.334950    11.00000    0.01455    0.02742 =
         0.00840   -0.00205    0.00094   -0.00216
O160  3    0.404791    0.389376    0.439198    11.00000    0.01409    0.00875 =
         0.02357   -0.00096    0.00388    0.00029
O161  3    0.471829    0.450845    0.485044    11.00000    0.01806    0.01703 =
         0.03552   -0.00187    0.00624   -0.00173
O162  3    0.252091    0.447006    0.340748    11.00000    0.01546    0.01995 =
         0.02658   -0.00770   -0.00976    0.01325
O163  3    0.403369    0.356547    0.533713    11.00000    0.02169    0.01397 =
         0.03010    0.00221    0.00463   -0.00355
O164  3    0.405953    0.519591    0.496719    11.00000    0.01573    0.01145 =
         0.03176   -0.00515   -0.00031   -0.00016
O165  3    0.392413    0.709503    0.486846    11.00000    0.02300    0.02521 =
         0.01680   -0.00935    0.00690   -0.00287
O166  3    0.369792    0.807064    0.404794    11.00000    0.03065    0.01745 =
         0.01618    0.00425    0.00486    0.00872
O167  3    0.385945    0.252675    0.458552    11.00000    0.01603    0.02102 =
         0.03237    0.00377   -0.01208   -0.00316
O168  3    0.419449    0.660844    0.549121    11.00000    0.02946    0.02385 =
         0.01523   -0.00282    0.00002    0.00140
O169  3    0.234210    0.403351    0.295176    11.00000    0.02103    0.02020 =
         0.02235   -0.00586    0.00931   -0.00073
O170  3    0.249844    0.316314    0.322584    11.00000    0.02126    0.01903 =
         0.02656   -0.00402    0.00578    0.00031
O171  3    0.279232    0.529373    0.342740    11.00000    0.02781    0.02725 =
         0.00910    0.00438   -0.00504    0.00586
O172  3    0.478351    0.553990    0.489653    11.00000    0.02102    0.02689 =
         0.01433   -0.00561   -0.00296   -0.00272
O173  3    0.356265    0.169424    0.466198    11.00000    0.01159    0.02113 =
         0.04490    0.00116    0.00200   -0.00568
O174  3    0.353756    0.893709    0.523877    11.00000    0.02327    0.01394 =
         0.04168    0.00890    0.00747    0.00416
O175  3    0.348741    0.205687    0.516871    11.00000    0.02462    0.00883 =
         0.02185    0.00304    0.00018    0.00105
O176  3    0.242189    0.440211    0.251786    11.00000    0.02193    0.03029 =
         0.01677   -0.00936   -0.00408   -0.00638
O177  3    0.330405    0.816954    0.525613    11.00000    0.04390    0.01103 =
         0.02854   -0.00965   -0.00063   -0.00329
O178  3    0.280040    0.393034    0.313262    11.00000    0.01830    0.02160 =
         0.02049   -0.00392   -0.00651   -0.00298
O179  3    0.320884    0.934355    0.490257    11.00000    0.03194    0.03351 =
         0.01345    0.00446    0.01228    0.01981
O180  3    0.371098    0.800662    0.508649    11.00000    0.03014    0.02588 =
         0.02724    0.00201   -0.00406   -0.00160
O181  3    0.357378    0.200072    0.370607    11.00000    0.03466    0.00977 =
         0.02700   -0.01003   -0.00585    0.00250
O182  3    0.362088    0.772294    0.453930    11.00000    0.02131    0.03077 =
         0.02250    0.00049   -0.01040    0.01144
O183  3    0.456692    0.544353    0.564966    11.00000    0.00827    0.03262 =
         0.02890    0.00026    0.00217    0.00521
O184  3    0.272306    0.878897    0.404504    11.00000    0.03669    0.00839 =
         0.02594    0.00290   -0.00609   -0.00433
O185  3    0.192824    0.556578    0.320419    11.00000    0.00787    0.03164 =
         0.03067   -0.00694    0.00192   -0.00524
O186  3    0.281774    0.263884    0.352518    11.00000    0.03980    0.01702 =
         0.01741    0.00108    0.00115    0.00260
O187  3    0.427431    0.846212    0.439966    11.00000    0.02410    0.01303 =
         0.03634    0.00026    0.00463   -0.00947
O188  3    0.360630    0.630920    0.485202    11.00000    0.00707    0.02930 =
         0.03161    0.00326    0.00115    0.00468
O189  3    0.464909    0.649320    0.472746    11.00000    0.00812    0.02363 =
         0.03728   -0.00412   -0.00640   -0.00056
O190  3    0.185596    0.682424    0.387385    11.00000    0.02345    0.03118 =
         0.02270   -0.00269    0.00278    0.00666
O191  3    0.200635    0.900273    0.300539    11.00000    0.04976    0.03217 =
         0.02470    0.02044    0.00473    0.00894
O192  3    0.394175    0.895423    0.408210    11.00000    0.02995    0.02750 =
         0.03728   -0.00251    0.00719    0.00557
O193  3    0.320380    0.866191    0.331168    11.00000    0.01574    0.02458 =
         0.04228    0.01820    0.00659   -0.00157
O194  3    0.415367    0.813656    0.391017    11.00000    0.02387    0.02958 =
         0.02645    0.00520    0.00435    0.00529
O195  3    0.387358    0.273031    0.363041    11.00000    0.02254    0.02000 =
         0.04532   -0.00924   -0.00003    0.01345
O196  3    0.371361    0.411580    0.573457    11.00000    0.02731    0.01610 =
         0.04107   -0.00320    0.00826   -0.01376
O197  3    0.441281    0.890428    0.485391    11.00000    0.02702    0.01871 =
         0.05643    0.00133    0.01097    0.00511
O198  3    0.383526    0.509862    0.578373    11.00000    0.03114    0.02389 =
         0.02768   -0.00084   -0.00433    0.01041
O199  3    0.396389    0.560000    0.625447    11.00000    0.04976    0.02484 =
         0.02865    0.00513    0.00179   -0.00692
O200  3    0.483079    0.392129    0.526403    11.00000    0.01179    0.02968 =
         0.03926   -0.00161    0.00152    0.00560
O201  3    0.198204    0.449715    0.239915    11.00000    0.01949    0.03934 =
         0.03030    0.00801   -0.00109    0.00342
O202  3    0.318064    0.680637    0.322519    11.00000    0.02396    0.02762 =
         0.03093    0.00819   -0.00513    0.00646
O203  3    0.215960    0.785751    0.259102    11.00000    0.01981    0.04053 =
         0.03633    0.01442   -0.00177    0.00182
O204  3    0.461453    0.650338    0.570726    11.00000    0.03532    0.02294 =
         0.02869   -0.00470   -0.00415    0.00965
O205  3    0.164826    0.771610    0.393183    11.00000    0.03074    0.01276 =
         0.04080   -0.00685    0.01710   -0.00720
O206  3    0.306424    0.202988    0.536625    11.00000    0.02943    0.02893 =
         0.02799    0.00266   -0.00044   -0.00187
O207  3    0.398663    0.988719    0.500402    11.00000    0.04640    0.02172 =
         0.03555    0.00639   -0.01163   -0.00598
O208  3    0.459702    0.533131    0.619723    11.00000    0.04399    0.02827 =
         0.05065   -0.00989   -0.01001   -0.00859
O209  3    0.386162    0.950241    0.548343    11.00000    0.04387    0.03617 =
         0.03376    0.00911    0.00428   -0.00097
O210  3    0.144824    0.385746    0.302974    11.00000    0.04421    0.03412 =
         0.03414   -0.00100    0.00580   -0.00035
O211  3    0.160076    0.297915    0.321203    11.00000    0.03647    0.04175 =
         0.03004   -0.00420   -0.00157   -0.00649
O212  3    0.345789    0.855138    0.574938    11.00000    0.02910    0.02278 =
         0.03307   -0.00458    0.00396    0.01616
O213  3    0.170861    0.328595    0.272371    11.00000    0.04074    0.06039 =
         0.02169   -0.00468    0.00674   -0.01244
O214  3    0.350009    0.894665    0.424280    11.00000    0.02355    0.01172 =
         0.02164    0.00824   -0.00012   -0.00167
O215  3    0.307901    0.477264    0.309848    11.00000    0.03009    0.02048 =
         0.04500   -0.01336   -0.00861    0.00278
O221  3    0.234004    0.420876    0.436513    11.00000    0.10931    0.02289 =
         0.02716    0.01099   -0.01629   -0.00107
O222  3    0.265340    0.372365    0.473732    11.00000    0.01051    0.04464 =
         0.03260   -0.00897    0.00121   -0.01055
O223  3    0.223788    0.246997    0.431311    11.00000    0.03962    0.02308 =
         0.04739   -0.00614   -0.01358   -0.00548
O224  3    0.217360    0.399546    0.484156    11.00000    0.04916    0.01685 =
         0.05166    0.00685    0.02224    0.01722
O225  3    0.327099    0.691022    0.534813    11.00000    0.02426    0.08747 =
         0.06283    0.02298   -0.00715   -0.01203
O226  3    0.381352    0.712674    0.600793    11.00000    0.02864    0.03651 =
         0.07164   -0.00556   -0.01410   -0.00636
O227  3    0.342043    0.587195    0.553771    11.00000    0.02893    0.03287 =
         0.08792   -0.03722    0.01163    0.00206
O228  3    0.348697    0.625008    0.617728    11.00000    0.05866    0.04791 =
         0.03229    0.01141    0.02108    0.02271
O229  3    0.152881    0.535583    0.419989    11.00000    0.06403    0.04821 =
         0.04858   -0.01405    0.02997   -0.00328
O230  3    0.217715    0.634775    0.422161    11.00000    0.02876    0.11166 =
         0.04790    0.02790   -0.00634   -0.03329
O231  3    0.152812    0.610278    0.370819    11.00000    0.06715    0.05281 =
         0.06796   -0.01910   -0.02368    0.01800
O232  3    0.207055    0.523873    0.420893    11.00000    0.07985    0.04026 =
         0.02095    0.00182   -0.01666    0.03890
O233  3    0.310185    0.387248    0.519207    11.00000    0.05884    0.05063 =
         0.05893   -0.01145   -0.02504    0.02430
O234  3    0.361861    0.309146    0.576142    11.00000    0.08477    0.02414 =
         0.07534    0.00440   -0.01630    0.00047
O235  3    0.336549    0.399721    0.608438    11.00000    0.06152    0.10198 =
         0.04555   -0.03157    0.02139   -0.03360
O236  3    0.297948    0.412448    0.572268    11.00000    0.05011    0.12025 =
         0.07487    0.02525    0.01064    0.01768
O237  3    0.335418    0.465781    0.550428    11.00000    0.02267    0.04678 =
         0.06858    0.00202    0.00270   -0.00315
O238  3    0.313490    0.310216    0.588575    10.80000    0.03455
O239  3    0.313530    0.537901    0.385567    11.00000    0.16113    0.19566 =
         0.15839   -0.01369    0.01409   -0.01912
O240  3    0.276292    0.515846    0.416904    11.00000    0.04073    0.01354 =
         0.05633    0.00970   -0.01627   -0.00448
O241  3    0.309993    0.464878    0.449913    11.00000    0.05890    0.02102 =
         0.05633   -0.00771   -0.03673   -0.00974
O242  3    0.285766    0.556875    0.471955    11.00000    0.06753    0.04594 =
         0.04709   -0.01441    0.00220    0.00268
O243  3    0.336618    0.542012    0.476229    11.00000    0.04024    0.03713 =
         0.04464    0.00282   -0.00999   -0.00450
O244  3    0.318459    0.638551    0.461061    11.00000    0.04665    0.01852 =
         0.05800   -0.00035   -0.03145    0.01760
O245  3    0.282134    0.622620    0.421373    11.00000    0.06717    0.02053 =
         0.06067    0.00165   -0.02491    0.00352
O246  3    0.339044    0.612896    0.412763    10.70000    0.07621
O247  3    0.346707    0.516382    0.419318    10.50000    0.08065
O251  3    0.304146   -0.016747    0.321023    10.80000    0.07636
O252  3    0.292588    0.062959    0.354582    10.40000    0.06530
O253  3    0.335992    0.061488    0.326263    10.40000    0.05932
O254  3    0.303156    0.134081    0.316710    10.50000    0.07657
O255  3    0.312126    0.050683    0.277270    10.80000    0.07711
O256  3    0.272533    0.055471    0.300999    10.50000    0.06926
O257  3    0.238859    0.520187    0.471366    11.00000    0.00727    0.03572 =
         0.05228    0.01770   -0.00975   -0.00243
O258  3    0.104859    0.440950    0.376558    11.00000    0.00802    0.06219 =
         0.04768   -0.00952    0.01178   -0.00246
O259  3    0.424223    0.638028    0.400399    11.00000    0.08986    0.05962 =
         0.04253   -0.00574    0.02170    0.01289
O260  3    0.415414    0.428610    0.389906    11.00000    0.08271    0.07459 =
         0.04296    0.00532   -0.00238   -0.02586
O261  3    0.365682    0.354891    0.199744    11.00000    0.05330    0.09999 =
         0.06228    0.01867    0.00431   -0.01261
O262  3    0.114307    0.420256    0.507149    11.00000    0.06762    0.02310 =
         0.12011    0.01853    0.00044    0.00342
O263  3    0.274057    0.327579    0.530300    11.00000    0.06814    0.06489 =
         0.07468    0.00564   -0.00286   -0.01765
O264  3    0.343533    0.521379    0.609478    11.00000    0.09643    0.06134 =
         0.08423   -0.01944    0.02430    0.01634
O265  3    0.362187    0.735814    0.337967    11.00000    0.04789    0.13915 =
         0.06723   -0.03975    0.00766    0.01834
O266  3    0.311533    0.587126    0.284724    11.00000    0.06792    0.08648 =
         0.11264   -0.02369    0.01707   -0.00771
O267  3    0.189460    0.475602    0.475410    11.00000    0.06790    0.05017 =
         0.09176    0.01141    0.02393    0.01362
O268  3    0.186491    0.622511    0.257249    11.00000    0.07397    0.06909 =
         0.07339    0.00373   -0.02233   -0.00952
O269  3    0.308957    0.986073    0.386024    11.00000    0.14981    0.03933 =
         0.11585    0.00147   -0.05574   -0.01502
O270  3    0.218853    0.475722    0.572212    11.00000    0.07840    0.08166 =
         0.10005   -0.01002   -0.00482   -0.02305
O272  3    0.253611    0.870041    0.535646    10.70000    0.05657
O273  3    0.243416    0.773209    0.547082    10.70000    0.06447
O274  3    0.348948    0.498983    0.661967    10.25000    0.07150
O275  3    0.292582    0.768116    0.542880    10.50000    0.03140
O276  3    0.289031    0.739707    0.487368    10.50000    0.05116
O277  3    0.415929    0.488751    0.662942    10.25000    0.03149
O278  3    0.384306    0.641187    0.654768    10.30000    0.03240
NI1   4    0.303161    0.058698    0.315157    10.50000    0.09184    0.02366 =
         0.03145   -0.01414   -0.01291   -0.01393
NA1   5    0.399425    0.571134    0.675216    11.00000    0.02325    0.03878 =
         0.00462   -0.00544    0.00222    0.02310
CL1   6    0.294944    0.540475    0.533601    10.50000    0.01795    0.03107 =
         0.03143   -0.00999   -0.00258   -0.00333
HKLF    4


REM  edu7571_sq in C2/c NA3Ni0.5Ce5.5[H30Mo70O215]Cl0.5(H2O)250
REM wR2 = 0.1790, GooF = S = 0.987, Restrained GooF = 0.988 for all data
REM R1 = 0.0728 for 43816 Fo > 4sig(Fo) and 0.1474 for all 80376 data
REM 3067 parameters refined using 92 restraints

END

WGHT      0.0842      0.0000

REM Highest difference peak  1.725,  deepest hole -1.098,  1-sigma level  0.261
Q1    1   0.2800  0.7605  0.4998  11.00000  0.05    1.72
Q2    1   0.3000  0.6037  0.5188  11.00000  0.05    1.41
Q3    1   0.2987  0.2796  0.3589  11.00000  0.05    1.38
Q4    1   0.2783  0.7216  0.5006  11.00000  0.05    1.36
Q5    1   0.3559  0.5197  0.6585  11.00000  0.05    1.26
Q6    1   0.3620  0.4017  0.2017  11.00000  0.05    1.13
Q7    1   0.2976  0.0575  0.2831  11.00000  0.05    1.12
Q8    1   0.3360  0.1590  0.4212  11.00000  0.05    1.09
Q9    1   0.4063  0.6416  0.4793  11.00000  0.05    1.05
Q10   1   0.3995  0.3576  0.5218  11.00000  0.05    1.05
;
_shelx_res_checksum   49336

_shelx_hkl_file
;
   0   0  -6 37.8500 1.82501   9
   0   0   6 36.8928 1.84187   9
   0   0   6 35.6874 1.82083   2
   0   0   7-0.55578 0.73788   9
   0   0  -7 0.45876 0.72159   9
   0   0   7 1.04247 0.72921   2
   0   0  -7 0.24337 0.73400   2
   0   0   8 37.1407 1.94209   9
   0   0  -8 35.1475 1.91360   9
   0   0  -8 37.0366 1.96561   2
   0   0   8 35.2384 1.95744   2
   0   0   9-0.10958 0.93657   9
   0   0  -9 0.16911 0.97837   9
   0   0  -9-0.71096 1.02728   2
   0   0   9-1.16964 1.05065   2
   0   0  10 18.9225 1.50728   9
   0   0 -10 20.8163 1.53865   9
   0   0 -10 21.0971 1.57532   2
   0   0  10 21.7239 1.55654   2
   0   0  11 0.70114 1.14730   9
   0   0 -11 1.93782 1.13298   9
   0   0  11 1.11681 1.18494   2
   0   0 -11-0.69546 1.17441   2
   0   0  12 45.4289 2.55029   9
   0   0 -12 44.0723 2.54150   9
   0   0  12 47.4296 2.58120   2
   0   0 -12 47.0634 2.57033   2
   0   0  13-0.15732 1.27758   9
   0   0  13-0.04129 1.30211   2
   0   0 -13-0.36973 1.31947   2
   0   0 -13 0.53356 1.26219   9
   0   0 -14 87.1592 4.06226   6
   0   0 -14 95.4910 4.44732   9
   0   0  14 95.0220 4.45477   2
   0   0 -14 92.3979 4.45047   2
   0   0 -15 0.76017 1.41367   9
   0   0 -15-1.47291 1.39174   2
   0   0  15 0.42949 1.40971   2
   0   0 -15 0.45095 0.68084   6
   0   0 -16 107.647 4.86123   6
   0   0  16 105.399 5.24004   2
   0   0 -16 110.219 5.26585   2
   0   0 -16 114.030 5.28151   9
   0   0 -17 0.48192 0.72788   6
   0   0 -17 1.35161 1.43276   9
   0   0 -17-0.59254 1.39549   2
   0   0  17 0.81195 1.41223   2
   0   0  18 7.31945 1.49851   9
   0   0 -18 9.21570 0.86711   6
   0   0 -18 7.24253 1.54217   9
   0   0 -18 8.26524 1.58120   2
   0   0  18 8.49091 1.58628   2
   0   0  19 1.48412 1.35616   9
   0   0 -19 0.24309 1.46531   9
   0   0 -19-1.44514 1.48327   2
   0   0  19-0.60639 1.45889   2
   0   0 -19 0.66956 0.72616   6
   0   0 -20 19.0589 1.92815   9
   0   0  20 19.2412 1.81056   9
   0   0 -20 19.5632 1.23136   6
   0   0  20 20.7570 1.93826   2
   0   0 -21-1.75373 1.49562   9
   0   0 -21 1.00986 0.76325   6
   0   0  21-0.18368 1.39062   9
   0   0 -22 26.5808 1.46444   6
   0   0  22 22.3007 2.01070   9
   0   0 -22 25.0250 2.14623   9
   0   0  23-1.01431 1.45414   9
   0   0 -23 0.22274 1.56889   9
   0   0 -23 0.83839 0.75546   6
   0   0  24 1.91301 1.48430   9
   0   0 -24 1.78782 1.63194   9
   0   0 -24-0.51076 1.58084   2
   0   0 -24-0.12524 0.75725   6
   0   0 -24 0.19963 0.58993   7
   0   0  25 1.85220 1.58212   9
   0   0 -25-0.56783 1.67077   9
   0   0 -25-0.04245 0.77244   6
   0   0 -25-0.14330 0.59846   7
   0   0 -25 1.52763 1.61050   2
   0   0  25 0.37597 1.51826   2
   0   0  26 46.8071 2.99614   9
   0   0 -26 55.1678 3.16115   9
   0   0  26 53.7974 3.00454   2
   0   0 -26 50.3818 3.05415   2
   0   0 -26 41.2764 2.18640   7
   0   0 -26 50.7444 2.31233   6
   0   0  27 2.66315 1.64120   9
   0   0 -27 0.96881 1.69046   9
   0   0  27 1.80943 1.55117   2
   0   0 -27 1.25293 1.64695   2
   0   0 -27 0.33991 0.58234   7
   0   0  28 18.3078 1.95707   9
   0   0 -28 17.5590 2.10112   9
   0   0  28 17.4341 1.96961   2
   0   0 -28 17.5301 1.99219   2
   0   0 -28 13.1518 0.91118   7
   0   0  29 0.96129 1.61352   9
   0   0 -29 0.56985 1.76173   9
   0   0 -29-0.54536 1.65298   2
   0   0  29 0.80575 1.56915   2
   0   0 -29-0.14754 0.52893   7
   0   0  30 18.7999 2.04347   9
   0   0 -30 21.7584 2.16978   9
   0   0  30 18.4713 2.00740   2
   0   0 -30 19.2009 2.06863   2
   0   0  31-0.28263 1.64434   9
   0   0  31 0.97101 1.64453   2
   0   0 -31-0.59058 1.61638   2
   0   0  32 8.49124 1.84412   9
   0   0  32 11.9988 1.91704   2
   0   0 -32 9.91601 1.95757   2
   0   0  33 0.91010 1.66269   9
   0   0  33-1.57089 1.69333   2
   0   0 -33 2.22817 1.71142   2
   0   0  34 7.41681 1.87660   9
   0   0 -34 5.60843 1.95065   2
   0   0  34 11.5161 2.04685   2
   0   0  35 0.32408 1.70364   9
   0   0 -35-2.61368 1.83632   9
   0   0 -35-0.11399 1.79772   2
   0   0  35 0.78819 1.78026   2
   0   0  36 2.79037 1.77335   9
   0   0 -36 1.77077 1.95158   2
   0   0 -36 4.74349 1.92518   9
   0   0  36 2.09790 1.87689   2
   0   0  37 0.80615 1.85760   9
   0   0 -37-2.56354 1.95695   2
   0   0 -37-0.70285 1.91701   9
   0   0  37-0.12063 1.86316   2
   0   0  38 5.22590 2.02626   9
   0   0 -38 4.41754 2.03398   2
   0   0 -38 0.12094 1.93024   9
   0   0  38 5.11411 2.01271   2
   0   0  39-0.61187 1.99769   9
   0   0 -39 4.29912 2.17437   2
   0   0 -39-0.50031 1.96989   9
   0   0  39-2.06171 2.01112   2
   0   0  40 1.76273 2.02162   9
   0   0 -40 2.15218 2.18281   2
   0   0 -40 5.68951 2.15627   9
   0   0  40 4.79216 2.10746   2
   0   0  41 1.42700 2.08473   9
   0   0 -41-1.52629 2.22151   2
   0   0 -41 0.53324 2.12640   9
   0   0  41 1.51085 2.12129   2
   0   0  42 1.06731 2.12803   9
   0   0 -42 4.14793 2.35681   2
   0   0 -42 1.37795 2.26004   9
   0   0  42 3.82961 2.34809   2
   0   0  43-0.82151 2.20829   9
   0   0 -43 1.91659 2.33973   2
   0   0 -43-0.85149 2.26354   9
   0   0  43-0.58441 2.23517   2
   0   0  44 8.31091 2.42169   9
   0   0 -44 14.2671 2.62399   2
   0   0 -44 5.12380 2.43435   9
   0   0  44 10.2298 2.55674   2
   0   0  45 2.88979 2.37307   9
   0   0 -45 1.71841 2.27040   2
   0   0 -45-1.35695 2.43205   9
   0   0  45 0.30996 2.42231   2
   0   0  46 13.7767 2.59013   9
   0   0 -46 10.9215 2.65187   2
   0   0 -46 11.7996 2.65693   9
   0   0  46 4.78851 2.44454   2
   0   0  47-3.49610 2.40177   9
   0   0 -47 2.31364 2.55376   2
   0   0 -47-1.75932 2.49782   9
   0   0  47-4.43390 2.51733   2
   0   0  48-1.09111 2.38466   9
   0   0 -48 3.22140 2.61492   2
   0   0 -48 1.97263 2.48741   9
   0   0  48-2.86799 2.52066   2
   0   0  49 2.71257 2.41442   9
   0   0 -49-2.78798 2.73373   2
   0   0 -49 0.67585 2.62327   9
   0   0  49-0.34696 2.51709   2
   0   0  50 0.16329 2.45020   9
   0   0 -50-1.25456 2.68927   2
   0   0 -50-0.34709 2.60038   9
   0   0  50-0.35611 2.69432   2
   0   0  51-1.16991 2.58810   9
   0   0 -51 2.02029 2.82896   2
   0   0 -51 0.17801 2.70491   9
   0   0  51-3.10253 2.79976   2
   0   0  52 4.44711 2.74736   9
   0   0 -52 12.7998 3.03967   2
   0   0 -52 6.58427 2.88861   9
   0   0  52 1.68628 2.73509   2
   0   0  53 2.62016 2.66179   9
   0   0 -53-2.50783 2.95961   2
   0   0 -53 1.50154 2.81664   9
   0   0  53 2.69253 2.85334   2
   0   0  54 8.39575 2.90945   9
   0   0 -54 12.8586 3.21797   2
   0   0 -54 10.7888 3.11689   9
   0   0  54 12.4296 3.09569   2
   0   0  55-4.55544 2.72683   9
   0   0 -55 0.80972 2.74487   2
   0   0 -55 0.19731 3.03932   9
   0   0  55-0.40429 2.86615   2
   0   0  56 8.01032 2.87852   9
   0   0 -56 4.76712 3.05215   2
   0   0 -56 3.23456 2.97303   9
   0   0  56 5.17724 3.02712   2
   0   0  57 3.22913 2.93463   9
   0   0 -57 1.69677 3.06915   2
   0   0 -57-0.41357 2.92805   9
   0   0  57 3.18027 2.99732   2
   0   0  58 13.3778 3.24720   9
   0   0  58 13.4565 3.51420   2
   0   0 -58 16.3103 3.42035   9
   0   0 -58 19.7432 3.50864   2
   0   0  59-2.21895 3.26822   2
   0   0 -59 1.30070 3.09792   9
   0   0 -59-2.65964 3.09239   2
   0   0  60 0.68113 3.21872   2
   0   0 -60 1.10664 3.18698   9
   0   0 -60-2.49111 3.34487   2
   0   0  61-2.55269 3.25364   2
   0   0 -61-0.45279 3.26530   9
   0   0 -61-0.46317 3.32988   2
   0   0  62-1.89583 3.35194   2
   0   0 -62 6.71309 3.42199   9
   0   0 -62 5.67002 3.46168   2
   0   0 -63-0.23608 3.40607   9
   0   0  63-4.59679 3.41497   2
   0   0 -64 10.1433 3.60927   9
   0   0 -65-1.22925 3.44134   9
   0   0 -66 2.50950 3.58171   9
   0   0 -67-7.16302 3.73022   9
   0   0 -68-0.26042 3.60922   9
   0   0 -69 3.17917 3.70451   9
   0   0 -70-0.53990 3.75987   9
   0   0 -71-4.94820 4.01830   9
   0   0 -72-6.13809 3.97668   9
   0   2   5 17.2654 1.11626   9
   0  -2  -5 15.9298 1.12754   9
   0   2   5 17.8296 1.00848   7
   0   2  -5 17.0002 1.10757   6
   0  -2   5 15.2661 1.09960   6
   0  -2  -5 17.4187 0.98285   7
   0   2   5 18.4899 0.96648   2
   0  -2  -5 18.6020 0.99865   2
   0   2  -5 16.9869 1.08120   2
   0  -2   5 17.8043 1.11122   2
   0   2   6 1.87002 0.58994   7
   0  -2  -6 1.65403 0.56279   7
   0   2  -6 2.19199 0.75589   2
   0  -2   6 2.59965 0.79117   2
   0   2   6 1.92219 0.61464   2
   0   2  -6 3.49137 0.80025   6
   0  -2   6 1.14112 0.70977   6
   0  -2   6 2.99107 0.55294   9
   0  -2  -6 2.86182 0.63860   2
   0   2  -6 2.14964 0.52974   9
   0   2   6 2.02700 0.82654   9
   0  -2  -6 1.84701 0.81516   9
   0   2   7 16.8835 1.11797   2
   0  -2   7 15.8841 1.25734   2
   0   2  -7 17.1971 1.24988   2
   0  -2  -7 14.6109 1.10272   2
   0   2   7 17.1801 1.04120   7
   0   2  -7 17.6423 1.20031   6
   0  -2  -7 16.4606 1.01483   7
   0   2  -7 17.8298 1.03358   9
   0  -2   7 17.7057 1.05279   9
   0  -2  -7 16.8927 1.29361   9
   0   2   7 16.0456 1.26552   9
   0  -2   7 14.6837 1.15729   6
   0  -2  -8 16.9718 1.25095   2
   0   2  -8 17.3982 1.32997   2
   0  -2   8 15.2280 1.37838   2
   0   2   8 18.3170 1.22397   2
   0  -2   8 15.7102 1.20829   6
   0   2   8 17.6411 1.07006   7
   0   2  -8 17.1462 1.27698   6
   0  -2  -8 16.6487 1.05062   7
   0   2  -8 16.7746 1.14290   9
   0   2   8 15.3770 1.39601   9
   0  -2   8 17.0499 1.12745   9
   0  -2  -8 18.6637 1.40986   9
   0  -2  -9 0.94399 0.92187   2
   0   2   9 1.71286 0.92228   2
   0   2  -9-0.15915 1.09645   2
   0  -2   9 0.54010 1.12451   2
   0  -2   9 0.35139 0.94772   6
   0   2  -9-0.40076 0.98145   6
   0  -2   9 0.23773 0.83515   9
   0   2   9 1.79801 0.73828   7
   0  -2  -9 0.34159 0.69458   7
   0   2  -9 1.99647 0.86771   9
   0  -2  -9 0.37541 1.14655   9
   0   2   9 0.86132 1.10572   9
   0   2 -10 45.2400 2.35041   2
   0  -2  10 41.5566 2.33549   2
   0   2  10 40.2327 2.21204   2
   0  -2 -10 39.4552 2.23002   2
   0  -2  10 38.1559 2.14817   6
   0   2 -10 43.2817 2.16167   6
   0  -2 -10 38.9065 2.00131   7
   0   2 -10 44.9576 2.16843   9
   0  -2 -10 39.1058 2.33650   9
   0  -2  10 39.8674 2.15985   9
   0   2  10 37.0423 2.30781   9
   0   2  11 1.00079 1.09135   2
   0  -2  11-0.76190 1.27836   2
   0  -2 -11 0.66582 1.09308   2
   0   2 -11 2.17483 1.31709   2
   0   2 -11 1.48824 1.02792   6
   0  -2  11 0.81403 1.00954   6
   0  -2  11 0.60738 0.99910   9
   0  -2 -11-0.50840 0.74437   7
   0  -2 -11-0.85075 1.33934   9
   0   2 -11 1.49686 1.03585   9
   0   2  11 0.62626 1.29592   9
   0  -2 -12 1.91643 1.15316   2
   0   2  12 2.48397 1.15086   2
   0   2 -12 2.56212 1.33209   2
   0  -2  12 2.02011 1.35552   2
   0   2 -12 1.06696 1.01169   6
   0  -2  12 2.04969 1.10881   9
   0  -2 -12 3.50404 1.37750   9
   0   2 -12-0.35187 1.09950   9
   0  -2 -12 2.12298 0.73741   7
   0  -2 -13 32.8885 2.19155   9
   0   2 -13 33.0192 1.97286   9
   0  -2  13 32.5040 1.96065   9
   0  -2 -13 30.8277 1.65835   7
   0   2 -13 31.7670 1.87801   6
   0   2  13 32.3039 2.03828   2
   0  -2 -13 30.6121 1.98657   2
   0   2 -13 30.3065 2.14049   2
   0  -2  13 33.0730 2.14206   2
   0   2 -14 0.14312 1.33224   2
   0   2  14 2.01048 1.31288   2
   0  -2 -14 0.78121 1.23428   2
   0  -2  14 2.23596 1.38788   2
   0   2 -14 3.18357 1.07381   6
   0  -2  14 1.42586 1.15149   9
   0  -2 -14 1.08419 0.73278   7
   0   2 -14 0.80621 1.14038   9
   0  -2 -14-0.30173 1.41337   9
   0  -2 -15 52.0959 2.56068   7
   0   2 -15 52.1156 2.74917   6
   0  -2  15 50.6549 3.04044   2
   0   2  15 54.9679 2.93964   2
   0  -2 -15 57.4139 2.95755   2
   0   2 -15 53.7469 3.05536   2
   0  -2 -15 58.9003 3.11247   9
   0   2 -15 55.8185 2.92105   9
   0  -2  16 2.69983 1.46198   2
   0  -2 -16 2.70295 1.32555   2
   0   2  16 3.08976 1.39579   2
   0   2 -16 3.07985 1.46548   2
   0   2 -16 2.02037 1.07405   6
   0  -2 -16 2.50478 0.76045   7
   0   2 -16 1.70773 1.26081   9
   0  -2 -16 2.84461 1.47786   9
   0   2  16 3.30597 1.44551   9
   0  -2 -17 0.10115 1.35485   2
   0   2  17 0.46374 1.33494   2
   0   2 -17 1.71852 1.47489   2
   0  -2  17 0.17153 1.42260   2
   0   2 -17 1.42066 1.02083   6
   0   2  17-0.21913 1.45313   9
   0  -2 -17 0.38282 0.72546   7
   0   2 -17 0.19274 1.26308   9
   0  -2 -17 0.84241 1.50396   9
   0   2  18 5.80372 1.45876   2
   0  -2  18 7.18524 1.59875   2
   0  -2 -18 6.92728 1.49130   2
   0   2 -18 4.29117 1.60968   2
   0   2 -18 8.44360 1.15195   6
   0   2  18 4.97502 1.54198   9
   0  -2 -18 6.08537 0.81599   7
   0   2 -18 5.14959 1.34216   9
   0  -2 -18 6.21627 1.56850   9
   0   2 -19 0.70071 1.54985   2
   0  -2  19 3.18086 1.57257   2
   0  -2 -19 2.90120 1.41435   2
   0   2  19 0.40582 1.44568   2
   0   2 -19 3.40051 1.08953   6
   0   2  19 5.79397 1.55124   9
   0  -2  19 1.86195 1.24556   9
   0  -2 -19 2.11939 0.76340   7
   0  -2 -19 2.94119 1.54164   9
   0   2 -19 3.39418 1.40621   9
   0  -2 -20 2.10305 1.49375   2
   0  -2  20 0.20052 1.53878   2
   0   2  20 3.06022 1.52539   2
   0   2 -20 1.15930 1.09726   6
   0  -2  20 1.97709 1.28646   9
   0   2  20 1.79813 1.54621   9
   0   2 -20 1.62878 1.46247   9
   0  -2 -20 0.21047 1.61702   9
   0  -2 -20 1.28370 0.74036   7
   0   2 -21 29.0089 2.17596   9
   0   2  21 26.6568 2.20774   9
   0  -2  21 26.5750 2.01855   9
   0  -2 -21 27.4906 2.32385   9
   0  -2 -21 26.2538 1.50215   7
   0   2 -21 26.9919 1.76076   6
   0   2  21 27.5881 2.16439   2
   0   2 -22 5.25007 1.14417   6
   0  -2  22 4.72107 1.44911   9
   0   2  22 5.43933 1.68372   9
   0  -2 -22 4.88417 0.80856   7
   0  -2 -22 4.61936 1.68594   9
   0   2 -22 4.53942 1.52446   9
   0   2 -23 2.19133 1.60657   2
   0   2 -23 1.67628 1.08757   6
   0  -2  23 2.02590 1.39020   9
   0   2  23 1.92006 1.52850   9
   0  -2 -23 1.61846 0.76159   7
   0   2 -23 1.70652 1.51338   9
   0  -2 -23 1.04446 1.67246   9
   0  -2  24 1.34684 1.58951   2
   0   2 -24-0.99603 1.60912   2
   0   2 -24 2.34253 1.12457   6
   0  -2  24 0.64645 1.42752   9
   0   2  24-1.15769 1.62906   9
   0  -2 -24 1.07142 0.75726   7
   0   2 -24 2.43371 1.60711   9
   0  -2 -24 1.34121 1.75276   9
   0   2  25 19.4634 2.13779   9
   0  -2 -25 26.3559 2.33564   9
   0   2 -25 23.8660 2.11614   9
   0  -2  25 21.9770 1.99126   9
   0   2 -25 25.0541 1.63139   6
   0  -2 -25 21.8584 1.34783   7
   0  -2  25 20.4434 2.09773   2
   0  -2 -25 21.5736 2.05374   2
   0   2 -25 27.6249 2.22860   2
   0   2  26 1.66739 1.53808   2
   0  -2  26 3.43829 1.62360   2
   0  -2 -26-0.91603 1.60668   2
   0   2 -26-0.66935 1.67407   2
   0   2 -26 1.83635 1.06135   6
   0  -2  26 0.71007 1.40617   9
   0   2  26 0.58691 1.60261   9
   0  -2 -26 1.25898 0.73517   7
   0   2 -26-0.15684 1.56784   9
   0  -2 -26 0.81580 1.68818   9
   0   2  27 2.69793 1.53345   2
   0  -2  27 0.68317 1.56809   2
   0  -2 -27 1.59727 1.55122   2
   0   2 -27 0.26187 1.65346   2
   0   2 -27 0.85489 1.05172   6
   0  -2  27 2.59978 1.43669   9
   0   2  27-1.39484 1.68178   9
   0  -2 -27 2.44780 1.70739   9
   0   2 -27 1.39252 1.63074   9
   0  -2 -27-0.49667 0.69475   7
   0  -2 -28 5.98866 0.79981   7
   0   2 -28 4.27632 1.73527   2
   0   2  28 5.47408 1.66226   2
   0  -2  28 5.52377 1.70889   2
   0   2 -28 6.91039 1.13822   6
   0  -2  28 5.34366 1.61153   9
   0   2  28 7.24517 1.75885   9
   0  -2 -28 4.84552 1.64192   2
   0   2 -28 5.71800 1.73079   9
   0  -2 -28 8.88056 1.88756   9
   0   2 -29 16.5184 2.00371   9
   0  -2  29 15.5077 1.87393   9
   0   2  29 16.9160 2.08596   9
   0  -2 -29 13.1694 1.94886   2
   0   2  29 16.9629 1.96155   2
   0   2 -29 18.8324 2.10295   2
   0  -2  29 16.5138 2.03833   2
   0  -2 -29 15.6688 1.09840   7
   0   2 -29 18.7659 1.44830   6
   0   2 -30 8.02083 1.76180   9
   0   2  30 11.1041 1.90982   9
   0  -2  30 10.1857 1.74340   9
   0  -2 -30 8.54149 1.77646   2
   0   2 -30 8.56919 1.86372   2
   0   2  30 8.21107 1.80235   2
   0  -2  30 6.36941 1.82599   2
   0   2 -30 9.07276 1.20168   6
   0  -2 -30 8.58479 0.83990   7
   0   2 -31 2.77809 1.68148   9
   0  -2  31 3.23660 1.53175   9
   0   2  31 1.81491 1.77831   9
   0  -2 -31 4.63507 1.71945   2
   0  -2  31 5.91516 1.81116   2
   0   2  31 1.69060 1.70404   2
   0   2 -31 2.75895 1.76294   2
   0  -2 -31 3.15562 0.70582   7
   0   2 -31 3.65634 1.05181   6
   0   2 -32 15.4813 2.10556   9
   0  -2  32 17.1693 1.95616   9
   0   2  32 12.9436 2.06057   9
   0  -2  32 14.8841 2.08526   2
   0   2 -32 20.0546 2.24614   2
   0   2  32 16.1243 2.10004   2
   0  -2 -32 14.2649 2.12862   2
   0   2 -32 17.3981 1.41428   6
   0  -2 -32 15.0471 1.04059   7
   0   2  33 14.6668 2.14261   9
   0  -2  33 14.4244 1.89842   9
   0  -2 -33 13.5880 1.98584   2
   0   2 -33 15.6141 2.16789   2
   0  -2  33 13.3975 2.13420   2
   0   2  33 15.0205 2.00821   2
   0   2 -33 13.6288 1.30599   6
   0  -2 -33 10.2876 0.89880   7
   0  -2 -34 10.0648 2.06346   9
   0  -2  34 5.85910 1.80155   9
   0   2  34 10.0430 1.99462   9
   0  -2 -34 10.0744 1.95010   2
   0  -2  34 7.16441 1.89862   2
   0   2  34 11.5941 1.98001   2
   0   2 -34 6.26853 1.98693   2
   0   2 -34 8.11184 1.17753   6
   0  -2 -34 5.83046 0.73280   7
   0  -2  35 6.83820 1.97906   2
   0   2 -35 11.0803 2.12639   2
   0   2  35 14.0018 2.06866   2
   0  -2 -35 10.7713 2.07439   2
   0  -2 -35 11.1261 2.08410   9
   0  -2  35 7.58478 1.91159   9
   0   2  35 12.1931 2.14707   9
   0   2 -36-1.46403 1.95328   2
   0  -2  36 0.83991 1.81060   2
   0   2  36 0.56616 1.88348   2
   0  -2 -36-2.73350 1.91832   2
   0  -2 -36-1.32187 1.91677   9
   0  -2  36 1.46451 1.72395   9
   0   2  36-0.23744 1.93345   9
   0  -2  37 0.74441 1.95400   2
   0   2  37 1.64256 1.90841   2
   0   2 -37 0.12609 1.93168   2
   0  -2 -37 1.17935 1.89045   2
   0  -2 -37-3.22481 2.13069   9
   0   2 -37-0.66000 1.88557   9
   0  -2  37 0.43262 1.73366   9
   0   2  37 0.48873 1.97543   9
   0  -2  38 8.46630 2.13860   2
   0   2 -38 6.51100 2.14060   2
   0   2  38 2.42742 1.97800   2
   0  -2 -38 5.73324 1.98548   2
   0  -2 -38 5.12032 2.18483   9
   0   2 -38 4.77427 1.88288   9
   0   2  38 4.91028 2.16103   9
   0  -2  38 5.13080 1.92769   9
   0  -2  39 0.79487 2.09454   2
   0   2 -39-0.26856 2.01781   2
   0   2  39 1.00326 1.97770   2
   0  -2 -39 0.12609 1.99857   2
   0   2 -39 1.29486 1.93085   9
   0  -2 -39-1.58997 2.16044   9
   0  -2  39 2.07064 1.83720   9
   0   2  39-0.64898 2.05734   9
   0   2  40 2.98070 2.10396   2
   0  -2  40 6.69916 2.20307   2
   0   2 -40 1.38683 2.17921   2
   0  -2 -40 2.86516 2.24303   2
   0  -2 -40 0.95573 2.09521   9
   0   2 -40 3.04521 2.00169   9
   0  -2  40 3.43995 1.98135   9
   0   2  40 1.60037 2.12539   9
   0  -2  41 2.11619 2.23337   2
   0   2  41-2.54169 2.15236   2
   0   2 -41 2.00122 2.39132   2
   0  -2 -41-0.26875 2.12452   2
   0  -2 -41 1.55228 2.23394   9
   0   2 -41 3.14734 2.08203   9
   0  -2  41-1.71182 2.12085   9
   0   2  41 0.82371 2.10322   9
   0   2  42 1.24196 2.08886   2
   0  -2  42 2.76258 2.26111   2
   0  -2 -42-1.24854 2.16873   2
   0   2 -42 1.32581 2.35911   2
   0   2 -42 2.47000 2.10259   9
   0  -2 -42 3.05203 2.27197   9
   0  -2  42 0.88037 2.12607   9
   0   2  42 0.70438 2.24771   9
   0  -2  43 5.39793 2.35079   2
   0   2  43 5.69372 2.29443   2
   0  -2 -43 0.85690 2.26226   2
   0   2 -43 6.97700 2.45956   2
   0  -2 -43 0.29974 2.31909   9
   0   2 -43-3.08732 2.22134   9
   0  -2  43 1.55355 2.17953   9
   0   2  43 0.14471 2.34103   9
   0   2  44 4.54996 2.25006   2
   0  -2  44 6.17483 2.36607   2
   0   2 -44 0.62421 2.37876   2
   0  -2 -44 1.03061 2.39629   2
   0   2 -44 6.22637 2.35816   9
   0  -2 -44 2.93047 2.44269   9
   0  -2  44 1.06519 2.11266   9
   0   2  44 4.45578 2.37633   9
   0  -2  45 1.58860 2.35124   2
   0   2  45 6.34914 2.38870   2
   0   2 -45 2.88939 2.48035   2
   0  -2 -45 5.31568 2.41505   2
   0   2 -45 3.85552 2.32766   9
   0  -2 -45-0.15874 2.56781   9
   0   2  45 9.14249 2.54191   9
   0  -2  45 0.27314 2.19982   9
   0   2  46 13.2246 2.58980   2
   0  -2  46 12.9183 2.74059   2
   0   2 -46 6.43563 2.67272   2
   0  -2 -46 6.09396 2.49402   2
   0   2 -46 6.31892 2.43002   9
   0  -2 -46 14.2130 2.75042   9
   0  -2  46 7.99853 2.43411   9
   0   2  46 9.51520 2.74976   9
   0  -2  47 3.19302 2.60983   2
   0   2  47 1.92111 2.43993   2
   0  -2 -47-0.16059 2.43743   2
   0   2 -47 3.39304 2.57135   2
   0   2 -47-0.90985 2.34577   9
   0  -2 -47 5.55017 2.60845   9
   0   2  47 1.44071 2.38568   9
   0  -2  47-1.58382 2.38462   9
   0   2  48 7.57055 2.62121   2
   0  -2  48 3.62127 2.63635   2
   0  -2 -48 6.92710 2.65952   2
   0   2 -48 11.8449 2.79712   2
   0  -2 -48 7.77472 2.78820   9
   0   2 -48 4.67168 2.51247   9
   0   2  48 0.81934 2.47570   9
   0  -2  48 6.20650 2.41453   9
   0  -2  49 5.14015 2.62039   2
   0   2  49 2.87968 2.54102   2
   0  -2 -49-1.52610 2.55438   2
   0   2 -49 6.97504 2.86194   2
   0  -2 -49 3.19394 2.70592   9
   0   2 -49 2.72646 2.38605   9
   0  -2  49 5.44693 2.49126   9
   0   2  49 10.2272 2.71345   9
   0  -2  50-0.72791 2.66022   2
   0   2  50 1.39079 2.50714   2
   0   2 -50-0.91711 2.63302   2
   0  -2 -50-3.82921 2.82093   2
   0   2 -50-2.79785 2.43790   9
   0  -2 -50 4.91967 2.74175   9
   0   2  50 0.17162 2.60414   9
   0  -2  50 1.55112 2.31425   9
   0   2  51 1.07186 2.63854   2
   0  -2  51 1.49575 2.69221   2
   0   2 -51-2.25954 2.77297   2
   0  -2 -51-4.82314 2.81699   2
   0  -2 -51 2.98895 2.79114   9
   0   2 -51 5.07291 2.67679   9
   0   2  51-0.70278 2.62135   9
   0  -2  51-1.58616 2.47880   9
   0  -2  52 0.38373 2.90905   2
   0   2  52 0.18325 2.74771   2
   0   2 -52-3.85511 3.09151   2
   0  -2 -52 8.24685 2.75567   2
   0  -2 -52 7.67647 2.88958   9
   0   2 -52 5.55470 2.58452   9
   0  -2  52-1.13867 2.47720   9
   0   2  52 4.12455 2.73424   9
   0   2  53 3.00248 2.83562   2
   0  -2  53-2.36059 2.85857   2
   0   2 -53 6.32427 2.88915   2
   0  -2 -53 2.06745 2.63915   2
   0   2 -53 1.60624 2.67800   9
   0  -2 -53-3.34573 2.97392   9
   0   2  53-2.01783 2.83679   9
   0  -2  53-0.99718 2.45479   9
   0  -2  54 5.84897 3.01560   2
   0   2  54 4.81257 2.94323   2
   0   2 -54 2.83841 2.87647   2
   0  -2 -54-1.92688 2.90977   2
   0  -2 -54-1.41353 3.06189   9
   0   2 -54 3.29269 2.69633   9
   0   2  54 3.93222 2.87080   9
   0  -2  54 4.58750 2.60890   9
   0   2  55 2.36925 3.01231   2
   0  -2  55-0.41323 2.82533   2
   0   2 -55 1.65927 2.86496   2
   0  -2 -55 0.78903 2.81848   2
   0  -2 -55-0.82697 2.97237   9
   0   2 -55-0.75023 2.80630   9
   0  -2  55-6.24975 2.78280   9
   0   2  55 6.50077 2.90115   9
   0  -2  56-0.21166 2.88948   2
   0   2  56 1.61894 2.94964   2
   0   2 -56 0.84819 2.95837   2
   0  -2 -56-2.42319 3.00866   2
   0   2 -56-0.19194 2.80604   9
   0  -2 -56 6.35456 3.10122   9
   0   2  56 3.51079 2.79139   9
   0  -2  56-1.95258 2.71213   9
   0   2  57 2.27880 3.00072   2
   0  -2  57 3.46510 3.15556   2
   0   2 -57 5.20965 3.19112   2
   0  -2 -57 3.93226 3.06519   2
   0   2 -57 7.67515 3.00249   9
   0  -2 -57 9.52789 3.24832   9
   0   2  57-1.79055 2.86455   9
   0  -2  57 0.72422 2.72114   9
   0   2  58 3.60517 3.11914   2
   0  -2  58-0.88699 3.20826   2
   0  -2 -58-2.11705 3.13659   2
   0   2 -58 3.77020 3.24263   2
   0  -2 -58 7.98577 3.24337   9
   0   2 -58-1.00745 2.92414   9
   0  -2  58 0.55411 2.74856   9
   0  -2  59 0.68044 3.22113   2
   0   2  59 2.60343 3.15315   2
   0   2 -59-2.26680 3.25957   2
   0  -2 -59 4.97668 3.18713   2
   0  -2 -59 1.81567 3.23332   9
   0   2 -59-0.61770 3.08138   9
   0  -2  59 2.64020 2.78606   9
   0  -2 -60-2.87514 3.21379   2
   0   2 -60 2.54788 3.37087   2
   0  -2 -60-3.71553 3.36427   9
   0   2 -60 5.47779 3.03371   9
   0   2  60-3.99241 3.21331   2
   0  -2  60 1.39092 3.19149   2
   0   2 -61-1.18272 3.35341   2
   0  -2 -61-4.29429 3.29414   2
   0   2 -61-0.21556 3.01703   9
   0  -2 -61 2.12992 3.36032   9
   0  -2  61 1.89473 3.27152   2
   0   2  61 2.94756 3.12669   2
   0  -2 -62 3.92126 3.31796   2
   0  -2  62 1.69569 3.33661   2
   0   2  62 8.80825 3.35468   2
   0   2 -62-1.09986 3.15461   9
   0  -2 -62-0.24223 3.31968   9
   0   2  63 4.49564 3.42538   2
   0   2 -63-6.75432 3.46109   9
   0  -2 -63-5.93275 3.58381   9
   0   2 -64-2.06306 3.39576   9
   0  -2 -64 0.50482 3.51570   9
   0   2 -65-3.27866 3.58457   9
   0  -2 -65-1.80111 3.63785   9
   0   2 -66-1.67160 3.42364   9
   0  -2 -66-2.10089 3.57970   9
   0  -2 -67 7.76328 3.80364   9
   0   2 -67-0.24320 3.42317   9
   0   2 -68 1.73292 3.40881   9
   0  -2 -68 1.36301 3.67074   9
   0  -2 -69-4.15927 3.84945   9
   0   2 -69 2.27133 3.50939   9
   0   2 -70-3.34180 3.70256   9
   0  -2 -70 9.04393 3.99494   9
   0  -2 -71 1.14831 3.90551   9
   0   2 -71-0.52207 3.64161   9
   0   4   0 61.9566 2.97172  10
   0  -4   0 61.2930 3.00735  10
   0   4   0 62.4748 2.95874   5
   0  -4   0 64.9235 2.99396   5
   0   4   0 58.4994 2.92555   7
   0  -4   0 61.2816 3.00130   6
   0  -4   0 58.7184 2.95759   7
   0   4   0 59.8365 2.95160   6
   0   4   0 62.6854 2.91996   8
   0   4  -1 24.7109 1.49757   7
   0   4  -1 26.2680 1.56267   6
   0  -4  -1 23.3878 1.60752   6
   0   4   1 25.1280 1.56290   6
   0  -4   1 26.4560 1.55655   7
   0   4   1 24.3523 1.54588   7
   0  -4  -1 25.5131 1.55771   7
   0  -4   1 25.2737 1.63339   6
   0  -4  -1 26.4327 1.55269   5
   0   4  -1 27.9612 1.54874   5
   0  -4   1 26.8824 1.59317   5
   0   4   1 28.1221 1.54118   5
   0   4  -1 26.9979 1.48967   8
   0  -4   1 27.3035 1.53234   8
   0  -4  -1 25.2491 1.59834  10
   0   4  -1 27.5017 1.58474  10
   0   4   1 29.8374 1.58875  10
   0  -4   1 25.6299 1.64679  10
   0   4  -1 24.9113 1.28629   2
   0  -4   1 25.1545 1.32288   2
   0   4   1 24.9734 1.33700   9
   0  -4  -1 23.9140 1.36061   9
   0   4   2 20.8898 1.21654   9
   0  -4  -2 20.3796 1.25835   9
   0  -4   2 20.2879 1.48955   6
   0   4  -2 19.4973 1.44672   6
   0   4  -2 20.0140 1.30792   7
   0   4   2 24.1351 1.42503   7
   0  -4  -2 21.0855 1.37997   7
   0  -4  -2 19.3480 1.38475   6
   0   4   2 23.1102 1.42029   6
   0  -4   2 21.5835 1.44447   5
   0   4   2 23.1274 1.39504   5
   0   4  -2 20.2984 1.40435   5
   0   4  -2 19.1186 1.09142   4
   0  -4   2 21.1785 1.36323   8
   0   4  -2 22.0329 1.31594   8
   0  -4   2 19.7540 1.47224  10
   0  -4  -2 23.5739 1.46966  10
   0   4   2 23.9156 1.41990  10
   0   4  -2 21.3943 1.44151  10
   0   4   2 20.5151 1.17630   3
   0   4  -2 19.0785 1.13277   2
   0  -4   2 19.4967 1.16282   2
   0  -4   3 18.4943 1.27379   8
   0   4  -3 17.5465 1.23072   8
   0   4   3 17.2102 1.30391   7
   0  -4   3 15.4982 1.37541   6
   0   4   3 18.0751 1.30525   6
   0  -4  -3 18.2069 1.30027   7
   0   4  -3 15.8242 1.21638   7
   0   4  -3 16.4407 1.39962   6
   0  -4  -3 18.7796 1.27373   6
   0  -4   3 18.4211 1.38880   5
   0   4  -3 17.9761 1.35546   5
   0   4  -3 15.5688 1.02376   4
   0  -4  -3 17.8114 1.18708   9
   0   4   3 17.3659 1.15640   9
   0   4  -3 18.9044 1.41162  10
   0  -4  -3 18.4822 1.37837  10
   0   4   3 16.9157 1.29029  10
   0  -4   3 15.1423 1.11348   2
   0   4  -3 15.8952 1.07469   2
   0  -4   4 0.09864 1.05250   5
   0   4   4-0.21665 0.86731   6
   0   4  -4 0.19882 1.06659   5
   0  -4  -4-0.24195 0.89510   6
   0   4  -4-0.19423 1.12590   6
   0  -4   4-0.55311 1.14609   6
   0  -4  -4-0.22147 0.88748   9
   0   4   4 0.57498 0.86148   9
   0  -4   4 0.63470 0.79473   2
   0   4  -4-0.14137 0.77157   2
   0   4  -4 0.90245 0.85171   7
   0   4   4-1.15673 0.95181   7
   0  -4  -4 0.87585 0.92964   7
   0   4   4-0.02953 0.94083  10
   0  -4  -4-1.20655 1.03663  10
   0  -4   4-0.45902 0.94059   8
   0   4  -4-0.48281 0.87600   8
   0  -4   5 0.59637 0.96988   8
   0   4  -5 1.37439 1.19057   5
   0  -4   5 1.61423 1.19509   5
   0  -4  -5 0.94906 0.92926   6
   0   4  -5 2.64093 1.20939   6
   0   4   5 0.96813 0.87507   6
   0  -4   5 1.44355 1.09501   6
   0   4   5 1.53583 0.92384   9
   0  -4  -5 0.38787 0.98814   9
   0   4  -5 0.42516 0.87646   7
   0  -4  -5 0.91076 0.94031   7
   0   4   5 0.07954 0.95559   7
   0  -4   5 0.86778 0.89483   2
   0   4  -5 1.75867 0.84930   2
   0  -4  -5 1.99882 1.15792  10
   0   4   5 0.81028 0.57989   2
   0  -4   6 2.75838 1.08136   8
   0   4   6 0.72203 1.03505   7
   0   4  -6 0.72475 0.92981   7
   0  -4  -6 2.16311 1.01722   7
   0   4   6-0.23961 1.03323   9
   0  -4  -6 0.61711 1.07652   9
   0   4  -6 1.01439 1.28183   5
   0   4  -6 1.58677 1.23546   6
   0  -4  -6 1.70035 0.92478   6
   0   4   6 1.38797 0.85563   6
   0  -4   6 1.66162 1.18127   6
   0  -4   6 1.98951 1.25100   5
   0   4  -6 1.67518 0.99120   2
   0  -4   6 1.48125 1.03161   2
   0   4   6 0.51112 0.67918   2
   0  -4  -6 1.51072 0.70681   2
   0  -4  -7 1.63742 1.01506   7
   0   4   7 1.69963 1.01426   7
   0   4   7 0.32936 1.16097   9
   0  -4  -7 0.33965 1.15695   9
   0   4  -7 0.32045 1.31807   5
   0  -4   7 1.81200 1.31089   5
   0  -4  -7 1.84970 0.90966   6
   0  -4   7 2.38867 1.25620   6
   0   4  -7 1.45773 1.22027   6
   0   4   7 0.58807 0.86773   6
   0   4  -7-0.17539 1.03695   2
   0  -4   7 0.41321 1.09712   2
   0   4   7 1.93719 0.76300   2
   0  -4  -7 1.03161 0.76619   2
   0   4   8 14.2005 1.43905   9
   0  -4  -8 14.8296 1.49965   9
   0  -4   8 14.0905 0.96553   9
   0   4  -8 15.8529 0.97710   9
   0   4  -8 15.8168 1.60533   6
   0  -4   8 13.8234 1.68381   5
   0  -4   8 13.8164 1.55201   6
   0  -4  -8 15.4930 1.30790   7
   0  -4  -8 15.2498 1.16166   6
   0   4   8 15.6337 1.15575   6
   0   4   8 15.0044 1.32249   7
   0   4   8 14.2925 1.16070   2
   0  -4  -8 13.9204 1.17505   2
   0   4  -8 12.5582 1.37271   2
   0  -4   8 14.2865 1.37848   2
   0  -4  -9 42.8081 2.46764   9
   0   4   9 40.3359 2.40091   9
   0   4  -9 41.2914 2.03907   9
   0  -4   9 40.8565 2.03080   9
   0  -4   9 43.4598 2.57842   5
   0  -4   9 39.0295 2.37466   6
   0  -4   9 42.4178 2.39425   2
   0   4  -9 41.8116 2.35170   2
   0  -4  -9 41.9989 2.15734   2
   0   4   9 39.7328 2.16335   2
   0   4   9 41.3224 2.09762   6
   0  -4  -9 43.2610 2.25006   7
   0   4   9 43.5006 2.25489   7
   0   4  -9 38.7815 2.40381   6
   0  -4  -9 42.1449 2.10098   6
   0  -4  10 8.03866 0.91283   9
   0   4  10 9.91341 1.16658   7
   0  -4 -10 8.20204 1.12359   7
   0  -4 -10 8.91425 1.52140   9
   0   4 -10 7.50994 0.91293   9
   0   4 -10 8.83305 1.47469   6
   0  -4  10 8.50994 1.59285   5
   0   4  10 9.26510 0.92292   6
   0  -4 -10 7.56761 0.93411   6
   0  -4  10 5.60870 1.36171   6
   0  -4 -10 8.95738 1.09468   2
   0   4  10 8.79984 1.09720   2
   0   4 -10 7.70091 1.34966   2
   0  -4  10 7.69676 1.32009   2
   0  -4  11-0.43683 0.82562   9
   0  -4 -11 0.37101 0.98905   7
   0   4  11 0.41741 0.74555   6
   0   4  11 0.86182 1.02883   7
   0   4 -11-0.02315 0.86340   9
   0  -4 -11 0.23349 1.37349   9
   0  -4  11-1.21489 1.53978   5
   0  -4  11 0.43672 1.27091   6
   0  -4 -11 1.30397 0.76474   6
   0   4 -11 0.03980 1.32092   6
   0  -4 -11-0.35429 1.05203   2
   0  -4  11-0.25054 1.28855   2
   0   4  11 1.63076 1.04878   2
   0   4 -11 0.16661 1.28920   2
   0  -4  12 5.18032 0.97438   9
   0   4  12 4.37408 1.04514   7
   0  -4 -12 5.25528 1.06114   7
   0   4  12 4.32621 0.74732   6
   0   4 -12 3.88886 0.95974   9
   0  -4 -12 3.44449 1.43536   9
   0   4 -12 4.54007 1.33223   6
   0  -4 -12 3.90729 0.74676   6
   0  -4  12 5.90212 1.34253   6
   0  -4 -12 3.90189 1.11080   2
   0   4  12 4.93587 1.12536   2
   0   4 -12 4.07626 1.33445   2
   0  -4  12 4.21580 1.40057   2
   0  -4  13 5.99921 1.06902   9
   0   4  13 8.95858 1.11609   7
   0  -4 -13 5.98064 1.05903   7
   0   4 -13 6.65510 1.07207   9
   0  -4 -13 5.42201 1.55637   9
   0   4 -13 8.01218 1.40621   6
   0  -4  13 6.83510 1.39474   6
   0  -4 -13 6.24458 1.20794   2
   0   4  13 6.78088 1.24976   2
   0  -4  13 7.05254 1.47579   2
   0   4 -13 6.81091 1.46398   2
   0  -4  14 1.90229 0.98633   9
   0  -4 -14 2.77519 1.00136   7
   0   4  14 2.65130 1.00878   7
   0   4  14 1.33799 1.38093   9
   0  -4 -14 1.80499 1.52779   9
   0   4 -14 1.53277 1.01448   9
   0   4 -14 2.14729 1.29426   6
   0  -4  14 1.62281 1.30049   6
   0   4  14 2.34120 1.15369   2
   0   4 -14 0.25561 1.40658   2
   0  -4  14 3.06638 1.43884   2
   0  -4 -14 1.15617 1.16894   2
   0   4  15 17.9844 1.79531   9
   0  -4  15 16.4587 1.35951   9
   0  -4 -15 15.8956 1.87564   9
   0   4 -15 17.9156 1.43307   9
   0  -4  15 15.8526 1.54111   6
   0   4 -15 15.7966 1.62138   6
   0  -4  15 17.3047 1.78359   2
   0  -4 -15 16.5396 1.57894   2
   0   4  15 17.3473 1.54897   2
   0   4 -15 17.8615 1.76047   2
   0   4  15 14.9118 1.26695   7
   0  -4 -15 14.7351 1.29975   7
   0  -4  16 0.69598 1.07332   9
   0  -4 -16 0.72559 0.97472   7
   0  -4 -16 1.89176 1.55679   9
   0   4 -16 0.89926 1.08946   9
   0   4  16 0.11531 1.46302   9
   0   4 -16 0.85526 1.31146   6
   0  -4  16 0.45902 1.45522   2
   0   4  16 0.18392 1.21209   2
   0   4 -16 3.04516 1.50748   2
   0  -4 -16-1.16042 1.24609   2
   0  -4 -17 0.15287 0.94592   7
   0  -4 -17 0.66343 1.60218   9
   0   4  17-2.25051 1.51854   9
   0   4 -17 0.55025 1.15663   9
   0   4 -17 0.32203 1.28357   6
   0   4  17-0.49210 1.28974   2
   0   4 -17-1.51739 1.45860   2
   0  -4  17 0.42385 1.50551   2
   0  -4 -17 0.04771 1.24766   2
   0  -4 -18 11.2831 1.15811   7
   0   4 -18 14.6177 1.44179   9
   0  -4 -18 11.2783 1.76354   9
   0   4  18 8.50501 1.62316   9
   0   4 -18 12.5919 1.54985   6
   0  -4 -18 12.5494 1.52266   2
   0   4  18 12.9439 1.50998   2
   0   4 -18 11.0490 1.72370   2
   0  -4  18 12.7447 1.80730   2
   0   4  19 3.29227 1.54221   9
   0  -4 -19 3.24532 0.97105   7
   0   4 -19 1.95249 1.24086   9
   0  -4 -19 1.96901 1.67797   9
   0   4 -19 3.39953 1.33514   6
   0  -4 -19 4.47695 1.38450   2
   0   4  19 3.22621 1.41280   2
   0  -4  19 3.41214 1.63973   2
   0   4  20-0.91459 1.55740   9
   0  -4 -20 2.74750 0.98108   7
   0   4 -20 0.67847 1.29945   9
   0  -4 -20 1.06937 1.66744   9
   0   4 -20 2.29610 1.29810   6
   0  -4 -20 1.94014 1.36544   2
   0   4  20 1.52864 1.41455   2
   0  -4  21 8.73437 1.35955   9
   0   4  21 7.29059 1.72682   9
   0  -4 -21 8.34937 1.09027   7
   0   4 -21 7.20809 1.45426   9
   0  -4 -21 6.78089 1.87747   9
   0   4 -21 6.77176 1.45032   6
   0  -4 -21 8.30633 1.52265   2
   0   4  21 6.39023 1.51730   2
   0  -4 -22 2.31224 0.98672   7
   0   4 -22 2.58699 1.35991   9
   0  -4 -22 1.91144 1.69374   9
   0   4  22 2.80681 1.47110   2
   0   4 -22 6.22418 1.69378   2
   0   4 -22 3.48975 1.34018   6
   0  -4  22 2.86797 1.28334   9
   0   4  22 4.46140 1.67298   9
   0  -4 -23 14.7213 2.08396   9
   0   4 -23 16.5013 1.70464   9
   0   4 -23 18.6421 2.00884   2
   0  -4  23 14.8610 1.83166   2
   0  -4  23 14.6835 1.61073   9
   0   4  23 13.0063 1.95298   9
   0  -4 -23 16.6151 1.30508   7
   0  -4 -24 6.74469 1.83504   9
   0   4 -24 3.92542 1.42724   9
   0  -4  24 4.06493 1.64091   2
   0   4 -24 6.17651 1.69150   2
   0  -4  24 5.54023 1.37418   9
   0   4  24 6.59616 1.68485   9
   0  -4 -24 4.69798 0.99086   7
   0   4 -25 1.65257 1.46734   9
   0  -4 -25 0.18670 1.73320   9
   0  -4  25-2.12241 1.65465   2
   0   4 -25 1.84352 1.66131   2
   0   4  25 1.65245 1.62368   9
   0  -4  25-1.22926 1.30703   9
   0  -4 -25 0.06507 0.91002   7
   0  -4 -26 0.42461 0.90250   7
   0   4 -26 1.87605 1.44401   9
   0  -4 -26 1.25839 1.78623   9
   0  -4 -26 0.14579 1.42713   2
   0   4  26 1.53561 1.69320   9
   0  -4  26 0.06456 1.32756   9
   0  -4  26 1.44811 1.70173   2
   0   4 -26 4.80870 1.67847   2
   0  -4 -27 3.43662 0.95456   7
   0   4 -27 3.63176 1.55126   9
   0  -4 -27 6.92686 1.90555   9
   0  -4 -27 3.81879 1.49047   2
   0  -4  27 4.40411 1.41618   9
   0   4  27 2.53248 1.68953   9
   0   4  27 3.67636 1.58428   2
   0  -4  27 3.99526 1.63888   2
   0   4 -27 4.73139 1.74225   2
   0  -4 -28-0.26050 0.87788   7
   0   4 -28 0.86838 1.48602   9
   0  -4 -28 2.71638 1.51198   2
   0  -4  28 0.14211 1.38707   9
   0   4  28 1.45807 1.70912   9
   0   4  28 1.20230 1.43807   2
   0   4 -28 0.85320 1.68392   2
   0  -4  28-1.01649 1.66280   2
   0   4 -29 24.8011 2.20469   9
   0  -4  29 22.8024 2.07019   9
   0   4  29 29.0280 2.45249   9
   0  -4 -29 26.8823 2.18170   2
   0   4 -29 26.6714 2.40595   2
   0   4  29 21.9244 2.15169   2
   0  -4  29 27.2164 2.37451   2
   0  -4 -29 23.9800 1.55703   7
   0   4 -30 2.13842 0.75173   7
   0  -4 -30 4.09636 0.94085   7
   0   4 -30 2.14447 1.58452   9
   0  -4 -30 3.83202 1.62056   2
   0   4  30 5.41611 1.85063   9
   0  -4  30 2.01400 1.44124   9
   0   4 -30 4.19127 1.76266   2
   0  -4  30 1.79825 1.69495   2
   0   4  30 2.88232 1.64893   2
   0   4 -31-0.21339 0.72486   7
   0  -4 -31-0.57411 0.86420   7
   0   4 -31-0.71432 1.65938   9
   0  -4 -31 0.09072 1.57516   2
   0   4  31-2.37231 1.90754   9
   0  -4  31-1.13032 1.44843   9
   0  -4  31-0.41482 1.60803   2
   0   4  31 0.09101 1.57184   2
   0   4 -31 3.39262 1.83890   2
   0   4 -32-0.86644 0.71734   7
   0  -4 -32-0.72568 0.83536   7
   0   4 -32-0.55603 1.71603   9
   0  -4 -32 1.99465 1.89148   9
   0  -4 -32 0.37797 1.62172   2
   0  -4  32-2.60812 1.56805   9
   0   4  32-1.00118 1.81833   9
   0  -4  32 0.75328 1.77151   2
   0   4  32 0.94677 1.59837   2
   0   4 -32-2.08970 1.85257   2
   0   4 -33 5.35656 0.80054   7
   0  -4 -33 8.71466 0.98887   7
   0   4 -33 6.93245 1.77921   9
   0  -4 -33 7.69394 2.05776   9
   0  -4 -33 11.5929 1.88728   2
   0  -4  33 8.04002 1.70645   9
   0   4  33 4.71153 1.95669   9
   0   4  33 8.47317 1.81933   2
   0  -4  33 10.6023 1.94502   2
   0   4 -33 7.28798 1.96688   2
   0  -4 -34 0.09026 0.83437   7
   0   4 -34-0.65653 0.69154   7
   0  -4 -34-1.30768 1.97510   9
   0   4 -34-0.79645 1.76648   9
   0  -4 -34 1.32565 1.65271   2
   0  -4  34 1.99687 1.61215   9
   0   4  34-0.47383 1.93146   9
   0   4  34 2.76008 1.73901   2
   0   4 -34 2.47539 1.96742   2
   0  -4  34 2.77157 1.89865   2
   0  -4 -35 22.6346 2.24743   2
   0  -4  35 14.0958 2.23436   2
   0   4 -35 21.8044 2.49602   2
   0   4  35 19.5387 2.15472   2
   0   4  35 24.4345 2.47426   9
   0  -4  35 19.1893 2.06913   9
   0  -4 -35 17.9478 2.31021   9
   0  -4 -36-0.32918 1.91141   2
   0   4 -36 2.77130 1.94044   2
   0  -4  36-0.49448 2.01103   2
   0   4  36 0.10997 1.78258   2
   0  -4  36 1.07125 1.65696   9
   0   4  36-0.12593 1.93471   9
   0  -4 -36 2.28406 1.99871   9
   0   4 -37 23.4057 2.71377   2
   0  -4 -37 29.4444 2.56976   2
   0  -4  37 17.6245 2.57333   2
   0   4  37 22.1299 2.45207   2
   0  -4  37 22.5163 2.35583   9
   0   4  37 25.1474 2.71437   9
   0  -4 -37 25.0627 2.68864   9
   0  -4 -38 6.47997 2.11393   2
   0   4  38 8.96346 2.07169   2
   0  -4  38 11.0869 2.24398   2
   0   4 -38 8.72400 2.30317   2
   0   4  38 10.3979 2.30771   9
   0  -4  38 9.29427 1.97984   9
   0  -4 -38 10.5738 2.34060   9
   0  -4 -39 8.76774 2.13541   2
   0  -4  39 6.40474 2.19888   2
   0   4  39 4.88357 2.01543   2
   0   4 -39 5.25983 2.32928   2
   0  -4  39 2.58560 1.87650   9
   0   4  39 3.42493 2.21587   9
   0  -4 -39 9.63306 2.34653   9
   0   4 -39 3.19680 1.95138   9
   0  -4 -40 1.88795 1.96191   2
   0  -4  40 1.54528 2.10498   2
   0   4  40 2.52301 2.01218   2
   0   4 -40 1.14206 2.29124   2
   0  -4  40 0.66742 1.83535   9
   0   4  40-1.82953 2.21937   9
   0  -4 -40-0.28849 2.11496   9
   0   4 -40-2.05481 1.90540   9
   0  -4 -41 12.4669 2.41253   2
   0   4  41 11.5883 2.29977   2
   0   4 -41 13.5198 2.63746   2
   0  -4  41 11.1526 2.42843   2
   0   4  41 12.0030 2.49246   9
   0  -4  41 12.5060 2.14836   9
   0   4 -41 8.14838 2.12598   9
   0  -4 -41 13.3637 2.60538   9
   0  -4 -42-1.74379 2.20800   2
   0   4 -42 1.96628 2.44844   2
   0   4  42-0.26882 2.11966   2
   0  -4  42-1.79137 2.23049   2
   0  -4  42 1.77470 1.99048   9
   0   4  42 1.33689 2.22893   9
   0  -4 -42 2.75584 2.28106   9
   0   4 -42-0.12210 1.95236   9
   0  -4 -43 3.18265 2.22334   2
   0   4 -43 1.86938 2.39848   2
   0  -4  43 1.53660 2.32748   2
   0   4  43 2.63362 2.21887   2
   0  -4  43 4.50688 2.02877   9
   0   4  43 5.02900 2.43902   9
   0  -4 -43 0.15748 2.43112   9
   0   4 -43 0.50430 2.00612   9
   0   4 -44 1.12213 2.39513   2
   0  -4 -44 0.14252 2.20693   2
   0  -4  44-0.94748 2.37616   2
   0   4  44-1.14283 2.21790   2
   0   4  44-0.62527 2.35544   9
   0  -4  44-0.12530 2.04538   9
   0  -4 -44-0.48619 2.46585   9
   0   4 -44 1.95388 2.07763   9
   0  -4 -45-1.02768 2.30630   2
   0   4 -45-4.77747 2.69894   2
   0  -4  45 0.16251 2.38976   2
   0   4  45 2.20791 2.26413   2
   0   4  45 1.44201 2.36652   9
   0  -4  45-0.38660 2.07081   9
   0   4 -45-2.41582 2.19359   9
   0  -4 -45 3.16853 2.58233   9
   0  -4 -46-0.30235 2.27208   2
   0   4 -46-0.67702 2.71350   2
   0  -4  46 2.00586 2.59222   2
   0   4  46-0.45500 2.29548   2
   0  -4  46-0.39708 2.15610   9
   0   4  46-1.64013 2.40879   9
   0  -4 -46 5.83532 2.73788   9
   0   4 -46 6.79483 2.39291   9
   0  -4 -47 1.24454 2.44067   2
   0   4 -47 1.21656 2.62612   2
   0   4  47-2.18519 2.33542   2
   0  -4  47-1.71901 2.55006   2
   0   4  47-2.01804 2.56229   9
   0  -4  47 2.99682 2.14813   9
   0   4 -47-0.14269 2.28731   9
   0  -4 -47 1.93910 2.56159   9
   0  -4 -48 4.96059 2.62298   2
   0   4 -48 2.31944 2.74941   2
   0   4  48 1.76452 2.48871   2
   0  -4  48 0.88374 2.71273   2
   0   4  48 1.54769 2.61435   9
   0  -4  48-0.69813 2.22592   9
   0   4 -48 3.81878 2.31186   9
   0  -4 -48 2.17263 2.67942   9
   0  -4 -49 6.25107 2.64128   2
   0   4 -49 0.73227 2.78960   2
   0   4  49 4.45464 2.49420   2
   0  -4  49 6.53298 2.75396   2
   0   4  49 3.16585 2.68040   9
   0  -4  49 2.43454 2.29208   9
   0  -4 -49 1.67432 2.81129   9
   0   4 -49 3.16825 2.45579   9
   0  -4 -50 1.18215 2.56631   2
   0   4 -50 5.26043 2.85096   2
   0  -4  50 2.42125 2.73106   2
   0   4  50 3.22342 2.57455   2
   0  -4  50 0.73409 2.27077   9
   0   4  50 0.53981 2.67339   9
   0   4 -50-2.64151 2.42545   9
   0  -4 -50-1.90687 2.82900   9
   0   4 -51-0.77019 2.76540   2
   0  -4 -51 2.08072 2.65773   2
   0   4  51 1.21914 2.63313   2
   0  -4  51 0.57347 2.77489   2
   0  -4  51 5.42095 2.42427   9
   0   4  51 4.60177 2.71614   9
   0  -4 -51-0.78260 2.92452   9
   0   4 -51 2.39539 2.42466   9
   0   4 -52-0.98658 2.99690   2
   0  -4 -52 8.19356 2.94176   2
   0   4  52 0.17879 2.79716   2
   0  -4  52 3.13651 2.73796   2
   0  -4  52 7.39937 2.52594   9
   0   4  52 2.62844 2.75995   9
   0  -4 -52-0.20060 3.02561   9
   0   4 -52 3.61265 2.60611   9
   0   4 -53-5.66112 3.08514   2
   0  -4 -53 2.74079 2.75374   2
   0   4  53-2.56782 2.86309   2
   0  -4  53-1.00505 2.77704   2
   0   4  53-0.19207 2.77887   9
   0  -4  53 5.98984 2.51467   9
   0   4 -53 3.19912 2.63864   9
   0  -4 -53 6.58193 3.00274   9
   0  -4 -54 2.99533 2.72975   2
   0   4 -54-3.10205 3.10414   2
   0   4  54 0.93877 2.64187   2
   0  -4  54 3.91184 2.90605   2
   0  -4  54 0.96771 2.41804   9
   0   4  54 4.11616 2.91299   9
   0  -4 -54 4.64084 3.08480   9
   0   4 -54 2.24709 2.68844   9
   0   4 -55 7.61748 3.17582   2
   0  -4 -55 0.38374 2.78904   2
   0   4  55 1.15488 2.72970   2
   0  -4  55 1.68722 3.04236   2
   0  -4  55 2.47619 2.53683   9
   0   4  55-3.39909 2.95840   9
   0   4 -55 3.89479 2.64989   9
   0  -4 -55 0.21589 3.15217   9
   0  -4 -56 7.66771 3.01012   2
   0   4 -56 6.28148 3.22293   2
   0   4  56 0.98692 2.82705   2
   0  -4  56 6.05117 3.28424   2
   0  -4  56 5.06132 2.61752   9
   0  -4 -56 5.97001 3.24680   9
   0   4 -56 9.80908 3.07304   9
   0  -4 -57-0.80467 2.94520   2
   0   4 -57-2.43809 3.18177   2
   0  -4  57-3.75885 3.18873   2
   0   4  57 4.85401 3.03908   2
   0  -4  57 3.61702 2.66359   9
   0   4 -57 0.74447 2.78087   9
   0  -4 -57 0.22597 3.18837   9
   0  -4 -58-2.26458 3.05837   2
   0   4 -58 0.45285 3.18958   2
   0   4  58-1.03456 3.01120   2
   0  -4  58-0.22634 3.14724   2
   0  -4  58 4.39378 2.72866   9
   0  -4 -58-0.69442 3.26067   9
   0   4 -58-0.95121 2.76442   9
   0   4 -59 2.31302 3.13588   2
   0  -4 -59-1.68442 2.94212   2
   0   4  59-2.54079 3.06279   2
   0  -4  59-1.15635 3.19987   2
   0  -4  59 5.19381 2.74368   9
   0  -4 -59-6.86413 3.39250   9
   0   4 -59 4.28538 2.91867   9
   0  -4 -60 5.38034 3.23241   2
   0   4 -60 4.01917 3.33878   2
   0  -4  60 4.73808 3.40375   2
   0   4  60-1.51552 3.12075   2
   0  -4  60 3.65727 2.74368   9
   0   4 -60 3.39046 2.94056   9
   0  -4 -60 4.35069 3.39689   9
   0   4 -61 0.96471 3.46318   2
   0  -4 -61 1.97900 3.26778   2
   0  -4  61-2.66280 3.27168   2
   0   4  61 4.42508 3.26906   2
   0  -4  61 2.98492 2.83206   9
   0   4 -61 3.67213 3.01881   9
   0  -4 -61 2.22331 3.36186   9
   0  -4 -62 2.52559 3.42116   9
   0   4 -62-0.20847 3.16208   9
   0   4  62 5.87671 3.20247   2
   0  -4 -62 5.16866 3.23409   2
   0   4 -63 2.98018 3.15058   9
   0  -4 -63 7.47091 3.61900   9
   0   4  63 2.54075 3.24513   2
   0  -4 -63-1.60592 3.38039   2
   0   4  64 0.47126 3.32998   2
   0  -4 -64-1.31531 3.52311   9
   0   4 -64 2.38694 3.17694   9
   0  -4 -65 3.75784 3.76028   9
   0  -4 -66 3.01021 3.65417   9
   0  -4 -67 11.9801 4.03882   9
   0  -4 -68 4.83430 3.94011   9
   0  -4 -69-10.1103 4.21388   9
   0  -4 -70-5.00322 4.05747   9
   0   6   0 0.30584 0.68526   9
   0  -6   0-0.63688 0.81373   9
   0   6   0 0.30345 1.15043   8
   0  -6   0 2.43357 1.30853   7
   0   6   0 0.15287 1.19497   7
   0   6   0-1.26705 1.25542   6
   0  -6   0 0.64017 1.37843   6
   0  -6   0-0.20328 1.35024   5
   0   6   0 0.04058 1.20844   5
   0   6   0 0.51711 0.61257   2
   0   6   0 2.64980 1.34545  10
   0  -6   0 0.90563 1.40513  10
   0   6   0 0.11424 0.62169   3
   0  -6   0 0.86718 0.74195   3
   0   6  -1 0.60229 1.28831  10
   0  -6  -1 1.24692 1.48046  10
   0  -6   1-0.21753 1.47696  10
   0   6   1 1.23921 1.20341  10
   0   6  -1-0.02666 0.56382   4
   0   6  -1 0.01670 0.65944   2
   0   6  -1 1.13121 1.08592   8
   0   6   1 1.22797 1.13150   8
   0  -6   1-1.36338 1.22834   8
   0   6  -1 0.57091 1.10281   7
   0  -6   1-0.34620 1.29971   7
   0  -6  -1 0.54385 1.26071   7
   0   6   1-1.68829 1.28521   7
   0   6   1-0.12357 1.29082   6
   0  -6  -1 0.58277 1.36270   6
   0  -6   1-0.65558 1.42566   6
   0   6  -1-0.38968 1.22620   6
   0  -6   1 0.51992 0.67069   4
   0  -6  -1 0.32107 1.31852   5
   0   6   1-0.07931 1.20340   5
   0   6  -1 1.25100 1.16681   5
   0  -6   1 0.53973 1.31904   5
   0  -6   1 0.17448 0.75362   9
   0   6   1-0.62732 0.80117   9
   0   6  -1 0.07541 0.61862   9
   0  -6  -1-0.30390 0.87249   9
   0  -6   1 0.71642 0.73636   2
   0   6   1 0.10664 0.57428   2
   0   6   1 0.35261 0.72362   3
   0   6  -1-0.42211 0.58652   3
   0  -6   1-0.07684 0.64926   3
   0   6   2 5.95483 1.33797  10
   0  -6   2 7.31407 1.49428  10
   0   6  -2 4.17848 1.39012  10
   0  -6  -2 5.98177 1.45692  10
   0   6  -2 4.39842 0.78315   2
   0  -6   2 6.85214 1.29403   8
   0   6  -2 6.29411 1.19957   8
   0  -6  -2 6.59948 1.39189   7
   0   6  -2 6.86926 1.27899   7
   0   6   2 7.78434 1.36526   7
   0   6  -2 7.35863 1.39933   6
   0  -6   2 5.55036 1.51395   6
   0   6   2 4.98292 1.44627   6
   0  -6  -2 6.81582 1.39253   6
   0   6   2 6.94098 1.31194   5
   0   6  -2 5.82335 0.71319   4
   0  -6   2 4.56530 1.45763   5
   0   6  -2 6.58804 1.34498   5
   0   6   2 5.77730 0.99109   9
   0  -6  -2 6.28151 1.03800   9
   0  -6   2 6.14953 0.91041   2
   0   6   2 7.06231 0.93902   3
   0  -6  -3 6.00668 1.07848   9
   0   6   3 6.25545 1.04444   9
   0  -6   3 7.36490 1.33124   8
   0   6  -3 7.13156 1.19886   8
   0   6   3 7.23911 1.37523   7
   0   6  -3 3.48237 1.24346   7
   0  -6  -3 5.96486 1.38420   7
   0  -6   3 6.09519 1.53260   6
   0   6   3 5.91456 1.36930   6
   0  -6  -3 6.20407 1.42381   6
   0   6  -3 7.16977 1.47247   6
   0   6  -3 6.28405 1.37865   5
   0   6   3 6.49856 1.31584   5
   0   6  -3 5.72908 0.78079   4
   0  -6   3 7.08893 1.49142   5
   0   6  -3 4.77539 0.89324   2
   0  -6   3 5.93516 0.97217   2
   0  -6   3 6.59312 1.58590  10
   0  -6  -3 7.63056 1.51339  10
   0   6  -3 7.75425 1.49849  10
   0   6   3 7.32075 1.39063  10
   0   6   3 7.20081 1.02995   3
   0   6   4 1.72905 1.05472   9
   0  -6  -4 0.92723 1.07191   9
   0  -6   4 1.35424 1.26254   8
   0   6  -4 0.30758 1.16920   8
   0   6   4-1.79098 1.33519   7
   0  -6  -4 0.23671 1.27417   7
   0   6  -4 0.11321 1.22178   7
   0  -6   4-0.60906 1.44518   6
   0   6  -4-0.87795 1.30186   5
   0   6  -4-0.60386 1.49380   6
   0  -6  -4 1.92302 1.29518   6
   0   6   4-0.76250 1.26174   6
   0  -6   4-1.41185 1.44330   5
   0   6  -4 0.51654 0.75059   4
   0   6  -4 0.80383 0.87032   2
   0  -6   4-0.25024 0.96828   2
   0  -6  -4 0.47641 0.64930   4
   0   6  -4-0.31781 1.39436  10
   0  -6  -4-0.61400 1.47526  10
   0   6   4-0.30341 1.30673  10
   0   6   4 0.20824 1.01086   3
   0  -6  -5 2.89333 1.21185   9
   0   6   5 1.60678 1.10531   9
   0  -6   5 3.19774 1.25454   8
   0   6  -5 2.39159 1.25536   8
   0   6   5 3.60056 1.32273   7
   0  -6  -5 3.33357 1.25349   7
   0   6  -5 2.97800 1.28611   7
   0   6  -5 2.92645 1.40263   5
   0  -6   5 2.58723 1.52792   6
   0   6  -5 2.56581 1.53231   6
   0  -6  -5 2.99225 1.26570   6
   0   6   5 4.26609 1.31334   6
   0  -6   5 1.32543 1.46369   5
   0   6  -5 3.10097 0.92976   4
   0   6  -5 3.70513 1.01955   2
   0  -6   5 2.70790 1.05265   2
   0  -6  -5 2.24817 0.70358   4
   0  -6   5 2.65063 0.66806   3
   0  -6  -5 3.52402 1.46098  10
   0   6   5 2.96888 1.29350  10
   0   6  -5 2.48048 1.45110  10
   0  -6  -6 5.91639 1.51128  10
   0   6  -6 2.62070 1.09394   2
   0  -6   6 5.05890 1.12195   2
   0   6  -6 4.59019 1.23854   8
   0  -6   6 6.29540 1.28390   8
   0   6   6 3.61902 1.36355   7
   0  -6  -6 2.91411 1.31656   7
   0   6  -6 3.16163 1.22233   7
   0   6  -6 3.54653 1.55932   6
   0  -6  -6 5.19360 1.31873   6
   0   6   6 4.79943 1.27390   6
   0   6  -6 3.98735 1.48550   5
   0  -6   6 3.62028 1.50929   6
   0  -6   6 4.63708 1.47102   5
   0   6   6 2.82274 0.70413   2
   0  -6  -6 4.86898 1.29515   9
   0   6   6 4.25532 1.20996   9
   0  -6   6 5.19932 0.74000   3
   0   6   7 18.7158 1.57262   6
   0  -6  -7 20.9960 1.66316   7
   0  -6  -7 19.6332 1.60807   6
   0   6  -7 17.7164 1.62030   7
   0   6  -7 26.8618 1.95687   6
   0   6   7 23.2590 1.68353   7
   0  -6   7 17.3995 1.86347   6
   0  -6   7 18.6666 1.90447   5
   0   6   7 18.5332 1.63437   9
   0  -6  -7 17.9349 1.64466   9
   0   6   7 20.4383 1.21009   2
   0   6  -7 17.8790 1.54203   2
   0  -6   7 18.6924 1.68648   8
   0  -6  -7 18.0107 1.80707  10
   0  -6   7 19.0312 1.19583   3
   0  -6   7 17.7959 1.53166   2
   0  -6  -8 53.4855 2.78591   6
   0  -6  -8 52.2255 2.83646   7
   0   6   8 57.3887 2.77618   6
   0   6  -8 46.6320 2.72941   7
   0   6   8 55.9886 2.80737   7
   0   6  -8 50.1264 3.03656   6
   0  -6   8 50.0526 2.95831   6
   0  -6   8 48.4936 3.01152   5
   0  -6  -8 52.6096 2.87415   9
   0  -6   8 50.7229 2.86405   8
   0   6  -8 50.2429 2.73809   2
   0   6   8 51.8189 2.52429   2
   0  -6   8 53.6939 2.77866   2
   0  -6  -8 52.9722 2.95480  10
   0  -6  -9 35.6162 2.33074  10
   0   6  -9 34.4968 2.14788   2
   0   6   9 33.7340 1.82980   2
   0  -6   9 29.3534 2.35764   6
   0  -6   9 35.1033 2.42134   5
   0  -6   9 35.7111 2.25997   8
   0  -6  -9 34.7090 2.25413   9
   0  -6  -9 35.1531 2.16297   7
   0   6   9 40.2346 2.18999   7
   0   6  -9 30.9337 2.10948   7
   0  -6  -9 30.7254 2.04246   6
   0   6   9 34.6752 2.03111   6
   0  -6  -9 34.9674 1.84950   2
   0  -6   9 34.0018 2.12723   2
   0  -6 -10 3.84066 1.43703   9
   0   6 -10 4.00398 0.70527   9
   0  -6 -10 3.15068 1.25063   7
   0   6 -10 4.06090 1.19340   7
   0   6  10 5.22221 1.26088   7
   0  -6  10 3.10997 1.41438   8
   0  -6  10 5.86566 1.35163   2
   0   6  10 4.14480 0.95567   2
   0   6 -10 4.72250 1.32981   2
   0  -6 -10 5.27119 1.14445   6
   0   6  10 3.59997 1.12714   6
   0  -6  10 6.74865 1.69347   5
   0  -6  10 4.45927 1.55352   6
   0  -6 -10 4.35800 0.95512   2
   0   6  11 0.96906 1.21481   7
   0  -6 -11 1.23539 1.22622   7
   0   6 -11 0.15041 1.15619   7
   0  -6  11 1.14567 1.34913   2
   0   6 -11 1.17715 1.30173   2
   0   6  11 0.83358 0.95660   2
   0  -6 -11 0.18485 1.06213   6
   0  -6  11 1.94636 1.49440   6
   0  -6  11 2.05124 1.63657   5
   0   6  11 2.09513 1.07072   6
   0  -6 -11 0.87954 0.95342   2
   0  -6 -11 0.90151 1.47614   9
   0   6 -11 1.43984 0.71906   9
   0   6 -12 11.7440 1.31890   7
   0   6  12 13.6218 1.26939   6
   0  -6 -12 14.7231 1.43966   7
   0   6  12 13.9107 1.45359   7
   0  -6  12 12.9126 1.00375   9
   0  -6  12 14.6175 1.58596   2
   0  -6 -12 13.9006 1.25046   2
   0   6 -12 12.9142 1.58676   2
   0   6  12 12.9237 1.25820   2
   0  -6  12 12.3793 1.88634   5
   0  -6 -12 14.2436 1.29416   6
   0  -6  12 11.6316 1.71814   6
   0   6  12 11.2068 1.54571   9
   0   6 -12 12.0759 1.02500   9
   0  -6 -12 12.4349 1.66077   9
   0   6  13 4.34790 1.46911   9
   0   6 -13 5.16267 0.89813   9
   0  -6 -13 5.11489 1.56914   9
   0   6  13 5.05154 1.23491   7
   0  -6 -13 3.50578 1.18499   7
   0   6 -13 4.25740 1.20931   7
   0  -6  13 5.35693 0.86572   9
   0   6 -13 7.41782 1.52050   2
   0   6  13 6.94009 1.12099   2
   0  -6  13 5.55890 1.46037   2
   0  -6  13 4.16309 1.74510   5
   0   6  13 4.53141 1.00665   6
   0  -6  13 5.83731 1.51013   6
   0  -6 -13 5.79274 1.05500   6
   0  -6 -13 5.11195 1.07900   2
   0  -6 -14 2.94874 1.59099   9
   0   6  14 2.23963 1.39731   9
   0   6 -14 2.99953 0.91779   9
   0  -6 -14 2.60550 1.19442   7
   0   6  14 3.27241 0.95337   6
   0   6  14 3.23109 1.23675   7
   0   6 -14 1.62368 1.07372   7
   0  -6  14 2.21969 0.84853   9
   0  -6  14 2.80626 1.45960   2
   0   6 -14 1.74871 1.44700   2
   0   6  14 1.84971 1.11687   2
   0  -6  14 1.78627 1.72850   5
   0  -6  14 1.02840 1.53500   6
   0  -6 -14 1.60290 0.96528   6
   0  -6 -14 2.45896 1.07302   2
   0  -6 -15 1.05610 1.58715   9
   0   6 -15 3.26176 0.97961   9
   0   6  15 2.66663 1.46253   9
   0  -6 -15 2.53896 1.15210   7
   0   6 -15 1.66320 1.10613   7
   0   6  15 3.51843 0.92615   6
   0   6  15 2.05310 1.19154   7
   0  -6  15 1.27835 0.88356   9
   0   6  15 1.71393 1.08965   2
   0   6 -15 1.79218 1.43076   2
   0  -6  15 2.20872 1.49341   2
   0  -6  15 2.99154 1.74645   5
   0  -6 -15 0.95367 0.91401   6
   0  -6  15 2.90737 1.52111   6
   0  -6 -15 2.09832 1.15301   2
   0   6  16 2.16553 1.49706   9
   0   6 -16 1.75370 0.97533   9
   0  -6 -16 1.66307 1.59822   9
   0  -6 -16 1.10769 1.13995   7
   0   6  16 2.01946 1.20761   7
   0   6 -16 1.54938 1.04080   7
   0  -6  16 1.65698 0.94780   9
   0  -6  16 1.22464 1.43520   2
   0   6 -16 1.52382 1.46299   2
   0   6  16-0.48366 1.15847   2
   0  -6  16 2.42338 1.48832   6
   0  -6  16 2.42196 1.76681   5
   0  -6 -16 1.61476 1.18305   2
   0  -6 -17-0.43551 1.62083   9
   0   6  17-1.40765 1.56037   9
   0   6 -17 0.43554 1.01184   9
   0  -6 -17 0.08577 1.14868   7
   0   6  17 0.20688 1.13205   7
   0  -6  17 0.06730 0.97460   9
   0   6  17 1.64791 1.19333   2
   0  -6  17 0.70770 1.43664   2
   0  -6  17-0.84136 1.48189   6
   0  -6  17-2.19988 1.87987   5
   0  -6 -17 0.31811 1.19050   2
   0   6  18 0.91233 1.60365   9
   0  -6 -18 2.05067 1.69333   9
   0   6 -18 2.92312 1.10503   9
   0  -6 -18 1.20879 1.13922   7
   0   6  18 2.20174 1.17344   7
   0  -6  18 3.02782 1.04978   9
   0   6  18 1.40683 1.23492   2
   0  -6  18 2.29013 1.86731   5
   0  -6 -18 3.29042 1.25538   2
   0   6  19 4.37463 1.22042   7
   0  -6 -19 3.30138 1.18523   7
   0   6 -19 2.80737 1.05168   7
   0   6  19 4.48424 1.35853   2
   0  -6 -19 4.12193 1.76617   9
   0   6  19 2.93471 1.67702   9
   0   6 -19 2.56414 1.16734   9
   0  -6  19 0.70608 1.90890   5
   0  -6 -19 4.98552 1.30859   2
   0   6  20 0.66878 1.17929   7
   0   6 -20 1.93477 1.04127   7
   0  -6 -20 1.87890 1.17304   7
   0   6  20 4.30105 1.34075   2
   0  -6  20-0.18367 1.92516   5
   0  -6 -20 2.44847 1.31020   2
   0   6  20 0.92044 1.65427   9
   0  -6 -20 3.14374 1.72321   9
   0   6 -20-0.18395 1.15963   9
   0   6 -21 5.65084 1.14900   7
   0  -6 -21 7.08063 1.24436   7
   0   6  21 8.23302 1.73552   9
   0   6  21 8.36823 1.47816   2
   0   6 -21 8.58905 1.63983   2
   0  -6 -21 7.46823 1.43421   2
   0  -6 -21 8.26513 1.89164   9
   0   6 -21 5.81243 1.29108   9
   0   6  22 2.16570 1.64535   9
   0  -6  22 1.64923 1.54124   2
   0   6 -22 0.38441 1.57466   2
   0   6  22 1.32171 1.37997   2
   0  -6 -22 1.61025 1.82089   9
   0   6 -22 1.36578 1.23511   9
   0   6 -22 0.83263 1.01702   7
   0  -6 -22 0.30940 1.14043   7
   0  -6 -23 4.96726 1.13990   7
   0   6 -23 2.53022 1.05656   7
   0  -6  23 3.37324 1.22073   9
   0   6  23 1.55987 1.61620   9
   0   6 -23 5.69899 1.71610   2
   0  -6  23 2.19452 1.59842   2
   0   6 -23 3.84202 1.42424   6
   0   6 -23 2.95610 1.28749   9
   0  -6 -23 5.84869 1.81995   9
   0  -6 -24-0.13362 1.13833   7
   0   6 -24 1.88493 1.01128   7
   0   6  24 3.33482 1.62401   9
   0  -6  24 4.15481 1.21281   9
   0   6 -24 2.09847 1.59356   2
   0  -6  24 0.08184 1.57562   2
   0   6 -24 2.51682 1.48094   6
   0   6 -24 2.36394 1.30139   9
   0  -6 -24 3.17417 1.86845   9
   0   6 -25 2.69907 0.96736   7
   0  -6 -25 4.19790 1.12421   7
   0  -6  25 3.57494 1.21381   9
   0   6  25 3.92255 1.70669   9
   0   6 -25 3.58850 1.60918   2
   0  -6  25 2.04788 1.59251   2
   0   6 -25 2.93765 1.39807   6
   0  -6 -25-0.19951 1.86855   9
   0   6 -25 2.93037 1.32665   9
   0   6 -26-0.26308 1.29462   9
   0   6 -26 0.41079 0.94350   7
   0  -6 -26 0.53682 1.02622   7
   0  -6  26-0.40664 1.21185   9
   0   6  26 1.06667 1.74660   9
   0  -6  26 0.88887 1.64591   2
   0   6 -26 2.00570 1.69283   2
   0   6 -26 0.58281 1.35480   6
   0  -6 -26 1.32309 1.33304   2
   0   6 -27 2.41812 1.42698   9
   0  -6 -27 4.96903 1.10668   7
   0   6 -27 1.66972 0.95656   7
   0   6  27 3.81498 1.79703   9
   0  -6  27 3.24418 1.28948   9
   0   6 -27 2.46420 1.71026   2
   0  -6  27 0.18496 1.70445   2
   0   6  27 0.51800 1.37551   2
   0   6 -27 1.90192 1.38889   6
   0  -6 -27 2.77441 1.40027   2
   0   6 -28 5.64570 1.50360   9
   0   6 -28 3.90650 0.98183   7
   0  -6 -28 6.04334 1.11642   7
   0  -6  28 6.62896 1.38994   9
   0   6  28 3.63945 1.77672   9
   0   6  28 3.64084 1.50397   2
   0   6 -28 4.91958 1.80108   2
   0  -6  28 8.84486 1.83567   2
   0   6 -28 4.11746 1.42923   6
   0  -6 -28 5.04565 1.51320   2
   0   6 -29-0.22737 1.42298   9
   0   6 -29 1.96459 0.94241   7
   0  -6 -29-0.08936 1.05446   7
   0  -6  29 1.75650 1.33100   9
   0   6  29 0.10744 1.73098   9
   0   6  29 1.61929 1.49239   2
   0  -6  29 0.49963 1.66043   2
   0   6 -29-1.02322 1.68844   2
   0   6 -29 0.53793 1.34524   6
   0  -6 -29-0.07990 1.44355   2
   0  -6 -30-1.97938 1.96099   9
   0   6 -30-0.87017 1.56327   9
   0   6 -30 0.61118 0.90489   7
   0  -6 -30 1.11150 1.04525   7
   0  -6  30 0.77852 1.39062   9
   0   6  30-0.55549 1.77424   9
   0   6 -30-0.10601 1.63505   2
   0  -6  30-0.10367 1.73626   2
   0   6  30 1.01436 1.48921   2
   0   6 -30-0.27139 1.35055   6
   0  -6 -30-0.50043 1.51387   2
   0  -6 -31 44.2795 2.84180   2
   0  -6  31 41.2866 3.05371   2
   0   6 -31 47.7212 3.18435   2
   0   6  31 43.0777 2.84930   2
   0   6 -31 41.9713 2.85028   9
   0   6  31 43.5716 3.14810   9
   0  -6 -31 43.0601 3.17759   9
   0  -6  31 45.0696 2.74953   9
   0  -6 -31 44.7603 2.40513   7
   0   6 -31 37.2130 2.22988   7
   0   6 -31 39.6682 2.66899   6
   0  -6 -32 39.9607 2.72099   2
   0   6 -32 46.6166 3.09479   2
   0  -6  32 31.1799 2.81671   2
   0   6  32 37.6328 2.69795   2
   0  -6 -32 36.3030 2.99399   9
   0  -6  32 40.2984 2.59010   9
   0   6 -32 45.9175 2.79323   9
   0   6  32 39.5082 3.00759   9
   0   6 -32 33.1872 2.48226   6
   0   6 -32 31.2575 2.02426   7
   0  -6 -32 38.2094 2.18614   7
   0  -6 -33 9.13971 2.04451   9
   0   6 -33 6.61558 1.65795   9
   0  -6 -33 6.14686 1.12481   7
   0   6 -33 6.08320 1.02666   7
   0   6  33 11.0978 2.18029   9
   0  -6  33 6.91261 1.57929   9
   0   6 -33 7.42436 2.12498   2
   0  -6  33 7.14650 1.94065   2
   0   6  33 7.63634 1.79109   2
   0   6 -33 5.36711 1.49905   6
   0  -6 -33 9.33454 1.84645   2
   0   6 -34-1.48492 1.62325   9
   0  -6 -34-1.88690 2.01391   9
   0   6 -34 0.42995 0.88152   7
   0  -6 -34 0.51557 1.01063   7
   0   6  34 0.12563 1.99874   9
   0  -6  34 1.25568 1.51503   9
   0  -6  34 3.10047 1.86844   2
   0   6  34-1.98316 1.70524   2
   0   6 -34-0.73007 1.96007   2
   0   6 -34-0.56062 1.37463   6
   0  -6 -34-0.48994 1.67423   2
   0  -6 -35 0.10178 1.65751   2
   0  -6  35-1.56682 1.64568   9
   0   6  35 2.06828 2.04369   9
   0  -6  35-0.49330 1.96947   2
   0   6  35 1.33940 1.67790   2
   0   6 -35-2.26157 1.99899   2
   0   6 -35 0.56417 1.43055   6
   0   6 -35-1.15393 1.63762   9
   0  -6 -35 1.69308 1.93198   9
   0  -6 -36 17.9537 2.19267   2
   0  -6  36 17.0724 1.92670   9
   0   6  36 14.3745 2.47115   9
   0  -6  36 14.1386 2.31952   2
   0   6 -36 12.2059 2.37021   2
   0   6  36 16.5583 2.12720   2
   0   6 -36 11.8916 1.72316   6
   0  -6 -36 16.5279 2.43733   9
   0  -6 -37-0.21888 1.80005   2
   0   6  37 1.09428 2.20671   9
   0  -6  37-0.56173 1.67695   9
   0  -6 -37 6.09079 2.30569   9
   0   6 -37 0.63995 1.42987   6
   0   6 -37 0.80311 2.19085   2
   0   6  37 1.99189 1.80071   2
   0  -6  37 2.36698 2.10326   2
   0   6 -38 43.9229 3.38145   2
   0   6  38 40.0004 3.04994   2
   0  -6 -38 38.4264 3.08369   2
   0  -6  38 39.1566 3.28652   2
   0   6  38 36.7594 3.32403   9
   0  -6  38 34.6020 2.79273   9
   0  -6 -38 36.1795 3.32175   9
   0   6 -38 38.0604 2.61520   6
   0   6 -39 6.27316 1.57868   6
   0  -6  39 4.12039 1.79408   9
   0   6  39 2.02283 2.25938   9
   0   6  39 4.74577 2.07871   2
   0   6 -39 1.42314 2.22271   2
   0  -6  39 4.33129 2.24415   2
   0  -6 -39 5.51300 2.02095   2
   0  -6 -39 2.50323 2.27517   9
   0   6 -40 5.28327 1.60439   6
   0  -6 -40 11.6426 2.23391   2
   0   6 -40 9.98384 2.06833   9
   0  -6 -40 9.56452 2.57112   9
   0   6  40 6.08702 2.47318   9
   0  -6  40 10.3819 2.02471   9
   0   6 -40 4.25348 2.32630   2
   0   6  40 7.35753 2.15191   2
   0  -6  40 8.21554 2.41065   2
   0  -6 -41 1.00223 2.04916   2
   0  -6 -41-4.06104 2.39743   9
   0   6 -41-1.75912 1.95641   9
   0  -6  41-2.89515 1.94046   9
   0   6  41-1.52131 2.30980   9
   0  -6  41-1.33625 2.34276   2
   0   6  41-1.39331 2.19379   2
   0   6 -41-3.31953 2.45862   2
   0  -6 -42-1.94037 2.13178   2
   0  -6 -42-0.96438 2.35313   9
   0   6 -42-0.11387 1.94127   9
   0  -6  42 0.88601 1.87366   9
   0   6  42 0.15612 2.38197   9
   0  -6  42 0.45885 2.32403   2
   0   6  42-3.00937 2.13595   2
   0   6 -42 4.04018 2.47852   2
   0  -6 -43 5.20605 2.16084   2
   0  -6 -43 2.97728 2.50976   9
   0   6 -43-1.52880 1.99833   9
   0   6  43-2.24230 2.44698   9
   0  -6  43-0.57071 1.89200   9
   0   6  43-0.94389 2.23250   2
   0   6 -43-1.11859 2.46455   2
   0  -6  43-0.47264 2.33034   2
   0  -6 -44 5.92515 2.27275   2
   0   6 -44-2.55723 2.24613   9
   0  -6 -44 3.22967 2.51606   9
   0  -6  44 2.58924 2.01965   9
   0   6  44 2.29759 2.37584   9
   0   6 -44 1.97085 2.50414   2
   0  -6  44 2.10677 2.35679   2
   0   6  44 3.33861 2.19572   2
   0  -6 -45-0.14201 2.19614   2
   0   6 -45 2.38349 2.05765   9
   0  -6 -45-0.17510 2.58250   9
   0  -6  45-0.12116 2.04514   9
   0   6  45 0.16834 2.54373   9
   0   6 -45 1.01148 2.56857   2
   0  -6  45-0.33325 2.33593   2
   0   6  45-0.28652 2.09432   2
   0   6 -46 0.52015 2.54210   2
   0  -6 -46-0.58461 2.26012   2
   0   6 -46 1.03690 2.05696   9
   0  -6 -46-2.87344 2.72500   9
   0   6  46 2.58208 2.60471   9
   0  -6  46-0.87222 2.08916   9
   0  -6  46-0.17132 2.49699   2
   0   6  46 0.14754 2.30571   2
   0  -6 -47 1.95606 2.34862   2
   0   6 -47 3.20309 2.61314   2
   0  -6 -47-0.73760 2.61440   9
   0   6 -47 1.46765 2.21694   9
   0   6  47 3.70045 2.69236   9
   0  -6  47 1.53637 2.09029   9
   0   6  47-4.55827 2.41764   2
   0  -6  47 0.87988 2.62575   2
   0  -6 -48-0.15480 2.38749   2
   0   6 -48 0.18265 2.61391   2
   0   6 -48-2.33751 2.30543   9
   0  -6 -48 5.86859 2.79611   9
   0  -6  48-4.74125 2.37664   9
   0   6  48 4.68715 2.80997   9
   0   6  48-1.09417 2.40110   2
   0  -6  48 0.72278 2.62574   2
   0   6 -49 0.18718 2.76311   2
   0  -6 -49-0.31846 2.51062   2
   0   6 -49 6.79426 2.37625   9
   0  -6 -49 6.20889 2.81773   9
   0   6  49 1.10641 2.69429   9
   0  -6  49 1.75770 2.17595   9
   0  -6  49 3.89603 2.70664   2
   0   6  49 2.56916 2.41572   2
   0   6 -50 5.18339 2.85198   2
   0  -6 -50-0.16366 2.53761   2
   0  -6 -50 0.99592 2.76964   9
   0   6 -50-2.91584 2.50722   9
   0  -6  50 1.52605 2.24301   9
   0   6  50 1.31711 2.78719   9
   0   6  50-3.30176 2.63645   2
   0  -6  50-2.09305 2.84701   2
   0   6 -51 3.73581 2.94676   2
   0  -6 -51 6.55033 2.66072   2
   0   6 -51-0.14970 2.43797   9
   0  -6 -51 9.59720 3.06424   9
   0  -6  51-2.70160 2.35746   9
   0   6  51 3.85245 2.81669   9
   0   6  51 8.65434 2.77526   2
   0  -6  51 8.00196 2.93335   2
   0   6  52 1.37596 2.86062   9
   0  -6  52-2.76751 2.36356   9
   0   6 -52-0.60456 2.83875   2
   0  -6 -52 3.44956 2.68842   2
   0  -6  52 0.60077 2.76618   2
   0   6  52-1.56716 2.54927   2
   0  -6 -52 4.18683 3.14114   9
   0   6 -52-2.30906 2.37416   9
   0  -6  52 3.06582 3.08410   5
   0  -6  53 2.98125 2.42466   9
   0   6  53-4.01108 3.07241   9
   0   6 -53 1.44443 2.93918   2
   0  -6 -53 1.94655 2.69252   2
   0   6  53 2.50155 2.67734   2
   0  -6  53-0.61563 2.93671   2
   0  -6 -53-2.14677 3.18461   9
   0   6 -53 1.42093 2.44800   9
   0  -6  53-3.55247 3.27846   5
   0   6  54-9.01081 3.27864   9
   0  -6  54 1.37453 2.38054   9
   0  -6 -54-1.99626 2.66867   2
   0   6 -54 1.90133 3.06520   2
   0  -6  54 6.93483 3.05826   2
   0   6  54 2.74796 2.68204   2
   0   6 -54 3.40520 2.54724   9
   0  -6 -54-1.97768 3.17865   9
   0  -6  54-3.19109 3.27227   5
   0  -6  55 3.12741 2.52580   9
   0   6 -55-1.29601 3.09649   2
   0  -6 -55 3.71978 2.73565   2
   0  -6  55 3.44252 3.14115   2
   0   6  55-1.87443 2.68309   2
   0   6 -55 1.66372 2.59053   9
   0  -6 -55 7.87650 3.39154   9
   0  -6  55-4.52778 3.40492   5
   0  -6  56 5.11413 2.54599   9
   0   6 -56 0.22109 3.15420   2
   0  -6 -56-2.66881 2.84426   2
   0  -6  56-6.60667 3.40108   2
   0   6  56 0.76826 2.80359   2
   0  -6 -56 0.46008 3.04238   9
   0   6 -56 0.68104 2.62599   9
   0  -6  56 7.01645 3.30402   5
   0  -6  57 1.46982 2.56934   9
   0   6 -57-4.28779 3.24996   2
   0  -6 -57 2.92853 2.92583   2
   0  -6  57 0.22582 3.13018   2
   0   6  57-5.31627 2.94238   2
   0  -6 -57-0.47092 3.27448   9
   0   6 -57-4.36401 2.77778   9
   0  -6  57 0.89149 3.20963   5
   0  -6  58 2.66924 2.68241   9
   0   6 -58 3.69147 3.25410   2
   0  -6 -58 3.79752 2.85154   2
   0   6  58 5.04018 2.99513   2
   0  -6  58 2.77193 3.42556   2
   0  -6 -58 3.37085 3.40104   9
   0  -6  58 5.43361 3.53264   5
   0  -6  59 0.17031 2.60595   9
   0   6 -59 0.70753 3.29584   2
   0  -6 -59 4.90556 3.08460   2
   0  -6  59 0.70818 3.38371   2
   0   6  59 6.59702 3.08496   2
   0  -6 -59-4.43721 3.27819   9
   0  -6  59-1.61505 3.36305   5
   0  -6  60 3.47123 2.70968   9
   0  -6  60 6.51971 3.35830   2
   0   6  60 2.95186 2.90838   2
   0   6 -60 0.48169 3.34411   2
   0  -6 -60-5.22180 3.25638   2
   0  -6 -60 1.75877 3.41292   9
   0  -6  60 1.87683 3.52582   5
   0   6  61 5.39028 3.21539   2
   0  -6  61 4.68616 3.37558   2
   0  -6 -61 1.28077 3.07694   2
   0  -6 -61 1.79747 3.45396   9
   0  -6  61 3.33194 3.48198   5
   0   6  62 3.30124 3.26006   2
   0  -6 -62-2.83770 3.11408   2
   0  -6 -62 2.36127 3.64813   9
   0  -6  62-1.68890 3.53225   5
   0   6  63 4.04659 3.20312   2
   0  -6 -63-1.56139 3.21771   2
   0  -6  63 1.70312 3.62571   5
   0  -6 -63 3.47731 3.72019   9
   0   6  64 3.44148 3.15551   2
   0  -6 -64 1.91479 3.71043   9
   0  -6 -65 3.89741 3.79100   9
   0  -6 -66 0.28412 3.98948   9
   0  -6 -67-0.28951 3.95881   9
   0  -6 -68 7.66326 4.21124   9
   0  -6 -69 3.29724 3.99545   9
   0   8   0 4.17129 0.80334   9
   0  -8   0 4.87858 0.97286   9
   0   8   0 5.27868 0.77449   3
   0  -8   0 5.51654 0.89938   3
   0  -8   0 4.59461 1.48645   7
   0  -8   0 7.30299 1.71648   6
   0  -8   0 3.90128 0.72116   4
   0  -8   0 3.20947 1.53876   5
   0   8   0 4.49706 0.68829   2
   0   8   0 4.77494 0.65928   4
   0  -8   0 4.03774 1.60916  10
   0   8   0 4.95572 0.53625   1
   0  -8  -1 16.7290 1.88086  10
   0  -8   1 15.4867 1.93836  10
   0  -8  -1 17.1352 1.30168   9
   0  -8   1 15.1718 1.19416   9
   0   8   1 16.6582 0.96659   4
   0   8  -1 15.5132 1.06511   9
   0   8   1 16.8368 1.21093   9
   0   8   1 17.6925 1.17771   3
   0   8  -1 16.9005 1.03914   3
   0  -8   1 15.7670 1.11638   3
   0  -8  -1 14.6593 1.72359   7
   0  -8   1 15.3433 1.89356   6
   0  -8  -1 18.0275 1.88568   6
   0   8  -1 15.4071 1.03233   4
   0  -8  -1 16.0701 1.01909   4
   0  -8  -1 18.0095 1.82530   5
   0  -8   1 17.6890 1.85285   5
   0  -8   1 15.7874 1.07983   4
   0   8  -1 15.2019 1.07654   2
   0   8   1 17.0455 1.02819   2
   0   8   1 15.4105 0.98354   1
   0  -8   2-0.59613 0.78330   9
   0   8  -2 1.15529 0.63027   9
   0  -8  -2 0.62083 1.02270   9
   0   8   2-0.17757 0.95892   9
   0  -8   2 0.17388 0.72970   3
   0   8   2 1.24203 0.89084   3
   0  -8  -2 0.31216 1.42117   7
   0  -8   2 1.82272 1.33448   8
   0  -8   2 0.05918 1.62835   6
   0  -8  -2 1.53771 1.53866   6
   0  -8   2 3.47560 1.52933   5
   0   8  -2-0.01904 0.66003   4
   0   8  -2-0.51652 0.73602   2
   0   8   2 0.17646 0.52225   4
   0  -8  -2 0.74660 0.60262   4
   0  -8   2 0.79790 0.88765   2
   0   8  -2 1.33481 0.62341   3
   0   8   2-0.05029 0.59969   2
   0  -8  -2 1.49447 1.58543  10
   0  -8   2 0.46830 1.59147  10
   0  -8   3 20.4923 2.00490  10
   0  -8  -3 19.5793 1.95940  10
   0  -8   3 19.6121 1.20757   9
   0   8   3 19.1417 1.09667   4
   0   8  -3 19.5689 1.12465   9
   0  -8  -3 20.2904 1.55096   9
   0   8   3 20.6007 1.53634   9
   0  -8   3 21.8608 1.80033   8
   0  -8  -3 20.8467 1.87331   7
   0  -8  -3 20.4649 1.92923   6
   0  -8   3 18.6614 2.01628   6
   0  -8   3 20.3265 1.95311   5
   0  -8  -3 19.2061 1.16177   4
   0   8  -3 20.5402 1.23208   4
   0   8  -3 20.3112 1.32429   2
   0  -8   3 18.5153 1.40546   2
   0   8   3 20.5899 1.42443   3
   0   8  -3 21.6018 1.13101   3
   0  -8   3 21.5904 1.19355   3
   0  -8  -4 4.86151 1.62813  10
   0  -8  -4 3.66377 0.71650   4
   0   8  -4 3.46071 0.92975   2
   0   8   4 3.59376 1.13266   9
   0  -8  -4 4.58073 1.18918   9
   0  -8   4 3.06424 1.38544   8
   0  -8  -4 5.08738 1.49070   7
   0  -8   4 4.35105 1.71673   6
   0  -8  -4 2.16425 1.50612   6
   0   8  -4 2.94570 0.78917   4
   0  -8   4 4.93072 1.61754   5
   0  -8   4 2.78475 0.99561   2
   0   8  -4 4.11934 0.62872   3
   0  -8   4 4.20313 0.71356   3
   0   8   4 6.25100 1.07489   3
   0  -8  -5 74.3051 3.73032  10
   0  -8  -5 71.3075 3.16499   4
   0   8  -5 62.4810 3.33588   2
   0   8   5 71.4176 3.43604   9
   0  -8  -5 72.5483 3.47557   9
   0  -8   5 73.3195 3.63375   8
   0  -8  -5 74.3745 3.65452   7
   0  -8  -5 69.4612 3.65531   6
   0  -8   5 64.9716 3.73960   5
   0  -8   5 63.9691 3.74762   6
   0   8  -5 66.4115 3.25290   4
   0  -8   5 69.2420 3.36182   2
   0   8  -5 64.8665 3.11371   3
   0   8   5 68.7819 3.36988   3
   0  -8   5 68.4517 3.13687   3
   0  -8  -6 41.9239 2.55440  10
   0  -8  -6 35.8233 1.87539   4
   0   8  -6 35.7881 2.10291   2
   0  -8  -6 33.6754 2.24323   9
   0  -8   6 37.9660 2.38967   8
   0  -8  -6 39.7016 2.43762   7
   0  -8  -6 37.3787 2.38736   6
   0   8   6 38.1827 2.39768   6
   0  -8   6 39.4371 2.59072   5
   0  -8   6 33.7172 2.57762   6
   0   8  -6 35.8335 2.02030   4
   0  -8   6 38.1294 2.12965   2
   0  -8   6 38.6373 1.84239   3
   0   8   6 32.4639 2.16214   3
   0  -8  -7 0.47972 1.53447  10
   0  -8  -7 2.92254 0.83140   4
   0  -8   7 1.72220 1.16314   2
   0   8  -7 2.03756 1.12194   2
   0  -8  -7 1.68377 1.28161   9
   0  -8   7 2.07563 1.34276   8
   0  -8  -7 2.12395 1.34703   7
   0   8   7 3.33688 1.43143   6
   0  -8  -7 1.63467 1.43186   6
   0  -8   7 0.38635 1.67508   6
   0   8  -7 3.16931 1.07808   4
   0  -8   7 2.67959 1.62344   5
   0  -8   7 2.48464 0.73087   3
   0   8   7 2.94071 0.72091   2
   0  -8  -8 35.3614 2.30538   9
   0  -8   8 33.8671 2.33730   8
   0  -8  -8 36.4342 2.32312   6
   0  -8  -8 39.5566 2.36848   7
   0   8   8 40.0337 2.32495   6
   0  -8   8 30.3541 2.51109   5
   0   8  -8 34.8281 2.46510   5
   0  -8   8 33.3259 2.58372   6
   0   8  -8 33.6982 2.09034   4
   0   8  -8 32.1915 2.13262   2
   0   8   8 36.2415 1.83709   2
   0  -8  -8 39.1255 1.92953   4
   0  -8   8 35.4418 1.83559   3
   0  -8   8 32.5137 2.13712   2
   0  -8  -8 36.5251 2.54938  10
   0  -8   9 17.2792 1.75119   8
   0  -8  -9 20.2386 1.75145   7
   0   8   9 19.7715 1.71945   6
   0  -8   9 17.0955 2.04477   6
   0   8  -9 18.5974 1.95847   5
   0  -8  -9 19.0850 1.73395   6
   0  -8   9 17.3559 2.02113   5
   0   8  -9 16.5494 1.52687   4
   0   8   9 16.2543 1.19232   2
   0   8  -9 16.0536 1.54386   2
   0  -8  -9 18.5051 1.97977  10
   0  -8  -9 17.7162 1.77842   9
   0  -8   9 17.8338 1.21156   3
   0  -8   9 17.8047 1.61396   2
   0   8 -10 53.3788 3.22944   6
   0  -8 -10 60.1811 3.13454   7
   0   8  10 58.2165 3.01226   6
   0   8 -10 58.1379 3.30120   5
   0  -8  10 56.9072 3.34641   5
   0  -8 -10 52.6088 3.02719   6
   0  -8  10 55.0500 3.35200   6
   0  -8 -10 59.1446 3.17417   9
   0   8  10 53.3764 3.06954   9
   0   8  10 54.5984 2.71827   2
   0   8 -10 51.2583 2.97711   2
   0  -8  10 57.7337 3.15935   8
   0  -8 -10 52.9801 3.25923  10
   0  -8  10 58.9761 2.72768   3
   0  -8  10 51.8028 2.98930   2
   0  -8 -11 25.7306 1.92551   7
   0   8  11 24.9573 1.84964   6
   0   8 -11 20.8366 2.09927   6
   0  -8  11 22.4197 2.22521   6
   0  -8 -11 24.5117 1.85371   6
   0  -8  11 26.0551 2.27887   5
   0   8 -11 26.6559 2.24059   5
   0  -8 -11 24.6375 2.07534   9
   0   8  11 23.5771 1.91585   9
   0   8 -11 22.6635 1.82769   2
   0   8  11 23.4680 1.49959   2
   0  -8  11 21.1337 1.95348   8
   0  -8 -11 26.6867 2.20695  10
   0  -8  11 22.9162 1.49997   3
   0  -8  11 22.8943 1.86661   2
   0   8 -12 7.15355 1.69929   6
   0  -8  12 5.74549 1.76485   5
   0   8 -12 9.06596 1.79775   5
   0  -8  12 6.40266 1.81829   6
   0   8  12 5.11663 1.31630   6
   0  -8 -12 6.71990 1.34157   6
   0   8 -12 5.69631 0.69758   9
   0   8  12 8.17993 1.56507   9
   0  -8 -12 5.33459 1.57276   9
   0  -8  12 3.98358 1.36292   2
   0   8  12 7.86988 1.06261   2
   0   8 -12 3.43276 1.35677   2
   0  -8  12 5.97758 1.53751   8
   0  -8 -12 7.16064 1.73606  10
   0  -8 -12 5.70431 1.44709   7
   0  -8 -13 28.5437 2.05462   7
   0   8 -13 25.7543 2.23474   6
   0   8  13 31.7219 1.95787   6
   0  -8  13 29.2592 2.42932   5
   0  -8  13 25.7839 2.26415   6
   0  -8 -13 28.0970 1.93437   6
   0   8  13 28.0785 2.18270   9
   0  -8 -13 28.7926 2.26893   9
   0   8 -13 28.7494 1.48734   9
   0  -8  13 26.9113 2.18528   8
   0   8  13 27.2884 1.72612   2
   0   8 -13 24.4414 2.05272   2
   0  -8  13 24.0150 2.04871   2
   0  -8 -13 31.0112 2.34746  10
   0   8  14 11.7550 1.39769   6
   0  -8  14 10.0812 2.04441   5
   0  -8  14 13.9732 1.87170   6
   0  -8 -14 11.1719 1.40523   6
   0   8 -14 12.3861 1.81014   6
   0  -8  14 11.0733 1.76561   8
   0   8  14 12.1965 1.73854   9
   0  -8 -14 13.9329 1.77332   9
   0   8 -14 12.1159 0.99881   9
   0  -8 -14 13.7644 1.64778   7
   0   8 -14 11.5796 1.68414   2
   0  -8  14 15.8457 1.74447   2
   0   8  14 13.4130 1.24730   2
   0  -8 -14 14.2355 1.27474   2
   0  -8 -15-1.19170 1.08233   2
   0  -8 -15 2.42182 1.33154   7
   0   8 -15 1.34831 0.78235   9
   0   8  15-1.66851 1.54548   9
   0  -8 -15 0.94334 1.63589   9
   0   8  15 0.92400 1.15931   6
   0  -8  15-0.21789 1.73581   6
   0  -8 -15-0.52275 1.17186   6
   0  -8  15 0.75799 1.82597   5
   0   8 -15 1.57306 1.54381   6
   0   8  15 0.27406 1.04604   2
   0  -8  15-0.06219 1.45120   2
   0   8 -15 0.18389 1.47153   2
   0  -8 -16 3.16759 1.13480   2
   0  -8 -16 0.88487 1.31794   7
   0   8  16 2.29400 1.16140   6
   0  -8 -16 1.66893 1.65905   9
   0   8 -16 1.47144 0.86039   9
   0   8  16-0.62883 1.57031   9
   0  -8 -16 0.97295 1.12971   6
   0   8 -16 1.94746 1.62020   6
   0  -8  16 3.40378 1.89311   5
   0  -8  16 2.21120 1.62482   6
   0  -8  16 0.71749 1.43249   2
   0   8  16-0.25278 1.12709   2
   0  -8 -17 1.71494 1.13132   2
   0  -8 -17 0.77779 1.32796   7
   0   8  17 1.87341 1.11249   6
   0   8  17 2.04874 1.57481   9
   0  -8 -17 1.65995 1.75962   9
   0   8 -17 0.65842 0.89338   9
   0  -8  17 1.80889 1.95667   5
   0   8 -17 1.48404 1.67513   6
   0  -8  17 2.24050 1.64227   6
   0   8  17 2.62211 1.18515   2
   0  -8 -18 8.41579 1.28518   2
   0   8  18 10.1756 1.19620   6
   0  -8 -18 9.31919 1.44837   7
   0   8 -18 6.95195 1.08550   9
   0   8  18 6.72860 1.70483   9
   0  -8 -18 6.42398 1.86817   9
   0   8  18 8.30027 1.31442   2
   0  -8  18 6.55851 2.03729   5
   0   8 -18 8.67966 1.76624   6
   0  -8  18 8.77834 1.84081   6
   0  -8  19 7.85306 2.11221   5
   0   8 -19 9.99316 1.74648   6
   0  -8  19 9.22758 1.08256   9
   0   8  19 7.18212 1.75088   9
   0  -8 -19 8.58308 1.88509   9
   0   8 -19 6.30067 1.13095   9
   0  -8 -19 9.58450 1.44890   7
   0  -8 -19 8.97404 1.32752   2
   0   8  19 8.93011 1.42463   2
   0   8 -20-0.66609 1.59414   6
   0  -8  20 1.30382 1.97102   5
   0  -8  20 0.62141 1.00264   9
   0  -8 -20 3.56768 1.84300   9
   0   8  20 0.24926 1.61820   9
   0   8 -20 2.08898 1.05369   9
   0   8  20 0.21773 1.26330   2
   0   8 -20-0.58898 1.54282   2
   0  -8 -20 2.42231 1.26577   7
   0  -8 -20 0.47124 1.21452   2
   0  -8 -21 29.7331 2.01567   2
   0   8  21 29.2457 2.03422   2
   0   8 -21 25.7342 2.29288   2
   0   8 -21 25.7725 2.27063   6
   0  -8 -21 28.6747 2.06041   7
   0   8 -21 27.7581 1.85456   9
   0   8  21 30.1761 2.46779   9
   0  -8 -21 31.3090 2.55184   9
   0  -8  21 25.1675 2.28086   2
   0  -8  21 31.8220 2.78622   5
   0  -8 -22 19.4687 1.68846   7
   0   8  22 16.7869 2.13418   9
   0   8 -22 17.8797 1.96270   2
   0  -8  22 17.5928 1.96918   2
   0  -8 -22 18.0343 1.70587   2
   0   8  22 18.9394 1.75033   2
   0  -8  22 17.9827 2.40016   5
   0   8 -22 15.4584 2.00702   6
   0  -8 -22 19.5852 2.22386   9
   0   8 -22 14.9373 1.50161   9
   0  -8 -23 1.70784 1.28704   7
   0   8  23 0.65321 1.77827   9
   0  -8  23 2.46884 1.56727   2
   0   8  23 1.21355 1.32546   2
   0   8 -23 2.10242 1.57604   2
   0   8 -23 2.08349 1.65524   6
   0  -8  23 2.21065 1.98034   5
   0  -8 -23 0.19879 1.86722   9
   0   8 -23 2.21068 1.20665   9
   0  -8 -24 1.76900 1.23054   7
   0   8  24 3.48129 1.74170   9
   0   8 -24-0.87674 1.61431   2
   0  -8  24-0.51440 1.58154   2
   0   8 -24-0.78222 1.57206   6
   0  -8  24-1.59307 2.09121   5
   0   8 -24 0.20930 1.20450   9
   0  -8 -25 5.08920 1.28502   7
   0   8  25 5.40934 1.84301   9
   0  -8  25 3.74717 1.14285   9
   0  -8  25 4.55092 1.67286   2
   0   8 -25 3.82792 1.66433   2
   0   8 -25 4.59727 1.60084   6
   0   8 -25 3.27774 1.25782   9
   0  -8 -26 5.15071 1.31329   7
   0   8  26 5.49433 1.87132   9
   0  -8  26 2.17179 1.16378   9
   0  -8  26 5.19533 1.73226   2
   0   8 -26 4.84115 1.71793   2
   0   8 -26 3.61207 1.60619   6
   0   8 -26 1.11840 1.29360   9
   0   8 -27 0.93109 1.25193   9
   0  -8 -27 1.31697 1.20876   7
   0   8  27 1.71657 1.79716   9
   0  -8  27 0.43794 1.14491   9
   0   8 -27-1.57659 1.73459   2
   0  -8  27 2.40941 1.70699   2
   0   8 -27 0.97529 1.55335   6
   0  -8 -27 1.11949 1.33740   2
   0  -8 -28 4.80987 1.87278   9
   0   8 -28 0.39272 1.29378   9
   0  -8 -28 1.08802 1.20630   7
   0  -8  28-0.17342 1.20718   9
   0   8  28 2.43758 1.84604   9
   0   8  28 2.09428 1.37196   2
   0   8 -28 0.92134 1.78595   2
   0  -8  28 0.50010 1.67996   2
   0   8 -28 1.06852 1.60273   6
   0  -8 -28 3.29756 1.42917   2
   0  -8 -29 3.16555 1.84130   9
   0   8 -29-2.12651 1.38525   9
   0  -8 -29 1.31653 1.19410   7
   0  -8  29-0.91372 1.22149   9
   0   8  29-1.02992 1.82767   9
   0  -8  29-0.51864 1.66902   2
   0   8 -29 1.80341 1.74425   2
   0   8  29 1.48740 1.40733   2
   0   8 -29 0.99759 1.54366   6
   0  -8 -29 2.68232 1.44005   2
   0   8 -30 10.0890 1.64724   9
   0  -8 -30 11.8093 2.14955   9
   0  -8 -30 13.0138 1.44865   7
   0   8  30 9.67629 2.08725   9
   0  -8  30 8.96255 1.43597   9
   0   8 -30 8.89062 2.05838   2
   0  -8  30 11.0721 1.99442   2
   0   8  30 13.9010 1.73025   2
   0   8 -30 11.7699 1.82518   6
   0  -8  30 9.93614 2.36845   5
   0  -8 -30 11.8481 1.70992   2
   0   8 -31-1.50705 1.43724   9
   0  -8 -31 3.63580 1.90872   9
   0  -8 -31 0.17086 1.20347   7
   0  -8  31-0.47017 1.35301   9
   0   8  31-1.58291 1.90535   9
   0   8  31-0.68170 1.54220   2
   0   8 -31 0.11385 1.83629   2
   0  -8  31 1.78069 1.87442   2
   0   8 -31 2.20309 1.65389   6
   0  -8  31-3.58230 2.16589   5
   0  -8 -31-0.58500 1.48583   2
   0  -8 -32 20.6546 2.51674   9
   0  -8  32 21.6658 1.92222   9
   0   8 -32 20.9019 1.98309   9
   0  -8 -32 20.1067 1.71015   7
   0   8  32 21.0698 2.47887   9
   0   8 -32 25.3018 2.52728   2
   0   8  32 21.4058 2.11793   2
   0  -8  32 17.3868 2.34691   2
   0   8 -32 21.3910 2.11690   6
   0  -8  32 20.3470 2.75655   5
   0  -8 -32 19.1561 2.02748   2
   0   8 -33 1.96304 1.49774   9
   0  -8 -33-0.51640 1.95100   9
   0  -8 -33 0.16897 1.19046   7
   0   8  33 0.12913 1.95147   9
   0  -8  33 2.42705 1.43821   9
   0   8  33 0.36986 1.54354   2
   0   8 -33 0.12168 1.93863   2
   0  -8  33-0.71474 1.90972   2
   0   8 -33 0.25848 1.63356   6
   0  -8  33 2.10647 2.28443   5
   0  -8 -33 0.72500 1.52146   2
   0  -8 -34 1.22503 1.61912   2
   0  -8  34-0.38377 1.45339   9
   0   8  34 1.99341 2.01533   9
   0   8 -34 2.88662 1.99595   2
   0   8  34 3.17166 1.69865   2
   0  -8  34 1.84725 1.98547   2
   0  -8  34-1.44048 2.35011   5
   0   8 -34 2.08705 1.67936   6
   0   8 -34 3.83795 1.61021   9
   0  -8 -34 3.60265 2.02626   9
   0  -8 -35 2.24967 1.67302   2
   0  -8  35-0.40000 1.47156   9
   0   8  35-3.82668 2.14690   9
   0   8  35 1.09730 1.70254   2
   0   8 -35 0.12960 1.99352   2
   0  -8  35 0.12717 1.95872   2
   0   8 -35-0.17473 1.67943   6
   0  -8  35-1.77564 2.50885   5
   0  -8 -35-2.20243 2.21196   9
   0   8 -35 3.09624 1.65154   9
   0  -8 -36 0.50748 1.71183   2
   0  -8  36 2.49793 1.55075   9
   0   8  36-0.14039 2.06492   9
   0   8 -36-0.66861 2.11723   2
   0   8  36 3.10764 1.69957   2
   0  -8  36 1.31256 2.01936   2
   0  -8  36 2.12583 2.41014   5
   0   8 -36-0.96675 1.65320   6
   0   8 -36 0.27584 1.62868   9
   0  -8 -36 1.70172 2.17873   9
   0  -8 -37-0.10525 1.79665   2
   0   8  37 3.46399 2.17822   9
   0  -8  37 1.12538 1.52400   9
   0   8 -37 0.68894 2.17873   2
   0  -8  37 0.13540 2.05194   2
   0   8  37 1.50365 1.77450   2
   0  -8  37 2.18068 2.45346   5
   0   8 -37-1.41432 1.77682   6
   0   8 -37 0.95171 1.74773   9
   0  -8 -37 2.04789 2.28035   9
   0  -8 -38-0.21805 1.76743   2
   0   8  38 1.77725 2.20056   9
   0  -8  38 4.04305 1.64846   9
   0   8  38-0.66708 1.78482   2
   0  -8  38 1.25637 2.22134   2
   0   8 -38-1.13695 2.18637   2
   0  -8  38-6.38762 2.68378   5
   0   8 -38 2.12762 1.72499   6
   0  -8 -38 5.41901 2.44879   9
   0  -8 -39 2.82220 1.88952   2
   0  -8  39 1.67639 1.66036   9
   0   8  39 1.82736 2.19364   9
   0   8  39 2.30110 1.97326   2
   0   8 -39 3.21677 2.22565   2
   0  -8  39 1.87059 2.27000   2
   0   8 -39-0.26706 1.67372   6
   0  -8  39 0.16366 2.60794   5
   0  -8 -39-0.30994 2.34250   9
   0  -8 -40 2.07473 2.41112   9
   0   8 -40 5.26595 1.78204   6
   0  -8  40 4.34119 1.70198   9
   0   8  40 0.15602 2.36050   9
   0   8  40 1.19092 1.97304   2
   0  -8  40 6.37231 2.42497   2
   0   8 -40 1.65679 2.30105   2
   0  -8  40 1.67577 2.70207   5
   0  -8 -40 0.46714 1.95726   2
   0  -8 -41 5.08629 2.53516   9
   0   8 -41 8.57636 1.89495   6
   0  -8  41 6.48481 1.86787   9
   0   8  41 1.60095 2.40746   9
   0  -8  41 8.08569 2.47230   2
   0   8  41 2.82848 2.02903   2
   0   8 -41 8.05491 2.59067   2
   0  -8  41-1.02915 2.82034   5
   0  -8 -41 7.48503 2.11211   2
   0   8 -42 5.56469 1.94060   9
   0  -8 -42 2.19542 2.64178   9
   0   8 -42 8.57337 1.93200   6
   0  -8 -42 2.61875 2.12845   2
   0   8  42 3.42952 2.09780   2
   0   8 -42 7.49058 2.67846   2
   0  -8  42 3.13914 2.55362   2
   0  -8  42 4.64137 1.89078   9
   0   8  42 4.75189 2.48605   9
   0  -8  42 10.3531 2.97704   5
   0  -8  43 4.46807 2.01918   9
   0   8  43 11.7552 2.78292   9
   0  -8 -43 10.0424 2.37553   2
   0  -8  43 8.72002 2.65937   2
   0   8  43 11.9226 2.33360   2
   0   8 -43 8.51544 2.78941   2
   0   8 -43 8.70966 2.11173   9
   0  -8 -43 8.33655 2.79529   9
   0  -8  43 7.19196 3.06130   5
   0   8  44 11.1856 2.88924   9
   0  -8  44 11.0956 2.20357   9
   0  -8 -44 12.6185 2.35072   2
   0   8 -44 9.76325 2.76632   2
   0  -8  44 10.4555 2.71214   2
   0   8  44 10.4028 2.51979   2
   0  -8 -44 9.62065 2.82239   9
   0   8 -44 7.64392 2.20976   9
   0  -8  44 2.38895 2.94961   5
   0   8  45 14.2666 2.84901   9
   0  -8  45 7.02358 2.22055   9
   0  -8 -45 8.21357 2.49717   2
   0   8 -45 10.5351 2.91139   2
   0  -8  45 13.3038 2.75789   2
   0   8  45 10.9985 2.51877   2
   0  -8 -45 11.8907 2.93466   9
   0   8 -45 13.5831 2.25065   9
   0  -8  45 5.06870 2.95719   5
   0   8  46 21.4787 3.22695   9
   0  -8  46 15.3083 2.40898   9
   0  -8 -46 13.2556 2.58860   2
   0   8  46 15.6226 2.67166   2
   0   8 -46 18.6062 3.22147   2
   0  -8  46 19.2717 3.06217   2
   0  -8 -46 18.9690 3.19278   9
   0   8 -46 20.0171 2.54315   9
   0  -8  46 22.8111 3.37477   5
   0   8  47-2.76595 2.80198   9
   0  -8  47-1.44326 2.13639   9
   0  -8 -47 0.72634 2.24069   2
   0  -8  47 1.98048 2.53234   2
   0   8 -47 3.09354 2.77276   2
   0   8  47 4.27966 2.29745   2
   0   8 -47-1.48654 2.24219   9
   0  -8 -47 3.46734 2.84530   9
   0  -8  47 1.37211 3.07142   5
   0  -8  48 6.05806 2.21244   9
   0   8  48 9.61594 2.94746   9
   0   8 -48 4.48098 2.83023   2
   0  -8 -48 10.4675 2.59672   2
   0  -8  48 4.98914 2.78188   2
   0   8  48 3.49577 2.39672   2
   0   8 -48 5.10497 2.28053   9
   0  -8 -48 8.89602 3.06901   9
   0  -8  48 4.79766 3.06602   5
   0  -8  49-2.66766 2.14914   9
   0   8  49 0.77071 2.81670   9
   0   8 -49 2.67914 2.88365   2
   0  -8 -49-0.76910 2.46878   2
   0  -8  49 1.89537 2.76255   2
   0   8  49-2.34269 2.38617   2
   0  -8 -49-0.20269 2.83232   9
   0  -8  49 0.20385 3.02398   5
   0  -8  50 7.18011 2.24712   9
   0   8  50 1.96940 2.84610   9
   0   8 -50 2.94069 2.82457   2
   0  -8 -50-0.94859 2.50456   2
   0   8  50 1.76603 2.50759   2
   0  -8  50-0.19437 2.73966   2
   0  -8 -50 2.49393 2.91508   9
   0  -8  50 1.24584 3.05041   5
   0   8  51 0.40150 2.82346   9
   0  -8  51 3.88452 2.17364   9
   0   8 -51-0.60229 2.81452   2
   0  -8 -51 0.48724 2.49488   2
   0   8  51-2.80172 2.60896   2
   0  -8  51 0.19925 2.79326   2
   0  -8 -51 0.21315 2.93454   9
   0  -8  51 0.63465 3.21889   5
   0  -8  52 3.70502 2.25607   9
   0   8  52 1.64228 2.86852   9
   0   8 -52-0.41114 2.84903   2
   0  -8 -52-1.50080 2.59922   2
   0  -8  52-0.40885 2.91638   2
   0   8  52-2.03283 2.56331   2
   0  -8 -52 2.40042 3.12287   9
   0  -8  52-3.21837 3.14582   5
   0  -8  53 0.84456 2.25753   9
   0  -8 -53 2.05285 2.57158   2
   0   8 -53 4.62872 3.06739   2
   0  -8 -53 1.56542 3.17122   9
   0  -8  53 1.04808 2.93948   2
   0   8  53 0.86862 2.47560   2
   0  -8  53 2.18347 3.39079   5
   0  -8 -54-1.58007 2.69021   2
   0   8 -54-6.67316 3.17535   2
   0  -8 -54 0.22869 3.20653   9
   0  -8  54 3.64907 3.05804   2
   0   8  54-0.17811 2.54558   2
   0  -8  54-3.56698 3.34095   5
   0   8 -55-2.42245 3.08243   2
   0  -8 -55 0.54015 2.72085   2
   0  -8 -55 3.27200 3.25528   9
   0  -8  55 3.29486 3.13872   2
   0   8  55 2.91596 2.62846   2
   0  -8  55-3.17354 3.21375   5
   0  -8 -56 3.87913 2.81723   2
   0   8 -56 8.09969 3.25871   2
   0  -8 -56 10.5324 3.65523   9
   0   8  56 3.92130 2.79655   2
   0  -8  56 6.29950 3.29297   2
   0  -8  56 3.21661 3.33240   5
   0   8 -57 2.53129 3.17463   2
   0  -8 -57 4.53837 2.87072   2
   0  -8 -57-0.97923 3.32020   9
   0   8  57 3.06230 2.87733   2
   0  -8  57 5.29278 3.37022   2
   0  -8  57-2.56626 3.38105   5
   0   8 -58-0.93925 3.28651   2
   0  -8 -58 3.67952 2.85621   2
   0  -8 -58-1.00188 3.38403   9
   0  -8  58 1.17723 3.13641   2
   0   8  58-2.15532 2.92344   2
   0  -8  58 2.13778 3.39927   5
   0  -8 -59 3.96403 2.93509   2
   0   8 -59 6.95345 3.45016   2
   0  -8 -59-0.25525 3.49908   9
   0  -8  59 2.88982 3.14722   2
   0   8  59 3.00521 3.00101   2
   0  -8  59 2.88461 3.52731   5
   0  -8 -60 4.86030 2.95409   2
   0  -8 -60-1.82594 3.59918   9
   0  -8  60 4.18200 3.30258   2
   0   8  60 3.89367 3.00712   2
   0  -8  60 1.70879 3.41879   5
   0  -8 -61-2.69193 3.00918   2
   0  -8 -61 4.79880 3.70720   9
   0   8  61 2.09399 2.99682   2
   0  -8  61 0.49500 3.57491   5
   0  -8 -62-1.69283 3.09350   2
   0  -8 -62 4.62019 3.57475   9
   0   8  62 1.92423 3.01679   2
   0  -8  62-0.75208 3.49748   5
   0  -8 -63 2.59280 3.15430   2
   0  -8  63-4.31157 3.65235   5
   0  -8 -63 6.39360 3.89734   9
   0   8  63 0.65477 3.15278   2
   0  -8  64-5.90389 3.93825   5
   0   8  64 0.44570 3.16496   2
   0  -8 -64 0.28300 3.79732   9
   0  -8 -65 0.86651 3.83390   9
   0  -8 -66 6.17567 4.00963   9
   0  -8 -67-3.30199 3.84789   9
   0  -8 -68 0.30497 4.01118   9
   0  10   0 50.0385 2.30326   1
   0 -10   0 48.6325 3.10877  10
   0 -10   0 49.2781 2.55991   9
   0  10   0 46.8316 2.90904  10
   0  10   0 49.5750 2.35417   4
   0  10   0 47.3885 2.46767   9
   0  10   0 48.3218 2.79938   8
   0  10   0 50.0198 2.90238   7
   0  10   0 49.0209 2.91962   6
   0  10   0 50.1326 2.93034   5
   0 -10   0 52.9142 3.17979   6
   0 -10   0 56.1874 3.11034   5
   0 -10   0 48.7571 2.38211   4
   0  10   0 48.8453 2.40341   2
   0  10   0 50.9263 2.43416   3
   0 -10   1 0.94472 1.72420  10
   0  10   1-0.53752 1.33006  10
   0 -10  -1 1.15223 1.72591  10
   0  10  -1-0.40500 1.39248  10
   0  10   1 0.45541 0.56781   4
   0  10  -1 0.21920 0.68711   4
   0  10   1 0.02195 0.63662   2
   0  10  -1 1.40534 0.71170   2
   0  10   1 0.64315 0.89888   9
   0 -10  -1 0.51401 1.05008   9
   0 -10   1 0.25348 0.91120   9
   0  10  -1 1.01988 0.69913   9
   0  10  -1 0.53598 1.16447   8
   0  10   1 1.50594 1.18566   8
   0  10  -1 0.05993 1.20829   7
   0  10   1-0.54143 1.45531   7
   0  10   1-0.52146 1.42374   6
   0 -10   1-0.36296 1.70569   6
   0  10  -1 0.33676 1.29927   6
   0 -10  -1 2.60591 1.75214   6
   0 -10   1 0.55209 0.75266   4
   0 -10  -1 0.58465 0.66575   4
   0 -10   1-0.27561 1.58512   5
   0  10  -1 0.19543 1.33480   5
   0  10   1-0.31460 1.40242   5
   0  10   1 0.56692 0.57785   1
   0 -10   1-0.35195 0.83287   3
   0  10  -1 0.10442 0.71406   3
   0  10   1 0.70558 0.83777   3
   0  10   2 0.54201 0.66930   1
   0  10   2 1.20895 1.31840  10
   0 -10   2-1.09686 1.73456  10
   0  10  -2 0.54316 1.41176  10
   0 -10  -2 3.02112 1.77344  10
   0  10   2 1.50897 0.54569   4
   0  10  -2 1.45814 0.72319   4
   0  10  -2 1.63955 0.77848   2
   0 -10  -2 0.22405 1.10457   9
   0  10  -2 1.33808 0.67126   9
   0  10   2 1.40497 1.00299   9
   0 -10   2 1.46168 0.87950   9
   0  10  -2 0.53527 1.18300   8
   0  10   2 1.99103 1.47604   7
   0  10   2 0.85056 1.17692   8
   0 -10  -2 1.82181 1.53393   7
   0 -10   2 2.41485 1.51697   8
   0  10  -2 1.31619 1.19762   7
   0  10   2 3.20701 1.54384   6
   0  10  -2 1.02739 1.36645   6
   0 -10  -2 2.14969 1.71864   6
   0 -10   2-1.03133 1.80762   6
   0  10  -2 0.99602 1.32266   5
   0 -10  -2 0.75318 0.64727   4
   0 -10   2 0.48832 1.59966   5
   0  10   2 3.16700 1.45819   5
   0  10  -2 0.72466 0.66438   3
   0  10   2 0.70353 0.62356   2
   0  10   2 1.55825 0.89287   3
   0 -10   2 0.82240 0.78031   3
   0  10   3 28.7354 1.61875   1
   0 -10  -3 31.6063 2.41995  10
   0 -10   3 29.5130 2.47878  10
   0 -10   3 28.9229 1.63187   9
   0  10  -3 29.1040 2.27968  10
   0  10   3 32.6900 2.19517  10
   0 -10  -3 29.4425 1.90663   9
   0  10   3 30.4075 1.47658   4
   0  10  -3 29.2321 1.52275   9
   0  10   3 31.5106 1.86383   9
   0  10  -3 29.0692 2.08558   8
   0  10   3 29.4075 2.04981   8
   0 -10   3 30.6434 2.26950   8
   0  10  -3 24.5528 2.17278   6
   0  10   3 29.9058 2.23781   6
   0  10  -3 26.9970 2.01905   7
   0  10   3 32.3027 2.20883   7
   0 -10  -3 33.2312 2.32621   7
   0 -10   3 27.8623 2.47750   6
   0 -10  -3 32.0178 2.41569   6
   0 -10   3 29.1000 2.36787   5
   0  10   3 30.8702 2.22124   5
   0  10  -3 29.0096 2.11364   5
   0 -10  -3 28.3130 1.51234   4
   0  10  -3 29.6758 1.60572   4
   0  10   3 28.8872 1.52414   2
   0  10  -3 27.0158 1.66293   2
   0 -10   3 27.0937 1.75740   2
   0 -10   3 28.0978 1.55624   3
   0  10   3 28.4060 1.75827   3
   0  10  -3 27.0821 1.50582   3
   0  10  -4 2.49257 1.57740  10
   0 -10   4 0.34015 0.73212   9
   0  10   4 2.90093 1.42355  10
   0 -10  -4 2.02152 1.70030  10
   0 -10   4 1.34252 1.78152  10
   0 -10  -4-0.18925 0.66231   4
   0  10  -4-0.13142 0.93936   2
   0  10  -4 0.41791 1.31437   8
   0  10  -4 0.17899 1.18869   7
   0 -10   4 2.48611 1.48746   8
   0  10   4 0.80807 1.27265   8
   0 -10  -4-0.52361 1.51198   7
   0  10   4 1.15230 1.48926   7
   0 -10   4-1.21253 1.81318   6
   0  10  -4 0.70678 1.50410   6
   0  10   4 1.48862 1.52951   6
   0 -10  -4 0.60457 1.60186   6
   0  10  -4 0.46626 0.71598   4
   0 -10   4 0.07202 1.64483   5
   0  10  -4 0.55501 1.33025   5
   0  10   4-0.12143 1.44859   5
   0  10  -4-0.06771 0.59220   9
   0 -10  -4-0.17438 1.19538   9
   0  10  -4 0.52670 0.61824   3
   0 -10   4 0.44230 0.98442   2
   0  10   4-0.13519 1.04155   3
   0 -10   4-0.21347 0.72533   3
   0 -10  -5 152.362 7.05744  10
   0  10   5 146.601 6.92773  10
   0  10  -5 153.520 7.00254  10
   0  10  -5 138.217 6.61676   2
   0  10  -5 143.830 6.41647   9
   0 -10  -5 148.896 6.75891   9
   0  10  -5 148.225 6.87986   8
   0 -10   5 148.893 6.94656   8
   0 -10  -5 151.898 6.96611   7
   0  10   5 147.014 6.89424   7
   0  10  -5 151.159 7.01715   6
   0  10  -5 136.080 6.81896   7
   0 -10  -5 153.075 6.97822   6
   0  10   5 147.255 6.88671   5
   0 -10   5 152.666 7.12909   6
   0 -10   5 150.831 7.05235   5
   0  10  -5 145.947 6.94725   5
   0 -10  -5 146.062 6.46918   4
   0  10  -5 146.550 6.56803   4
   0 -10   5 141.790 6.65304   2
   0  10  -5 141.731 6.43701   3
   0 -10   5 147.882 6.46335   3
   0  10   5 142.972 6.65389   3
   0 -10  -6 1.20009 1.27405   9
   0 -10   6 2.64920 1.50749   8
   0  10  -6 2.66049 1.36920   8
   0  10   6 1.28097 1.40838   7
   0  10  -6 2.02435 1.34246   7
   0 -10  -6 3.16394 1.52329   7
   0  10  -6 1.81590 1.39415   5
   0  10  -6 3.72114 1.71751   6
   0 -10   6-1.09056 1.82808   6
   0 -10  -6 2.27373 1.60840   6
   0  10  -6 1.50336 0.83685   4
   0  10   6 3.31019 1.45921   5
   0 -10   6 2.69519 1.64826   5
   0  10  -6 2.40841 1.06840   2
   0 -10   6 2.07338 1.13161   2
   0 -10  -6 2.21254 0.77328   4
   0  10   6 2.71293 1.41520  10
   0 -10  -6 1.17013 1.70561  10
   0  10  -6 1.28461 1.71061  10
   0  10   6 2.29468 1.17142   3
   0 -10   6 1.60588 0.76106   3
   0 -10  -7 0.88522 1.69525  10
   0  10  -7 1.38176 1.62129  10
   0  10   7 1.15746 1.38002  10
   0 -10  -7 3.33216 0.81536   4
   0 -10   7 4.15192 1.22698   2
   0  10  -7 2.37968 1.11916   2
   0 -10  -7 1.48800 1.35321   9
   0  10  -7 0.79386 1.39109   8
   0 -10   7 3.52490 1.47544   8
   0 -10  -7 1.45469 1.58037   7
   0  10  -7 2.73516 1.39559   7
   0  10   7 1.65267 1.43061   7
   0  10  -7 2.90473 1.53782   5
   0 -10   7 2.05421 1.81847   6
   0  10  -7 2.00098 1.69589   6
   0 -10  -7 3.64068 1.55379   6
   0  10  -7 2.18995 0.94174   4
   0 -10   7 2.75582 1.73976   5
   0  10   7 2.94738 1.51091   5
   0  10   7 2.58515 0.72797   2
   0 -10   7 2.93647 0.74843   3
   0  10   7 2.44052 1.23107   3
   0  10   8-0.60810 0.72725   2
   0  10  -8 1.18760 1.66168  10
   0 -10  -8 0.37324 1.70164  10
   0  10   8 0.20507 1.40584  10
   0 -10  -8-0.39719 0.83482   4
   0 -10   8-0.50261 1.19589   2
   0  10  -8-1.09821 1.20446   2
   0 -10  -8-1.29895 1.40783   9
   0  10   8 0.76026 1.29663   9
   0  10  -8 0.37149 1.36573   8
   0 -10   8-0.06618 1.55048   8
   0  10   8 0.55306 1.42881   7
   0 -10  -8-0.79627 1.54466   7
   0  10  -8-1.36641 1.42138   7
   0  10  -8 2.10742 1.67532   6
   0  10  -8 0.83957 1.59079   5
   0 -10  -8-0.43930 1.54586   6
   0 -10   8 1.12065 1.76566   6
   0  10  -8-0.39618 1.06727   4
   0 -10   8 0.54894 1.72413   5
   0 -10   8-0.47879 0.75905   3
   0  10   8 0.46836 1.27547   3
   0  10   9 1.43735 0.77624   2
   0  10  -9 1.59438 1.69526  10
   0 -10  -9 1.66435 1.74330  10
   0 -10  -9 1.99973 0.87657   4
   0  10  -9 2.85661 1.22072   2
   0 -10   9-0.29206 1.24842   2
   0  10   9 0.59148 1.35865   9
   0 -10  -9 1.07363 1.38230   9
   0  10  -9-1.19473 1.41423   8
   0 -10   9 2.21747 1.52155   8
   0  10  -9 0.89069 1.46608   7
   0  10   9 1.10937 1.40522   7
   0 -10  -9 0.46595 1.54784   7
   0 -10  -9 2.65083 1.50763   6
   0 -10   9 1.29718 1.83992   6
   0  10  -9 1.33196 1.67296   5
   0  10  -9 2.90291 1.70028   6
   0 -10   9 2.97538 1.76543   5
   0 -10   9 1.31228 0.77704   3
   0  10   9 0.60133 1.32729   3
   0 -10  10-0.82435 0.62690   1
   0  10  10-0.37408 0.85257   2
   0  10 -10 1.16611 1.77001  10
   0 -10 -10 0.07687 1.75758  10
   0 -10 -10 0.72694 0.92089   4
   0 -10  10-0.82709 1.31672   2
   0  10 -10 0.64622 1.23858   2
   0  10  10-1.13803 1.38692   9
   0 -10 -10-0.50257 1.41267   9
   0 -10  10 0.61457 1.49938   8
   0 -10 -10-0.06680 1.47644   7
   0  10  10 0.67991 1.42192   7
   0  10 -10-0.47471 1.32597   7
   0  10 -10 0.23263 1.70374   6
   0  10 -10-2.17164 1.70079   5
   0 -10 -10-0.30270 1.51149   6
   0 -10  10-0.49283 1.75163   6
   0 -10  10-0.66101 1.75835   5
   0 -10  10-0.53899 0.80333   3
   0  10  10-1.33328 1.33696   3
   0  10  11 16.3390 1.70905   9
   0 -10 -11 16.4747 1.82447   9
   0 -10  11 16.0132 1.87564   8
   0  10 -11 13.2917 1.70414   7
   0  10  11 15.7674 1.84680   7
   0 -10 -11 19.4393 1.90749   7
   0  10 -11 17.0811 2.13325   6
   0 -10  11 17.7182 2.14788   6
   0 -10 -11 15.0118 1.82279   6
   0  10 -11 16.7633 2.09175   5
   0 -10  11 18.6551 2.16741   5
   0  10 -11 14.4012 1.60954   2
   0  10  11 16.0773 1.20891   2
   0 -10  11 14.3593 1.67397   2
   0 -10 -11 15.2700 1.33207   4
   0 -10 -11 15.0867 2.07555  10
   0  10 -11 16.2706 2.08519  10
   0 -10  11 16.1240 1.22979   3
   0  10  12 0.35662 0.89250   2
   0 -10 -12-0.41617 1.48328   9
   0  10  12 0.50552 1.37367   9
   0 -10  12 1.13864 1.51760   8
   0  10 -12-1.18617 1.38385   7
   0 -10 -12 0.94123 1.43970   7
   0  10  12 0.24905 1.44851   7
   0 -10 -12-1.33955 1.47102   6
   0  10 -12-1.69586 1.77760   5
   0  10 -12-0.07994 1.69505   6
   0 -10  12 2.35901 1.79412   6
   0 -10  12-1.30599 1.83578   5
   0 -10 -12-1.19426 1.78918  10
   0 -10  12 0.40321 1.36584   2
   0  10 -12-0.33422 1.30354   2
   0 -10  12 0.86857 0.89521   3
   0 -10 -12 1.21205 1.03605   4
   0 -10  13 2.47857 1.61543   8
   0  10  13 4.74915 1.47996   7
   0  10 -13 3.55732 1.47315   7
   0 -10 -13 4.45342 1.58170   7
   0  10 -13 2.17726 1.86311   5
   0  10 -13 2.27087 1.75960   6
   0 -10  13 3.06995 1.80794   6
   0 -10 -13 3.13842 1.38652   6
   0 -10  13 3.76874 1.87343   5
   0  10 -13 2.77774 1.29390   4
   0  10  13 2.58183 0.99415   2
   0  10 -13 1.46884 1.33998   2
   0 -10  13 2.72651 1.42308   2
   0 -10 -13 3.12551 1.61283   9
   0  10  13 2.05956 1.41690   9
   0 -10 -13 4.38525 1.85241  10
   0 -10  13 3.58415 0.97135   3
   0  10 -14-1.60028 1.41566   7
   0  10  14 2.06713 1.46243   7
   0 -10 -14 2.03180 1.52291   7
   0 -10  14-1.64022 1.80581   6
   0  10 -14-0.08946 1.80625   5
   0 -10 -14 2.17718 1.43160   6
   0  10 -14 0.24682 1.77517   6
   0 -10  14 0.27675 1.88714   5
   0 -10 -14-0.99655 1.80770  10
   0  10 -14-0.12353 1.38707   2
   0  10  14 0.20940 0.98046   2
   0 -10  14-0.12715 1.47731   2
   0  10  14 0.41745 1.45960   9
   0  10 -14-0.20841 0.57659   9
   0 -10 -14-0.83565 1.67241   9
   0 -10  14-1.26866 1.57237   8
   0 -10  14-0.16694 0.96849   3
   0 -10 -15 14.4780 1.73298   7
   0  10 -15 13.7517 1.62340   7
   0  10  15 13.8802 1.71618   7
   0  10 -15 15.9338 2.07100   6
   0 -10  15 12.5315 2.14229   5
   0 -10  15 14.3996 2.09104   6
   0 -10 -15 15.9925 1.66413   6
   0 -10 -15 14.4213 2.12241  10
   0  10  15 14.7599 1.30692   2
   0 -10  15 15.4470 1.78845   2
   0 -10 -15 17.1761 1.93887   9
   0  10  15 15.1503 1.82540   9
   0  10 -15 13.4188 0.95801   9
   0 -10  15 11.1702 1.89743   8
   0 -10  15 13.8069 1.30930   3
   0 -10 -16-1.06582 1.34827   6
   0 -10  16 1.36933 1.93933   5
   0 -10  16 3.88995 1.86161   6
   0  10 -16 0.16946 1.66775   6
   0 -10 -16 0.52108 1.86509  10
   0  10  16 1.25645 1.01690   2
   0  10  16-0.60918 1.58150   9
   0 -10 -16 0.90800 1.64731   9
   0  10 -16 0.91438 0.68025   9
   0 -10 -16 0.95488 1.44761   7
   0  10  16-0.44067 1.46827   7
   0  10 -16-0.29624 1.33592   7
   0 -10  16 1.49345 1.65874   8
   0  10 -17 0.77329 1.79486   6
   0 -10  17 2.95060 1.86359   6
   0 -10  17 0.90605 1.89451   5
   0 -10 -17 1.42527 1.81266  10
   0  10  17 2.25750 1.09564   2
   0 -10 -17 0.94464 1.76095   9
   0  10 -17 1.10746 0.73865   9
   0  10  17 2.70186 1.65785   9
   0 -10 -17 0.41063 1.44691   7
   0  10 -17 2.01341 1.34025   7
   0  10  17 3.47574 1.39312   7
   0 -10  17 2.26221 1.66565   8
   0 -10  18 7.86641 2.07263   6
   0  10 -18 10.3629 2.00903   6
   0 -10  18 9.96023 2.08167   5
   0 -10 -18 11.1161 2.07780  10
   0  10  18 11.0291 1.33560   2
   0 -10  18 9.64881 1.86846   8
   0  10 -18 8.34219 0.98590   9
   0 -10 -18 11.2435 2.04908   9
   0  10  18 11.0157 1.85032   9
   0  10 -18 8.52185 1.48779   7
   0  10  18 10.7579 1.59810   7
   0 -10 -18 10.7807 1.63483   7
   0 -10  19 5.23748 2.06806   5
   0  10 -19 9.18408 1.83168   6
   0  10 -19 5.91727 0.95626   9
   0 -10 -19 9.62894 1.98920   9
   0  10  19 8.18310 1.75729   9
   0  10  19 6.61785 1.29015   2
   0  10 -19 5.76770 1.59037   2
   0 -10  19 6.76339 1.79168   8
   0 -10 -19 8.71971 1.26331   2
   0 -10 -19 5.09781 1.51986   7
   0  10 -19 7.21408 1.43745   7
   0  10  19 6.30561 1.33010   6
   0  10  19 9.06464 1.55716   7
   0 -10 -20 15.1600 2.20621   9
   0  10 -20 15.6243 1.31807   9
   0  10 -20 15.7133 1.86410   2
   0  10  20 19.3737 1.59699   2
   0 -10  20 15.3832 1.81388   2
   0  10  20 14.3255 2.00602   9
   0 -10  20 17.2060 2.06298   8
   0  10 -20 14.1207 1.62381   7
   0  10 -20 20.2977 2.17649   6
   0  10  20 15.9446 1.74032   7
   0  10  20 21.5345 1.59172   6
   0 -10 -20 20.6620 1.85973   7
   0 -10 -20 18.3987 1.55913   2
   0  10  21 29.1633 2.44850   9
   0  10 -21 26.0723 1.74293   9
   0 -10 -21 31.0886 2.65312   9
   0 -10 -21 30.7849 2.02004   2
   0  10 -21 27.1572 2.28561   2
   0  10  21 35.9205 2.06748   2
   0 -10  21 27.0581 2.27374   2
   0 -10 -21 31.1672 2.22788   7
   0  10 -21 26.2534 2.01942   7
   0  10 -21 24.1022 2.46457   6
   0  10  21 31.9718 2.19798   7
   0  10 -22 0.91714 1.69335   6
   0  10  22-0.28913 1.66985   9
   0  10 -22-0.38474 0.97125   9
   0  10  22 2.48411 1.40313   7
   0  10 -22 0.23559 1.25946   7
   0 -10 -22-0.62502 1.44741   7
   0  10  22 0.70179 1.25668   2
   0 -10  22-2.91105 1.61933   2
   0  10 -22-0.84290 1.55774   2
   0 -10 -22 0.39590 1.17096   2
   0  10  23-1.39778 1.72987   9
   0  10 -23-0.12469 1.00100   9
   0  10  23 1.40464 1.36248   7
   0 -10 -23 0.62708 1.32431   7
   0  10 -23-0.99934 1.21621   7
   0  10  23 0.12309 1.23685   2
   0  10 -23-0.79040 1.60171   2
   0 -10  23-0.08658 1.52537   2
   0  10 -23 0.18599 1.74715   6
   0  10  24 10.3433 1.89673   9
   0  10 -24 5.83439 1.17195   9
   0 -10 -24 10.7520 1.56589   7
   0  10  24 7.98617 1.45141   7
   0  10 -24 7.55965 1.40300   7
   0 -10  24 5.76012 1.66547   2
   0  10 -24 8.78130 1.79529   2
   0  10  24 10.4109 1.51437   2
   0  10 -24 7.23919 1.90633   6
   0  10  25 9.18386 1.93074   9
   0  10 -25 12.0584 1.33837   9
   0  10 -25 6.95345 1.38607   7
   0 -10 -25 11.0472 1.62621   7
   0  10  25 9.90101 1.52959   7
   0 -10  25 10.9307 1.82947   2
   0  10 -25 9.88768 1.85221   2
   0  10 -25 10.8508 1.94963   6
   0  10  26 3.53586 1.84006   9
   0  10 -26-0.66714 1.16415   9
   0 -10 -26 0.43553 1.80694   9
   0  10  26-2.55638 1.38561   7
   0  10 -26-0.75709 1.18783   7
   0 -10 -26-0.21000 1.39346   7
   0 -10  26 0.48491 1.62612   2
   0  10 -26-2.07040 1.77046   2
   0  10 -26 2.88991 1.67967   6
   0 -10  26-1.36329 2.03526   5
   0 -10  27 12.7533 2.31511   5
   0  10 -27 9.74044 1.90221   6
   0  10  27 14.1581 2.12598   9
   0 -10 -27 8.91721 2.04600   9
   0  10 -27 10.0583 1.35024   9
   0  10 -27 8.00179 1.37256   7
   0 -10 -27 8.33834 1.56808   7
   0 -10 -27 7.17529 1.49434   2
   0 -10  27 9.65496 1.90638   2
   0  10 -27 10.8625 1.95966   2
   0 -10 -28 21.7190 2.45915   9
   0  10 -28 25.0570 1.83990   9
   0  10  28 25.1979 2.57777   9
   0  10 -28 18.5349 1.74380   7
   0 -10 -28 23.5234 1.97214   7
   0  10  28 23.2448 1.92573   2
   0  10 -28 24.6367 2.46879   2
   0 -10 -28 22.0044 1.89880   2
   0 -10  28 19.5899 2.24342   2
   0  10 -28 22.8396 2.36582   6
   0 -10  28 21.5393 2.69464   5
   0 -10  29 5.54048 2.33490   5
   0  10 -29 9.54831 1.91608   6
   0  10  29 6.43651 2.05774   9
   0 -10 -29 8.20516 2.08520   9
   0  10 -29 8.39801 1.37822   9
   0  10 -29 7.63237 1.31102   7
   0 -10 -29 7.69287 1.52985   7
   0  10  29 8.00150 1.51334   2
   0 -10  29 5.61150 1.85817   2
   0  10 -29 5.39076 1.95141   2
   0 -10 -29 5.40473 1.52835   2
   0  10 -30 6.23552 1.83046   6
   0 -10  30 4.71868 2.30972   5
   0  10  30 4.50309 1.97212   9
   0  10 -30 2.17531 1.31280   9
   0 -10 -30 0.99694 1.92156   9
   0 -10 -30 1.39723 1.34740   7
   0  10 -30 3.76078 1.20643   7
   0  10  30 3.31518 1.46901   2
   0  10 -30 3.07211 1.86453   2
   0 -10  30 2.90285 1.80356   2
   0 -10 -30 3.32373 1.48175   2
   0  10 -31 4.05544 1.80503   6
   0 -10  31 0.57040 2.22904   5
   0  10  31 0.90263 1.99466   9
   0 -10 -31 0.64288 1.98097   9
   0  10 -31-0.33657 1.35260   9
   0  10 -31-0.28230 1.20163   7
   0 -10 -31 3.20452 1.41944   7
   0 -10  31-1.73184 1.94951   2
   0  10 -31 2.93750 1.95950   2
   0  10  31 1.40037 1.46094   2
   0 -10 -31 2.57861 1.44926   2
   0  10 -32 0.40941 1.80760   6
   0 -10  32 1.75848 2.31581   5
   0  10  32 4.77365 2.04189   9
   0 -10 -32 2.12505 2.08322   9
   0  10 -32 0.84558 1.43594   9
   0  10 -32 2.63833 1.24031   7
   0  10  32-0.42918 1.53674   2
   0  10 -32 4.13694 1.98148   2
   0 -10  32 2.50533 1.86446   2
   0 -10 -32 4.78406 1.53959   2
   0  10 -33-1.34102 1.87317   6
   0 -10  33-0.30082 2.43245   5
   0  10  33 2.59121 2.09282   9
   0 -10 -33 2.32693 2.17845   9
   0  10 -33-0.81196 1.45139   9
   0  10 -33 2.16218 1.21934   7
   0  10  33 2.59043 1.56007   2
   0 -10  33 3.81974 1.95378   2
   0  10 -33-0.50187 2.01445   2
   0 -10 -33 2.27221 1.58261   2
   0 -10  34 3.24111 2.38573   5
   0  10 -34 3.32427 1.94563   6
   0 -10  34 4.11962 1.38473   9
   0  10  34 1.82277 2.06742   9
   0 -10 -34 0.70521 2.18928   9
   0  10 -34 3.54401 1.51100   9
   0  10 -34 1.36642 1.18696   7
   0 -10 -34 0.90845 1.61188   2
   0  10 -34 3.62956 2.14114   2
   0 -10  34 1.65327 2.03101   2
   0  10  34 1.95147 1.59964   2
   0  10  35-0.72025 2.08810   9
   0 -10  35 2.48081 1.44128   9
   0 -10 -35 3.63223 2.31555   9
   0  10 -35 0.32119 1.52785   9
   0 -10 -35 0.47182 1.66227   2
   0  10 -35 3.73758 2.16980   2
   0 -10  35 3.54244 2.10430   2
   0  10  35 1.44758 1.65040   2
   0 -10  35 1.89943 2.53510   5
   0  10 -35 1.57170 1.92506   6
   0 -10  36 4.64549 1.52327   9
   0  10  36 0.29566 2.20185   9
   0 -10 -36 0.89848 2.32427   9
   0  10 -36 2.09103 1.61408   9
   0 -10 -36 1.76284 1.75489   2
   0  10 -36 1.65406 2.24457   2
   0 -10  36 2.16580 2.04529   2
   0  10  36 3.00541 1.74081   2
   0 -10  36 3.40871 2.72359   5
   0  10 -36 2.84179 1.99977   6
   0  10  37 0.15185 2.33535   9
   0 -10  37 1.98388 1.54145   9
   0 -10 -37 2.00305 2.32131   9
   0  10 -37 5.46862 1.70235   9
   0 -10 -37 2.53891 1.76701   2
   0  10  37 2.07701 1.78384   2
   0  10 -37 2.12707 2.22479   2
   0 -10  37 4.88334 2.16064   2
   0  10 -37 1.79999 1.94366   6
   0 -10  37 2.49406 2.68085   5
   0  10  38 1.40111 2.41064   9
   0 -10  38-0.74310 1.55822   9
   0  10 -38-1.26085 1.67057   9
   0 -10 -38 1.10929 2.30276   9
   0 -10 -38-1.36778 1.77996   2
   0  10  38 0.10776 1.79863   2
   0 -10  38 3.88020 2.24880   2
   0  10 -38 1.89714 2.23260   2
   0  10 -38-1.38395 1.96191   6
   0 -10  38-1.70240 2.69147   5
   0 -10  39-1.11538 1.62678   9
   0  10  39-3.35870 2.51268   9
   0 -10 -39-1.95789 2.59932   9
   0  10 -39 2.14559 1.71628   9
   0 -10 -39 0.98041 1.84526   2
   0  10  39-1.33772 1.86938   2
   0  10 -39-2.10462 2.31567   2
   0 -10  39 2.21957 2.33368   2
   0 -10  39-6.09859 2.83786   5
   0  10 -39-0.74774 2.01803   6
   0 -10  40 1.69198 1.65511   9
   0  10  40 3.60170 2.54525   9
   0 -10 -40 3.52086 2.56162   9
   0 -10 -40 3.15572 1.86184   2
   0  10  40-1.26910 2.03689   2
   0 -10  40-0.45673 2.21909   2
   0  10 -40 1.69927 2.37629   2
   0  10 -40-3.54075 2.06092   6
   0 -10  40-1.60443 2.82569   5
   0  10  41-0.50368 2.43605   9
   0 -10  41 1.01556 1.67743   9
   0 -10 -41 1.20555 2.49507   9
   0 -10 -41 1.51479 1.95593   2
   0  10  41 2.62051 2.06384   2
   0  10 -41-0.31787 2.36795   2
   0 -10  41-0.62641 2.34985   2
   0 -10  41 1.82288 2.80769   5
   0  10 -41-3.01111 2.03862   6
   0 -10  42-1.30398 2.82665   5
   0  10  42 2.06231 2.59696   9
   0 -10  42-0.47794 1.72842   9
   0 -10 -42-0.35378 2.63545   9
   0  10 -42-3.33895 2.01092   6
   0  10 -42 1.95928 2.52497   2
   0 -10  42-1.77246 2.38347   2
   0  10  42 1.60046 1.97599   2
   0 -10 -42-1.44452 1.96989   2
   0 -10  43 15.0341 3.27469   5
   0  10  43 13.5411 2.89377   9
   0 -10 -43 15.9872 3.02308   9
   0  10 -43 16.0580 2.33627   6
   0  10  43 17.0331 2.44895   2
   0  10 -43 15.7748 2.90722   2
   0 -10  43 14.8945 2.85077   2
   0 -10 -43 12.9192 2.32243   2
   0 -10 -44 2.94943 2.11595   2
   0  10  44 3.60554 2.73181   9
   0  10 -44-2.23831 2.69092   2
   0 -10  44 1.53021 2.51140   2
   0  10  44-1.30975 2.11521   2
   0 -10  44-3.49783 2.93647   5
   0 -10 -44 4.28721 2.67595   9
   0 -10 -45 3.30582 2.15200   2
   0  10  45 6.81586 2.74143   9
   0 -10  45 2.27252 2.52578   2
   0  10 -45 1.41496 2.60182   2
   0  10  45-1.07995 2.15696   2
   0 -10  45-0.19832 3.07166   5
   0 -10 -45-0.76439 2.79024   9
   0 -10 -46 1.77110 2.20013   2
   0  10  46 2.45008 2.65924   9
   0  10 -46 1.45139 2.71849   2
   0  10  46-0.55596 2.16090   2
   0 -10  46-0.17962 2.59834   2
   0 -10  46-0.40459 3.00534   5
   0 -10 -46-0.78510 2.75610   9
   0 -10 -47 0.28072 2.25673   2
   0  10  47-1.92713 2.82232   9
   0 -10  47 2.39603 2.64273   2
   0  10 -47-0.74331 2.80500   2
   0  10  47 5.00754 2.33954   2
   0 -10  47 1.85663 3.17398   5
   0 -10 -47 5.02879 2.89293   9
   0 -10 -48 3.61121 2.27026   2
   0  10  48 5.11919 2.88144   9
   0  10  48 5.30705 2.45578   2
   0 -10  48 5.10489 2.91136   2
   0  10 -48 3.24100 2.79853   2
   0 -10  48-1.47134 3.07566   5
   0 -10 -48-0.61880 2.94114   9
   0  10 -49 7.23119 2.95850   2
   0 -10 -49 6.53222 2.34709   2
   0  10  49-0.80367 2.95530   9
   0 -10  49 3.29482 2.82200   2
   0  10  49 7.12046 2.41892   2
   0 -10  49 11.1326 3.29267   5
   0 -10 -49 4.65429 3.10168   9
   0  10 -50-5.80410 3.07441   2
   0 -10 -50-0.76333 2.37033   2
   0  10  50-2.67017 3.05139   9
   0 -10  50 1.98854 2.75142   2
   0  10  50 6.69512 2.43965   2
   0 -10  50 0.43588 3.23769   5
   0 -10 -50 2.16593 2.92124   9
   0 -10 -51 1.72598 2.43730   2
   0  10 -51-7.78327 3.21016   2
   0  10  51 1.67570 3.00318   9
   0 -10 -51-4.21806 3.14820   9
   0 -10  51-3.66844 2.90848   2
   0  10  51-2.07782 2.37909   2
   0 -10  51 2.88342 3.26733   5
   0 -10 -52 1.45107 2.44645   2
   0  10 -52-4.40151 3.18032   2
   0 -10 -52 1.81632 3.21869   9
   0  10  52-1.31348 2.49128   2
   0 -10  52 0.20875 2.94528   2
   0 -10  52 0.67686 3.27855   5
   0 -10 -53-3.80612 2.72740   2
   0  10 -53-3.00178 3.32915   2
   0 -10 -53 0.69622 3.25363   9
   0 -10  53-2.35270 3.06580   2
   0  10  53 0.16850 2.54645   2
   0 -10  53 5.04539 3.32271   5
   0 -10 -54-3.90418 2.73957   2
   0  10 -54 5.70181 3.23586   2
   0 -10 -54 4.04118 3.34475   9
   0 -10  54 4.81992 3.17555   2
   0  10  54 5.00985 2.66267   2
   0 -10  54 1.16594 3.45063   5
   0  10 -55 1.57015 3.16482   2
   0 -10 -55 5.39580 2.82442   2
   0 -10 -55-0.48594 3.50930   9
   0 -10  55 0.89666 3.10160   2
   0  10  55-2.12113 2.63351   2
   0 -10  55-4.27610 3.61955   5
   0  10 -56-0.91661 3.48675   2
   0 -10 -56-2.31813 2.61848   2
   0 -10 -56 1.99063 3.41999   9
   0  10  56 1.81032 2.72799   2
   0 -10  56-1.37538 3.17178   2
   0 -10  56 7.72136 3.64615   5
   0  10 -57 0.93621 3.28730   2
   0 -10 -57 4.92369 2.80978   2
   0 -10 -57-0.50735 3.56279   9
   0 -10  57-4.45796 3.29009   2
   0  10  57 2.96912 2.84386   2
   0 -10  57 6.12268 3.50560   5
   0  10 -58 5.49856 3.51928   2
   0 -10 -58 5.22930 2.83563   2
   0 -10 -58 14.0023 3.86496   9
   0 -10  58 12.2348 3.55208   2
   0  10  58 6.07876 2.92315   2
   0 -10  58 3.47629 3.61103   5
   0 -10 -59 3.44584 2.85958   2
   0 -10 -59 3.71119 3.57790   9
   0 -10  59-0.49039 3.34435   2
   0  10  59 4.46917 2.90658   2
   0 -10  59 4.78241 3.54274   5
   0 -10 -60 4.69954 3.05178   2
   0 -10 -60 2.43430 3.70157   9
   0  10  60 1.98576 3.02505   2
   0 -10  60 4.83777 3.78549   5
   0 -10 -61 6.80047 3.05320   2
   0 -10 -61 5.24774 3.83542   9
   0  10  61-1.01482 3.03842   2
   0 -10  61-1.54682 3.66188   5
   0 -10 -62 2.04336 3.10903   2
   0 -10 -62 0.28199 3.81646   9
   0  10  62-1.65742 3.02861   2
   0 -10  62-0.26222 3.65814   5
   0 -10 -63 5.84197 3.27410   2
   0 -10 -63 14.6412 4.11940   9
   0  10  63 12.2706 3.35344   2
   0 -10  63 3.18575 3.83559   5
   0 -10  64-3.39118 2.98057   1
   0 -10 -64 5.86075 3.89658   9
   0  10  64 0.21571 2.89918   2
   0 -10  64 3.48475 3.69661   5
   0 -10  65 2.16653 3.71584   5
   0 -10 -65 2.38899 3.87690   9
   0 -10  65-3.45841 3.06550   1
   0 -10  66 0.54843 3.82554   5
   0 -10 -66-1.82530 3.88189   9
   0  12   0 9.31394 1.70758  10
   0 -12   0 7.65280 1.94969  10
   0  12   0 7.32522 0.79635   4
   0  12   0 8.23176 0.87563   2
   0 -12   0 7.09159 1.17040   9
   0  12   0 7.86357 1.01252   9
   0  12   0 8.08137 1.45681   8
   0  12   0 8.16039 1.65644   7
   0  12   0 6.33522 1.59659   6
   0 -12   0 6.11379 1.93474   6
   0 -12   0 8.81302 1.88309   5
   0  12   0 10.9965 1.73181   5
   0 -12   0 7.08825 0.84984   4
   0  12   0 7.16934 0.67246   1
   0  12   0 7.52815 0.93765   3
   0  12  -1 4.04946 1.58644  10
   0 -12   1 5.06969 1.95895  10
   0 -12  -1 7.11221 1.91169  10
   0  12   1 4.11320 1.57518  10
   0  12  -1 3.86101 0.73839   4
   0  12   1 4.38497 0.65563   4
   0  12   1 3.88857 0.74786   2
   0  12  -1 2.66118 0.78212   2
   0  12   1 3.62931 1.03161   9
   0  12  -1 3.53024 0.84522   9
   0 -12  -1 3.72465 1.17558   9
   0 -12   1 4.43612 1.05911   9
   0  12   1 6.71977 1.41463   8
   0  12  -1 3.15039 1.37172   8
   0  12  -1 4.47610 1.45728   7
   0  12   1 2.72464 1.59114   7
   0 -12   1 3.66244 1.92190   6
   0  12  -1 2.63477 1.57244   6
   0 -12  -1 1.36005 1.86152   6
   0  12   1 4.00388 1.63545   6
   0  12  -1 2.39066 1.54222   5
   0 -12  -1 3.17023 0.74277   4
   0 -12   1 7.70686 1.86619   5
   0  12   1 4.17791 1.63633   5
   0  12  -1 3.53281 0.55090   1
   0  12   1 4.54511 0.65496   1
   0  12  -1 3.84441 0.81912   3
   0  12   1 4.09680 0.93748   3
   0  12   2 0.32376 0.65274   1
   0  12  -2-0.16612 1.62037  10
   0  12   2 1.64459 1.54960  10
   0 -12   2 2.63660 1.87982  10
   0 -12  -2 1.29831 1.79779  10
   0  12  -2 1.04493 0.74795   4
   0  12   2 0.42511 0.56675   4
   0  12   2 0.77771 0.69106   2
   0  12  -2 0.76506 0.76836   2
   0 -12   2 1.20985 0.96377   9
   0 -12  -2 0.04356 1.17007   9
   0  12  -2 0.64518 0.71208   9
   0  12  -2 1.60870 1.32912   8
   0  12   2 1.33822 1.30231   8
   0  12   2 2.65474 1.58619   7
   0  12  -2 2.34549 1.33483   7
   0  12   2 0.78934 1.62015   6
   0 -12  -2-0.33558 1.83764   6
   0 -12   2-0.52967 1.85108   6
   0  12  -2 1.25239 1.42243   6
   0 -12   2 1.08694 1.71349   5
   0  12   2 1.06961 1.52741   5
   0 -12  -2 1.14743 0.68680   4
   0  12  -2 0.64874 1.46958   5
   0  12  -2 0.94992 0.73287   3
   0  12   2 1.42108 0.94518   3
   0 -12   2 1.87013 0.85476   3
   0  12   3 0.60629 0.78707   1
   0  12   3 1.31633 1.43007  10
   0  12  -3 0.08361 1.64565  10
   0 -12  -3 0.69258 1.84235  10
   0 -12   3 0.53111 1.86382  10
   0 -12   3 1.10952 0.89108   9
   0  12  -3 1.23001 0.77887   4
   0  12  -3 0.51419 0.82803   2
   0 -12  -3 0.09349 1.17368   9
   0  12  -3 0.37279 0.66236   9
   0  12  -3 0.14598 1.36277   8
   0  12   3-0.81345 1.56600   7
   0  12  -3-0.36606 1.32512   7
   0  12   3-0.89876 1.31146   8
   0  12   3 0.15566 1.61394   6
   0  12  -3-0.42311 1.52266   6
   0 -12   3-0.71494 1.93622   6
   0 -12  -3 2.15263 1.79745   6
   0  12  -3-0.90780 1.40091   5
   0 -12   3 0.50711 1.76421   5
   0  12   3-0.07553 1.57081   5
   0 -12  -3 0.97574 0.67017   4
   0  12  -3 0.16637 0.67983   3
   0  12   3 0.60352 0.69633   2
   0  12   3 0.41624 0.56409   4
   0 -12   3 0.04459 0.79171   3
   0  12   3 0.24076 0.99786   3
   0  12   4 5.12358 0.93316   1
   0 -12   4 5.00887 0.90915   9
   0 -12   4 3.92820 1.97296  10
   0  12  -4 6.32528 1.72963  10
   0 -12  -4 6.41147 1.94408  10
   0  12   4 5.84967 1.59186  10
   0  12  -4 5.36162 0.86291   4
   0  12  -4 5.23389 1.00403   2
   0  12  -4 7.05278 0.74218   9
   0 -12  -4 7.64192 1.38270   9
   0  12  -4 6.43499 1.54921   8
   0  12  -4 7.02203 1.48460   7
   0  12   4 2.96203 1.63688   7
   0  12   4 6.04771 1.44512   8
   0 -12   4 6.06262 1.71810   8
   0 -12   4 4.42979 1.97786   6
   0 -12  -4 5.63623 1.83352   6
   0  12   4 7.67214 1.72418   6
   0  12  -4 5.66260 1.72674   6
   0  12  -4 6.30395 1.55104   5
   0 -12  -4 5.74577 0.77778   4
   0 -12   4 3.68096 1.87699   5
   0  12   4 5.83385 1.63561   5
   0  12   4 5.65580 0.77366   2
   0  12  -4 5.64296 0.74998   3
   0 -12   4 5.13601 1.17172   2
   0 -12   4 5.10895 0.82686   3
   0  12   4 5.37116 1.12844   3
   0  12   5 5.89692 1.02173   1
   0 -12  -5 7.56277 1.98259  10
   0  12   5 6.43411 1.59753  10
   0  12  -5 4.85592 1.76325  10
   0 -12  -5 6.00155 0.79768   4
   0  12  -5 6.31794 1.12477   2
   0  12  -5 6.90413 1.63760   8
   0 -12   5 7.92412 1.71411   8
   0  12   5 8.09076 1.76314   7
   0  12  -5 7.08751 1.47975   7
   0  12   5 7.93832 1.62072   8
   0  12  -5 7.71177 1.60019   5
   0 -12   5 7.68515 2.06400   6
   0  12  -5 5.21770 1.73636   6
   0  12   5 7.40719 1.73481   6
   0 -12  -5 6.68716 1.92612   6
   0  12   5 6.08229 1.60389   5
   0  12  -5 5.93324 0.89851   4
   0 -12   5 7.38711 1.99660   5
   0  12  -5 6.15240 0.74650   9
   0 -12  -5 8.98641 1.39365   9
   0  12   5 6.20621 0.80197   2
   0 -12   5 6.18640 1.21151   2
   0  12  -5 6.57853 0.77086   3
   0  12   5 7.85517 1.22609   3
   0 -12   5 7.03321 0.83252   3
   0  12   6 123.026 5.94980  10
   0 -12  -6 120.651 6.08398  10
   0  12  -6 118.540 6.01771  10
   0  12  -6 122.114 5.56761   2
   0  12   6 112.754 5.62572   9
   0 -12  -6 128.817 5.75696   9
   0  12  -6 117.276 5.28446   9
   0  12   6 129.596 5.95050   8
   0  12  -6 121.788 5.88440   8
   0 -12   6 117.513 5.92741   8
   0 -12  -6 126.154 6.00215   7
   0  12   6 116.680 5.87149   6
   0  12   6 124.775 5.91826   7
   0  12  -6 117.674 5.87715   7
   0  12  -6 121.651 6.04284   6
   0  12   6 117.975 5.88761   5
   0 -12  -6 119.968 5.99932   6
   0  12  -6 118.084 5.96590   5
   0 -12   6 129.267 6.12340   5
   0 -12   6 130.718 6.19458   6
   0  12  -6 120.411 5.48452   4
   0 -12  -6 120.299 5.35304   4
   0  12  -6 113.831 5.31458   3
   0 -12   6 114.818 5.58141   2
   0  12   6 121.573 5.60614   3
   0 -12   6 114.371 5.34102   3
   0  12  -7 39.0731 3.01731  10
   0 -12  -7 45.3938 3.04278  10
   0  12   7 42.3535 2.84240  10
   0 -12  -7 45.1146 2.16333   4
   0  12  -7 38.0381 2.39674   2
   0 -12  -7 42.2069 2.62679   9
   0  12   7 42.6048 2.53505   9
   0  12  -7 43.0149 2.76604   8
   0 -12   7 45.1426 2.90700   8
   0 -12  -7 44.6664 2.94657   7
   0  12   7 41.9301 2.80566   7
   0  12  -7 40.9237 3.01289   6
   0  12   7 43.1530 2.85009   6
   0  12  -7 42.8179 2.78764   7
   0  12  -7 43.0009 2.87048   5
   0 -12   7 39.5332 3.11808   6
   0  12   7 43.7251 2.82023   5
   0 -12   7 44.6865 3.03496   5
   0 -12  -7 45.0053 2.96456   6
   0  12  -7 41.1489 2.28438   4
   0 -12   7 42.1615 2.47148   2
   0  12   7 46.2383 2.49928   3
   0 -12   7 40.3489 2.10666   3
   0 -12  -8 36.4840 2.79569  10
   0  12  -8 32.9753 2.70075  10
   0  12   8 39.2940 2.60612  10
   0 -12  -8 37.7011 1.88812   4
   0  12   8 34.9554 1.82275   2
   0  12  -8 33.6140 2.16192   2
   0  12   8 35.4739 2.30099   9
   0 -12  -8 33.9643 2.38355   9
   0  12  -8 33.9857 2.49276   8
   0 -12   8 39.1660 2.64147   8
   0  12   8 41.7511 2.62222   7
   0  12   8 36.3825 2.56656   6
   0  12  -8 31.4184 2.75430   6
   0  12  -8 34.5591 2.48171   7
   0 -12  -8 34.3520 2.61271   7
   0 -12   8 34.9472 2.80002   5
   0 -12   8 30.2249 2.86283   6
   0  12   8 42.9855 2.59042   5
   0 -12  -8 36.4923 2.63958   6
   0  12  -8 28.9283 2.57705   5
   0 -12   8 32.8207 2.21868   2
   0  12   8 34.2624 2.26467   3
   0 -12   8 34.3327 1.84177   3
   0 -12  -9-0.89416 1.90943  10
   0  12   9 1.91576 1.56914  10
   0  12  -9-1.62879 1.84690  10
   0 -12  -9 0.35795 0.85076   4
   0  12  -9 0.45548 1.19593   2
   0 -12   9 0.90338 1.29169   2
   0 -12  -9-0.72782 1.44509   9
   0  12   9-0.47682 1.35282   9
   0  12  -9 1.89084 1.51996   8
   0 -12   9 1.82428 1.66758   8
   0 -12  -9 2.22807 1.69690   7
   0  12  -9-0.58316 1.56205   7
   0  12   9-2.40026 1.67493   7
   0  12   9-1.56631 1.57248   6
   0  12  -9-0.09290 1.69273   5
   0  12  -9-1.65172 1.84844   6
   0 -12  -9 0.45636 1.66891   6
   0 -12   9-0.57505 1.94568   6
   0 -12   9 1.11980 1.85901   5
   0  12   9 0.07349 1.48840   5
   0  12   9-0.41801 0.75864   2
   0  12   9-0.37504 1.36261   3
   0 -12   9-0.31544 0.77307   3
   0  12  10 4.27364 0.84007   2
   0 -12 -10 4.24887 1.91294  10
   0  12 -10 3.86787 1.87659  10
   0 -12 -10 3.27679 0.91652   4
   0  12 -10 3.21446 1.30048   2
   0 -12  10 1.51438 1.34076   2
   0  12  10 2.63706 1.37618   9
   0 -12 -10 3.12111 1.49329   9
   0  12 -10 5.51407 1.60039   8
   0 -12  10 4.32728 1.67887   8
   0 -12 -10 0.39901 1.68162   7
   0  12 -10 3.78798 1.59014   7
   0  12  10 2.70575 1.62814   7
   0 -12  10 5.04068 1.99431   6
   0  12 -10 2.46966 1.81275   5
   0  12  10 4.69214 1.64802   6
   0 -12 -10 2.62124 1.63663   6
   0  12 -10 1.76675 1.86694   6
   0 -12  10 4.27912 1.83679   5
   0 -12  10 3.73386 0.83976   3
   0  12  10 1.59157 1.42357   3
   0  12 -11 21.0266 2.35124  10
   0 -12 -11 20.3246 2.35844  10
   0 -12 -11 21.8357 1.45857   4
   0  12 -11 20.3414 1.80098   2
   0  12  11 21.8463 1.37371   2
   0 -12 -11 21.5181 2.03126   9
   0  12  11 21.4250 1.91748   9
   0 -12  11 22.2542 2.19019   8
   0  12  11 21.2692 2.05417   7
   0  12 -11 24.0249 2.08437   7
   0 -12 -11 21.9255 2.13624   7
   0  12 -11 21.8548 2.32037   5
   0  12 -11 19.6879 2.39741   6
   0  12  11 21.6433 2.01261   6
   0 -12  11 21.4525 2.44538   6
   0 -12 -11 26.1863 2.17594   6
   0 -12  11 22.1883 2.43173   5
   0 -12  11 20.2819 1.83204   2
   0  12  11 19.6360 1.86054   3
   0 -12  11 21.3121 1.37595   3
   0  12  12 2.14371 0.86135   2
   0 -12  12 3.32878 0.68303   1
   0 -12 -12 2.04186 1.84483  10
   0  12 -12 3.06906 1.89065  10
   0 -12 -12 3.85125 0.99202   4
   0 -12  12 3.78625 1.44758   2
   0  12 -12 1.66296 1.31505   2
   0 -12 -12 3.57030 1.60717   9
   0  12  12 4.35677 1.49601   9
   0 -12  12 2.72147 1.70121   8
   0 -12 -12 2.24713 1.65706   7
   0  12 -12 2.47438 1.47655   7
   0  12  12 2.34340 1.55094   7
   0 -12  12 2.97058 2.02075   6
   0  12 -12 5.53546 1.87219   6
   0  12  12 3.05054 1.50409   6
   0  12 -12 1.09207 1.86324   5
   0 -12 -12 3.62821 1.66044   6
   0  12 -12 3.88712 1.23779   4
   0 -12  12 4.57312 1.98179   5
   0 -12  12 2.97886 0.88191   3
   0  12  12 2.85873 1.41028   3
   0  12  13 2.19034 0.89791   2
   0 -12  13 1.79939 0.73861   1
   0  12 -13-1.07737 1.93594  10
   0 -12 -13 1.50846 1.89526  10
   0 -12 -13 3.33496 1.05024   4
   0  12 -13 2.30952 1.33776   2
   0 -12  13 3.64386 1.41538   2
   0 -12  13 2.51201 1.67447   8
   0  12  13 2.12138 1.65379   7
   0 -12 -13 3.14056 1.69172   7
   0  12 -13 1.60088 1.56938   7
   0 -12  13 1.00027 1.96898   6
   0  12 -13 3.57688 1.83957   6
   0  12  13 1.46651 1.45859   6
   0  12 -13 0.91336 1.88631   5
   0 -12 -13 3.28136 1.62352   6
   0  12 -13 0.61510 1.20487   4
   0 -12  13 3.45720 1.99163   5
   0  12  13 3.04755 1.55097   9
   0 -12 -13 3.33193 1.65824   9
   0 -12  13 1.54583 0.89686   3
   0  12  13 0.53419 1.46593   3
   0  12 -14 2.00287 1.88494  10
   0 -12 -14-2.58597 1.86792  10
   0  12  14 0.06742 0.88895   2
   0 -12  14-0.54468 1.42536   2
   0 -12  14 2.21215 1.69913   8
   0  12  14 0.30372 1.54153   7
   0  12 -14 0.58205 1.50087   7
   0 -12 -14 1.85714 1.59051   7
   0  12 -14-0.09790 1.92050   6
   0 -12 -14 1.82329 1.55197   6
   0  12 -14-0.72660 1.96947   5
   0 -12  14-0.30345 1.89533   6
   0  12  14 1.90014 1.42444   6
   0  12 -14 0.53485 1.29109   4
   0 -12  14 2.18586 1.89483   5
   0  12  14-0.90929 1.53363   9
   0 -12 -14-0.41325 1.67668   9
   0 -12  14 0.19178 0.88944   3
   0 -12 -14 0.33577 1.05332   4
   0  12 -15 4.29757 1.91898  10
   0 -12 -15 1.85062 1.88695  10
   0  12  15 1.70192 0.94421   2
   0  12  15 2.45128 1.51042   9
   0 -12 -15 0.94503 1.61180   9
   0 -12  15 2.60233 1.68233   8
   0  12 -15 0.58173 1.47961   7
   0 -12 -15 3.40154 1.62580   7
   0  12  15-0.60940 1.53544   7
   0  12  15 1.92757 1.40381   6
   0  12 -15 1.88485 1.89885   6
   0 -12  15 3.67917 1.94418   6
   0 -12 -15-1.23996 1.50474   6
   0  12 -15 0.31847 1.87964   5
   0  12 -15 2.76888 1.34350   4
   0 -12  15 3.93719 0.98264   3
   0 -12 -15 1.17848 1.12472   4
   0  12  16 16.7339 1.97829   9
   0 -12 -16 20.2678 2.12309   9
   0 -12  16 19.6341 2.13129   8
   0  12  16 16.8666 1.93764   7
   0  12 -16 18.9669 1.89801   7
   0 -12 -16 14.7826 1.90767   7
   0 -12  16 16.2068 2.25615   6
   0  12 -16 19.4891 2.40688   6
   0  12  16 15.3603 1.70199   6
   0  12 -16 14.4242 1.71127   4
   0  12  16 16.0112 1.39364   2
   0 -12 -16 18.9339 1.57258   4
   0 -12  16 16.6575 1.39119   3
   0 -12 -16 19.2594 2.29949  10
   0 -12  17 66.4530 3.89271   8
   0  12 -17 67.8070 4.00874   6
   0  12 -17 55.7701 3.62134   7
   0 -12 -17 71.0997 3.80469   7
   0  12  17 65.6475 3.60037   6
   0  12  17 71.8274 3.79334   7
   0 -12  17 64.0305 4.07268   6
   0  12 -17 65.3992 3.65409   4
   0  12  17 65.8531 3.81636   9
   0 -12 -17 69.3773 3.94321   9
   0  12  17 72.4664 3.38912   2
   0 -12  17 68.3399 3.36263   3
   0 -12 -17 68.6129 4.07993  10
   0  12  18 0.08919 1.62355   9
   0 -12  18-0.27666 1.68995   8
   0  12 -18 0.43534 1.44546   7
   0  12  18 0.23006 1.50179   7
   0 -12 -18 2.12315 1.58589   7
   0  12 -18 1.13209 1.91612   6
   0  12  18 0.06032 1.29174   6
   0  12 -18 0.29525 1.42743   4
   0 -12 -18 0.86295 1.77367   9
   0  12 -18-0.15910 0.60461   9
   0  12 -18 0.74472 1.41424   2
   0  12  18 0.08885 1.02380   2
   0 -12  18-0.17058 1.04329   3
   0 -12 -18 1.03168 1.97979  10
   0 -12  19 27.4723 1.78075   3
   0 -12  19 28.3565 2.19271   2
   0  12 -19 24.0987 2.13090   4
   0 -12 -19 26.3043 2.41644   9
   0  12  19 24.7807 2.32530   9
   0  12 -19 22.8412 1.39293   9
   0  12 -19 23.9001 2.14630   2
   0  12  19 26.8710 1.77413   2
   0 -12 -19 31.8480 2.28700   7
   0  12 -19 23.1995 2.08570   7
   0  12 -19 29.1595 2.60668   6
   0  12  19 30.7985 2.23355   7
   0 -12  19 22.4222 2.35343   8
   0  12 -20 20.9943 2.42418   6
   0  12  20 22.1705 2.25299   9
   0 -12  20 23.1278 2.33989   8
   0  12 -20 23.1369 1.36812   9
   0 -12 -20 23.5477 2.16428   7
   0  12  20 22.9912 2.12188   7
   0  12 -20 19.7690 1.96619   7
   0  12 -20 24.2887 2.11503   2
   0  12  20 26.7474 1.77252   2
   0 -12  20 22.0069 2.08855   2
   0 -12  20 26.3630 1.74562   3
   0  12  21 0.99570 1.76037   9
   0  12 -21 1.86249 0.79816   9
   0 -12 -21 0.41121 1.56408   7
   0  12  21 2.23381 1.50066   7
   0  12 -21 0.43389 1.39710   7
   0 -12  21 1.26607 1.52703   2
   0  12  21 2.18345 1.15658   2
   0  12 -21-0.08467 1.48964   2
   0 -12  21-1.41428 2.02096   5
   0  12 -21 1.38780 1.86796   6
   0  12  22 18.3374 2.15886   9
   0  12 -22 13.5951 1.16892   9
   0  12  22 19.7476 1.91259   7
   0  12 -22 13.8512 1.73609   7
   0 -12 -22 19.7708 1.95327   7
   0  12  22 16.5659 1.55184   2
   0 -12  22 13.6944 1.89094   2
   0  12 -22 13.8404 1.88487   2
   0  12 -22 14.6737 2.25632   6
   0 -12  22 16.9594 2.40761   5
   0  12 -23 24.4520 2.59057   6
   0 -12  23 21.0608 2.68502   5
   0  12  23 20.0432 2.31213   9
   0  12 -23 22.7960 1.53252   9
   0  12  23 26.3410 2.14077   7
   0 -12 -23 28.2243 2.23177   7
   0  12 -23 21.6028 2.01251   7
   0  12 -23 27.3459 2.30322   2
   0  12  23 25.6960 1.87762   2
   0 -12  23 26.3631 2.20774   2
   0 -12 -24 14.2159 1.88223   7
   0  12 -24 12.3606 1.66953   7
   0  12  24 14.9904 1.82898   7
   0  12  24 17.9284 2.19251   9
   0  12 -24 14.2991 1.97551   2
   0  12  24 16.6059 1.59649   2
   0 -12  24 16.9269 1.98152   2
   0 -12  24 12.2944 2.35110   5
   0  12 -24 16.5619 2.32362   6
   0  12 -24 13.5286 1.23554   9
   0 -12 -24 15.8969 2.18097   9
   0  12 -25 2.43639 1.37986   7
   0 -12 -25-0.66226 1.53698   7
   0  12  25 2.16429 1.49351   7
   0  12  25-4.20779 1.85648   9
   0  12 -25 0.69269 1.67781   2
   0 -12  25 0.29410 1.64367   2
   0  12 -25 0.67007 1.94722   6
   0 -12  25-2.10591 2.21924   5
   0  12 -25-0.90134 0.93446   9
   0 -12 -25 0.78860 1.78336   9
   0  12  26 5.87891 1.62452   7
   0  12 -26 8.06698 1.47174   7
   0 -12 -26 8.94113 1.67285   7
   0  12  26 8.09244 2.13070   9
   0 -12  26 5.48611 1.79151   2
   0  12 -26 5.44353 1.86707   2
   0 -12  26 6.35653 2.31326   5
   0  12 -26 9.59529 2.06256   6
   0  12 -26 7.54414 1.13293   9
   0 -12 -26 9.90094 2.04812   9
   0  12  27 7.57323 1.67831   7
   0 -12 -27 8.70137 1.69159   7
   0  12 -27 7.17839 1.46765   7
   0  12  27 7.50380 2.10107   9
   0 -12  27 5.88895 1.91677   2
   0  12 -27 9.25348 1.97485   2
   0 -12  27 6.95023 2.26978   5
   0  12 -27 3.99153 1.98057   6
   0 -12 -27 6.73923 2.10700   9
   0  12 -27 8.05636 1.19661   9
   0 -12 -28 1.24417 1.97731   9
   0  12 -28-0.63299 1.09131   9
   0  12  28 3.78702 1.48990   7
   0  12 -28 1.06369 1.34588   7
   0 -12 -28-1.40918 1.56058   7
   0  12  28 3.86768 1.91939   9
   0 -12  28-2.10794 1.83292   8
   0 -12  28 0.32636 1.83663   2
   0  12 -28 2.42213 1.82315   2
   0 -12  28-0.71320 2.15863   5
   0  12 -28 2.53460 1.96016   6
   0 -12 -28 1.30691 1.31814   2
   0  12 -29 1.87008 1.17808   9
   0 -12 -29 0.38520 2.02333   9
   0  12  29 3.62105 1.52151   7
   0  12 -29 1.05844 1.36971   7
   0  12  29-0.12841 2.00785   9
   0  12 -29 4.21502 1.88951   2
   0 -12  29 1.23611 1.83350   2
   0  12  29 1.23401 1.37769   2
   0  12 -29 0.34917 1.97019   6
   0 -12  29 4.24566 2.30378   5
   0 -12 -29 0.35909 1.32528   2
   0 -12 -30-1.72157 2.09371   9
   0  12 -30-0.22074 1.22605   9
   0  12 -30-0.77084 1.34481   7
   0  12  30 0.26453 1.99866   9
   0 -12  30 2.55468 1.87748   2
   0  12 -30-1.41240 1.84899   2
   0  12  30-1.89900 1.43743   2
   0 -12  30 1.95349 2.34533   5
   0  12 -30 3.64472 2.04356   6
   0 -12 -30-1.19986 1.45026   2
   0 -12 -31 7.64396 2.26934   9
   0  12 -31 8.03808 1.42846   9
   0  12 -31 6.68092 1.52588   7
   0  12  31 6.39222 2.13002   9
   0  12  31 8.56627 1.62923   2
   0 -12  31 5.63552 2.00451   2
   0  12 -31 9.12765 2.18122   2
   0  12 -31 11.2578 2.32209   6
   0 -12  31 4.77558 2.47097   5
   0 -12 -31 9.28607 1.65277   2
   0 -12 -32 2.11225 2.15449   9
   0  12 -32 0.36770 1.28410   9
   0  12 -32 1.44862 1.35118   7
   0  12  32-0.55919 2.11258   9
   0  12 -32 0.25120 2.04807   2
   0  12  32 2.48092 1.49838   2
   0 -12  32 0.37133 1.93456   2
   0 -12  32-2.68248 2.52009   5
   0  12 -32 1.43486 1.98676   6
   0 -12 -32-0.64990 1.47335   2
   0  12 -33 0.32253 1.33959   9
   0 -12 -33 4.34953 2.34183   9
   0  12 -33 2.12316 1.39570   7
   0  12  33-0.86206 2.19272   9
   0  12  33-1.54927 1.60186   2
   0 -12  33 2.17039 2.00626   2
   0  12 -33 2.07044 2.09537   2
   0  12 -33-0.36142 2.04787   6
   0 -12  33 3.88326 2.53902   5
   0 -12 -33 3.21060 1.61520   2
   0 -12 -34-1.49387 2.27298   9
   0  12 -34 0.67721 1.39691   7
   0  12  34 2.06550 2.32359   9
   0  12 -34-2.67271 2.12080   2
   0  12  34-1.16454 1.64932   2
   0 -12  34 0.92148 2.04109   2
   0  12 -34 1.45646 2.14917   6
   0 -12  34 3.97859 2.60414   5
   0 -12 -34-0.79006 1.57635   2
   0 -12 -35 8.65898 1.82476   2
   0  12  35 11.9713 2.48340   9
   0  12  35 7.25933 1.79197   2
   0 -12  35 9.63076 2.27191   2
   0  12 -35 12.7907 2.44940   2
   0 -12  35 9.84544 2.83961   5
   0  12 -35 11.1349 2.38091   6
   0 -12 -35 6.44850 2.50335   9
   0 -12 -36 3.49960 1.72840   2
   0  12  36 8.85837 2.45032   9
   0  12  36 4.54090 1.75504   2
   0 -12  36 2.51472 2.22639   2
   0  12 -36 5.24095 2.27123   2
   0  12 -36 1.97120 2.20350   6
   0 -12  36 0.34743 2.72712   5
   0 -12 -36 4.10448 2.41777   9
   0 -12 -37-0.09805 1.69901   2
   0  12  37-3.50852 2.44323   9
   0 -12  37 0.14385 2.30308   2
   0  12  37-1.70313 1.76150   2
   0  12 -37 1.02102 2.26170   2
   0  12 -37 1.36115 2.30389   6
   0 -12  37 1.59744 2.63691   5
   0 -12 -37-2.10986 2.42155   9
   0 -12 -38 2.33582 1.84962   2
   0  12  38 8.98450 2.65682   9
   0 -12  38 5.18090 2.43237   2
   0  12 -38 5.40304 2.34685   2
   0  12  38 2.59897 1.82432   2
   0  12 -38 7.22214 2.28187   6
   0 -12  38 10.5263 2.91046   5
   0 -12 -38 5.00914 2.58133   9
   0 -12 -39 7.99102 1.95354   2
   0  12  39 6.70805 2.63724   9
   0  12 -39 5.24494 2.45290   2
   0  12  39 1.93693 1.86504   2
   0 -12  39 9.29700 2.48397   2
   0  12 -39 6.38117 2.32068   6
   0 -12  39 5.94077 3.05987   5
   0 -12 -39 7.36904 2.75611   9
   0 -12 -40 23.6015 2.54994   2
   0  12  40 29.6726 3.30001   9
   0  12  40 26.7482 2.56631   2
   0 -12  40 27.4324 3.10945   2
   0  12 -40 30.9424 3.27024   2
   0 -12  40 17.2600 3.39032   5
   0  12 -40 24.7327 2.86976   6
   0 -12 -40 22.3442 3.21756   9
   0 -12 -41 16.0774 2.29821   2
   0  12  41 14.7656 2.95765   9
   0 -12  41 16.9168 2.83757   2
   0  12 -41 14.5014 2.88250   2
   0  12  41 15.5409 2.32483   2
   0  12 -41 16.0143 2.57936   6
   0 -12  41 16.0771 3.35918   5
   0 -12 -41 18.2283 3.16941   9
   0 -12 -42 8.94319 2.11136   2
   0  12  42 7.54418 2.81079   9
   0 -12  42 9.76606 2.64582   2
   0  12  42 2.37998 2.11171   2
   0  12 -42 8.37288 2.74540   2
   0  12 -42 6.19459 2.33000   6
   0 -12  42 5.74556 2.99496   5
   0 -12 -42 5.37888 2.80953   9
   0 -12 -43-1.52168 2.81478   9
   0  12 -43 2.78702 2.29877   6
   0  12  43 1.83864 2.78732   9
   0  12  43 1.59585 1.99860   2
   0 -12  43 1.01998 2.36533   2
   0  12 -43 1.54647 2.67267   2
   0 -12  43 5.25701 3.07763   5
   0 -12 -43 3.35719 2.03920   2
   0 -12 -44 4.68353 2.82361   9
   0  12 -44 4.81673 2.29274   6
   0 -12 -44 1.11302 2.08153   2
   0 -12  44-0.34926 2.58381   2
   0  12  44-2.15260 2.12642   2
   0  12 -44-0.88173 2.68762   2
   0  12  44 5.83965 2.87087   9
   0 -12  44 2.06242 2.93378   5
   0  12  45 1.53890 2.89045   9
   0 -12 -45-0.12753 2.11873   2
   0  12 -45-1.08535 2.76742   2
   0 -12  45-2.15062 2.76407   2
   0  12  45 1.17429 2.09665   2
   0 -12 -45 1.00147 2.83950   9
   0 -12  45 0.42058 3.06953   5
   0  12  46 0.98441 2.83498   9
   0 -12 -46-0.13138 2.11902   2
   0 -12  46 1.10408 2.63337   2
   0  12  46-1.21001 2.20262   2
   0  12 -46 1.48452 2.78833   2
   0 -12 -46 1.23094 2.95411   9
   0 -12  46-0.21435 3.08647   5
   0  12  47 2.41211 2.93103   9
   0 -12 -47 1.35284 2.19171   2
   0  12  47 3.04576 2.15410   2
   0 -12  47 2.07577 2.71034   2
   0  12 -47 0.18999 2.74559   2
   0 -12 -47 3.78195 2.87934   9
   0 -12  47 1.52567 3.06658   5
   0  12  48 2.66829 2.82623   9
   0 -12 -48-0.69612 2.19616   2
   0  12 -48 2.33337 2.88917   2
   0 -12  48 0.38693 2.74321   2
   0  12  48 0.71240 2.15361   2
   0 -12 -48 3.44664 2.99581   9
   0 -12  48 2.21966 3.28840   5
   0  12  49-0.20933 2.82823   9
   0 -12 -49-2.86405 2.26985   2
   0 -12 -49 2.86465 3.29715   9
   0 -12  49 3.76600 2.89327   2
   0  12  49 1.90318 2.27900   2
   0  12 -49 3.58975 2.97979   2
   0 -12  49-4.74552 3.58179   5
   0  12 -50-2.04124 2.90762   2
   0 -12 -50 1.03053 2.28881   2
   0 -12 -50 2.25344 3.16935   9
   0 -12  50-0.60981 2.87266   2
   0  12  50-3.76226 2.45680   2
   0 -12  50 1.60801 3.24120   5
   0  12 -51-3.55257 3.02323   2
   0 -12 -51 0.90757 2.43407   2
   0 -12 -51 6.46179 3.35882   9
   0 -12  51-0.62488 2.94387   2
   0  12  51 2.63134 2.45686   2
   0 -12  51 1.63578 3.21203   5
   0  12 -52 0.64065 3.06077   2
   0 -12 -52-2.79671 2.47510   2
   0 -12 -52 3.06908 3.26647   9
   0  12  52 1.26987 2.41850   2
   0 -12  52-1.70590 3.13109   2
   0 -12  52 2.37555 3.31943   5
   0 -12 -53 5.42259 2.45028   2
   0  12 -53 1.96609 3.20799   2
   0 -12 -53-1.20741 3.31919   9
   0 -12  53-1.74627 2.96484   2
   0  12  53-0.65175 2.37521   2
   0 -12  53 1.20927 3.41810   5
   0 -12 -54 0.98186 2.44609   2
   0  12 -54-1.33921 3.26850   2
   0 -12 -54 0.98849 3.23915   9
   0  12  54 3.33941 2.64745   2
   0 -12  54 2.45916 3.03177   2
   0 -12  54 3.43948 3.37732   5
   0 -12 -55 3.69194 2.54480   2
   0  12 -55 5.02027 3.30744   2
   0 -12 -55-1.00793 3.44715   9
   0 -12  55-0.22863 3.15437   2
   0  12  55 1.70817 2.57227   2
   0 -12  55 4.73972 3.59892   5
   0  12 -56 4.42887 3.36780   2
   0 -12 -56 6.01680 2.78690   2
   0 -12 -56 2.31833 3.56402   9
   0 -12  56 3.27241 3.24592   2
   0  12  56 8.76004 2.81583   2
   0 -12  56 0.75945 3.53175   5
   0 -12 -57-3.17074 2.68649   2
   0  12 -57 8.57029 3.49527   2
   0 -12 -57 10.2714 3.72046   9
   0 -12  57 7.16711 3.38110   2
   0  12  57 4.48537 2.73975   2
   0 -12  57 4.87538 3.63083   5
   0 -12 -58 1.44483 2.82631   2
   0 -12 -58 0.26876 3.69396   9
   0  12  58 2.38563 2.93450   2
   0 -12  58-5.12895 3.48990   2
   0 -12  58 4.94870 3.65146   5
   0 -12 -59-1.10866 2.84624   2
   0 -12 -59 8.51068 3.95938   9
   0  12  59-0.18771 2.92224   2
   0 -12  59-0.26396 3.51637   5
   0 -12 -60 0.56631 2.74732   2
   0 -12 -60-6.72865 3.96209   9
   0  12  60 5.17875 2.96231   2
   0 -12  60 1.60571 3.91808   5
   0 -12  61 5.68615 3.85311   5
   0 -12 -61 8.10560 3.09268   2
   0 -12  62 5.48199 3.74968   5
   0 -12 -62 0.29148 3.86339   9
   0 -12 -62 1.97052 2.96706   2
   0 -12  63-1.38669 3.90078   5
   0 -12 -63-2.37510 3.87634   9
   0 -12 -63-0.20115 2.91892   2
   0 -12  64 2.80628 3.82505   5
   0 -12 -64 0.60631 4.10359   9
   0 -12  65-0.28361 3.95006   5
   0 -12 -65 1.54077 4.00064   9
   0 -12  66-8.00131 4.21017   5
   0 -12  67 1.44283 4.09784   5
   0 -14   0 3.97222 2.07908  10
   0  14   0 5.59441 1.70193  10
   0  14   0 6.55122 0.75489   4
   0  14   0 5.35934 0.82683   2
   0 -14   0 6.50737 1.18885   9
   0  14   0 5.79069 1.43396   8
   0  14   0 6.82429 1.73603   7
   0  14   0 4.73868 1.67032   6
   0 -14   0 4.43386 2.04625   6
   0  14   0 6.09273 1.71547   5
   0  14   0 4.96059 0.62288   1
   0  14   0 3.68760 0.92692   3
   0  14   1 0.66354 0.59430   1
   0  14  -1 0.05378 0.49246   1
   0  14   1 1.27329 1.54466  10
   0 -14   1-0.20450 1.98079  10
   0 -14  -1 0.81182 1.95413  10
   0  14  -1-1.28028 1.64006  10
   0  14  -1 0.84159 0.72095   4
   0  14   1-0.19026 0.58987   4
   0  14   1 0.52560 0.71798   2
   0  14  -1 0.29940 0.75341   2
   0 -14  -1 0.78752 1.18003   9
   0  14  -1 0.25198 0.81167   9
   0 -14   1 1.19590 1.04877   9
   0  14   1 0.08811 1.38237   8
   0  14  -1 0.43765 1.37511   8
   0  14   1 4.82165 1.72542   7
   0  14  -1 2.70880 1.58919   7
   0 -14  -1-1.49455 1.96902   6
   0  14  -1 0.09786 1.59955   6
   0 -14   1-0.10188 1.93135   6
   0  14   1 0.66879 1.63250   6
   0 -14   1-0.29140 1.83322   5
   0  14   1-0.27770 1.68995   5
   0  14  -1 0.18982 1.66011   5
   0  14  -1 0.53030 0.80059   3
   0  14   1 0.68339 0.86601   3
   0  14   2 6.50245 0.77299   1
   0  14   2 6.06723 1.69829  10
   0  14  -2 6.72242 1.76520  10
   0 -14   2 4.51960 1.99380  10
   0 -14  -2 9.42615 2.10116  10
   0  14   2 6.40457 0.68560   4
   0  14  -2 7.03119 0.87640   4
   0  14   2 5.03122 0.83548   2
   0  14  -2 6.28001 0.92401   2
   0 -14   2 7.75139 1.12514   9
   0  14  -2 6.88052 0.86581   9
   0 -14  -2 4.31893 1.25368   9
   0  14  -2 4.89097 1.51605   8
   0  14   2 7.07983 1.49274   8
   0  14  -2 7.24754 1.59675   7
   0  14   2 5.26363 1.80092   7
   0  14  -2 6.43920 1.66330   6
   0  14   2 6.60161 1.86444   6
   0 -14  -2 8.37454 2.01456   6
   0 -14   2 5.87318 2.04991   6
   0  14  -2 6.55036 1.69697   5
   0 -14  -2 5.96294 0.77552   4
   0 -14   2 6.05843 1.89543   5
   0  14   2 6.21110 1.77146   5
   0  14  -2 7.54885 0.85423   3
   0  14   2 6.17975 1.04342   3
   0  14   3 3.65429 0.78727   1
   0 -14  -3 5.06153 2.11373  10
   0 -14   3 5.16832 1.01041   9
   0 -14   3 6.30513 2.13415  10
   0  14   3 4.50165 1.64432  10
   0  14  -3 5.56866 1.83894  10
   0  14  -3 3.79058 0.82606   4
   0 -14  -3 3.43981 1.24995   9
   0  14  -3 6.48377 0.80190   9
   0  14  -3 5.84452 1.56708   8
   0  14   3 3.64961 1.46370   8
   0  14   3 3.60379 1.73599   7
   0  14  -3 6.71901 1.58295   7
   0 -14   3 3.33263 2.09656   6
   0  14  -3 7.61956 1.71787   6
   0  14   3 4.10041 1.72304   6
   0 -14  -3 8.37451 1.95842   6
   0 -14   3 5.52173 1.89348   5
   0  14   3 5.52225 1.74306   5
   0 -14  -3 4.11760 0.74287   4
   0  14  -3 5.58235 1.63252   5
   0  14   3 3.93975 0.78436   2
   0  14  -3 3.50472 0.88518   2
   0  14  -3 4.14587 0.77454   3
   0  14   3 2.98165 1.04383   3
   0  14   3 3.72309 0.60711   4
   0  14   4 37.7841 2.02249   1
   0  14   4 36.2650 2.23530   9
   0  14  -4 34.8067 1.92233   9
   0  14   4 37.6511 2.63773   8
   0  14  -4 42.5762 2.70734   8
   0  14  -4 37.3022 2.60549   7
   0  14  -4 32.5754 2.75625   6
   0  14   4 42.1654 2.80494   7
   0  14   4 38.1063 2.83985   6
   0 -14   4 41.2079 3.01828   5
   0  14  -4 36.0742 2.72718   5
   0 -14  -4 36.3889 2.86095   6
   0  14   4 40.6898 2.80355   5
   0 -14   4 34.4167 2.98952   6
   0 -14  -4 39.9498 1.89611   4
   0  14  -4 39.0373 2.03598   4
   0  14   4 40.2279 2.75210  10
   0 -14   4 38.8928 2.03826   9
   0 -14  -4 42.5749 2.39974   9
   0  14  -4 39.4412 2.86959  10
   0 -14  -4 38.0045 2.98492  10
   0  14  -4 34.6453 2.09771   2
   0  14   4 40.0100 1.95368   2
   0  14  -4 35.8843 1.90873   3
   0  14   4 37.6241 2.15867   3
   0 -14   4 34.0516 1.94583   3
   0  14   5 29.2732 1.73351   1
   0  14  -5 30.2160 1.54200   9
   0  14   5 28.3629 1.96025   9
   0  14  -5 30.4722 2.35577   8
   0  14   5 30.5324 2.30544   8
   0 -14   5 28.6456 2.48213   8
   0  14  -5 31.8677 2.32551   7
   0  14   5 25.1271 2.39140   7
   0  14   5 29.0733 2.48554   6
   0  14   5 26.8183 2.40409   5
   0  14  -5 27.1813 2.40685   5
   0  14  -5 23.9222 2.51398   6
   0 -14  -5 29.2110 2.67435   6
   0 -14  -5 27.5142 1.53639   4
   0  14  -5 29.4191 1.69489   4
   0 -14  -5 30.4422 2.68045  10
   0 -14  -5 28.6750 2.11155   9
   0  14   5 32.0538 2.47430  10
   0  14  -5 28.7871 2.60805  10
   0  14  -5 29.9552 1.81733   2
   0  14  -5 28.1289 1.53935   3
   0  14   5 26.9789 1.56204   2
   0  14   5 30.5804 1.86548   3
   0 -14   5 27.2141 1.59375   3
   0  14   6 29.7850 1.85924   1
   0  14  -6 32.5292 2.75502  10
   0 -14  -6 32.9730 2.75442  10
   0  14   6 32.2670 2.53078  10
   0 -14  -6 34.0702 2.24144   9
   0  14  -6 29.4499 1.93731   2
   0  14   6 29.9217 2.08804   9
   0  14  -6 33.7244 1.59509   9
   0 -14   6 30.7061 2.51383   8
   0  14  -6 33.3880 2.45347   8
   0  14   6 31.8250 2.48272   8
   0  14  -6 27.5362 2.61467   6
   0  14   6 28.8161 2.58566   6
   0  14  -6 28.5478 2.42647   7
   0  14   6 34.1863 2.59708   7
   0  14   6 32.4277 2.50115   5
   0 -14  -6 33.9328 2.65485   6
   0  14  -6 27.6605 2.42730   5
   0  14  -6 31.5679 1.80263   4
   0 -14  -6 31.0083 1.65318   4
   0  14   6 29.6541 1.67055   2
   0 -14   6 32.9772 2.03080   2
   0  14  -6 31.1385 1.63053   3
   0 -14   6 30.0901 1.66391   3
   0  14   6 31.6311 2.01432   3
   0  14   7 1.79190 1.01978   1
   0  14   7 0.29480 1.56166  10
   0  14  -7 1.34103 1.89588  10
   0 -14  -7 1.73769 1.94468  10
   0 -14  -7-0.02308 0.73817   4
   0  14  -7 0.82710 1.12483   2
   0  14  -7 1.94236 1.56199   8
   0  14  -7 0.36703 0.53522   9
   0 -14   7 0.54412 1.67458   8
   0  14  -7-0.52221 1.61763   7
   0  14   7 1.37983 1.60578   8
   0  14   7-0.08855 1.67288   7
   0  14  -7-1.25485 1.55369   5
   0  14   7-0.44271 1.67714   6
   0 -14  -7 2.59981 1.89528   6
   0  14  -7-1.05142 1.98266   6
   0  14   7 1.58049 1.61076   5
   0 -14  -7 0.65973 1.40314   9
   0  14   7 1.17711 1.27189   9
   0 -14   7 0.66060 1.18317   2
   0 -14   7 0.99637 0.71079   3
   0  14   7-0.04999 1.18223   3
   0  14   8 23.7190 2.20345  10
   0  14  -8 20.2788 2.34078  10
   0 -14  -8 26.9198 2.53284  10
   0 -14  -8 22.4052 1.96668   9
   0  14  -8 18.1054 1.64372   2
   0  14   8 21.2034 1.26027   2
   0  14   8 19.7463 1.81029   9
   0  14  -8 18.8100 2.09889   8
   0 -14   8 23.0810 2.24160   8
   0  14   8 19.8013 2.17885   8
   0  14   8 24.8207 2.19383   6
   0  14   8 20.7553 2.17446   7
   0  14  -8 15.7403 2.03781   7
   0  14  -8 22.9941 2.29435   5
   0  14   8 23.0180 2.15952   5
   0  14  -8 19.5775 2.34305   6
   0 -14  -8 21.5362 2.23229   6
   0 -14  -8 20.7178 1.31942   4
   0 -14   8 20.8393 1.71793   2
   0 -14   8 19.0170 1.27244   3
   0  14   8 20.6006 1.75361   3
   0  14   9 42.4014 2.94393  10
   0  14  -9 42.0359 3.10234  10
   0 -14  -9 42.0434 2.16899   4
   0  14   9 40.4520 2.10564   2
   0  14  -9 39.2988 2.47095   2
   0  14   9 41.7816 2.58789   9
   0 -14  -9 46.3187 2.75137   9
   0 -14   9 44.3331 2.97205   8
   0  14  -9 37.2852 2.82771   8
   0  14   9 46.4679 2.95211   7
   0  14   9 43.3865 2.92804   6
   0  14  -9 39.4682 2.86529   7
   0  14  -9 37.5695 3.11169   6
   0 -14  -9 48.9374 3.08155   6
   0  14   9 44.0323 2.90638   5
   0  14  -9 41.9465 3.04223   5
   0 -14   9 44.4641 2.54464   2
   0 -14   9 42.2792 2.12195   3
   0  14   9 40.9679 2.52174   3
   0  14 -10 12.6826 2.20114  10
   0 -14 -10 15.7482 1.18940   4
   0  14 -10 14.5927 1.54876   2
   0  14  10 15.1898 1.09985   2
   0  14  10 12.2040 1.69870   9
   0 -14 -10 18.0851 1.87561   9
   0  14 -10 14.5092 1.92809   8
   0 -14  10 11.3915 2.00290   8
   0  14  10 13.8857 1.93723   7
   0  14 -10 17.8123 2.00343   7
   0 -14 -10 16.3410 2.05561   6
   0  14 -10 15.2493 2.28004   6
   0  14 -10 13.2535 1.99382   5
   0  14  10 18.4622 2.00553   6
   0  14  10 14.9931 1.96912   5
   0 -14  10 16.8663 1.62475   2
   0 -14  10 15.1621 1.11783   3
   0  14  10 13.1011 1.57902   3
   0  14 -11 6.11658 2.01376  10
   0 -14 -11 4.34816 0.94683   4
   0  14 -11 3.84279 1.29294   2
   0 -14  11 3.73618 1.33255   2
   0  14  11 6.53795 1.49479   9
   0 -14 -11 3.01308 1.58763   9
   0 -14  11 3.08571 1.74956   8
   0  14  11 4.55084 1.66614   7
   0  14 -11 4.51595 1.63696   7
   0  14 -11 3.48719 1.85192   5
   0  14  11 5.78799 1.72415   6
   0 -14 -11 4.58108 1.78762   6
   0  14 -11 4.18804 2.05821   6
   0  14 -11 4.96452 1.15207   4
   0  14  11 5.32406 1.69578   5
   0  14  11 5.18578 0.83945   2
   0 -14  11 5.10086 0.85997   3
   0  14  11 5.05836 1.38581   3
   0  14  12 0.30025 1.44673   9
   0 -14 -12-2.14829 1.63421   9
   0  14  12 1.29589 0.80708   2
   0  14  12-0.17891 1.68975   7
   0  14 -12-0.86820 1.62682   7
   0  14 -12 0.78057 1.93822   6
   0 -14 -12 0.17382 1.65338   6
   0  14 -12 1.60591 1.88818   5
   0  14  12-0.99265 1.60519   6
   0  14  12 0.08743 1.63225   5
   0  14 -12 0.55016 1.14340   4
   0 -14  12 0.59785 1.30097   2
   0 -14 -12 0.45319 0.88847   4
   0 -14  12 0.38396 0.81235   3
   0  14 -12 0.88863 1.95697  10
   0 -14  13 37.5210 2.08584   3
   0  14 -13 41.9982 2.75857   7
   0  14 -13 42.4065 3.12893   6
   0  14  13 39.3792 2.72339   6
   0  14  13 38.7876 2.79137   7
   0  14 -13 36.8370 3.05513   5
   0 -14 -13 43.0151 2.84926   6
   0  14 -13 39.2152 2.42534   4
   0  14  13 39.0085 2.08256   2
   0 -14 -13 39.7512 2.18202   4
   0  14 -13 37.4969 3.05732  10
   0  14  13 39.6174 2.66778   9
   0 -14 -13 42.6720 2.80257   9
   0  14 -14 0.80517 1.97383  10
   0 -14 -14-1.25763 1.02872   4
   0  14  14 1.51722 0.85073   2
   0 -14 -14 1.96527 1.64781   9
   0  14  14-1.06396 1.51251   9
   0 -14  14-0.10326 0.54309   1
   0  14 -14 0.69390 1.48682   7
   0  14  14-0.08975 1.60205   7
   0 -14 -14-1.01283 1.63774   6
   0  14 -14 0.23830 1.88851   5
   0  14 -14 1.02678 1.94502   6
   0  14  14-2.65011 1.58824   6
   0  14 -14-1.42319 1.26872   4
   0 -14  14 0.03117 0.85641   3
   0 -14  14 0.23326 0.48628   1
   0  14 -15 7.26298 2.07796  10
   0 -14 -15 6.36501 1.11800   4
   0  14  15 6.96254 1.00131   2
   0 -14 -15 7.87983 1.76034   9
   0  14  15 6.47438 1.67452   9
   0  14  15 5.57874 1.71891   7
   0  14 -15 8.48915 1.67511   7
   0  14 -15 4.73851 2.12314   5
   0  14  15 5.92543 1.63112   6
   0  14 -15 4.61521 2.04928   6
   0  14 -15 8.37449 1.38144   4
   0 -14  15 6.57442 2.02605   5
   0 -14  15 5.68007 0.97223   3
   0 -14  15 5.80964 0.77328   1
   0  14 -16 20.4150 2.49729  10
   0 -14 -16 20.2262 1.56099   4
   0  14  16 22.0959 1.41823   2
   0  14 -16 15.2721 1.79243   2
   0 -14 -16 16.6278 2.09386   9
   0  14  16 19.7374 2.08104   9
   0  14  16 20.3699 2.14354   7
   0  14 -16 16.0129 2.00483   7
   0  14  16 20.1865 1.93797   6
   0  14 -16 13.4991 2.37778   5
   0  14 -16 14.8319 2.35508   6
   0 -14  16 17.7453 2.38791   5
   0  14 -16 20.3338 1.81809   4
   0 -14  16 19.3434 1.25292   1
   0  14  16 19.4188 1.89523   3
   0 -14  16 20.8946 1.42833   3
   0 -14  17 14.5795 1.11560   1
   0  14 -17 12.6498 2.28173  10
   0 -14 -17 14.0055 1.41628   4
   0 -14 -17 16.1003 2.12363   9
   0  14  17 10.8550 1.80931   9
   0  14 -17 12.8017 1.82361   7
   0  14  17 12.8238 1.94246   7
   0  14  17 11.6825 1.74111   6
   0  14 -17 15.5905 2.33082   6
   0  14 -17 12.3244 1.67442   4
   0 -14  17 11.5213 2.24345   5
   0 -14  17 10.5180 1.66664   2
   0  14  17 13.2410 1.24226   2
   0  14 -17 11.3206 1.65981   2
   0 -14  17 12.6032 1.24089   3
   0  14  17 13.1313 1.77863   3
   0  14  18 0.95549 1.68207   9
   0  14  18 3.80141 1.72563   7
   0  14 -18 2.33351 1.54395   7
   0  14  18 0.82412 1.52647   6
   0  14 -18 1.07412 1.93768   6
   0  14 -18 2.51515 1.47963   4
   0 -14  18 7.90866 2.00369   5
   0  14 -18 1.98443 2.06853  10
   0  14  18 1.22622 0.98176   2
   0 -14  18 4.92378 1.56590   2
   0  14 -18 1.72268 1.45435   2
   0 -14  18 3.75348 1.01674   3
   0 -14 -18 4.08768 1.23068   4
   0  14  18 1.42217 1.60532   3
   0  14  19 7.91736 1.77806   9
   0  14  19 7.07436 1.79000   7
   0  14  19 8.89011 1.59094   6
   0  14 -19 8.29523 1.67088   7
   0  14 -19 6.51628 2.21301   6
   0 -14  19 8.85485 2.18797   5
   0  14 -19 8.31977 1.59036   4
   0  14 -19 7.45881 2.23078  10
   0  14 -19 7.51417 1.56480   2
   0 -14  19 10.4179 1.69065   2
   0  14  19 8.15824 1.16806   2
   0 -14  19 9.37021 1.18932   3
   0 -14 -19 8.88894 1.35372   4
   0  14  19 5.85347 1.68133   3
   0  14  20 3.79296 1.71997   9
   0  14  20 2.37347 1.44917   6
   0  14 -20 1.46716 1.54008   7
   0  14  20 3.99381 1.70279   7
   0  14 -20 1.34256 2.01098   6
   0  14 -20 3.26707 1.57660   4
   0 -14  20 1.53308 2.14853   5
   0  14 -20 6.83270 2.26108  10
   0  14 -20 1.53256 1.54360   2
   0  14  20 5.60662 1.10429   2
   0 -14  20 3.18004 1.54901   2
   0 -14  20 3.17457 1.13803   3
   0  14  20 1.18332 1.64470   3
   0 -14 -20 2.25433 1.24869   4
   0  14  21 11.9819 2.13627   9
   0  14  21 13.9871 1.94352   7
   0  14 -21 17.0667 1.89200   7
   0  14  21 15.6252 1.74441   6
   0  14 -21 12.7082 2.26790   6
   0 -14  21 12.2876 2.31148   5
   0  14 -21 15.4976 1.91213   4
   0 -14 -21 15.0408 2.34923  10
   0  14  21 14.9284 1.44731   2
   0  14 -21 13.4643 1.85019   2
   0 -14  21 13.0416 1.89363   2
   0 -14  21 16.2477 1.44713   3
   0 -14 -21 16.4317 1.65468   4
   0  14  22 9.64241 1.94155   9
   0  14  22 8.71778 1.54857   6
   0  14 -22 9.12279 1.76611   7
   0  14  22 11.3714 1.81436   7
   0  14 -22 11.5976 2.26509   6
   0  14 -22 7.13513 1.70633   4
   0 -14  22 9.78058 2.37842   5
   0 -14 -22 12.1172 2.00580   9
   0  14 -22 12.8867 1.82297   2
   0  14  22 11.2543 1.33218   2
   0 -14  22 13.9773 1.89412   2
   0 -14  22 9.23483 1.34000   3
   0 -14 -22 8.33502 2.20123  10
   0  14 -22 7.95733 0.73902   9
   0  14  23 1.13243 1.83091   9
   0 -14  23 1.28232 1.76720   8
   0  14  23 5.10086 1.67393   7
   0  14 -23 0.34349 1.55865   7
   0  14  23-1.26978 1.36405   6
   0  14 -23-1.63904 2.10915   6
   0  14 -23-0.76249 1.66184   4
   0 -14  23 1.09986 2.17082   5
   0 -14 -23-1.80709 1.88938   9
   0  14 -23-0.16056 0.68976   9
   0  14  23-0.56524 1.17032   2
   0  14 -23 2.19948 1.68303   2
   0 -14  23 2.88116 1.63016   2
   0 -14  23-1.30556 1.24382   3
   0 -14 -23 0.36496 2.09211  10
   0 -14  24 20.5311 2.38923   8
   0  14  24 24.4084 2.50205   9
   0  14  24 26.1252 2.31302   7
   0  14 -24 22.2758 2.06189   7
   0  14 -24 16.4328 2.59209   6
   0  14 -24 23.9485 2.36271   4
   0 -14  24 23.2036 2.82907   5
   0 -14 -24 21.9525 2.54467   9
   0  14 -24 22.1419 2.26213   2
   0  14  24 25.6824 1.84789   2
   0 -14  24 24.7414 2.29514   2
   0 -14  24 25.9742 1.86298   3
   0 -14 -24 21.0424 2.65771  10
   0  14 -24 20.7775 1.35001   9
   0  14  25 1.20525 1.93759   9
   0 -14  25 1.89523 1.77687   8
   0  14  25 0.63774 1.63054   7
   0  14 -25 3.50164 1.56019   7
   0 -14  25-1.58659 2.24009   5
   0  14 -25 3.60333 2.06620   6
   0  14 -25 1.34394 1.74599   4
   0  14 -25 1.51267 0.82123   9
   0 -14 -25 4.10116 1.98630   9
   0  14  25-1.18472 1.31126   2
   0  14 -25 3.91174 1.79202   2
   0 -14  25 0.10288 1.70822   2
   0 -14  25 0.78159 1.27258   3
   0 -14 -25 0.89094 2.21063  10
   0  14 -26 6.38786 1.65160   7
   0  14  26 7.29980 1.81292   7
   0  14 -26 7.14820 2.23568   6
   0 -14  26 8.26688 2.37531   5
   0  14 -26 4.83501 1.80897   4
   0 -14  26 5.91687 1.98781   8
   0  14  26 8.19977 2.13828   9
   0 -14  26 6.59284 1.90920   2
   0  14 -26 8.31208 1.96906   2
   0 -14 -26 5.85282 2.31761  10
   0 -14 -26 2.36629 1.95571   9
   0  14 -26 3.52038 0.92740   9
   0  14  27-3.28350 1.76391   7
   0  14 -27 2.71437 1.52929   7
   0  14 -27-1.57476 2.24225   6
   0 -14  27 1.21147 2.29149   5
   0  14 -27-0.66936 1.89160   4
   0  14  27-1.91849 1.99364   9
   0 -14  27 1.63083 1.91299   8
   0  14 -27-0.22074 1.86516   2
   0 -14  27-1.53915 1.77972   2
   0 -14 -27 0.39865 2.13800  10
   0 -14 -27-1.15658 2.03436   9
   0  14  28 13.2174 1.98280   7
   0  14 -28 12.8315 1.83497   7
   0  14 -28 16.4391 2.48255   6
   0 -14  28 12.3964 2.65544   5
   0  14 -28 11.2251 2.12504   4
   0  14  28 15.9413 2.40441   9
   0 -14  28 14.7456 2.26858   8
   0 -14  28 8.97202 2.13108   2
   0  14 -28 13.9235 2.18296   2
   0 -14 -28 13.3410 2.62333  10
   0 -14 -28 11.9247 2.40811   9
   0  14 -29 7.06479 1.74747   7
   0  14  29 10.0132 1.88632   7
   0 -14  29 7.30381 2.57017   5
   0  14 -29 7.63073 2.27486   6
   0  14 -29 3.23827 2.02842   4
   0 -14  29 6.80929 2.12785   8
   0  14  29 6.10507 2.28962   9
   0 -14  29 4.57373 2.03652   2
   0  14 -29 4.95356 1.93914   2
   0 -14 -29 5.28846 2.46555  10
   0 -14 -29 9.14453 2.29548   9
   0  14 -30 3.68135 1.62127   7
   0  14  30 2.72834 1.79428   7
   0  14 -30-0.67469 2.19201   6
   0 -14  30 3.90314 2.60248   5
   0  14 -30 1.48931 2.00189   4
   0  14  30 2.36765 2.28941   9
   0 -14  30 0.86998 2.07217   8
   0  14  30-0.07276 1.37332   2
   0  14 -30 4.38288 2.07363   2
   0 -14  30 4.47927 2.04838   2
   0 -14 -30 2.71263 2.38513  10
   0 -14 -30 6.04497 2.27798   9
   0  14 -31 3.90679 1.66630   7
   0  14 -31 4.35395 2.38670   6
   0 -14  31 4.66457 2.67766   5
   0  14 -31 3.20996 2.10856   4
   0  14  31 4.15287 2.29441   9
   0 -14  31 2.16140 2.10273   8
   0 -14  31 3.36838 2.14807   2
   0  14  31 3.49245 1.50252   2
   0  14 -31 3.77224 2.10373   2
   0 -14 -31 2.91801 2.49710  10
   0 -14 -31 1.15774 2.24267   9
   0  14 -32 0.74303 1.62616   7
   0 -14  32-0.68172 2.77707   5
   0  14 -32 4.53149 2.37597   6
   0  14 -32 1.72547 2.06823   4
   0 -14  32 3.11977 2.12154   8
   0  14  32-0.44132 2.24020   9
   0  14 -32-0.90769 2.14392   2
   0  14  32 4.83252 1.58601   2
   0 -14  32 1.28589 2.00648   2
   0 -14 -32 4.62113 2.56801  10
   0 -14 -32 4.91419 2.30778   9
   0  14 -33 4.02564 1.69507   7
   0  14 -33 4.00939 2.34152   6
   0 -14  33 6.44291 2.74079   5
   0  14 -33 5.35237 2.28551   4
   0  14  33 6.49327 2.46906   9
   0 -14  33 5.04822 2.17210   8
   0 -14  33 3.84262 2.10378   2
   0  14  33 6.36198 1.64491   2
   0  14 -33 6.00468 2.15290   2
   0 -14 -33 1.22152 2.62945  10
   0 -14 -33 7.04466 2.43427   9
   0 -14  34 0.17819 2.69287   5
   0  14 -34 1.53398 2.37260   6
   0  14 -34 1.84169 2.15590   4
   0  14 -34 1.62796 1.59456   7
   0 -14  34 0.54332 2.17768   8
   0  14  34 0.46505 2.34273   9
   0  14 -34 1.23955 2.16113   2
   0  14  34 1.03228 1.60060   2
   0 -14  34-0.68224 2.10198   2
   0 -14 -34 0.78717 2.39905   9
   0  14 -35 0.29228 2.25818   4
   0 -14 -35 5.34638 2.56515   9
   0 -14  35 2.91389 2.25314   8
   0  14  35 6.03957 2.51020   9
   0 -14  35 1.96665 2.15066   2
   0  14  35 3.75307 1.68008   2
   0  14 -35 2.97349 2.31012   2
   0  14 -35 5.76016 2.45866   6
   0 -14  35 0.18220 2.78336   5
   0  14 -36-2.41050 2.41827   4
   0 -14 -36-5.16014 2.62860   9
   0 -14  36 2.98127 2.28442   8
   0  14  36 7.00852 2.57386   9
   0 -14  36 5.34765 2.31712   2
   0  14 -36-1.45721 2.40736   2
   0  14  36 0.18557 1.66660   2
   0 -14  36 5.39794 2.99868   5
   0  14 -36 0.84841 2.35769   6
   0  14 -37 14.1284 2.67850   4
   0 -14 -37 16.5792 2.98436   9
   0  14  37 8.84730 2.51166   9
   0 -14  37 8.84663 2.64036   8
   0 -14  37 11.7452 2.53835   2
   0  14 -37 9.29743 2.49443   2
   0  14  37 10.6114 1.93679   2
   0  14 -37 12.6451 2.69778   6
   0 -14  37 8.75220 3.11695   5
   0  14 -38-3.67675 2.58462   4
   0 -14 -38 2.10683 2.55512   9
   0  14  38-3.08352 2.45537   9
   0 -14  38-0.14805 2.39373   8
   0  14  38 0.29974 1.72568   2
   0  14 -38 3.39200 2.34276   2
   0 -14  38 0.91706 2.28698   2
   0  14 -38-3.14558 2.45893   6
   0 -14  38 0.38855 2.80173   5
   0  14 -39-1.97411 2.45801   4
   0 -14 -39-3.42236 2.88378   9
   0  14  39 5.78054 2.68353   9
   0 -14  39-0.30232 2.41707   8
   0 -14  39-0.94244 2.32676   2
   0  14 -39 0.95016 2.43590   2
   0  14  39-0.62145 1.80790   2
   0 -14  39 3.77183 3.04535   5
   0  14 -39-3.44875 2.42566   6
   0  14 -40 12.6894 2.78684   4
   0 -14 -40 7.77237 2.98660   9
   0  14  40 19.0224 3.06455   9
   0 -14  40 10.5035 2.72484   8
   0  14 -40 14.3285 2.88920   2
   0 -14  40 10.8131 2.76174   2
   0  14  40 16.8142 2.23273   2
   0 -14  40 9.11531 3.23071   5
   0  14 -40 17.4538 2.77178   6
   0  14 -41 9.38805 2.79611   4
   0 -14 -41 1.89688 2.80900   9
   0  14  41 10.4600 2.91643   9
   0 -14  41 5.30352 2.78909   2
   0  14  41 11.6376 2.08617   2
   0  14 -41 9.35291 2.68443   2
   0 -14  41 3.09879 2.98399   5
   0  14 -41 6.67177 2.54786   6
   0  14 -42-0.71452 2.70296   4
   0 -14 -42-4.08290 2.85065   9
   0  14  42 2.81426 2.77516   9
   0  14 -42 1.20096 2.59248   2
   0  14  42-0.91547 1.98484   2
   0 -14  42 1.70297 2.56253   2
   0 -14  42 2.10651 3.07483   5
   0  14 -42 1.74569 2.39176   6
   0  14 -43 10.0651 2.62143   6
   0 -14  43 10.0919 3.41481   5
   0  14 -43 5.86975 2.92079   4
   0 -14 -43 3.98434 2.98119   9
   0  14  43 9.59611 3.00454   9
   0  14  43 6.49688 2.05276   2
   0  14 -43 4.57439 2.73866   2
   0 -14  43 6.29128 2.68816   2
   0 -14 -43 4.29086 2.06006   2
   0 -14 -44 4.08687 2.85614   9
   0 -14  44 0.87517 3.22754   5
   0  14 -44 1.50578 2.76050   4
   0  14 -44 4.67394 2.52349   6
   0  14  44 3.33730 2.88332   9
   0  14  44 2.55856 2.06910   2
   0  14 -44 1.44367 2.74277   2
   0 -14  44-0.17929 2.69111   2
   0 -14 -44-2.15411 2.07015   2
   0 -14 -45 10.2479 3.23651   9
   0 -14  45 5.34875 3.45793   5
   0  14 -45 8.69027 3.06484   4
   0  14 -45 16.8192 2.76621   6
   0 -14 -45 9.00639 2.28544   2
   0  14  45 15.6427 3.18385   9
   0  14 -45 14.2449 3.04838   2
   0 -14  45 7.53879 2.90347   2
   0  14  45 12.8161 2.32564   2
   0  14  46 2.25393 2.86785   9
   0  14 -46 1.78338 2.84889   4
   0 -14  46-6.35409 3.70896   5
   0 -14 -46-2.54155 2.13067   2
   0 -14 -46 4.49365 2.98032   9
   0  14  46 3.36672 2.10374   2
   0 -14  46-1.88509 2.76391   2
   0  14 -46-0.18966 2.94469   2
   0  14  47-2.09189 3.08110   9
   0 -14 -47-1.17740 2.14129   2
   0 -14  47-6.23699 3.51993   5
   0 -14 -47 1.31381 3.06511   9
   0  14 -47 2.13480 2.92069   2
   0  14  47-0.53347 2.12516   2
   0 -14  47-0.96593 2.70433   2
   0  14 -47-2.84346 2.97391   4
   0 -14 -48 3.09605 2.16407   2
   0 -14  48 1.64534 3.41100   5
   0 -14 -48-2.01962 3.07444   9
   0 -14  48 3.16707 2.87706   2
   0  14 -48 0.59589 3.01461   2
   0  14 -48 0.83213 2.97317   4
   0 -14 -49 4.84095 2.19504   2
   0 -14  49 0.47818 3.45850   5
   0 -14 -49-1.83594 3.01846   9
   0 -14  49-1.62401 2.82272   2
   0  14 -49-1.62794 3.08343   2
   0  14 -49-5.32633 3.12838   4
   0 -14 -50 1.27954 2.20266   2
   0  14 -50-0.41662 3.11322   2
   0 -14  50 3.64561 3.46800   5
   0 -14 -50 3.05242 3.26031   9
   0 -14  50 4.57017 2.99669   2
   0  14 -50-1.09020 3.22594   4
   0 -14  51 0.49408 3.30291   5
   0 -14 -51 3.35947 2.37068   2
   0  14 -51-4.89940 3.21470   2
   0 -14 -51 0.95970 3.28118   9
   0 -14  51 5.31602 3.10888   2
   0 -14  52 0.50187 3.55310   5
   0  14 -52-0.43539 3.14094   2
   0 -14 -52 1.96120 3.35932   9
   0 -14  52 6.96215 3.18666   2
   0 -14  53-4.33305 3.68735   5
   0  14 -53-4.00405 3.21328   2
   0 -14 -53 2.00541 3.45142   9
   0 -14  53 2.00441 3.18755   2
   0 -14  54 1.55058 3.64086   5
   0  14 -54 0.68188 3.23801   2
   0 -14 -54-2.56377 3.41564   9
   0 -14  54-3.87682 3.13478   2
   0 -14  55-0.26221 3.62218   5
   0  14 -55-0.23215 3.22828   2
   0 -14 -55-4.71071 3.67492   9
   0 -14  55 1.39771 3.18024   2
   0 -14  56 1.06327 3.67800   5
   0  14 -56-4.02880 3.35451   2
   0 -14  56 2.85658 3.23304   2
   0 -14 -56 3.73699 3.58754   9
   0 -14 -57-0.27319 3.59535   9
   0 -14  57-5.39020 3.84087   5
   0 -14 -58 0.83497 3.69432   9
   0 -14  58 0.54630 3.79825   5
   0 -14 -59 1.99021 3.88127   9
   0 -14  59-0.82891 3.78474   5
   0 -14 -60 1.44880 3.88223   9
   0 -14  60 3.91298 4.00143   5
   0 -14 -61-6.49961 4.34313   9
   0 -14  61-8.20189 4.32070   5
   0 -14 -62-2.40872 4.09677   9
   0 -14  62-0.85991 4.00591   5
   0 -14 -63-4.59819 4.12084   9
   0 -14  63 0.86945 3.99088   5
   0 -14  64-1.75627 4.07084   5
   0 -14  65 6.19938 4.05930   5
   0 -14  66 6.55125 4.17739   5
   0 -14  67-1.50218 4.15736   5
   0  16   0 39.0616 2.89565  10
   0 -16   0 38.7476 2.27904   9
   0  16   0 38.1862 1.94166   4
   0  16   0 37.5835 2.09047   3
   0  16   0 40.2745 2.73361   8
   0  16   0 44.3452 2.99397   6
   0  16   0 42.6874 2.94789   7
   0  16   0 33.4043 2.85061   5
   0  16   0 38.4985 2.05471   2
   0  16   0 39.0360 1.88424   1
   0  16   1 3.78406 0.63750   1
   0  16  -1 3.33247 1.71946  10
   0  16   1 5.94626 1.73047  10
   0  16  -1 3.11151 0.71950   4
   0  16   1 3.88784 0.63163   4
   0  16   1 3.76069 0.79746   2
   0  16  -1 2.37666 0.79431   2
   0 -16  -1 3.95695 1.21326   9
   0 -16   1 5.59719 1.15457   9
   0  16  -1 2.76677 1.49312   8
   0  16   1 3.81149 1.44360   8
   0  16  -1 4.18331 1.65335   7
   0  16   1 4.49560 1.82536   7
   0  16  -1 5.24853 1.73385   6
   0  16   1 4.46400 1.83528   6
   0  16   1 5.84879 1.85143   5
   0  16  -1 3.54986 1.83935   5
   0  16  -1 3.60733 0.85293   3
   0  16   1 2.88760 0.94059   3
   0  16   2 24.3581 1.34466   1
   0 -16   2 24.4693 1.64851   9
   0  16  -2 20.6623 2.36656  10
   0 -16  -2 23.6357 1.80761   9
   0  16   2 25.7952 2.39036  10
   0  16  -2 23.1022 1.41957   4
   0  16   2 22.9368 1.26799   4
   0  16  -2 22.4086 1.48947   2
   0  16  -2 23.9793 1.46978   9
   0  16   2 23.2680 2.16694   8
   0  16  -2 25.6583 2.23687   8
   0  16   2 27.5217 2.40194   7
   0  16  -2 22.6382 2.17093   7
   0  16   2 23.8552 2.45662   6
   0  16  -2 22.0236 2.32114   6
   0  16   2 23.7629 2.43612   5
   0  16  -2 21.4492 2.31758   5
   0  16   2 23.1864 1.42469   2
   0  16   2 21.9549 1.55547   3
   0  16  -2 22.9929 1.42283   3
   0  16   3-0.20715 0.67006   1
   0  16  -3 1.50755 1.77655  10
   0  16   3 0.22824 1.67814  10
   0 -16   3 0.41655 0.98698   9
   0  16  -3 0.43667 0.78703   4
   0  16   3 0.02848 0.74397   2
   0  16  -3 0.04135 0.81924   2
   0 -16  -3 0.82203 1.22111   9
   0  16  -3 0.60191 0.70863   9
   0  16   3 0.76668 1.05039   9
   0  16  -3 0.20447 1.51000   8
   0  16   3 0.72797 1.42932   8
   0  16  -3-0.10190 1.46057   7
   0  16   3-1.02399 1.79103   7
   0  16  -3 0.46627 1.62088   6
   0  16   3 0.76427 1.79294   6
   0  16   3 1.27338 1.79123   5
   0 -16  -3-0.25953 0.64166   4
   0  16  -3-1.48118 1.68531   5
   0  16  -3 0.25827 0.71235   3
   0  16   3 0.24449 0.98035   3
   0  16   4 2.78893 0.82158   1
   0 -16   4 2.90997 0.93354   9
   0  16   4 3.30727 1.68732  10
   0  16  -4 3.15018 1.88196  10
   0  16  -4 2.61625 0.83939   4
   0  16   4 3.68022 0.77714   2
   0  16  -4 2.41583 0.91596   2
   0 -16  -4 2.67650 1.35429   9
   0  16   4 2.17248 1.13498   9
   0  16  -4 3.06987 0.71108   9
   0  16   4 2.50856 1.52478   8
   0  16  -4 3.16973 1.64451   8
   0  16   4 4.30735 1.81544   7
   0  16  -4 3.76517 1.57729   7
   0  16  -4 2.94424 1.65111   6
   0  16  -4 2.07878 1.60090   5
   0  16   4 3.23877 1.80894   6
   0  16   4 3.99882 1.83014   5
   0 -16  -4 3.36429 0.67496   4
   0  16  -4 3.72302 0.72595   3
   0  16   4 3.53224 1.07244   3
   0  16   5 5.39508 0.95933   1
   0  16  -5 4.22860 1.98727  10
   0  16   5 2.96500 1.70202  10
   0  16  -5 2.62409 0.87578   4
   0 -16  -5 3.86584 1.40875   9
   0  16  -5 2.91068 0.67997   9
   0  16   5 5.67737 1.63836   8
   0  16  -5 2.04997 1.64302   8
   0  16   5 2.47574 1.19710   9
   0  16   5 3.08208 1.84300   7
   0  16  -5 4.47345 1.58072   7
   0  16   5 4.48571 1.93798   6
   0  16  -5 4.33685 1.68275   5
   0  16  -5 3.69033 1.80872   6
   0 -16   5 3.12525 2.02904   6
   0 -16  -5 3.83279 0.69307   4
   0  16   5 3.85835 1.73226   5
   0  16  -5 5.31742 1.02372   2
   0  16   5 4.28298 0.78615   2
   0  16  -5 3.74399 0.71139   3
   0  16   5 4.09078 1.11742   3
   0 -16  -6 1.85891 1.35743   9
   0  16  -6 1.12119 0.61134   9
   0  16   6 1.26930 1.63682   8
   0  16  -6 2.56778 1.71731   8
   0  16   6 2.06903 1.25764   9
   0  16  -6 0.50810 1.57678   7
   0  16   6 1.95396 1.84769   7
   0  16  -6 1.92507 1.88858   6
   0  16  -6 2.61602 1.56802   5
   0 -16   6 0.46839 1.97972   6
   0  16   6 2.00529 1.91661   6
   0 -16   6 1.77019 1.87059   5
   0 -16  -6 1.38224 0.66861   4
   0  16   6 1.65841 1.66872   5
   0  16   6 1.25498 1.65644  10
   0  16  -6 0.82955 1.90526  10
   0  16   6 1.60102 0.73880   2
   0  16  -6 1.67774 1.03920   2
   0  16   6 1.48417 0.95465   1
   0  16   6 0.79218 1.11074   3
   0 -16   6 0.95986 0.73255   3
   0  16   7 4.44184 1.03281   1
   0  16   7 2.85520 1.68568  10
   0  16  -7 2.75029 2.07469  10
   0  16  -7 5.15652 1.13162   2
   0 -16  -7 3.25142 1.45925   9
   0  16  -7 2.78179 0.58518   9
   0  16   7 2.18100 1.27280   9
   0  16  -7 5.56695 1.72281   8
   0  16   7 0.95873 1.67320   8
   0  16  -7 5.07987 1.77181   7
   0  16   7 2.57512 1.77351   7
   0 -16   7 1.77547 2.02974   6
   0  16  -7 5.22944 2.02338   6
   0  16   7 5.32391 1.98241   6
   0  16  -7 3.14188 1.75136   5
   0  16   7 4.01052 1.73993   5
   0 -16  -7 2.92590 0.72391   4
   0 -16   7 3.13500 1.89969   5
   0  16   7 3.86968 0.75813   2
   0  16   7 3.26045 1.18393   3
   0 -16   7 3.13947 0.75086   3
   0  16   8 2.92179 0.72800   2
   0  16   8 1.73573 1.06125   1
   0  16   8 1.48503 1.71596  10
   0  16  -8 3.74620 2.05506  10
   0 -16  -8 1.84754 0.73265   4
   0  16  -8 1.75731 1.10657   2
   0 -16  -8 1.74037 1.47667   9
   0  16  -8 2.69210 1.72611   8
   0  16   8 0.67465 1.27577   9
   0  16   8 2.36386 1.68330   8
   0  16  -8 2.13260 1.64586   7
   0  16   8 0.82476 1.78617   7
   0 -16   8 2.51228 2.05228   6
   0  16  -8 2.08944 2.01995   6
   0  16  -8 1.83977 1.74615   5
   0  16   8 1.75363 1.84680   6
   0 -16   8 2.84183 1.90330   5
   0  16   8 1.94626 1.69592   5
   0  16   8 1.48545 0.71335   2
   0 -16   8 2.06329 1.19727   2
   0  16   8 1.11742 1.21478   3
   0 -16   8 1.47156 0.72439   3
   0  16   9 0.65582 0.69821   2
   0  16   9 1.60798 1.08769   1
   0  16   9 0.11445 1.74889  10
   0 -16  -9 0.22503 1.93525  10
   0  16  -9 0.97763 2.05614  10
   0 -16  -9 0.54472 0.74974   4
   0  16  -9 0.69258 1.20512   2
   0 -16  -9 0.15812 1.47770   9
   0  16   9 0.56645 1.38932   9
   0  16  -9 0.62404 1.70021   8
   0  16   9 0.82594 1.74304   7
   0  16   9-0.32482 1.67021   8
   0  16  -9 0.40617 1.68345   7
   0  16  -9 0.37267 1.92131   6
   0  16  -9-0.49801 1.76253   5
   0 -16   9 1.69172 2.06037   6
   0  16   9 1.93730 1.81676   6
   0  16   9 0.51045 1.75030   5
   0 -16   9 0.23063 1.85556   5
   0  16   9 1.04660 0.72167   2
   0 -16   9 2.05815 1.25375   2
   0 -16   9 0.38197 0.72929   3
   0  16   9 2.12957 1.24592   3
   0  16  10 5.58762 0.81583   2
   0  16  10 6.76169 1.25980   1
   0 -16 -10 5.88579 2.05486  10
   0  16  10 6.64069 1.93054  10
   0  16 -10 6.06533 2.17817  10
   0 -16 -10 6.28333 0.87112   4
   0  16 -10 7.75637 1.34066   2
   0 -16 -10 6.43033 1.63107   9
   0  16  10 5.33811 1.49361   9
   0  16 -10 5.12996 1.79575   8
   0  16  10 6.01243 1.89964   8
   0  16 -10 7.61258 1.85155   7
   0  16  10 4.14129 1.81423   7
   0  16  10 9.56587 1.93290   6
   0  16 -10 6.33493 1.98657   5
   0 -16  10 7.20229 2.18352   6
   0  16 -10 5.90034 2.16279   6
   0  16 -10 5.40997 1.05001   4
   0  16  10 4.26858 1.80362   5
   0 -16  10 5.62060 2.02164   5
   0 -16  10 4.97884 1.37614   2
   0 -16  10 5.60338 0.81131   3
   0  16  10 6.24535 1.39365   3
   0  16  11 6.38791 0.83608   2
   0 -16 -11 3.99281 2.04378  10
   0  16 -11 6.02060 2.25749  10
   0 -16 -11 6.18905 0.92271   4
   0  16  11 6.05215 1.30033   1
   0 -16 -11 7.11509 1.73429   9
   0  16 -11 6.00857 1.80099   8
   0  16  11 5.74266 1.54910   9
   0  16 -11 6.69371 1.80980   7
   0  16  11 5.07718 1.87575   7
   0 -16 -11 8.71317 1.96960   6
   0  16 -11 2.70279 1.97437   5
   0  16 -11 3.55250 2.12769   6
   0 -16  11 5.42667 2.16509   6
   0  16  11 6.16921 1.85941   6
   0  16 -11 5.28694 1.11297   4
   0  16  11 5.27929 1.78797   5
   0 -16  11 4.75817 2.02808   5
   0 -16  11 6.03459 1.46455   2
   0 -16  11 5.69409 0.83433   3
   0 -16 -12 1.38287 1.96086  10
   0  16 -12 0.63529 2.09434  10
   0 -16 -12 0.90918 0.87955   4
   0 -16 -12 0.62518 1.65419   9
   0  16  12 2.66961 1.47185   9
   0  16 -12 0.10136 1.72103   7
   0  16  12-0.10375 1.76354   7
   0  16 -12 1.02565 2.09836   6
   0  16 -12 1.04747 1.94001   5
   0 -16  12 1.49520 2.08720   6
   0  16  12 1.27744 1.79100   6
   0 -16  12 2.41974 1.98963   5
   0  16  12 0.81237 1.70892   5
   0  16 -12 1.08846 1.12647   4
   0  16  12 1.42692 0.76102   2
   0 -16  12 0.41797 0.80377   3
   0 -16 -13 17.0417 2.03203   9
   0 -16  13 13.8015 2.07731   8
   0  16  13 14.1665 1.78557   9
   0  16 -13 11.7486 1.99200   7
   0  16  13 18.5179 2.18352   7
   0  16 -13 13.6098 2.37086   6
   0  16  13 10.9593 1.95008   6
   0 -16  13 12.2090 2.40461   6
   0  16 -13 14.6458 2.43173   5
   0  16 -13 11.5977 1.44703   4
   0  16  13 14.4129 1.99922   5
   0 -16  13 16.0171 2.29230   5
   0  16  13 12.0330 1.06338   2
   0 -16 -13 14.3688 1.19173   4
   0 -16 -13 12.4564 2.21119  10
   0  16 -13 10.3243 2.32498  10
   0 -16  13 12.1415 1.09683   3
   0 -16 -14 6.44541 1.85104   9
   0 -16  14 8.84045 1.87516   8
   0  16  14 3.15910 1.61199   9
   0  16  14 5.62233 1.86240   7
   0  16 -14 5.06207 1.80799   7
   0  16  14 3.53922 1.70443   6
   0  16 -14 5.68450 2.16307   5
   0  16 -14 4.71555 2.20078   6
   0 -16  14 4.89269 2.09433   5
   0  16  14 1.93189 1.74742   5
   0  16 -14 6.23361 1.29854   4
   0  16  14 3.87832 0.88842   2
   0 -16 -14 5.08365 1.01781   4
   0  16 -14 6.81307 2.23333  10
   0 -16 -14 4.47579 2.02284  10
   0 -16  14 4.18059 0.90605   3
   0 -16 -15 16.1182 2.13826   9
   0 -16  15 12.4259 2.07341   8
   0  16  15 16.6972 1.95475   9
   0  16  15 17.8398 2.12733   7
   0  16 -15 14.4665 2.06933   7
   0  16 -15 20.8008 2.60702   5
   0  16 -15 11.3817 2.57938   6
   0  16  15 15.5503 2.02981   6
   0  16  15 15.1878 2.05464   5
   0  16 -15 18.9037 1.71601   4
   0 -16  15 14.3252 2.32845   5
   0  16  15 15.8165 1.22947   2
   0  16 -15 15.7350 1.72236   2
   0 -16 -15 16.0870 1.34554   4
   0 -16  15 14.2611 1.23572   3
   0  16  15 13.9621 1.85479   3
   0  16 -15 16.6455 2.53934  10
   0 -16 -15 12.8901 2.33245  10
   0  16  16 0.07961 1.59856   3
   0  16  16-0.75745 1.64221   9
   0 -16  16 2.13136 1.67839   8
   0  16  16-0.83567 1.72949   7
   0  16 -16-0.20220 1.75722   7
   0  16 -16-1.82117 2.11388   5
   0  16 -16 2.00599 2.18312   6
   0  16  16-1.30038 1.64141   6
   0  16 -16 0.07137 1.39302   4
   0 -16  16-0.39143 2.10441   5
   0  16  16-0.61425 1.68710   5
   0  16  16-0.34946 0.91718   2
   0  16 -16 0.52878 1.31987   2
   0 -16  16 2.25163 1.46662   2
   0 -16 -16-0.72051 1.02401   4
   0 -16  16-0.37611 0.92714   3
   0 -16 -16-0.12105 1.99946  10
   0  16 -16-2.70433 2.21260  10
   0  16 -17 12.2259 2.52505  10
   0 -16 -17 17.1886 2.42988  10
   0 -16 -17 13.7138 1.36104   4
   0  16 -17 14.9692 1.76912   2
   0 -16  17 14.2352 1.78491   2
   0  16  17 14.4840 1.21421   2
   0  16  17 13.2400 1.81433   3
   0 -16  17 14.7489 1.26929   3
   0 -16  17 10.4693 2.03056   8
   0  16  17 14.7111 1.96705   9
   0  16 -17 11.9183 1.98053   7
   0  16  17 15.4841 2.17616   7
   0  16 -17 14.9621 2.48298   5
   0  16 -17 16.6191 2.57740   6
   0  16  17 16.7400 1.98476   6
   0 -16  17 14.6374 2.36337   5
   0  16 -17 16.2579 1.76058   4
   0 -16  17 11.7062 0.80867   1
   0 -16  17 11.1451 0.84954   1
   0 -16  18-0.54076 0.63060   1
   0  16 -18 0.97697 2.27574  10
   0 -16 -18 1.49464 2.10256  10
   0 -16 -18 1.95222 1.11701   4
   0  16  18 1.15595 0.94166   2
   0  16 -18 0.98529 1.48183   2
   0 -16  18 2.10456 1.51481   2
   0  16  18 0.95596 1.57907   3
   0  16  18 0.61026 1.70545   9
   0 -16  18-0.65614 1.75957   8
   0  16 -18 0.60544 1.68815   7
   0  16  18 0.41929 1.86378   7
   0  16 -18-1.09202 2.17732   6
   0  16  18 2.70153 1.68896   6
   0  16 -18 0.94255 1.41340   4
   0 -16  18-3.26324 2.14427   5
   0 -16  18 0.70000 0.98784   3
   0 -16  18 0.57889 0.71359   1
   0 -16  19 1.48309 0.69979   1
   0 -16 -19 2.53172 2.08900  10
   0  16 -19 3.54877 2.28427  10
   0 -16 -19 0.49140 1.17168   4
   0 -16  19-2.62378 1.64673   2
   0  16  19 1.06148 0.97243   2
   0  16 -19 1.36899 1.50649   2
   0  16  19 1.81670 1.67146   3
   0 -16  19 2.21837 1.82629   8
   0  16  19-0.52644 1.70287   9
   0  16 -19 2.41882 1.78518   7
   0  16  19 0.73493 1.74890   7
   0  16  19 1.50582 1.62841   6
   0  16 -19 0.82786 2.26621   6
   0 -16  19 0.83303 2.15886   5
   0  16 -19-2.05767 1.54422   4
   0 -16  19 1.65796 1.03365   3
   0 -16  19 1.41489 0.80717   1
   0 -16  20 22.7829 1.40816   1
   0 -16 -20 22.7712 2.68364  10
   0  16 -20 21.8060 2.95449  10
   0 -16 -20 22.9013 1.81496   4
   0  16 -20 22.9601 2.18065   2
   0  16  20 26.8346 1.69714   2
   0 -16  20 22.2199 2.20988   2
   0 -16 -20 20.7664 2.41812   9
   0  16  20 26.5806 2.46418   9
   0 -16  20 23.9777 2.45025   8
   0  16  20 22.2752 2.38730   7
   0  16  20 25.5938 2.24880   6
   0  16 -20 20.8339 2.33981   7
   0  16 -20 23.1406 2.81633   6
   0  16 -20 20.2275 2.10691   4
   0 -16  20 20.8640 2.84745   5
   0 -16  20 22.7670 1.50562   1
   0 -16  20 26.7622 1.69775   3
   0  16  20 23.4610 2.24655   3
   0 -16  21 0.67209 0.93223   1
   0 -16  21-0.09083 0.81740   1
   0 -16 -21-0.13076 2.13971  10
   0  16 -21-0.29337 2.31318  10
   0 -16 -21-0.55457 1.24027   4
   0 -16 -21-0.90497 1.85763   9
   0  16  21-0.22489 1.75958   9
   0 -16  21 1.60080 1.84869   8
   0  16  21 0.31553 1.73122   7
   0  16 -21-0.40213 1.67028   7
   0  16  21 0.08537 1.58058   6
   0  16 -21 0.98517 2.33016   6
   0 -16  21-0.86931 2.19538   5
   0  16 -21-0.08969 1.58820   4
   0  16  21-0.66943 1.08196   2
   0 -16  21-1.78962 1.72770   2
   0  16 -21-1.47933 1.66193   2
   0 -16  21 0.79278 1.09446   3
   0  16  21-0.78698 1.69175   3
   0 -16  22 5.38395 1.09217   1
   0 -16 -22 8.80744 2.34219  10
   0  16 -22 3.28270 2.45058  10
   0  16  22 7.89881 1.22493   2
   0 -16  22 7.01706 1.78415   2
   0  16 -22 7.49312 1.82312   2
   0 -16  22 7.08010 2.01401   8
   0  16  22 9.29318 2.01992   9
   0  16 -22 2.71120 1.76585   7
   0  16  22 9.78861 1.92556   7
   0  16  22 5.51808 1.68972   6
   0  16 -22 4.40637 2.21151   6
   0  16 -22 3.65131 1.66274   4
   0 -16  22 7.10919 2.38046   5
   0 -16 -22 9.12262 2.07369   9
   0 -16  22 5.75784 1.25700   3
   0 -16 -22 4.95927 1.37548   4
   0  16  22 5.83087 1.91121   3
   0 -16 -23 0.54308 2.17128  10
   0  16 -23-0.30330 2.43122  10
   0  16  23 1.54961 1.19387   2
   0  16 -23 2.88868 1.68936   2
   0 -16  23-0.10101 1.75247   2
   0  16  23-0.47944 1.95706   9
   0 -16  23 3.30354 2.04675   8
   0  16  23-0.73746 1.77878   7
   0  16  23 0.08177 1.59526   6
   0  16 -23-1.60310 1.74010   7
   0  16 -23 1.43543 2.32394   6
   0  16 -23 0.87725 1.62920   4
   0 -16  23-0.90915 2.36524   5
   0 -16 -23 0.72506 2.05381   9
   0 -16  23 0.93413 1.18002   3
   0  16  23 1.59374 1.77581   3
   0 -16 -23 3.52104 1.43632   4
   0  16 -24 9.24934 2.59475  10
   0 -16 -24 9.13485 2.45633  10
   0 -16  24 9.18516 1.95394   2
   0  16 -24 11.8753 1.99956   2
   0  16  24 10.0619 1.38622   2
   0 -16  24 8.52836 2.16943   8
   0  16  24 8.39530 2.18143   9
   0  16  24 8.86138 1.75832   6
   0  16  24 9.59572 1.98914   7
   0  16 -24 9.49873 1.92574   7
   0  16 -24 11.1597 2.54537   6
   0 -16  24 6.03501 2.47548   5
   0  16 -24 9.13087 1.97602   4
   0 -16 -24 10.6056 2.24825   9
   0 -16  24 9.77723 1.42776   3
   0 -16 -24 13.7515 1.69018   4
   0  16  24 5.83917 1.97534   3
   0  16 -25-0.93895 2.52434  10
   0 -16 -25 3.81385 2.31726  10
   0  16  25 0.29569 1.27322   2
   0 -16  25 2.58676 1.80558   2
   0  16 -25 2.78151 1.79421   2
   0  16  25 1.78173 1.99968   9
   0 -16  25 0.48965 1.93581   8
   0  16  25 2.42303 1.88663   7
   0  16 -25 2.98927 1.82473   7
   0  16 -25-2.63452 2.39535   6
   0 -16  25-0.63306 2.36167   5
   0  16 -25-0.73797 1.84058   4
   0 -16 -25 0.77248 2.07183   9
   0 -16  25 1.14821 1.28350   3
   0  16  25-1.82713 1.96852   3
   0 -16 -25 2.06618 1.47039   4
   0  16 -26 10.9852 2.76228  10
   0 -16 -26 10.9363 2.61655  10
   0  16 -26 9.40279 2.04140   2
   0 -16  26 9.79559 2.02074   2
   0  16  26 12.7234 2.33131   9
   0 -16  26 10.8353 2.25292   8
   0  16  26 10.2256 2.05041   7
   0  16 -26 6.25971 1.90022   7
   0  16 -26 7.39157 2.43371   6
   0 -16  26 9.04356 2.55642   5
   0  16 -26 7.77511 1.97405   4
   0 -16 -26 9.68987 2.29809   9
   0 -16  26 10.4174 1.51414   3
   0 -16 -26 11.1604 1.76815   4
   0  16  26 13.0075 2.31483   3
   0 -16 -27-1.36803 2.22844   9
   0  16  27 3.77549 2.11328   9
   0 -16  27 4.81936 2.12939   8
   0  16 -27 0.49491 1.77284   7
   0  16  27 0.73865 1.90295   7
   0  16 -27 2.53649 2.37140   6
   0 -16  27-0.16530 2.58706   5
   0  16 -27 1.36386 2.00291   4
   0 -16  27 0.68970 1.97742   2
   0  16 -27-0.45799 2.04240   2
   0 -16 -27 5.13401 2.50947  10
   0  16  27-2.32566 2.15257   3
   0 -16 -27 1.34556 1.59354   4
   0  16  28 34.3781 3.08637   9
   0 -16 -28 33.2558 3.13933   9
   0 -16  28 35.0137 3.06366   8
   0  16 -28 33.5367 3.39207   6
   0  16  28 39.5572 2.87276   7
   0  16 -28 28.0218 2.57726   7
   0 -16  28 28.6855 2.87962   2
   0 -16  28 32.7265 3.44736   5
   0  16 -28 27.9133 2.81421   4
   0  16 -28 30.1169 2.88700   2
   0 -16 -28 34.6183 2.62604   4
   0 -16 -28 29.9492 3.27497  10
   0  16  28 30.6156 2.96356   3
   0 -16  29 1.31448 2.13999   8
   0  16  29 1.99740 2.24299   9
   0  16 -29-0.49139 1.78606   7
   0  16  29 1.05395 2.00696   7
   0  16 -29 0.15164 2.52955   6
   0  16 -29 4.26715 2.02986   4
   0 -16  29 4.13980 2.66183   5
   0 -16 -29 1.06944 2.57465  10
   0 -16  29 1.10037 2.02152   2
   0  16 -29 4.26540 2.06594   2
   0 -16 -29 2.61087 2.31524   9
   0  16  29 4.70664 2.21360   3
   0  16  30-0.14647 2.27437   9
   0 -16  30 3.35111 2.30303   8
   0  16 -30 1.17524 1.75386   7
   0  16  30 0.42089 1.92314   7
   0  16 -30-0.76520 2.55458   6
   0 -16  30 2.29125 2.67090   5
   0  16 -30-0.12615 2.08888   4
   0 -16 -30-1.87111 2.58487  10
   0 -16  30-3.02484 2.29237   2
   0  16 -30 4.40507 2.04018   2
   0 -16 -30 1.19383 2.35960   9
   0  16  30 3.78091 2.20203   3
   0 -16  31-0.81953 2.18952   8
   0  16  31 2.85650 2.26493   9
   0  16 -31 2.82267 1.74270   7
   0  16  31 2.20865 1.97553   7
   0  16 -31 4.31878 2.52634   6
   0 -16  31 2.88462 2.69216   5
   0  16 -31 3.78233 2.13199   4
   0 -16 -31 1.59459 2.66373  10
   0 -16  31-0.12986 2.18741   2
   0  16 -31 4.01722 2.06988   2
   0 -16  31 4.44977 1.48988   3
   0 -16 -31 0.61394 2.46277   9
   0  16  32 14.9558 2.75611   9
   0 -16  32 15.9955 2.66497   8
   0  16  32 20.9617 2.42268   7
   0  16 -32 16.3817 2.19082   7
   0  16 -32 15.5408 2.93239   6
   0  16 -32 16.0398 2.57593   4
   0 -16  32 12.8915 3.18380   5
   0 -16 -32 17.2145 3.09109  10
   0 -16  32 17.5185 2.58181   2
   0  16 -32 16.0596 2.47090   2
   0 -16  32 21.9605 1.94024   3
   0 -16 -32 20.3484 2.91701   9
   0 -16  33 5.80708 2.40751   8
   0  16  33 4.59039 2.45439   9
   0  16 -33 0.76998 1.77337   7
   0  16 -33 5.64262 2.58918   6
   0 -16  33 1.31345 2.83026   5
   0  16 -33 3.61849 2.25102   4
   0 -16 -33 2.32716 2.80565  10
   0 -16  33 3.57291 2.35142   2
   0  16 -33 0.96309 2.20912   2
   0 -16  33 4.22775 1.59467   3
   0 -16 -33 0.32420 2.35189   9
   0  16 -34 14.1305 2.04654   7
   0 -16  34 12.8513 3.22131   5
   0  16 -34 17.8441 2.95294   6
   0  16 -34 13.3504 2.59706   4
   0 -16 -34 13.6495 2.90091   9
   0 -16  34 16.1189 2.64800   2
   0  16 -34 15.4684 2.59871   2
   0 -16  34 6.77283 2.52409   8
   0  16  34 18.0249 2.83897   9
   0 -16 -34 12.2087 3.07414  10
   0 -16  35 3.52435 3.05488   5
   0  16 -35 4.92916 2.66948   6
   0  16 -35 5.03130 2.45234   4
   0 -16 -35 7.69089 2.78535   9
   0  16 -35 8.44727 2.45835   2
   0 -16  35 6.10355 2.36378   2
   0  16  35 5.81968 2.55008   9
   0 -16  35 5.88127 2.46486   8
   0 -16 -35 6.05758 2.90354  10
   0 -16  36 6.79078 3.03698   5
   0  16 -36 4.79603 2.69671   6
   0  16 -36 4.11726 2.43414   4
   0 -16 -36 6.32244 2.70855   9
   0  16 -36 4.20299 2.48153   2
   0 -16  36 6.27345 2.44049   2
   0 -16  36 1.34822 2.42410   8
   0  16  36 5.97271 2.64278   9
   0 -16 -36 2.29617 2.94112  10
   0 -16  37 6.51322 3.08483   5
   0  16 -37 1.92981 2.64422   6
   0  16 -37 7.85038 2.64234   4
   0 -16 -37 8.28377 2.80711   9
   0  16 -37 6.62441 2.60488   2
   0 -16  37 6.44717 2.51651   2
   0  16  37 8.03553 2.74164   9
   0 -16  37 9.29481 2.51003   8
   0 -16 -37 4.87644 2.94137  10
   0  16 -38 1.45575 2.64996   6
   0 -16  38 0.83004 3.06940   5
   0  16 -38-1.13009 2.45304   4
   0 -16 -38 2.76972 2.69528   9
   0  16 -38 0.95048 2.47569   2
   0 -16  38 1.26129 2.56453   2
   0 -16  38 3.87805 2.47114   8
   0  16  38-4.64892 2.78341   9
   0 -16 -38-2.02785 2.88850  10
   0 -16  39-2.96893 3.23113   5
   0  16 -39 3.41320 2.63424   6
   0  16 -39-2.82254 2.57439   4
   0 -16 -39 2.46094 2.68797   9
   0 -16  39 0.80937 2.44263   2
   0  16 -39 1.95134 2.61308   2
   0 -16  39 0.63190 2.51343   8
   0  16  39-4.02719 2.75836   9
   0 -16 -39 5.07333 3.02688  10
   0  16 -40 2.28681 2.66359   6
   0 -16  40-1.72882 3.18272   5
   0  16 -40 6.14593 2.56915   4
   0 -16 -40-1.74506 2.82626   9
   0  16 -40 0.16676 2.51315   2
   0 -16  40-0.99708 2.48676   2
   0 -16  40 4.50526 2.53440   8
   0  16  40-1.12178 2.59570   9
   0 -16 -40-0.19194 2.87215  10
   0  16 -41 6.23997 2.71109   6
   0 -16  41 8.80605 3.34298   5
   0  16 -41 8.41876 2.81495   4
   0 -16 -41 4.36972 2.95974   9
   0  16 -41 4.96707 2.68437   2
   0 -16  41 7.84328 2.65156   2
   0  16  41 6.31183 2.78090   9
   0 -16  41 4.42186 2.62715   8
   0 -16 -41 8.22594 3.21328  10
   0  16 -42 3.62493 2.72187   6
   0 -16  42 0.44827 3.23743   5
   0  16 -42 3.42187 2.72157   4
   0 -16 -42-0.40751 2.83336   9
   0 -16  42-0.17489 2.53004   2
   0  16 -42-2.28286 2.62767   2
   0 -16  42-0.16671 2.61228   8
   0  16  42 0.78334 2.90948   9
   0 -16 -42 2.40498 3.13627  10
   0 -16  43 7.07424 3.37763   5
   0  16 -43 1.48825 2.73419   6
   0  16 -43 10.5418 2.88153   4
   0 -16 -43 1.87730 3.03351   9
   0  16 -43 1.26087 2.65158   2
   0 -16  43-2.69053 2.73563   2
   0 -16  43-0.16975 2.57859   8
   0  16  43 5.99692 3.01038   9
   0 -16 -43 5.31183 3.24866  10
   0  16 -44 2.15393 2.67983   6
   0 -16  44 3.48405 3.25699   5
   0  16 -44-0.56924 2.76655   4
   0 -16 -44 2.34989 2.90719   9
   0 -16  44 3.12805 2.69087   2
   0  16 -44 2.95423 2.79486   2
   0  16  44 7.55878 3.00947   9
   0 -16  44-4.14521 2.72817   8
   0 -16 -44 0.62527 3.20675  10
   0  16 -45 3.98283 2.80300   6
   0 -16  45 4.49044 3.25519   5
   0  16 -45 1.94568 2.68942   4
   0 -16 -45 3.49696 3.05563   9
   0 -16  45 5.46828 2.85891   2
   0  16 -45 0.37837 2.71341   2
   0 -16  45 0.87849 2.71522   8
   0  16  45 0.20867 2.86004   9
   0 -16 -45 0.42508 3.29258  10
   0  16 -46 2.16098 2.59891   6
   0 -16  46 0.24080 3.39294   5
   0  16 -46 4.38724 2.87691   4
   0 -16  46 3.03794 2.87615   8
   0  16 -46 3.68029 2.87856   2
   0 -16  46-1.54541 2.96835   2
   0 -16 -46 4.24725 3.14480   9
   0 -16 -46-3.24362 3.44558  10
   0 -16 -47-1.10230 3.44996  10
   0  16 -47-5.35160 3.08968   2
   0 -16  47-4.16053 3.02296   2
   0 -16  47 1.95892 3.47706   5
   0  16 -47 1.63400 2.98160   4
   0 -16  47 0.36336 2.82465   8
   0  16  47-1.73617 3.13473   3
   0 -16 -47 4.11411 3.19918   9
   0 -16 -48 3.37063 3.52114  10
   0 -16  48 2.63668 2.94861   2
   0  16 -48 1.62098 2.98535   2
   0 -16  48 4.97836 3.45475   5
   0  16 -48 5.85626 3.09471   4
   0 -16  48 3.87695 2.83047   8
   0  16  48 4.00209 3.31770   3
   0 -16 -48 9.58901 3.36243   9
   0 -16 -49 9.63286 3.64021  10
   0 -16  49-3.52885 3.16747   2
   0  16 -49 4.77473 2.96667   2
   0 -16  49 4.04731 3.64832   5
   0  16 -49 0.85638 3.12549   4
   0 -16  49-0.37518 2.81520   8
   0  16  49 1.59381 3.28897   3
   0 -16 -49-3.82389 3.43112   9
   0 -16 -50 1.22278 3.35350   9
   0 -16  50 3.08284 3.58153   5
   0 -16  50 10.2890 3.10693   8
   0 -16  50 0.84965 3.03436   2
   0  16 -50-2.54705 3.19321   2
   0  16  50 9.55751 3.52590   3
   0 -16 -50 4.67187 3.53320  10
   0 -16 -51 8.74158 3.58237   9
   0 -16  51 11.4607 3.89787   5
   0 -16  51 12.3802 3.12163   8
   0 -16  51 5.21440 3.03548   2
   0  16 -51 11.7226 3.36112   2
   0  16  51 13.8397 3.81495   3
   0 -16 -51 5.94815 3.80404  10
   0 -16 -52 1.27428 3.50270   9
   0 -16  52-4.75832 3.85288   5
   0 -16  52 6.28491 3.11694   8
   0 -16  52 1.11106 3.12522   2
   0  16 -52-0.44317 3.23438   2
   0  16  52 2.92854 3.65151   3
   0 -16 -52-6.53900 4.13344  10
   0 -16 -53 1.56591 3.42030   9
   0 -16  53 0.26827 3.56746   5
   0 -16  53-1.99350 3.00841   8
   0 -16  53 3.40790 3.23133   2
   0  16 -53 4.07605 3.15421   2
   0  16  53 1.74685 3.44734   3
   0 -16 -53-2.21851 3.92210  10
   0 -16 -54 1.86408 3.52181   9
   0 -16  54 8.16277 3.89986   5
   0 -16  54-0.80888 3.06841   8
   0 -16  54 1.85812 3.20831   2
   0  16 -54-5.54641 3.34804   2
   0  16  54 1.53079 3.70736   3
   0 -16 -54-2.25683 3.98459  10
   0 -16 -55 1.53004 3.95398  10
   0 -16  55-2.84746 3.33194   2
   0 -16  55 2.87101 3.04219   8
   0 -16  55 0.82783 3.88717   5
   0 -16 -55 0.27141 3.67337   9
   0 -16  56 3.07600 3.77931   5
   0 -16 -56-6.37839 3.99442   9
   0 -16 -56-2.85048 3.99247  10
   0 -16  57-0.28330 3.87390   5
   0 -16 -57-3.67472 3.80571   9
   0 -16 -57 5.00339 4.16860  10
   0 -16  58 4.00646 3.89785   5
   0 -16 -58 4.90175 3.91375   9
   0 -16 -58 4.27890 3.98884  10
   0 -16  59 4.91685 4.06811   5
   0 -16 -59-1.76409 3.97270   9
   0 -16 -59 1.62936 3.94649  10
   0 -16  60 7.89884 4.06120   5
   0 -16 -60-3.59271 4.03791   9
   0 -16 -60-2.75523 4.16330  10
   0 -16  61 0.88963 3.88884   5
   0 -16 -61 8.83928 4.12788   9
   0 -16 -61 0.83796 4.28162  10
   0 -16  62 2.39783 4.00828   5
   0 -16  63 2.42182 4.16196   5
   0 -16  64-0.60880 4.02580   5
   0 -16  65-0.30728 4.28668   5
   0  18   0 15.8967 1.25416   3
   0  18   0 19.1735 2.08614   8
   0  18   0 13.3663 2.18788   7
   0  18   0 18.2887 2.36042   6
   0 -18   0 15.5330 2.41310   6
   0  18   0 15.6392 2.34430   5
   0  18   0 15.7952 1.21597   2
   0  18   0 15.9986 1.03943   4
   0  18   0 15.1638 0.93697   1
   0 -18   0 16.8409 1.56024   9
   0  18   0 15.1437 2.21884  10
   0 -18   0 17.9538 2.46668  10
   0  18   1 1.28520 0.59821   1
   0  18   1 1.31376 1.83885  10
   0 -18   1 0.39961 1.11416   9
   0 -18  -1 1.66229 2.07999  10
   0  18  -1 1.58471 1.82425  10
   0 -18   1-1.15838 2.22538  10
   0  18   1 0.12737 0.55309   4
   0  18  -1 0.77522 0.68748   4
   0  18   1 0.06862 0.79941   2
   0  18  -1 0.11706 0.81114   2
   0 -18  -1-0.11452 1.20750   9
   0  18   1-0.48777 1.04687   9
   0  18   1 0.94920 1.52588   8
   0  18  -1 1.18052 1.54997   8
   0  18  -1-0.11720 1.72606   7
   0  18   1 1.76055 1.91381   7
   0 -18   1 1.02110 2.13771   6
   0  18   1-0.64193 1.96690   6
   0  18  -1 0.26197 1.76357   6
   0 -18  -1-0.74986 2.09315   6
   0  18   1 0.49973 1.90362   5
   0  18  -1 3.95227 1.94792   5
   0  18  -1 0.38651 0.81698   3
   0  18   1-0.22766 0.94362   3
   0  18   2 3.18029 0.65625   1
   0 -18  -2 2.42470 2.11016  10
   0  18   2 4.45839 1.85558  10
   0  18  -2 2.78468 1.92348  10
   0 -18   2 1.29341 2.11865  10
   0 -18   2 1.38226 1.11203   9
   0  18  -2 2.34020 0.77648   4
   0  18   2 1.67300 0.83026   2
   0  18  -2 2.28618 0.85513   2
   0 -18  -2 3.21435 1.30587   9
   0  18   2 2.49825 1.58195   8
   0  18   2 3.07745 1.08821   9
   0  18  -2 4.94773 1.78514   8
   0  18  -2 0.46858 1.66876   7
   0  18   2 1.87967 1.92476   7
   0  18  -2 1.32247 1.74526   6
   0  18   2 0.25423 1.98887   6
   0 -18   2 2.57895 2.14943   6
   0 -18  -2 0.86537 2.02520   6
   0  18   2 3.21015 1.93191   5
   0  18  -2 0.12915 1.98087   5
   0  18  -2 1.45702 0.79379   3
   0  18   2 1.78488 0.97422   3
   0  18   3 30.0498 1.60902   1
   0 -18  -3 27.5129 2.09043   9
   0 -18   3 27.1050 1.82935   9
   0  18   3 33.9206 2.75031  10
   0 -18  -3 27.8000 2.86221  10
   0  18  -3 25.3159 2.80059  10
   0  18  -3 28.0868 1.66542   4
   0  18  -3 27.8138 1.74609   2
   0  18  -3 30.7473 1.68727   9
   0  18   3 29.1475 1.95754   9
   0  18  -3 29.0307 2.56520   8
   0  18   3 30.1004 2.50182   8
   0  18   3 27.1630 2.67905   7
   0  18  -3 32.0736 2.58831   7
   0  18  -3 28.5792 2.66264   6
   0  18   3 28.8306 2.79858   6
   0 -18   3 30.3578 2.90354   6
   0  18   3 32.4373 2.78633   5
   0  18  -3 28.3413 2.64151   5
   0 -18  -3 28.5009 2.82045   6
   0  18   3 26.3390 1.62974   2
   0  18   3 27.4715 1.82405   3
   0  18  -3 28.8734 1.60355   3
   0  18   4 7.98886 0.92466   1
   0  18   4 10.8534 2.01766  10
   0  18  -4 7.50143 2.21473  10
   0 -18  -4 8.27741 2.27306  10
   0  18  -4 7.71095 1.00535   4
   0  18   4 7.97687 0.92591   2
   0  18  -4 7.67557 1.09043   2
   0 -18  -4 9.62291 1.51440   9
   0  18   4 7.19393 1.78243   8
   0  18   4 10.8615 1.34116   9
   0  18  -4 8.13856 1.86461   8
   0  18  -4 8.31533 0.89551   9
   0  18  -4 10.0659 1.83426   7
   0  18   4 9.53179 2.03455   7
   0 -18  -4 3.38718 2.06970   6
   0  18  -4 8.99310 1.94216   5
   0 -18   4 7.76458 2.25636   6
   0  18  -4 5.79848 1.96734   6
   0  18   4 9.59641 2.14897   6
   0 -18   4 7.73019 2.04132   5
   0  18   4 9.23818 2.12411   5
   0  18  -4 8.08217 0.85827   3
   0  18   4 6.54357 1.17214   3
   0  18   5 0.15037 0.84595   1
   0 -18  -5 1.01983 2.12041  10
   0  18  -5 0.13479 2.03395  10
   0  18   5-1.30705 1.87631  10
   0  18  -5 0.45314 0.90053   4
   0  18   5-0.05388 0.75947   2
   0  18  -5-0.14847 0.94401   2
   0 -18  -5 0.57125 1.38445   9
   0  18  -5-0.54986 0.65373   9
   0  18   5-0.37460 1.24284   9
   0  18  -5 0.59106 1.76626   8
   0  18   5 1.92850 1.65940   8
   0  18  -5-0.35101 1.62430   7
   0  18   5 2.70895 1.77480   7
   0 -18   5 0.79773 2.18079   6
   0  18   5 1.60380 2.05206   6
   0  18  -5 5.44719 2.06064   6
   0  18  -5-0.26789 1.68568   5
   0 -18  -5-2.51373 2.02959   6
   0 -18   5 0.62816 1.94025   5
   0  18   5-2.29031 2.06633   5
   0  18  -5 1.11767 0.69239   3
   0  18   5 1.56804 1.11364   3
   0 -18  -6 1.94515 1.50752   9
   0  18  -6 2.21617 0.62825   9
   0  18   6 0.78977 1.31931   9
   0  18   6 2.66655 1.74940   8
   0  18  -6 6.86260 1.89090   8
   0  18  -6 2.10453 1.67986   7
   0  18   6 0.35359 1.91385   7
   0  18  -6 1.23818 1.99134   6
   0  18   6 1.34319 2.05549   6
   0 -18  -6-1.06542 1.97257   6
   0 -18   6 2.82019 2.23744   6
   0  18  -6 0.54313 1.75085   5
   0 -18   6-0.76156 1.97968   5
   0  18   6 3.58321 1.96729   5
   0 -18  -6 1.48435 0.60800   4
   0  18   6 1.64918 0.94308   1
   0  18   6 1.18185 0.73905   2
   0  18  -6 1.15034 1.03319   2
   0  18  -6 1.76516 2.10930  10
   0 -18  -6-0.63827 2.11224  10
   0  18   6 1.56854 1.82785  10
   0  18   6 2.75401 1.17498   3
   0 -18  -7 9.72462 1.68025   9
   0  18  -7 4.51039 1.90801   8
   0  18   7 9.26488 1.98184   8
   0  18   7 6.29894 1.47405   9
   0  18  -7 8.57424 0.73264   9
   0  18   7 11.6793 2.12983   7
   0  18  -7 11.0988 2.01077   7
   0  18   7 7.24679 2.17697   6
   0 -18   7 8.00226 2.34236   6
   0  18  -7 9.22453 2.00853   5
   0  18  -7 10.6972 2.36701   6
   0 -18   7 7.55989 2.16111   5
   0 -18  -7 7.57241 0.79243   4
   0  18   7 8.31415 2.02332   5
   0  18   7 9.80765 1.16248   1
   0  18   7 7.22525 0.86730   2
   0  18  -7 7.54122 1.26278   2
   0  18  -7 10.1295 2.32025  10
   0  18   7 9.80088 2.00678  10
   0 -18  -7 8.44121 2.25393  10
   0  18   7 9.13766 1.35411   3
   0 -18  -8 1.02747 2.16836  10
   0  18   8-0.26145 1.77277  10
   0  18  -8 1.93445 2.13999  10
   0  18   8 1.62515 0.72112   2
   0  18  -8 1.96822 1.16319   2
   0 -18  -8 0.57332 1.49150   9
   0  18   8 0.50840 1.36762   9
   0  18  -8 0.28193 0.39775   9
   0  18   8 0.12257 1.91089   8
   0  18  -8 0.11907 1.82457   8
   0  18  -8 1.63604 1.72148   7
   0  18   8 4.13701 1.94148   7
   0  18  -8 2.94571 2.09624   6
   0  18   8 0.35869 2.06322   6
   0  18  -8 2.65043 1.77000   5
   0 -18   8 2.05410 2.21710   6
   0  18   8 0.11823 1.84806   5
   0 -18  -8 1.68915 0.66720   4
   0 -18   8-1.42633 2.06083   5
   0  18   8 0.96648 1.06185   1
   0  18   8 1.27178 0.67410   2
   0  18   8 0.98852 1.22938   3
   0  18   9 0.61490 0.66752   2
   0  18  -9 0.83739 2.16126  10
   0  18   9 0.65400 1.84858  10
   0 -18  -9 0.64499 2.08576  10
   0  18   9 0.98343 1.11094   1
   0 -18  -9 1.70469 1.53226   9
   0  18  -9 0.83644 1.81075   8
   0  18   9 0.07606 1.37669   9
   0 -18   9-0.34403 1.83381   8
   0  18   9 1.30084 1.98068   7
   0  18  -9-0.81774 1.79704   7
   0  18   9 0.73997 1.88178   8
   0  18  -9-1.41643 2.14935   6
   0  18  -9-0.84929 1.86872   5
   0  18   9 1.65614 1.98130   6
   0 -18   9-1.04896 2.02509   5
   0 -18  -9 0.94602 0.70510   4
   0  18   9 1.17726 1.84473   5
   0  18   9 0.22205 0.71799   2
   0 -18   9 1.03926 0.71843   3
   0  18   9-0.42975 1.30482   3
   0  18  10 1.35145 0.71141   2
   0  18 -10 0.98664 2.19218  10
   0 -18 -10-0.77788 2.10982  10
   0  18  10 1.04646 1.93592  10
   0 -18 -10 3.41954 0.77624   4
   0  18  10 2.70420 1.18603   1
   0 -18 -10-0.88916 1.64603   9
   0  18  10-1.03358 1.48707   9
   0  18 -10 0.12012 1.81870   8
   0  18  10 1.74078 1.84300   8
   0  18  10 2.48734 1.97345   7
   0 -18  10 2.18986 1.93570   8
   0  18 -10 5.02143 1.84267   7
   0  18 -10-0.86208 1.92871   5
   0  18  10 1.52102 1.94495   6
   0  18 -10-0.14301 2.22134   6
   0  18  10 3.16652 1.93830   5
   0 -18  10 0.66470 2.11343   5
   0  18 -10 1.93011 0.94174   4
   0  18  10 0.70083 0.74356   2
   0 -18  10 1.41899 0.71774   3
   0  18  11-0.11815 0.71029   2
   0 -18 -11-0.13053 2.14860  10
   0  18 -11-0.14259 2.21671  10
   0 -18 -11 1.28023 0.80345   4
   0  18  11 1.64255 1.17247   1
   0 -18 -11-1.38506 1.64008   9
   0  18  11-2.90304 1.55136   9
   0  18 -11-0.84549 1.86787   8
   0  18  11-0.47407 1.93477   7
   0 -18  11 0.11590 1.80652   8
   0  18 -11 1.74961 1.86279   7
   0  18  11-0.12515 1.90691   8
   0  18 -11 1.16560 1.99577   5
   0  18  11 0.92597 1.91196   6
   0  18 -11 0.86642 2.22121   6
   0 -18  11 3.77366 2.17903   5
   0  18  11 0.35006 1.82831   5
   0  18 -11 0.05562 0.98194   4
   0  18  11 0.43766 0.73036   2
   0 -18  11 0.30473 0.71689   3
   0  18 -12 4.76418 2.33250  10
   0 -18 -12 3.68466 2.21513  10
   0 -18 -12 1.56484 0.86146   4
   0 -18 -12 1.14947 1.66835   9
   0  18  12 1.64242 1.56018   9
   0 -18  12 1.04953 1.87771   8
   0  18  12 3.20751 1.99321   7
   0  18 -12 4.54701 1.98911   7
   0  18  12 3.90912 1.95406   8
   0  18 -12 0.59194 2.18381   5
   0  18 -12 0.72869 2.19729   6
   0  18  12 2.17259 1.92299   6
   0 -18  12-0.54716 2.09120   5
   0  18 -12 0.76901 1.07528   4
   0  18  12 2.91186 1.91415   5
   0  18  12 2.11666 0.74736   2
   0 -18  12 1.05399 0.74781   3
   0 -18 -13 0.09927 1.78319   9
   0  18  13 2.87824 1.59690   9
   0  18 -13 4.42682 2.02260   7
   0  18  13 1.39960 1.91940   8
   0  18  13 2.61356 1.98940   7
   0 -18  13 1.40830 1.81229   8
   0  18 -13 1.65172 2.12392   5
   0  18  13 1.69496 2.02112   6
   0  18 -13 5.59159 2.33700   6
   0  18 -13 0.81477 1.12802   4
   0  18  13-0.34888 1.92535   5
   0 -18  13 2.50237 2.18295   5
   0  18 -13 1.10859 1.38440   2
   0  18  13 2.37013 0.77502   2
   0 -18 -13 2.04884 0.88457   4
   0 -18  13 2.57954 0.80533   3
   0 -18 -13 2.38669 2.23752  10
   0  18 -13 6.13703 2.38990  10
   0  18  14 23.0003 2.15102   9
   0 -18  14 23.3134 2.39834   8
   0  18 -14 19.4442 2.38436   7
   0  18  14 20.5902 2.41784   7
   0  18 -14 18.6094 2.69667   5
   0  18 -14 23.9191 2.88029   6
   0  18  14 23.0919 2.47613   6
   0  18  14 19.8751 2.42540   5
   0 -18  14 21.7461 2.76152   5
   0  18 -14 19.0237 1.74292   4
   0  18 -14 17.8613 1.86579   2
   0  18  14 17.2563 1.27145   2
   0 -18 -14 19.9935 1.43831   4
   0  18  14 17.4993 1.90126   3
   0 -18  14 18.4826 1.29329   3
   0 -18 -14 24.8818 2.76690  10
   0  18 -14 19.0963 2.88779  10
   0 -18  15 2.24192 0.87081   3
   0  18  15 3.13393 1.49760   3
   0  18  15 2.71759 1.64181   9
   0 -18  15 1.19392 1.88740   8
   0  18 -15 5.46795 2.00721   7
   0  18  15 1.54873 1.99730   7
   0  18 -15 6.19166 2.40053   5
   0  18  15 3.52420 1.97229   6
   0  18 -15 3.74964 2.52954   6
   0  18  15 1.62639 1.83672   5
   0  18 -15 3.00165 1.34376   4
   0 -18  15 1.86794 2.21706   5
   0  18 -15 2.50083 1.41966   2
   0  18  15 2.67797 0.86801   2
   0 -18 -15 4.19402 1.00456   4
   0 -18  15 3.67981 1.40936   2
   0  18 -15 3.59682 2.48192  10
   0 -18 -15 6.76451 2.29766  10
   0 -18 -16-0.95712 2.19718  10
   0  18 -16 0.91258 2.31103  10
   0 -18 -16-0.17041 1.01075   4
   0  18 -16 0.15810 1.39980   2
   0  18  16-1.23329 1.56549   3
   0 -18  16 0.06227 0.87961   3
   0 -18  16 0.96482 1.85009   8
   0  18  16 1.40905 1.69703   9
   0  18  16-0.83501 1.94731   7
   0  18 -16 1.16267 1.93614   7
   0  18  16-1.52232 1.90387   6
   0  18 -16 3.18008 2.36656   6
   0  18 -16 0.78602 2.35550   5
   0 -18  16 3.21479 2.28662   5
   0  18 -16-1.24756 1.39239   4
   0  18  16 0.46532 1.85549   5
   0 -18  16 1.06325 1.47880   2
   0  18  16 1.06519 1.29145   1
   0  18  17 1.45900 1.65222   3
   0 -18  17 3.22440 0.96627   3
   0  18  17 4.48136 1.81051   9
   0 -18  17 1.94839 1.97803   8
   0  18 -17 2.78763 1.97378   7
   0  18  17 4.65650 2.10115   7
   0  18 -17 2.07493 2.43876   5
   0  18  17 3.75542 1.98733   6
   0  18 -17 2.59917 2.39611   6
   0  18  17 2.44792 1.90067   5
   0  18 -17 3.31161 1.47101   4
   0 -18  17 3.57534 2.34091   5
   0  18 -17 4.12250 1.54631   2
   0 -18 -17 1.50003 1.08648   4
   0 -18  17 3.49217 1.57083   2
   0 -18 -17 7.62483 2.36719  10
   0  18 -17 2.46770 2.45739  10
   0 -18  18 28.0398 1.77019   3
   0  18  18 22.6106 2.34538   3
   0 -18  18 25.7373 2.75695   8
   0  18  18 26.1780 2.56162   9
   0  18  18 32.4154 2.76513   7
   0  18  18 30.9973 2.67520   6
   0  18 -18 34.0019 2.76773   7
   0  18 -18 27.3656 3.24523   5
   0  18 -18 25.3130 3.12479   6
   0  18 -18 29.2169 2.28508   4
   0 -18  18 26.8295 3.16622   5
   0  18  18 26.0810 2.65735   5
   0  18 -18 28.7462 2.32999   2
   0 -18 -18 28.0148 1.89596   4
   0 -18  18 29.6974 2.39369   2
   0  18 -18 26.4456 3.15412  10
   0 -18 -18 30.4394 3.05130  10
   0 -18 -18 29.2273 2.61127   9
   0 -18 -19 2.84260 2.27263  10
   0  18 -19-1.27031 2.52952  10
   0 -18 -19-0.20760 1.13883   4
   0 -18  19 0.18411 1.55906   2
   0  18 -19 0.80301 1.60535   2
   0 -18 -19 2.15338 1.89162   9
   0  18  19-0.22284 1.86602   9
   0 -18  19-0.24916 2.03127   8
   0  18  19 1.07824 2.03579   7
   0  18 -19 0.57955 1.97828   7
   0  18  19-0.20827 1.91369   6
   0  18 -19-0.93467 2.37672   6
   0 -18  19-2.62103 2.41885   5
   0  18 -19-0.25303 1.55294   4
   0  18  19 0.82102 1.80651   5
   0 -18  19-0.84864 1.03503   3
   0  18  19 1.21527 1.70169   3
   0 -18 -20-0.35122 1.89337   9
   0  18  20 5.75484 1.98843   9
   0 -18  20 1.76487 2.05068   8
   0  18  20 4.91348 2.02782   7
   0  18  20 0.30747 1.90923   6
   0  18 -20 0.57874 2.00604   7
   0  18 -20 2.35855 2.42078   6
   0 -18  20-0.47143 2.38668   5
   0  18  20 3.76592 1.88696   5
   0  18 -20 4.05132 1.66980   4
   0 -18  20 1.05028 1.68359   2
   0  18 -20 6.30511 1.75452   2
   0 -18 -20 0.71633 1.20152   4
   0 -18 -20 2.88476 2.32297  10
   0  18 -20 2.57613 2.57339  10
   0  18  20 4.28542 1.77257   3
   0 -18 -21-1.45154 2.01029   9
   0  18  21 0.83186 1.86507   9
   0 -18  21 6.25402 2.14055   8
   0  18  21 1.31094 1.74792   6
   0  18  21 2.15875 2.01599   7
   0  18 -21 1.04035 1.96704   7
   0  18 -21 2.06409 2.43947   6
   0  18 -21 1.74626 1.64954   4
   0 -18  21-0.48056 2.43447   5
   0 -18  21 1.18702 1.71643   2
   0  18 -21 0.76995 1.65053   2
   0 -18 -21 0.35113 1.25073   4
   0  18 -21 1.14295 2.57861  10
   0 -18 -21 2.48782 2.42906  10
   0  18  21 0.40524 1.85366   3
   0 -18 -22 0.62465 1.98266   9
   0  18  22-0.12251 2.00460   9
   0 -18  22 3.61934 2.05399   8
   0  18  22-0.79220 1.78521   6
   0  18 -22 0.34643 1.88958   7
   0  18  22-2.03992 2.14411   7
   0  18 -22-0.48075 2.55918   6
   0 -18  22 0.81561 2.43029   5
   0  18 -22-2.48885 1.76906   4
   0 -18  22 0.81846 1.71534   2
   0  18 -22 2.49945 1.75774   2
   0 -18 -22-1.67219 1.32625   4
   0 -18 -22-0.14866 2.40645  10
   0  18 -22 2.15396 2.58935  10
   0  18  22-0.73696 1.90168   3
   0 -18 -23-0.25823 2.00995   9
   0  18  23-1.00943 2.05743   9
   0 -18  23-2.22399 2.16606   8
   0  18 -23 2.07468 1.93479   7
   0  18  23 1.08060 2.04259   7
   0  18  23-0.09716 1.82231   6
   0  18 -23 2.26498 2.55460   6
   0 -18  23 2.33079 2.54362   5
   0  18 -23-0.99602 1.68327   4
   0  18 -23 1.03485 1.71744   2
   0 -18  23-0.52976 1.75433   2
   0 -18 -23 2.61810 1.36031   4
   0  18 -23 4.03242 2.71986  10
   0 -18 -23-5.27952 2.63017  10
   0  18  23 1.85813 1.88584   3
   0 -18 -24 3.32418 2.20901   9
   0  18  24 3.12044 2.07898   9
   0 -18  24 1.72461 2.17585   8
   0  18  24 0.95150 1.77290   6
   0  18  24 0.72109 2.09367   7
   0  18 -24 7.24368 2.04068   7
   0  18 -24-0.16325 2.52998   6
   0 -18  24 4.24936 2.51630   5
   0  18 -24 4.65374 1.86360   4
   0  18 -24 1.71039 1.89766   2
   0 -18  24 5.14054 1.94145   2
   0 -18 -24 1.17364 1.41397   4
   0  18 -24 5.28502 2.64892  10
   0 -18 -24-3.22086 2.60828  10
   0  18  24 0.79206 1.95075   3
   0 -18 -25 6.57880 2.31726   9
   0  18  25 11.6598 2.39909   9
   0 -18  25 4.70910 2.21923   8
   0  18 -25 8.82582 2.09662   7
   0  18  25 9.24422 2.18750   7
   0  18 -25 4.60725 2.68564   6
   0  18 -25 3.86846 1.94050   4
   0 -18  25 8.48291 2.85392   5
   0  18 -25 5.09902 2.01763   2
   0 -18  25 8.02657 1.98841   2
   0 -18 -25 7.63608 1.59783   4
   0  18 -25 6.05699 2.72308  10
   0 -18 -25 10.7599 2.76277  10
   0  18  25 9.16486 2.14396   3
   0 -18 -26 13.4132 2.49769   9
   0 -18  26 9.69988 2.35333   8
   0  18  26 11.5693 2.41687   9
   0  18  26 18.7596 2.41739   7
   0  18 -26 10.6331 2.26602   7
   0  18 -26 10.9512 2.88387   6
   0 -18  26 16.6158 3.08224   5
   0  18 -26 9.13854 2.17955   4
   0 -18  26 9.67591 2.19483   2
   0  18 -26 15.9180 2.31495   2
   0 -18 -26 11.6254 1.78155   4
   0  18 -26 12.6355 3.14907  10
   0 -18 -26 12.2020 2.80461  10
   0  18  26 12.1446 2.30582   3
   0  18  27 1.69866 2.25500   9
   0 -18  27-1.24712 2.28624   8
   0  18 -27 0.11407 2.05238   7
   0  18  27-1.20178 2.07340   7
   0  18 -27-2.67792 2.76143   6
   0 -18  27-1.08128 2.86363   5
   0  18 -27-0.69206 2.01954   4
   0 -18 -27 2.47082 2.22659   9
   0 -18  27 0.48067 1.96401   2
   0  18 -27 2.36611 2.01034   2
   0 -18 -27 4.84965 2.68886  10
   0  18 -27-2.49027 2.83715  10
   0  18  27 0.88043 2.14666   3
   0 -18  28-0.28085 2.15128   8
   0  18  28 1.60055 2.23811   9
   0  18  28-1.68277 2.18169   7
   0  18 -28-4.43313 2.08303   7
   0  18 -28-0.33777 2.74048   6
   0 -18  28 5.70634 2.81612   5
   0  18 -28 0.35797 1.93856   4
   0 -18 -28-0.29894 2.29600   9
   0 -18  28 2.72192 2.06972   2
   0  18 -28-2.31861 1.93666   2
   0 -18 -28 6.08270 2.69966  10
   0  18 -28 2.70558 2.80041  10
   0  18  28-0.38990 2.16674   3
   0  18  29-0.29862 2.33366   9
   0 -18  29-1.42702 2.36015   8
   0  18  29 1.92161 2.05676   7
   0  18 -29 2.03671 1.93778   7
   0  18 -29 0.34041 2.61122   6
   0 -18  29 5.99602 2.70241   5
   0  18 -29 1.23499 1.99214   4
   0 -18 -29 0.15371 2.41790   9
   0 -18  29-0.25499 2.03130   2
   0  18 -29 1.25997 2.09359   2
   0  18 -29 2.55988 2.85026  10
   0 -18 -29-2.17534 2.61867  10
   0  18  29-0.40243 2.25443   3
   0  18  30 0.30678 2.38785   9
   0 -18  30-2.02935 2.40006   8
   0  18  30 2.87939 2.18407   7
   0  18 -30 0.11258 1.93836   7
   0  18 -30 0.17154 2.70170   6
   0 -18  30-1.91457 2.79890   5
   0  18 -30-0.25538 2.07210   4
   0 -18 -30 1.42209 2.45009   9
   0  18 -30-0.90780 2.09942   2
   0 -18  30 1.83414 2.15152   2
   0 -18 -30 0.85247 2.82289  10
   0  18 -30 3.70628 2.91493  10
   0  18  30 1.94043 2.26273   3
   0 -18  31 10.0017 2.55460   8
   0  18  31 15.2720 2.72960   9
   0  18 -31 13.4427 2.27019   7
   0  18  31 13.7753 2.42637   7
   0  18 -31 10.3805 2.91515   6
   0 -18  31 11.6977 3.11012   5
   0  18 -31 14.1169 2.41193   4
   0 -18 -31 14.2967 2.74681   9
   0  18 -31 8.83776 2.38479   2
   0 -18  31 15.9061 2.43809   2
   0  18 -31 11.2609 3.13279  10
   0 -18 -31 7.63489 3.05793  10
   0  18  31 14.0079 2.66987   3
   0 -18  32 6.73659 2.44516   8
   0  18  32 7.25930 2.56286   9
   0  18  32 8.01851 2.31438   7
   0  18 -32 8.36027 2.12251   7
   0  18 -32 2.09194 2.70404   6
   0  18 -32 6.53565 2.27360   4
   0 -18  32 7.16132 3.03721   5
   0 -18 -32 5.33782 2.51560   9
   0 -18  32 5.54743 2.25640   2
   0  18 -32 5.65075 2.32195   2
   0 -18 -32-0.17720 2.88649  10
   0  18 -32 1.70967 2.92106  10
   0  18  32 8.25600 2.52335   3
   0  18  33-1.82205 2.59197   9
   0 -18  33-0.45554 2.34192   8
   0  18 -33 0.88605 1.97510   7
   0  18  33 1.78874 2.13078   7
   0  18 -33-2.10661 2.71112   6
   0 -18  33 0.20310 2.91552   5
   0  18 -33-1.12364 2.36027   4
   0 -18 -33 1.19876 2.45452   9
   0 -18  33 0.99840 2.18205   2
   0  18 -33-2.83640 2.42313   2
   0  18 -33-0.77075 3.00735  10
   0 -18 -33-0.90121 2.83871  10
   0  18  33 1.82317 2.44141   3
   0 -18  34 5.71379 2.49265   8
   0  18  34 2.71693 2.58145   9
   0  18 -34 2.64087 1.98032   7
   0  18 -34 6.54232 2.81413   6
   0  18 -34 2.02679 2.24731   4
   0 -18  34-3.72221 3.22290   5
   0 -18 -34 7.73038 2.77508   9
   0  18 -34 3.20388 2.38827   2
   0 -18  34 3.08008 2.32424   2
   0  18  34 8.14172 2.64176   3
   0 -18 -34 1.65289 2.87821  10
   0  18 -34 5.26969 3.03434  10
   0 -18 -35 1.12204 2.93790  10
   0  18 -35-2.40055 2.37228   2
   0 -18  35 1.65447 2.33852   2
   0  18 -35 1.95574 2.70171   6
   0 -18  35 4.63007 3.14468   5
   0  18 -35-0.14916 2.41476   4
   0 -18 -35-0.72085 2.73466   9
   0  18  35-0.96715 2.46628   3
   0  18  35 5.90279 2.46149   9
   0 -18  35-0.62781 2.46264   8
   0 -18 -36 2.09661 3.03634  10
   0 -18  36-0.15449 2.35712   2
   0  18 -36 4.61935 2.52265   2
   0  18 -36-2.68358 2.70717   6
   0 -18  36-1.07373 3.12524   5
   0  18 -36-1.68977 2.39133   4
   0 -18 -36 0.55513 2.70109   9
   0  18  36-0.16584 2.52683   3
   0  18  36 0.71186 2.54685   9
   0 -18  36 2.07150 2.50000   8
   0 -18 -37 7.37852 3.10524  10
   0 -18  37 1.74518 2.33193   2
   0  18 -37 5.22366 2.56761   2
   0  18 -37 6.65892 2.86445   6
   0  18 -37 5.37347 2.47209   4
   0 -18  37 1.09414 3.07208   5
   0 -18 -37 8.33347 2.86259   9
   0  18  37 5.62966 2.65718   3
   0 -18  37-1.94434 2.43675   8
   0  18  37 1.27407 2.67758   9
   0 -18 -38-1.58387 3.10621  10
   0 -18  38-0.65121 2.43952   2
   0  18 -38-2.43673 2.54873   2
   0  18 -38-1.26742 2.68602   6
   0 -18  38-4.67901 3.38090   5
   0  18 -38-1.78757 2.34010   4
   0 -18 -38 3.88054 2.89083   9
   0  18  38-1.40292 2.67933   3
   0  18  38 2.41950 2.65526   9
   0 -18  38 1.64446 2.43252   8
   0 -18 -39 0.80748 3.16097  10
   0  18 -39 5.50519 2.60283   2
   0 -18  39 1.83757 2.54087   2
   0  18 -39 1.27330 2.83019   6
   0 -18  39-1.35983 3.37855   5
   0  18 -39 7.01652 2.55492   4
   0 -18 -39-0.59624 3.00538   9
   0  18  39 5.76779 2.91996   3
   0  18  39 2.09456 2.66322   9
   0 -18  39 1.83839 2.59045   8
   0 -18 -40 2.46639 3.16599  10
   0 -18  40 0.85656 2.55634   2
   0  18 -40-0.68413 2.74534   2
   0  18 -40 3.47687 2.85639   6
   0  18 -40 1.02969 2.58270   4
   0 -18  40-1.61439 3.26466   5
   0 -18 -40-0.20347 2.88494   9
   0  18  40 1.48108 2.89360   3
   0  18  40 1.94985 2.81659   9
   0 -18  40 1.86829 2.61988   8
   0 -18 -41 1.25663 3.12531  10
   0 -18  41-1.40495 2.73080   2
   0  18 -41-3.15913 2.67100   2
   0  18 -41 0.36747 2.85314   6
   0 -18  41 0.47019 3.30158   5
   0  18 -41-4.22866 2.73612   4
   0 -18 -41 0.20845 2.86550   9
   0  18  41-2.47114 2.88883   3
   0  18  41-1.99040 3.03315   9
   0 -18  41-0.51775 2.69767   8
   0 -18 -42 1.06841 3.22429  10
   0  18 -42 5.93286 2.74448   2
   0 -18  42 5.40100 2.79291   2
   0  18 -42 1.84455 2.91742   6
   0 -18  42 6.45100 3.38606   5
   0  18 -42 0.72324 2.84174   4
   0  18  42 0.81373 2.91620   9
   0 -18  42 8.94011 2.74474   8
   0  18  42 1.75634 3.01856   3
   0 -18 -42 5.97196 3.14557   9
   0  18 -43 6.66475 2.97860   6
   0 -18 -43 2.61077 3.21809  10
   0 -18  43-0.92229 2.79113   2
   0  18 -43 1.47439 2.80419   2
   0  18 -43-1.48340 2.78622   4
   0 -18  43-1.94405 3.30595   5
   0  18  43-1.45467 3.02881   9
   0 -18  43 0.35611 2.58346   8
   0  18  43 4.00439 3.09211   3
   0 -18 -43-5.46385 3.26546   9
   0  18 -44 3.89615 2.94318   6
   0 -18 -44 0.22100 3.20892  10
   0  18 -44 2.83184 2.88687   2
   0 -18  44 1.70043 2.77282   2
   0 -18  44 3.21154 3.33987   5
   0  18 -44 3.99233 2.89912   4
   0 -18  44 4.51315 2.69617   8
   0  18  44 2.05332 3.03518   3
   0 -18 -44 2.23474 3.24471   9
   0  18 -45 1.67283 2.89213   6
   0 -18 -45 4.72629 3.58731  10
   0 -18  45-0.19345 2.76684   2
   0  18 -45 5.41484 2.96510   2
   0 -18  45 1.25539 3.40029   5
   0  18 -45 3.89658 2.77344   4
   0 -18  45 5.68121 2.85915   8
   0  18  45 0.63154 3.11166   3
   0 -18 -45 2.51296 3.26138   9
   0  18 -46 5.21667 2.94836   6
   0 -18 -46 0.68964 3.48884  10
   0  18 -46 2.17477 2.95633   2
   0 -18  46 4.55496 2.92743   2
   0  18 -46 7.58400 3.09669   4
   0 -18  46 0.76516 3.62117   5
   0 -18  46 6.87768 2.80003   8
   0  18  46 7.33553 3.35106   3
   0 -18 -46 4.19982 3.32925   9
   0  18 -47 3.35114 3.06248   6
   0 -18 -47-4.29869 3.41374   9
   0 -18  47 1.81352 3.51380   5
   0  18 -47 4.49457 3.01471   4
   0 -18 -47-2.33851 3.65591  10
   0  18 -47 1.41532 3.01394   2
   0 -18  47 1.82354 2.90575   2
   0 -18  47 8.10954 2.98708   8
   0  18  47 5.08339 3.19376   3
   0 -18 -48-5.86334 3.49074   9
   0  18 -48-2.71793 2.96394   4
   0 -18  48-0.78925 3.60360   5
   0 -18 -48 5.71251 3.62157  10
   0  18 -48 3.51887 2.99876   2
   0 -18  48-0.62185 2.89642   2
   0 -18  48-0.95683 2.85107   8
   0  18  48 4.07440 3.35784   3
   0 -18  49 1.93776 2.95310   8
   0  18 -49 7.19789 3.14565   2
   0 -18  49-2.40749 3.89343   5
   0 -18 -49-1.21016 3.55445  10
   0 -18  49 2.33195 2.88476   2
   0  18  49 1.15875 3.41352   3
   0 -18 -49-0.99788 3.48649   9
   0 -18  50 5.69847 3.05530   8
   0  18 -50 9.95330 3.33894   2
   0 -18  50 8.68491 3.99785   5
   0 -18 -50 6.40008 3.92438  10
   0 -18  50 12.5736 3.34520   2
   0  18  50 3.55554 3.42272   3
   0 -18 -50 4.83403 3.48177   9
   0 -18  51 4.18215 3.06330   8
   0  18 -51 1.54637 3.07178   2
   0 -18  51-3.84880 3.74648   5
   0 -18 -51-3.50526 4.02832  10
   0 -18  51-0.22198 3.05085   2
   0  18  51-0.48502 3.43258   3
   0 -18 -51-3.12181 3.54529   9
   0 -18  52 0.80748 3.01775   8
   0  18 -52 3.83542 3.24015   2
   0 -18  52-1.11495 3.81928   5
   0 -18 -52 4.58109 3.96298  10
   0 -18  52 6.57501 3.28111   2
   0  18  52-0.24798 3.55017   3
   0 -18 -52 1.59252 3.56223   9
   0 -18  53-2.86310 3.18356   8
   0 -18 -53 4.64850 4.02013  10
   0 -18  53-4.86486 3.49080   2
   0  18 -53 2.76333 3.26981   2
   0 -18  53 0.28260 3.89058   5
   0  18  53-2.28032 3.71492   3
   0 -18 -53 2.16560 3.61893   9
   0 -18 -54-6.35288 3.99660   9
   0 -18  54 1.71818 3.80892   5
   0 -18 -54 3.41039 4.06867  10
   0 -18  54 2.60256 3.32883   2
   0 -18  54 4.97112 3.01583   8
   0  18  54 5.25296 3.25449   1
   0 -18 -55-1.86483 3.97476  10
   0 -18 -55-0.28180 3.74037   9
   0 -18  55 3.77072 4.01328   5
   0 -18 -56-4.05517 4.22497  10
   0 -18 -56 2.58432 3.80453   9
   0 -18  56 3.52432 4.05691   5
   0 -18 -57-2.46806 4.17847  10
   0 -18 -57 5.55704 3.88233   9
   0 -18  57-0.29727 3.93887   5
   0 -18 -58-1.94656 4.12660  10
   0 -18 -58-10.1502 4.43549   9
   0 -18  58-3.91358 4.06061   5
   0 -18 -59 3.38227 4.14236  10
   0 -18 -59 3.34393 4.01684   9
   0 -18  59 5.48025 4.05217   5
   0 -18 -60 6.28294 4.31953  10
   0 -18  60 2.76433 3.99951   5
   0 -18  61-0.62060 4.24322   5
   0 -18  62 0.94083 4.17027   5
   0  20   0 3.23982 2.16240   6
   0  20   0 0.14353 2.15063   5
   0  20   0 2.09196 2.04680  10
   0 -20   0 2.33905 2.40635  10
   0 -20   0 0.63658 1.25213   9
   0  20   0-0.73113 1.03802   9
   0  20   0-1.21109 1.71709   8
   0  20   0-0.26620 2.11230   7
   0  20   1 11.0518 2.32099   7
   0  20  -1 11.0432 2.24523   7
   0  20   1 7.87837 2.31420   6
   0  20  -1 7.28169 2.25865   6
   0  20   1 6.25016 2.30271   5
   0  20  -1 8.69724 2.23781   5
   0 -20  -1 4.36991 2.44677  10
   0  20   1 14.3080 2.29913  10
   0 -20   1 7.33218 2.49045  10
   0 -20   1 11.4814 1.42681   9
   0  20  -1 6.74782 2.24693  10
   0  20  -1 6.63953 1.03543   2
   0 -20  -1 10.0204 1.49292   9
   0  20   1 9.86754 1.30158   9
   0  20   1 8.49199 1.91520   8
   0  20  -1 8.99658 2.02478   8
   0  20  -2 3.08884 1.90619   8
   0  20   2 3.24545 1.79074   8
   0  20   2 5.60438 1.20499   9
   0  20  -2 5.45178 2.04480   7
   0  20   2 4.92880 2.04019   7
   0  20  -2 2.63556 2.13189   5
   0  20   2 6.36110 2.25455   6
   0  20  -2 5.39781 2.07876   6
   0  20   2 5.34623 2.21441   5
   0 -20   2 3.58099 1.23734   9
   0 -20  -2 4.79681 2.32528  10
   0  20   2 3.56904 2.01702  10
   0  20  -2 6.77293 2.22041  10
   0  20  -2 3.38858 0.92083   2
   0  20   2 2.52784 1.07364   3
   0 -20  -2 5.18163 1.44921   9
   0  20  -3 18.8707 2.37497   7
   0  20   3 19.9902 2.56595   7
   0  20  -3 19.2496 2.59048   5
   0  20  -3 18.9095 2.52916   6
   0  20   3 18.9027 2.74582   6
   0  20   3 15.3488 2.52389   5
   0  20   3 18.1801 1.48820   3
   0  20  -3 15.2634 1.35322   2
   0 -20  -3 19.8110 1.84161   9
   0 -20  -3 22.7832 2.80611  10
   0  20   3 17.3538 2.49832  10
   0  20  -3 20.5691 2.70383  10
   0  20  -3 16.6601 2.31815   8
   0  20   3 15.4600 1.60422   9
   0  20   3 16.6853 2.25404   8
   0  20   4 13.1479 1.54656   9
   0  20   4 10.0728 2.08006   8
   0  20  -4 14.6473 2.29327   8
   0  20   4 16.6720 2.44730   7
   0  20  -4 12.4883 2.12856   7
   0  20   4 11.6372 2.39239   6
   0  20  -4 12.5162 2.49523   6
   0  20  -4 13.7771 2.43318   5
   0  20   4 12.5877 2.36146   5
   0 -20  -4 14.7195 1.77957   9
   0  20  -4 12.2859 1.26881   2
   0  20  -4 15.0567 2.51325  10
   0  20   4 14.6679 2.29303  10
   0 -20  -4 11.3220 2.51133  10
   0  20   4 16.4645 1.39423   3
   0  20   5 2.59496 1.81993   8
   0  20   5 0.53416 1.26435   9
   0  20  -5-0.67269 1.94077   8
   0  20   5-0.13339 2.15722   7
   0  20  -5 1.72687 1.87181   7
   0  20  -5 2.00214 2.17695   6
   0  20   5 0.84361 2.17767   6
   0  20  -5 3.63512 1.88355   5
   0  20   5 3.43407 2.17771   5
   0 -20  -5 0.61267 1.47292   9
   0  20  -5 1.55406 1.00202   2
   0 -20  -5 0.43498 2.28111  10
   0  20  -5-2.29488 2.44981  10
   0  20   5 2.66485 2.02154  10
   0  20   5 0.15286 1.16319   3
   0  20  -6 4.71612 2.01344   8
   0  20   6-1.78309 1.91990   8
   0  20   6-1.75880 1.40066   9
   0  20  -6-1.99093 1.91431   7
   0  20   6-1.20282 2.14247   7
   0  20   6 3.48248 2.24958   6
   0  20  -6 0.92076 1.96598   5
   0  20  -6 0.31079 2.17509   6
   0 -20   6 1.72987 2.14480   5
   0  20   6 2.73093 2.09199   5
   0 -20  -6 0.16058 1.51551   9
   0  20  -6 3.00699 1.11280   2
   0 -20  -6 2.46849 2.20648  10
   0  20   6 1.77331 2.05835  10
   0  20  -6-0.77028 2.29206  10
   0  20   6-0.53865 1.22213   3
   0  20   7 3.85926 2.05635   8
   0  20  -7 5.13242 2.13289   8
   0  20   7 1.25761 1.44071   9
   0  20   7 10.6894 2.36642   7
   0  20  -7 3.98092 2.01963   7
   0  20   7 5.24150 2.36435   6
   0  20  -7 3.76304 2.24138   6
   0  20  -7 3.88261 2.12854   5
   0  20   7 4.47406 2.19221   5
   0 -20   7 0.58130 2.22232   5
   0 -20  -7 4.77994 1.72596   9
   0  20  -7 3.73995 1.22449   2
   0  20   7 5.80254 1.33700   3
   0 -20  -7 6.54977 2.46965  10
   0  20  -7 6.66587 2.44883  10
   0  20   7 5.02535 2.07066  10
   0 -20  -8 17.6542 2.70292  10
   0  20   8 17.2800 2.52794  10
   0  20  -8 15.7860 2.78827  10
   0  20  -8 16.5822 2.44045   7
   0  20   8 21.0026 2.58325   7
   0  20  -8 17.5594 2.67786   6
   0  20   8 19.5402 2.56565   6
   0  20  -8 16.8165 2.49419   5
   0  20   8 16.8444 2.52172   5
   0 -20   8 14.6798 2.64156   5
   0  20  -8 14.0752 2.43793   8
   0  20   8 14.9611 2.41550   8
   0  20   8 19.0645 1.85717   9
   0 -20  -8 18.9144 2.07132   9
   0  20   8 14.4016 1.65020   3
   0  20   8 18.5928 1.52031   1
   0 -20  -9 0.27352 1.63200   9
   0  20   9 1.08227 2.16678   6
   0  20  -9 3.66503 2.09684   5
   0  20  -9 2.23458 2.28858   6
   0  20   9 0.80496 2.05346   5
   0 -20   9-2.52052 2.33895   5
   0  20  -9 3.31537 1.99649   7
   0  20   9 3.21144 2.16698   7
   0  20   9 2.22992 1.97370   8
   0  20   9 1.86162 1.51103   9
   0  20  -9-0.54327 2.06749   8
   0  20   9 1.47717 2.07848  10
   0 -20  -9 1.90261 2.34396  10
   0  20  -9 3.15231 2.41869  10
   0  20   9 1.25888 1.14508   1
   0  20  10 25.4310 2.24686   9
   0  20  10 26.3736 2.85621   6
   0  20 -10 28.7251 2.91224   5
   0  20 -10 28.5040 3.13902   6
   0  20  10 24.6490 2.77864   5
   0 -20  10 25.1688 2.99256   5
   0  20 -10 26.9166 2.81171   7
   0  20  10 30.0102 2.87190   7
   0  20 -10 27.5556 2.83736   8
   0  20  10 26.0285 2.87454   8
   0 -20 -10 28.1873 2.43513   9
   0 -20 -10 33.2701 3.15635  10
   0  20 -10 22.7654 3.15194  10
   0  20  10 26.7256 2.79454  10
   0  20  10 27.8240 1.98124   1
   0 -20 -11 1.28045 1.78040   9
   0  20 -11 2.46593 2.06251   8
   0  20  11 2.46557 1.64680   9
   0  20  11 1.20757 2.18351   7
   0  20  11 0.84516 2.08764   8
   0  20 -11-1.45739 2.10104   7
   0  20 -11 1.63388 2.21998   5
   0  20 -11 3.73704 2.43548   6
   0  20  11 4.50394 2.24206   6
   0  20  11-0.66368 2.12877   5
   0 -20  11 2.27645 2.32591   5
   0 -20 -11 3.10455 2.31132  10
   0  20 -11 2.57211 2.56496  10
   0  20  11 0.71607 1.26715   1
   0  20  12 4.85725 1.77679   9
   0  20  12 3.82571 2.16332   8
   0 -20  12 2.37836 2.08067   8
   0  20 -12 5.56227 2.23516   7
   0  20  12 6.17486 2.27546   7
   0  20 -12 5.57362 2.61753   6
   0  20 -12 1.82345 2.37898   5
   0  20  12 4.97689 2.20814   6
   0 -20  12 3.07311 2.40482   5
   0  20  12 5.02571 2.09592   5
   0  20 -12 4.01348 1.41829   2
   0  20 -12 2.71598 1.11105   4
   0 -20 -12 4.46385 2.39770  10
   0  20 -12 5.68257 2.61190  10
   0  20  12 5.36000 1.47859   3
   0  20  13 16.3187 1.80312   3
   0  20 -13 13.5001 2.41719   7
   0 -20  13 13.6894 2.40803   8
   0  20  13 16.7951 2.54339   7
   0  20  13 13.7006 2.48212   8
   0  20 -13 14.7197 2.85659   6
   0  20  13 14.5025 2.52096   6
   0  20 -13 17.9722 2.82690   5
   0  20  13 11.3488 2.46727   5
   0  20 -13 14.2757 1.48859   4
   0 -20  13 16.5133 2.75813   5
   0  20  13 16.0990 2.02779   9
   0  20 -13 13.1702 1.69551   2
   0  20 -13 11.8168 2.78391  10
   0 -20 -13 11.9856 2.66329  10
   0 -20  13 13.6075 1.71364   2
   0  20  14 1.92092 1.49597   3
   0  20  14 0.49435 1.70941   9
   0  20  14 1.47862 2.19956   7
   0 -20  14-0.26725 2.04982   8
   0  20  14-2.29634 2.19867   8
   0  20 -14-0.13228 2.07802   7
   0  20 -14 1.36312 2.40790   5
   0  20  14-1.40905 2.27972   6
   0  20 -14-2.33603 2.60083   6
   0 -20  14-0.63180 2.33292   5
   0  20  14 0.26337 2.10566   5
   0  20 -14-0.47406 1.22803   4
   0  20 -14 0.68121 1.43482   2
   0 -20  14 1.24881 1.45579   2
   0  20 -14-4.15062 2.59459  10
   0 -20 -14-1.50935 2.39534  10
   0  20  15 2.41500 1.57636   3
   0  20  15 0.41012 1.74449   9
   0 -20  15 1.34622 2.06983   8
   0  20 -15 0.26440 2.13926   7
   0  20  15 6.93611 2.26879   8
   0  20  15 0.13455 2.18511   7
   0  20  15 0.63311 2.18168   6
   0  20 -15 1.89923 2.54424   5
   0  20 -15 0.16836 2.62570   6
   0 -20  15 2.56724 2.39216   5
   0  20  15 1.70932 2.14571   5
   0  20 -15 2.92534 1.32158   4
   0  20  15 2.68916 1.36880   1
   0  20 -15 2.52710 1.52847   2
   0 -20  15 1.95717 1.50969   2
   0 -20 -15-0.15232 2.42803  10
   0  20 -15 5.37798 2.72195  10
   0  20 -16 1.19014 2.60117  10
   0 -20 -16-1.99608 2.54225  10
   0  20 -16 0.57696 1.53750   2
   0  20  16-1.37867 1.34985   1
   0 -20 -16-1.53027 1.81401   9
   0  20  16 0.84955 1.81057   9
   0 -20  16-5.14954 2.19639   8
   0  20  16-0.13463 2.25737   7
   0  20  16 1.01998 2.12064   8
   0  20 -16-1.71708 2.16142   7
   0  20  16 0.37538 2.11460   6
   0  20 -16 0.16990 2.64489   6
   0  20 -16-1.22564 2.47836   5
   0 -20  16-1.62974 2.40720   5
   0  20 -16-0.07507 1.39012   4
   0  20  16 0.92119 2.11478   5
   0 -20  16-1.02346 1.62971   2
   0  20  16 1.68388 1.63107   3
   0 -20 -17 1.70521 2.41635  10
   0  20 -17 0.68855 2.62996  10
   0  20 -17 0.60010 1.57109   2
   0  20  17 0.68599 1.45771   1
   0 -20 -17-1.80837 1.90577   9
   0  20  17 0.44000 1.85479   9
   0 -20  17 1.91313 2.09068   8
   0  20 -17-0.26391 2.14382   7
   0  20  17-1.07870 2.20647   7
   0  20  17 0.61805 2.01793   6
   0  20 -17 0.17140 2.61157   6
   0  20 -17 4.25994 2.58706   5
   0  20  17-1.84162 2.02344   5
   0 -20  17 1.65590 2.46357   5
   0  20 -17 1.96590 1.46950   4
   0 -20  17 0.26653 1.61266   2
   0  20  17-1.05556 1.65719   3
   0 -20 -18 6.26978 2.55157  10
   0  20 -18 7.84407 2.83046  10
   0  20 -18 6.51024 1.71793   2
   0  20  18 9.34924 1.66756   1
   0 -20 -18 4.21689 1.98190   9
   0  20  18 2.95668 1.99876   9
   0 -20  18 5.23573 2.24736   8
   0  20  18 8.77571 2.33330   7
   0  20  18 7.19759 2.23835   6
   0  20 -18 5.66881 2.20783   7
   0  20 -18 3.77956 2.57275   5
   0  20 -18 5.36009 2.77038   6
   0  20 -18 9.06106 1.62575   4
   0  20  18 9.47331 2.28694   5
   0 -20  18 4.87004 2.50166   5
   0 -20  18 6.93095 1.70506   2
   0  20  18 9.08496 1.83031   3
   0  20 -19 19.5693 3.08052  10
   0 -20 -19 16.8121 2.88844  10
   0  20 -19 17.0636 2.08697   2
   0  20  19 16.2325 1.91234   1
   0 -20 -19 17.7923 2.38381   9
   0  20  19 10.5592 2.20037   9
   0 -20  19 11.1243 2.51182   8
   0  20  19 19.4989 2.47058   6
   0  20 -19 15.2737 2.51427   7
   0  20  19 21.1994 2.71844   7
   0  20 -19 15.3389 3.06000   6
   0  20 -19 15.3260 3.09525   5
   0  20  19 13.8222 2.39474   5
   0  20 -19 12.5817 1.92731   4
   0 -20  19 13.8390 2.90492   5
   0 -20  19 17.3681 2.03589   2
   0  20  19 15.8594 2.12310   3
   0 -20 -20-2.08642 2.63252  10
   0  20 -20 2.50241 2.89698  10
   0  20 -20-0.09630 1.71564   2
   0  20  20 0.69942 1.59312   1
   0 -20 -20-0.12507 2.02955   9
   0 -20  20-0.98338 2.26584   8
   0  20  20-1.93644 1.99924   9
   0  20  20 0.54047 2.17668   7
   0  20  20 5.45503 2.12326   6
   0  20 -20 2.62967 2.18456   7
   0  20 -20 1.40654 2.78324   6
   0 -20  20 0.17373 2.56235   5
   0  20  20-2.90177 2.25123   5
   0  20 -20 0.89878 1.60928   4
   0 -20  20 0.09955 1.77885   2
   0  20  20 2.18804 1.79484   3
   0  20 -21 5.61187 2.87101  10
   0 -20 -21 7.48998 2.71853  10
   0  20 -21 6.39138 1.88200   2
   0  20  21 3.00928 1.70504   1
   0 -20 -21 5.94315 2.18528   9
   0 -20  21 4.68003 2.27514   8
   0  20  21 9.73740 2.14987   9
   0  20  21 5.25577 2.05833   6
   0  20 -21 5.51373 2.33074   7
   0  20  21 9.18795 2.43640   7
   0  20 -21 3.72395 2.84119   6
   0 -20  21 4.23745 2.66661   5
   0  20  21 6.21401 2.15445   5
   0  20 -21 9.54492 1.82952   4
   0 -20  21 7.12103 1.91025   2
   0  20  21 5.48514 1.91195   3
   0 -20 -22 7.74073 2.78417  10
   0  20 -22 15.5939 3.17043  10
   0  20 -22 15.6934 2.11561   2
   0  20  22 9.88533 1.93414   1
   0 -20 -22 16.2721 2.47058   9
   0  20  22 11.7105 2.35519   9
   0 -20  22 4.30369 2.48415   8
   0  20 -22 15.2082 2.43304   7
   0  20  22 14.7043 2.33522   6
   0  20  22 16.1057 2.56245   7
   0  20 -22 14.8407 3.00264   6
   0 -20  22 11.6924 2.95813   5
   0  20 -22 13.7467 2.01579   4
   0  20  22 15.0063 2.46955   5
   0 -20  22 15.3820 2.18678   2
   0  20  22 15.8972 2.23780   3
   0  20 -23-0.37150 2.88536  10
   0 -20 -23 5.51338 2.61598  10
   0  20 -23 6.64318 1.94513   2
   0  20  23 4.84460 1.74069   1
   0 -20 -23 2.88341 2.20015   9
   0  20  23-0.39760 2.14478   9
   0 -20  23 1.15833 2.25579   8
   0  20 -23-0.13075 2.19167   7
   0  20  23 3.72532 2.10953   6
   0  20  23-1.08237 2.31853   7
   0  20 -23 2.34421 2.69582   6
   0  20  23 0.39949 2.20664   5
   0  20 -23 2.93735 1.80136   4
   0 -20  23 0.91493 2.79335   5
   0 -20  23 1.21491 1.88521   2
   0  20  23 0.89265 1.91904   3
   0  20 -24 0.37642 2.89128  10
   0 -20 -24 6.94910 2.71449  10
   0  20 -24 7.42008 1.97499   2
   0  20  24 2.77352 1.80697   1
   0 -20  24 2.63508 2.33421   8
   0  20  24 0.81770 2.11869   9
   0  20  24 2.43623 2.33015   7
   0  20 -24 2.47883 2.22713   7
   0  20  24 4.87747 2.04294   6
   0  20 -24 6.73166 2.85480   6
   0  20 -24 5.46840 1.85716   4
   0 -20  24 6.32720 2.81226   5
   0  20  24 4.94555 2.18480   5
   0 -20 -24 2.40674 2.34357   9
   0 -20  24 0.68358 1.92713   2
   0  20  24 1.96520 1.97036   3
   0 -20 -25-2.62414 2.46360   9
   0  20  25-0.54363 1.99243   6
   0  20  25-2.16355 2.32294   7
   0  20 -25 2.86253 2.21343   7
   0  20 -25-1.28418 2.75661   6
   0  20 -25 1.96278 1.93088   4
   0  20  25 4.02538 2.15085   5
   0 -20  25-2.08493 2.76664   5
   0  20  25 3.50661 2.35706   9
   0 -20  25 1.92751 2.31714   8
   0  20 -25-2.51924 1.98404   2
   0 -20  25 2.23720 1.94950   2
   0  20  25-2.63407 2.11150   3
   0 -20 -25 0.17206 2.68892  10
   0  20 -25-0.95222 2.90960  10
   0 -20 -26 2.10083 2.36718   9
   0  20  26 1.35417 2.31707   7
   0  20 -26 2.46485 2.19801   7
   0  20 -26 2.58866 2.85244   6
   0  20  26 2.83590 2.13591   5
   0 -20  26-0.19287 2.82430   5
   0  20 -26 3.27746 1.93197   4
   0 -20  26 0.44967 2.41236   8
   0  20  26 3.17339 2.19260   9
   0 -20  26-0.12136 1.97742   2
   0  20 -26-0.35449 2.07625   2
   0  20  26 0.99059 2.06052   3
   0  20 -26-0.19275 2.89701  10
   0 -20 -26 0.87292 2.74674  10
   0 -20 -27 2.77438 2.41554   9
   0  20 -27 1.29382 2.11879   7
   0  20  27 8.93127 2.47162   7
   0  20 -27 1.30409 2.80249   6
   0 -20  27-0.58899 2.85171   5
   0  20 -27 3.27497 1.98539   4
   0  20  27 0.88886 2.35481   9
   0 -20  27 4.70299 2.38384   8
   0 -20  27 2.75706 2.09589   2
   0  20 -27 2.07502 2.06466   2
   0  20  27 6.02567 2.26948   3
   0  20 -27 1.56097 3.00020  10
   0 -20 -27 4.43196 2.76283  10
   0 -20 -28-2.37716 2.51952   9
   0  20  28 3.92489 2.30880   7
   0  20 -28-1.28909 2.22548   7
   0  20 -28 0.18780 2.85070   6
   0  20 -28 8.34992 2.21907   4
   0 -20  28-0.19980 2.91323   5
   0  20  28-0.30406 2.30824   9
   0 -20  28 1.53615 2.40827   8
   0 -20  28 2.18948 2.13884   2
   0  20 -28-0.12568 2.14883   2
   0  20  28 5.82779 2.32045   3
   0  20 -28 3.16221 3.06143  10
   0 -20 -28 4.31995 2.92542  10
   0 -20 -29 5.20159 2.65430   9
   0  20 -29 6.67589 2.27238   7
   0  20  29 4.32715 2.31353   7
   0  20 -29 4.73447 3.15955   6
   0 -20  29 0.81468 2.96593   5
   0  20 -29 5.75057 2.28172   4
   0  20  29 3.43783 2.44343   9
   0 -20  29 4.51048 2.40022   8
   0 -20  29 6.36356 2.18571   2
   0  20 -29 3.11708 2.24435   2
   0  20  29 3.55901 2.30586   3
   0 -20 -29 3.65611 2.97625  10
   0  20 -29 4.59898 3.11459  10
   0 -20 -30 3.67328 2.63574   9
   0  20  30 11.0761 2.43831   7
   0  20 -30 9.97252 2.39821   7
   0  20 -30 0.57247 3.00797   6
   0  20 -30 7.49132 2.30569   4
   0 -20  30 8.70166 3.13117   5
   0  20  30 7.37763 2.53956   9
   0 -20  30 5.82496 2.56511   8
   0  20 -30 6.54026 2.35035   2
   0 -20  30 7.62812 2.28706   2
   0  20  30 5.22495 2.38031   3
   0  20 -30 9.31247 3.15664  10
   0 -20 -30 2.04317 2.93615  10
   0 -20 -31 6.34208 2.71624   9
   0  20 -31 4.70928 2.27498   7
   0  20  31 0.26973 2.27132   7
   0  20 -31 4.22879 2.86974   6
   0 -20  31 1.69079 2.99719   5
   0  20 -31 6.25591 2.22421   4
   0  20  31 3.77503 2.48701   9
   0 -20  31 5.42876 2.50860   8
   0  20 -31 3.99601 2.27830   2
   0 -20  31 6.16704 2.28733   2
   0  20  31 5.83245 2.43792   3
   0 -20 -31 6.04715 3.08676  10
   0  20 -31-0.61412 3.09876  10
   0 -20 -32 5.62904 2.82614   9
   0  20  32 0.40380 2.34056   7
   0  20 -32 1.51929 2.28608   7
   0  20 -32 4.64673 3.03635   6
   0  20 -32 1.92221 2.24773   4
   0 -20  32 1.93350 3.10086   5
   0 -20  32 2.42238 2.43342   8
   0  20  32 1.51582 2.56938   9
   0  20 -32 5.09448 2.19217   2
   0 -20  32 4.17842 2.28447   2
   0  20  32 1.65186 2.33504   3
   0  20 -32 3.93971 3.02489  10
   0 -20 -32 6.33808 3.06229  10
   0 -20 -33 1.80392 2.81545   9
   0  20 -33-0.12585 2.14084   7
   0  20  33-2.01648 2.33166   7
   0  20 -33 1.36261 2.96179   6
   0 -20  33 2.40493 3.16256   5
   0  20 -33-4.10345 2.35627   4
   0 -20  33-3.76735 2.69931   8
   0  20  33-4.66017 2.71484   9
   0 -20  33 5.46672 2.26038   2
   0  20 -33 2.32820 2.21403   2
   0  20  33 4.02158 2.49469   3
   0  20 -33-2.93658 3.09356  10
   0 -20 -33-0.58501 2.93426  10
   0 -20 -34-0.73990 2.77963   9
   0  20 -34 4.25116 2.20074   7
   0  20  34 2.54460 2.34022   7
   0  20 -34-3.13508 3.16040   6
   0  20 -34 1.45828 2.35506   4
   0 -20  34 7.13256 3.20964   5
   0 -20  34 0.99500 2.57825   8
   0  20  34 0.52982 2.72034   9
   0 -20  34 1.97313 2.35979   2
   0  20 -34 1.04799 2.28751   2
   0  20  34-3.65885 2.56905   3
   0  20 -34-2.11839 3.16528  10
   0 -20 -34-2.78414 3.03844  10
   0  20 -35 9.86152 3.44346  10
   0 -20 -35 12.5475 3.26495  10
   0 -20  35 7.01273 2.59449   2
   0  20 -35 12.7692 2.66283   2
   0  20 -35 7.29974 3.23022   6
   0  20 -35 6.75772 2.58109   4
   0 -20  35 9.06896 3.42667   5
   0  20  35 9.21573 2.80753   9
   0 -20  35 8.74040 2.74248   8
   0  20  35 6.88216 2.73480   3
   0 -20 -35 4.93816 3.00629   9
   0 -20 -36 4.11024 3.21603  10
   0  20 -36 2.38447 3.22045  10
   0 -20  36 1.92025 2.39792   2
   0  20 -36-0.63159 2.49335   2
   0  20 -36 5.55670 3.05271   6
   0  20 -36-3.39784 2.43266   4
   0 -20  36 0.69206 3.24976   5
   0  20  36-0.55480 2.67534   9
   0 -20  36 0.51040 2.60654   8
   0  20  36 3.37004 2.68108   3
   0 -20 -36-0.97282 2.79314   9
   0 -20 -37-3.76092 3.24831  10
   0  20 -37 7.01267 3.31150  10
   0  20 -37 2.43354 2.45841   2
   0 -20  37 4.42335 2.53695   2
   0  20 -37-1.99498 3.03554   6
   0 -20  37-1.17296 3.45489   5
   0  20 -37-2.06387 2.52600   4
   0 -20  37-0.34522 2.57914   8
   0  20  37 2.27440 2.83599   9
   0  20  37 1.56215 2.64109   3
   0 -20 -37-1.39731 2.75283   9
   0  20 -38-3.09996 3.19825  10
   0 -20 -38 3.61077 3.24512  10
   0  20 -38 2.49537 2.46798   2
   0 -20  38-1.00818 2.43446   2
   0  20 -38-1.20377 2.96339   6
   0  20 -38-0.32617 2.40891   4
   0 -20  38-1.67373 3.30840   5
   0 -20  38 1.57209 2.69416   8
   0  20  38-5.42263 2.92651   9
   0  20  38 0.35679 2.76254   3
   0 -20 -38-2.65634 2.98718   9
   0 -20 -39-3.02946 3.37322  10
   0  20 -39 2.01388 3.21251  10
   0  20 -39 5.29304 2.62676   2
   0 -20  39 3.79149 2.62627   2
   0  20 -39 3.83503 3.05034   6
   0 -20  39 1.94141 3.29045   5
   0  20 -39-0.67008 2.50699   4
   0  20  39-1.78122 2.77942   9
   0 -20  39-1.23976 2.73197   8
   0  20  39 3.11486 2.78062   3
   0 -20 -39-1.25484 3.05769   9
   0  20 -40 2.48882 3.39267  10
   0 -20 -40 10.5603 3.45905  10
   0 -20  40 6.71258 2.74309   2
   0  20 -40 6.12611 2.71470   2
   0  20 -40 5.47353 3.12720   6
   0 -20  40 9.12651 3.65974   5
[truncated: 36,459,575 more chars]
