# Supplementary material for: Engineering Highly Reduced Molybdenum Polyoxometalates via the Incorporation of d and f Block Metal Ions
Source: Angew Chem Int Ed Engl. 2022 Mar 23;61(21):e202201672. doi: 10.1002/anie.202201672 (PMC9401863; doi:10.1002/anie.202201672)
Supplement: Supplementary file 11 — Supporting Information [file ANIE-61-0-s010.cif]

 
data_edu7772_sq
 
_audit_creation_method            'SHELXL-2018/3'
_shelx_SHELXL_version_number      '2018/3'
_chemical_name_systematic         ?
_chemical_name_common             ?
_chemical_melting_point           ?
_chemical_formula_moiety          ?
_chemical_formula_sum
 'H390 Mo70 Na3 Nd5.67 O395' 
_chemical_formula_weight          14315.24

loop_
 _atom_type_symbol
 _atom_type_description
 _atom_type_scat_dispersion_real
 _atom_type_scat_dispersion_imag
 _atom_type_scat_source
 'Mo'  'Mo'  -1.6832   0.6857
 'International Tables Vol C Tables 4.2.6.8 and 6.1.1.4'
 'Nd'  'Nd'  -0.1943   3.0179
 'International Tables Vol C Tables 4.2.6.8 and 6.1.1.4'
 'O'  'O'   0.0106   0.0060
 'International Tables Vol C Tables 4.2.6.8 and 6.1.1.4'
 'Na'  'Na'   0.0362   0.0249
 'International Tables Vol C Tables 4.2.6.8 and 6.1.1.4'
 'H'  'H'   0.0000   0.0000
 'International Tables Vol C Tables 4.2.6.8 and 6.1.1.4'
 
_space_group_crystal_system       monoclinic
_space_group_IT_number            14
_space_group_name_H-M_alt         'P 21/c'
_space_group_name_Hall            '-P 2ybc'
 
_shelx_space_group_comment
;
The symmetry employed for this shelxl refinement is uniquely defined
by the following loop, which should always be used as a source of
symmetry information in preference to the above space-group names.
They are only intended as comments.
;
 
loop_
 _space_group_symop_operation_xyz
 'x, y, z'
 '-x, y+1/2, -z+1/2'
 '-x, -y, -z'
 'x, -y-1/2, z-1/2'
 
_cell_length_a                    31.5796(7)
_cell_length_b                    27.7392(4)
_cell_length_c                    40.6670(8)
_cell_angle_alpha                 90
_cell_angle_beta                  110.138(2)
_cell_angle_gamma                 90
_cell_volume                      33446.2(12)
_cell_formula_units_Z             4
_cell_measurement_temperature     150(2)
_cell_measurement_reflns_used     30822
_cell_measurement_theta_min       2.31
_cell_measurement_theta_max       21.22
 
_exptl_crystal_description        block
_exptl_crystal_colour             red
_exptl_crystal_density_meas       .
_exptl_crystal_density_method     none
_exptl_crystal_density_diffrn     2.843          
_exptl_crystal_F_000              27452
_exptl_transmission_factor_min    ?
_exptl_transmission_factor_max    ?
_exptl_crystal_size_max           0.064
_exptl_crystal_size_mid           0.020
_exptl_crystal_size_min           0.017
_exptl_absorpt_coefficient_mu     3.533
_shelx_estimated_absorpt_T_min    0.805
_shelx_estimated_absorpt_T_max    0.942
_exptl_absorpt_correction_type    gaussian
_exptl_absorpt_correction_T_min   0.848
_exptl_absorpt_correction_T_max   0.984
_exptl_absorpt_process_details     
;
CrysAlisPro 1.171.41.81a (Rigaku Oxford Diffraction, 2020)
Numerical absorption correction based on gaussian integration over
a multifaceted crystal model
Empirical absorption correction using spherical harmonics,
implemented in SCALE3 ABSPACK scaling algorithm.
;
_exptl_absorpt_special_details    ?
_diffrn_ambient_temperature       150(2)
_diffrn_radiation_wavelength      0.71073
_diffrn_radiation_type            MoK\a
_diffrn_source                  'micro-focus sealed X-ray tube'
_diffrn_measurement_device_type 'XtaLAB Synergy R, HyPix-Arc 150'
_diffrn_measurement_method        '\w scans'
_diffrn_detector_area_resol_mean  ?
_diffrn_reflns_number             680815
_diffrn_reflns_av_unetI/netI      0.2016
_diffrn_reflns_av_R_equivalents   0.3755
_diffrn_reflns_limit_h_min        -38
_diffrn_reflns_limit_h_max        38
_diffrn_reflns_limit_k_min        -34
_diffrn_reflns_limit_k_max        34
_diffrn_reflns_limit_l_min        -50
_diffrn_reflns_limit_l_max        50
_diffrn_reflns_theta_min          2.227
_diffrn_reflns_theta_max          26.000
_diffrn_reflns_theta_full         25.242
_diffrn_measured_fraction_theta_max   0.999
_diffrn_measured_fraction_theta_full  0.999
_diffrn_reflns_Laue_measured_fraction_max    0.999
_diffrn_reflns_Laue_measured_fraction_full   0.999
_diffrn_reflns_point_group_measured_fraction_max   0.999
_diffrn_reflns_point_group_measured_fraction_full  0.999
_reflns_number_total              65667
_reflns_number_gt                 30310
_reflns_threshold_expression      'I > 2\s(I)'
_reflns_Friedel_coverage          0.000
_reflns_Friedel_fraction_max      .
_reflns_Friedel_fraction_full     .
 
_reflns_special_details
;
 Reflections were merged by SHELXL according to the crystal
 class for the calculation of statistics and refinement.
 
 Structure factors included contributions from the .fab file.
 
 _reflns_Friedel_fraction is defined as the number of unique
 Friedel pairs measured divided by the number that would be
 possible theoretically, ignoring centric projections and
 systematic absences.
;
 
_computing_data_collection      'CrysAlisPro 1.171.41.56a (Rigaku OD, 2020)'
_computing_cell_refinement      'CrysAlisPro 1.171.41.56a (Rigaku OD, 2020)'
_computing_data_reduction       'CrysAlisPro 1.171.41.56a (Rigaku OD, 2020)'
_computing_structure_solution   'SHELXT-2018/3 (Sheldrick, 2018)'
_computing_structure_refinement 'SHELXL-2018/3 (Sheldrick, 2018)'
_computing_molecular_graphics     Diamond3
_computing_publication_material   WinGX
_refine_special_details           ?
_refine_ls_structure_factor_coef  Fsqd
_refine_ls_matrix_type            full
_refine_ls_weighting_scheme       calc
_refine_ls_weighting_details
'w=1/[\s^2^(Fo^2^)+(0.0995P)^2^] where P=(Fo^2^+2Fc^2^)/3'
_atom_sites_solution_primary      'direct methods'
_atom_sites_solution_secondary    diffmap
_atom_sites_solution_hydrogens    .
_refine_ls_hydrogen_treatment     undef
_refine_ls_extinction_method      none
_refine_ls_extinction_coef        .
_refine_ls_number_reflns          65667
_refine_ls_number_parameters      2964
_refine_ls_number_restraints      96
_refine_ls_R_factor_all           0.1860
_refine_ls_R_factor_gt            0.0767
_refine_ls_wR_factor_ref          0.2142
_refine_ls_wR_factor_gt           0.1661
_refine_ls_goodness_of_fit_ref    0.990
_refine_ls_restrained_S_all       0.991
_refine_ls_shift/su_max           0.001
_refine_ls_shift/su_mean          0.000
 
loop_
 _atom_site_label
 _atom_site_type_symbol
 _atom_site_fract_x
 _atom_site_fract_y
 _atom_site_fract_z
 _atom_site_U_iso_or_equiv
 _atom_site_adp_type
 _atom_site_occupancy
 _atom_site_site_symmetry_order  
 _atom_site_calc_flag
 _atom_site_refinement_flags_posn
 _atom_site_refinement_flags_adp
 _atom_site_refinement_flags_occupancy
 _atom_site_disorder_assembly
 _atom_site_disorder_group
Mo1 Mo -0.03426(5) 0.58387(6) 0.44511(4) 0.0287(4) Uani 1 1 d . . . . .
Mo2 Mo -0.00164(5) 0.45104(6) 0.36861(4) 0.0281(4) Uani 1 1 d . . . . .
Mo3 Mo 0.00099(5) 0.47562(6) 0.43128(4) 0.0289(4) Uani 1 1 d . . . . .
Mo4 Mo 0.07558(5) 0.55717(6) 0.47780(4) 0.0289(4) Uani 1 1 d . . . . .
Mo5 Mo 0.04582(5) 0.68815(6) 0.46428(4) 0.0272(4) Uani 1 1 d . . . . .
Mo6 Mo 0.06579(5) 0.78045(6) 0.47134(4) 0.0289(4) Uani 1 1 d . . . . .
Mo7 Mo 0.12061(5) 0.46159(6) 0.43350(4) 0.0300(4) Uani 1 1 d . . . . .
Mo8 Mo 0.13059(5) 0.59810(6) 0.45025(4) 0.0282(4) Uani 1 1 d . . . . .
Mo9 Mo -0.01446(5) 0.87340(6) 0.41104(4) 0.0290(4) Uani 1 1 d . . . . .
Mo10 Mo 0.10835(5) 0.72268(6) 0.41664(4) 0.0284(4) Uani 1 1 d . . . . .
Mo11 Mo 0.34167(5) 0.91838(6) 0.36136(4) 0.0310(4) Uani 1 1 d . . . . .
Mo12 Mo 0.17883(5) 0.82260(6) 0.46687(4) 0.0298(4) Uani 1 1 d . . . . .
Mo13 Mo -0.01477(6) 0.89861(6) 0.33073(4) 0.0293(4) Uani 1 1 d . . . . .
Mo14 Mo -0.10987(5) 0.52222(6) 0.35585(4) 0.0294(4) Uani 1 1 d . . . . .
Mo15 Mo 0.30771(5) 0.95922(6) 0.46449(4) 0.0300(4) Uani 1 1 d . . . . .
Mo16 Mo 0.42522(5) 0.91756(6) 0.47698(4) 0.0332(4) Uani 1 1 d . . . . .
Mo17 Mo 0.17243(5) 0.52887(6) 0.39008(4) 0.0300(4) Uani 1 1 d . . . . .
Mo18 Mo 0.55214(8) 0.62030(8) 0.28423(7) 0.0702(7) Uani 1 1 d . . . . .
Mo19 Mo 0.00494(5) 0.74972(6) 0.38860(4) 0.0288(4) Uani 1 1 d . . . . .
Mo20 Mo 0.09403(5) 0.88171(6) 0.38163(4) 0.0290(4) Uani 1 1 d . . . . .
Mo21 Mo 0.22188(6) 0.97477(6) 0.38828(4) 0.0313(4) Uani 1 1 d . . . . .
Mo22 Mo 0.39854(6) 1.02970(6) 0.44614(4) 0.0341(4) Uani 1 1 d . . . . .
Mo23 Mo 0.10226(5) 0.44981(6) 0.34813(4) 0.0302(4) Uani 1 1 d . . . . .
Mo24 Mo 0.22819(6) 0.94905(6) 0.47093(4) 0.0316(4) Uani 1 1 d . . . . .
Mo25 Mo 0.24673(5) 0.86854(6) 0.41544(4) 0.0298(4) Uani 1 1 d . . . . .
Mo26 Mo 0.36953(5) 0.84654(6) 0.44896(4) 0.0300(4) Uani 1 1 d . . . . .
Mo27 Mo 0.03742(6) 0.91263(6) 0.46960(4) 0.0321(4) Uani 1 1 d . . . . .
Mo28 Mo 0.29036(6) 0.48612(6) 0.42052(5) 0.0354(4) Uani 1 1 d . . . . .
Mo29 Mo 0.46750(6) 0.93979(6) 0.36555(5) 0.0357(4) Uani 1 1 d . . . . .
Mo30 Mo 0.48051(6) 0.83563(6) 0.43058(5) 0.0361(4) Uani 1 1 d . . . . .
Mo31 Mo 0.39550(6) 0.76246(6) 0.38816(5) 0.0356(4) Uani 1 1 d . . . . .
Mo32 Mo 0.23863(6) 0.44582(6) 0.32300(5) 0.0351(4) Uani 1 1 d . . . . .
Mo33 Mo 0.37631(6) 0.95729(7) 0.29360(5) 0.0377(4) Uani 1 1 d . . . . .
Mo34 Mo 0.34926(6) 0.55423(6) 0.37102(5) 0.0383(4) Uani 1 1 d . . . . .
Mo35 Mo 0.41458(6) 1.06368(6) 0.35508(5) 0.0381(4) Uani 1 1 d . . . . .
Mo36 Mo 0.16156(6) 0.34083(6) 0.33714(5) 0.0347(4) Uani 1 1 d . . . . .
Mo37 Mo 0.44903(6) 0.81176(7) 0.34459(5) 0.0398(5) Uani 1 1 d . . . . .
Mo38 Mo 0.43844(6) 0.64059(7) 0.41838(5) 0.0420(5) Uani 1 1 d . . . . .
Mo39 Mo 0.23535(6) 0.31272(6) 0.38677(5) 0.0407(5) Uani 1 1 d . . . . .
Mo40 Mo 0.39378(6) 0.44518(7) 0.39878(5) 0.0432(5) Uani 1 1 d . . . . .
Mo41 Mo 0.50919(6) 0.75167(7) 0.41763(5) 0.0412(5) Uani 1 1 d . . . . .
Mo42 Mo 0.25246(7) 0.39900(7) 0.24787(5) 0.0447(5) Uani 1 1 d . . . . .
Mo43 Mo 0.30839(6) 0.39360(7) 0.43439(5) 0.0431(5) Uani 1 1 d . . . . .
Mo44 Mo 0.37652(6) 0.48907(7) 0.31804(6) 0.0452(5) Uani 1 1 d . . . . .
Mo45 Mo 0.33403(6) 0.32666(7) 0.37626(6) 0.0450(5) Uani 1 1 d . . . . .
Mo46 Mo 0.23383(7) 0.28362(6) 0.28997(6) 0.0447(5) Uani 1 1 d . . . . .
Mo47 Mo 0.33849(6) 0.36450(7) 0.31853(6) 0.0459(5) Uani 1 1 d . . . . .
Mo48 Mo 0.42839(7) 0.64941(7) 0.31987(6) 0.0471(5) Uani 1 1 d . . . . .
Mo49 Mo 0.45452(6) 0.50924(7) 0.39723(6) 0.0459(5) Uani 1 1 d . . . . .
Mo50 Mo 0.53442(7) 0.73242(7) 0.33214(6) 0.0542(6) Uani 1 1 d . . . . .
Mo51 Mo 0.52503(7) 0.61887(7) 0.43077(6) 0.0535(6) Uani 1 1 d . . . . .
Mo52 Mo 0.45542(8) 0.70856(8) 0.25434(6) 0.0565(6) Uani 1 1 d . . . . .
Mo53 Mo 0.02993(5) 0.58684(6) 0.36131(4) 0.0260(4) Uani 1 1 d . . . . .
Mo54 Mo -0.04320(5) 0.51608(6) 0.29476(4) 0.0268(4) Uani 1 1 d . . . . .
Mo55 Mo -0.07600(5) 0.62634(6) 0.30945(4) 0.0275(4) Uani 1 1 d . . . . .
Mo56 Mo -0.06393(5) 0.64540(6) 0.39360(4) 0.0282(4) Uani 1 1 d . . . . .
Mo57 Mo 0.12498(6) 1.01789(6) 0.41004(4) 0.0331(4) Uani 1 1 d . . . . .
Mo58 Mo 0.18633(6) 0.41552(6) 0.42136(5) 0.0327(4) Uani 1 1 d . . . . .
Mo59 Mo 0.11504(6) 0.99274(6) 0.46894(4) 0.0340(4) Uani 1 1 d . . . . .
Mo60 Mo 0.32222(6) 1.04674(6) 0.39571(4) 0.0343(4) Uani 1 1 d . . . . .
Mo61 Mo -0.00239(6) 1.00632(6) 0.39047(5) 0.0334(4) Uani 1 1 d . . . . .
Mo62 Mo 0.15362(6) 0.38743(6) 0.25931(5) 0.0356(4) Uani 1 1 d . . . . .
Mo63 Mo 0.29538(6) 1.01923(6) 0.31097(4) 0.0350(4) Uani 1 1 d . . . . .
Mo64 Mo 0.14598(6) 0.88420(6) 0.50285(4) 0.0347(4) Uani 1 1 d . . . . .
Mo65 Mo 0.06174(6) 0.98094(6) 0.32991(4) 0.0323(4) Uani 1 1 d . . . . .
Mo66 Mo 0.47911(6) 0.97005(6) 0.42895(5) 0.0352(4) Uani 1 1 d . . . . .
Mo67 Mo 0.54991(7) 0.55512(7) 0.37101(7) 0.0608(6) Uani 1 1 d . . . . .
Mo68 Mo 0.42809(8) 0.59122(8) 0.24429(6) 0.0581(6) Uani 1 1 d . . . . .
Mo69 Mo 0.48631(7) 0.52479(7) 0.31427(7) 0.0582(6) Uani 1 1 d . . . . .
Mo70 Mo 0.57663(7) 0.67071(8) 0.38126(7) 0.0586(6) Uani 1 1 d . . . . .
Nd1 Nd 0.05714(3) 0.49313(4) 0.24971(3) 0.0298(2) Uani 1 1 d . . . . .
Nd2 Nd 0.29971(5) 0.53169(5) 0.22257(4) 0.0554(4) Uani 1 1 d . . . . .
Nd3 Nd 0.36110(4) 0.81949(5) 0.24642(3) 0.0498(3) Uani 1 1 d . . . . .
Nd4 Nd 0.16186(4) 0.97050(4) 0.28470(3) 0.0314(3) Uani 1 1 d . . . . .
Nd5 Nd -0.02548(4) 0.75734(4) 0.28427(3) 0.0306(3) Uani 1 1 d . . . . .
Nd6 Nd 0.23601(6) 0.69337(6) 0.36544(5) 0.0442(5) Uani 0.6667 1 d . . P . .
O1 O 0.1756(4) 0.6029(4) 0.4872(3) 0.035(3) Uani 1 1 d . . . . .
O2 O -0.0223(4) 0.8058(4) 0.3905(3) 0.029(3) Uani 1 1 d . . . . .
O3 O 0.0826(4) 0.6254(4) 0.4658(3) 0.033(3) Uani 1 1 d . . . . .
O4 O 0.0667(4) 0.7779(4) 0.4173(3) 0.032(3) Uani 1 1 d . . . . .
O5 O -0.1014(4) 0.6417(4) 0.3433(3) 0.031(3) Uani 1 1 d . . . . .
O6 O 0.0459(4) 0.4378(4) 0.3470(3) 0.027(3) Uani 1 1 d . . . . .
O7 O 0.3603(4) 0.9113(4) 0.4654(3) 0.028(3) Uani 1 1 d . U . . .
O8 O 0.0172(4) 0.5480(4) 0.4343(3) 0.029(3) Uani 1 1 d . . . . .
O9 O 0.0986(4) 0.9204(4) 0.4619(3) 0.026(3) Uani 1 1 d . U . . .
O10 O -0.0417(4) 0.7080(4) 0.3822(3) 0.025(3) Uani 1 1 d . . . . .
O11 O 0.0479(4) 0.6932(4) 0.4104(3) 0.027(3) Uani 1 1 d . . . . .
O12 O 0.1655(4) 0.9839(4) 0.4515(3) 0.035(3) Uani 1 1 d . . . . .
O13 O 0.1699(4) 0.4610(4) 0.3734(3) 0.032(3) Uani 1 1 d . . . . .
O14 O 0.3368(4) 1.0062(4) 0.4377(3) 0.030(3) Uani 1 1 d . . . . .
O15 O 0.3037(4) 1.0667(4) 0.3449(3) 0.028(3) Uani 1 1 d . U . . .
O16 O 0.1918(4) 0.8922(4) 0.4802(3) 0.030(3) Uani 1 1 d . . . . .
O17 O 0.1143(4) 0.5287(4) 0.4532(3) 0.031(3) Uani 1 1 d . . . . .
O18 O 0.0325(4) 0.8453(4) 0.4523(3) 0.031(3) Uani 1 1 d . . . . .
O19 O 0.4517(4) 1.0011(4) 0.3834(3) 0.034(3) Uani 1 1 d . . . . .
O20 O 0.1154(4) 0.3942(4) 0.3328(3) 0.033(3) Uani 1 1 d . . . . .
O21 O -0.0533(4) 0.6800(4) 0.3017(3) 0.031(3) Uani 1 1 d . U . . .
O22 O -0.0463(4) 0.4609(4) 0.3194(3) 0.031(3) Uani 1 1 d . . . . .
O23 O 0.0523(4) 0.4859(4) 0.4810(3) 0.032(3) Uani 1 1 d . . . . .
O24 O -0.0459(4) 0.8960(4) 0.3613(3) 0.026(3) Uani 1 1 d . . . . .
O25 O 0.0368(4) 0.8736(4) 0.3811(3) 0.030(3) Uani 1 1 d . . . . .
O26 O 0.4181(4) 0.9879(4) 0.4915(3) 0.032(3) Uani 1 1 d . U . . .
O27 O 0.1105(4) 0.5018(4) 0.3854(3) 0.033(3) Uani 1 1 d . . . . .
O28 O 0.0725(4) 0.5900(4) 0.4017(3) 0.025(3) Uani 1 1 d . U . . .
O29 O -0.0458(3) 0.5087(4) 0.4510(3) 0.019(3) Uani 1 1 d . U . . .
O30 O 0.4675(4) 1.0363(4) 0.4511(3) 0.033(3) Uani 1 1 d . . . . .
O31 O 0.2757(4) 0.9307(4) 0.4103(3) 0.025(3) Uani 1 1 d . . . . .
O32 O 0.1639(4) 0.5743(4) 0.4184(3) 0.034(3) Uani 1 1 d . . . . .
O33 O 0.0117(4) 0.5253(4) 0.3516(3) 0.026(3) Uani 1 1 d . . . . .
O34 O 0.0091(4) 0.7458(4) 0.4470(3) 0.031(3) Uani 1 1 d . . . . .
O35 O 0.2582(4) 1.0222(4) 0.3836(3) 0.034(3) Uani 1 1 d . . . . .
O36 O 0.4916(4) 0.9381(5) 0.4796(3) 0.034(3) Uani 1 1 d . . . . .
O37 O 0.3453(4) 0.4854(4) 0.3545(4) 0.040(3) Uani 1 1 d . . . . .
O38 O -0.0738(4) 0.5754(4) 0.3960(3) 0.024(3) Uani 1 1 d . . . . .
O39 O 0.1542(4) 0.7634(4) 0.4377(3) 0.033(3) Uani 1 1 d . . . . .
O40 O 0.2526(4) 0.4315(4) 0.4271(3) 0.036(3) Uani 1 1 d . . . . .
O41 O 0.1194(4) 0.4082(4) 0.4013(3) 0.028(3) Uani 1 1 d . . . . .
O42 O 0.4334(4) 0.8598(4) 0.4518(3) 0.036(3) Uani 1 1 d . . . . .
O43 O 0.2518(4) 0.9983(4) 0.4466(3) 0.029(3) Uani 1 1 d . . . . .
O44 O 0.2161(4) 0.3062(4) 0.3357(4) 0.040(3) Uani 1 1 d . . . . .
O45 O 0.1834(4) 0.4800(4) 0.4409(4) 0.036(3) Uani 1 1 d . . . . .
O46 O -0.1235(4) 0.6177(4) 0.2735(3) 0.030(3) Uani 1 1 d . . . . .
O47 O 0.0887(4) 0.8885(5) 0.5155(3) 0.038(3) Uani 1 1 d . . . . .
O48 O -0.0448(4) 0.4858(4) 0.3849(3) 0.025(3) Uani 1 1 d . . . . .
O49 O -0.0213(4) 0.8422(4) 0.3122(3) 0.034(3) Uani 1 1 d . . . . .
O50 O 0.2001(4) 0.4281(4) 0.2549(4) 0.045(4) Uani 1 1 d . . . . .
O51 O 0.1748(4) 1.0095(5) 0.3895(4) 0.043(4) Uani 1 1 d . . . . .
O52 O 0.3409(4) 0.4452(4) 0.4179(4) 0.042(4) Uani 1 1 d . . . . .
O53 O 0.0008(4) 0.9161(5) 0.4911(3) 0.041(3) Uani 1 1 d . . . . .
O54 O 0.5270(5) 0.6213(5) 0.3795(4) 0.054(4) Uani 1 1 d . . . . .
O55 O 0.0936(4) 0.4875(4) 0.3134(3) 0.030(3) Uani 1 1 d . . . . .
O56 O -0.1047(4) 0.6695(4) 0.4058(3) 0.034(3) Uani 1 1 d . . . . .
O57 O 0.3780(4) 0.8155(5) 0.4856(3) 0.039(3) Uani 1 1 d . . . . .
O58 O 0.4052(4) 0.5127(4) 0.4166(4) 0.039(3) Uani 1 1 d . . . . .
O59 O 0.3697(4) 0.7916(4) 0.4170(3) 0.035(3) Uani 1 1 d . . . . .
O60 O 0.4658(4) 0.6941(5) 0.3129(4) 0.045(4) Uani 1 1 d . . . . .
O61 O 0.1770(5) 0.8687(5) 0.5444(3) 0.045(4) Uani 1 1 d . . . . .
O62 O 0.4908(4) 0.5250(5) 0.3646(4) 0.050(4) Uani 1 1 d . . . . .
O63 O 0.2212(4) 0.5010(4) 0.3038(3) 0.038(3) Uani 1 1 d . . . . .
O64 O 0.3133(4) 1.1012(5) 0.4095(3) 0.039(3) Uani 1 1 d . . . . .
O65 O 0.4459(4) 0.8997(4) 0.5194(3) 0.038(3) Uani 1 1 d . . . . .
O66 O 0.3509(4) 0.7606(4) 0.3492(4) 0.040(3) Uani 1 1 d . . . . .
O67 O 0.0640(4) 0.7858(4) 0.5121(3) 0.031(3) Uani 1 1 d . . . . .
O68 O 0.0534(4) 0.6097(4) 0.3325(3) 0.034(3) Uani 1 1 d . . . . .
O69 O 0.0418(4) 0.6793(5) 0.5038(3) 0.038(3) Uani 1 1 d . . . . .
O70 O 0.2971(5) 0.3182(5) 0.3272(4) 0.048(4) Uani 1 1 d . . . . .
O71 O 0.1320(4) 0.3648(5) 0.2175(4) 0.044(4) Uani 1 1 d . . . . .
O72 O 0.0009(4) 1.0645(5) 0.3763(4) 0.044(4) Uani 1 1 d . . . . .
O73 O 0.2612(5) 0.2255(5) 0.3290(4) 0.053(4) Uani 1 1 d . . . . .
O74 O 0.4657(5) 0.5413(6) 0.2624(4) 0.065(5) Uani 1 1 d . . . . .
O75 O 0.2755(5) 0.4521(5) 0.2399(4) 0.050(4) Uani 1 1 d . . . . .
O76 O 0.3147(4) 0.5380(4) 0.3965(4) 0.043(4) Uani 1 1 d . . . . .
O77 O 0.1858(5) 0.2515(4) 0.2748(4) 0.051(4) Uani 1 1 d . . . . .
O78 O 0.0491(4) 0.4615(4) 0.4127(3) 0.028(3) Uani 1 1 d . U . . .
O79 O 0.5787(6) 0.6652(6) 0.2701(6) 0.089(7) Uani 1 1 d . . . . .
O80 O 0.6063(5) 0.6027(5) 0.3812(5) 0.067(5) Uani 1 1 d . . . . .
O81 O 0.5588(5) 0.5579(5) 0.4241(5) 0.062(5) Uani 1 1 d . . . . .
O82 O 0.5786(5) 0.7672(6) 0.3361(5) 0.069(5) Uani 1 1 d . . . . .
O83 O 0.4675(5) 1.0954(5) 0.4017(4) 0.054(4) Uani 1 1 d . . . . .
O84 O 0.5361(5) 0.5716(5) 0.3211(4) 0.055(4) Uani 1 1 d . . . . .
O85 O 0.4575(5) 0.7077(5) 0.2124(4) 0.060(4) Uani 1 1 d . . . . .
O86 O -0.0108(4) 0.6460(4) 0.4371(3) 0.030(3) Uani 1 1 d . . . . .
O87 O 0.1293(4) 0.8585(4) 0.4208(3) 0.028(3) Uani 1 1 d . . . . .
O88 O 0.1386(4) 0.3386(4) 0.2845(3) 0.033(3) Uani 1 1 d . . . . .
O89 O -0.0334(4) 0.5854(4) 0.2979(3) 0.024(3) Uani 1 1 d . . . . .
O90 O 0.0000(4) 0.5024(4) 0.2785(3) 0.027(3) Uani 1 1 d . . . . .
O91 O 0.4766(4) 0.9047(4) 0.4099(3) 0.033(3) Uani 1 1 d . . . . .
O92 O 0.4167(4) 0.9612(4) 0.4340(3) 0.035(3) Uani 1 1 d . . . . .
O93 O 0.3166(4) 0.9596(4) 0.2987(3) 0.036(3) Uani 1 1 d . . . . .
O94 O 0.4474(4) 0.7496(5) 0.3703(3) 0.037(3) Uani 1 1 d . . . . .
O95 O 0.0430(4) 0.9141(4) 0.3250(3) 0.030(3) Uani 1 1 d . . . . .
O96 O 0.1600(4) 0.5579(4) 0.3511(3) 0.035(3) Uani 1 1 d . . . . .
O97 O 0.0708(4) 1.0073(4) 0.4233(3) 0.034(3) Uani 1 1 d . . . . .
O98 O 0.2171(4) 0.8304(4) 0.4363(3) 0.035(3) Uani 1 1 d . . . . .
O99 O 0.1243(4) 0.8208(4) 0.4808(3) 0.034(3) Uani 1 1 d . . . . .
O100 O -0.0180(4) 0.6220(4) 0.3628(3) 0.023(3) Uani 1 1 d . . . . .
O101 O 0.1035(4) 0.7226(4) 0.4741(3) 0.025(3) Uani 1 1 d . . . . .
O102 O 0.2629(4) 0.4596(5) 0.3674(3) 0.038(3) Uani 1 1 d . . . . .
O103 O 0.2761(4) 0.9021(4) 0.4732(3) 0.026(3) Uani 1 1 d . U . . .
O104 O 0.3911(4) 0.9251(5) 0.3496(3) 0.037(3) Uani 1 1 d . . . . .
O105 O 0.3858(4) 1.0500(5) 0.3974(3) 0.038(3) Uani 1 1 d . . . . .
O106 O 0.0207(4) 0.5787(4) 0.4909(3) 0.034(3) Uani 1 1 d . . . . .
O107 O 0.0579(4) 0.9847(4) 0.4849(3) 0.026(3) Uani 1 1 d . U . . .
O108 O -0.0031(4) 1.0364(4) 0.4401(3) 0.038(3) Uani 1 1 d . . . . .
O109 O 0.3023(4) 0.8402(4) 0.4297(3) 0.030(3) Uani 1 1 d . . . . .
O110 O 0.4001(4) 0.5437(4) 0.3532(3) 0.036(3) Uani 1 1 d . . . . .
O111 O 0.2337(4) 0.5261(4) 0.4052(3) 0.036(3) Uani 1 1 d . . . . .
O112 O 0.2816(4) 0.3637(4) 0.3846(3) 0.038(3) Uani 1 1 d . . . . .
O113 O -0.1218(4) 0.4934(4) 0.4026(3) 0.036(3) Uani 1 1 d . . . . .
O114 O 0.1532(4) 0.9563(4) 0.5144(3) 0.037(3) Uani 1 1 d . . . . .
O115 O 0.2046(4) 0.9215(4) 0.4160(3) 0.032(3) Uani 1 1 d . . . . .
O116 O 0.3222(4) 0.9781(4) 0.3649(3) 0.035(3) Uani 1 1 d . . . . .
O117 O 0.1038(4) 0.7251(4) 0.3734(3) 0.032(3) Uani 1 1 d . . . . .
O118 O 0.0068(4) 0.9409(4) 0.4236(3) 0.037(3) Uani 1 1 d . . . . .
O119 O 0.1087(4) 0.5539(4) 0.5211(3) 0.040(3) Uani 1 1 d . . . . .
O120 O -0.0920(4) 0.5085(4) 0.2589(3) 0.028(3) Uani 1 1 d . . . . .
O121 O 0.1055(4) 0.9455(4) 0.3816(3) 0.031(3) Uani 1 1 d . . . . .
O122 O 0.1354(4) 1.0759(4) 0.4202(3) 0.036(3) Uani 1 1 d . . . . .
O123 O 0.4623(4) 0.7700(5) 0.4386(4) 0.042(4) Uani 1 1 d . . . . .
O124 O 0.3611(5) 0.3880(5) 0.3674(4) 0.052(4) Uani 1 1 d . . . . .
O125 O -0.0834(4) 0.5486(4) 0.3266(3) 0.029(3) Uani 1 1 d . . . . .
O126 O 0.0108(4) 0.7521(4) 0.3481(3) 0.029(3) Uani 1 1 d . . . . .
O127 O 0.5348(4) 0.9837(5) 0.4414(3) 0.038(3) Uani 1 1 d . . . . .
O128 O 0.4005(4) 0.7013(5) 0.4040(3) 0.038(3) Uani 1 1 d . . . . .
O129 O 0.0117(4) 0.9711(4) 0.3586(3) 0.033(3) Uani 1 1 d . . . . .
O130 O 0.4619(4) 0.8749(5) 0.3430(3) 0.040(3) Uani 1 1 d . . . . .
O131 O 0.2147(5) 0.7959(5) 0.5002(3) 0.043(4) Uani 1 1 d . . . . .
O132 O 0.2248(4) 0.8516(4) 0.3727(3) 0.036(3) Uani 1 1 d . . . . .
O133 O 0.1079(4) 0.8478(5) 0.3514(3) 0.036(3) Uani 1 1 d . . . . .
O134 O 0.1910(4) 0.3627(4) 0.3858(3) 0.034(3) Uani 1 1 d . . . . .
O135 O -0.0116(4) 0.4213(4) 0.4448(3) 0.038(3) Uani 1 1 d . . . . .
O136 O 0.3629(5) 0.4262(5) 0.3066(4) 0.045(4) Uani 1 1 d . . . . .
O137 O 0.3107(4) 0.5801(4) 0.3344(4) 0.041(3) Uani 1 1 d . . . . .
O138 O 0.1340(4) 0.6639(4) 0.4309(3) 0.030(3) Uani 1 1 d . U . . .
O139 O 0.1176(4) 0.4340(4) 0.2606(3) 0.038(3) Uani 1 1 d . . . . .
O140 O 0.2439(5) 0.9707(4) 0.5121(3) 0.039(3) Uani 1 1 d . . . . .
O141 O 0.4913(4) 0.7864(5) 0.3289(4) 0.046(4) Uani 1 1 d . . . . .
O142 O 0.2712(4) 0.3330(5) 0.4380(4) 0.047(4) Uani 1 1 d . . . . .
O143 O 0.1936(4) 0.4042(4) 0.3181(4) 0.039(3) Uani 1 1 d . . . . .
O144 O 0.0827(4) 1.0315(4) 0.3607(3) 0.036(3) Uani 1 1 d . . . . .
O145 O 0.4361(4) 0.6447(4) 0.3639(4) 0.046(4) Uani 1 1 d . . . . .
O146 O 0.4375(4) 0.9655(5) 0.3164(3) 0.040(3) Uani 1 1 d . . . . .
O147 O 0.2017(4) 0.9494(5) 0.3473(3) 0.042(4) Uani 1 1 d . . . . .
O148 O -0.0155(4) 0.3939(4) 0.3711(3) 0.034(3) Uani 1 1 d . . . . .
O149 O 0.2403(4) 1.0003(5) 0.3038(3) 0.034(3) Uani 1 1 d . . . . .
O150 O 0.3559(4) 0.3455(5) 0.4293(4) 0.053(4) Uani 1 1 d . . . . .
O151 O 0.4223(4) 0.8271(5) 0.3830(3) 0.038(3) Uani 1 1 d . . . . .
O152 O 0.3339(5) 0.3938(5) 0.4788(4) 0.056(4) Uani 1 1 d . . . . .
O153 O 0.4041(4) 1.0811(4) 0.4704(3) 0.036(3) Uani 1 1 d . . . . .
O154 O 0.4694(5) 0.5791(5) 0.4151(4) 0.048(4) Uani 1 1 d . . . . .
O155 O 0.2179(4) 0.3425(4) 0.2705(3) 0.035(3) Uani 1 1 d . . . . .
O156 O 0.1223(4) 0.4323(4) 0.4707(3) 0.033(3) Uani 1 1 d . . . . .
O157 O -0.0684(4) 0.5972(4) 0.4677(3) 0.035(3) Uani 1 1 d . . . . .
O158 O -0.0492(4) 0.9359(4) 0.2987(3) 0.038(3) Uani 1 1 d . . . . .
O159 O 0.1254(5) 1.0470(5) 0.4904(4) 0.045(4) Uani 1 1 d . . . . .
O160 O -0.1305(4) 0.4678(4) 0.3364(3) 0.036(3) Uani 1 1 d . . . . .
O161 O -0.0613(4) 0.8707(4) 0.4216(4) 0.038(3) Uani 1 1 d . . . . .
O162 O 0.3722(4) 1.0245(4) 0.3261(3) 0.037(3) Uani 1 1 d . . . . .
O163 O 0.5103(4) 0.8164(5) 0.3967(4) 0.047(4) Uani 1 1 d . . . . .
O164 O 0.3675(5) 0.9938(5) 0.2581(4) 0.050(4) Uani 1 1 d . . . . .
O165 O 0.3576(4) 0.8890(4) 0.4009(3) 0.034(3) Uani 1 1 d . . . . .
O166 O 0.3717(4) 0.8999(5) 0.2770(3) 0.044(4) Uani 1 1 d . . . . .
O167 O 0.2800(4) 0.4168(5) 0.3082(4) 0.044(4) Uani 1 1 d . . . . .
O168 O 0.2157(4) 0.2621(5) 0.4015(4) 0.054(4) Uani 1 1 d . . . . .
O169 O 0.5825(5) 0.6580(5) 0.4322(5) 0.063(5) Uani 1 1 d . . . . .
O170 O 0.1044(5) 0.9749(5) 0.3121(3) 0.043(4) Uani 1 1 d . . . . .
O171 O 0.1980(4) 0.3780(5) 0.4550(4) 0.043(4) Uani 1 1 d . . . . .
O172 O 0.3012(4) 0.8801(5) 0.3333(3) 0.042(3) Uani 1 1 d . . . . .
O173 O 0.4247(5) 0.4958(5) 0.3043(4) 0.052(4) Uani 1 1 d . . . . .
O174 O 0.4930(4) 0.6808(5) 0.4235(4) 0.049(4) Uani 1 1 d . . . . .
O175 O 0.4290(5) 0.4538(5) 0.3668(4) 0.048(4) Uani 1 1 d . . . . .
O176 O -0.0590(4) 0.9981(5) 0.3781(3) 0.039(3) Uani 1 1 d . . . . .
O177 O 0.4285(5) 0.4115(5) 0.4315(4) 0.054(4) Uani 1 1 d . . . . .
O178 O 0.4516(5) 1.0685(5) 0.3338(4) 0.044(4) Uani 1 1 d . . . . .
O179 O 0.5590(5) 0.6670(6) 0.3299(5) 0.066(5) Uani 1 1 d . . . . .
O180 O 0.4004(5) 0.8047(5) 0.3086(4) 0.054(4) Uani 1 1 d . . . . .
O181 O 0.3338(4) 0.9823(5) 0.5038(3) 0.041(3) Uani 1 1 d . . . . .
O182 O 0.5206(5) 0.9512(5) 0.3668(4) 0.050(4) Uani 1 1 d . . . . .
O183 O 0.1289(4) 0.2956(5) 0.3423(3) 0.039(3) Uani 1 1 d . . . . .
O184 O 0.0181(4) 1.0075(5) 0.2970(3) 0.033(3) Uani 1 1 d . . . . .
O185 O 0.5361(5) 0.7247(5) 0.3814(4) 0.053(4) Uani 1 1 d . . . . .
O186 O 0.3893(4) 1.1189(5) 0.3498(4) 0.043(4) Uani 1 1 d . . . . .
O187 O 0.3123(4) 0.5064(5) 0.4615(4) 0.046(4) Uani 1 1 d . . . . .
O188 O 0.4932(5) 0.6369(5) 0.2658(5) 0.062(5) Uani 1 1 d . . . . .
O189 O 0.4405(4) 0.6389(5) 0.4601(4) 0.044(4) Uani 1 1 d . . . . .
O190 O 0.2897(5) 1.0536(5) 0.2749(4) 0.054(4) Uani 1 1 d . . . . .
O191 O 0.4124(5) 0.6565(5) 0.2520(5) 0.061(5) Uani 1 1 d . . . . .
O192 O 0.3021(5) 0.3594(5) 0.2674(4) 0.050(4) Uani 1 1 d . . . . .
O193 O 0.3346(5) 0.5197(5) 0.2859(4) 0.049(4) Uani 1 1 d . . . . .
O194 O 0.3776(5) 0.2863(5) 0.3851(4) 0.053(4) Uani 1 1 d . . . . .
O195 O 0.3723(5) 0.6641(6) 0.3005(4) 0.060(4) Uani 1 1 d . . . . .
O196 O 0.4973(5) 0.4831(5) 0.4297(5) 0.060(5) Uani 1 1 d . . . . .
O197 O 0.2284(5) 0.3729(5) 0.2074(4) 0.062(4) Uani 1 1 d . . . . .
O198 O -0.1575(4) 0.5550(5) 0.3482(4) 0.039(3) Uani 1 1 d . . . . .
O199 O 0.5425(5) 0.6120(5) 0.4731(4) 0.057(4) Uani 1 1 d . U . . .
O200 O 0.4421(5) 0.5929(5) 0.3045(4) 0.050(4) Uani 1 1 d . . . . .
O201 O 0.2933(4) 0.2718(5) 0.3868(4) 0.049(4) Uani 1 1 d . . . . .
O202 O 0.3795(4) 0.6065(5) 0.3960(4) 0.047(4) Uani 1 1 d . . . . .
O203 O 0.5863(5) 0.5088(6) 0.3799(6) 0.081(6) Uani 1 1 d . . . . .
O204 O 0.5250(4) 0.8485(5) 0.4671(4) 0.043(4) Uani 1 1 d . . . . .
O205 O 0.3803(4) 0.3299(5) 0.3161(4) 0.054(4) Uani 1 1 d . . . . .
O206 O 0.5110(5) 0.7333(5) 0.2792(4) 0.060(4) Uani 1 1 d . . . . .
O207 O 0.5565(4) 0.7526(5) 0.4514(4) 0.045(4) Uani 1 1 d . . . . .
O208 O 0.4190(5) 0.7557(5) 0.2542(4) 0.059(4) Uani 1 1 d . . . . .
O209 O 0.6195(6) 0.6003(6) 0.3216(5) 0.075(5) Uani 1 1 d . U . . .
O210 O 0.2661(5) 0.2607(5) 0.2678(4) 0.055(4) Uani 1 1 d . . . . .
O211 O 0.6291(5) 0.6954(6) 0.3951(5) 0.082(6) Uani 1 1 d . . . . .
O212 O 0.5112(6) 0.4727(6) 0.3114(6) 0.083(6) Uani 1 1 d . . . . .
O213 O 0.5575(6) 0.5720(6) 0.2605(5) 0.075(6) Uani 1 1 d . . . . .
O214 O 0.3754(5) 0.5666(6) 0.2370(5) 0.070(5) Uani 1 1 d . . . . .
O215 O 0.4309(6) 0.5941(6) 0.2033(5) 0.076(5) Uani 1 1 d . . . . .
O221 O 0.0233(4) 0.4153(4) 0.2588(4) 0.041(3) Uani 1 1 d . . . . .
O222 O 0.1338(5) 0.5340(5) 0.2682(5) 0.063(5) Uani 1 1 d . . . . .
O223 O 0.0689(6) 0.5413(6) 0.2020(4) 0.066(5) Uani 1 1 d . . . . .
O224 O 0.0506(6) 0.5795(5) 0.2654(4) 0.072(5) Uani 1 1 d . . . . .
O227 O 0.2368(7) 0.5419(7) 0.2460(6) 0.097(6) Uani 1 1 d . U . . .
O228 O 0.3040(7) 0.6123(6) 0.2535(6) 0.099(7) Uani 1 1 d . . . . .
O229 O 0.3545(7) 0.4639(7) 0.2212(6) 0.108(8) Uani 1 1 d . . . . .
O230 O 0.2459(10) 0.4894(10) 0.1699(8) 0.093(9) Uiso 0.7 1 d . . P . .
O231 O 0.2506(10) 0.5904(10) 0.1849(8) 0.078(9) Uiso 0.6 1 d . . P . .
O232 O 0.3202(11) 0.5383(11) 0.1696(9) 0.094(10) Uiso 0.6 1 d . . P . .
O233 O 0.3316(7) 0.7389(7) 0.2567(6) 0.097(7) Uani 1 1 d . . . . .
O234 O 0.4332(7) 0.8546(7) 0.2495(7) 0.108(8) Uani 1 1 d . . . . .
O235 O 0.3042(8) 0.8286(8) 0.2786(7) 0.072(7) Uiso 0.7 1 d . . P . .
O236 O 0.3405(9) 0.8873(9) 0.2014(7) 0.082(8) Uiso 0.7 1 d . . P . .
O237 O 0.3576(9) 0.7841(9) 0.1889(7) 0.087(8) Uiso 0.7 1 d . . P . .
O238 O 0.2799(13) 0.8146(13) 0.2060(10) 0.089(12) Uiso 0.5 1 d . . P . .
O239 O 0.1247(7) 0.8888(6) 0.2883(5) 0.086(6) Uani 1 1 d . . . . .
O240 O 0.1414(5) 0.9273(5) 0.2286(4) 0.056(4) Uani 1 1 d . . . . .
O241 O 0.2145(5) 0.9014(6) 0.2870(5) 0.082(6) Uani 1 1 d . . . . .
O242 O 0.1776(5) 1.0298(6) 0.2431(4) 0.059(4) Uani 1 1 d . . . . .
O243 O 0.1605(5) 1.0507(5) 0.3120(5) 0.059(5) Uani 1 1 d . . . . .
O245 O 0.0466(4) 0.7995(5) 0.2911(3) 0.043(4) Uani 1 1 d . . . . .
O246 O -0.0058(5) 0.7273(5) 0.2339(4) 0.058(4) Uani 1 1 d . . . . .
O247 O 0.0395(5) 0.6984(5) 0.3013(4) 0.060(5) Uani 1 1 d . . . . .
O248 O -0.0503(4) 0.8203(4) 0.2371(3) 0.037(3) Uani 1 1 d . . . . .
O249 O -0.0949(5) 0.7279(5) 0.2345(4) 0.052(4) Uani 1 1 d . . . . .
O250 O -0.0927(4) 0.7768(5) 0.2996(4) 0.048(4) Uani 1 1 d . . . . .
O251 O 0.1564(6) 0.6591(6) 0.3491(6) 0.100(7) Uani 1 1 d . . . . .
O252 O 0.2280(6) 0.6074(6) 0.3362(6) 0.101(7) Uani 1 1 d . . . . .
O253 O 0.2935(5) 0.6792(6) 0.3335(5) 0.078(6) Uani 1 1 d . . . . .
O254 O 0.2628(6) 0.7737(6) 0.3495(5) 0.086(6) Uani 1 1 d . U . . .
O255 O 0.1800(6) 0.7613(6) 0.3599(6) 0.086(6) Uani 1 1 d . . . . .
O256 O 0.1953(8) 0.7052(8) 0.3000(6) 0.062(6) Uiso 0.7 1 d . . P A .
O257 O 0.235(2) 0.735(2) 0.4193(17) 0.084(19) Uiso 0.3 1 d . . P A 1
O258 O 0.2193(11) 0.6562(11) 0.4149(9) 0.065(9) Uiso 0.5 1 d . . P A .
O259 O 0.2697(19) 0.6295(19) 0.4086(15) 0.071(16) Uiso 0.3 1 d . . P A 1
O260 O 0.3077(19) 0.666(2) 0.4039(16) 0.075(17) Uiso 0.3 1 d . . P A 2
O261 O 0.2813(17) 0.7395(17) 0.4161(14) 0.058(14) Uiso 0.3 1 d . . P A 2
O271 O 0.3637(6) 1.0992(6) 0.2590(5) 0.072(5) Uani 1 1 d . . . . .
O272 O 0.1990(5) 1.1745(5) 0.5510(5) 0.061(4) Uani 1 1 d . U . . .
O274 O -0.0482(5) 0.3831(6) 0.2764(5) 0.074(5) Uani 1 1 d . . . . .
O275 O 0.3140(5) 0.8414(6) 0.5284(5) 0.073(5) Uani 1 1 d . . . . .
O276 O 0.4525(7) 0.7343(6) 0.4988(5) 0.080(6) Uani 1 1 d . . . . .
O277 O 0.5109(14) 0.6499(15) 0.1837(12) 0.104(14) Uiso 0.5 1 d . . P . .
Na1 Na 0.2769(4) 1.1237(5) 0.2321(4) 0.066(4) Uani 0.7 1 d . . P . .
Na2 Na 0.4885(6) 0.7243(6) 0.1668(5) 0.094(5) Uani 0.7 1 d . . P . .
 
loop_
 _atom_site_aniso_label
 _atom_site_aniso_U_11
 _atom_site_aniso_U_22
 _atom_site_aniso_U_33
 _atom_site_aniso_U_23
 _atom_site_aniso_U_13
 _atom_site_aniso_U_12
Mo1 0.0263(9) 0.0397(10) 0.0224(9) -0.0010(8) 0.0112(7) -0.0080(8)
Mo2 0.0275(9) 0.0362(10) 0.0226(9) 0.0022(7) 0.0111(7) -0.0049(8)
Mo3 0.0272(9) 0.0385(10) 0.0228(9) 0.0019(8) 0.0108(7) -0.0068(8)
Mo4 0.0259(9) 0.0387(10) 0.0235(9) 0.0024(8) 0.0103(7) -0.0063(8)
Mo5 0.0259(9) 0.0369(10) 0.0219(9) -0.0013(7) 0.0124(7) -0.0073(7)
Mo6 0.0299(9) 0.0391(10) 0.0212(9) -0.0023(7) 0.0133(8) -0.0066(8)
Mo7 0.0264(9) 0.0379(10) 0.0275(10) 0.0053(8) 0.0116(8) -0.0040(8)
Mo8 0.0235(9) 0.0378(10) 0.0256(9) 0.0027(8) 0.0112(7) -0.0047(7)
Mo9 0.0273(9) 0.0386(10) 0.0234(9) -0.0035(8) 0.0117(7) -0.0040(8)
Mo10 0.0278(9) 0.0371(10) 0.0246(9) -0.0022(8) 0.0143(8) -0.0068(8)
Mo11 0.0244(9) 0.0425(10) 0.0269(10) -0.0004(8) 0.0099(8) -0.0081(8)
Mo12 0.0269(9) 0.0397(10) 0.0240(9) 0.0010(8) 0.0101(8) -0.0066(8)
Mo13 0.0310(9) 0.0358(10) 0.0233(9) -0.0011(7) 0.0124(8) -0.0023(8)
Mo14 0.0251(9) 0.0402(10) 0.0254(9) -0.0006(8) 0.0121(7) -0.0048(8)
Mo15 0.0276(9) 0.0389(10) 0.0237(9) -0.0019(8) 0.0092(7) -0.0102(8)
Mo16 0.0253(9) 0.0441(11) 0.0300(10) -0.0003(8) 0.0093(8) -0.0121(8)
Mo17 0.0265(9) 0.0357(10) 0.0316(10) 0.0009(8) 0.0147(8) -0.0034(8)
Mo18 0.0648(15) 0.0675(15) 0.107(2) -0.0118(14) 0.0664(15) -0.0094(12)
Mo19 0.0291(9) 0.0378(10) 0.0214(9) -0.0008(7) 0.0112(7) -0.0047(8)
Mo20 0.0276(9) 0.0378(10) 0.0235(9) -0.0003(8) 0.0111(7) -0.0035(8)
Mo21 0.0289(9) 0.0431(11) 0.0212(9) -0.0014(8) 0.0078(7) -0.0099(8)
Mo22 0.0309(10) 0.0424(11) 0.0285(10) 0.0002(8) 0.0095(8) -0.0140(8)
Mo23 0.0286(9) 0.0327(10) 0.0307(10) 0.0037(8) 0.0122(8) 0.0000(8)
Mo24 0.0310(10) 0.0426(10) 0.0228(9) -0.0039(8) 0.0112(8) -0.0083(8)
Mo25 0.0241(9) 0.0434(10) 0.0232(9) -0.0029(8) 0.0100(7) -0.0093(8)
Mo26 0.0234(9) 0.0401(10) 0.0262(9) 0.0000(8) 0.0083(7) -0.0097(8)
Mo27 0.0329(10) 0.0407(10) 0.0267(10) -0.0068(8) 0.0155(8) -0.0064(8)
Mo28 0.0234(9) 0.0451(11) 0.0408(11) -0.0009(9) 0.0150(8) -0.0023(8)
Mo29 0.0298(10) 0.0468(11) 0.0324(10) 0.0001(8) 0.0131(8) -0.0106(8)
Mo30 0.0251(9) 0.0442(11) 0.0410(11) 0.0013(9) 0.0139(8) -0.0088(8)
Mo31 0.0261(9) 0.0422(11) 0.0406(11) -0.0041(9) 0.0143(8) -0.0070(8)
Mo32 0.0330(10) 0.0337(10) 0.0434(11) -0.0010(8) 0.0194(9) -0.0008(8)
Mo33 0.0340(10) 0.0528(12) 0.0289(10) 0.0012(9) 0.0142(8) -0.0052(9)
Mo34 0.0291(10) 0.0394(11) 0.0516(12) 0.0012(9) 0.0206(9) -0.0003(8)
Mo35 0.0338(10) 0.0457(11) 0.0367(11) 0.0036(9) 0.0145(9) -0.0115(8)
Mo36 0.0341(10) 0.0317(10) 0.0429(11) 0.0028(8) 0.0190(9) 0.0017(8)
Mo37 0.0353(10) 0.0485(12) 0.0407(11) -0.0050(9) 0.0198(9) -0.0092(9)
Mo38 0.0299(10) 0.0442(11) 0.0554(13) -0.0003(9) 0.0192(9) -0.0022(8)
Mo39 0.0343(10) 0.0376(11) 0.0536(13) 0.0083(9) 0.0194(9) 0.0051(8)
Mo40 0.0297(10) 0.0441(11) 0.0606(14) 0.0060(10) 0.0217(10) 0.0043(9)
Mo41 0.0251(10) 0.0482(12) 0.0534(13) 0.0005(10) 0.0172(9) -0.0031(8)
Mo42 0.0453(12) 0.0482(12) 0.0504(13) -0.0064(10) 0.0292(10) -0.0036(9)
Mo43 0.0310(10) 0.0485(12) 0.0509(13) 0.0080(10) 0.0154(9) 0.0042(9)
Mo44 0.0400(11) 0.0451(12) 0.0615(14) 0.0001(10) 0.0314(10) -0.0007(9)
Mo45 0.0359(11) 0.0384(11) 0.0657(14) 0.0050(10) 0.0239(10) 0.0048(9)
Mo46 0.0432(12) 0.0362(11) 0.0598(14) -0.0031(10) 0.0240(10) 0.0013(9)
Mo47 0.0395(11) 0.0405(11) 0.0682(15) -0.0017(10) 0.0319(11) 0.0042(9)
Mo48 0.0437(12) 0.0520(12) 0.0599(14) -0.0070(10) 0.0360(11) -0.0071(9)
Mo49 0.0306(10) 0.0482(12) 0.0641(14) 0.0012(10) 0.0228(10) 0.0018(9)
Mo50 0.0443(12) 0.0545(13) 0.0799(16) -0.0064(11) 0.0421(12) -0.0074(10)
Mo51 0.0342(11) 0.0511(13) 0.0804(17) 0.0031(11) 0.0265(11) 0.0001(9)
Mo52 0.0632(14) 0.0585(14) 0.0670(15) -0.0090(11) 0.0471(13) -0.0090(11)
Mo53 0.0235(9) 0.0322(9) 0.0236(9) 0.0017(7) 0.0098(7) -0.0033(7)
Mo54 0.0282(9) 0.0325(9) 0.0205(9) 0.0001(7) 0.0094(7) -0.0012(7)
Mo55 0.0269(9) 0.0317(9) 0.0239(9) 0.0012(7) 0.0088(7) -0.0005(7)
Mo56 0.0256(9) 0.0355(10) 0.0262(9) -0.0024(8) 0.0124(8) -0.0047(7)
Mo57 0.0330(10) 0.0400(11) 0.0282(10) -0.0024(8) 0.0131(8) -0.0055(8)
Mo58 0.0290(9) 0.0375(10) 0.0332(10) 0.0055(8) 0.0125(8) 0.0000(8)
Mo59 0.0349(10) 0.0424(11) 0.0279(10) -0.0063(8) 0.0148(8) -0.0068(8)
Mo60 0.0317(10) 0.0435(11) 0.0292(10) 0.0000(8) 0.0122(8) -0.0100(8)
Mo61 0.0346(10) 0.0373(10) 0.0316(10) -0.0057(8) 0.0155(8) -0.0038(8)
Mo62 0.0356(10) 0.0349(10) 0.0406(11) -0.0029(8) 0.0187(9) -0.0017(8)
Mo63 0.0312(10) 0.0490(11) 0.0248(10) 0.0052(8) 0.0096(8) -0.0068(8)
Mo64 0.0327(10) 0.0472(11) 0.0257(10) -0.0016(8) 0.0118(8) -0.0111(8)
Mo65 0.0293(9) 0.0445(11) 0.0249(9) 0.0000(8) 0.0116(8) -0.0068(8)
Mo66 0.0289(10) 0.0447(11) 0.0304(10) -0.0012(8) 0.0082(8) -0.0134(8)
Mo67 0.0371(12) 0.0529(13) 0.108(2) 0.0019(13) 0.0450(13) 0.0031(10)
Mo68 0.0692(15) 0.0552(14) 0.0709(16) -0.0120(12) 0.0509(13) -0.0114(11)
Mo69 0.0526(13) 0.0516(13) 0.0902(18) -0.0064(12) 0.0498(13) -0.0036(10)
Mo70 0.0340(11) 0.0562(13) 0.1001(19) -0.0005(13) 0.0415(12) -0.0023(10)
Nd1 0.0310(6) 0.0333(6) 0.0274(6) 0.0006(5) 0.0129(5) -0.0006(5)
Nd2 0.0633(9) 0.0606(9) 0.0524(9) -0.0024(7) 0.0328(7) -0.0103(7)
Nd3 0.0516(8) 0.0589(8) 0.0452(8) -0.0085(6) 0.0246(7) -0.0091(6)
Nd4 0.0305(6) 0.0410(7) 0.0230(6) 0.0000(5) 0.0095(5) -0.0003(5)
Nd5 0.0336(6) 0.0362(6) 0.0241(6) 0.0024(5) 0.0124(5) 0.0009(5)
Nd6 0.0324(10) 0.0411(10) 0.0690(14) -0.0047(9) 0.0301(10) -0.0058(8)
O1 0.031(8) 0.049(8) 0.033(8) -0.003(6) 0.020(6) -0.006(6)
O2 0.031(7) 0.040(8) 0.015(7) 0.000(6) 0.008(6) 0.005(6)
O3 0.028(7) 0.050(8) 0.020(7) -0.006(6) 0.010(6) -0.008(6)
O4 0.044(8) 0.025(7) 0.035(8) 0.001(6) 0.026(7) -0.003(6)
O5 0.029(7) 0.029(7) 0.038(8) -0.006(6) 0.014(6) -0.006(6)
O6 0.019(6) 0.030(7) 0.032(7) -0.007(6) 0.011(6) -0.010(5)
O7 0.026(6) 0.040(6) 0.019(6) 0.004(5) 0.011(5) -0.006(5)
O8 0.023(7) 0.038(7) 0.032(7) 0.006(6) 0.018(6) 0.007(6)
O9 0.024(6) 0.043(6) 0.020(6) -0.005(5) 0.018(5) -0.001(5)
O10 0.019(6) 0.031(7) 0.025(7) 0.001(5) 0.008(5) -0.003(5)
O11 0.020(7) 0.038(7) 0.022(7) -0.004(6) 0.006(5) -0.004(6)
O12 0.030(7) 0.046(8) 0.035(8) -0.011(6) 0.017(6) -0.010(6)
O13 0.037(8) 0.037(8) 0.027(7) 0.013(6) 0.016(6) 0.017(6)
O14 0.026(7) 0.037(7) 0.030(8) -0.009(6) 0.014(6) -0.013(6)
O15 0.028(6) 0.034(6) 0.024(6) 0.009(5) 0.010(5) -0.010(5)
O16 0.023(7) 0.042(8) 0.023(7) 0.000(6) 0.004(6) -0.012(6)
O17 0.032(7) 0.033(7) 0.032(8) 0.010(6) 0.015(6) -0.002(6)
O18 0.026(7) 0.039(8) 0.034(8) -0.003(6) 0.017(6) 0.000(6)
O19 0.034(8) 0.042(8) 0.035(8) -0.006(6) 0.024(6) -0.011(6)
O20 0.028(7) 0.036(8) 0.039(8) -0.003(6) 0.016(6) -0.016(6)
O21 0.045(7) 0.030(6) 0.018(6) -0.003(5) 0.012(5) -0.001(5)
O22 0.023(7) 0.044(8) 0.019(7) 0.004(6) -0.002(6) 0.001(6)
O23 0.034(8) 0.042(8) 0.022(7) 0.000(6) 0.014(6) -0.012(6)
O24 0.015(6) 0.037(7) 0.029(7) 0.000(6) 0.012(6) 0.000(5)
O25 0.029(7) 0.045(8) 0.008(6) 0.007(6) -0.003(5) -0.005(6)
O26 0.027(6) 0.036(6) 0.031(6) 0.001(5) 0.007(5) -0.024(5)
O27 0.033(8) 0.047(8) 0.027(7) 0.000(6) 0.019(6) -0.005(6)
O28 0.027(6) 0.036(6) 0.017(6) 0.004(5) 0.015(5) -0.005(5)
O29 0.013(5) 0.023(5) 0.025(6) 0.000(5) 0.010(4) -0.012(4)
O30 0.017(7) 0.036(8) 0.046(9) -0.002(6) 0.012(6) -0.010(6)
O31 0.028(7) 0.030(7) 0.018(7) -0.003(5) 0.008(6) -0.007(5)
O32 0.029(7) 0.042(8) 0.031(8) 0.014(6) 0.011(6) -0.009(6)
O33 0.034(7) 0.031(7) 0.022(7) 0.000(5) 0.020(6) -0.001(6)
O34 0.037(8) 0.032(7) 0.022(7) -0.003(6) 0.009(6) 0.007(6)
O35 0.030(7) 0.040(8) 0.028(8) -0.006(6) 0.008(6) -0.007(6)
O36 0.029(7) 0.057(9) 0.014(7) 0.000(6) 0.004(6) -0.016(6)
O37 0.038(8) 0.034(8) 0.054(9) -0.011(7) 0.023(7) -0.004(6)
O38 0.017(6) 0.040(7) 0.021(7) -0.004(6) 0.013(5) 0.000(5)
O39 0.020(7) 0.053(8) 0.027(7) -0.001(6) 0.008(6) -0.006(6)
O40 0.031(8) 0.034(8) 0.041(9) 0.012(6) 0.011(7) 0.008(6)
O41 0.018(6) 0.034(7) 0.030(7) 0.013(6) 0.008(6) 0.001(5)
O42 0.042(8) 0.037(8) 0.029(8) -0.001(6) 0.015(7) -0.012(6)
O43 0.024(7) 0.044(8) 0.021(7) -0.005(6) 0.008(6) -0.014(6)
O44 0.044(8) 0.030(8) 0.052(9) 0.009(7) 0.025(7) 0.005(6)
O45 0.024(7) 0.035(8) 0.054(9) -0.005(7) 0.020(7) -0.007(6)
O46 0.015(6) 0.045(8) 0.030(8) -0.010(6) 0.007(6) -0.008(6)
O47 0.028(7) 0.061(9) 0.024(8) -0.002(7) 0.009(6) -0.009(7)
O48 0.012(6) 0.034(7) 0.029(7) 0.009(6) 0.006(5) -0.003(5)
O49 0.017(7) 0.048(8) 0.036(8) -0.002(6) 0.010(6) 0.000(6)
O50 0.044(9) 0.025(7) 0.070(11) 0.006(7) 0.024(8) 0.002(6)
O51 0.031(8) 0.062(9) 0.039(9) 0.001(7) 0.017(7) -0.001(7)
O52 0.028(8) 0.041(8) 0.058(10) 0.014(7) 0.017(7) 0.007(6)
O53 0.041(8) 0.054(9) 0.038(9) -0.001(7) 0.026(7) -0.007(7)
O54 0.042(9) 0.068(10) 0.059(11) 0.004(8) 0.028(8) -0.010(8)
O55 0.025(7) 0.034(7) 0.026(7) -0.005(6) 0.001(6) -0.005(6)
O56 0.034(8) 0.041(8) 0.038(8) -0.001(6) 0.024(7) 0.003(6)
O57 0.023(7) 0.049(9) 0.042(9) 0.002(7) 0.009(6) -0.013(6)
O58 0.037(8) 0.038(8) 0.049(9) -0.007(7) 0.024(7) -0.010(6)
O59 0.011(6) 0.043(8) 0.051(9) -0.014(7) 0.011(6) -0.008(6)
O60 0.040(8) 0.042(8) 0.065(10) -0.017(7) 0.034(8) -0.014(7)
O61 0.048(9) 0.061(10) 0.027(8) 0.004(7) 0.012(7) -0.017(7)
O62 0.023(7) 0.054(9) 0.072(11) -0.007(8) 0.017(7) -0.010(7)
O63 0.037(8) 0.039(8) 0.043(9) -0.009(7) 0.018(7) -0.016(6)
O64 0.033(8) 0.046(8) 0.037(8) 0.008(7) 0.012(7) -0.019(6)
O65 0.045(9) 0.041(8) 0.026(8) -0.003(6) 0.008(7) -0.015(7)
O66 0.036(8) 0.041(8) 0.049(9) -0.008(7) 0.021(7) -0.008(6)
O67 0.037(8) 0.042(8) 0.015(7) 0.008(6) 0.008(6) -0.001(6)
O68 0.034(8) 0.045(8) 0.019(7) 0.007(6) 0.002(6) -0.003(6)
O69 0.038(8) 0.060(9) 0.022(7) -0.013(6) 0.017(6) -0.015(7)
O70 0.042(9) 0.056(9) 0.050(10) 0.010(8) 0.021(7) 0.004(7)
O71 0.042(9) 0.054(9) 0.051(9) -0.022(7) 0.036(8) -0.008(7)
O72 0.038(8) 0.052(9) 0.047(9) 0.006(7) 0.022(7) 0.002(7)
O73 0.054(10) 0.030(8) 0.067(11) 0.000(7) 0.013(8) 0.005(7)
O74 0.063(11) 0.098(13) 0.053(10) -0.017(9) 0.045(9) -0.041(10)
O75 0.044(9) 0.048(9) 0.074(11) 0.012(8) 0.040(8) 0.003(7)
O76 0.042(9) 0.038(8) 0.057(10) -0.004(7) 0.026(8) 0.003(7)
O77 0.064(10) 0.022(7) 0.073(11) -0.012(7) 0.030(9) 0.001(7)
O78 0.029(6) 0.037(6) 0.026(6) -0.008(5) 0.020(5) -0.014(5)
O79 0.100(15) 0.060(11) 0.152(19) 0.000(11) 0.101(15) -0.026(10)
O80 0.057(11) 0.049(10) 0.117(15) 0.000(9) 0.059(11) -0.008(8)
O81 0.037(9) 0.047(9) 0.108(15) -0.004(9) 0.034(9) -0.004(7)
O82 0.045(10) 0.073(11) 0.110(15) -0.024(10) 0.054(10) -0.020(8)
O83 0.048(9) 0.062(10) 0.045(10) 0.018(8) 0.008(8) -0.016(8)
O84 0.045(9) 0.042(9) 0.095(13) 0.007(8) 0.044(9) 0.004(7)
O85 0.069(11) 0.062(10) 0.068(12) -0.005(9) 0.046(10) -0.010(8)
O86 0.039(8) 0.038(7) 0.020(7) 0.015(6) 0.019(6) 0.009(6)
O87 0.027(7) 0.038(8) 0.017(7) -0.004(6) 0.003(6) -0.010(6)
O88 0.042(8) 0.034(7) 0.031(8) 0.004(6) 0.022(7) 0.001(6)
O89 0.021(6) 0.029(7) 0.021(7) 0.009(5) 0.005(5) 0.007(5)
O90 0.028(7) 0.034(7) 0.027(7) -0.007(6) 0.020(6) 0.001(6)
O91 0.027(7) 0.047(8) 0.028(8) 0.003(6) 0.011(6) -0.001(6)
O92 0.034(8) 0.033(8) 0.037(8) -0.002(6) 0.011(6) -0.015(6)
O93 0.038(8) 0.047(8) 0.026(7) 0.004(6) 0.012(6) -0.020(6)
O94 0.018(7) 0.048(8) 0.049(9) -0.004(7) 0.016(6) -0.006(6)
O95 0.030(7) 0.036(7) 0.024(7) 0.006(6) 0.010(6) 0.000(6)
O96 0.034(8) 0.033(8) 0.037(8) 0.001(6) 0.010(6) 0.004(6)
O97 0.041(8) 0.041(8) 0.025(7) 0.000(6) 0.018(6) 0.005(6)
O98 0.038(8) 0.036(8) 0.043(9) -0.006(6) 0.029(7) -0.003(6)
O99 0.029(7) 0.048(8) 0.025(7) -0.007(6) 0.008(6) -0.005(6)
O100 0.023(7) 0.025(7) 0.017(6) 0.010(5) 0.004(5) 0.007(5)
O101 0.023(7) 0.030(7) 0.026(7) 0.002(6) 0.014(6) -0.008(5)
O102 0.034(8) 0.050(9) 0.036(8) 0.003(7) 0.019(7) 0.006(6)
O103 0.012(5) 0.036(6) 0.032(6) 0.010(5) 0.009(5) -0.007(5)
O104 0.023(7) 0.059(9) 0.030(8) -0.001(7) 0.009(6) -0.018(6)
O105 0.032(8) 0.055(9) 0.020(7) 0.005(6) 0.002(6) -0.015(7)
O106 0.025(7) 0.042(8) 0.039(8) 0.001(6) 0.018(6) -0.008(6)
O107 0.033(6) 0.036(6) 0.017(6) -0.011(5) 0.017(5) -0.003(5)
O108 0.051(9) 0.033(8) 0.038(8) -0.008(6) 0.027(7) -0.002(6)
O109 0.027(7) 0.031(7) 0.028(7) -0.001(6) 0.007(6) -0.011(6)
O110 0.026(7) 0.047(8) 0.040(8) 0.006(7) 0.021(6) -0.002(6)
O111 0.031(8) 0.032(7) 0.044(9) 0.010(6) 0.012(7) -0.005(6)
O112 0.043(8) 0.038(8) 0.046(9) 0.016(7) 0.031(7) 0.023(6)
O113 0.030(8) 0.045(8) 0.032(8) 0.004(6) 0.009(6) 0.003(6)
O114 0.033(8) 0.039(8) 0.039(8) -0.009(6) 0.012(7) -0.006(6)
O115 0.050(8) 0.032(7) 0.018(7) -0.006(6) 0.015(6) -0.003(6)
O116 0.037(8) 0.037(8) 0.031(8) -0.009(6) 0.010(6) -0.012(6)
O117 0.025(7) 0.044(8) 0.035(8) 0.000(6) 0.021(6) -0.003(6)
O118 0.046(8) 0.035(8) 0.035(8) 0.006(6) 0.021(7) 0.006(6)
O119 0.040(8) 0.039(8) 0.043(9) 0.012(7) 0.018(7) -0.016(6)
O120 0.034(7) 0.026(7) 0.024(7) 0.006(5) 0.011(6) -0.004(6)
O121 0.021(7) 0.050(8) 0.024(7) -0.002(6) 0.008(6) 0.006(6)
O122 0.043(8) 0.041(8) 0.026(8) -0.002(6) 0.013(6) -0.004(6)
O123 0.028(8) 0.053(9) 0.052(9) 0.009(7) 0.022(7) 0.003(6)
O124 0.047(9) 0.053(9) 0.057(10) -0.014(8) 0.017(8) 0.007(7)
O125 0.029(7) 0.047(8) 0.009(6) 0.003(6) 0.003(5) 0.003(6)
O126 0.025(7) 0.040(8) 0.026(7) 0.003(6) 0.011(6) -0.012(6)
O127 0.023(7) 0.066(9) 0.023(7) 0.006(7) 0.004(6) -0.018(6)
O128 0.025(7) 0.046(8) 0.045(9) 0.008(7) 0.013(6) -0.005(6)
O129 0.037(8) 0.051(8) 0.013(7) -0.004(6) 0.010(6) -0.008(6)
O130 0.031(8) 0.050(9) 0.040(9) 0.010(7) 0.014(7) -0.001(6)
O131 0.048(9) 0.060(9) 0.018(7) -0.006(7) 0.008(7) -0.010(7)
O132 0.052(9) 0.028(7) 0.028(8) -0.007(6) 0.012(7) -0.008(6)
O133 0.034(8) 0.053(9) 0.020(7) -0.014(6) 0.006(6) -0.003(6)
O134 0.026(7) 0.038(8) 0.039(8) 0.000(6) 0.013(6) 0.000(6)
O135 0.043(8) 0.044(8) 0.033(8) 0.008(6) 0.021(7) -0.001(7)
O136 0.044(9) 0.046(9) 0.050(9) -0.005(7) 0.025(7) 0.011(7)
O137 0.040(8) 0.031(8) 0.052(10) -0.004(7) 0.015(7) 0.002(6)
O138 0.024(6) 0.043(6) 0.037(6) -0.006(5) 0.026(5) -0.009(5)
O139 0.045(8) 0.034(8) 0.034(8) -0.008(6) 0.013(7) 0.012(6)
O140 0.057(9) 0.025(7) 0.043(9) -0.006(6) 0.029(7) -0.003(6)
O141 0.035(8) 0.051(9) 0.059(10) -0.018(8) 0.027(8) -0.003(7)
O142 0.035(8) 0.038(8) 0.071(11) 0.010(7) 0.023(8) 0.007(6)
O143 0.032(8) 0.043(8) 0.048(9) 0.000(7) 0.021(7) 0.014(6)
O144 0.038(8) 0.030(7) 0.047(9) 0.001(6) 0.023(7) -0.008(6)
O145 0.032(8) 0.034(8) 0.070(11) 0.002(7) 0.013(8) -0.010(6)
O146 0.031(8) 0.052(9) 0.038(8) -0.003(7) 0.013(7) -0.005(6)
O147 0.036(8) 0.056(9) 0.034(8) 0.013(7) 0.014(7) -0.011(7)
O148 0.041(8) 0.036(8) 0.026(7) 0.005(6) 0.014(6) 0.006(6)
O149 0.017(7) 0.062(9) 0.021(7) 0.011(6) 0.004(6) 0.008(6)
O150 0.030(8) 0.059(10) 0.076(12) 0.002(8) 0.024(8) -0.011(7)
O151 0.027(7) 0.053(9) 0.035(8) 0.001(7) 0.012(6) -0.012(6)
O152 0.038(9) 0.064(10) 0.072(12) 0.012(9) 0.025(8) 0.011(8)
O153 0.024(7) 0.044(8) 0.033(8) -0.018(6) 0.000(6) -0.012(6)
O154 0.042(9) 0.055(9) 0.051(10) -0.005(8) 0.023(8) 0.001(7)
O155 0.036(8) 0.034(8) 0.044(9) -0.008(6) 0.025(7) 0.000(6)
O156 0.022(7) 0.037(8) 0.047(9) 0.018(6) 0.022(6) 0.009(6)
O157 0.020(7) 0.054(9) 0.036(8) -0.003(7) 0.015(6) -0.023(6)
O158 0.035(8) 0.044(8) 0.036(8) 0.015(7) 0.012(7) -0.013(6)
O159 0.057(10) 0.046(9) 0.041(9) -0.011(7) 0.029(8) -0.013(7)
O160 0.043(8) 0.042(8) 0.030(8) 0.007(6) 0.021(7) 0.002(6)
O161 0.031(8) 0.038(8) 0.056(10) 0.004(7) 0.027(7) -0.005(6)
O162 0.041(8) 0.050(8) 0.022(7) 0.005(6) 0.012(6) -0.016(7)
O163 0.023(7) 0.076(10) 0.045(9) -0.003(8) 0.016(7) -0.012(7)
O164 0.055(10) 0.057(9) 0.040(9) 0.021(7) 0.018(8) 0.005(8)
O165 0.032(7) 0.047(8) 0.037(8) -0.010(6) 0.028(6) -0.008(6)
O166 0.030(8) 0.077(10) 0.028(8) -0.009(7) 0.013(6) 0.004(7)
O167 0.037(8) 0.049(9) 0.055(10) -0.005(7) 0.026(7) -0.003(7)
O168 0.031(8) 0.055(10) 0.070(11) -0.002(8) 0.012(8) 0.014(7)
O169 0.036(9) 0.059(10) 0.091(13) 0.001(9) 0.021(9) -0.014(8)
O170 0.049(9) 0.050(9) 0.033(8) -0.004(7) 0.017(7) -0.004(7)
O171 0.029(8) 0.043(8) 0.059(10) -0.017(7) 0.016(7) -0.013(6)
O172 0.044(9) 0.054(9) 0.036(8) -0.004(7) 0.023(7) -0.003(7)
O173 0.053(10) 0.055(9) 0.062(11) -0.018(8) 0.038(8) -0.001(7)
O174 0.019(7) 0.063(10) 0.061(10) 0.016(8) 0.008(7) 0.002(7)
O175 0.048(9) 0.050(9) 0.058(10) 0.006(8) 0.034(8) 0.008(7)
O176 0.028(8) 0.047(8) 0.041(9) -0.009(7) 0.008(6) 0.003(6)
O177 0.057(10) 0.040(9) 0.074(12) 0.004(8) 0.036(9) -0.001(7)
O178 0.044(9) 0.044(8) 0.048(9) -0.018(7) 0.018(7) -0.013(7)
O179 0.065(11) 0.071(11) 0.090(13) -0.014(10) 0.063(10) -0.022(9)
O180 0.042(9) 0.082(11) 0.041(9) -0.011(8) 0.019(7) -0.033(8)
O181 0.035(8) 0.056(9) 0.035(8) 0.001(7) 0.015(7) -0.010(7)
O182 0.044(9) 0.066(10) 0.045(9) -0.018(8) 0.023(8) -0.023(7)
O183 0.031(8) 0.048(8) 0.045(9) 0.011(7) 0.022(7) 0.001(6)
O184 0.024(7) 0.055(9) 0.025(7) 0.004(6) 0.012(6) -0.001(6)
O185 0.041(9) 0.049(9) 0.087(12) -0.001(8) 0.045(9) -0.007(7)
O186 0.046(9) 0.044(8) 0.042(9) 0.015(7) 0.019(7) -0.008(7)
O187 0.027(8) 0.063(10) 0.052(10) 0.013(8) 0.018(7) 0.001(7)
O188 0.053(10) 0.059(10) 0.098(14) -0.003(9) 0.060(10) -0.006(8)
O189 0.027(8) 0.046(9) 0.059(10) 0.013(7) 0.014(7) 0.005(6)
O190 0.057(10) 0.064(10) 0.041(9) -0.004(8) 0.019(8) -0.012(8)
O191 0.062(11) 0.053(10) 0.092(13) -0.009(9) 0.057(10) -0.011(8)
O192 0.056(10) 0.045(9) 0.066(11) -0.001(8) 0.044(9) 0.008(7)
O193 0.049(9) 0.049(9) 0.048(10) 0.005(7) 0.017(8) 0.012(7)
O194 0.048(9) 0.057(10) 0.056(10) 0.013(8) 0.022(8) 0.009(7)
O195 0.039(9) 0.098(12) 0.051(10) -0.014(9) 0.027(8) -0.016(8)
O196 0.071(11) 0.031(8) 0.095(14) -0.002(8) 0.049(10) -0.002(8)
O197 0.071(12) 0.057(10) 0.066(12) 0.005(9) 0.036(10) 0.004(8)
O198 0.015(7) 0.053(9) 0.052(9) -0.001(7) 0.016(6) 0.000(6)
O199 0.041(7) 0.043(7) 0.090(9) 0.010(6) 0.025(6) 0.021(6)
O200 0.044(9) 0.060(10) 0.055(10) -0.016(8) 0.031(8) -0.010(7)
O201 0.036(8) 0.035(8) 0.073(11) 0.012(7) 0.016(8) 0.017(7)
O202 0.032(8) 0.049(9) 0.066(11) 0.001(8) 0.025(8) -0.001(7)
O203 0.052(11) 0.057(11) 0.154(19) 0.011(11) 0.061(12) 0.005(8)
O204 0.028(8) 0.043(8) 0.052(10) -0.008(7) 0.008(7) -0.013(6)
O205 0.032(8) 0.048(9) 0.097(13) 0.000(8) 0.041(9) -0.008(7)
O206 0.051(10) 0.075(11) 0.076(12) -0.003(9) 0.048(9) -0.009(8)
O207 0.026(8) 0.041(8) 0.069(11) 0.016(7) 0.017(7) 0.008(6)
O208 0.052(10) 0.066(11) 0.070(12) -0.010(9) 0.034(9) 0.011(8)
O209 0.059(8) 0.079(9) 0.105(10) 0.001(7) 0.050(7) -0.001(7)
O210 0.053(10) 0.040(9) 0.090(13) -0.006(8) 0.047(9) 0.006(7)
O211 0.049(11) 0.064(11) 0.135(18) 0.014(11) 0.034(11) -0.012(9)
O212 0.069(12) 0.052(10) 0.156(19) -0.007(11) 0.072(13) 0.007(9)
O213 0.080(13) 0.064(11) 0.115(16) -0.029(10) 0.075(12) -0.024(9)
O214 0.050(10) 0.090(12) 0.082(13) -0.026(10) 0.039(10) -0.023(9)
O215 0.096(14) 0.077(12) 0.080(13) -0.016(10) 0.063(12) -0.011(10)
O221 0.045(9) 0.029(8) 0.054(10) 0.005(7) 0.025(7) -0.002(6)
O222 0.031(8) 0.056(10) 0.098(14) 0.026(9) 0.017(9) -0.005(7)
O223 0.083(13) 0.078(11) 0.035(9) -0.010(8) 0.017(9) -0.040(10)
O224 0.112(15) 0.052(10) 0.069(12) -0.003(9) 0.055(11) -0.001(10)
O227 0.094(10) 0.095(10) 0.112(10) 0.019(8) 0.047(8) 0.006(8)
O228 0.090(15) 0.064(12) 0.133(19) -0.021(12) 0.027(14) 0.015(11)
O229 0.081(15) 0.096(15) 0.17(2) -0.058(15) 0.065(15) -0.022(12)
O233 0.096(16) 0.081(13) 0.124(19) 0.015(12) 0.049(14) -0.024(11)
O234 0.098(16) 0.090(14) 0.18(2) -0.011(14) 0.099(17) -0.006(12)
O239 0.129(17) 0.053(11) 0.100(15) -0.013(10) 0.071(14) -0.030(11)
O240 0.068(11) 0.066(10) 0.032(9) -0.015(8) 0.014(8) 0.015(8)
O241 0.045(10) 0.087(13) 0.081(13) -0.049(11) -0.020(9) 0.019(9)
O242 0.033(9) 0.084(11) 0.056(10) 0.032(9) 0.012(8) 0.004(8)
O243 0.041(9) 0.037(9) 0.095(13) -0.011(8) 0.018(9) -0.008(7)
O245 0.045(9) 0.052(9) 0.035(8) -0.010(7) 0.019(7) -0.018(7)
O246 0.056(10) 0.080(11) 0.036(9) -0.006(8) 0.014(8) 0.033(9)
O247 0.049(10) 0.055(10) 0.091(13) 0.028(9) 0.043(9) 0.020(8)
O248 0.045(8) 0.040(8) 0.033(8) -0.007(6) 0.023(7) -0.002(6)
O249 0.039(9) 0.075(11) 0.032(9) 0.005(8) 0.000(7) -0.009(8)
O250 0.021(7) 0.057(9) 0.070(11) -0.002(8) 0.021(7) 0.019(7)
O251 0.080(14) 0.067(12) 0.18(2) -0.041(13) 0.073(15) -0.022(10)
O252 0.071(13) 0.067(12) 0.19(2) -0.005(13) 0.080(15) -0.002(10)
O253 0.040(10) 0.079(12) 0.118(16) 0.001(11) 0.033(10) -0.013(9)
O254 0.070(9) 0.089(9) 0.108(10) -0.022(8) 0.041(8) 0.000(7)
O255 0.056(11) 0.066(11) 0.16(2) -0.020(12) 0.060(13) -0.031(9)
O271 0.082(13) 0.078(12) 0.073(13) -0.002(10) 0.047(11) -0.010(10)
O272 0.039(7) 0.061(8) 0.101(9) -0.027(7) 0.050(7) -0.013(6)
O274 0.047(10) 0.082(12) 0.094(14) -0.006(11) 0.025(10) 0.007(9)
O275 0.052(11) 0.087(13) 0.070(13) 0.017(10) 0.006(9) -0.006(9)
O276 0.118(16) 0.065(11) 0.060(12) -0.001(9) 0.036(11) -0.007(11)
Na1 0.051(8) 0.083(10) 0.059(9) 0.019(8) 0.014(7) 0.000(7)
Na2 0.117(14) 0.092(12) 0.098(13) 0.013(10) 0.068(12) 0.034(10)
 
_geom_special_details
;
 All esds (except the esd in the dihedral angle between two l.s. planes)
 are estimated using the full covariance matrix.  The cell esds are taken
 into account individually in the estimation of esds in distances, angles
 and torsion angles; correlations between esds in cell parameters are only
 used when they are defined by crystal symmetry.  An approximate (isotropic)
 treatment of cell esds is used for estimating esds involving l.s. planes.
;
 
loop_
 _geom_bond_atom_site_label_1
 _geom_bond_atom_site_label_2
 _geom_bond_distance
 _geom_bond_site_symmetry_2
 _geom_bond_publ_flag
Mo1 O157 1.682(12) . ?
Mo1 O86 1.946(12) . ?
Mo1 O38 1.971(11) . ?
Mo1 O106 2.067(13) . ?
Mo1 O8 2.077(11) . ?
Mo1 O29 2.145(10) . ?
Mo1 Mo56 2.613(2) . ?
Mo2 O148 1.658(12) . ?
Mo2 O48 1.962(11) . ?
Mo2 O78 1.973(12) . ?
Mo2 O6 2.018(11) . ?
Mo2 O22 2.031(11) . ?
Mo2 O33 2.259(11) . ?
Mo2 Mo3 2.612(2) . ?
Mo3 O135 1.699(12) . ?
Mo3 O78 1.954(11) . ?
Mo3 O48 1.962(11) . ?
Mo3 O8 2.064(12) . ?
Mo3 O29 2.117(11) . ?
Mo3 O23 2.132(12) . ?
Mo4 O119 1.714(13) . ?
Mo4 O3 1.987(12) . ?
Mo4 O17 1.990(12) . ?
Mo4 O106 2.071(12) . ?
Mo4 O8 2.086(12) . ?
Mo4 O23 2.130(12) . ?
Mo4 Mo8 2.627(2) . ?
Mo5 O69 1.675(12) . ?
Mo5 O34 1.959(12) . ?
Mo5 O101 1.972(11) . ?
Mo5 O3 2.080(12) . ?
Mo5 O86 2.105(13) . ?
Mo5 O11 2.218(12) . ?
Mo5 Mo6 2.629(2) . ?
Mo6 O67 1.685(11) . ?
Mo6 O34 1.972(12) . ?
Mo6 O101 1.980(11) . ?
Mo6 O99 2.080(12) . ?
Mo6 O18 2.093(12) . ?
Mo6 O4 2.210(12) . ?
Mo7 O156 1.703(12) . ?
Mo7 O45 1.968(12) . ?
Mo7 O41 1.970(12) . ?
Mo7 O17 2.063(12) . ?
Mo7 O78 2.122(12) . ?
Mo7 O27 2.177(12) . ?
Mo7 Mo58 2.625(2) . ?
Mo8 O1 1.681(13) . ?
Mo8 O3 1.983(12) . ?
Mo8 O138 2.006(12) . ?
Mo8 O17 2.007(11) . ?
Mo8 O32 2.039(13) . ?
Mo8 O28 2.195(11) . ?
Mo9 O161 1.679(12) . ?
Mo9 O18 1.977(12) . ?
Mo9 O118 1.996(13) . ?
Mo9 O24 2.022(12) . ?
Mo9 O2 2.035(12) . ?
Mo9 O25 2.337(12) . ?
Mo9 Mo27 2.618(2) . ?
Mo10 O117 1.715(12) . ?
Mo10 O39 1.804(12) . ?
Mo10 O138 1.824(12) . ?
Mo10 O11 2.012(11) . ?
Mo10 O4 2.024(12) . ?
Mo10 O101 2.395(11) . ?
Mo10 Mo19 3.156(2) . ?
Mo11 O165 1.717(13) . ?
Mo11 O172 1.750(13) . ?
Mo11 O116 1.789(12) . ?
Mo11 O104 1.793(12) . ?
Mo12 O131 1.617(13) . ?
Mo12 O99 1.991(12) . ?
Mo12 O16 2.008(12) . ?
Mo12 O39 2.017(12) . ?
Mo12 O98 2.022(12) . ?
Mo12 O87 2.221(12) . ?
Mo12 Mo64 2.680(2) . ?
Mo13 O49 1.718(12) . ?
Mo13 O158 1.725(12) . ?
Mo13 O24 1.832(11) . ?
Mo13 O95 1.964(12) . ?
Mo13 O25 2.243(11) . ?
Mo13 O129 2.317(12) . ?
Mo14 O198 1.693(12) . ?
Mo14 O160 1.724(13) . ?
Mo14 O125 1.827(12) . ?
Mo14 O38 2.205(11) . ?
Mo14 O113 2.213(13) . ?
Mo14 O48 2.228(11) . ?
Mo15 O181 1.654(13) . ?
Mo15 O103 1.969(10) . ?
Mo15 O43 1.984(12) . ?
Mo15 O14 2.101(12) . ?
Mo15 O7 2.116(12) . ?
Mo15 O31 2.230(11) . ?
Mo15 Mo24 2.628(2) . ?
Mo16 O65 1.696(13) . ?
Mo16 O7 1.949(11) . ?
Mo16 O42 1.966(12) . ?
Mo16 O92 2.066(12) . ?
Mo16 O26 2.074(12) . ?
Mo16 O36 2.140(12) . ?
Mo16 Mo26 2.625(2) . ?
Mo17 O96 1.700(13) . ?
Mo17 O32 1.789(13) . ?
Mo17 O111 1.817(12) . ?
Mo17 O13 1.993(12) . ?
Mo17 O27 2.042(12) . ?
Mo17 O45 2.396(13) . ?
Mo17 Mo23 3.167(2) . ?
Mo18 O213 1.693(15) . ?
Mo18 O79 1.710(14) . ?
Mo18 O188 1.810(16) . ?
Mo18 O84 2.203(14) . ?
Mo18 O179 2.214(16) . ?
Mo18 O209 2.216(18) . ?
Mo19 O126 1.722(12) . ?
Mo19 O2 1.790(12) . ?
Mo19 O10 1.820(11) . ?
Mo19 O4 2.053(13) . ?
Mo19 O11 2.063(12) . ?
Mo19 O34 2.334(12) . ?
Mo20 O133 1.718(12) . ?
Mo20 O87 1.723(12) . ?
Mo20 O121 1.806(12) . ?
Mo20 O25 1.814(12) . ?
Mo20 O95 2.478(12) . ?
Mo21 O147 1.716(13) . ?
Mo21 O51 1.787(13) . ?
Mo21 O35 1.799(12) . ?
Mo21 O31 2.034(12) . ?
Mo21 O115 2.044(12) . ?
Mo21 O43 2.324(11) . ?
Mo21 Mo25 3.150(2) . ?
Mo22 O153 1.708(12) . ?
Mo22 O105 1.965(12) . ?
Mo22 O14 1.971(11) . ?
Mo22 O26 2.084(12) . ?
Mo22 O92 2.090(12) . ?
Mo22 O30 2.123(11) . ?
Mo22 Mo60 2.614(2) . ?
Mo23 O55 1.700(12) . ?
Mo23 O20 1.766(12) . ?
Mo23 O6 1.795(11) . ?
Mo23 O27 2.042(12) . ?
Mo23 O13 2.050(13) . ?
Mo23 O41 2.343(11) . ?
Mo24 O140 1.683(13) . ?
Mo24 O103 1.973(11) . ?
Mo24 O43 1.977(11) . ?
Mo24 O16 2.062(11) . ?
Mo24 O12 2.099(13) . ?
Mo24 O115 2.231(11) . ?
Mo25 O132 1.702(12) . ?
Mo25 O98 1.805(12) . ?
Mo25 O109 1.826(12) . ?
Mo25 O115 1.989(12) . ?
Mo25 O31 1.997(11) . ?
Mo25 O103 2.398(12) . ?
Mo26 O57 1.660(13) . ?
Mo26 O7 1.973(12) . ?
Mo26 O109 2.000(11) . ?
Mo26 O59 2.003(12) . ?
Mo26 O42 2.014(12) . ?
Mo26 O165 2.200(13) . ?
Mo27 O53 1.676(12) . ?
Mo27 O118 1.952(13) . ?
Mo27 O18 1.982(12) . ?
Mo27 O9 2.074(11) . ?
Mo27 O47 2.115(13) . ?
Mo27 O107 2.128(11) . ?
Mo28 O187 1.665(15) . ?
Mo28 O52 1.991(12) . ?
Mo28 O40 2.003(12) . ?
Mo28 O111 2.014(12) . ?
Mo28 O76 2.033(13) . ?
Mo28 O102 2.161(13) . ?
Mo28 Mo43 2.647(3) . ?
Mo29 O182 1.688(13) . ?
Mo29 O19 1.977(12) . ?
Mo29 O91 1.982(12) . ?
Mo29 O130 2.000(13) . ?
Mo29 O146 2.025(13) . ?
Mo29 O104 2.308(12) . ?
Mo29 Mo66 2.615(3) . ?
Mo30 O204 1.694(13) . ?
Mo30 O123 1.971(13) . ?
Mo30 O163 1.990(13) . ?
Mo30 O42 2.072(13) . ?
Mo30 O91 2.080(12) . ?
Mo30 O151 2.176(13) . ?
Mo30 Mo41 2.617(3) . ?
Mo31 O66 1.720(14) . ?
Mo31 O128 1.803(13) . ?
Mo31 O59 1.832(12) . ?
Mo31 O151 2.025(12) . ?
Mo31 O94 2.041(12) . ?
Mo31 O123 2.393(14) . ?
Mo31 Mo37 3.151(2) . ?
Mo32 O63 1.721(13) . ?
Mo32 O102 1.743(13) . ?
Mo32 O143 1.789(13) . ?
Mo32 O167 1.804(13) . ?
Mo33 O164 1.707(13) . ?
Mo33 O166 1.714(14) . ?
Mo33 O146 1.848(13) . ?
Mo33 O93 1.970(13) . ?
Mo33 O162 2.315(13) . ?
Mo33 O104 2.339(13) . ?
Mo34 O137 1.724(13) . ?
Mo34 O76 1.802(13) . ?
Mo34 O202 1.837(14) . ?
Mo34 O110 1.998(12) . ?
Mo34 O37 2.015(12) . ?
Mo34 O58 2.374(14) . ?
Mo34 Mo44 3.151(3) . ?
Mo35 O178 1.682(14) . ?
Mo35 O186 1.706(13) . ?
Mo35 O162 1.809(12) . ?
Mo35 O19 2.188(13) . ?
Mo35 O83 2.232(14) . ?
Mo35 O105 2.238(12) . ?
Mo36 O183 1.683(12) . ?
Mo36 O134 1.972(13) . ?
Mo36 O44 1.991(13) . ?
Mo36 O88 2.010(12) . ?
Mo36 O20 2.043(12) . ?
Mo36 O143 2.291(13) . ?
Mo36 Mo39 2.622(3) . ?
Mo37 O180 1.730(14) . ?
Mo37 O130 1.805(13) . ?
Mo37 O141 1.809(12) . ?
Mo37 O94 2.026(13) . ?
Mo37 O151 2.058(13) . ?
Mo37 O163 2.329(14) . ?
Mo38 O189 1.674(15) . ?
Mo38 O154 1.993(14) . ?
Mo38 O174 2.003(13) . ?
Mo38 O202 2.006(13) . ?
Mo38 O128 2.032(13) . ?
Mo38 O145 2.192(15) . ?
Mo38 Mo51 2.673(3) . ?
Mo39 O168 1.723(15) . ?
Mo39 O134 1.961(12) . ?
Mo39 O44 1.962(14) . ?
Mo39 O112 2.056(13) . ?
Mo39 O142 2.078(15) . ?
Mo39 O201 2.151(12) . ?
Mo40 O177 1.685(15) . ?
Mo40 O175 1.994(13) . ?
Mo40 O58 1.996(12) . ?
Mo40 O52 2.071(13) . ?
Mo40 O124 2.074(14) . ?
Mo40 O37 2.222(14) . ?
Mo40 Mo49 2.631(3) . ?
Mo41 O207 1.647(14) . ?
Mo41 O163 1.993(14) . ?
Mo41 O123 2.013(12) . ?
Mo41 O174 2.066(14) . ?
Mo41 O185 2.077(14) . ?
Mo41 O94 2.221(13) . ?
Mo42 O197 1.717(16) . ?
Mo42 O75 1.721(13) . ?
Mo42 O192 1.853(14) . ?
Mo42 O50 1.946(13) . ?
Mo42 O155 2.277(12) . ?
Mo42 O167 2.356(14) . ?
Mo43 O152 1.705(16) . ?
Mo43 O40 1.986(12) . ?
Mo43 O52 2.006(13) . ?
Mo43 O150 2.071(14) . ?
Mo43 O112 2.078(14) . ?
Mo43 O142 2.085(13) . ?
Mo44 O193 1.732(14) . ?
Mo44 O173 1.802(13) . ?
Mo44 O136 1.817(13) . ?
Mo44 O110 2.040(13) . ?
Mo44 O37 2.045(13) . ?
Mo44 O175 2.319(15) . ?
Mo45 O194 1.713(14) . ?
Mo45 O70 1.949(15) . ?
Mo45 O124 1.992(15) . ?
Mo45 O112 2.075(11) . ?
Mo45 O150 2.092(16) . ?
Mo45 O201 2.129(14) . ?
Mo45 Mo47 2.619(3) . ?
Mo46 O77 1.684(14) . ?
Mo46 O210 1.699(13) . ?
Mo46 O155 1.810(12) . ?
Mo46 O44 2.208(13) . ?
Mo46 O73 2.217(14) . ?
Mo46 O70 2.262(14) . ?
Mo47 O205 1.662(13) . ?
Mo47 O70 1.950(13) . ?
Mo47 O124 1.977(15) . ?
Mo47 O136 2.004(14) . ?
Mo47 O192 2.005(16) . ?
Mo47 O167 2.273(13) . ?
Mo48 O195 1.722(15) . ?
Mo48 O145 1.729(15) . ?
Mo48 O200 1.796(13) . ?
Mo48 O60 1.801(12) . ?
Mo49 O196 1.692(17) . ?
Mo49 O175 1.963(15) . ?
Mo49 O58 1.975(12) . ?
Mo49 O154 2.067(14) . ?
Mo49 O62 2.078(14) . ?
Mo49 O110 2.225(13) . ?
Mo50 O82 1.658(14) . ?
Mo50 O179 1.988(16) . ?
Mo50 O185 1.997(16) . ?
Mo50 O141 1.998(13) . ?
Mo50 O206 2.021(17) . ?
Mo50 O60 2.296(13) . ?
Mo50 Mo70 2.619(3) . ?
Mo51 O199 1.626(17) . ?
Mo51 O174 1.963(14) . ?
Mo51 O154 1.984(14) . ?
Mo51 O81 2.066(14) . ?
Mo51 O169 2.098(14) . ?
Mo51 O54 2.109(15) . ?
Mo52 O85 1.729(15) . ?
Mo52 O208 1.741(14) . ?
Mo52 O206 1.832(16) . ?
Mo52 O191 1.964(14) . ?
Mo52 O188 2.284(15) . ?
Mo52 O60 2.322(15) . ?
Mo53 O68 1.710(12) . ?
Mo53 O28 1.730(11) . ?
Mo53 O33 1.801(11) . ?
Mo53 O100 1.820(11) . ?
Mo54 O120 1.732(12) . ?
Mo54 O90 1.752(11) . ?
Mo54 O22 1.850(12) . ?
Mo54 O89 1.945(11) . ?
Mo54 O125 2.287(12) . ?
Mo54 O33 2.379(12) . ?
Mo55 O46 1.715(11) . ?
Mo55 O21 1.728(12) . ?
Mo55 O5 1.868(12) . ?
Mo55 O89 1.939(11) . ?
Mo55 O125 2.303(12) . ?
Mo55 O100 2.310(11) . ?
Mo56 O56 1.672(11) . ?
Mo56 O38 1.974(11) . ?
Mo56 O86 1.974(12) . ?
Mo56 O5 1.981(13) . ?
Mo56 O10 1.987(11) . ?
Mo56 O100 2.311(11) . ?
Mo57 O122 1.667(12) . ?
Mo57 O12 1.970(13) . ?
Mo57 O97 1.983(12) . ?
Mo57 O144 2.027(13) . ?
Mo57 O51 2.033(13) . ?
Mo57 O121 2.292(12) . ?
Mo57 Mo59 2.615(2) . ?
Mo58 O171 1.656(15) . ?
Mo58 O45 1.972(12) . ?
Mo58 O41 1.997(11) . ?
Mo58 O40 2.071(12) . ?
Mo58 O134 2.098(12) . ?
Mo58 O13 2.229(11) . ?
Mo59 O159 1.714(13) . ?
Mo59 O97 1.943(12) . ?
Mo59 O12 1.969(12) . ?
Mo59 O9 2.067(12) . ?
Mo59 O114 2.089(13) . ?
Mo59 O107 2.128(11) . ?
Mo60 O64 1.668(13) . ?
Mo60 O14 1.962(12) . ?
Mo60 O105 1.987(13) . ?
Mo60 O15 2.022(11) . ?
Mo60 O35 2.027(12) . ?
Mo60 O116 2.280(12) . ?
Mo61 O176 1.697(12) . ?
Mo61 O72 1.730(13) . ?
Mo61 O129 1.800(12) . ?
Mo61 O108 2.189(12) . ?
Mo61 O118 2.218(12) . ?
Mo61 O97 2.237(13) . ?
Mo62 O71 1.720(13) . ?
Mo62 O139 1.732(12) . ?
Mo62 O88 1.856(12) . ?
Mo62 O50 1.909(13) . ?
Mo62 O155 2.291(12) . ?
Mo62 O143 2.335(14) . ?
Mo63 O190 1.706(14) . ?
Mo63 O149 1.743(12) . ?
Mo63 O15 1.858(12) . ?
Mo63 O93 1.913(13) . ?
Mo63 O162 2.294(13) . ?
Mo63 O116 2.356(13) . ?
Mo64 O61 1.691(13) . ?
Mo64 O16 1.976(12) . ?
Mo64 O99 1.985(12) . ?
Mo64 O47 2.045(12) . ?
Mo64 O114 2.049(12) . ?
Mo64 O9 2.075(12) . ?
Mo65 O184 1.721(12) . ?
Mo65 O170 1.742(13) . ?
Mo65 O144 1.844(13) . ?
Mo65 O95 1.936(12) . ?
Mo65 O129 2.279(12) . ?
Mo65 O121 2.302(12) . ?
Mo66 O127 1.698(12) . ?
Mo66 O19 1.955(13) . ?
Mo66 O91 1.961(12) . ?
Mo66 O92 2.067(12) . ?
Mo66 O30 2.134(12) . ?
Mo66 O36 2.149(12) . ?
Mo67 O203 1.679(15) . ?
Mo67 O84 1.977(17) . ?
Mo67 O62 1.978(13) . ?
Mo67 O54 2.045(15) . ?
Mo67 O81 2.082(18) . ?
Mo67 O80 2.139(14) . ?
Mo67 Mo69 2.622(4) . ?
Mo68 O215 1.702(17) . ?
Mo68 O214 1.728(15) . ?
Mo68 O74 1.807(18) . ?
Mo68 O191 1.931(14) . ?
Mo68 O188 2.315(15) . ?
Mo68 O200 2.334(15) . ?
Mo69 O212 1.668(15) . ?
Mo69 O84 1.983(14) . ?
Mo69 O62 2.001(16) . ?
Mo69 O173 2.013(14) . ?
Mo69 O74 2.033(16) . ?
Mo69 O200 2.299(14) . ?
Mo70 O211 1.701(16) . ?
Mo70 O179 1.969(17) . ?
Mo70 O185 1.971(14) . ?
Mo70 O169 2.045(17) . ?
Mo70 O54 2.064(14) . ?
Mo70 O80 2.106(15) . ?
Nd1 O139 2.441(12) . ?
Nd1 O55 2.451(12) . ?
Nd1 O158 2.474(12) 2_545 ?
Nd1 O90 2.478(11) . ?
Nd1 O223 2.488(15) . ?
Nd1 O221 2.493(12) . ?
Nd1 O224 2.506(15) . ?
Nd1 O184 2.511(12) 2_545 ?
Nd1 O222 2.541(14) . ?
Nd2 O231 2.40(3) . ?
Nd2 O193 2.449(14) . ?
Nd2 O214 2.455(15) . ?
Nd2 O232 2.46(3) . ?
Nd2 O227 2.50(2) . ?
Nd2 O75 2.516(13) . ?
Nd2 O230 2.52(3) . ?
Nd2 O228 2.547(18) . ?
Nd2 O229 2.569(19) . ?
Nd3 O180 2.436(15) . ?
Nd3 O234 2.440(18) . ?
Nd3 O208 2.484(14) . ?
Nd3 O237 2.50(3) . ?
Nd3 O233 2.514(17) . ?
Nd3 O166 2.521(14) . ?
Nd3 O238 2.53(4) . ?
Nd3 O236 2.55(3) . ?
Nd3 O235 2.57(2) . ?
Nd4 O170 2.439(13) . ?
Nd4 O240 2.458(13) . ?
Nd4 O149 2.470(12) . ?
Nd4 O147 2.490(13) . ?
Nd4 O243 2.492(14) . ?
Nd4 O241 2.517(15) . ?
Nd4 O242 2.529(14) . ?
Nd4 O120 2.535(12) 2 ?
Nd4 O239 2.578(15) . ?
Nd5 O126 2.454(12) . ?
Nd5 O250 2.468(12) . ?
Nd5 O246 2.482(14) . ?
Nd5 O245 2.489(12) . ?
Nd5 O21 2.511(12) . ?
Nd5 O248 2.513(13) . ?
Nd5 O247 2.527(13) . ?
Nd5 O249 2.552(13) . ?
Nd5 O49 2.598(12) . ?
Nd6 O260 2.39(6) . ?
Nd6 O261 2.43(5) . ?
Nd6 O259 2.46(6) . ?
Nd6 O258 2.47(3) . ?
Nd6 O257 2.49(6) . ?
Nd6 O255 2.542(17) . ?
Nd6 O254 2.544(19) . ?
Nd6 O256 2.55(2) . ?
Nd6 O251 2.554(18) . ?
Nd6 O253 2.601(17) . ?
Nd6 O252 2.638(19) . ?
O85 Na2 2.42(2) . ?
O190 Na1 2.547(19) . ?
O271 Na1 2.67(2) . ?
O277 Na2 2.21(4) . ?
 
loop_
 _geom_angle_atom_site_label_1
 _geom_angle_atom_site_label_2
 _geom_angle_atom_site_label_3
 _geom_angle
 _geom_angle_site_symmetry_1
 _geom_angle_site_symmetry_3
 _geom_angle_publ_flag
O157 Mo1 O86 104.4(5) . . ?
O157 Mo1 O38 106.1(5) . . ?
O86 Mo1 O38 94.6(5) . . ?
O157 Mo1 O106 91.1(5) . . ?
O86 Mo1 O106 87.9(5) . . ?
O38 Mo1 O106 161.3(5) . . ?
O157 Mo1 O8 156.5(6) . . ?
O86 Mo1 O8 91.1(5) . . ?
O38 Mo1 O8 89.8(5) . . ?
O106 Mo1 O8 71.5(5) . . ?
O157 Mo1 O29 89.3(5) . . ?
O86 Mo1 O29 165.5(4) . . ?
O38 Mo1 O29 85.7(4) . . ?
O106 Mo1 O29 87.4(4) . . ?
O8 Mo1 O29 74.5(4) . . ?
O157 Mo1 Mo56 100.0(4) . . ?
O86 Mo1 Mo56 48.7(4) . . ?
O38 Mo1 Mo56 48.6(3) . . ?
O106 Mo1 Mo56 136.5(3) . . ?
O8 Mo1 Mo56 103.5(3) . . ?
O29 Mo1 Mo56 134.2(3) . . ?
O148 Mo2 O48 102.8(5) . . ?
O148 Mo2 O78 103.5(5) . . ?
O48 Mo2 O78 93.5(5) . . ?
O148 Mo2 O6 96.0(5) . . ?
O48 Mo2 O6 160.8(5) . . ?
O78 Mo2 O6 86.0(5) . . ?
O148 Mo2 O22 94.7(5) . . ?
O48 Mo2 O22 86.5(5) . . ?
O78 Mo2 O22 161.3(5) . . ?
O6 Mo2 O22 87.9(5) . . ?
O148 Mo2 O33 166.6(5) . . ?
O48 Mo2 O33 83.1(4) . . ?
O78 Mo2 O33 88.0(4) . . ?
O6 Mo2 O33 77.7(4) . . ?
O22 Mo2 O33 73.4(4) . . ?
O148 Mo2 Mo3 96.3(4) . . ?
O48 Mo2 Mo3 48.3(3) . . ?
O78 Mo2 Mo3 48.0(3) . . ?
O6 Mo2 Mo3 134.0(3) . . ?
O22 Mo2 Mo3 134.7(4) . . ?
O33 Mo2 Mo3 96.5(3) . . ?
O135 Mo3 O78 104.3(5) . . ?
O135 Mo3 O48 105.2(5) . . ?
O78 Mo3 O48 94.1(5) . . ?
O135 Mo3 O8 157.6(5) . . ?
O78 Mo3 O8 90.4(4) . . ?
O48 Mo3 O8 90.1(5) . . ?
O135 Mo3 O29 89.4(5) . . ?
O78 Mo3 O29 165.8(4) . . ?
O48 Mo3 O29 85.6(4) . . ?
O8 Mo3 O29 75.3(4) . . ?
O135 Mo3 O23 89.8(5) . . ?
O78 Mo3 O23 87.4(5) . . ?
O48 Mo3 O23 164.0(5) . . ?
O8 Mo3 O23 73.9(5) . . ?
O29 Mo3 O23 89.1(4) . . ?
O135 Mo3 Mo2 98.8(4) . . ?
O78 Mo3 Mo2 48.6(3) . . ?
O48 Mo3 Mo2 48.3(3) . . ?
O8 Mo3 Mo2 103.6(3) . . ?
O29 Mo3 Mo2 133.7(3) . . ?
O23 Mo3 Mo2 136.0(3) . . ?
O119 Mo4 O3 102.9(5) . . ?
O119 Mo4 O17 103.4(6) . . ?
O3 Mo4 O17 96.6(5) . . ?
O119 Mo4 O106 91.1(6) . . ?
O3 Mo4 O106 87.8(5) . . ?
O17 Mo4 O106 163.4(5) . . ?
O119 Mo4 O8 156.0(5) . . ?
O3 Mo4 O8 92.8(5) . . ?
O17 Mo4 O8 92.4(5) . . ?
O106 Mo4 O8 71.3(5) . . ?
O119 Mo4 O23 89.3(5) . . ?
O3 Mo4 O23 166.0(5) . . ?
O17 Mo4 O23 87.0(5) . . ?
O106 Mo4 O23 85.1(5) . . ?
O8 Mo4 O23 73.5(5) . . ?
O119 Mo4 Mo8 101.7(4) . . ?
O3 Mo4 Mo8 48.5(3) . . ?
O17 Mo4 Mo8 49.2(3) . . ?
O106 Mo4 Mo8 136.1(3) . . ?
O8 Mo4 Mo8 102.3(3) . . ?
O23 Mo4 Mo8 136.1(3) . . ?
O69 Mo5 O34 103.5(6) . . ?
O69 Mo5 O101 104.3(5) . . ?
O34 Mo5 O101 94.0(5) . . ?
O69 Mo5 O3 94.3(6) . . ?
O34 Mo5 O3 161.5(5) . . ?
O101 Mo5 O3 86.1(5) . . ?
O69 Mo5 O86 95.2(5) . . ?
O34 Mo5 O86 88.5(5) . . ?
O101 Mo5 O86 159.1(4) . . ?
O3 Mo5 O86 85.1(5) . . ?
O69 Mo5 O11 174.5(5) . . ?
O34 Mo5 O11 79.0(5) . . ?
O101 Mo5 O11 80.3(4) . . ?
O3 Mo5 O11 82.9(4) . . ?
O86 Mo5 O11 79.9(4) . . ?
O69 Mo5 Mo6 97.6(4) . . ?
O34 Mo5 Mo6 48.2(4) . . ?
O101 Mo5 Mo6 48.4(3) . . ?
O3 Mo5 Mo6 134.5(3) . . ?
O86 Mo5 Mo6 136.7(3) . . ?
O11 Mo5 Mo6 87.7(3) . . ?
O67 Mo6 O34 101.8(5) . . ?
O67 Mo6 O101 103.8(5) . . ?
O34 Mo6 O101 93.3(5) . . ?
O67 Mo6 O99 95.7(5) . . ?
O34 Mo6 O99 161.9(5) . . ?
O101 Mo6 O99 87.0(5) . . ?
O67 Mo6 O18 96.0(5) . . ?
O34 Mo6 O18 88.8(5) . . ?
O101 Mo6 O18 159.2(5) . . ?
O99 Mo6 O18 84.7(5) . . ?
O67 Mo6 O4 176.7(5) . . ?
O34 Mo6 O4 78.8(5) . . ?
O101 Mo6 O4 79.5(4) . . ?
O99 Mo6 O4 83.5(5) . . ?
O18 Mo6 O4 80.7(4) . . ?
O67 Mo6 Mo5 96.0(4) . . ?
O34 Mo6 Mo5 47.8(3) . . ?
O101 Mo6 Mo5 48.2(3) . . ?
O99 Mo6 Mo5 135.2(3) . . ?
O18 Mo6 Mo5 136.5(3) . . ?
O4 Mo6 Mo5 86.9(3) . . ?
O156 Mo7 O45 105.4(6) . . ?
O156 Mo7 O41 102.8(5) . . ?
O45 Mo7 O41 94.9(5) . . ?
O156 Mo7 O17 93.5(5) . . ?
O45 Mo7 O17 86.2(5) . . ?
O41 Mo7 O17 162.7(5) . . ?
O156 Mo7 O78 93.2(5) . . ?
O45 Mo7 O78 160.0(5) . . ?
O41 Mo7 O78 87.7(4) . . ?
O17 Mo7 O78 85.6(5) . . ?
O156 Mo7 O27 173.2(5) . . ?
O45 Mo7 O27 80.4(5) . . ?
O41 Mo7 O27 79.8(5) . . ?
O17 Mo7 O27 83.3(5) . . ?
O78 Mo7 O27 80.6(4) . . ?
O156 Mo7 Mo58 98.7(4) . . ?
O45 Mo7 Mo58 48.3(4) . . ?
O41 Mo7 Mo58 49.0(3) . . ?
O17 Mo7 Mo58 134.5(3) . . ?
O78 Mo7 Mo58 136.6(3) . . ?
O27 Mo7 Mo58 87.8(3) . . ?
O1 Mo8 O3 100.9(5) . . ?
O1 Mo8 O138 97.8(6) . . ?
O3 Mo8 O138 85.9(5) . . ?
O1 Mo8 O17 100.2(6) . . ?
O3 Mo8 O17 96.2(5) . . ?
O138 Mo8 O17 161.2(5) . . ?
O1 Mo8 O32 97.6(5) . . ?
O3 Mo8 O32 160.8(5) . . ?
O138 Mo8 O32 86.4(4) . . ?
O17 Mo8 O32 85.7(5) . . ?
O1 Mo8 O28 178.4(5) . . ?
O3 Mo8 O28 80.3(4) . . ?
O138 Mo8 O28 83.2(5) . . ?
O17 Mo8 O28 78.7(5) . . ?
O32 Mo8 O28 81.3(4) . . ?
O1 Mo8 Mo4 97.6(4) . . ?
O3 Mo8 Mo4 48.6(4) . . ?
O138 Mo8 Mo4 133.9(3) . . ?
O17 Mo8 Mo4 48.6(3) . . ?
O32 Mo8 Mo4 133.8(3) . . ?
O28 Mo8 Mo4 82.5(3) . . ?
O161 Mo9 O18 103.5(6) . . ?
O161 Mo9 O118 102.9(6) . . ?
O18 Mo9 O118 93.7(5) . . ?
O161 Mo9 O24 95.6(6) . . ?
O18 Mo9 O24 159.8(5) . . ?
O118 Mo9 O24 88.3(5) . . ?
O161 Mo9 O2 94.1(5) . . ?
O18 Mo9 O2 86.3(5) . . ?
O118 Mo9 O2 162.4(5) . . ?
O24 Mo9 O2 85.8(5) . . ?
O161 Mo9 O25 164.5(6) . . ?
O18 Mo9 O25 89.6(4) . . ?
O118 Mo9 O25 84.2(5) . . ?
O24 Mo9 O25 70.6(4) . . ?
O2 Mo9 O25 78.2(4) . . ?
O161 Mo9 Mo27 96.7(5) . . ?
O18 Mo9 Mo27 48.7(3) . . ?
O118 Mo9 Mo27 47.7(4) . . ?
O24 Mo9 Mo27 136.0(3) . . ?
O2 Mo9 Mo27 135.0(3) . . ?
O25 Mo9 Mo27 98.3(3) . . ?
O117 Mo10 O39 103.5(5) . . ?
O117 Mo10 O138 103.4(5) . . ?
O39 Mo10 O138 102.3(5) . . ?
O117 Mo10 O11 98.4(5) . . ?
O39 Mo10 O11 152.4(5) . . ?
O138 Mo10 O11 88.6(5) . . ?
O117 Mo10 O4 99.1(5) . . ?
O39 Mo10 O4 86.4(5) . . ?
O138 Mo10 O4 153.1(5) . . ?
O11 Mo10 O4 73.6(5) . . ?
O117 Mo10 O101 171.8(5) . . ?
O39 Mo10 O101 81.2(5) . . ?
O138 Mo10 O101 81.9(4) . . ?
O11 Mo10 O101 75.3(4) . . ?
O4 Mo10 O101 74.3(4) . . ?
O117 Mo10 Mo19 84.8(4) . . ?
O39 Mo10 Mo19 125.7(4) . . ?
O138 Mo10 Mo19 128.2(3) . . ?
O11 Mo10 Mo19 39.8(3) . . ?
O4 Mo10 Mo19 39.6(4) . . ?
O101 Mo10 Mo19 87.0(3) . . ?
O165 Mo11 O172 103.6(6) . . ?
O165 Mo11 O116 111.2(6) . . ?
O172 Mo11 O116 114.8(6) . . ?
O165 Mo11 O104 107.4(6) . . ?
O172 Mo11 O104 113.4(6) . . ?
O116 Mo11 O104 106.3(6) . . ?
O131 Mo12 O99 100.0(6) . . ?
O131 Mo12 O16 101.2(6) . . ?
O99 Mo12 O16 93.6(5) . . ?
O131 Mo12 O39 97.9(6) . . ?
O99 Mo12 O39 87.2(5) . . ?
O16 Mo12 O39 160.4(5) . . ?
O131 Mo12 O98 99.8(6) . . ?
O99 Mo12 O98 159.6(5) . . ?
O16 Mo12 O98 87.3(5) . . ?
O39 Mo12 O98 85.3(5) . . ?
O131 Mo12 O87 179.4(6) . . ?
O99 Mo12 O87 79.9(5) . . ?
O16 Mo12 O87 79.4(4) . . ?
O39 Mo12 O87 81.5(5) . . ?
O98 Mo12 O87 80.2(5) . . ?
O131 Mo12 Mo64 97.1(5) . . ?
O99 Mo12 Mo64 47.5(3) . . ?
O16 Mo12 Mo64 47.2(3) . . ?
O39 Mo12 Mo64 134.1(3) . . ?
O98 Mo12 Mo64 133.9(3) . . ?
O87 Mo12 Mo64 83.3(3) . . ?
O49 Mo13 O158 105.3(6) . . ?
O49 Mo13 O24 104.5(5) . . ?
O158 Mo13 O24 101.0(6) . . ?
O49 Mo13 O95 97.0(5) . . ?
O158 Mo13 O95 98.6(5) . . ?
O24 Mo13 O95 145.7(5) . . ?
O49 Mo13 O25 93.4(5) . . ?
O158 Mo13 O25 161.1(5) . . ?
O24 Mo13 O25 76.1(5) . . ?
O95 Mo13 O25 76.3(5) . . ?
O49 Mo13 O129 166.6(5) . . ?
O158 Mo13 O129 83.0(5) . . ?
O24 Mo13 O129 83.8(5) . . ?
O95 Mo13 O129 71.0(5) . . ?
O25 Mo13 O129 78.2(4) . . ?
O198 Mo14 O160 102.3(6) . . ?
O198 Mo14 O125 104.1(6) . . ?
O160 Mo14 O125 103.7(5) . . ?
O198 Mo14 O38 88.6(5) . . ?
O160 Mo14 O38 160.6(5) . . ?
O125 Mo14 O38 88.8(5) . . ?
O198 Mo14 O113 87.0(5) . . ?
O160 Mo14 O113 85.9(5) . . ?
O125 Mo14 O113 163.1(5) . . ?
O38 Mo14 O113 78.6(4) . . ?
O198 Mo14 O48 160.0(6) . . ?
O160 Mo14 O48 88.9(5) . . ?
O125 Mo14 O48 89.0(5) . . ?
O38 Mo14 O48 76.4(4) . . ?
O113 Mo14 O48 77.3(4) . . ?
O181 Mo15 O103 104.6(6) . . ?
O181 Mo15 O43 103.1(6) . . ?
O103 Mo15 O43 93.6(5) . . ?
O181 Mo15 O14 95.7(5) . . ?
O103 Mo15 O14 158.7(5) . . ?
O43 Mo15 O14 87.9(5) . . ?
O181 Mo15 O7 95.7(6) . . ?
O103 Mo15 O7 86.3(4) . . ?
O43 Mo15 O7 160.6(5) . . ?
O14 Mo15 O7 85.4(4) . . ?
O181 Mo15 O31 176.3(5) . . ?
O103 Mo15 O31 78.9(4) . . ?
O43 Mo15 O31 77.8(4) . . ?
O14 Mo15 O31 80.7(4) . . ?
O7 Mo15 O31 83.1(4) . . ?
O181 Mo15 Mo24 96.9(4) . . ?
O103 Mo15 Mo24 48.2(3) . . ?
O43 Mo15 Mo24 48.3(3) . . ?
O14 Mo15 Mo24 136.2(3) . . ?
O7 Mo15 Mo24 134.5(3) . . ?
O31 Mo15 Mo24 86.4(3) . . ?
O65 Mo16 O7 102.9(6) . . ?
O65 Mo16 O42 102.7(6) . . ?
O7 Mo16 O42 96.8(5) . . ?
O65 Mo16 O92 157.6(5) . . ?
O7 Mo16 O92 91.6(5) . . ?
O42 Mo16 O92 92.3(5) . . ?
O65 Mo16 O26 91.5(5) . . ?
O7 Mo16 O26 86.8(5) . . ?
O42 Mo16 O26 164.1(5) . . ?
O92 Mo16 O26 72.2(5) . . ?
O65 Mo16 O36 90.0(5) . . ?
O7 Mo16 O36 165.5(5) . . ?
O42 Mo16 O36 86.6(5) . . ?
O92 Mo16 O36 74.1(5) . . ?
O26 Mo16 O36 86.3(5) . . ?
O65 Mo16 Mo26 100.9(4) . . ?
O7 Mo16 Mo26 48.4(3) . . ?
O42 Mo16 Mo26 49.5(4) . . ?
O92 Mo16 Mo26 101.5(3) . . ?
O26 Mo16 Mo26 135.1(3) . . ?
O36 Mo16 Mo26 136.0(3) . . ?
O96 Mo17 O32 103.2(6) . . ?
O96 Mo17 O111 102.4(6) . . ?
O32 Mo17 O111 101.0(6) . . ?
O96 Mo17 O13 99.3(5) . . ?
O32 Mo17 O13 152.5(5) . . ?
O111 Mo17 O13 89.3(5) . . ?
O96 Mo17 O27 100.4(5) . . ?
O32 Mo17 O27 88.1(5) . . ?
O111 Mo17 O27 152.7(5) . . ?
O13 Mo17 O27 72.3(5) . . ?
O96 Mo17 O45 172.6(5) . . ?
O32 Mo17 O45 81.5(5) . . ?
O111 Mo17 O45 82.1(5) . . ?
O13 Mo17 O45 74.7(4) . . ?
O27 Mo17 O45 73.8(4) . . ?
O96 Mo17 Mo23 86.1(4) . . ?
O32 Mo17 Mo23 127.0(4) . . ?
O111 Mo17 Mo23 128.2(4) . . ?
O13 Mo17 Mo23 39.1(3) . . ?
O27 Mo17 Mo23 39.2(3) . . ?
O45 Mo17 Mo23 86.5(3) . . ?
O213 Mo18 O79 103.2(8) . . ?
O213 Mo18 O188 104.7(8) . . ?
O79 Mo18 O188 103.3(8) . . ?
O213 Mo18 O84 89.6(7) . . ?
O79 Mo18 O84 158.6(9) . . ?
O188 Mo18 O84 89.6(6) . . ?
O213 Mo18 O179 160.2(8) . . ?
O79 Mo18 O179 86.5(7) . . ?
O188 Mo18 O179 89.4(7) . . ?
O84 Mo18 O179 76.5(6) . . ?
O213 Mo18 O209 86.1(8) . . ?
O79 Mo18 O209 86.9(8) . . ?
O188 Mo18 O209 162.6(7) . . ?
O84 Mo18 O209 76.8(6) . . ?
O179 Mo18 O209 77.1(6) . . ?
O126 Mo19 O2 102.6(5) . . ?
O126 Mo19 O10 103.6(5) . . ?
O2 Mo19 O10 100.5(5) . . ?
O126 Mo19 O4 97.7(5) . . ?
O2 Mo19 O4 91.2(5) . . ?
O10 Mo19 O4 152.6(5) . . ?
O126 Mo19 O11 99.7(5) . . ?
O2 Mo19 O11 153.6(5) . . ?
O10 Mo19 O11 87.6(5) . . ?
O4 Mo19 O11 71.9(4) . . ?
O126 Mo19 O34 171.1(5) . . ?
O2 Mo19 O34 81.8(5) . . ?
O10 Mo19 O34 82.9(5) . . ?
O4 Mo19 O34 74.4(4) . . ?
O11 Mo19 O34 74.3(4) . . ?
O126 Mo19 Mo10 85.1(4) . . ?
O2 Mo19 Mo10 130.0(4) . . ?
O10 Mo19 Mo10 125.9(4) . . ?
O4 Mo19 Mo10 38.9(3) . . ?
O11 Mo19 Mo10 38.7(3) . . ?
O34 Mo19 Mo10 86.2(3) . . ?
O133 Mo20 O87 102.3(6) . . ?
O133 Mo20 O121 115.8(6) . . ?
O87 Mo20 O121 107.4(5) . . ?
O133 Mo20 O25 115.0(6) . . ?
O87 Mo20 O25 106.9(5) . . ?
O121 Mo20 O25 108.7(5) . . ?
O133 Mo20 O95 77.2(5) . . ?
O87 Mo20 O95 179.3(5) . . ?
O121 Mo20 O95 73.2(5) . . ?
O25 Mo20 O95 73.0(4) . . ?
O147 Mo21 O51 102.2(6) . . ?
O147 Mo21 O35 103.5(6) . . ?
O51 Mo21 O35 100.1(6) . . ?
O147 Mo21 O31 99.0(6) . . ?
O51 Mo21 O31 152.8(5) . . ?
O35 Mo21 O31 91.1(5) . . ?
O147 Mo21 O115 99.1(5) . . ?
O51 Mo21 O115 89.5(6) . . ?
O35 Mo21 O115 152.8(5) . . ?
O31 Mo21 O115 70.4(5) . . ?
O147 Mo21 O43 172.1(5) . . ?
O51 Mo21 O43 82.6(5) . . ?
O35 Mo21 O43 81.6(5) . . ?
O31 Mo21 O43 74.7(4) . . ?
O115 Mo21 O43 74.4(4) . . ?
O147 Mo21 Mo25 85.5(4) . . ?
O51 Mo21 Mo25 127.1(4) . . ?
O35 Mo21 Mo25 129.1(4) . . ?
O31 Mo21 Mo25 38.2(3) . . ?
O115 Mo21 Mo25 38.0(3) . . ?
O43 Mo21 Mo25 86.6(3) . . ?
O153 Mo22 O105 106.8(6) . . ?
O153 Mo22 O14 106.0(5) . . ?
O105 Mo22 O14 94.1(5) . . ?
O153 Mo22 O26 90.7(6) . . ?
O105 Mo22 O26 161.4(5) . . ?
O14 Mo22 O26 86.8(5) . . ?
O153 Mo22 O92 155.9(6) . . ?
O105 Mo22 O92 90.0(5) . . ?
O14 Mo22 O92 89.6(5) . . ?
O26 Mo22 O92 71.5(5) . . ?
O153 Mo22 O30 88.6(5) . . ?
O105 Mo22 O30 85.3(5) . . ?
O14 Mo22 O30 164.9(5) . . ?
O26 Mo22 O30 88.9(5) . . ?
O92 Mo22 O30 75.3(5) . . ?
O153 Mo22 Mo60 100.7(4) . . ?
O105 Mo22 Mo60 49.0(4) . . ?
O14 Mo22 Mo60 48.2(4) . . ?
O26 Mo22 Mo60 135.0(3) . . ?
O92 Mo22 Mo60 103.4(3) . . ?
O30 Mo22 Mo60 134.2(4) . . ?
O55 Mo23 O20 103.5(6) . . ?
O55 Mo23 O6 102.5(5) . . ?
O20 Mo23 O6 100.3(5) . . ?
O55 Mo23 O27 97.2(5) . . ?
O20 Mo23 O27 153.3(6) . . ?
O6 Mo23 O27 91.3(5) . . ?
O55 Mo23 O13 99.5(5) . . ?
O20 Mo23 O13 88.8(5) . . ?
O6 Mo23 O13 153.3(5) . . ?
O27 Mo23 O13 71.1(5) . . ?
O55 Mo23 O41 171.2(5) . . ?
O20 Mo23 O41 83.5(5) . . ?
O6 Mo23 O41 81.1(5) . . ?
O27 Mo23 O41 74.5(5) . . ?
O13 Mo23 O41 75.1(4) . . ?
O55 Mo23 Mo17 84.5(4) . . ?
O20 Mo23 Mo17 126.1(4) . . ?
O6 Mo23 Mo17 130.3(4) . . ?
O27 Mo23 Mo17 39.2(3) . . ?
O13 Mo23 Mo17 37.8(3) . . ?
O41 Mo23 Mo17 87.0(3) . . ?
O140 Mo24 O103 103.3(6) . . ?
O140 Mo24 O43 102.6(5) . . ?
O103 Mo24 O43 93.7(5) . . ?
O140 Mo24 O16 94.8(5) . . ?
O103 Mo24 O16 87.3(5) . . ?
O43 Mo24 O16 161.8(5) . . ?
O140 Mo24 O12 97.3(6) . . ?
O103 Mo24 O12 158.5(5) . . ?
O43 Mo24 O12 87.9(5) . . ?
O16 Mo24 O12 84.7(5) . . ?
O140 Mo24 O115 177.7(6) . . ?
O103 Mo24 O115 79.0(5) . . ?
O43 Mo24 O115 77.8(5) . . ?
O16 Mo24 O115 84.6(5) . . ?
O12 Mo24 O115 80.4(5) . . ?
O140 Mo24 Mo15 95.5(5) . . ?
O103 Mo24 Mo15 48.1(3) . . ?
O43 Mo24 Mo15 48.5(4) . . ?
O16 Mo24 Mo15 135.4(3) . . ?
O12 Mo24 Mo15 136.3(3) . . ?
O115 Mo24 Mo15 86.5(3) . . ?
O132 Mo25 O98 103.0(6) . . ?
O132 Mo25 O109 102.4(6) . . ?
O98 Mo25 O109 101.3(5) . . ?
O132 Mo25 O115 100.3(6) . . ?
O98 Mo25 O115 88.3(5) . . ?
O109 Mo25 O115 152.7(5) . . ?
O132 Mo25 O31 99.8(5) . . ?
O98 Mo25 O31 152.3(5) . . ?
O109 Mo25 O31 88.8(5) . . ?
O115 Mo25 O31 72.3(5) . . ?
O132 Mo25 O103 173.2(5) . . ?
O98 Mo25 O103 81.6(5) . . ?
O109 Mo25 O103 81.4(5) . . ?
O115 Mo25 O103 74.7(4) . . ?
O31 Mo25 O103 74.4(4) . . ?
O132 Mo25 Mo21 86.3(4) . . ?
O98 Mo25 Mo21 127.3(4) . . ?
O109 Mo25 Mo21 127.6(4) . . ?
O115 Mo25 Mo21 39.3(3) . . ?
O31 Mo25 Mo21 39.0(3) . . ?
O103 Mo25 Mo21 86.9(3) . . ?
O57 Mo26 O7 99.5(6) . . ?
O57 Mo26 O109 97.3(5) . . ?
O7 Mo26 O109 87.2(5) . . ?
O57 Mo26 O59 98.6(6) . . ?
O7 Mo26 O59 161.1(5) . . ?
O109 Mo26 O59 85.4(5) . . ?
O57 Mo26 O42 101.2(5) . . ?
O7 Mo26 O42 94.4(5) . . ?
O109 Mo26 O42 160.8(5) . . ?
O59 Mo26 O42 87.1(5) . . ?
O57 Mo26 O165 178.7(6) . . ?
O7 Mo26 O165 79.3(4) . . ?
O109 Mo26 O165 82.2(5) . . ?
O59 Mo26 O165 82.5(5) . . ?
O42 Mo26 O165 79.3(5) . . ?
O57 Mo26 Mo16 97.1(4) . . ?
O7 Mo26 Mo16 47.6(3) . . ?
O109 Mo26 Mo16 134.2(3) . . ?
O59 Mo26 Mo16 134.5(3) . . ?
O42 Mo26 Mo16 47.9(3) . . ?
O165 Mo26 Mo16 82.4(3) . . ?
O53 Mo27 O118 105.9(6) . . ?
O53 Mo27 O18 104.7(6) . . ?
O118 Mo27 O18 95.0(5) . . ?
O53 Mo27 O9 156.9(6) . . ?
O118 Mo27 O9 89.6(5) . . ?
O18 Mo27 O9 90.5(5) . . ?
O53 Mo27 O47 90.8(6) . . ?
O118 Mo27 O47 161.7(5) . . ?
O18 Mo27 O47 87.5(5) . . ?
O9 Mo27 O47 72.2(5) . . ?
O53 Mo27 O107 89.4(5) . . ?
O118 Mo27 O107 84.4(5) . . ?
O18 Mo27 O107 165.5(4) . . ?
O9 Mo27 O107 75.0(4) . . ?
O47 Mo27 O107 88.7(5) . . ?
O53 Mo27 Mo9 99.8(5) . . ?
O118 Mo27 Mo9 49.2(4) . . ?
O18 Mo27 Mo9 48.5(4) . . ?
O9 Mo27 Mo9 103.3(3) . . ?
O47 Mo27 Mo9 136.1(4) . . ?
O107 Mo27 Mo9 133.5(3) . . ?
O187 Mo28 O52 100.5(6) . . ?
O187 Mo28 O40 100.5(6) . . ?
O52 Mo28 O40 95.8(5) . . ?
O187 Mo28 O111 98.2(6) . . ?
O52 Mo28 O111 160.2(6) . . ?
O40 Mo28 O111 87.1(5) . . ?
O187 Mo28 O76 98.3(6) . . ?
O52 Mo28 O76 86.3(5) . . ?
O40 Mo28 O76 160.3(6) . . ?
O111 Mo28 O76 84.6(5) . . ?
O187 Mo28 O102 179.2(6) . . ?
O52 Mo28 O102 78.7(5) . . ?
O40 Mo28 O102 79.9(5) . . ?
O111 Mo28 O102 82.6(5) . . ?
O76 Mo28 O102 81.3(5) . . ?
O187 Mo28 Mo43 97.4(5) . . ?
O52 Mo28 Mo43 48.8(4) . . ?
O40 Mo28 Mo43 48.1(3) . . ?
O111 Mo28 Mo43 134.6(3) . . ?
O76 Mo28 Mo43 134.4(4) . . ?
O102 Mo28 Mo43 82.3(3) . . ?
O182 Mo29 O19 101.5(6) . . ?
O182 Mo29 O91 103.4(6) . . ?
O19 Mo29 O91 93.7(5) . . ?
O182 Mo29 O130 96.5(6) . . ?
O19 Mo29 O130 161.4(5) . . ?
O91 Mo29 O130 86.5(5) . . ?
O182 Mo29 O146 94.9(6) . . ?
O19 Mo29 O146 88.2(5) . . ?
O91 Mo29 O146 160.8(5) . . ?
O130 Mo29 O146 85.8(5) . . ?
O182 Mo29 O104 166.4(6) . . ?
O19 Mo29 O104 83.3(5) . . ?
O91 Mo29 O104 88.8(5) . . ?
O130 Mo29 O104 78.1(5) . . ?
O146 Mo29 O104 72.3(5) . . ?
O182 Mo29 Mo66 96.2(5) . . ?
O19 Mo29 Mo66 48.0(4) . . ?
O91 Mo29 Mo66 48.1(4) . . ?
O130 Mo29 Mo66 134.6(4) . . ?
O146 Mo29 Mo66 136.0(4) . . ?
O104 Mo29 Mo66 96.4(3) . . ?
O204 Mo30 O123 104.5(6) . . ?
O204 Mo30 O163 102.5(6) . . ?
O123 Mo30 O163 95.9(6) . . ?
O204 Mo30 O42 93.7(6) . . ?
O123 Mo30 O42 86.4(5) . . ?
O163 Mo30 O42 162.4(5) . . ?
O204 Mo30 O91 94.3(6) . . ?
O123 Mo30 O91 159.9(5) . . ?
O163 Mo30 O91 86.7(5) . . ?
O42 Mo30 O91 85.3(5) . . ?
O204 Mo30 O151 174.0(6) . . ?
O123 Mo30 O151 80.9(5) . . ?
O163 Mo30 O151 79.1(5) . . ?
O42 Mo30 O151 84.1(5) . . ?
O91 Mo30 O151 80.0(5) . . ?
O204 Mo30 Mo41 97.2(5) . . ?
O123 Mo30 Mo41 49.6(4) . . ?
O163 Mo30 Mo41 49.0(4) . . ?
O42 Mo30 Mo41 136.0(3) . . ?
O91 Mo30 Mo41 135.7(3) . . ?
O151 Mo30 Mo41 88.2(4) . . ?
O66 Mo31 O128 104.1(6) . . ?
O66 Mo31 O59 101.5(6) . . ?
O128 Mo31 O59 100.9(6) . . ?
O66 Mo31 O151 99.8(6) . . ?
O128 Mo31 O151 151.9(5) . . ?
O59 Mo31 O151 88.3(5) . . ?
O66 Mo31 O94 99.8(6) . . ?
O128 Mo31 O94 88.9(5) . . ?
O59 Mo31 O94 153.5(5) . . ?
O151 Mo31 O94 72.6(5) . . ?
O66 Mo31 O123 173.2(5) . . ?
O128 Mo31 O123 80.3(5) . . ?
O59 Mo31 O123 82.3(5) . . ?
O151 Mo31 O123 74.7(5) . . ?
O94 Mo31 O123 75.1(5) . . ?
O66 Mo31 Mo37 85.6(4) . . ?
O128 Mo31 Mo37 127.7(4) . . ?
O59 Mo31 Mo37 127.7(4) . . ?
O151 Mo31 Mo37 39.9(4) . . ?
O94 Mo31 Mo37 39.0(4) . . ?
O123 Mo31 Mo37 87.7(3) . . ?
O63 Mo32 O102 103.5(6) . . ?
O63 Mo32 O143 114.0(6) . . ?
O102 Mo32 O143 107.8(6) . . ?
O63 Mo32 O167 113.5(6) . . ?
O102 Mo32 O167 109.4(6) . . ?
O143 Mo32 O167 108.4(6) . . ?
O164 Mo33 O166 104.5(7) . . ?
O164 Mo33 O146 100.8(6) . . ?
O166 Mo33 O146 104.1(6) . . ?
O164 Mo33 O93 100.9(6) . . ?
O166 Mo33 O93 96.7(6) . . ?
O146 Mo33 O93 144.9(5) . . ?
O164 Mo33 O162 88.9(6) . . ?
O166 Mo33 O162 163.4(5) . . ?
O146 Mo33 O162 82.4(5) . . ?
O93 Mo33 O162 70.7(5) . . ?
O164 Mo33 O104 166.0(6) . . ?
O166 Mo33 O104 89.4(5) . . ?
O146 Mo33 O104 74.6(5) . . ?
O93 Mo33 O104 77.7(5) . . ?
O162 Mo33 O104 77.4(4) . . ?
O137 Mo34 O76 102.4(6) . . ?
O137 Mo34 O202 103.1(6) . . ?
O76 Mo34 O202 100.4(6) . . ?
O137 Mo34 O110 99.5(6) . . ?
O76 Mo34 O110 153.4(6) . . ?
O202 Mo34 O110 89.2(5) . . ?
O137 Mo34 O37 99.3(6) . . ?
O76 Mo34 O37 88.6(5) . . ?
O202 Mo34 O37 153.3(6) . . ?
O110 Mo34 O37 72.9(5) . . ?
O137 Mo34 O58 172.9(5) . . ?
O76 Mo34 O58 82.2(5) . . ?
O202 Mo34 O58 81.1(5) . . ?
O110 Mo34 O58 74.7(5) . . ?
O37 Mo34 O58 75.2(5) . . ?
O137 Mo34 Mo44 85.8(4) . . ?
O76 Mo34 Mo44 127.8(4) . . ?
O202 Mo34 Mo44 128.2(4) . . ?
O110 Mo34 Mo44 39.2(4) . . ?
O37 Mo34 Mo44 39.4(4) . . ?
O58 Mo34 Mo44 87.2(3) . . ?
O178 Mo35 O186 104.1(6) . . ?
O178 Mo35 O162 101.6(6) . . ?
O186 Mo35 O162 104.4(6) . . ?
O178 Mo35 O19 89.5(6) . . ?
O186 Mo35 O19 157.1(6) . . ?
O162 Mo35 O19 90.4(5) . . ?
O178 Mo35 O83 87.5(6) . . ?
O186 Mo35 O83 86.2(6) . . ?
O162 Mo35 O83 163.6(5) . . ?
O19 Mo35 O83 75.9(5) . . ?
O178 Mo35 O105 161.3(6) . . ?
O186 Mo35 O105 87.2(6) . . ?
O162 Mo35 O105 89.6(5) . . ?
O19 Mo35 O105 75.4(5) . . ?
O83 Mo35 O105 78.3(5) . . ?
O183 Mo36 O134 101.7(6) . . ?
O183 Mo36 O44 102.6(6) . . ?
O134 Mo36 O44 93.7(5) . . ?
O183 Mo36 O88 95.6(6) . . ?
O134 Mo36 O88 162.0(5) . . ?
O44 Mo36 O88 87.2(5) . . ?
O183 Mo36 O20 95.8(5) . . ?
O134 Mo36 O20 86.5(5) . . ?
O44 Mo36 O20 161.1(5) . . ?
O88 Mo36 O20 86.9(5) . . ?
O183 Mo36 O143 167.1(6) . . ?
O134 Mo36 O143 89.5(5) . . ?
O44 Mo36 O143 82.7(5) . . ?
O88 Mo36 O143 72.8(5) . . ?
O20 Mo36 O143 78.4(4) . . ?
O183 Mo36 Mo39 95.9(4) . . ?
O134 Mo36 Mo39 48.0(3) . . ?
O44 Mo36 Mo39 48.0(4) . . ?
O88 Mo36 Mo39 135.2(4) . . ?
O20 Mo36 Mo39 134.5(4) . . ?
O143 Mo36 Mo39 96.3(3) . . ?
O180 Mo37 O130 102.9(7) . . ?
O180 Mo37 O141 101.8(7) . . ?
O130 Mo37 O141 99.3(6) . . ?
O180 Mo37 O94 99.7(6) . . ?
O130 Mo37 O94 153.0(6) . . ?
O141 Mo37 O94 90.2(6) . . ?
O180 Mo37 O151 100.9(6) . . ?
O130 Mo37 O151 89.1(5) . . ?
O141 Mo37 O151 153.3(6) . . ?
O94 Mo37 O151 72.3(5) . . ?
O180 Mo37 O163 173.5(6) . . ?
O130 Mo37 O163 81.5(5) . . ?
O141 Mo37 O163 82.0(6) . . ?
O94 Mo37 O163 74.9(5) . . ?
O151 Mo37 O163 74.2(5) . . ?
O180 Mo37 Mo31 86.3(4) . . ?
O130 Mo37 Mo31 127.8(4) . . ?
O141 Mo37 Mo31 129.3(5) . . ?
O94 Mo37 Mo31 39.4(3) . . ?
O151 Mo37 Mo31 39.1(3) . . ?
O163 Mo37 Mo31 87.2(3) . . ?
O189 Mo38 O154 101.1(6) . . ?
O189 Mo38 O174 100.2(6) . . ?
O154 Mo38 O174 93.4(6) . . ?
O189 Mo38 O202 98.8(6) . . ?
O154 Mo38 O202 88.1(6) . . ?
O174 Mo38 O202 160.2(6) . . ?
O189 Mo38 O128 97.4(6) . . ?
O154 Mo38 O128 160.8(6) . . ?
O174 Mo38 O128 88.3(5) . . ?
O202 Mo38 O128 84.1(5) . . ?
O189 Mo38 O145 178.7(6) . . ?
O154 Mo38 O145 79.9(5) . . ?
O174 Mo38 O145 78.8(5) . . ?
O202 Mo38 O145 82.1(5) . . ?
O128 Mo38 O145 81.7(5) . . ?
O189 Mo38 Mo51 97.0(4) . . ?
O154 Mo38 Mo51 47.6(4) . . ?
O174 Mo38 Mo51 47.0(4) . . ?
O202 Mo38 Mo51 135.1(4) . . ?
O128 Mo38 Mo51 134.8(3) . . ?
O145 Mo38 Mo51 83.0(3) . . ?
O168 Mo39 O134 104.1(6) . . ?
O168 Mo39 O44 106.0(6) . . ?
O134 Mo39 O44 94.9(5) . . ?
O168 Mo39 O112 157.0(6) . . ?
O134 Mo39 O112 91.4(5) . . ?
O44 Mo39 O112 89.1(5) . . ?
O168 Mo39 O142 90.5(6) . . ?
O134 Mo39 O142 88.1(5) . . ?
O44 Mo39 O142 161.8(5) . . ?
O112 Mo39 O142 72.9(5) . . ?
O168 Mo39 O201 88.7(6) . . ?
O134 Mo39 O201 166.7(5) . . ?
O44 Mo39 O201 84.6(6) . . ?
O112 Mo39 O201 75.3(5) . . ?
O142 Mo39 O201 88.4(5) . . ?
O168 Mo39 Mo36 100.3(5) . . ?
O134 Mo39 Mo36 48.4(4) . . ?
O44 Mo39 Mo36 48.9(4) . . ?
O112 Mo39 Mo36 102.6(4) . . ?
O142 Mo39 Mo36 136.4(4) . . ?
O201 Mo39 Mo36 133.4(4) . . ?
O177 Mo40 O175 102.9(6) . . ?
O177 Mo40 O58 104.3(6) . . ?
O175 Mo40 O58 93.0(5) . . ?
O177 Mo40 O52 95.4(6) . . ?
O175 Mo40 O52 161.3(6) . . ?
O58 Mo40 O52 86.1(5) . . ?
O177 Mo40 O124 96.4(6) . . ?
O175 Mo40 O124 87.8(6) . . ?
O58 Mo40 O124 158.5(6) . . ?
O52 Mo40 O124 86.3(6) . . ?
O177 Mo40 O37 176.3(6) . . ?
O175 Mo40 O37 78.2(5) . . ?
O58 Mo40 O37 79.2(5) . . ?
O52 Mo40 O37 83.4(5) . . ?
O124 Mo40 O37 80.0(5) . . ?
O177 Mo40 Mo49 96.4(5) . . ?
O175 Mo40 Mo49 47.8(4) . . ?
O58 Mo40 Mo49 48.1(4) . . ?
O52 Mo40 Mo49 134.3(4) . . ?
O124 Mo40 Mo49 135.6(4) . . ?
O37 Mo40 Mo49 86.9(3) . . ?
O207 Mo41 O163 101.4(6) . . ?
O207 Mo41 O123 103.3(6) . . ?
O163 Mo41 O123 94.5(5) . . ?
O207 Mo41 O174 96.2(6) . . ?
O163 Mo41 O174 161.5(6) . . ?
O123 Mo41 O174 86.8(5) . . ?
O207 Mo41 O185 97.1(7) . . ?
O163 Mo41 O185 87.1(5) . . ?
O123 Mo41 O185 158.8(6) . . ?
O174 Mo41 O185 85.2(5) . . ?
O207 Mo41 O94 177.0(6) . . ?
O163 Mo41 O94 78.0(5) . . ?
O123 Mo41 O94 79.6(5) . . ?
O174 Mo41 O94 84.1(5) . . ?
O185 Mo41 O94 80.0(5) . . ?
O207 Mo41 Mo30 95.5(5) . . ?
O163 Mo41 Mo30 48.9(4) . . ?
O123 Mo41 Mo30 48.2(4) . . ?
O174 Mo41 Mo30 135.0(4) . . ?
O185 Mo41 Mo30 135.9(4) . . ?
O94 Mo41 Mo30 86.3(3) . . ?
O197 Mo42 O75 104.8(7) . . ?
O197 Mo42 O192 101.0(7) . . ?
O75 Mo42 O192 103.8(6) . . ?
O197 Mo42 O50 101.4(7) . . ?
O75 Mo42 O50 96.2(6) . . ?
O192 Mo42 O50 144.9(6) . . ?
O197 Mo42 O155 89.0(6) . . ?
O75 Mo42 O155 163.1(6) . . ?
O192 Mo42 O155 82.6(5) . . ?
O50 Mo42 O155 71.1(5) . . ?
O197 Mo42 O167 165.7(6) . . ?
O75 Mo42 O167 89.4(6) . . ?
O192 Mo42 O167 74.0(5) . . ?
O50 Mo42 O167 77.8(5) . . ?
O155 Mo42 O167 77.3(5) . . ?
O152 Mo43 O40 103.2(6) . . ?
O152 Mo43 O52 104.1(6) . . ?
O40 Mo43 O52 95.9(5) . . ?
O152 Mo43 O150 90.8(6) . . ?
O40 Mo43 O150 164.4(6) . . ?
O52 Mo43 O150 87.4(5) . . ?
O152 Mo43 O112 156.6(6) . . ?
O40 Mo43 O112 91.3(5) . . ?
O52 Mo43 O112 92.4(5) . . ?
O150 Mo43 O112 73.3(5) . . ?
O152 Mo43 O142 90.0(7) . . ?
O40 Mo43 O142 86.8(5) . . ?
O52 Mo43 O142 164.6(6) . . ?
O150 Mo43 O142 86.2(5) . . ?
O112 Mo43 O142 72.4(5) . . ?
O152 Mo43 Mo28 102.2(5) . . ?
O40 Mo43 Mo28 48.7(4) . . ?
O52 Mo43 Mo28 48.3(4) . . ?
O150 Mo43 Mo28 135.5(4) . . ?
O112 Mo43 Mo28 101.2(3) . . ?
O142 Mo43 Mo28 135.4(4) . . ?
O193 Mo44 O173 102.9(7) . . ?
O193 Mo44 O136 103.1(7) . . ?
O173 Mo44 O136 99.9(6) . . ?
O193 Mo44 O110 99.5(6) . . ?
O173 Mo44 O110 89.8(5) . . ?
O136 Mo44 O110 152.7(6) . . ?
O193 Mo44 O37 97.9(6) . . ?
O173 Mo44 O37 154.0(6) . . ?
O136 Mo44 O37 90.3(5) . . ?
O110 Mo44 O37 71.4(5) . . ?
O193 Mo44 O175 171.7(6) . . ?
O173 Mo44 O175 83.0(6) . . ?
O136 Mo44 O175 81.4(6) . . ?
O110 Mo44 O175 74.5(5) . . ?
O37 Mo44 O175 74.9(5) . . ?
O193 Mo44 Mo34 85.2(5) . . ?
O173 Mo44 Mo34 127.6(4) . . ?
O136 Mo44 Mo34 128.9(4) . . ?
O110 Mo44 Mo34 38.2(3) . . ?
O37 Mo44 Mo34 38.8(3) . . ?
O175 Mo44 Mo34 86.6(3) . . ?
O194 Mo45 O70 106.9(7) . . ?
O194 Mo45 O124 103.4(6) . . ?
O70 Mo45 O124 93.5(6) . . ?
O194 Mo45 O112 156.7(6) . . ?
O70 Mo45 O112 89.9(6) . . ?
O124 Mo45 O112 91.3(5) . . ?
O194 Mo45 O150 89.5(6) . . ?
O70 Mo45 O150 162.7(5) . . ?
O124 Mo45 O150 87.9(6) . . ?
O112 Mo45 O150 72.9(5) . . ?
O194 Mo45 O201 89.4(6) . . ?
O70 Mo45 O201 86.0(6) . . ?
O124 Mo45 O201 166.7(5) . . ?
O112 Mo45 O201 75.4(5) . . ?
O150 Mo45 O201 88.8(6) . . ?
O194 Mo45 Mo47 99.3(5) . . ?
O70 Mo45 Mo47 47.8(4) . . ?
O124 Mo45 Mo47 48.5(4) . . ?
O112 Mo45 Mo47 104.0(3) . . ?
O150 Mo45 Mo47 136.3(4) . . ?
O201 Mo45 Mo47 133.6(4) . . ?
O77 Mo46 O210 103.6(7) . . ?
O77 Mo46 O155 103.8(6) . . ?
O210 Mo46 O155 103.5(6) . . ?
O77 Mo46 O44 90.1(6) . . ?
O210 Mo46 O44 157.6(7) . . ?
O155 Mo46 O44 89.9(5) . . ?
O77 Mo46 O73 87.6(6) . . ?
O210 Mo46 O73 87.1(7) . . ?
O155 Mo46 O73 161.8(6) . . ?
O44 Mo46 O73 75.7(5) . . ?
O77 Mo46 O70 161.2(6) . . ?
O210 Mo46 O70 87.8(6) . . ?
O155 Mo46 O70 87.6(5) . . ?
O44 Mo46 O70 74.8(5) . . ?
O73 Mo46 O70 78.0(5) . . ?
O205 Mo47 O70 103.1(6) . . ?
O205 Mo47 O124 103.3(7) . . ?
O70 Mo47 O124 93.9(6) . . ?
O205 Mo47 O136 95.7(6) . . ?
O70 Mo47 O136 160.7(5) . . ?
O124 Mo47 O136 85.7(6) . . ?
O205 Mo47 O192 94.7(7) . . ?
O70 Mo47 O192 87.7(6) . . ?
O124 Mo47 O192 161.0(5) . . ?
O136 Mo47 O192 86.6(6) . . ?
O205 Mo47 O167 165.9(7) . . ?
O70 Mo47 O167 84.3(5) . . ?
O124 Mo47 O167 88.0(5) . . ?
O136 Mo47 O167 76.4(5) . . ?
O192 Mo47 O167 73.3(5) . . ?
O205 Mo47 Mo45 96.3(5) . . ?
O70 Mo47 Mo45 47.8(4) . . ?
O124 Mo47 Mo45 49.0(4) . . ?
O136 Mo47 Mo45 134.6(4) . . ?
O192 Mo47 Mo45 135.5(4) . . ?
O167 Mo47 Mo45 97.5(4) . . ?
O195 Mo48 O145 104.4(6) . . ?
O195 Mo48 O200 112.4(7) . . ?
O145 Mo48 O200 109.2(6) . . ?
O195 Mo48 O60 113.1(7) . . ?
O145 Mo48 O60 110.5(6) . . ?
O200 Mo48 O60 107.2(6) . . ?
O196 Mo49 O175 101.5(6) . . ?
O196 Mo49 O58 103.6(7) . . ?
O175 Mo49 O58 94.6(5) . . ?
O196 Mo49 O154 95.9(6) . . ?
O175 Mo49 O154 161.9(6) . . ?
O58 Mo49 O154 85.9(5) . . ?
O196 Mo49 O62 97.0(6) . . ?
O175 Mo49 O62 87.7(5) . . ?
O58 Mo49 O62 158.3(6) . . ?
O154 Mo49 O62 85.4(5) . . ?
O196 Mo49 O110 177.7(6) . . ?
O175 Mo49 O110 78.1(5) . . ?
O58 Mo49 O110 78.7(5) . . ?
O154 Mo49 O110 84.3(5) . . ?
O62 Mo49 O110 80.7(5) . . ?
O196 Mo49 Mo40 94.8(5) . . ?
O175 Mo49 Mo40 48.8(4) . . ?
O58 Mo49 Mo40 48.8(4) . . ?
O154 Mo49 Mo40 134.7(4) . . ?
O62 Mo49 Mo40 136.4(4) . . ?
O110 Mo49 Mo40 86.7(3) . . ?
O82 Mo50 O179 101.9(7) . . ?
O82 Mo50 O185 103.6(7) . . ?
O179 Mo50 O185 94.1(6) . . ?
O82 Mo50 O141 95.9(7) . . ?
O179 Mo50 O141 161.7(6) . . ?
O185 Mo50 O141 85.9(6) . . ?
O82 Mo50 O206 94.8(8) . . ?
O179 Mo50 O206 88.2(7) . . ?
O185 Mo50 O206 160.6(6) . . ?
O141 Mo50 O206 85.9(6) . . ?
O82 Mo50 O60 165.1(8) . . ?
O179 Mo50 O60 84.2(5) . . ?
O185 Mo50 O60 89.3(5) . . ?
O141 Mo50 O60 77.4(5) . . ?
O206 Mo50 O60 71.7(5) . . ?
O82 Mo50 Mo70 96.6(7) . . ?
O179 Mo50 Mo70 48.2(5) . . ?
O185 Mo50 Mo70 48.3(4) . . ?
O141 Mo50 Mo70 134.2(4) . . ?
O206 Mo50 Mo70 136.3(4) . . ?
O60 Mo50 Mo70 97.5(4) . . ?
O199 Mo51 O174 103.4(6) . . ?
O199 Mo51 O154 102.3(7) . . ?
O174 Mo51 O154 94.9(6) . . ?
O199 Mo51 O81 92.3(7) . . ?
O174 Mo51 O81 163.5(7) . . ?
O154 Mo51 O81 86.7(6) . . ?
O199 Mo51 O169 93.3(7) . . ?
O174 Mo51 O169 87.0(6) . . ?
O154 Mo51 O169 163.4(6) . . ?
O81 Mo51 O169 86.9(6) . . ?
O199 Mo51 O54 159.2(6) . . ?
O174 Mo51 O54 90.7(6) . . ?
O154 Mo51 O54 91.5(6) . . ?
O81 Mo51 O54 72.8(6) . . ?
O169 Mo51 O54 72.0(6) . . ?
O199 Mo51 Mo38 100.2(5) . . ?
O174 Mo51 Mo38 48.2(4) . . ?
O154 Mo51 Mo38 47.9(4) . . ?
O81 Mo51 Mo38 134.4(4) . . ?
O169 Mo51 Mo38 135.1(4) . . ?
O54 Mo51 Mo38 100.6(4) . . ?
O85 Mo52 O208 104.8(8) . . ?
O85 Mo52 O206 101.2(7) . . ?
O208 Mo52 O206 103.1(7) . . ?
O85 Mo52 O191 101.8(7) . . ?
O208 Mo52 O191 96.2(7) . . ?
O206 Mo52 O191 144.9(7) . . ?
O85 Mo52 O188 89.7(7) . . ?
O208 Mo52 O188 162.5(6) . . ?
O206 Mo52 O188 83.1(6) . . ?
O191 Mo52 O188 70.9(6) . . ?
O85 Mo52 O60 165.5(6) . . ?
O208 Mo52 O60 89.7(6) . . ?
O206 Mo52 O60 74.3(6) . . ?
O191 Mo52 O60 76.9(6) . . ?
O188 Mo52 O60 76.2(5) . . ?
O68 Mo53 O28 104.7(5) . . ?
O68 Mo53 O33 112.5(5) . . ?
O28 Mo53 O33 109.9(5) . . ?
O68 Mo53 O100 112.7(5) . . ?
O28 Mo53 O100 109.0(5) . . ?
O33 Mo53 O100 108.0(5) . . ?
O120 Mo54 O90 103.8(6) . . ?
O120 Mo54 O22 99.1(5) . . ?
O90 Mo54 O22 102.7(5) . . ?
O120 Mo54 O89 104.6(5) . . ?
O90 Mo54 O89 96.4(5) . . ?
O22 Mo54 O89 145.0(5) . . ?
O120 Mo54 O125 91.1(5) . . ?
O90 Mo54 O125 162.9(5) . . ?
O22 Mo54 O125 82.9(5) . . ?
O89 Mo54 O125 71.3(4) . . ?
O120 Mo54 O33 166.3(5) . . ?
O90 Mo54 O33 89.3(5) . . ?
O22 Mo54 O33 73.7(4) . . ?
O89 Mo54 O33 77.5(4) . . ?
O125 Mo54 O33 76.6(4) . . ?
O46 Mo55 O21 105.1(6) . . ?
O46 Mo55 O5 100.9(5) . . ?
O21 Mo55 O5 104.4(5) . . ?
O46 Mo55 O89 100.9(5) . . ?
O21 Mo55 O89 95.4(5) . . ?
O5 Mo55 O89 145.5(5) . . ?
O46 Mo55 O125 88.7(5) . . ?
O21 Mo55 O125 162.5(5) . . ?
O5 Mo55 O125 82.9(5) . . ?
O89 Mo55 O125 71.1(4) . . ?
O46 Mo55 O100 166.5(5) . . ?
O21 Mo55 O100 88.3(5) . . ?
O5 Mo55 O100 73.9(5) . . ?
O89 Mo55 O100 78.8(4) . . ?
O125 Mo55 O100 78.3(4) . . ?
O56 Mo56 O38 103.2(5) . . ?
O56 Mo56 O86 103.6(6) . . ?
O38 Mo56 O86 93.6(5) . . ?
O56 Mo56 O5 94.5(6) . . ?
O38 Mo56 O5 87.3(5) . . ?
O86 Mo56 O5 161.1(5) . . ?
O56 Mo56 O10 95.2(5) . . ?
O38 Mo56 O10 161.0(4) . . ?
O86 Mo56 O10 86.7(5) . . ?
O5 Mo56 O10 86.4(5) . . ?
O56 Mo56 O100 164.7(5) . . ?
O38 Mo56 O100 83.7(4) . . ?
O86 Mo56 O100 89.4(4) . . ?
O5 Mo56 O100 71.9(4) . . ?
O10 Mo56 O100 77.3(4) . . ?
O56 Mo56 Mo1 97.1(4) . . ?
O38 Mo56 Mo1 48.5(3) . . ?
O86 Mo56 Mo1 47.7(3) . . ?
O5 Mo56 Mo1 135.7(3) . . ?
O10 Mo56 Mo1 134.4(3) . . ?
O100 Mo56 Mo1 97.6(3) . . ?
O122 Mo57 O12 103.6(6) . . ?
O122 Mo57 O97 101.1(6) . . ?
O12 Mo57 O97 93.6(5) . . ?
O122 Mo57 O144 94.2(5) . . ?
O12 Mo57 O144 161.6(5) . . ?
O97 Mo57 O144 87.7(5) . . ?
O122 Mo57 O51 95.6(6) . . ?
O12 Mo57 O51 86.0(5) . . ?
O97 Mo57 O51 162.9(5) . . ?
O144 Mo57 O51 87.3(5) . . ?
O122 Mo57 O121 165.3(5) . . ?
O12 Mo57 O121 89.7(5) . . ?
O97 Mo57 O121 84.2(5) . . ?
O144 Mo57 O121 72.1(4) . . ?
O51 Mo57 O121 78.7(5) . . ?
O122 Mo57 Mo59 96.1(4) . . ?
O12 Mo57 Mo59 48.4(3) . . ?
O97 Mo57 Mo59 47.6(4) . . ?
O144 Mo57 Mo59 135.3(3) . . ?
O51 Mo57 Mo59 134.4(4) . . ?
O121 Mo57 Mo59 97.6(3) . . ?
O171 Mo58 O45 105.4(6) . . ?
O171 Mo58 O41 100.2(5) . . ?
O45 Mo58 O41 93.9(5) . . ?
O171 Mo58 O40 96.5(5) . . ?
O45 Mo58 O40 86.9(5) . . ?
O41 Mo58 O40 162.5(5) . . ?
O171 Mo58 O134 94.7(6) . . ?
O45 Mo58 O134 159.2(5) . . ?
O41 Mo58 O134 87.9(5) . . ?
O40 Mo58 O134 85.3(5) . . ?
O171 Mo58 O13 175.5(5) . . ?
O45 Mo58 O13 79.1(5) . . ?
O41 Mo58 O13 78.7(5) . . ?
O40 Mo58 O13 84.2(5) . . ?
O134 Mo58 O13 80.9(5) . . ?
O171 Mo58 Mo7 96.7(4) . . ?
O45 Mo58 Mo7 48.2(3) . . ?
O41 Mo58 Mo7 48.1(3) . . ?
O40 Mo58 Mo7 135.0(4) . . ?
O134 Mo58 Mo7 135.8(3) . . ?
O13 Mo58 Mo7 85.9(3) . . ?
O159 Mo59 O97 104.7(6) . . ?
O159 Mo59 O12 104.9(6) . . ?
O97 Mo59 O12 94.9(5) . . ?
O159 Mo59 O9 156.5(5) . . ?
O97 Mo59 O9 90.3(5) . . ?
O12 Mo59 O9 91.4(5) . . ?
O159 Mo59 O114 91.3(6) . . ?
O97 Mo59 O114 162.3(5) . . ?
O12 Mo59 O114 88.1(5) . . ?
O9 Mo59 O114 72.2(5) . . ?
O159 Mo59 O107 88.2(5) . . ?
O97 Mo59 O107 84.7(5) . . ?
O12 Mo59 O107 166.5(5) . . ?
O9 Mo59 O107 75.1(4) . . ?
O114 Mo59 O107 88.4(5) . . ?
O159 Mo59 Mo57 99.8(4) . . ?
O97 Mo59 Mo57 48.9(4) . . ?
O12 Mo59 Mo57 48.4(4) . . ?
O9 Mo59 Mo57 103.6(3) . . ?
O114 Mo59 Mo57 136.5(4) . . ?
O107 Mo59 Mo57 133.5(3) . . ?
O64 Mo60 O14 104.0(6) . . ?
O64 Mo60 O105 103.5(6) . . ?
O14 Mo60 O105 93.7(5) . . ?
O64 Mo60 O15 94.2(6) . . ?
O14 Mo60 O15 160.9(5) . . ?
O105 Mo60 O15 87.5(5) . . ?
O64 Mo60 O35 96.6(5) . . ?
O14 Mo60 O35 86.3(5) . . ?
O105 Mo60 O35 159.2(5) . . ?
O15 Mo60 O35 85.9(5) . . ?
O64 Mo60 O116 166.6(6) . . ?
O14 Mo60 O116 87.4(5) . . ?
O105 Mo60 O116 82.3(5) . . ?
O15 Mo60 O116 73.8(5) . . ?
O35 Mo60 O116 76.9(5) . . ?
O64 Mo60 Mo22 96.7(4) . . ?
O14 Mo60 Mo22 48.5(3) . . ?
O105 Mo60 Mo22 48.2(3) . . ?
O15 Mo60 Mo22 135.7(3) . . ?
O35 Mo60 Mo22 134.7(4) . . ?
O116 Mo60 Mo22 96.1(3) . . ?
O176 Mo61 O72 101.9(6) . . ?
O176 Mo61 O129 102.1(6) . . ?
O72 Mo61 O129 102.1(6) . . ?
O176 Mo61 O108 88.9(6) . . ?
O72 Mo61 O108 88.4(6) . . ?
O129 Mo61 O108 162.7(5) . . ?
O176 Mo61 O118 88.5(6) . . ?
O72 Mo61 O118 162.8(6) . . ?
O129 Mo61 O118 88.9(5) . . ?
O108 Mo61 O118 78.0(5) . . ?
O176 Mo61 O97 160.9(6) . . ?
O72 Mo61 O97 91.1(5) . . ?
O129 Mo61 O97 88.5(5) . . ?
O108 Mo61 O97 77.4(5) . . ?
O118 Mo61 O97 75.9(5) . . ?
O71 Mo62 O139 105.1(6) . . ?
O71 Mo62 O88 101.0(6) . . ?
O139 Mo62 O88 103.5(6) . . ?
O71 Mo62 O50 100.3(6) . . ?
O139 Mo62 O50 95.5(6) . . ?
O88 Mo62 O50 146.5(6) . . ?
O71 Mo62 O155 91.2(5) . . ?
O139 Mo62 O155 160.9(5) . . ?
O88 Mo62 O155 82.6(5) . . ?
O50 Mo62 O155 71.4(5) . . ?
O71 Mo62 O143 167.7(5) . . ?
O139 Mo62 O143 87.1(5) . . ?
O88 Mo62 O143 74.4(5) . . ?
O50 Mo62 O143 79.5(6) . . ?
O155 Mo62 O143 77.0(4) . . ?
O190 Mo63 O149 102.8(6) . . ?
O190 Mo63 O15 100.9(6) . . ?
O149 Mo63 O15 102.4(5) . . ?
O190 Mo63 O93 101.7(6) . . ?
O149 Mo63 O93 96.6(6) . . ?
O15 Mo63 O93 146.4(5) . . ?
O190 Mo63 O162 89.1(6) . . ?
O149 Mo63 O162 165.2(5) . . ?
O15 Mo63 O162 83.6(5) . . ?
O93 Mo63 O162 72.1(5) . . ?
O190 Mo63 O116 165.7(6) . . ?
O149 Mo63 O116 91.5(5) . . ?
O15 Mo63 O116 74.9(5) . . ?
O93 Mo63 O116 77.1(5) . . ?
O162 Mo63 O116 76.9(4) . . ?
O61 Mo64 O16 103.2(6) . . ?
O61 Mo64 O99 102.5(6) . . ?
O16 Mo64 O99 94.8(5) . . ?
O61 Mo64 O47 91.3(6) . . ?
O16 Mo64 O47 164.2(5) . . ?
O99 Mo64 O47 88.1(5) . . ?
O61 Mo64 O114 92.2(6) . . ?
O16 Mo64 O114 87.5(5) . . ?
O99 Mo64 O114 164.2(5) . . ?
O47 Mo64 O114 85.7(5) . . ?
O61 Mo64 O9 159.2(6) . . ?
O16 Mo64 O9 90.7(5) . . ?
O99 Mo64 O9 91.5(5) . . ?
O47 Mo64 O9 73.7(5) . . ?
O114 Mo64 O9 72.8(5) . . ?
O61 Mo64 Mo12 100.6(5) . . ?
O16 Mo64 Mo12 48.2(3) . . ?
O99 Mo64 Mo12 47.7(3) . . ?
O47 Mo64 Mo12 135.7(4) . . ?
O114 Mo64 Mo12 135.6(4) . . ?
O9 Mo64 Mo12 100.2(3) . . ?
O184 Mo65 O170 104.1(6) . . ?
O184 Mo65 O144 102.0(6) . . ?
O170 Mo65 O144 102.0(6) . . ?
O184 Mo65 O95 101.3(5) . . ?
O170 Mo65 O95 96.7(6) . . ?
O144 Mo65 O95 145.4(5) . . ?
O184 Mo65 O129 86.5(5) . . ?
O170 Mo65 O129 166.2(6) . . ?
O144 Mo65 O129 83.9(5) . . ?
O95 Mo65 O129 72.3(5) . . ?
O184 Mo65 O121 164.0(5) . . ?
O170 Mo65 O121 91.8(5) . . ?
O144 Mo65 O121 75.0(5) . . ?
O95 Mo65 O121 75.5(5) . . ?
O129 Mo65 O121 77.6(4) . . ?
O127 Mo66 O19 105.0(5) . . ?
O127 Mo66 O91 102.7(6) . . ?
O19 Mo66 O91 95.0(5) . . ?
O127 Mo66 O92 157.4(6) . . ?
O19 Mo66 O92 91.2(5) . . ?
O91 Mo66 O92 91.2(5) . . ?
O127 Mo66 O30 89.6(6) . . ?
O19 Mo66 O30 86.4(5) . . ?
O91 Mo66 O30 166.7(5) . . ?
O92 Mo66 O30 75.6(4) . . ?
O127 Mo66 O36 88.7(5) . . ?
O19 Mo66 O36 164.9(5) . . ?
O91 Mo66 O36 88.1(5) . . ?
O92 Mo66 O36 73.9(5) . . ?
O30 Mo66 O36 87.3(5) . . ?
O127 Mo66 Mo29 98.3(4) . . ?
O19 Mo66 Mo29 48.7(4) . . ?
O91 Mo66 Mo29 48.8(4) . . ?
O92 Mo66 Mo29 104.2(4) . . ?
O30 Mo66 Mo29 135.0(4) . . ?
O36 Mo66 Mo29 136.8(3) . . ?
O203 Mo67 O84 106.9(8) . . ?
O203 Mo67 O62 104.5(7) . . ?
O84 Mo67 O62 95.6(6) . . ?
O203 Mo67 O54 155.1(8) . . ?
O84 Mo67 O54 90.0(6) . . ?
O62 Mo67 O54 91.7(5) . . ?
O203 Mo67 O81 88.2(8) . . ?
O84 Mo67 O81 163.7(6) . . ?
O62 Mo67 O81 86.4(6) . . ?
O54 Mo67 O81 73.8(6) . . ?
O203 Mo67 O80 88.2(7) . . ?
O84 Mo67 O80 86.0(6) . . ?
O62 Mo67 O80 166.0(6) . . ?
O54 Mo67 O80 74.4(5) . . ?
O81 Mo67 O80 88.3(6) . . ?
O203 Mo67 Mo69 101.7(7) . . ?
O84 Mo67 Mo69 48.6(4) . . ?
O62 Mo67 Mo69 49.2(5) . . ?
O54 Mo67 Mo69 103.2(4) . . ?
O81 Mo67 Mo69 135.5(4) . . ?
O80 Mo67 Mo69 134.6(5) . . ?
O215 Mo68 O214 102.8(8) . . ?
O215 Mo68 O74 100.9(7) . . ?
O214 Mo68 O74 103.1(7) . . ?
O215 Mo68 O191 102.6(7) . . ?
O214 Mo68 O191 96.4(7) . . ?
O74 Mo68 O191 145.1(7) . . ?
O215 Mo68 O188 90.3(7) . . ?
O214 Mo68 O188 163.6(6) . . ?
O74 Mo68 O188 83.7(6) . . ?
O191 Mo68 O188 70.8(6) . . ?
O215 Mo68 O200 166.4(7) . . ?
O214 Mo68 O200 90.7(7) . . ?
O74 Mo68 O200 74.1(6) . . ?
O191 Mo68 O200 77.1(6) . . ?
O188 Mo68 O200 76.7(5) . . ?
O212 Mo69 O84 101.9(7) . . ?
O212 Mo69 O62 101.9(8) . . ?
O84 Mo69 O62 94.6(6) . . ?
O212 Mo69 O173 95.0(7) . . ?
O84 Mo69 O173 162.6(6) . . ?
O62 Mo69 O173 86.0(6) . . ?
O212 Mo69 O74 96.5(9) . . ?
O84 Mo69 O74 87.3(6) . . ?
O62 Mo69 O74 160.7(6) . . ?
O173 Mo69 O74 86.6(6) . . ?
O212 Mo69 O200 166.3(8) . . ?
O84 Mo69 O200 83.8(5) . . ?
O62 Mo69 O200 89.9(5) . . ?
O173 Mo69 O200 78.8(5) . . ?
O74 Mo69 O200 71.2(6) . . ?
O212 Mo69 Mo67 95.9(7) . . ?
O84 Mo69 Mo67 48.4(5) . . ?
O62 Mo69 Mo67 48.4(4) . . ?
O173 Mo69 Mo67 134.4(4) . . ?
O74 Mo69 Mo67 135.6(4) . . ?
O200 Mo69 Mo67 97.1(4) . . ?
O211 Mo70 O179 105.0(8) . . ?
O211 Mo70 O185 104.7(7) . . ?
O179 Mo70 O185 95.5(7) . . ?
O211 Mo70 O169 89.8(8) . . ?
O179 Mo70 O169 163.4(6) . . ?
O185 Mo70 O169 87.8(6) . . ?
O211 Mo70 O54 157.0(7) . . ?
O179 Mo70 O54 89.7(6) . . ?
O185 Mo70 O54 91.1(6) . . ?
O169 Mo70 O54 74.0(6) . . ?
O211 Mo70 O80 88.7(7) . . ?
O179 Mo70 O80 85.1(7) . . ?
O185 Mo70 O80 165.8(5) . . ?
O169 Mo70 O80 87.8(7) . . ?
O54 Mo70 O80 74.8(6) . . ?
O211 Mo70 Mo50 99.8(6) . . ?
O179 Mo70 Mo50 48.9(5) . . ?
O185 Mo70 Mo50 49.1(5) . . ?
O169 Mo70 Mo50 136.9(4) . . ?
O54 Mo70 Mo50 103.1(4) . . ?
O80 Mo70 Mo50 133.9(5) . . ?
O139 Nd1 O55 73.3(4) . . ?
O139 Nd1 O158 64.6(4) . 2_545 ?
O55 Nd1 O158 133.0(4) . 2_545 ?
O139 Nd1 O90 129.5(4) . . ?
O55 Nd1 O90 70.2(4) . . ?
O158 Nd1 O90 123.5(4) 2_545 . ?
O139 Nd1 O223 100.6(5) . . ?
O55 Nd1 O223 135.8(4) . . ?
O158 Nd1 O223 74.1(5) 2_545 . ?
O90 Nd1 O223 129.9(5) . . ?
O139 Nd1 O221 74.9(4) . . ?
O55 Nd1 O221 81.7(4) . . ?
O158 Nd1 O221 68.3(4) 2_545 . ?
O90 Nd1 O221 66.5(4) . . ?
O223 Nd1 O221 140.2(5) . . ?
O139 Nd1 O224 136.4(5) . . ?
O55 Nd1 O224 81.0(5) . . ?
O158 Nd1 O224 145.2(5) 2_545 . ?
O90 Nd1 O224 69.2(5) . . ?
O223 Nd1 O224 74.4(5) . . ?
O221 Nd1 O224 135.5(5) . . ?
O139 Nd1 O184 136.2(4) . 2_545 ?
O55 Nd1 O184 141.9(4) . 2_545 ?
O158 Nd1 O184 72.0(4) 2_545 2_545 ?
O90 Nd1 O184 71.8(4) . 2_545 ?
O223 Nd1 O184 71.5(5) . 2_545 ?
O221 Nd1 O184 84.7(4) . 2_545 ?
O224 Nd1 O184 84.3(5) . 2_545 ?
O139 Nd1 O222 68.8(5) . . ?
O55 Nd1 O222 70.3(5) . . ?
O158 Nd1 O222 110.3(5) 2_545 . ?
O90 Nd1 O222 126.1(5) . . ?
O223 Nd1 O222 66.9(5) . . ?
O221 Nd1 O222 139.1(4) . . ?
O224 Nd1 O222 69.6(5) . . ?
O184 Nd1 O222 135.3(4) 2_545 . ?
O231 Nd2 O193 136.1(8) . . ?
O231 Nd2 O214 104.3(8) . . ?
O193 Nd2 O214 75.8(5) . . ?
O231 Nd2 O232 72.4(11) . . ?
O193 Nd2 O232 140.5(9) . . ?
O214 Nd2 O232 69.6(9) . . ?
O231 Nd2 O227 75.2(9) . . ?
O193 Nd2 O227 75.1(6) . . ?
O214 Nd2 O227 134.5(6) . . ?
O232 Nd2 O227 144.1(9) . . ?
O231 Nd2 O75 125.6(8) . . ?
O193 Nd2 O75 69.9(5) . . ?
O214 Nd2 O75 130.1(5) . . ?
O232 Nd2 O75 120.5(8) . . ?
O227 Nd2 O75 68.5(5) . . ?
O231 Nd2 O230 71.0(9) . . ?
O193 Nd2 O230 139.3(7) . . ?
O214 Nd2 O230 134.6(8) . . ?
O232 Nd2 O230 66.1(10) . . ?
O227 Nd2 O230 89.2(8) . . ?
O75 Nd2 O230 69.4(7) . . ?
O231 Nd2 O228 68.5(9) . . ?
O193 Nd2 O228 70.8(6) . . ?
O214 Nd2 O228 69.7(6) . . ?
O232 Nd2 O228 112.4(9) . . ?
O227 Nd2 O228 68.1(7) . . ?
O75 Nd2 O228 127.1(6) . . ?
O230 Nd2 O228 137.3(8) . . ?
O231 Nd2 O229 140.7(9) . . ?
O193 Nd2 O229 82.0(6) . . ?
O214 Nd2 O229 71.7(6) . . ?
O232 Nd2 O229 69.7(9) . . ?
O227 Nd2 O229 136.2(7) . . ?
O75 Nd2 O229 68.6(5) . . ?
O230 Nd2 O229 84.4(8) . . ?
O228 Nd2 O229 137.0(6) . . ?
O180 Nd3 O234 83.2(7) . . ?
O180 Nd3 O208 70.0(5) . . ?
O234 Nd3 O208 69.2(6) . . ?
O180 Nd3 O237 138.2(7) . . ?
O234 Nd3 O237 86.8(8) . . ?
O208 Nd3 O237 68.5(7) . . ?
O180 Nd3 O233 76.3(6) . . ?
O234 Nd3 O233 137.7(7) . . ?
O208 Nd3 O233 69.2(6) . . ?
O237 Nd3 O233 84.7(8) . . ?
O180 Nd3 O166 72.7(5) . . ?
O234 Nd3 O166 70.0(5) . . ?
O208 Nd3 O166 126.9(5) . . ?
O237 Nd3 O166 139.8(7) . . ?
O233 Nd3 O166 134.4(6) . . ?
O180 Nd3 O238 134.9(9) . . ?
O234 Nd3 O238 140.7(11) . . ?
O208 Nd3 O238 125.5(9) . . ?
O237 Nd3 O238 70.3(11) . . ?
O233 Nd3 O238 73.1(10) . . ?
O166 Nd3 O238 107.5(9) . . ?
O180 Nd3 O236 141.5(7) . . ?
O234 Nd3 O236 75.2(8) . . ?
O208 Nd3 O236 127.7(7) . . ?
O237 Nd3 O236 72.6(8) . . ?
O233 Nd3 O236 139.4(8) . . ?
O166 Nd3 O236 70.1(7) . . ?
O238 Nd3 O236 67.7(10) . . ?
O180 Nd3 O235 71.6(6) . . ?
O234 Nd3 O235 137.5(7) . . ?
O208 Nd3 O235 128.1(6) . . ?
O237 Nd3 O235 134.4(8) . . ?
O233 Nd3 O235 68.8(7) . . ?
O166 Nd3 O235 70.1(6) . . ?
O238 Nd3 O235 66.9(10) . . ?
O236 Nd3 O235 104.0(8) . . ?
O170 Nd4 O240 116.7(5) . . ?
O170 Nd4 O149 131.5(4) . . ?
O240 Nd4 O149 111.8(5) . . ?
O170 Nd4 O147 74.8(4) . . ?
O240 Nd4 O147 135.5(5) . . ?
O149 Nd4 O147 70.0(4) . . ?
O170 Nd4 O243 67.8(5) . . ?
O240 Nd4 O243 143.9(5) . . ?
O149 Nd4 O243 74.4(4) . . ?
O147 Nd4 O243 80.5(5) . . ?
O170 Nd4 O241 127.4(6) . . ?
O240 Nd4 O241 67.8(5) . . ?
O149 Nd4 O241 70.5(5) . . ?
O147 Nd4 O241 71.9(5) . . ?
O243 Nd4 O241 140.9(5) . . ?
O170 Nd4 O242 128.5(5) . . ?
O240 Nd4 O242 75.2(5) . . ?
O149 Nd4 O242 65.6(4) . . ?
O147 Nd4 O242 133.7(4) . . ?
O243 Nd4 O242 75.8(5) . . ?
O241 Nd4 O242 103.9(6) . . ?
O170 Nd4 O120 72.2(4) . 2 ?
O240 Nd4 O120 70.5(4) . 2 ?
O149 Nd4 O120 128.2(4) . 2 ?
O147 Nd4 O120 145.5(4) . 2 ?
O243 Nd4 O120 78.2(4) . 2 ?
O241 Nd4 O120 138.3(4) . 2 ?
O242 Nd4 O120 65.5(4) . 2 ?
O170 Nd4 O239 66.0(5) . . ?
O240 Nd4 O239 69.2(6) . . ?
O149 Nd4 O239 134.6(6) . . ?
O147 Nd4 O239 79.3(5) . . ?
O243 Nd4 O239 132.9(5) . . ?
O241 Nd4 O239 68.7(6) . . ?
O242 Nd4 O239 143.9(6) . . ?
O120 Nd4 O239 95.8(5) 2 . ?
O126 Nd5 O250 82.9(4) . . ?
O126 Nd5 O246 134.0(4) . . ?
O250 Nd5 O246 139.8(5) . . ?
O126 Nd5 O245 80.4(4) . . ?
O250 Nd5 O245 134.6(4) . . ?
O246 Nd5 O245 76.7(5) . . ?
O126 Nd5 O21 74.5(4) . . ?
O250 Nd5 O21 72.6(4) . . ?
O246 Nd5 O21 99.1(5) . . ?
O245 Nd5 O21 139.9(4) . . ?
O126 Nd5 O248 139.3(4) . . ?
O250 Nd5 O248 88.4(4) . . ?
O246 Nd5 O248 72.7(4) . . ?
O245 Nd5 O248 78.0(4) . . ?
O21 Nd5 O248 139.6(4) . . ?
O126 Nd5 O247 68.4(5) . . ?
O250 Nd5 O247 139.4(5) . . ?
O246 Nd5 O247 66.4(5) . . ?
O245 Nd5 O247 69.4(5) . . ?
O21 Nd5 O247 72.5(4) . . ?
O248 Nd5 O247 132.1(4) . . ?
O126 Nd5 O249 141.3(4) . . ?
O250 Nd5 O249 72.0(5) . . ?
O246 Nd5 O249 68.2(5) . . ?
O245 Nd5 O249 138.0(4) . . ?
O21 Nd5 O249 70.2(4) . . ?
O248 Nd5 O249 70.1(4) . . ?
O247 Nd5 O249 113.9(5) . . ?
O126 Nd5 O49 69.9(4) . . ?
O250 Nd5 O49 67.1(4) . . ?
O246 Nd5 O49 132.4(5) . . ?
O245 Nd5 O49 67.5(4) . . ?
O21 Nd5 O49 128.4(4) . . ?
O248 Nd5 O49 70.0(4) . . ?
O247 Nd5 O49 123.5(5) . . ?
O249 Nd5 O49 122.5(4) . . ?
O260 Nd6 O261 57.4(18) . . ?
O260 Nd6 O258 75.9(16) . . ?
O261 Nd6 O258 76.0(14) . . ?
O259 Nd6 O258 44.1(15) . . ?
O259 Nd6 O257 80.7(19) . . ?
O258 Nd6 O257 53.2(16) . . ?
O260 Nd6 O255 140.0(14) . . ?
O261 Nd6 O255 82.7(12) . . ?
O259 Nd6 O255 135.5(14) . . ?
O258 Nd6 O255 92.5(8) . . ?
O257 Nd6 O255 60.8(15) . . ?
O260 Nd6 O254 96.8(14) . . ?
O261 Nd6 O254 66.7(13) . . ?
O259 Nd6 O254 135.3(14) . . ?
O258 Nd6 O254 139.0(9) . . ?
O257 Nd6 O254 86.0(15) . . ?
O255 Nd6 O254 67.1(5) . . ?
O260 Nd6 O256 138.5(15) . . ?
O261 Nd6 O256 139.1(13) . . ?
O259 Nd6 O256 140.9(14) . . ?
O258 Nd6 O256 137.0(9) . . ?
O257 Nd6 O256 134.9(15) . . ?
O255 Nd6 O256 74.1(7) . . ?
O254 Nd6 O256 73.4(7) . . ?
O260 Nd6 O251 132.9(15) . . ?
O261 Nd6 O251 131.1(13) . . ?
O259 Nd6 O251 93.6(14) . . ?
O258 Nd6 O251 65.8(9) . . ?
O257 Nd6 O251 94.9(15) . . ?
O255 Nd6 O251 70.1(5) . . ?
O254 Nd6 O251 130.1(6) . . ?
O256 Nd6 O251 71.2(7) . . ?
O260 Nd6 O253 67.1(15) . . ?
O261 Nd6 O253 101.2(13) . . ?
O259 Nd6 O253 92.4(14) . . ?
O258 Nd6 O253 136.4(8) . . ?
O257 Nd6 O253 137.6(15) . . ?
O255 Nd6 O253 130.7(6) . . ?
O254 Nd6 O253 69.8(5) . . ?
O256 Nd6 O253 71.7(7) . . ?
O251 Nd6 O253 127.4(6) . . ?
O260 Nd6 O252 86.2(14) . . ?
O261 Nd6 O252 142.8(13) . . ?
O259 Nd6 O252 67.8(14) . . ?
O258 Nd6 O252 88.6(9) . . ?
O257 Nd6 O252 141.8(15) . . ?
O255 Nd6 O252 132.4(6) . . ?
O254 Nd6 O252 131.7(6) . . ?
O256 Nd6 O252 73.1(7) . . ?
O251 Nd6 O252 67.2(5) . . ?
O253 Nd6 O252 67.2(5) . . ?
Mo19 O2 Mo9 145.7(7) . . ?
Mo8 O3 Mo4 82.9(5) . . ?
Mo8 O3 Mo5 142.2(6) . . ?
Mo4 O3 Mo5 134.1(6) . . ?
Mo10 O4 Mo19 101.5(5) . . ?
Mo10 O4 Mo6 105.6(5) . . ?
Mo19 O4 Mo6 104.0(5) . . ?
Mo55 O5 Mo56 121.1(6) . . ?
Mo23 O6 Mo2 146.5(6) . . ?
Mo16 O7 Mo26 84.0(5) . . ?
Mo16 O7 Mo15 134.6(6) . . ?
Mo26 O7 Mo15 140.6(6) . . ?
Mo3 O8 Mo1 106.5(5) . . ?
Mo3 O8 Mo4 107.3(5) . . ?
Mo1 O8 Mo4 106.8(5) . . ?
Mo59 O9 Mo27 106.4(5) . . ?
Mo59 O9 Mo64 106.4(5) . . ?
Mo27 O9 Mo64 106.2(5) . . ?
Mo19 O10 Mo56 148.9(7) . . ?
Mo10 O11 Mo19 101.5(5) . . ?
Mo10 O11 Mo5 104.5(5) . . ?
Mo19 O11 Mo5 103.6(5) . . ?
Mo59 O12 Mo57 83.2(5) . . ?
Mo59 O12 Mo24 134.2(7) . . ?
Mo57 O12 Mo24 142.5(6) . . ?
Mo17 O13 Mo23 103.1(5) . . ?
Mo17 O13 Mo58 105.5(5) . . ?
Mo23 O13 Mo58 104.0(5) . . ?
Mo60 O14 Mo22 83.3(4) . . ?
Mo60 O14 Mo15 142.5(6) . . ?
Mo22 O14 Mo15 134.2(6) . . ?
Mo63 O15 Mo60 118.9(6) . . ?
Mo64 O16 Mo12 84.5(4) . . ?
Mo64 O16 Mo24 135.6(6) . . ?
Mo12 O16 Mo24 139.5(6) . . ?
Mo4 O17 Mo8 82.2(5) . . ?
Mo4 O17 Mo7 135.3(6) . . ?
Mo8 O17 Mo7 141.4(6) . . ?
Mo9 O18 Mo27 82.8(5) . . ?
Mo9 O18 Mo6 141.9(6) . . ?
Mo27 O18 Mo6 135.3(6) . . ?
Mo66 O19 Mo29 83.4(5) . . ?
Mo66 O19 Mo35 146.1(6) . . ?
Mo29 O19 Mo35 130.3(6) . . ?
Mo23 O20 Mo36 148.2(7) . . ?
Mo55 O21 Nd5 174.3(7) . . ?
Mo54 O22 Mo2 119.8(6) . . ?
Mo4 O23 Mo3 103.3(5) . . ?
Mo13 O24 Mo9 119.8(6) . . ?
Mo20 O25 Mo13 112.3(5) . . ?
Mo20 O25 Mo9 149.4(6) . . ?
Mo13 O25 Mo9 93.5(4) . . ?
Mo16 O26 Mo22 107.4(6) . . ?
Mo23 O27 Mo17 101.7(5) . . ?
Mo23 O27 Mo7 104.3(5) . . ?
Mo17 O27 Mo7 105.4(5) . . ?
Mo53 O28 Mo8 174.1(6) . . ?
Mo3 O29 Mo1 102.2(4) . . ?
Mo22 O30 Mo66 101.9(5) . . ?
Mo25 O31 Mo21 102.8(5) . . ?
Mo25 O31 Mo15 105.7(5) . . ?
Mo21 O31 Mo15 104.3(5) . . ?
Mo17 O32 Mo8 149.6(6) . . ?
Mo53 O33 Mo2 151.3(6) . . ?
Mo53 O33 Mo54 112.7(5) . . ?
Mo2 O33 Mo54 92.8(4) . . ?
Mo5 O34 Mo6 83.9(5) . . ?
Mo5 O34 Mo19 102.8(5) . . ?
Mo6 O34 Mo19 102.2(5) . . ?
Mo21 O35 Mo60 147.0(7) . . ?
Mo16 O36 Mo66 102.1(5) . . ?
Mo34 O37 Mo44 101.8(6) . . ?
Mo34 O37 Mo40 105.0(6) . . ?
Mo44 O37 Mo40 104.1(5) . . ?
Mo1 O38 Mo56 83.0(4) . . ?
Mo1 O38 Mo14 144.6(6) . . ?
Mo56 O38 Mo14 132.2(6) . . ?
Mo10 O39 Mo12 150.9(7) . . ?
Mo43 O40 Mo28 83.2(5) . . ?
Mo43 O40 Mo58 135.5(6) . . ?
Mo28 O40 Mo58 140.6(6) . . ?
Mo7 O41 Mo58 82.8(5) . . ?
Mo7 O41 Mo23 100.9(5) . . ?
Mo58 O41 Mo23 101.7(5) . . ?
Mo16 O42 Mo26 82.5(5) . . ?
Mo16 O42 Mo30 136.3(6) . . ?
Mo26 O42 Mo30 140.0(6) . . ?
Mo24 O43 Mo15 83.2(5) . . ?
Mo24 O43 Mo21 103.1(5) . . ?
Mo15 O43 Mo21 102.6(5) . . ?
Mo39 O44 Mo36 83.1(5) . . ?
Mo39 O44 Mo46 147.3(7) . . ?
Mo36 O44 Mo46 129.4(7) . . ?
Mo7 O45 Mo58 83.6(5) . . ?
Mo7 O45 Mo17 100.1(5) . . ?
Mo58 O45 Mo17 100.3(5) . . ?
Mo64 O47 Mo27 105.8(5) . . ?
Mo3 O48 Mo2 83.4(4) . . ?
Mo3 O48 Mo14 144.6(6) . . ?
Mo2 O48 Mo14 131.6(6) . . ?
Mo13 O49 Nd5 176.1(6) . . ?
Mo62 O50 Mo42 119.3(6) . . ?
Mo21 O51 Mo57 147.4(8) . . ?
Mo28 O52 Mo43 82.9(5) . . ?
Mo28 O52 Mo40 141.7(7) . . ?
Mo43 O52 Mo40 134.2(6) . . ?
Mo67 O54 Mo70 107.1(6) . . ?
Mo67 O54 Mo51 105.7(7) . . ?
Mo70 O54 Mo51 105.5(7) . . ?
Mo23 O55 Nd1 143.1(6) . . ?
Mo49 O58 Mo40 83.0(5) . . ?
Mo49 O58 Mo34 100.9(6) . . ?
Mo40 O58 Mo34 100.3(5) . . ?
Mo31 O59 Mo26 148.5(6) . . ?
Mo48 O60 Mo50 149.1(8) . . ?
Mo48 O60 Mo52 114.4(7) . . ?
Mo50 O60 Mo52 93.1(5) . . ?
Mo67 O62 Mo69 82.4(5) . . ?
Mo67 O62 Mo49 135.0(8) . . ?
Mo69 O62 Mo49 142.4(7) . . ?
Mo45 O70 Mo47 84.4(6) . . ?
Mo45 O70 Mo46 144.7(7) . . ?
Mo47 O70 Mo46 130.6(7) . . ?
Mo68 O74 Mo69 121.8(8) . . ?
Mo42 O75 Nd2 172.9(9) . . ?
Mo34 O76 Mo28 148.9(7) . . ?
Mo3 O78 Mo2 83.4(4) . . ?
Mo3 O78 Mo7 135.1(6) . . ?
Mo2 O78 Mo7 141.4(6) . . ?
Mo70 O80 Mo67 102.3(6) . . ?
Mo51 O81 Mo67 105.9(7) . . ?
Mo67 O84 Mo69 82.9(5) . . ?
Mo67 O84 Mo18 145.0(8) . . ?
Mo69 O84 Mo18 131.5(9) . . ?
Mo52 O85 Na2 156.3(10) . . ?
Mo1 O86 Mo56 83.6(5) . . ?
Mo1 O86 Mo5 135.0(6) . . ?
Mo56 O86 Mo5 141.4(6) . . ?
Mo20 O87 Mo12 172.2(7) . . ?
Mo62 O88 Mo36 119.9(6) . . ?
Mo55 O89 Mo54 119.1(6) . . ?
Mo54 O90 Nd1 171.7(7) . . ?
Mo66 O91 Mo29 83.1(5) . . ?
Mo66 O91 Mo30 134.7(6) . . ?
Mo29 O91 Mo30 142.2(7) . . ?
Mo16 O92 Mo66 107.6(6) . . ?
Mo16 O92 Mo22 107.5(6) . . ?
Mo66 O92 Mo22 105.3(5) . . ?
Mo63 O93 Mo33 119.3(6) . . ?
Mo37 O94 Mo31 101.6(5) . . ?
Mo37 O94 Mo41 104.7(5) . . ?
Mo31 O94 Mo41 105.0(6) . . ?
Mo65 O95 Mo13 117.4(6) . . ?
Mo65 O95 Mo20 100.0(5) . . ?
Mo13 O95 Mo20 98.3(5) . . ?
Mo59 O97 Mo57 83.5(5) . . ?
Mo59 O97 Mo61 145.3(6) . . ?
Mo57 O97 Mo61 130.6(6) . . ?
Mo25 O98 Mo12 150.2(7) . . ?
Mo64 O99 Mo12 84.8(5) . . ?
Mo64 O99 Mo6 135.0(6) . . ?
Mo12 O99 Mo6 139.5(6) . . ?
Mo53 O100 Mo55 113.3(5) . . ?
Mo53 O100 Mo56 148.5(6) . . ?
Mo55 O100 Mo56 93.0(4) . . ?
Mo5 O101 Mo6 83.4(4) . . ?
Mo5 O101 Mo10 99.6(5) . . ?
Mo6 O101 Mo10 100.5(5) . . ?
Mo32 O102 Mo28 172.7(8) . . ?
Mo15 O103 Mo24 83.6(4) . . ?
Mo15 O103 Mo25 100.6(5) . . ?
Mo24 O103 Mo25 100.3(5) . . ?
Mo11 O104 Mo29 149.9(7) . . ?
Mo11 O104 Mo33 113.5(6) . . ?
Mo29 O104 Mo33 92.6(4) . . ?
Mo22 O105 Mo60 82.8(5) . . ?
Mo22 O105 Mo35 145.9(7) . . ?
Mo60 O105 Mo35 130.9(6) . . ?
Mo1 O106 Mo4 107.8(6) . . ?
Mo27 O107 Mo59 102.3(4) . . ?
Mo25 O109 Mo26 149.4(6) . . ?
Mo34 O110 Mo44 102.6(5) . . ?
Mo34 O110 Mo49 105.4(5) . . ?
Mo44 O110 Mo49 103.9(5) . . ?
Mo17 O111 Mo28 149.0(7) . . ?
Mo39 O112 Mo45 106.5(5) . . ?
Mo39 O112 Mo43 106.9(5) . . ?
Mo45 O112 Mo43 106.1(6) . . ?
Mo64 O114 Mo59 106.5(6) . . ?
Mo25 O115 Mo21 102.7(5) . . ?
Mo25 O115 Mo24 105.7(5) . . ?
Mo21 O115 Mo24 104.1(5) . . ?
Mo11 O116 Mo60 151.9(7) . . ?
Mo11 O116 Mo63 113.4(6) . . ?
Mo60 O116 Mo63 92.2(4) . . ?
Mo27 O118 Mo9 83.1(5) . . ?
Mo27 O118 Mo61 146.0(7) . . ?
Mo9 O118 Mo61 130.6(6) . . ?
Mo54 O120 Nd4 161.4(6) . 2_545 ?
Mo20 O121 Mo57 151.3(6) . . ?
Mo20 O121 Mo65 111.2(6) . . ?
Mo57 O121 Mo65 93.4(4) . . ?
Mo30 O123 Mo41 82.1(5) . . ?
Mo30 O123 Mo31 99.2(5) . . ?
Mo41 O123 Mo31 100.0(6) . . ?
Mo47 O124 Mo45 82.6(5) . . ?
Mo47 O124 Mo40 143.3(8) . . ?
Mo45 O124 Mo40 134.1(8) . . ?
Mo14 O125 Mo54 132.7(6) . . ?
Mo14 O125 Mo55 133.5(6) . . ?
Mo54 O125 Mo55 93.7(4) . . ?
Mo19 O126 Nd5 148.1(6) . . ?
Mo31 O128 Mo38 148.5(7) . . ?
Mo61 O129 Mo65 133.7(6) . . ?
Mo61 O129 Mo13 133.3(6) . . ?
Mo65 O129 Mo13 93.0(4) . . ?
Mo37 O130 Mo29 147.3(7) . . ?
Mo39 O134 Mo36 83.6(5) . . ?
Mo39 O134 Mo58 134.4(7) . . ?
Mo36 O134 Mo58 141.8(6) . . ?
Mo44 O136 Mo47 146.6(8) . . ?
Mo10 O138 Mo8 149.3(6) . . ?
Mo62 O139 Nd1 167.5(7) . . ?
Mo37 O141 Mo50 146.8(8) . . ?
Mo39 O142 Mo43 105.8(6) . . ?
Mo32 O143 Mo36 152.1(7) . . ?
Mo32 O143 Mo62 111.8(6) . . ?
Mo36 O143 Mo62 92.7(5) . . ?
Mo65 O144 Mo57 119.4(6) . . ?
Mo48 O145 Mo38 174.0(8) . . ?
Mo33 O146 Mo29 120.3(7) . . ?
Mo21 O147 Nd4 141.7(7) . . ?
Mo63 O149 Nd4 171.4(7) . . ?
Mo43 O150 Mo45 105.7(6) . . ?
Mo31 O151 Mo37 101.0(6) . . ?
Mo31 O151 Mo30 105.0(6) . . ?
Mo37 O151 Mo30 104.8(5) . . ?
Mo51 O154 Mo38 84.5(5) . . ?
Mo51 O154 Mo49 134.7(7) . . ?
Mo38 O154 Mo49 140.2(7) . . ?
Mo46 O155 Mo42 134.3(6) . . ?
Mo46 O155 Mo62 132.2(6) . . ?
Mo42 O155 Mo62 93.5(5) . . ?
Mo13 O158 Nd1 148.3(7) . 2 ?
Mo35 O162 Mo63 133.6(7) . . ?
Mo35 O162 Mo33 133.0(7) . . ?
Mo63 O162 Mo33 93.3(4) . . ?
Mo30 O163 Mo41 82.2(5) . . ?
Mo30 O163 Mo37 101.7(5) . . ?
Mo41 O163 Mo37 102.0(5) . . ?
Mo11 O165 Mo26 172.6(7) . . ?
Mo33 O166 Nd3 174.0(8) . . ?
Mo32 O167 Mo47 149.2(8) . . ?
Mo32 O167 Mo42 113.1(7) . . ?
Mo47 O167 Mo42 92.5(5) . . ?
Mo70 O169 Mo51 106.6(7) . . ?
Mo65 O170 Nd4 176.4(8) . . ?
Mo44 O173 Mo69 147.2(8) . . ?
Mo51 O174 Mo38 84.7(5) . . ?
Mo51 O174 Mo41 135.6(7) . . ?
Mo38 O174 Mo41 139.1(7) . . ?
Mo49 O175 Mo40 83.3(5) . . ?
Mo49 O175 Mo44 103.0(6) . . ?
Mo40 O175 Mo44 102.3(6) . . ?
Mo70 O179 Mo50 82.9(6) . . ?
Mo70 O179 Mo18 146.2(9) . . ?
Mo50 O179 Mo18 130.2(9) . . ?
Mo37 O180 Nd3 147.9(7) . . ?
Mo65 O184 Nd1 144.7(7) . 2 ?
Mo70 O185 Mo50 82.6(5) . . ?
Mo70 O185 Mo41 134.4(8) . . ?
Mo50 O185 Mo41 142.8(8) . . ?
Mo18 O188 Mo52 134.1(8) . . ?
Mo18 O188 Mo68 132.1(8) . . ?
Mo52 O188 Mo68 93.7(6) . . ?
Mo63 O190 Na1 163.5(9) . . ?
Mo68 O191 Mo52 119.0(7) . . ?
Mo42 O192 Mo47 120.1(7) . . ?
Mo44 O193 Nd2 144.2(7) . . ?
Mo48 O200 Mo69 149.6(8) . . ?
Mo48 O200 Mo68 113.6(7) . . ?
Mo69 O200 Mo68 92.8(5) . . ?
Mo45 O201 Mo39 101.3(5) . . ?
Mo34 O202 Mo38 147.9(7) . . ?
Mo52 O206 Mo50 120.9(7) . . ?
Mo52 O208 Nd3 172.8(9) . . ?
Mo68 O214 Nd2 176.3(10) . . ?
O190 Na1 O271 68.0(6) . . ?
O277 Na2 O85 75.9(13) . . ?
 
loop_
 _geom_torsion_atom_site_label_1
 _geom_torsion_atom_site_label_2
 _geom_torsion_atom_site_label_3
 _geom_torsion_atom_site_label_4
 _geom_torsion
 _geom_torsion_site_symmetry_1
 _geom_torsion_site_symmetry_2
 _geom_torsion_site_symmetry_3
 _geom_torsion_site_symmetry_4
 _geom_torsion_publ_flag
O126 Mo19 O2 Mo9 -104.8(11) . . . . ?
O10 Mo19 O2 Mo9 148.6(11) . . . . ?
O4 Mo19 O2 Mo9 -6.6(12) . . . . ?
O11 Mo19 O2 Mo9 42.5(19) . . . . ?
O34 Mo19 O2 Mo9 67.4(11) . . . . ?
Mo10 Mo19 O2 Mo9 -10.5(14) . . . . ?
O46 Mo55 O5 Mo56 169.6(7) . . . . ?
O21 Mo55 O5 Mo56 -81.5(7) . . . . ?
O89 Mo55 O5 Mo56 41.4(12) . . . . ?
O125 Mo55 O5 Mo56 82.3(7) . . . . ?
O100 Mo55 O5 Mo56 2.5(6) . . . . ?
O55 Mo23 O6 Mo2 -104.8(12) . . . . ?
O20 Mo23 O6 Mo2 148.6(12) . . . . ?
O27 Mo23 O6 Mo2 -7.1(12) . . . . ?
O13 Mo23 O6 Mo2 40.3(19) . . . . ?
O41 Mo23 O6 Mo2 67.0(12) . . . . ?
Mo17 Mo23 O6 Mo2 -11.4(15) . . . . ?
O126 Mo19 O10 Mo56 115.9(13) . . . . ?
O2 Mo19 O10 Mo56 -138.3(12) . . . . ?
O4 Mo19 O10 Mo56 -24(2) . . . . ?
O11 Mo19 O10 Mo56 16.4(13) . . . . ?
O34 Mo19 O10 Mo56 -58.0(12) . . . . ?
Mo10 Mo19 O10 Mo56 22.0(15) . . . . ?
O190 Mo63 O15 Mo60 -170.5(7) . . . . ?
O149 Mo63 O15 Mo60 83.6(7) . . . . ?
O93 Mo63 O15 Mo60 -39.1(12) . . . . ?
O162 Mo63 O15 Mo60 -82.7(6) . . . . ?
O116 Mo63 O15 Mo60 -4.6(6) . . . . ?
O55 Mo23 O20 Mo36 115.9(13) . . . . ?
O6 Mo23 O20 Mo36 -138.3(12) . . . . ?
O27 Mo23 O20 Mo36 -24(2) . . . . ?
O13 Mo23 O20 Mo36 16.4(13) . . . . ?
O41 Mo23 O20 Mo36 -58.7(13) . . . . ?
Mo17 Mo23 O20 Mo36 22.8(15) . . . . ?
O120 Mo54 O22 Mo2 -172.6(7) . . . . ?
O90 Mo54 O22 Mo2 80.9(7) . . . . ?
O89 Mo54 O22 Mo2 -40.4(12) . . . . ?
O125 Mo54 O22 Mo2 -82.7(7) . . . . ?
O33 Mo54 O22 Mo2 -4.6(6) . . . . ?
O49 Mo13 O24 Mo9 88.4(7) . . . . ?
O158 Mo13 O24 Mo9 -162.5(7) . . . . ?
O95 Mo13 O24 Mo9 -38.8(12) . . . . ?
O25 Mo13 O24 Mo9 -1.6(6) . . . . ?
O129 Mo13 O24 Mo9 -80.9(6) . . . . ?
O133 Mo20 O25 Mo13 -64.6(8) . . . . ?
O87 Mo20 O25 Mo13 -177.3(5) . . . . ?
O121 Mo20 O25 Mo13 67.1(7) . . . . ?
O95 Mo20 O25 Mo13 2.0(5) . . . . ?
O133 Mo20 O25 Mo9 150.1(12) . . . . ?
O87 Mo20 O25 Mo9 37.4(14) . . . . ?
O121 Mo20 O25 Mo9 -78.3(13) . . . . ?
O95 Mo20 O25 Mo9 -143.3(13) . . . . ?
O96 Mo17 O32 Mo8 118.8(14) . . . . ?
O111 Mo17 O32 Mo8 -135.5(13) . . . . ?
O13 Mo17 O32 Mo8 -25(2) . . . . ?
O27 Mo17 O32 Mo8 18.6(14) . . . . ?
O45 Mo17 O32 Mo8 -55.4(13) . . . . ?
Mo23 Mo17 O32 Mo8 23.7(16) . . . . ?
O68 Mo53 O33 Mo2 149.7(12) . . . . ?
O28 Mo53 O33 Mo2 33.4(14) . . . . ?
O100 Mo53 O33 Mo2 -85.3(13) . . . . ?
O68 Mo53 O33 Mo54 -59.7(7) . . . . ?
O28 Mo53 O33 Mo54 -175.9(5) . . . . ?
O100 Mo53 O33 Mo54 65.4(6) . . . . ?
O147 Mo21 O35 Mo60 -110.3(13) . . . . ?
O51 Mo21 O35 Mo60 144.3(13) . . . . ?
O31 Mo21 O35 Mo60 -10.8(13) . . . . ?
O115 Mo21 O35 Mo60 35(2) . . . . ?
O43 Mo21 O35 Mo60 63.5(12) . . . . ?
Mo25 Mo21 O35 Mo60 -15.0(15) . . . . ?
O117 Mo10 O39 Mo12 121.3(14) . . . . ?
O138 Mo10 O39 Mo12 -131.5(14) . . . . ?
O11 Mo10 O39 Mo12 -20(2) . . . . ?
O4 Mo10 O39 Mo12 22.7(14) . . . . ?
O101 Mo10 O39 Mo12 -51.9(14) . . . . ?
Mo19 Mo10 O39 Mo12 27.9(17) . . . . ?
O147 Mo21 O51 Mo57 110.7(14) . . . . ?
O35 Mo21 O51 Mo57 -142.9(14) . . . . ?
O31 Mo21 O51 Mo57 -30(2) . . . . ?
O115 Mo21 O51 Mo57 11.4(14) . . . . ?
O43 Mo21 O51 Mo57 -62.9(14) . . . . ?
Mo25 Mo21 O51 Mo57 17.0(17) . . . . ?
O20 Mo23 O55 Nd1 43.7(11) . . . . ?
O6 Mo23 O55 Nd1 -60.4(11) . . . . ?
O27 Mo23 O55 Nd1 -153.3(10) . . . . ?
O13 Mo23 O55 Nd1 134.7(10) . . . . ?
Mo17 Mo23 O55 Nd1 169.6(10) . . . . ?
O66 Mo31 O59 Mo26 -121.2(14) . . . . ?
O128 Mo31 O59 Mo26 131.7(14) . . . . ?
O151 Mo31 O59 Mo26 -21.6(14) . . . . ?
O94 Mo31 O59 Mo26 22(2) . . . . ?
O123 Mo31 O59 Mo26 53.2(14) . . . . ?
Mo37 Mo31 O59 Mo26 -27.9(17) . . . . ?
O195 Mo48 O60 Mo50 150.5(13) . . . . ?
O145 Mo48 O60 Mo50 33.9(15) . . . . ?
O200 Mo48 O60 Mo50 -85.0(14) . . . . ?
O195 Mo48 O60 Mo52 -58.9(8) . . . . ?
O145 Mo48 O60 Mo52 -175.6(6) . . . . ?
O200 Mo48 O60 Mo52 65.5(8) . . . . ?
O215 Mo68 O74 Mo69 169.8(9) . . . . ?
O214 Mo68 O74 Mo69 -84.1(10) . . . . ?
O191 Mo68 O74 Mo69 38.2(14) . . . . ?
O188 Mo68 O74 Mo69 80.7(8) . . . . ?
O200 Mo68 O74 Mo69 2.8(7) . . . . ?
O137 Mo34 O76 Mo28 120.4(15) . . . . ?
O202 Mo34 O76 Mo28 -133.6(15) . . . . ?
O110 Mo34 O76 Mo28 -24(3) . . . . ?
O37 Mo34 O76 Mo28 21.1(16) . . . . ?
O58 Mo34 O76 Mo28 -54.1(15) . . . . ?
Mo44 Mo34 O76 Mo28 26.1(19) . . . . ?
O208 Mo52 O85 Na2 99(2) . . . . ?
O206 Mo52 O85 Na2 -8(2) . . . . ?
O191 Mo52 O85 Na2 -161(2) . . . . ?
O188 Mo52 O85 Na2 -91(2) . . . . ?
O60 Mo52 O85 Na2 -78(3) . . . . ?
O71 Mo62 O88 Mo36 173.1(7) . . . . ?
O139 Mo62 O88 Mo36 -78.3(8) . . . . ?
O50 Mo62 O88 Mo36 44.6(13) . . . . ?
O155 Mo62 O88 Mo36 83.3(7) . . . . ?
O143 Mo62 O88 Mo36 4.8(6) . . . . ?
O132 Mo25 O98 Mo12 -125.9(15) . . . . ?
O109 Mo25 O98 Mo12 128.4(15) . . . . ?
O115 Mo25 O98 Mo12 -25.8(15) . . . . ?
O31 Mo25 O98 Mo12 19(2) . . . . ?
O103 Mo25 O98 Mo12 48.9(15) . . . . ?
Mo21 Mo25 O98 Mo12 -30.6(18) . . . . ?
O68 Mo53 O100 Mo55 59.8(7) . . . . ?
O28 Mo53 O100 Mo55 175.6(5) . . . . ?
O33 Mo53 O100 Mo55 -65.0(6) . . . . ?
O68 Mo53 O100 Mo56 -155.7(11) . . . . ?
O28 Mo53 O100 Mo56 -39.9(13) . . . . ?
O33 Mo53 O100 Mo56 79.4(12) . . . . ?
O165 Mo11 O104 Mo29 -37.7(16) . . . . ?
O172 Mo11 O104 Mo29 -151.6(13) . . . . ?
O116 Mo11 O104 Mo29 81.3(15) . . . . ?
O165 Mo11 O104 Mo33 174.1(6) . . . . ?
O172 Mo11 O104 Mo33 60.2(8) . . . . ?
O116 Mo11 O104 Mo33 -66.9(7) . . . . ?
O132 Mo25 O109 Mo26 119.3(13) . . . . ?
O98 Mo25 O109 Mo26 -134.5(13) . . . . ?
O115 Mo25 O109 Mo26 -26(2) . . . . ?
O31 Mo25 O109 Mo26 19.5(13) . . . . ?
O103 Mo25 O109 Mo26 -54.9(13) . . . . ?
Mo21 Mo25 O109 Mo26 24.4(16) . . . . ?
O96 Mo17 O111 Mo28 -121.3(14) . . . . ?
O32 Mo17 O111 Mo28 132.4(14) . . . . ?
O13 Mo17 O111 Mo28 -21.9(15) . . . . ?
O27 Mo17 O111 Mo28 25(2) . . . . ?
O45 Mo17 O111 Mo28 52.7(14) . . . . ?
Mo23 Mo17 O111 Mo28 -26.5(17) . . . . ?
O165 Mo11 O116 Mo60 29.5(16) . . . . ?
O172 Mo11 O116 Mo60 146.8(13) . . . . ?
O104 Mo11 O116 Mo60 -87.0(15) . . . . ?
O165 Mo11 O116 Mo63 -176.4(5) . . . . ?
O172 Mo11 O116 Mo63 -59.2(8) . . . . ?
O104 Mo11 O116 Mo63 67.1(7) . . . . ?
O90 Mo54 O120 Nd4 94(2) . . . 2_545 ?
O22 Mo54 O120 Nd4 -11(2) . . . 2_545 ?
O89 Mo54 O120 Nd4 -165.1(19) . . . 2_545 ?
O125 Mo54 O120 Nd4 -94(2) . . . 2_545 ?
O33 Mo54 O120 Nd4 -68(3) . . . 2_545 ?
O133 Mo20 O121 Mo57 -148.0(12) . . . . ?
O87 Mo20 O121 Mo57 -34.4(14) . . . . ?
O25 Mo20 O121 Mo57 80.8(13) . . . . ?
O95 Mo20 O121 Mo57 145.7(13) . . . . ?
O133 Mo20 O121 Mo65 64.9(7) . . . . ?
O87 Mo20 O121 Mo65 178.4(5) . . . . ?
O25 Mo20 O121 Mo65 -66.3(6) . . . . ?
O95 Mo20 O121 Mo65 -1.4(4) . . . . ?
O198 Mo14 O125 Mo54 -143.7(8) . . . . ?
O160 Mo14 O125 Mo54 -37.0(9) . . . . ?
O38 Mo14 O125 Mo54 128.0(8) . . . . ?
O113 Mo14 O125 Mo54 86.5(19) . . . . ?
O48 Mo14 O125 Mo54 51.6(8) . . . . ?
O198 Mo14 O125 Mo55 38.6(9) . . . . ?
O160 Mo14 O125 Mo55 145.3(8) . . . . ?
O38 Mo14 O125 Mo55 -49.7(8) . . . . ?
O113 Mo14 O125 Mo55 -91.2(18) . . . . ?
O48 Mo14 O125 Mo55 -126.1(8) . . . . ?
O2 Mo19 O126 Nd5 -61.2(12) . . . . ?
O10 Mo19 O126 Nd5 43.1(13) . . . . ?
O4 Mo19 O126 Nd5 -154.2(11) . . . . ?
O11 Mo19 O126 Nd5 132.9(11) . . . . ?
Mo10 Mo19 O126 Nd5 168.9(12) . . . . ?
O66 Mo31 O128 Mo38 119.0(15) . . . . ?
O59 Mo31 O128 Mo38 -136.0(14) . . . . ?
O151 Mo31 O128 Mo38 -29(2) . . . . ?
O94 Mo31 O128 Mo38 19.3(15) . . . . ?
O123 Mo31 O128 Mo38 -55.8(14) . . . . ?
Mo37 Mo31 O128 Mo38 23.6(17) . . . . ?
O176 Mo61 O129 Mo65 142.9(9) . . . . ?
O72 Mo61 O129 Mo65 37.8(10) . . . . ?
O108 Mo61 O129 Mo65 -88.5(19) . . . . ?
O118 Mo61 O129 Mo65 -128.9(9) . . . . ?
O97 Mo61 O129 Mo65 -53.0(9) . . . . ?
O176 Mo61 O129 Mo13 -36.4(10) . . . . ?
O72 Mo61 O129 Mo13 -141.5(9) . . . . ?
O108 Mo61 O129 Mo13 92.2(18) . . . . ?
O118 Mo61 O129 Mo13 51.8(9) . . . . ?
O97 Mo61 O129 Mo13 127.7(9) . . . . ?
O180 Mo37 O130 Mo29 114.0(14) . . . . ?
O141 Mo37 O130 Mo29 -141.6(13) . . . . ?
O94 Mo37 O130 Mo29 -32(2) . . . . ?
O151 Mo37 O130 Mo29 13.0(13) . . . . ?
O163 Mo37 O130 Mo29 -61.2(13) . . . . ?
Mo31 Mo37 O130 Mo29 18.5(16) . . . . ?
O193 Mo44 O136 Mo47 -106.9(14) . . . . ?
O173 Mo44 O136 Mo47 147.3(14) . . . . ?
O110 Mo44 O136 Mo47 38(2) . . . . ?
O37 Mo44 O136 Mo47 -8.7(14) . . . . ?
O175 Mo44 O136 Mo47 66.1(14) . . . . ?
Mo34 Mo44 O136 Mo47 -12.4(17) . . . . ?
O117 Mo10 O138 Mo8 -119.0(13) . . . . ?
O39 Mo10 O138 Mo8 133.7(13) . . . . ?
O11 Mo10 O138 Mo8 -20.7(14) . . . . ?
O4 Mo10 O138 Mo8 27(2) . . . . ?
O101 Mo10 O138 Mo8 54.6(13) . . . . ?
Mo19 Mo10 O138 Mo8 -25.1(16) . . . . ?
O71 Mo62 O139 Nd1 7(4) . . . . ?
O88 Mo62 O139 Nd1 -98(4) . . . . ?
O50 Mo62 O139 Nd1 109(4) . . . . ?
O155 Mo62 O139 Nd1 155(3) . . . . ?
O143 Mo62 O139 Nd1 -171(4) . . . . ?
O180 Mo37 O141 Mo50 -110.5(14) . . . . ?
O130 Mo37 O141 Mo50 144.1(14) . . . . ?
O94 Mo37 O141 Mo50 -10.6(14) . . . . ?
O151 Mo37 O141 Mo50 37(2) . . . . ?
O163 Mo37 O141 Mo50 64.1(14) . . . . ?
Mo31 Mo37 O141 Mo50 -15.5(17) . . . . ?
O63 Mo32 O143 Mo36 -149.5(13) . . . . ?
O102 Mo32 O143 Mo36 -35.3(15) . . . . ?
O167 Mo32 O143 Mo36 83.1(15) . . . . ?
O63 Mo32 O143 Mo62 60.8(7) . . . . ?
O102 Mo32 O143 Mo62 175.0(5) . . . . ?
O167 Mo32 O143 Mo62 -66.6(7) . . . . ?
O184 Mo65 O144 Mo57 165.9(7) . . . . ?
O170 Mo65 O144 Mo57 -86.7(8) . . . . ?
O95 Mo65 O144 Mo57 34.6(13) . . . . ?
O129 Mo65 O144 Mo57 80.7(7) . . . . ?
O121 Mo65 O144 Mo57 2.0(6) . . . . ?
O164 Mo33 O146 Mo29 169.7(8) . . . . ?
O166 Mo33 O146 Mo29 -82.1(8) . . . . ?
O93 Mo33 O146 Mo29 42.4(13) . . . . ?
O162 Mo33 O146 Mo29 82.3(7) . . . . ?
O104 Mo33 O146 Mo29 3.3(6) . . . . ?
O51 Mo21 O147 Nd4 49.1(11) . . . . ?
O35 Mo21 O147 Nd4 -54.6(11) . . . . ?
O31 Mo21 O147 Nd4 -148.0(10) . . . . ?
O115 Mo21 O147 Nd4 140.5(10) . . . . ?
Mo25 Mo21 O147 Nd4 176.1(10) . . . . ?
O77 Mo46 O155 Mo42 -141.8(9) . . . . ?
O210 Mo46 O155 Mo42 -33.9(11) . . . . ?
O44 Mo46 O155 Mo42 128.1(9) . . . . ?
O73 Mo46 O155 Mo42 90.5(19) . . . . ?
O70 Mo46 O155 Mo42 53.3(9) . . . . ?
O77 Mo46 O155 Mo62 37.5(10) . . . . ?
O210 Mo46 O155 Mo62 145.5(9) . . . . ?
O44 Mo46 O155 Mo62 -52.6(9) . . . . ?
O73 Mo46 O155 Mo62 -90.1(19) . . . . ?
O70 Mo46 O155 Mo62 -127.3(9) . . . . ?
O49 Mo13 O158 Nd1 -95.3(13) . . . 2 ?
O24 Mo13 O158 Nd1 156.2(13) . . . 2 ?
O95 Mo13 O158 Nd1 4.5(14) . . . 2 ?
O25 Mo13 O158 Nd1 77(2) . . . 2 ?
O129 Mo13 O158 Nd1 74.0(13) . . . 2 ?
O178 Mo35 O162 Mo63 -145.8(9) . . . . ?
O186 Mo35 O162 Mo63 -37.7(10) . . . . ?
O19 Mo35 O162 Mo63 124.7(8) . . . . ?
O83 Mo35 O162 Mo63 91(2) . . . . ?
O105 Mo35 O162 Mo63 49.3(8) . . . . ?
O178 Mo35 O162 Mo33 39.5(10) . . . . ?
O186 Mo35 O162 Mo33 147.5(8) . . . . ?
O19 Mo35 O162 Mo33 -50.1(8) . . . . ?
O83 Mo35 O162 Mo33 -83(2) . . . . ?
O105 Mo35 O162 Mo33 -125.4(8) . . . . ?
O63 Mo32 O167 Mo47 153.8(13) . . . . ?
O102 Mo32 O167 Mo47 38.8(15) . . . . ?
O143 Mo32 O167 Mo47 -78.5(15) . . . . ?
O63 Mo32 O167 Mo42 -62.6(8) . . . . ?
O102 Mo32 O167 Mo42 -177.6(6) . . . . ?
O143 Mo32 O167 Mo42 65.1(8) . . . . ?
O193 Mo44 O173 Mo69 112.6(16) . . . . ?
O136 Mo44 O173 Mo69 -141.4(15) . . . . ?
O110 Mo44 O173 Mo69 12.9(16) . . . . ?
O37 Mo44 O173 Mo69 -30(3) . . . . ?
O175 Mo44 O173 Mo69 -61.5(16) . . . . ?
Mo34 Mo44 O173 Mo69 18.6(19) . . . . ?
O130 Mo37 O180 Nd3 47.6(17) . . . . ?
O141 Mo37 O180 Nd3 -54.9(17) . . . . ?
O94 Mo37 O180 Nd3 -147.2(15) . . . . ?
O151 Mo37 O180 Nd3 139.2(15) . . . . ?
Mo31 Mo37 O180 Nd3 175.6(16) . . . . ?
O170 Mo65 O184 Nd1 104.2(11) . . . 2 ?
O144 Mo65 O184 Nd1 -150.0(10) . . . 2 ?
O95 Mo65 O184 Nd1 4.2(11) . . . 2 ?
O129 Mo65 O184 Nd1 -67.0(10) . . . 2 ?
O121 Mo65 O184 Nd1 -73(2) . . . 2 ?
O213 Mo18 O188 Mo52 -141.6(11) . . . . ?
O79 Mo18 O188 Mo52 -33.8(14) . . . . ?
O84 Mo18 O188 Mo52 129.0(11) . . . . ?
O179 Mo18 O188 Mo52 52.4(11) . . . . ?
O209 Mo18 O188 Mo52 91(2) . . . . ?
O213 Mo18 O188 Mo68 37.5(13) . . . . ?
O79 Mo18 O188 Mo68 145.2(11) . . . . ?
O84 Mo18 O188 Mo68 -52.0(11) . . . . ?
O179 Mo18 O188 Mo68 -128.5(11) . . . . ?
O209 Mo18 O188 Mo68 -90(2) . . . . ?
O149 Mo63 O190 Na1 88(3) . . . . ?
O15 Mo63 O190 Na1 -18(3) . . . . ?
O93 Mo63 O190 Na1 -172(3) . . . . ?
O162 Mo63 O190 Na1 -101(3) . . . . ?
O116 Mo63 O190 Na1 -89(4) . . . . ?
O197 Mo42 O192 Mo47 -169.2(8) . . . . ?
O75 Mo42 O192 Mo47 82.4(9) . . . . ?
O50 Mo42 O192 Mo47 -40.5(14) . . . . ?
O155 Mo42 O192 Mo47 -81.7(7) . . . . ?
O167 Mo42 O192 Mo47 -2.9(7) . . . . ?
O173 Mo44 O193 Nd2 45.6(14) . . . . ?
O136 Mo44 O193 Nd2 -57.9(14) . . . . ?
O110 Mo44 O193 Nd2 137.6(12) . . . . ?
O37 Mo44 O193 Nd2 -150.1(12) . . . . ?
Mo34 Mo44 O193 Nd2 173.2(13) . . . . ?
O195 Mo48 O200 Mo69 -151.7(13) . . . . ?
O145 Mo48 O200 Mo69 -36.3(16) . . . . ?
O60 Mo48 O200 Mo69 83.5(15) . . . . ?
O195 Mo48 O200 Mo68 60.1(8) . . . . ?
O145 Mo48 O200 Mo68 175.4(6) . . . . ?
O60 Mo48 O200 Mo68 -64.8(8) . . . . ?
O137 Mo34 O202 Mo38 -121.9(15) . . . . ?
O76 Mo34 O202 Mo38 132.7(15) . . . . ?
O110 Mo34 O202 Mo38 -22.3(16) . . . . ?
O37 Mo34 O202 Mo38 25(3) . . . . ?
O58 Mo34 O202 Mo38 52.4(15) . . . . ?
Mo44 Mo34 O202 Mo38 -26.9(18) . . . . ?
O85 Mo52 O206 Mo50 -168.9(9) . . . . ?
O208 Mo52 O206 Mo50 82.8(10) . . . . ?
O191 Mo52 O206 Mo50 -38.8(15) . . . . ?
O188 Mo52 O206 Mo50 -80.6(9) . . . . ?
O60 Mo52 O206 Mo50 -3.1(7) . . . . ?
 
_refine_diff_density_max    2.61 
_refine_diff_density_min   -1.73 
_refine_diff_density_rms    0.27

_vrf_RINTA01_edu7772_sq
;
PROBLEM: The value of Rint is greater than 0.25
RESPONSE: poor crystal with weak diffraction
;
_vrf_PLAT020_edu7772_sq
;
PROBLEM: The Value of Rint is Greater Than 0.12 ......... 0.375 Report
RESPONSE: poor crystal with weak diffraction
;

_shelx_res_file
;
TITL edu7772_sq in P2(1)/c NA3Nd5.667[H30Mo70O215](H2O)180
    edu7772_sq.res
    created by SHELXL-2018/3 at 15:58:08 on 18-Jun-2021
CELL  0.71073  31.5796  27.7392  40.6670   90.000  110.138   90.000
ZERR     4.00   0.0007   0.0004   0.0008    0.000    0.002    0.000
LATT   1
SYMM  - X, 1/2 + Y, 1/2 - Z
SFAC  MO   ND   O    NA   H
UNIT  280 22.667 1580 12 1560
MERG   2
OMIT    -4.00  52.00
OMIT    -3   3   2
OMIT     1   1   4
OMIT     2   3   1
OMIT    -5   0   2
OMIT    -4   2   3
OMIT     2   0   4
OMIT     3   3   3
OMIT    -3   0   6
OMIT    -1   2   4
OMIT    -4   1   3
OMIT     4   0   0
OMIT    -1   1   6
OMIT    -2   4   2
OMIT     1   0   4
ABIN
ISOR 0.01 0.01 O7 O9 O15 O21 O26 O28 O29 O78
ISOR 0.01 0.01 O103 O107 O138 O199 O209 O227 O254 O272
FMAP   2
SIZE 0.064 0.020 0.017
PLAN   10
ACTA
CONF
L.S.   5    0 2233
TEMP  -123.00
WGHT    0.099500
FVAR       0.00730
MO1   1   -0.034260    0.583866    0.445109    11.00000    0.02632    0.03966 =
         0.02245   -0.00101    0.01125   -0.00798
MO2   1   -0.001640    0.451039    0.368609    11.00000    0.02750    0.03619 =
         0.02262    0.00217    0.01109   -0.00489
MO3   1    0.000986    0.475621    0.431275    11.00000    0.02717    0.03848 =
         0.02279    0.00189    0.01078   -0.00684
MO4   1    0.075584    0.557171    0.477798    11.00000    0.02591    0.03867 =
         0.02352    0.00242    0.01027   -0.00630
MO5   1    0.045822    0.688145    0.464283    11.00000    0.02595    0.03693 =
         0.02186   -0.00130    0.01239   -0.00726
MO6   1    0.065789    0.780455    0.471342    11.00000    0.02991    0.03915 =
         0.02120   -0.00230    0.01332   -0.00656
MO7   1    0.120609    0.461592    0.433499    11.00000    0.02644    0.03792 =
         0.02751    0.00531    0.01161   -0.00400
MO8   1    0.130585    0.598095    0.450250    11.00000    0.02349    0.03783 =
         0.02556    0.00272    0.01122   -0.00468
MO9   1   -0.014459    0.873397    0.411041    11.00000    0.02727    0.03858 =
         0.02344   -0.00349    0.01173   -0.00396
MO10  1    0.108347    0.722677    0.416638    11.00000    0.02778    0.03711 =
         0.02459   -0.00221    0.01434   -0.00678
MO11  1    0.341671    0.918378    0.361358    11.00000    0.02444    0.04252 =
         0.02690   -0.00041    0.00988   -0.00808
MO12  1    0.178825    0.822604    0.466868    11.00000    0.02693    0.03971 =
         0.02395    0.00104    0.01015   -0.00657
MO13  1   -0.014766    0.898610    0.330733    11.00000    0.03105    0.03581 =
         0.02331   -0.00110    0.01235   -0.00234
MO14  1   -0.109866    0.522219    0.355849    11.00000    0.02506    0.04024 =
         0.02543   -0.00061    0.01212   -0.00477
MO15  1    0.307715    0.959220    0.464485    11.00000    0.02758    0.03894 =
         0.02371   -0.00189    0.00917   -0.01019
MO16  1    0.425221    0.917562    0.476978    11.00000    0.02531    0.04413 =
         0.03000   -0.00026    0.00933   -0.01206
MO17  1    0.172432    0.528868    0.390081    11.00000    0.02645    0.03571 =
         0.03163    0.00091    0.01471   -0.00340
MO18  1    0.552139    0.620300    0.284226    11.00000    0.06482    0.06747 =
         0.10719   -0.01184    0.06639   -0.00943
MO19  1    0.004943    0.749717    0.388602    11.00000    0.02908    0.03785 =
         0.02143   -0.00076    0.01121   -0.00471
MO20  1    0.094026    0.881711    0.381633    11.00000    0.02758    0.03778 =
         0.02353   -0.00028    0.01113   -0.00346
MO21  1    0.221884    0.974766    0.388279    11.00000    0.02889    0.04308 =
         0.02121   -0.00136    0.00781   -0.00989
MO22  1    0.398540    1.029695    0.446137    11.00000    0.03091    0.04237 =
         0.02848    0.00021    0.00953   -0.01402
MO23  1    0.102260    0.449814    0.348128    11.00000    0.02861    0.03274 =
         0.03069    0.00366    0.01222   -0.00002
MO24  1    0.228188    0.949055    0.470931    11.00000    0.03104    0.04257 =
         0.02278   -0.00387    0.01124   -0.00827
MO25  1    0.246729    0.868540    0.415436    11.00000    0.02410    0.04344 =
         0.02323   -0.00289    0.01002   -0.00934
MO26  1    0.369530    0.846544    0.448963    11.00000    0.02341    0.04005 =
         0.02624    0.00000    0.00835   -0.00974
MO27  1    0.037424    0.912634    0.469600    11.00000    0.03289    0.04069 =
         0.02670   -0.00684    0.01547   -0.00636
MO28  1    0.290360    0.486121    0.420516    11.00000    0.02344    0.04509 =
         0.04079   -0.00087    0.01501   -0.00228
MO29  1    0.467502    0.939788    0.365546    11.00000    0.02983    0.04680 =
         0.03240    0.00012    0.01308   -0.01062
MO30  1    0.480505    0.835630    0.430577    11.00000    0.02508    0.04419 =
         0.04100    0.00131    0.01385   -0.00882
MO31  1    0.395498    0.762460    0.388160    11.00000    0.02612    0.04221 =
         0.04064   -0.00409    0.01429   -0.00704
MO32  1    0.238632    0.445819    0.323001    11.00000    0.03304    0.03367 =
         0.04343   -0.00104    0.01944   -0.00079
MO33  1    0.376306    0.957293    0.293595    11.00000    0.03402    0.05278 =
         0.02889    0.00122    0.01424   -0.00523
MO34  1    0.349255    0.554232    0.371023    11.00000    0.02908    0.03937 =
         0.05160    0.00117    0.02062   -0.00025
MO35  1    0.414580    1.063680    0.355079    11.00000    0.03379    0.04568 =
         0.03672    0.00359    0.01455   -0.01155
MO36  1    0.161557    0.340825    0.337139    11.00000    0.03412    0.03174 =
         0.04286    0.00282    0.01900    0.00173
MO37  1    0.449034    0.811762    0.344590    11.00000    0.03535    0.04846 =
         0.04068   -0.00504    0.01978   -0.00921
MO38  1    0.438442    0.640590    0.418381    11.00000    0.02989    0.04418 =
         0.05544   -0.00033    0.01923   -0.00225
MO39  1    0.235347    0.312719    0.386771    11.00000    0.03432    0.03759 =
         0.05364    0.00832    0.01942    0.00510
MO40  1    0.393785    0.445184    0.398781    11.00000    0.02975    0.04408 =
         0.06064    0.00596    0.02172    0.00429
MO41  1    0.509191    0.751675    0.417630    11.00000    0.02512    0.04816 =
         0.05335    0.00055    0.01722   -0.00306
MO42  1    0.252465    0.399005    0.247868    11.00000    0.04526    0.04823 =
         0.05044   -0.00636    0.02915   -0.00365
MO43  1    0.308393    0.393599    0.434388    11.00000    0.03101    0.04845 =
         0.05088    0.00797    0.01544    0.00420
MO44  1    0.376522    0.489068    0.318045    11.00000    0.03996    0.04509 =
         0.06150    0.00009    0.03135   -0.00068
MO45  1    0.334031    0.326658    0.376257    11.00000    0.03585    0.03837 =
         0.06574    0.00498    0.02394    0.00482
MO46  1    0.233828    0.283616    0.289974    11.00000    0.04317    0.03622 =
         0.05976   -0.00312    0.02405    0.00127
MO47  1    0.338493    0.364499    0.318531    11.00000    0.03953    0.04052 =
         0.06819   -0.00170    0.03193    0.00418
MO48  1    0.428390    0.649408    0.319874    11.00000    0.04372    0.05202 =
         0.05989   -0.00700    0.03603   -0.00710
MO49  1    0.454518    0.509243    0.397226    11.00000    0.03055    0.04821 =
         0.06407    0.00121    0.02281    0.00177
MO50  1    0.534425    0.732417    0.332145    11.00000    0.04427    0.05450 =
         0.07993   -0.00636    0.04210   -0.00736
MO51  1    0.525030    0.618873    0.430768    11.00000    0.03420    0.05106 =
         0.08041    0.00312    0.02654    0.00012
MO52  1    0.455416    0.708558    0.254342    11.00000    0.06321    0.05845 =
         0.06697   -0.00901    0.04706   -0.00896
MO53  1    0.029934    0.586844    0.361312    11.00000    0.02348    0.03222 =
         0.02356    0.00167    0.00984   -0.00327
MO54  1   -0.043199    0.516077    0.294755    11.00000    0.02819    0.03246 =
         0.02045    0.00008    0.00937   -0.00123
MO55  1   -0.076000    0.626343    0.309450    11.00000    0.02694    0.03167 =
         0.02388    0.00123    0.00878   -0.00045
MO56  1   -0.063928    0.645404    0.393595    11.00000    0.02565    0.03545 =
         0.02622   -0.00242    0.01243   -0.00466
MO57  1    0.124980    1.017886    0.410045    11.00000    0.03299    0.04002 =
         0.02821   -0.00240    0.01315   -0.00554
MO58  1    0.186328    0.415517    0.421362    11.00000    0.02896    0.03749 =
         0.03316    0.00546    0.01253    0.00003
MO59  1    0.115037    0.992741    0.468938    11.00000    0.03486    0.04241 =
         0.02787   -0.00628    0.01479   -0.00679
MO60  1    0.322216    1.046737    0.395715    11.00000    0.03173    0.04347 =
         0.02919   -0.00004    0.01225   -0.01003
MO61  1   -0.002389    1.006324    0.390469    11.00000    0.03462    0.03729 =
         0.03158   -0.00566    0.01550   -0.00383
MO62  1    0.153618    0.387434    0.259310    11.00000    0.03564    0.03492 =
         0.04058   -0.00294    0.01870   -0.00167
MO63  1    0.295385    1.019233    0.310967    11.00000    0.03120    0.04901 =
         0.02484    0.00521    0.00963   -0.00676
MO64  1    0.145977    0.884200    0.502851    11.00000    0.03265    0.04720 =
         0.02568   -0.00157    0.01180   -0.01106
MO65  1    0.061744    0.980937    0.329910    11.00000    0.02928    0.04452 =
         0.02491    0.00002    0.01163   -0.00684
MO66  1    0.479107    0.970048    0.428952    11.00000    0.02892    0.04465 =
         0.03040   -0.00122    0.00821   -0.01338
MO67  1    0.549908    0.555117    0.371008    11.00000    0.03715    0.05290 =
         0.10787    0.00190    0.04501    0.00314
MO68  1    0.428092    0.591219    0.244295    11.00000    0.06923    0.05523 =
         0.07086   -0.01201    0.05094   -0.01142
MO69  1    0.486312    0.524795    0.314267    11.00000    0.05259    0.05162 =
         0.09019   -0.00645    0.04978   -0.00361
MO70  1    0.576625    0.670715    0.381257    11.00000    0.03397    0.05617 =
         0.10013   -0.00055    0.04150   -0.00227
ND1   2    0.057137    0.493132    0.249711    11.00000    0.03098    0.03325 =
         0.02735    0.00056    0.01289   -0.00061
ND2   2    0.299707    0.531694    0.222570    11.00000    0.06327    0.06056 =
         0.05236   -0.00238    0.03277   -0.01032
ND3   2    0.361100    0.819491    0.246419    11.00000    0.05159    0.05891 =
         0.04523   -0.00846    0.02460   -0.00912
ND4   2    0.161864    0.970499    0.284702    11.00000    0.03046    0.04105 =
         0.02296   -0.00002    0.00950   -0.00034
ND5   2   -0.025480    0.757335    0.284273    11.00000    0.03358    0.03615 =
         0.02407    0.00242    0.01239    0.00087
ND6   2    0.236011    0.693369    0.365443    10.66667    0.03245    0.04111 =
         0.06898   -0.00466    0.03007   -0.00582
O1    3    0.175595    0.602853    0.487213    11.00000    0.03146    0.04903 =
         0.03260   -0.00302    0.02037   -0.00623
O2    3   -0.022253    0.805756    0.390458    11.00000    0.03142    0.03988 =
         0.01514    0.00010    0.00834    0.00527
O3    3    0.082567    0.625429    0.465777    11.00000    0.02824    0.05050 =
         0.02041   -0.00580    0.01047   -0.00774
O4    3    0.066743    0.777902    0.417283    11.00000    0.04434    0.02511 =
         0.03525    0.00124    0.02598   -0.00330
O5    3   -0.101436    0.641742    0.343328    11.00000    0.02871    0.02887 =
         0.03765   -0.00627    0.01373   -0.00562
O6    3    0.045893    0.437806    0.346966    11.00000    0.01888    0.03042 =
         0.03208   -0.00663    0.01053   -0.00963
O7    3    0.360252    0.911285    0.465429    11.00000    0.02580    0.04047 =
         0.01908    0.00392    0.01101   -0.00626
O8    3    0.017159    0.547954    0.434280    11.00000    0.02274    0.03789 =
         0.03202    0.00569    0.01771    0.00736
O9    3    0.098643    0.920430    0.461894    11.00000    0.02421    0.04313 =
         0.02007   -0.00546    0.01804   -0.00118
O10   3   -0.041684    0.707994    0.382164    11.00000    0.01915    0.03055 =
         0.02475    0.00139    0.00785   -0.00347
O11   3    0.047854    0.693184    0.410413    11.00000    0.02003    0.03840 =
         0.02208   -0.00361    0.00590   -0.00405
O12   3    0.165466    0.983921    0.451497    11.00000    0.02964    0.04563 =
         0.03524   -0.01088    0.01723   -0.00956
O13   3    0.169903    0.461004    0.373401    11.00000    0.03652    0.03688 =
         0.02735    0.01283    0.01609    0.01713
O14   3    0.336786    1.006193    0.437704    11.00000    0.02602    0.03694 =
         0.03049   -0.00928    0.01353   -0.01275
O15   3    0.303688    1.066661    0.344884    11.00000    0.02810    0.03373 =
         0.02402    0.00885    0.01009   -0.00966
O16   3    0.191761    0.892174    0.480196    11.00000    0.02276    0.04226 =
         0.02303    0.00022    0.00370   -0.01229
O17   3    0.114342    0.528698    0.453231    11.00000    0.03152    0.03317 =
         0.03182    0.01032    0.01518   -0.00184
O18   3    0.032463    0.845313    0.452344    11.00000    0.02572    0.03884 =
         0.03353   -0.00271    0.01662    0.00045
O19   3    0.451736    1.001061    0.383358    11.00000    0.03416    0.04198 =
         0.03488   -0.00570    0.02443   -0.01119
O20   3    0.115386    0.394200    0.332816    11.00000    0.02849    0.03613 =
         0.03864   -0.00286    0.01591   -0.01576
O21   3   -0.053277    0.680013    0.301714    11.00000    0.04467    0.02998 =
         0.01803   -0.00316    0.01151   -0.00134
O22   3   -0.046302    0.460948    0.319410    11.00000    0.02321    0.04415 =
         0.01882    0.00435   -0.00152    0.00104
O23   3    0.052327    0.485865    0.481036    11.00000    0.03390    0.04236 =
         0.02238   -0.00028    0.01380   -0.01229
O24   3   -0.045906    0.895988    0.361278    11.00000    0.01532    0.03691 =
         0.02926   -0.00035    0.01177    0.00008
O25   3    0.036808    0.873618    0.381104    11.00000    0.02931    0.04469 =
         0.00799    0.00658   -0.00299   -0.00480
O26   3    0.418138    0.987947    0.491518    11.00000    0.02668    0.03568 =
         0.03080    0.00075    0.00661   -0.02360
O27   3    0.110493    0.501759    0.385393    11.00000    0.03291    0.04749 =
         0.02667   -0.00001    0.01890   -0.00455
O28   3    0.072504    0.589981    0.401700    11.00000    0.02737    0.03578 =
         0.01669    0.00394    0.01474   -0.00467
O29   3   -0.045774    0.508687    0.451021    11.00000    0.01279    0.02283 =
         0.02525    0.00034    0.00998   -0.01161
O30   3    0.467459    1.036308    0.451099    11.00000    0.01703    0.03635 =
         0.04643   -0.00248    0.01230   -0.00957
O31   3    0.275721    0.930695    0.410268    11.00000    0.02831    0.02958 =
         0.01832   -0.00275    0.00831   -0.00703
O32   3    0.163850    0.574273    0.418392    11.00000    0.02934    0.04175 =
         0.03146    0.01426    0.01149   -0.00933
O33   3    0.011735    0.525319    0.351624    11.00000    0.03355    0.03100 =
         0.02164   -0.00044    0.02044   -0.00066
O34   3    0.009083    0.745813    0.446968    11.00000    0.03695    0.03246 =
         0.02164   -0.00349    0.00931    0.00680
O35   3    0.258178    1.022237    0.383566    11.00000    0.03045    0.04016 =
         0.02804   -0.00617    0.00763   -0.00678
O36   3    0.491605    0.938086    0.479574    11.00000    0.02860    0.05695 =
         0.01396    0.00017    0.00395   -0.01639
O37   3    0.345287    0.485364    0.354464    11.00000    0.03754    0.03398 =
         0.05400   -0.01074    0.02342   -0.00435
O38   3   -0.073822    0.575438    0.395998    11.00000    0.01700    0.04012 =
         0.02114   -0.00401    0.01327   -0.00030
O39   3    0.154188    0.763437    0.437747    11.00000    0.01954    0.05251 =
         0.02678   -0.00078    0.00848   -0.00571
O40   3    0.252569    0.431522    0.427104    11.00000    0.03149    0.03415 =
         0.04076    0.01173    0.01081    0.00785
O41   3    0.119378    0.408171    0.401253    11.00000    0.01814    0.03399 =
         0.03026    0.01296    0.00781    0.00094
O42   3    0.433374    0.859821    0.451775    11.00000    0.04225    0.03714 =
         0.02931   -0.00085    0.01486   -0.01156
O43   3    0.251804    0.998274    0.446597    11.00000    0.02382    0.04449 =
         0.02068   -0.00488    0.00844   -0.01360
O44   3    0.216114    0.306237    0.335679    11.00000    0.04359    0.03040 =
         0.05237    0.00943    0.02497    0.00497
O45   3    0.183412    0.479975    0.440929    11.00000    0.02429    0.03529 =
         0.05431   -0.00476    0.01964   -0.00662
O46   3   -0.123549    0.617749    0.273453    11.00000    0.01521    0.04475 =
         0.03007   -0.01042    0.00704   -0.00850
O47   3    0.088743    0.888468    0.515459    11.00000    0.02787    0.06150 =
         0.02427   -0.00230    0.00942   -0.00941
O48   3   -0.044815    0.485799    0.384908    11.00000    0.01243    0.03371 =
         0.02854    0.00880    0.00564   -0.00321
O49   3   -0.021288    0.842245    0.312159    11.00000    0.01725    0.04778 =
         0.03594   -0.00220    0.00972    0.00011
O50   3    0.200134    0.428057    0.254868    11.00000    0.04388    0.02462 =
         0.06988    0.00552    0.02362    0.00173
O51   3    0.174766    1.009467    0.389477    11.00000    0.03094    0.06201 =
         0.03937    0.00093    0.01732   -0.00111
O52   3    0.340870    0.445180    0.417866    11.00000    0.02803    0.04058 =
         0.05778    0.01434    0.01719    0.00667
O53   3    0.000825    0.916080    0.491143    11.00000    0.04081    0.05394 =
         0.03759   -0.00074    0.02599   -0.00677
O54   3    0.527038    0.621295    0.379495    11.00000    0.04211    0.06792 =
         0.05924    0.00381    0.02792   -0.01010
O55   3    0.093580    0.487451    0.313423    11.00000    0.02485    0.03380 =
         0.02564   -0.00536    0.00060   -0.00505
O56   3   -0.104739    0.669536    0.405794    11.00000    0.03383    0.04055 =
         0.03785   -0.00141    0.02390    0.00333
O57   3    0.377996    0.815457    0.485551    11.00000    0.02305    0.04925 =
         0.04221    0.00156    0.00873   -0.01343
O58   3    0.405240    0.512682    0.416627    11.00000    0.03714    0.03789 =
         0.04911   -0.00714    0.02382   -0.00974
O59   3    0.369706    0.791616    0.417033    11.00000    0.01119    0.04325 =
         0.05112   -0.01357    0.01104   -0.00836
O60   3    0.465803    0.694069    0.312853    11.00000    0.04019    0.04186 =
         0.06520   -0.01730    0.03355   -0.01433
O61   3    0.177017    0.868704    0.544407    11.00000    0.04800    0.06073 =
         0.02712    0.00362    0.01233   -0.01683
O62   3    0.490794    0.525038    0.364566    11.00000    0.02330    0.05408 =
         0.07231   -0.00741    0.01736   -0.00990
O63   3    0.221238    0.501023    0.303775    11.00000    0.03659    0.03910 =
         0.04262   -0.00905    0.01768   -0.01650
O64   3    0.313294    1.101158    0.409503    11.00000    0.03346    0.04576 =
         0.03736    0.00778    0.01157   -0.01866
O65   3    0.445876    0.899741    0.519447    11.00000    0.04535    0.04101 =
         0.02597   -0.00292    0.00829   -0.01488
O66   3    0.350914    0.760580    0.349211    11.00000    0.03570    0.04097 =
         0.04904   -0.00846    0.02080   -0.00804
O67   3    0.064009    0.785756    0.512114    11.00000    0.03741    0.04176 =
         0.01452    0.00782    0.00843   -0.00087
O68   3    0.053410    0.609669    0.332480    11.00000    0.03427    0.04488 =
         0.01866    0.00660    0.00212   -0.00289
O69   3    0.041771    0.679304    0.503826    11.00000    0.03807    0.05990 =
         0.02191   -0.01306    0.01662   -0.01463
O70   3    0.297065    0.318201    0.327179    11.00000    0.04153    0.05572 =
         0.04985    0.00975    0.02088    0.00366
O71   3    0.132018    0.364785    0.217464    11.00000    0.04241    0.05404 =
         0.05091   -0.02196    0.03627   -0.00780
O72   3    0.000915    1.064542    0.376322    11.00000    0.03828    0.05223 =
         0.04678    0.00575    0.02212    0.00236
O73   3    0.261231    0.225542    0.328983    11.00000    0.05430    0.03025 =
         0.06696   -0.00037    0.01265    0.00549
O74   3    0.465722    0.541345    0.262447    11.00000    0.06257    0.09844 =
         0.05262   -0.01676    0.04476   -0.04059
O75   3    0.275457    0.452058    0.239871    11.00000    0.04430    0.04819 =
         0.07395    0.01155    0.03969    0.00346
O76   3    0.314720    0.538047    0.396548    11.00000    0.04166    0.03819 =
         0.05713   -0.00351    0.02578    0.00274
O77   3    0.185760    0.251493    0.274767    11.00000    0.06411    0.02239 =
         0.07262   -0.01178    0.03010    0.00098
O78   3    0.049081    0.461536    0.412730    11.00000    0.02931    0.03696 =
         0.02590   -0.00844    0.01951   -0.01421
O79   3    0.578733    0.665247    0.270070    11.00000    0.10004    0.06012 =
         0.15180   -0.00048    0.10116   -0.02648
O80   3    0.606277    0.602733    0.381184    11.00000    0.05714    0.04926 =
         0.11689   -0.00034    0.05867   -0.00758
O81   3    0.558772    0.557891    0.424128    11.00000    0.03698    0.04704 =
         0.10846   -0.00423    0.03383   -0.00356
O82   3    0.578621    0.767166    0.336107    11.00000    0.04500    0.07295 =
         0.11032   -0.02402    0.05379   -0.02034
O83   3    0.467499    1.095367    0.401717    11.00000    0.04786    0.06188 =
         0.04524    0.01788    0.00847   -0.01570
O84   3    0.536094    0.571572    0.321098    11.00000    0.04476    0.04221 =
         0.09473    0.00700    0.04430    0.00363
O85   3    0.457494    0.707742    0.212408    11.00000    0.06941    0.06158 =
         0.06776   -0.00473    0.04622   -0.01001
O86   3   -0.010821    0.645963    0.437069    11.00000    0.03887    0.03791 =
         0.01989    0.01455    0.01947    0.00882
O87   3    0.129335    0.858527    0.420777    11.00000    0.02690    0.03832 =
         0.01700   -0.00445    0.00346   -0.00985
O88   3    0.138612    0.338583    0.284517    11.00000    0.04232    0.03382 =
         0.03075    0.00376    0.02160    0.00110
O89   3   -0.033366    0.585396    0.297896    11.00000    0.02127    0.02860 =
         0.02146    0.00854    0.00484    0.00662
O90   3    0.000034    0.502381    0.278482    11.00000    0.02826    0.03398 =
         0.02717   -0.00677    0.01988    0.00102
O91   3    0.476648    0.904746    0.409928    11.00000    0.02708    0.04666 =
         0.02774    0.00315    0.01144   -0.00128
O92   3    0.416651    0.961246    0.434007    11.00000    0.03372    0.03342 =
         0.03738   -0.00205    0.01120   -0.01499
O93   3    0.316558    0.959604    0.298732    11.00000    0.03769    0.04714 =
         0.02562    0.00370    0.01243   -0.02003
O94   3    0.447405    0.749577    0.370253    11.00000    0.01779    0.04825 =
         0.04935   -0.00372    0.01648   -0.00562
O95   3    0.043023    0.914064    0.325048    11.00000    0.02981    0.03645 =
         0.02411    0.00641    0.01021    0.00022
O96   3    0.159968    0.557947    0.351085    11.00000    0.03377    0.03309 =
         0.03728    0.00113    0.01049    0.00355
O97   3    0.070843    1.007264    0.423261    11.00000    0.04071    0.04114 =
         0.02537   -0.00047    0.01812    0.00451
O98   3    0.217147    0.830433    0.436333    11.00000    0.03826    0.03612 =
         0.04287   -0.00562    0.02914   -0.00296
O99   3    0.124294    0.820828    0.480838    11.00000    0.02944    0.04777 =
         0.02506   -0.00672    0.00832   -0.00532
O100  3   -0.018044    0.622027    0.362785    11.00000    0.02343    0.02542 =
         0.01693    0.01028    0.00408    0.00687
O101  3    0.103524    0.722551    0.474135    11.00000    0.02289    0.03049 =
         0.02616    0.00164    0.01381   -0.00848
O102  3    0.262933    0.459628    0.367379    11.00000    0.03391    0.04996 =
         0.03624    0.00304    0.01867    0.00627
O103  3    0.276071    0.902137    0.473222    11.00000    0.01165    0.03609 =
         0.03187    0.00954    0.00912   -0.00738
O104  3    0.391114    0.925129    0.349611    11.00000    0.02288    0.05930 =
         0.02992   -0.00130    0.00945   -0.01770
O105  3    0.385782    1.049963    0.397382    11.00000    0.03214    0.05512 =
         0.02002    0.00489    0.00217   -0.01508
O106  3    0.020656    0.578746    0.490906    11.00000    0.02528    0.04215 =
         0.03874    0.00070    0.01804   -0.00803
O107  3    0.057921    0.984738    0.484893    11.00000    0.03325    0.03566 =
         0.01687   -0.01125    0.01716   -0.00272
O108  3   -0.003087    1.036378    0.440064    11.00000    0.05060    0.03305 =
         0.03825   -0.00845    0.02669   -0.00180
O109  3    0.302341    0.840240    0.429706    11.00000    0.02717    0.03091 =
         0.02827   -0.00059    0.00653   -0.01095
O110  3    0.400118    0.543677    0.353219    11.00000    0.02592    0.04744 =
         0.04047    0.00551    0.02080   -0.00186
O111  3    0.233652    0.526066    0.405237    11.00000    0.03067    0.03161 =
         0.04391    0.00957    0.01202   -0.00478
O112  3    0.281592    0.363713    0.384646    11.00000    0.04306    0.03843 =
         0.04617    0.01644    0.03120    0.02295
O113  3   -0.121836    0.493379    0.402634    11.00000    0.02993    0.04474 =
         0.03166    0.00394    0.00947    0.00260
O114  3    0.153249    0.956302    0.514434    11.00000    0.03307    0.03936 =
         0.03902   -0.00858    0.01250   -0.00623
O115  3    0.204553    0.921529    0.416019    11.00000    0.04990    0.03165 =
         0.01776   -0.00646    0.01456   -0.00307
O116  3    0.322164    0.978058    0.364886    11.00000    0.03727    0.03687 =
         0.03098   -0.00857    0.01018   -0.01221
O117  3    0.103800    0.725055    0.373407    11.00000    0.02502    0.04425 =
         0.03452   -0.00050    0.02077   -0.00328
O118  3    0.006771    0.940949    0.423586    11.00000    0.04553    0.03542 =
         0.03531    0.00606    0.02149    0.00639
O119  3    0.108659    0.553880    0.521130    11.00000    0.04006    0.03861 =
         0.04304    0.01196    0.01804   -0.01601
O120  3   -0.091992    0.508460    0.258898    11.00000    0.03359    0.02599 =
         0.02445    0.00612    0.01120   -0.00369
O121  3    0.105476    0.945512    0.381639    11.00000    0.02057    0.04962 =
         0.02398   -0.00190    0.00830    0.00583
O122  3    0.135450    1.075931    0.420235    11.00000    0.04303    0.04063 =
         0.02569   -0.00225    0.01263   -0.00411
O123  3    0.462288    0.769982    0.438643    11.00000    0.02849    0.05349 =
         0.05206    0.00935    0.02248    0.00303
O124  3    0.361082    0.388023    0.367402    11.00000    0.04658    0.05306 =
         0.05675   -0.01416    0.01732    0.00701
O125  3   -0.083378    0.548602    0.326578    11.00000    0.02948    0.04728 =
         0.00889    0.00348    0.00331    0.00292
O126  3    0.010848    0.752108    0.348088    11.00000    0.02452    0.03954 =
         0.02598    0.00294    0.01110   -0.01175
O127  3    0.534833    0.983722    0.441390    11.00000    0.02276    0.06610 =
         0.02324    0.00592    0.00402   -0.01778
O128  3    0.400510    0.701285    0.404034    11.00000    0.02479    0.04642 =
         0.04458    0.00797    0.01273   -0.00547
O129  3    0.011730    0.971051    0.358557    11.00000    0.03704    0.05114 =
         0.01301   -0.00402    0.01014   -0.00821
O130  3    0.461930    0.874934    0.342976    11.00000    0.03086    0.05050 =
         0.04043    0.01039    0.01421   -0.00115
O131  3    0.214658    0.795914    0.500242    11.00000    0.04800    0.05969 =
         0.01844   -0.00571    0.00838   -0.01017
O132  3    0.224812    0.851575    0.372667    11.00000    0.05150    0.02770 =
         0.02818   -0.00656    0.01243   -0.00752
O133  3    0.107896    0.847832    0.351443    11.00000    0.03393    0.05307 =
         0.01999   -0.01426    0.00635   -0.00295
O134  3    0.191043    0.362740    0.385822    11.00000    0.02557    0.03797 =
         0.03924   -0.00043    0.01291   -0.00040
O135  3   -0.011577    0.421256    0.444841    11.00000    0.04320    0.04357 =
         0.03281    0.00801    0.02098   -0.00077
O136  3    0.362905    0.426233    0.306643    11.00000    0.04422    0.04579 =
         0.05042   -0.00493    0.02507    0.01129
O137  3    0.310666    0.580112    0.334372    11.00000    0.03993    0.03141 =
         0.05162   -0.00415    0.01516    0.00210
O138  3    0.134049    0.663919    0.430915    11.00000    0.02360    0.04292 =
         0.03661   -0.00563    0.02559   -0.00946
O139  3    0.117649    0.433988    0.260576    11.00000    0.04503    0.03369 =
         0.03437   -0.00838    0.01313    0.01150
O140  3    0.243877    0.970670    0.512053    11.00000    0.05651    0.02532 =
         0.04340   -0.00571    0.02944   -0.00296
O141  3    0.491278    0.786399    0.328854    11.00000    0.03527    0.05134 =
         0.05892   -0.01849    0.02653   -0.00299
O142  3    0.271192    0.333006    0.438034    11.00000    0.03490    0.03825 =
         0.07070    0.01039    0.02334    0.00745
O143  3    0.193567    0.404217    0.318129    11.00000    0.03234    0.04310 =
         0.04828    0.00003    0.02094    0.01351
O144  3    0.082669    1.031477    0.360704    11.00000    0.03819    0.03046 =
         0.04670    0.00066    0.02322   -0.00781
O145  3    0.436092    0.644651    0.363946    11.00000    0.03154    0.03382 =
         0.06971    0.00209    0.01319   -0.00971
O146  3    0.437524    0.965507    0.316383    11.00000    0.03065    0.05217 =
         0.03775   -0.00321    0.01266   -0.00464
O147  3    0.201661    0.949414    0.347306    11.00000    0.03614    0.05634 =
         0.03415    0.01261    0.01370   -0.01102
O148  3   -0.015483    0.393851    0.371105    11.00000    0.04101    0.03633 =
         0.02567    0.00497    0.01357    0.00587
O149  3    0.240315    1.000306    0.303838    11.00000    0.01705    0.06185 =
         0.02136    0.01129    0.00445    0.00757
O150  3    0.355931    0.345498    0.429294    11.00000    0.03010    0.05862 =
         0.07551    0.00168    0.02369   -0.01130
O151  3    0.422308    0.827091    0.382961    11.00000    0.02700    0.05289 =
         0.03466    0.00112    0.01175   -0.01196
O152  3    0.333885    0.393781    0.478788    11.00000    0.03796    0.06418 =
         0.07224    0.01155    0.02533    0.01125
O153  3    0.404075    1.081097    0.470403    11.00000    0.02448    0.04381 =
         0.03251   -0.01802    0.00038   -0.01227
O154  3    0.469412    0.579104    0.415149    11.00000    0.04190    0.05461 =
         0.05147   -0.00496    0.02290    0.00080
O155  3    0.217935    0.342537    0.270517    11.00000    0.03595    0.03433 =
         0.04350   -0.00804    0.02534   -0.00020
O156  3    0.122280    0.432342    0.470740    11.00000    0.02228    0.03719 =
         0.04728    0.01827    0.02176    0.00891
O157  3   -0.068409    0.597232    0.467717    11.00000    0.02040    0.05377 =
         0.03622   -0.00287    0.01524   -0.02341
O158  3   -0.049236    0.935856    0.298667    11.00000    0.03470    0.04376 =
         0.03636    0.01452    0.01161   -0.01275
O159  3    0.125390    1.046983    0.490431    11.00000    0.05745    0.04649 =
         0.04090   -0.01115    0.02882   -0.01309
O160  3   -0.130501    0.467818    0.336405    11.00000    0.04266    0.04248 =
         0.03007    0.00696    0.02095    0.00229
O161  3   -0.061344    0.870738    0.421610    11.00000    0.03052    0.03795 =
         0.05606    0.00411    0.02662   -0.00484
O162  3    0.372233    1.024512    0.326129    11.00000    0.04071    0.05018 =
         0.02155    0.00535    0.01158   -0.01561
O163  3    0.510282    0.816415    0.396685    11.00000    0.02284    0.07575 =
         0.04543   -0.00342    0.01648   -0.01243
O164  3    0.367542    0.993798    0.258076    11.00000    0.05520    0.05738 =
         0.04016    0.02050    0.01813    0.00521
O165  3    0.357600    0.889022    0.400930    11.00000    0.03192    0.04653 =
         0.03668   -0.00962    0.02756   -0.00794
O166  3    0.371716    0.899937    0.277024    11.00000    0.02966    0.07732 =
         0.02769   -0.00860    0.01278    0.00365
O167  3    0.279963    0.416843    0.308183    11.00000    0.03732    0.04888 =
         0.05469   -0.00452    0.02571   -0.00315
O168  3    0.215710    0.262130    0.401495    11.00000    0.03133    0.05543 =
         0.06959   -0.00169    0.01182    0.01384
O169  3    0.582524    0.657958    0.432185    11.00000    0.03643    0.05920 =
         0.09122    0.00105    0.02078   -0.01409
O170  3    0.104393    0.974864    0.312130    11.00000    0.04886    0.05026 =
         0.03338   -0.00395    0.01739   -0.00404
O171  3    0.197961    0.377981    0.454976    11.00000    0.02890    0.04308 =
         0.05907   -0.01710    0.01599   -0.01309
O172  3    0.301188    0.880062    0.333281    11.00000    0.04449    0.05384 =
         0.03610   -0.00401    0.02280   -0.00325
O173  3    0.424714    0.495819    0.304339    11.00000    0.05264    0.05496 =
         0.06169   -0.01792    0.03802   -0.00121
O174  3    0.493019    0.680804    0.423529    11.00000    0.01884    0.06319 =
         0.06081    0.01599    0.00770    0.00152
O175  3    0.429025    0.453808    0.366847    11.00000    0.04800    0.05005 =
         0.05793    0.00569    0.03414    0.00831
O176  3   -0.058981    0.998058    0.378121    11.00000    0.02756    0.04673 =
         0.04050   -0.00914    0.00750    0.00282
O177  3    0.428496    0.411482    0.431486    11.00000    0.05733    0.04040 =
         0.07412    0.00352    0.03556   -0.00127
O178  3    0.451579    1.068451    0.333792    11.00000    0.04388    0.04366 =
         0.04765   -0.01850    0.01838   -0.01255
O179  3    0.559038    0.667002    0.329939    11.00000    0.06546    0.07150 =
         0.09008   -0.01371    0.06333   -0.02221
O180  3    0.400431    0.804746    0.308552    11.00000    0.04183    0.08202 =
         0.04094   -0.01124    0.01895   -0.03349
O181  3    0.333799    0.982283    0.503778    11.00000    0.03480    0.05594 =
         0.03465    0.00110    0.01491   -0.00995
O182  3    0.520567    0.951216    0.366840    11.00000    0.04446    0.06555 =
         0.04522   -0.01819    0.02324   -0.02295
O183  3    0.128862    0.295604    0.342285    11.00000    0.03053    0.04810 =
         0.04548    0.01074    0.02225    0.00073
O184  3    0.018136    1.007459    0.296969    11.00000    0.02353    0.05490 =
         0.02484    0.00410    0.01214   -0.00088
O185  3    0.536061    0.724679    0.381388    11.00000    0.04095    0.04864 =
         0.08746   -0.00082    0.04511   -0.00731
O186  3    0.389272    1.118851    0.349840    11.00000    0.04561    0.04378 =
         0.04216    0.01485    0.01918   -0.00775
O187  3    0.312254    0.506352    0.461451    11.00000    0.02733    0.06321 =
         0.05214    0.01281    0.01781    0.00063
O188  3    0.493214    0.636855    0.265787    11.00000    0.05322    0.05948 =
         0.09819   -0.00281    0.05954   -0.00584
O189  3    0.440521    0.638871    0.460050    11.00000    0.02663    0.04626 =
         0.05889    0.01276    0.01434    0.00526
O190  3    0.289665    1.053572    0.274882    11.00000    0.05736    0.06413 =
         0.04063   -0.00398    0.01864   -0.01234
O191  3    0.412368    0.656458    0.252048    11.00000    0.06156    0.05281 =
         0.09223   -0.00924    0.05657   -0.01133
O192  3    0.302092    0.359435    0.267404    11.00000    0.05584    0.04524 =
         0.06591   -0.00110    0.04404    0.00769
O193  3    0.334556    0.519723    0.285859    11.00000    0.04931    0.04949 =
         0.04756    0.00546    0.01667    0.01207
O194  3    0.377612    0.286322    0.385080    11.00000    0.04825    0.05672 =
         0.05589    0.01250    0.02163    0.00856
O195  3    0.372287    0.664134    0.300458    11.00000    0.03881    0.09837 =
         0.05073   -0.01395    0.02691   -0.01555
O196  3    0.497254    0.483148    0.429704    11.00000    0.07074    0.03081 =
         0.09492   -0.00239    0.04919   -0.00216
O197  3    0.228436    0.372867    0.207423    11.00000    0.07077    0.05707 =
         0.06648    0.00477    0.03613    0.00446
O198  3   -0.157538    0.554966    0.348223    11.00000    0.01475    0.05318 =
         0.05202   -0.00074    0.01637    0.00048
O199  3    0.542465    0.611974    0.473053    11.00000    0.04084    0.04306 =
         0.08971    0.00951    0.02535    0.02069
O200  3    0.442128    0.592853    0.304519    11.00000    0.04403    0.06045 =
         0.05503   -0.01630    0.03057   -0.00976
O201  3    0.293264    0.271849    0.386825    11.00000    0.03625    0.03471 =
         0.07309    0.01186    0.01624    0.01744
O202  3    0.379474    0.606486    0.395982    11.00000    0.03189    0.04945 =
         0.06633    0.00144    0.02547   -0.00065
O203  3    0.586297    0.508753    0.379864    11.00000    0.05182    0.05694 =
         0.15398    0.01126    0.06070    0.00542
O204  3    0.524983    0.848549    0.467104    11.00000    0.02759    0.04345 =
         0.05201   -0.00832    0.00756   -0.01313
O205  3    0.380294    0.329888    0.316132    11.00000    0.03196    0.04811 =
         0.09733    0.00028    0.04117   -0.00796
O206  3    0.511041    0.733302    0.279217    11.00000    0.05136    0.07458 =
         0.07578   -0.00343    0.04798   -0.00931
O207  3    0.556546    0.752645    0.451442    11.00000    0.02602    0.04107 =
         0.06917    0.01619    0.01711    0.00794
O208  3    0.418982    0.755750    0.254167    11.00000    0.05166    0.06609 =
         0.06961   -0.01043    0.03354    0.01143
O209  3    0.619461    0.600347    0.321583    11.00000    0.05913    0.07856 =
         0.10495    0.00052    0.04958   -0.00057
O210  3    0.266050    0.260661    0.267796    11.00000    0.05284    0.03967 =
         0.08988   -0.00572    0.04712    0.00559
O211  3    0.629132    0.695425    0.395084    11.00000    0.04892    0.06398 =
         0.13545    0.01372    0.03353   -0.01247
O212  3    0.511214    0.472712    0.311381    11.00000    0.06873    0.05206 =
         0.15553   -0.00677    0.07225    0.00728
O213  3    0.557467    0.571981    0.260515    11.00000    0.07977    0.06423 =
         0.11457   -0.02881    0.07510   -0.02398
O214  3    0.375366    0.566602    0.236990    11.00000    0.04987    0.08990 =
         0.08214   -0.02600    0.03889   -0.02264
O215  3    0.430867    0.594139    0.203292    11.00000    0.09551    0.07710 =
         0.08025   -0.01647    0.06267   -0.01081
O221  3    0.023304    0.415268    0.258829    11.00000    0.04452    0.02895 =
         0.05433    0.00494    0.02474   -0.00210
O222  3    0.133818    0.533954    0.268193    11.00000    0.03080    0.05596 =
         0.09778    0.02622    0.01736   -0.00524
O223  3    0.068918    0.541320    0.201984    11.00000    0.08289    0.07799 =
         0.03546   -0.01018    0.01710   -0.03990
O224  3    0.050603    0.579509    0.265357    11.00000    0.11209    0.05196 =
         0.06923   -0.00300    0.05486   -0.00117
O227  3    0.236832    0.541887    0.246046    11.00000    0.09433    0.09509 =
         0.11170    0.01901    0.04664    0.00571
O228  3    0.304048    0.612327    0.253515    11.00000    0.08986    0.06398 =
         0.13319   -0.02070    0.02655    0.01519
O229  3    0.354524    0.463904    0.221203    11.00000    0.08057    0.09641 =
         0.16613   -0.05754    0.06544   -0.02217
O230  3    0.245895    0.489412    0.169868    10.70000    0.09328
O231  3    0.250596    0.590425    0.184869    10.60000    0.07830
O232  3    0.320245    0.538346    0.169630    10.60000    0.09415
O233  3    0.331594    0.738851    0.256746    11.00000    0.09564    0.08107 =
         0.12412    0.01514    0.04852   -0.02381
O234  3    0.433212    0.854587    0.249459    11.00000    0.09767    0.08996 =
         0.17658   -0.01087    0.09856   -0.00632
O235  3    0.304214    0.828608    0.278623    10.70000    0.07191
O236  3    0.340464    0.887285    0.201394    10.70000    0.08201
O237  3    0.357591    0.784081    0.188919    10.70000    0.08714
O238  3    0.279944    0.814586    0.206001    10.50000    0.08918
O239  3    0.124743    0.888829    0.288331    11.00000    0.12944    0.05261 =
         0.09970   -0.01290    0.07098   -0.03014
O240  3    0.141354    0.927324    0.228590    11.00000    0.06818    0.06607 =
         0.03183   -0.01489    0.01357    0.01470
O241  3    0.214451    0.901411    0.286959    11.00000    0.04479    0.08676 =
         0.08111   -0.04908   -0.01979    0.01903
O242  3    0.177577    1.029786    0.243082    11.00000    0.03350    0.08443 =
         0.05561    0.03224    0.01212    0.00372
O243  3    0.160487    1.050658    0.311962    11.00000    0.04059    0.03730 =
         0.09506   -0.01058    0.01782   -0.00790
O245  3    0.046627    0.799540    0.291144    11.00000    0.04522    0.05194 =
         0.03486   -0.00978    0.01917   -0.01814
O246  3   -0.005768    0.727345    0.233853    11.00000    0.05643    0.07992 =
         0.03612   -0.00621    0.01441    0.03283
O247  3    0.039471    0.698367    0.301343    11.00000    0.04917    0.05470 =
         0.09106    0.02848    0.04259    0.01977
O248  3   -0.050349    0.820304    0.237069    11.00000    0.04467    0.03987 =
         0.03270   -0.00740    0.02278   -0.00156
O249  3   -0.094902    0.727858    0.234545    11.00000    0.03876    0.07502 =
         0.03222    0.00547   -0.00032   -0.00905
O250  3   -0.092672    0.776764    0.299588    11.00000    0.02133    0.05685 =
         0.07010   -0.00246    0.02095    0.01879
O251  3    0.156358    0.659071    0.349065    11.00000    0.08047    0.06697 =
         0.17561   -0.04055    0.07279   -0.02160
O252  3    0.227995    0.607419    0.336167    11.00000    0.07116    0.06725 =
         0.19205   -0.00534    0.07986   -0.00150
O253  3    0.293526    0.679216    0.333494    11.00000    0.04044    0.07901 =
         0.11839    0.00132    0.03302   -0.01270
O254  3    0.262840    0.773650    0.349546    11.00000    0.06983    0.08908 =
         0.10825   -0.02151    0.04132    0.00045
O255  3    0.179969    0.761341    0.359932    11.00000    0.05604    0.06555 =
         0.15645   -0.01973    0.06040   -0.03118
O256  3    0.195323    0.705206    0.300028    10.70000    0.06158
PART  1
O257  3    0.234526    0.734601    0.419333    10.30000    0.08353
PART  0
O258  3    0.219283    0.656172    0.414880    10.50000    0.06521
PART  1
O259  3    0.269687    0.629463    0.408551    10.30000    0.07078
PART  2
O260  3    0.307730    0.666271    0.403880    10.30000    0.07472
O261  3    0.281272    0.739484    0.416052    10.30000    0.05787
PART  0
O271  3    0.363705    1.099156    0.259037    11.00000    0.08213    0.07776 =
         0.07315   -0.00195    0.04748   -0.01026
O272  3    0.199009    1.174549    0.551021    11.00000    0.03934    0.06135 =
         0.10078   -0.02684    0.04964   -0.01277
O274  3   -0.048152    0.383098    0.276443    11.00000    0.04710    0.08234 =
         0.09367   -0.00632    0.02465    0.00677
O275  3    0.313959    0.841424    0.528442    11.00000    0.05168    0.08685 =
         0.07001    0.01715    0.00602   -0.00639
O276  3    0.452514    0.734343    0.498835    11.00000    0.11752    0.06528 =
         0.06048   -0.00064    0.03586   -0.00730
O277  3    0.510936    0.649861    0.183726    10.50000    0.10436
NA1   4    0.276905    1.123691    0.232114    10.70000    0.05077    0.08310 =
         0.05949    0.01903    0.01402   -0.00031
NA2   4    0.488478    0.724271    0.166819    10.70000    0.11670    0.09212 =
         0.09834    0.01306    0.06843    0.03400
HKLF    4


REM  edu7772_sq in P2(1)/c NA3Nd5.667[H30Mo70O215](H2O)180
REM wR2 = 0.2142, GooF = S = 0.990, Restrained GooF = 0.991 for all data
REM R1 = 0.0767 for 30310 Fo > 4sig(Fo) and 0.1860 for all 65667 data
REM 2964 parameters refined using 96 restraints

END

WGHT      0.0995      0.0000

REM Highest difference peak  2.614,  deepest hole -1.731,  1-sigma level  0.269
Q1    1   0.5903  0.6485  0.4045  11.00000  0.05    2.61
Q2    1   0.5520  0.7082  0.3520  11.00000  0.05    2.35
Q3    1   0.5711  0.5947  0.3055  11.00000  0.05    2.29
Q4    1   0.5346  0.5988  0.4503  11.00000  0.05    2.29
Q5    1   0.4609  0.4866  0.4159  11.00000  0.05    2.16
Q6    1   0.3804  0.7905  0.2565  11.00000  0.05    2.15
Q7    1   0.5058  0.5020  0.3342  11.00000  0.05    2.11
Q8    1   0.2978  0.1575  0.3060  11.00000  0.05    2.10
Q9    1   0.5606  0.5308  0.3935  11.00000  0.05    2.05
Q10   1   0.4775  0.6865  0.2731  11.00000  0.05    2.04
;
_shelx_res_checksum   99726

_shelx_hkl_file
;
   0 -34   0-1.11926 2.85426   4
   0 -34   1 1.36468 2.88293   4
   0 -34   2 3.23512 3.02753   4
   0 -34   3 1.87843 2.90392   4
   0 -34   4 0.71549 3.00408   4
   0 -34  -4 0.25905 3.01943   6
   0 -34   5 4.84365 3.00917   4
   0 -34  -5-1.04141 2.93076   6
   0 -34  -6 0.78412 3.12182   6
   0 -33   0-0.64696 2.73298   4
   0 -33  -1 0.21208 2.81529   4
   0 -33   1 2.84821 2.88015   4
   0 -33   2-2.00478 2.96966   4
   0 -33   3-1.58448 2.84250   4
   0 -33  -3 3.22155 2.89363   6
   0 -33   4 5.52717 3.00872   4
   0 -33  -4 0.99565 2.93557   6
   0 -33   5-3.96864 3.07708   4
   0 -33  -5 5.99539 2.90684   6
   0 -33   6-0.47443 2.82434   4
   0 -33  -6-2.76809 2.99090   6
   0 -33   7 2.40504 3.03202   4
   0 -33  -7 6.81995 2.87186   6
   0 -33   8 3.66521 3.05835   4
   0 -33  -8 11.1878 2.97731   6
   0 -33   9-1.73550 3.10370   4
   0 -33  -9 2.56669 2.91587   6
   0 -33  10 0.75510 3.08883   4
   0 -33 -10 4.39394 3.00383   6
   0 -33  11 2.04368 3.03026   4
   0 -33 -11-3.12196 3.10725   6
   0 -33 -11-0.55571 2.60628  10
   0 -33  12-2.33338 3.27917   4
   0 -33 -12-3.93198 3.16093   6
   0 -33 -12-3.82138 2.68602  10
   0 -32   0 0.20731 2.64298   4
   0 -32   1 3.16267 2.68604   4
   0 -32  -1 7.34130 2.73843   4
   0 -32   2 0.64304 2.74700   4
   0 -32  -2 5.41442 2.77466   4
   0 -32  -2 1.18448 2.84572   6
   0 -32   3-0.87125 2.68664   4
   0 -32  -3-4.27598 2.77123   6
   0 -32   4-3.09789 2.82622   4
   0 -32  -4-0.23846 2.82958   6
   0 -32   5-2.92046 2.78647   4
   0 -32  -5 0.71872 2.69120   6
   0 -32   6 2.74039 2.81072   4
   0 -32  -6 0.72288 2.83943   6
   0 -32   7 3.70938 3.02295   4
   0 -32  -7 1.21212 2.87257   6
   0 -32   8-5.18017 3.06659   4
   0 -32  -8-0.24460 2.88411   6
   0 -32   9 1.91293 2.98573   4
   0 -32  -9-2.95607 2.95375   6
   0 -32  -9 5.95149 2.38569  10
   0 -32  10 4.61304 3.02519   4
   0 -32 -10-0.74512 2.91034   6
   0 -32 -10-2.10361 2.50832  10
   0 -32  11 3.94205 2.93252   4
   0 -32 -11-3.75442 2.92248   6
   0 -32 -11 0.72293 2.43132  10
   0 -32  12 3.25311 2.94257   4
   0 -32 -12-2.27423 2.77741   6
   0 -32 -12 0.37162 2.40399  10
   0 -32  13-0.50780 3.03789   4
   0 -32 -13-0.76399 2.99495   6
   0 -32 -13 3.44385 2.49005  10
   0 -32  14-0.77247 3.21401   4
   0 -32 -14 0.25729 2.91810   6
   0 -32 -14-3.15166 2.60044  10
   0 -32  15 1.30532 3.36827   4
   0 -32 -15-3.37408 2.93799   6
   0 -32 -15-1.61429 2.69325  10
   0 -32  16-0.26472 3.13256   4
   0 -32 -16 2.88957 2.86191   6
   0 -32 -16 6.44193 2.76545  10
   0 -31   0-4.18323 2.65741   4
   0 -31  -1 1.17465 2.60545   4
   0 -31   1-2.63357 2.74361   4
   0 -31  -2 5.77479 2.61733   4
   0 -31   2 4.94204 2.70880   4
   0 -31  -2 4.98889 2.84844   6
   0 -31   3 1.67523 2.66758   4
   0 -31  -3 4.35140 2.50933   4
   0 -31  -3 0.68233 2.56141   6
   0 -31   4 2.12668 2.77966   4
   0 -31  -4 0.22838 2.70940   6
   0 -31   5 3.89084 2.82257   4
   0 -31  -5 0.91902 2.56251   6
   0 -31   6-1.97703 2.85024   4
   0 -31  -6 2.53893 2.76131   6
   0 -31   7 0.22318 2.83956   4
   0 -31  -7 6.04945 2.79575   6
   0 -31  -7 2.33127 2.21679  10
   0 -31   8-1.13362 2.89479   4
   0 -31  -8-1.17211 2.88421   6
   0 -31  -8 0.48183 2.19513  10
   0 -31   9-0.69054 2.92145   4
   0 -31  -9-2.59902 2.87900   6
   0 -31  -9 0.82711 2.36152  10
   0 -31  10-1.63732 2.89157   4
   0 -31 -10-2.86172 2.84815   6
   0 -31 -10 3.58136 2.40233  10
   0 -31  11-0.23728 2.82903   4
   0 -31 -11 3.60701 2.95858   6
   0 -31 -11-1.22959 2.33435  10
   0 -31  12 0.72269 3.00158   4
   0 -31 -12 0.24256 2.94584   6
   0 -31 -12-0.18083 2.46826  10
   0 -31  13 10.5112 3.15663   4
   0 -31 -13 6.85187 3.02372   6
   0 -31 -13 5.58554 2.58521  10
   0 -31  14-2.72836 3.04722   4
   0 -31 -14 6.44023 3.06751   6
   0 -31 -14 0.76571 2.51638  10
   0 -31  15 1.25882 2.97216   4
   0 -31 -15 7.98840 3.00800   6
   0 -31 -15-1.57788 2.66185  10
   0 -31  16-1.27693 3.25118   4
   0 -31 -16-0.25252 2.96960   6
   0 -31 -16 3.44956 2.67821  10
   0 -31  17 1.55411 2.98103   4
   0 -31 -17-2.30253 3.14265   6
   0 -31 -17-0.62442 2.69289  10
   0 -31  18-0.26284 3.19287   4
   0 -31 -18 1.29240 3.13994   6
   0 -31 -18 3.42493 2.75020  10
   0 -31  19 4.53088 3.24210   4
   0 -31 -19-1.57632 3.18535   6
   0 -31 -19-1.53703 2.67540  10
   0 -31  20-5.40443 3.42441   4
   0 -31 -20 2.91543 3.08918   6
   0 -31 -20 0.67602 2.87287  10
   0 -30   0 4.59281 2.70021   4
   0 -30  -1 0.93881 2.52612   4
   0 -30   1 1.74812 2.57082   4
   0 -30  -1-0.21626 2.70746   6
   0 -30   2-1.18562 2.63340   4
   0 -30  -2 2.21340 2.48154   4
   0 -30  -2 1.30147 2.63452   6
   0 -30  -3 3.98843 2.50076   4
   0 -30   3 4.01878 2.63696   4
   0 -30  -3 1.08751 2.67953   6
   0 -30   4 1.63333 2.62807   4
   0 -30  -4 3.06097 2.73046   6
   0 -30   5 3.73671 2.85824   4
   0 -30  -5 1.97623 2.57592   6
   0 -30   6 1.26665 2.71551   4
   0 -30  -6 0.88444 2.57724   6
   0 -30  -6 0.14645 2.03782  10
   0 -30   7 4.50235 2.69220   4
   0 -30  -7-3.56435 2.70102   6
   0 -30  -7-0.75443 2.12807  10
   0 -30   8-0.87202 2.71267   4
   0 -30  -8 3.36653 2.69920   6
   0 -30  -8 1.24792 2.13266  10
   0 -30   9 2.87641 2.84672   4
   0 -30  -9 5.89314 2.80704   6
   0 -30  -9 2.89039 2.30918  10
   0 -30  10 3.37177 2.83647   4
   0 -30 -10 2.05848 2.88611   6
   0 -30 -10 0.16559 2.30497  10
   0 -30  11 0.68469 2.72641   4
   0 -30 -11 2.07863 2.65867   6
   0 -30 -11 1.19462 2.30880  10
   0 -30  12 1.62252 2.80568   4
   0 -30 -12-1.86229 2.70834   6
   0 -30 -12 0.17548 2.40145  10
   0 -30  13-0.70588 3.06178   4
   0 -30 -13-0.47116 2.77506   6
   0 -30 -13 2.17056 2.50089  10
   0 -30  14 1.43309 3.02254   4
   0 -30 -14-3.32638 2.91892   6
   0 -30 -14 4.28524 2.38986  10
   0 -30  15-0.97007 2.83718   4
   0 -30 -15-1.44444 2.76601   6
   0 -30 -15-1.14892 2.40508  10
   0 -30  16-5.16821 3.27257   4
   0 -30 -16-5.11230 3.07318   6
   0 -30 -16 1.77637 2.63627  10
   0 -30  17 0.25040 3.11758   4
   0 -30 -17 5.90428 3.03898   6
   0 -30 -17 2.22992 2.69313  10
   0 -30 -18 7.72008 3.09055   6
   0 -30  18 0.90405 2.39896   7
   0 -30  18 2.03238 3.16753   4
   0 -30 -18 1.24628 2.77784  10
   0 -30 -19 3.02742 2.80215   6
   0 -30  19 1.84025 2.52331   7
   0 -30  19 1.80001 3.11400   4
   0 -30 -19 1.71326 2.67834  10
   0 -30 -20-1.53427 2.96611   6
   0 -30  20-2.99788 2.34771   7
   0 -30  20-4.43394 3.21568   4
   0 -30 -20 0.21978 2.80377  10
   0 -30 -21 3.88771 3.13139   6
   0 -30  21 2.66613 2.50844   7
   0 -30  21 1.85159 3.24831   4
   0 -30 -21 6.99125 3.04257  10
   0 -30 -22 2.36526 2.81213   6
   0 -30  22 3.29795 2.50985   7
   0 -30  22-4.82803 3.55463   4
   0 -30 -22-2.54424 2.97499  10
   0 -29   0-0.54869 2.44624   4
   0 -29   0-4.12234 2.59445   6
   0 -29  -1 1.80109 2.39023   4
   0 -29   1 0.55840 2.42553   4
   0 -29  -1-3.30268 2.50689   6
   0 -29  -2 0.70640 2.32859   4
   0 -29   2 3.21920 2.48977   4
   0 -29  -2 1.24175 2.40898   6
   0 -29   3 6.93365 2.68240   4
   0 -29  -3 4.50860 2.40799   4
   0 -29  -3 3.74552 2.69366   6
   0 -29  -4-0.51112 2.39725   4
   0 -29   4 1.95865 2.51579   4
   0 -29  -4 2.50381 2.64429   6
   0 -29  -4-0.13270 1.96753  10
   0 -29   5-1.59343 2.61478   4
   0 -29  -5 5.66904 2.60468   6
   0 -29  -5 0.82313 2.02810  10
   0 -29   6 2.22855 2.65564   4
   0 -29  -6-0.84528 2.42818   6
   0 -29  -6-3.39663 2.11957  10
   0 -29   7-3.08591 2.79030   4
   0 -29  -7 5.11102 2.77965   6
   0 -29  -7 2.19395 2.08621  10
   0 -29   8 3.13709 2.73696   4
   0 -29  -8-0.85913 2.53888   6
   0 -29  -8-0.75498 2.19610  10
   0 -29   9 2.33699 2.75262   4
   0 -29  -9 1.08424 2.59864   6
   0 -29  -9-2.18388 2.20810  10
   0 -29  10 2.15865 2.69835   4
   0 -29 -10-1.75376 2.54623   6
   0 -29 -10-2.08410 2.29695  10
   0 -29  11 3.28955 2.74711   4
   0 -29 -11 5.53250 2.84401   6
   0 -29 -11-0.66223 2.33426  10
   0 -29  12-0.66843 2.67573   4
   0 -29 -12-0.44738 2.74438   6
   0 -29 -12-3.24243 2.26916  10
   0 -29  13 1.13125 2.75685   4
   0 -29 -13-2.93335 2.67660   6
   0 -29 -13 0.17542 2.31847  10
   0 -29  14-0.46071 3.03162   4
   0 -29 -14 1.60003 2.64502   6
   0 -29 -14-0.54235 2.42869  10
   0 -29  15 6.53423 2.98994   4
   0 -29 -15-0.69242 2.74882   6
   0 -29 -15 1.48993 2.42186  10
   0 -29  16-0.23691 2.87714   4
   0 -29 -16 2.11052 2.98514   6
   0 -29 -16-1.53132 2.67654  10
   0 -29 -17 1.89289 2.96284   6
   0 -29  17-1.38281 2.34499   7
   0 -29  17 5.76986 2.92056   4
   0 -29 -17 1.97344 2.64144  10
   0 -29 -18 4.55393 2.86284   6
   0 -29  18 0.70368 2.34095   7
   0 -29  18 1.95273 3.09333   4
   0 -29 -18 8.91694 2.70601  10
   0 -29 -19 3.65569 2.76345   6
   0 -29  19 0.71698 2.42422   7
   0 -29  19-3.71652 3.19625   4
   0 -29 -19-2.49254 2.62826  10
   0 -29 -20 1.72490 3.07046   6
   0 -29  20 1.27777 2.37544   7
   0 -29  20 1.50844 3.09821   4
   0 -29 -20-1.92754 2.83453  10
   0 -29 -21 0.75070 2.98928   6
   0 -29  21 4.26755 2.51688   7
   0 -29  21-0.51013 2.99999   4
   0 -29 -21 0.43955 2.88094  10
   0 -29 -22 2.02947 2.87123   6
   0 -29  22 1.51014 2.44950   7
   0 -29  22-1.55245 3.27408   4
   0 -29 -22 0.45112 2.69867  10
   0 -29 -23 5.40746 3.13368   6
   0 -29  23 0.19229 2.47500   7
   0 -29  23-0.26238 3.23457   4
   0 -29 -23 4.17346 3.03137  10
   0 -29 -24 6.01593 2.86951   6
   0 -29  24-4.11928 2.54194   7
   0 -29  24 1.59641 3.16723   4
   0 -29 -24 3.56481 2.96620  10
   0 -29 -25-0.79729 3.06427   6
   0 -29  25-1.39710 2.71009   7
   0 -29  25 1.61868 3.18906   4
   0 -29 -25 3.66398 2.87240  10
   0 -28   0 3.49827 2.39936   4
   0 -28   0 3.92994 2.48429   6
   0 -28  -1-1.03075 2.32051   4
   0 -28   1 1.78037 2.39845   4
   0 -28  -1-2.75478 2.39383   6
   0 -28  -2-1.18138 2.39203   4
   0 -28   2-2.17391 2.37430   4
   0 -28  -2-0.19730 2.47769   6
   0 -28  -2 0.35875 1.77110  10
   0 -28  -3-1.16028 2.33238   4
   0 -28   3 2.02905 2.53763   4
   0 -28  -3 1.98076 2.58879   6
   0 -28  -3 0.99136 1.89343  10
   0 -28   4 7.31162 2.60001   4
   0 -28  -4 9.92422 2.37849   4
   0 -28  -4 7.16422 2.65803   6
   0 -28  -4 5.89162 1.97634  10
   0 -28   5-1.33582 2.66198   4
   0 -28  -5-2.39592 2.21705   4
   0 -28  -5 0.20022 2.47930   6
   0 -28  -5 0.26479 1.95438  10
   0 -28   6 7.56452 2.62017   4
   0 -28  -6 6.45335 2.58562   6
   0 -28  -6 5.06976 2.08067  10
   0 -28   7 4.73238 2.59044   4
   0 -28  -7 1.22061 2.45279   6
   0 -28  -7 5.79056 2.18509  10
   0 -28   8 3.60788 2.76421   4
   0 -28  -8-3.28485 2.70574   6
   0 -28  -8-0.29171 2.09198  10
   0 -28   9 9.37256 2.87293   4
   0 -28  -9 10.9972 2.70074   6
   0 -28  -9 17.3411 2.47364  10
   0 -28  10-0.20712 2.64853   4
   0 -28 -10 0.62889 2.66464   6
   0 -28 -10 0.93306 2.08931  10
   0 -28  11 0.42198 2.55955   4
   0 -28 -11-4.03093 2.56088   6
   0 -28 -11-1.76110 2.15823  10
   0 -28  12-2.99471 2.68604   4
   0 -28 -12 0.64175 2.62765   6
   0 -28 -12 1.81829 2.22366  10
   0 -28  13 0.21730 2.71191   4
   0 -28 -13 0.21661 2.67790   6
   0 -28 -13 1.36329 2.32619  10
   0 -28  14 4.41395 2.79740   4
   0 -28 -14-2.18833 2.62753   6
   0 -28 -14 2.63009 2.42803  10
   0 -28 -15 1.11139 2.70849   6
   0 -28  15-0.16193 2.14028   7
   0 -28  15 2.24276 2.69687   4
   0 -28 -15 0.18059 2.38687  10
   0 -28 -16-1.57075 2.59208   6
   0 -28  16 1.15359 2.18720   7
   0 -28  16 2.04987 2.80239   4
   0 -28 -16-4.09381 2.54336  10
   0 -28 -17-0.22739 2.77065   6
   0 -28  17-0.83849 2.21631   7
   0 -28  17 2.77447 2.85372   4
   0 -28 -17-1.91254 2.46002  10
   0 -28 -18-0.92196 2.49259   6
   0 -28  18-1.19507 2.25970   7
   0 -28  18 1.64398 2.98089   4
   0 -28 -18 5.51950 2.71181  10
   0 -28 -19-1.63681 2.71881   6
   0 -28  19 4.34503 2.37900   7
   0 -28  19 8.58344 3.11419   4
   0 -28 -19 1.82537 2.63110  10
   0 -28 -20 2.84819 2.85460   6
   0 -28  20 1.77044 2.22062   7
   0 -28  20-2.90434 2.99269   4
   0 -28 -20 3.12192 2.68169  10
   0 -28 -21 0.24093 2.94993   6
   0 -28  21 0.54066 2.34847   7
   0 -28  21-0.24563 2.97818   4
   0 -28 -21-1.07030 2.84075  10
   0 -28 -22 2.69207 2.80170   6
   0 -28  22 0.18396 2.42861   7
   0 -28  22 7.22892 3.15946   4
   0 -28 -22-2.42088 2.79800  10
   0 -28 -23 0.49746 3.04773   6
   0 -28  23 0.37451 2.35066   7
   0 -28 -23-6.53147 2.99531  10
   0 -28  23-5.56472 3.34026   4
   0 -28  24 6.67122 3.15741   4
   0 -28 -24 0.50568 3.02540   6
   0 -28  24 1.90874 2.43776   7
   0 -28  24-1.37156 2.64707   9
   0 -28 -24 0.69549 2.91170  10
   0 -28  25-1.04110 3.26836   4
   0 -28 -25-4.88362 3.19771   6
   0 -28  25 0.97290 2.46962   7
   0 -28  25-0.99264 2.69216   9
   0 -28 -25 3.09868 3.04793  10
   0 -28  26 6.33477 3.35052   4
   0 -28 -26-4.18057 3.06770   6
   0 -28  26-0.39702 2.62429   7
   0 -28  26 4.03780 2.62785   9
   0 -28 -26 2.93098 2.98642  10
   0 -28  27 1.07048 3.16972   4
   0 -28 -27-1.59549 3.10566   6
   0 -28  27-0.40579 2.72301   7
   0 -28  27 4.09807 2.73882   9
   0 -28 -27 5.01057 3.00815  10
   0 -27   0-0.33400 2.31772   4
   0 -27   0 0.74834 2.34563   6
   0 -27   1 0.17006 2.21613   4
   0 -27  -1 1.63992 2.27318   4
   0 -27  -1 1.12394 2.28998   6
   0 -27   1-1.86967 2.41549   6
   0 -27  -1 1.11167 1.73503  10
   0 -27  -2 1.60977 2.20508   4
   0 -27   2 6.23300 2.38054   4
   0 -27  -2 3.11020 1.75507  10
   0 -27   3-0.88128 2.45302   4
   0 -27  -3-3.32009 2.18665   4
   0 -27  -3 0.94296 2.37252   6
   0 -27  -3-1.43207 1.81069  10
   0 -27   4 0.17920 2.32862   4
   0 -27  -4-0.15510 2.19563   4
   0 -27  -4 1.32929 2.46405   6
   0 -27  -4-2.09793 1.79088  10
   0 -27  -5 6.24033 2.26500   4
   0 -27   5 1.82397 2.56092   4
   0 -27  -5 1.33533 2.52908   6
   0 -27  -5-1.53261 1.87798  10
   0 -27   6 7.05322 2.64066   4
   0 -27  -6 4.23379 2.40174   6
   0 -27  -6 2.77345 1.97367  10
   0 -27   7 1.50955 2.46642   4
   0 -27  -7 8.94034 2.52509   6
   0 -27  -7 7.23766 2.12465  10
   0 -27   8 2.68732 2.50860   4
   0 -27  -8 3.52994 2.41663   6
   0 -27  -8 2.95813 2.09045  10
   0 -27   9-0.97812 2.62108   4
   0 -27  -9 2.17856 2.62475   6
   0 -27  -9 0.43648 2.08684  10
   0 -27  10 1.58758 2.48040   4
   0 -27 -10-2.40651 2.37055   6
   0 -27 -10 1.50467 2.11959  10
   0 -27  11-2.62217 2.62094   4
   0 -27 -11 1.82323 2.57109   6
   0 -27 -11-0.15492 2.13101  10
   0 -27  12-0.61531 2.56935   4
   0 -27 -12 5.94678 2.56881   6
   0 -27 -12 1.44069 2.30601  10
   0 -27  13 1.25062 2.67390   4
   0 -27 -13 0.62140 2.66503   6
   0 -27 -13 2.30937 2.31033  10
   0 -27 -14-1.04813 2.55657   6
   0 -27  14 6.00643 2.22465   7
   0 -27  14 1.05917 2.76655   4
   0 -27 -14 2.89067 2.31448  10
   0 -27 -15 3.60988 2.54138   6
   0 -27  15 0.15668 2.13425   7
   0 -27  15 3.44375 2.74898   4
   0 -27 -15 0.52460 2.44617  10
   0 -27 -16 3.02209 2.42959   6
   0 -27  16 0.31940 2.08756   7
   0 -27  16-2.84263 2.89427   4
   0 -27 -16 3.60585 2.49951  10
   0 -27 -17 1.09121 2.61543   6
   0 -27  17-0.65001 2.16260   7
   0 -27  17-1.11066 2.86140   4
   0 -27 -17 2.97217 2.47208  10
   0 -27 -18 3.32481 2.61556   6
   0 -27  18 2.64508 2.13885   7
   0 -27  18-3.38585 2.84748   4
   0 -27 -18-2.29161 2.52032  10
   0 -27 -19 2.24845 2.54473   6
   0 -27  19 0.33706 2.29137   7
   0 -27  19-0.68750 2.78319   4
   0 -27 -19-0.19686 2.57264  10
   0 -27 -20 0.91386 2.56669   6
   0 -27  20-2.23800 2.40202   7
   0 -27  20-3.49089 2.97201   4
   0 -27 -20-0.60569 2.51245  10
   0 -27 -21 1.85735 2.88379   6
   0 -27  21 2.79926 2.31859   7
   0 -27 -21-0.20789 2.70908  10
   0 -27  21-4.48992 3.07939   4
   0 -27  22 1.67945 2.91863   4
   0 -27 -22-1.41620 2.79985   6
   0 -27  22 3.92639 2.36534   7
   0 -27  22-4.26062 2.64129   9
   0 -27 -22-2.78015 2.64389  10
   0 -27 -23-7.44270 2.99210   6
   0 -27  23 0.72806 2.44926   7
   0 -27  23-2.06491 2.51582   9
   0 -27 -23-2.63619 2.87556  10
   0 -27  24-5.93392 3.20401   4
   0 -27 -24 1.46541 3.01514   6
   0 -27  24 0.55741 2.29779   7
   0 -27  24-2.85527 2.55799   9
   0 -27 -24-0.67646 2.83212  10
   0 -27  25-0.75268 2.99229   4
   0 -27 -25 2.23673 3.02413   6
   0 -27  25 6.44972 2.45895   7
   0 -27  25-2.31944 2.49818   9
   0 -27 -25 2.31717 2.93294  10
   0 -27  26-2.54568 3.10222   4
   0 -27  26-2.90425 2.46157   7
   0 -27 -26 1.01190 2.89050   6
   0 -27  26 2.74793 2.58012   9
   0 -27 -26-4.28905 3.17566  10
   0 -27  27 0.51638 3.11535   4
   0 -27  27 0.79326 2.43658   7
   0 -27  27-0.99673 2.65328   9
   0 -27 -27 3.17857 3.11291  10
   0 -27 -27 3.60494 3.22881   6
   0 -27  28 9.42704 3.40245   4
   0 -27  28 2.83612 2.50687   7
   0 -27  28 2.63302 2.77758   9
   0 -27 -28 3.66976 3.11445   6
   0 -27 -28 3.50639 3.22650  10
   0 -27 -29 0.53381 3.12249   6
   0 -27 -29 4.36810 3.30547  10
   0 -27  29-2.26514 2.69549   9
   0 -27  29 4.77904 3.22494   4
   0 -26   0 2.54768 2.25485   4
   0 -26   0 4.62166 2.24740   6
   0 -26   0 7.01525 1.73107  10
   0 -26  -1 1.87540 2.15818   4
   0 -26   1 2.43268 2.24242   4
   0 -26  -1-1.95838 2.22540   6
   0 -26   1-2.48758 2.37112   6
   0 -26  -1 0.96139 1.63712  10
   0 -26   1 1.68938 1.59075  10
   0 -26   2 4.12949 2.32531   4
   0 -26  -2 0.46016 2.07869   4
   0 -26  -2 2.32176 2.28165   6
   0 -26  -2 1.10762 1.66908  10
   0 -26  -3 5.27762 2.24446   4
   0 -26   3 2.68951 2.40047   4
   0 -26  -3 4.66682 2.40868   6
   0 -26  -3 1.03284 1.73639  10
   0 -26  -4 1.18147 2.15215   4
   0 -26   4 3.76528 2.40953   4
   0 -26  -4-0.18057 2.38472   6
   0 -26  -4 2.72916 1.75155  10
   0 -26  -5-0.72363 2.03121   4
   0 -26   5-1.04481 2.45596   4
   0 -26  -5 0.90954 2.32599   6
   0 -26  -5 0.86052 1.79406  10
   0 -26  -6 1.27798 2.05400   4
   0 -26   6 3.01411 2.35994   4
   0 -26  -6 0.36700 2.31184   6
   0 -26  -6 0.38174 1.87038  10
   0 -26   7 2.53058 2.41296   4
   0 -26  -7 0.36991 2.43499   6
   0 -26  -7 5.52673 1.96680  10
   0 -26   8 4.40448 2.36576   4
   0 -26  -8-1.30784 2.42244   6
   0 -26  -8 2.85331 1.96010  10
   0 -26   9-1.30636 2.45951   4
   0 -26  -9-0.18913 2.26263   6
   0 -26  -9 0.98294 1.93648  10
   0 -26  10-0.94949 2.47172   4
   0 -26 -10 5.73279 2.42231   6
   0 -26 -10-0.29000 2.08781  10
   0 -26  11-4.43980 2.60376   4
   0 -26 -11 1.35654 2.52533   6
   0 -26 -11 2.99959 2.07627  10
   0 -26  12-0.98180 2.45466   4
   0 -26 -12-0.39140 2.36922   6
   0 -26 -12-1.39015 2.26997  10
   0 -26 -13-0.59420 2.42693   6
   0 -26  13 3.06727 2.01129   7
   0 -26  13 5.39029 2.56577   4
   0 -26 -13 0.79638 2.15324  10
   0 -26 -14-4.01296 2.62216   6
   0 -26  14 2.52780 2.02168   7
   0 -26  14-3.45162 2.73137   4
   0 -26 -14 1.80916 2.27975  10
   0 -26 -15 2.64411 2.53797   6
   0 -26  15 3.32762 2.11679   7
   0 -26  15 2.88796 2.62161   4
   0 -26 -15 3.22296 2.25837  10
   0 -26 -16-1.23782 2.42597   6
   0 -26  16 1.23281 2.08694   7
   0 -26  16-1.04831 2.81673   4
   0 -26 -16 2.09327 2.35923  10
   0 -26 -17-3.97751 2.59015   6
   0 -26  17-3.45217 2.20217   7
   0 -26  17-4.26338 2.68710   4
   0 -26 -17 2.51862 2.40945  10
   0 -26 -18 4.89078 2.69361   6
   0 -26  18 0.32000 2.16189   7
   0 -26  18 8.45175 2.89846   4
   0 -26 -18 0.37079 2.51052  10
   0 -26 -19 0.43235 2.64609   6
   0 -26  19 4.73585 2.20988   7
   0 -26 -19 2.29131 2.50254  10
   0 -26  19 4.18363 2.69947   4
   0 -26  20 0.89482 2.73527   4
   0 -26 -20 0.65940 2.52569   6
   0 -26  20 0.33238 2.22142   7
   0 -26  20 2.44238 2.28707   9
   0 -26 -20 2.55457 2.65474  10
   0 -26  21 9.08981 2.92972   4
   0 -26 -21 7.60144 2.78908   6
   0 -26  21 10.0075 2.40692   7
   0 -26  21 8.13480 2.53409   9
   0 -26 -21 6.65343 2.74874  10
   0 -26  22 1.84644 2.98628   4
   0 -26 -22-1.81977 2.85219   6
   0 -26  22 1.73223 2.26079   7
   0 -26  22 3.94677 2.42651   9
   0 -26 -22-2.28820 2.60831  10
   0 -26  23-1.87516 2.92062   4
   0 -26  23-0.88400 2.26413   7
   0 -26 -23 0.46310 2.77954   6
   0 -26  23-2.55058 2.55384   9
   0 -26 -23 3.84588 2.77630  10
   0 -26  24-1.19004 2.92369   4
   0 -26  24 0.72168 2.32417   7
   0 -26  24 3.14689 2.44314   9
   0 -26 -24-0.43833 2.72666  10
   0 -26 -24-0.23580 3.03310   6
   0 -26  25 0.96651 2.98408   4
   0 -26  25-1.84655 2.31383   7
   0 -26  25 0.37649 2.49337   9
   0 -26 -25-0.90292 2.85804  10
   0 -26 -25-8.88495 3.10843   6
   0 -26  26-4.65986 3.18697   4
   0 -26  26 3.02543 2.49227   7
   0 -26  26-2.48853 2.63675   9
   0 -26 -26-1.62581 2.90769  10
   0 -26 -26 1.46766 2.92161   6
   0 -26  27-0.24889 3.09149   4
   0 -26 -27 0.24941 2.75774   6
   0 -26  27 0.96465 2.43378   7
   0 -26  27-0.58456 2.55721   9
   0 -26 -27-1.19088 3.07694  10
   0 -26  28 1.26267 3.02127   4
   0 -26 -28 4.31264 2.90897   6
   0 -26  28-3.35638 2.62384   7
   0 -26  28 0.22521 2.67602   2
   0 -26  28-0.79311 2.68168   9
   0 -26 -28 4.64487 3.14913  10
   0 -26  29 0.51228 3.03835   4
   0 -26 -29-1.55099 2.92009   6
   0 -26  29 1.61902 2.53355   7
   0 -26  29-1.38926 2.66975   2
   0 -26  29 3.22741 2.64362   9
   0 -26 -29 0.75235 3.10529  10
   0 -26  30 5.19541 3.16426   4
   0 -26  30 1.65359 2.67924   7
   0 -26 -30 5.53776 3.27445   6
   0 -26 -30 7.43565 3.19901  10
   0 -26  30 0.41094 2.55748   9
   0 -26  30 4.52035 2.87976   2
   0 -25   0 0.15162 2.11213   4
   0 -25   0 0.16867 2.25688   6
   0 -25  -1 8.77009 2.29544   4
   0 -25   1 3.55127 2.25347   4
   0 -25  -1 9.46938 2.30815   6
   0 -25   1 1.01129 2.14578   6
   0 -25  -1 6.87685 1.72868  10
   0 -25   2 1.88701 2.25977   4
   0 -25  -2-0.43726 2.16498   4
   0 -25  -2 2.88192 2.17908   6
   0 -25  -2 3.08177 1.69507  10
   0 -25   3-0.32034 2.12282   4
   0 -25  -3 0.14305 1.95271   4
   0 -25  -3-2.04374 2.23845   6
   0 -25  -3-0.66097 1.74830  10
   0 -25   4 4.89128 2.23254   4
   0 -25  -4 5.61164 2.07366   4
   0 -25  -4-1.02881 2.29495   6
   0 -25  -4 5.58850 1.74234  10
   0 -25   5-0.83051 2.34838   4
   0 -25  -5 3.16360 2.05706   4
   0 -25  -5 1.38274 2.23616   6
   0 -25  -5-2.24354 1.70949  10
   0 -25   6 2.88166 2.39373   4
   0 -25  -6 5.12197 2.07993   4
   0 -25  -6 6.97255 2.21519   6
   0 -25  -6 3.54803 1.87640  10
   0 -25   7 1.03261 2.32851   4
   0 -25  -7 3.51789 2.29305   6
   0 -25  -7 0.50650 1.81305  10
   0 -25   8 3.15352 2.39542   4
   0 -25  -8 0.71229 2.24058   6
   0 -25  -8 1.17979 1.90127  10
   0 -25   9 1.96063 2.36081   4
   0 -25  -9 6.11600 2.51388   6
   0 -25  -9 5.41083 2.10583  10
   0 -25  10 5.26127 2.44970   4
   0 -25 -10 1.27680 2.35910   6
   0 -25 -10 1.53784 2.09157  10
   0 -25  11 2.03012 2.45323   4
   0 -25 -11-3.50891 2.31256   6
   0 -25 -11-1.58863 2.04014  10
   0 -25 -12 2.24146 2.28175   6
   0 -25  12 3.59470 1.90436   7
   0 -25  12 1.87709 2.34459   4
   0 -25 -12 0.74672 2.11118  10
   0 -25 -13 3.79414 2.37929   6
   0 -25  13 3.37583 1.96781   7
   0 -25  13-2.48335 2.60472   4
   0 -25 -13 0.15411 2.06572  10
   0 -25 -14-0.95879 2.34176   6
   0 -25  14-3.72359 2.02406   7
   0 -25  14 2.33229 2.58063   4
   0 -25 -14-3.01587 2.10813  10
   0 -25 -15-0.19476 2.21293   6
   0 -25  15 0.72868 1.99224   7
   0 -25  15-0.19765 2.41650   4
   0 -25 -15 3.44303 2.24116  10
   0 -25 -16 0.19752 2.40351   6
   0 -25  16-1.33839 1.93042   7
   0 -25  16 4.82357 2.59712   4
   0 -25 -16 3.55112 2.34759  10
   0 -25 -17-3.21131 2.55875   6
   0 -25  17-0.15166 2.15201   7
   0 -25 -17 0.17428 2.32234  10
   0 -25  17 3.26951 2.60901   4
   0 -25  18 0.62351 2.66570   4
   0 -25 -18 2.04050 2.60942   6
   0 -25  18-1.39113 2.09912   7
   0 -25  18 3.27772 2.29194   9
   0 -25 -18 0.71800 2.37258  10
   0 -25  19 1.69015 2.61181   4
   0 -25 -19 0.20761 2.61905   6
   0 -25  19-0.15780 2.12573   7
   0 -25  19-2.15904 2.16732   9
   0 -25 -19-0.36996 2.42422  10
   0 -25  20 6.87166 2.71647   4
   0 -25  20 5.30551 2.21857   7
   0 -25  20 3.53747 2.31819   9
   0 -25 -20 3.62495 2.56674  10
   0 -25  21 3.27355 2.81116   4
   0 -25  21-1.97074 2.12779   7
   0 -25 -21-5.37786 2.69286   6
   0 -25  21 3.42127 2.39789   9
   0 -25 -21 1.76797 2.47050  10
   0 -25  22 2.34771 2.20700   7
   0 -25  22 1.55234 2.71528   4
   0 -25 -22-2.41008 2.72572   6
   0 -25  22-0.52173 2.34267   9
   0 -25 -22 0.20181 2.62231  10
   0 -25  23-3.77959 2.36057   7
   0 -25  23-1.12655 2.82086   4
   0 -25 -23-4.01810 2.92579   6
   0 -25  23 1.94584 2.33499   9
   0 -25 -23 2.70006 2.61243  10
   0 -25  24-0.70293 2.27363   7
   0 -25 -24 1.82014 2.56519   6
   0 -25  24 4.34884 2.95270   4
   0 -25  24-0.72004 2.53579   9
   0 -25 -24-1.06764 2.75859  10
   0 -25  25-1.43809 2.26420   7
   0 -25 -25 0.46344 2.89625   6
   0 -25  25-1.85979 2.83257   4
   0 -25  25 2.83528 2.33502   2
   0 -25  25-0.18332 2.36833   9
   0 -25 -25 1.09678 2.68579  10
   0 -25  26 3.31707 2.39883   7
   0 -25 -26-2.36278 2.87023   6
   0 -25  26 3.06903 2.91457   4
   0 -25  26 2.50270 2.40552   2
   0 -25  26-1.68090 2.42069   9
   0 -25 -26 4.51023 2.83250  10
   0 -25  27 2.07013 2.41049   7
   0 -25 -27-2.17058 2.89062   6
   0 -25  27-4.31431 3.01939   4
   0 -25  27 3.86299 2.45226   2
   0 -25 -27 1.17068 2.22000   1
   0 -25  27 3.61816 2.64002   9
   0 -25 -27 3.24991 2.95988  10
   0 -25  28 4.07111 2.60711   9
   0 -25  28-1.92681 2.43354   7
   0 -25 -28 3.68768 2.95845   6
   0 -25  28 1.21648 3.07144   4
   0 -25  28 2.87100 2.54906   2
   0 -25 -28 2.42665 2.34098   1
   0 -25 -28 5.48123 3.11660  10
   0 -25 -28 4.53077 2.27133   1
   0 -25  29-4.74503 2.74045   9
   0 -25  29 2.37163 2.54581   7
   0 -25 -29 0.25103 2.94670   6
   0 -25  29-4.44377 3.01787   4
   0 -25  29-0.45404 2.60314   2
   0 -25 -29 3.41023 2.40805   1
   0 -25 -29 2.93546 3.11397  10
   0 -25 -29 1.67496 2.19200   1
   0 -25  30 6.45984 2.83768   9
   0 -25  30 1.41506 2.59739   7
   0 -25 -30 3.06973 3.09030   6
   0 -25  30 3.00563 3.13464   4
   0 -25  30 5.60125 2.81546   2
   0 -25 -30 1.67134 2.48310   1
   0 -25 -30 2.99843 2.97830  10
   0 -25 -30 4.67754 2.37613   1
   0 -25  31 2.46808 2.71687   9
   0 -25  31 0.20684 2.61191   7
   0 -25 -31 1.30667 3.04271   6
   0 -25  31 1.01610 3.25024   4
   0 -25 -31 5.95043 2.62596   1
   0 -25  31 6.23813 2.83849   2
   0 -25 -31 2.05711 3.09922  10
   0 -25 -31 1.43254 2.36282   1
   0 -25  32-3.14136 2.73293   9
   0 -25  32-3.60402 3.09018   4
   0 -25  32-0.63725 2.73223   7
   0 -25 -32 8.80971 3.35224   6
   0 -25 -32 0.19830 2.57674   1
   0 -25  32 4.43552 2.82556   2
   0 -25 -32-0.26428 3.31347  10
   0 -25 -32-0.18497 2.42068   1
   0 -24   0 0.43189 2.11433   4
   0 -24   0-3.35541 2.11302   6
   0 -24   1-1.61362 2.10421   4
   0 -24  -1-0.98810 1.98626   4
   0 -24  -1 0.80067 2.11069   6
   0 -24   1-1.11764 2.18804   6
   0 -24   2 1.49509 2.03007   4
   0 -24  -2 1.24511 1.94409   4
   0 -24   2-1.43794 2.03995   6
   0 -24  -2 1.44745 1.97240   6
   0 -24  -2-0.50962 1.60490  10
   0 -24   3 0.30466 2.04899   4
   0 -24  -3 2.03327 1.93535   4
   0 -24  -3-0.48431 2.24282   6
   0 -24  -3 3.91098 1.68524  10
   0 -24   3 3.66887 1.48395  10
   0 -24   4 4.96694 2.20132   4
   0 -24  -4 2.92466 1.96896   4
   0 -24  -4 3.74166 2.13929   6
   0 -24   4 1.86043 1.44678  10
   0 -24  -4 3.17384 1.74361  10
   0 -24  -5 0.78196 1.92365   4
   0 -24   5-1.73949 2.14160   4
   0 -24  -5-1.47632 1.97908   6
   0 -24   5 1.22210 1.37507  10
   0 -24  -5-2.15348 1.85156  10
   0 -24   6 6.28256 2.35858   4
   0 -24  -6 5.87122 1.95812   4
   0 -24  -6 6.46001 2.21819   6
   0 -24  -6 2.22969 1.83914  10
   0 -24   7 5.57464 2.20012   4
   0 -24  -7 7.25060 2.03380   4
   0 -24  -7 6.36092 2.34029   6
   0 -24  -7 6.08148 1.87563  10
   0 -24   8 2.17096 2.26173   4
   0 -24  -8-1.85941 2.22175   6
   0 -24  -8-1.63700 1.87118  10
   0 -24   9 6.29126 2.41431   4
   0 -24  -9 2.91273 2.22480   6
   0 -24  -9 1.82450 1.85508  10
   0 -24  10 0.17304 2.32169   4
   0 -24 -10 0.52180 2.37419   6
   0 -24 -10 0.80885 1.88750  10
   0 -24 -11-0.70374 2.12273   6
   0 -24  11-1.69695 1.81411   7
   0 -24  11 3.17165 2.32236   4
   0 -24 -11 2.78338 1.95341  10
   0 -24 -12 1.07124 2.34666   6
   0 -24  12 2.25741 1.87725   7
   0 -24  12 5.74110 2.32133   4
   0 -24 -12 2.87845 1.99402  10
   0 -24 -13 5.59679 2.41556   6
   0 -24  13 10.5624 2.08424   7
   0 -24  13 14.9693 2.66330   4
   0 -24 -13 8.62554 2.28511  10
   0 -24 -14 1.09884 2.33850   6
   0 -24  14 2.20254 1.95121   7
   0 -24  14 0.37168 2.51020   4
   0 -24 -14-1.22963 2.17331  10
   0 -24 -15 4.27902 2.37473   6
   0 -24  15 5.19249 1.92595   7
   0 -24  15 5.10475 2.53573   4
   0 -24 -15 1.26710 2.11208  10
   0 -24 -16 2.08010 2.45808   6
   0 -24  16 3.29451 1.89955   7
   0 -24 -16-0.49023 2.25173  10
   0 -24  16 0.57703 2.52167   4
   0 -24  17-0.97829 2.46820   4
   0 -24 -17 0.19228 2.38083   6
   0 -24  17 0.43787 1.98704   7
   0 -24  17-0.31093 2.08011   9
   0 -24 -17 1.51713 2.18722  10
   0 -24  18 2.98594 2.58302   4
   0 -24  18-0.74691 2.04447   7
   0 -24 -18 3.71661 2.43370   6
   0 -24  18-0.47421 2.10370   9
   0 -24 -18-0.52146 2.32904  10
   0 -24  19 2.83430 2.52922   4
   0 -24  19-0.45622 1.99084   7
   0 -24 -19 3.99466 1.85488   1
   0 -24 -19 3.78707 2.42749   6
   0 -24  19 4.32356 2.28617   9
   0 -24 -19 1.79298 2.30245  10
   0 -24  20 1.95367 2.16947   9
   0 -24  20-1.24186 2.07137   7
   0 -24 -20 2.03024 2.52572   6
   0 -24  20-2.67630 2.65958   4
   0 -24 -20 0.63250 1.81433   1
   0 -24 -20 0.92409 2.47622  10
   0 -24 -20-0.94652 1.75208   1
   0 -24  21 2.64984 2.28460   9
   0 -24  21 3.65922 2.24749   7
   0 -24 -21-1.65502 2.72563   6
   0 -24  21 2.09334 2.72301   4
   0 -24 -21 4.88450 1.98907   1
   0 -24 -21 3.99737 2.48020  10
   0 -24 -21 2.71496 1.82588   1
   0 -24  22 1.85433 2.27382   9
   0 -24  22 1.30303 2.12552   7
   0 -24 -22-0.63315 2.62972   6
   0 -24  22-1.91531 2.69277   4
   0 -24 -22 0.68777 1.94241   1
   0 -24  22-2.71147 2.18083   2
   0 -24 -22-1.95499 2.64400  10
   0 -24 -22 0.38564 1.79747   1
   0 -24  23 3.43764 2.33502   9
   0 -24  23-2.50174 2.13708   7
   0 -24 -23 6.01833 2.56815   6
   0 -24  23 0.64895 2.66247   4
   0 -24 -23 3.00701 1.98618   1
   0 -24  23-0.37300 2.24373   2
   0 -24 -23 1.61425 2.65292  10
   0 -24 -23 2.67649 1.86345   1
   0 -24  24-1.57602 2.34305   9
   0 -24  24 1.88200 2.27367   7
   0 -24 -24-4.60950 2.74779   6
   0 -24  24-1.75875 2.81944   4
   0 -24  24 0.19221 2.24030   2
   0 -24 -24 0.74480 2.03323   1
   0 -24 -24 2.49333 2.68036  10
   0 -24 -24 2.78304 1.93610   1
   0 -24  25-1.96541 2.38447   9
   0 -24  25 0.52525 2.26546   7
   0 -24 -25-0.67170 2.58650   6
   0 -24  25 3.79767 2.88202   4
   0 -24  25-0.79248 2.42609   2
   0 -24 -25-4.48933 2.26725   1
   0 -24 -25 3.40836 2.69569  10
   0 -24 -25-1.87923 1.99390   1
   0 -24  26-2.54859 2.53284   9
   0 -24  26-2.69010 2.32697   7
   0 -24 -26 0.91470 2.95851   6
   0 -24  26-0.45390 2.84544   4
   0 -24  26 2.65174 2.49351   2
   0 -24 -26 0.48217 2.22781   1
   0 -24 -26 0.21951 2.70500  10
   0 -24 -26-0.15010 2.10408   1
   0 -24  27 0.74527 2.56028   9
   0 -24  27 3.12126 2.34842   7
   0 -24 -27-2.56502 3.00864   6
   0 -24  27-2.99639 2.96090   4
   0 -24 -27 1.50122 2.31569   1
   0 -24  27 2.94137 2.57726   2
   0 -24 -27 5.65065 2.87783  10
   0 -24 -27 1.40109 2.05251   1
   0 -24  28 1.14041 2.49834   9
   0 -24  28-1.50532 2.28186   7
   0 -24 -28-0.47675 3.04386   6
   0 -24  28-2.57476 2.97550   4
   0 -24  28-1.94578 2.60868   2
   0 -24 -28 0.34579 2.31377   1
   0 -24 -28-3.48486 2.93999  10
   0 -24 -28-0.64520 2.17034   1
   0 -24  29 1.16207 2.64364   9
   0 -24  29-4.24606 2.54011   7
   0 -24 -29 3.41203 2.81517   6
   0 -24  29-1.66356 2.95193   4
   0 -24  29-0.88995 2.72860   2
   0 -24 -29 0.35814 2.45377   1
   0 -24 -29 0.23807 3.04416  10
   0 -24 -29-0.16708 2.14285   1
   0 -24  30-0.98875 2.63904   9
   0 -24  30-0.39579 2.61931   7
   0 -24 -30-4.21867 3.09231   6
   0 -24  30 0.24118 2.90511   4
   0 -24 -30 0.18533 2.37359   1
   0 -24  30 1.83030 2.57978   2
   0 -24 -30-0.24455 3.02342  10
   0 -24 -30-2.93896 2.31976   1
   0 -24  31-3.23177 2.75782   9
   0 -24  31 2.23256 2.49803   7
   0 -24 -31 4.55514 2.88646   6
   0 -24  31-0.48938 3.03051   4
   0 -24 -31 6.13220 2.61654   1
   0 -24  31-0.70608 2.72934   2
   0 -24 -31-0.50184 3.04808  10
   0 -24 -31 3.75229 2.28239   1
   0 -24  32-2.88347 2.91565   9
   0 -24  32-0.83314 2.61566   7
   0 -24 -32-4.13566 3.02892   6
   0 -24  32 6.20542 3.23930   4
   0 -24 -32-1.78175 2.60931   1
   0 -24  32 2.41969 2.77984   2
   0 -24 -32 2.83633 3.12647  10
   0 -24 -32 5.90749 2.41958   1
   0 -24  33-0.84127 2.77965   9
   0 -24  33 4.02729 3.14616   4
   0 -24  33-3.19921 2.74343   7
   0 -24 -33 2.64149 3.16024   6
   0 -24  33-3.72712 2.75845   2
   0 -24 -33-0.40890 2.67571   1
   0 -24 -33-3.70411 3.45767  10
   0 -24 -33 1.71498 2.38188   1
   0 -23   0-0.54528 2.00975   4
   0 -23   0 0.60466 1.98943   6
   0 -23   1-1.39137 1.96143   4
   0 -23   1 1.66026 1.93428   6
   0 -23  -1-0.15144 1.96923   6
   0 -23   2 3.26296 2.04792   4
   0 -23  -2 3.93166 1.97044   4
   0 -23   2 3.30516 1.46616  10
   0 -23  -2 4.56326 1.99675   6
   0 -23   2 2.56825 2.04102   6
   0 -23   3 12.9001 2.28015   4
   0 -23  -3 13.2280 2.20034   4
   0 -23   3 11.0935 1.62172  10
   0 -23  -3 12.7050 2.38666   6
   0 -23  -4 0.88100 1.88658   4
   0 -23   4 2.65415 2.14481   4
   0 -23  -4-0.41893 1.61677  10
   0 -23   4 1.45823 1.34523  10
   0 -23  -4-0.92542 1.99571   6
   0 -23   5 0.45094 2.11641   4
   0 -23  -5 1.72804 1.77848   4
   0 -23   5 2.03488 1.38479  10
   0 -23  -5 2.49608 1.64781  10
   0 -23  -5 1.86639 2.11342   6
   0 -23   6 2.29744 2.15915   4
   0 -23  -6 4.46465 1.88540   4
   0 -23  -6 2.81404 1.67026  10
   0 -23   6 4.39650 1.35197  10
   0 -23  -6 5.02698 2.17878   6
   0 -23   7-0.15603 2.08248   4
   0 -23  -7 1.18104 1.80658   4
   0 -23  -7 0.34973 1.77395  10
   0 -23   7-2.18590 1.33771  10
   0 -23  -7-2.85320 2.12419   6
   0 -23   8 17.9570 2.61471   4
   0 -23  -8 18.2501 2.15904  10
   0 -23  -8 15.5859 2.46970   6
   0 -23   9-2.26733 2.30638   4
   0 -23  -9 0.87621 1.81432  10
   0 -23  -9 1.95113 2.00692   6
   0 -23  10-0.61478 1.78442   7
   0 -23  10-0.32999 2.24047   4
   0 -23 -10-0.64778 1.81853  10
   0 -23 -10-0.98956 2.07119   6
   0 -23  11-2.12742 1.80337   7
   0 -23  11 2.35192 2.25390   4
   0 -23 -11 2.28069 1.88526  10
   0 -23 -11-2.68469 2.12317   6
   0 -23  12 4.32963 1.77244   7
   0 -23 -12-0.33914 2.19124   6
   0 -23  12-2.90937 2.22109   4
   0 -23 -12 1.66431 1.92789  10
   0 -23 -13 0.53922 1.45404   1
   0 -23  13-0.12954 1.83867   7
   0 -23 -13 0.68834 2.20740   6
   0 -23  13 5.57628 2.36965   4
   0 -23 -13 0.42977 2.02098  10
   0 -23 -14-0.37895 1.55072   1
   0 -23  14-1.19038 1.75073   7
   0 -23 -14 4.19459 2.26795   6
   0 -23 -14 1.77601 2.07487  10
   0 -23  14 2.48410 2.41578   4
   0 -23  15 10.8369 2.66043   4
   0 -23 -15 11.4626 1.81226   1
   0 -23  15 11.8628 2.08634   7
   0 -23 -15 8.35305 2.54794   6
   0 -23  15 10.8960 2.25006   9
   0 -23 -15 6.87514 2.20789  10
   0 -23  16-3.67537 2.37066   4
   0 -23 -16 1.67488 1.57573   1
   0 -23  16 0.68748 1.93454   7
   0 -23 -16-0.18080 2.31188   6
   0 -23  16-1.61903 2.17722   9
   0 -23 -16-0.63192 2.17034  10
   0 -23  17 2.24431 2.36217   4
   0 -23 -17 6.58809 1.81813   1
   0 -23  17 5.06049 2.04435   7
   0 -23 -17 8.09934 2.37074   6
   0 -23  17 1.79836 2.08081   9
   0 -23 -17 5.21904 2.29936  10
   0 -23  18-3.61666 2.52286   4
   0 -23  18-1.58113 2.00269   7
   0 -23 -18-2.53043 1.77195   1
   0 -23 -18 0.37517 2.31186   6
   0 -23  18 0.30376 2.12662   9
   0 -23 -18 4.03685 2.31099  10
   0 -23  19 0.88198 1.96496   7
   0 -23 -19 3.63257 2.41462   6
   0 -23  19-1.35496 2.60653   4
   0 -23 -19 6.49747 1.89257   1
   0 -23  19 3.86232 2.16607   9
   0 -23 -19 0.52023 2.43358  10
   0 -23  20-0.15724 2.14338   9
   0 -23  20-0.60137 1.90809   7
   0 -23 -20-2.53419 2.42133   6
   0 -23  20-0.78776 2.49570   4
   0 -23 -20 1.50882 1.82661   1
   0 -23  20 0.99259 2.09008   2
   0 -23 -20-0.53652 2.25947  10
   0 -23 -20-0.23508 1.73678   1
   0 -23  21 2.88776 2.15925   9
   0 -23  21 3.08111 2.11476   7
   0 -23 -21-0.39743 2.37829   6
   0 -23  21-1.20201 2.75653   4
   0 -23  21 5.80848 2.18551   2
   0 -23 -21 0.78719 1.85839   1
   0 -23 -21 5.53751 2.46732  10
   0 -23 -21-1.71641 1.81682   1
   0 -23  22 2.61596 2.21568   9
   0 -23  22-0.47341 2.13015   7
   0 -23 -22 3.24811 2.60864   6
   0 -23  22 4.68642 2.67159   4
   0 -23 -22 2.32467 1.91864   1
   0 -23  22 2.46899 2.14338   2
   0 -23 -22 2.84562 2.50505  10
   0 -23 -22-0.12776 1.75034   1
   0 -23  23 4.67318 2.30029   9
   0 -23  23 7.76729 2.30374   7
   0 -23 -23 5.17851 2.75003   6
   0 -23  23 4.14425 2.74719   4
   0 -23  23 2.91001 2.37331   2
   0 -23 -23 3.41850 2.08783   1
   0 -23 -23 3.72246 2.54045  10
   0 -23 -23 6.51710 1.94670   1
   0 -23  24 1.87434 2.23306   9
   0 -23  24-1.15937 2.16441   7
   0 -23 -24-0.21172 2.40062   6
   0 -23  24-0.42137 2.72182   4
   0 -23  24 0.37530 2.25630   2
   0 -23 -24 1.77821 2.11780   1
   0 -23 -24-1.81350 2.56887  10
   0 -23 -24-0.83028 1.90347   1
   0 -23  25-1.21854 2.39150   9
   0 -23  25 1.36196 2.23745   7
   0 -23 -25-0.43268 2.75813   6
   0 -23  25-2.14186 2.70197   4
   0 -23  25 0.58023 2.29024   2
   0 -23 -25 2.15702 2.11942   1
   0 -23 -25-1.65814 2.59468  10
   0 -23 -25-2.01394 2.02150   1
   0 -23  26 1.24513 2.41326   9
   0 -23  26 6.12238 2.37025   7
   0 -23 -26 1.10650 2.76558   6
   0 -23  26 1.95931 2.75432   4
   0 -23 -26 3.36004 2.15160   1
   0 -23  26 3.58692 2.44033   2
   0 -23 -26 0.85391 2.79358  10
   0 -23 -26 5.67447 2.12647   1
   0 -23  27 2.91315 2.50495   9
   0 -23  27-0.53745 2.41371   7
   0 -23 -27 0.22554 2.60083   6
   0 -23  27-0.66369 2.74831   4
   0 -23 -27 0.49818 2.25530   1
   0 -23  27 2.67023 2.35138   2
   0 -23 -27 2.85871 2.73182  10
   0 -23 -27 1.23987 2.04312   1
   0 -23  28 1.67264 2.52766   9
   0 -23  28 2.94429 2.38872   7
   0 -23 -28 2.76336 2.91589   6
   0 -23  28 6.06873 2.94793   4
   0 -23 -28 4.13231 2.46553   1
   0 -23  28 6.13357 2.57177   2
   0 -23 -28 8.35365 3.00665  10
   0 -23 -28 4.33807 2.30993   1
   0 -23  29 0.19003 2.56899   9
   0 -23  29 6.40641 2.53057   7
   0 -23 -29 0.47096 3.16528   6
   0 -23  29 11.4140 3.04848   4
   0 -23 -29 7.13540 2.49808   1
   0 -23  29 5.22762 2.59621   2
   0 -23 -29 7.88356 3.03653  10
   0 -23 -29 7.48906 2.30340   1
   0 -23  30 2.32750 2.53240   9
   0 -23  30 2.13322 2.49206   7
   0 -23 -30 8.42129 3.27936   6
   0 -23  30 2.31925 2.91655   4
   0 -23  30 2.69164 2.66527   2
   0 -23 -30 6.27893 2.48599   1
   0 -23 -30 1.66815 3.00575  10
   0 -23 -30 3.44477 2.31928   1
   0 -23  31 0.19836 2.66155   9
   0 -23  31 0.99344 2.45267   7
   0 -23 -31-0.98337 3.29853   6
   0 -23  31-1.88343 2.98372   4
   0 -23  31-3.69183 2.79790   2
   0 -23 -31 1.52841 2.50764   1
   0 -23 -31-0.73388 3.04356  10
   0 -23 -31-2.67220 2.36775   1
   0 -23  32-1.42083 2.64340   9
   0 -23  32 7.74795 2.53885   7
   0 -23 -32 1.25681 3.05960   6
   0 -23  32 3.34688 3.05874   4
   0 -23  32-3.79806 2.72404   2
   0 -23 -32 7.30414 2.61840   1
   0 -23 -32 3.52169 3.16540  10
   0 -23 -32 2.57681 2.41455   1
   0 -23  33-2.89921 2.87050   9
   0 -23  33-1.25412 2.59226   7
   0 -23 -33 4.36779 3.08424   6
   0 -23  33 2.18284 2.96973   4
   0 -23  33 1.95345 2.78964   2
   0 -23 -33 0.81571 2.62308   1
   0 -23 -33 1.29108 3.07350  10
   0 -23 -33 0.38023 2.43468   1
   0 -23  34-0.21167 2.80170   9
   0 -23  34-2.21335 3.05502   4
   0 -23  34 0.64368 2.61897   7
   0 -23 -34 1.83793 3.02761   6
   0 -23 -34-0.26443 3.12060  10
   0 -23 -34 2.74612 2.46728   1
   0 -23 -34 0.42093 2.74293   1
   0 -23  34 4.26296 2.79501   2
   0 -22   0-2.13929 1.52604  10
   0 -22   0-1.71091 1.85006   6
   0 -22   1 3.36109 1.37874  10
   0 -22   1-0.71225 2.00464   6
   0 -22  -1 1.43101 1.74699   6
   0 -22   1-1.18529 1.84889   4
   0 -22  -1 0.12647 1.80157   4
   0 -22   2 1.32956 1.37007  10
   0 -22  -2 4.88035 1.90079   6
   0 -22   2 3.42234 2.00246   6
   0 -22  -2 2.10583 1.82610   4
   0 -22   2 3.09709 1.88670   4
   0 -22   3 11.4778 1.56768  10
   0 -22  -3 15.0387 2.27608   6
   0 -22  -3 8.49390 2.04151   4
   0 -22   3 11.3784 2.14912   4
   0 -22   4-0.07763 1.29050  10
   0 -22  -4 1.01945 1.89278   6
   0 -22  -4 2.72862 1.76891   4
   0 -22   4 0.97867 1.93832   4
   0 -22  -5-0.44087 1.98749   6
   0 -22  -5-0.81333 1.67821   4
   0 -22   5 1.71089 2.01329   4
   0 -22   5 0.07492 1.27083  10
   0 -22  -5-0.72764 1.55459  10
   0 -22  -5 0.63679 1.06379   1
   0 -22  -6 0.29662 1.92992   6
   0 -22  -6-0.11375 1.68449   4
   0 -22   6 0.14544 2.06622   4
   0 -22   6-0.65092 1.27750  10
   0 -22  -6 4.31141 1.68384  10
   0 -22  -6-0.36779 1.13133   1
   0 -22   7-0.06976 1.24841  10
   0 -22  -7-2.12443 1.66201  10
   0 -22  -7-5.11092 2.15148   6
   0 -22  -7-2.00291 1.74243   4
   0 -22   8 2.97301 1.28244  10
   0 -22  -8 0.11586 1.72990  10
   0 -22  -8 1.52085 1.98266   6
   0 -22   8-1.51124 2.17846   4
   0 -22  -9-1.38796 2.05511   6
   0 -22   9 1.54009 2.15889   4
   0 -22  -9 3.23976 1.70476  10
   0 -22   9-0.32540 1.20375  10
   0 -22   9 0.11553 1.60954   7
   0 -22  10 0.58768 1.68219   7
   0 -22 -10-2.98181 2.02483   6
   0 -22  10 3.76763 2.23052   4
   0 -22 -10 2.11534 1.82665  10
   0 -22 -10 1.05398 1.30095   1
   0 -22  11 10.6328 1.98171   7
   0 -22  11 13.1210 2.57211   4
   0 -22 -11 11.2905 2.29905   6
   0 -22 -11 13.9089 2.07337  10
   0 -22 -11 9.00925 1.53082   1
   0 -22 -12-0.08435 1.38666   1
   0 -22  12-0.36513 1.69982   7
   0 -22 -12 1.12887 2.09251   6
   0 -22  12 2.11901 2.27361   4
   0 -22 -12 0.26678 1.90194  10
   0 -22 -13 0.35630 1.42031   1
   0 -22  13 1.36763 1.78644   7
   0 -22 -13 2.95005 2.24081   6
   0 -22 -13 2.06829 2.00182  10
   0 -22  13 1.82588 2.21280   4
   0 -22  14 18.4202 2.69680   4
   0 -22 -14 18.5027 1.93198   1
   0 -22  14 17.2497 2.24880   7
   0 -22 -14 19.3318 2.62695   6
   0 -22  14 17.1321 2.41271   9
   0 -22 -14 14.1373 2.36319  10
   0 -22  15 3.27030 2.52302   4
   0 -22 -15 4.14909 1.62062   1
   0 -22  15 1.03678 1.83521   7
   0 -22 -15 3.39173 2.16503   6
   0 -22  15 6.68401 2.13136   9
   0 -22 -15 4.13684 2.11291  10
   0 -22  16 2.28080 2.34558   4
   0 -22  16 0.66038 1.85757   7
   0 -22 -16 1.86889 1.61898   1
   0 -22 -16 2.93719 2.25278   6
   0 -22  16 2.96297 2.06294   9
   0 -22 -16 0.30478 2.08417  10
   0 -22  17-2.15986 1.91573   7
   0 -22 -17-0.88045 2.35631   6
   0 -22  17-2.32322 2.49598   4
   0 -22 -17-0.32667 1.61637   1
   0 -22  17 3.15875 2.01289   9
   0 -22 -17-2.04588 2.25473  10
   0 -22  18 13.1498 2.15966   7
   0 -22 -18 10.7777 2.62648   6
   0 -22  18 12.7358 2.66798   4
   0 -22 -18 11.8622 1.97312   1
   0 -22  18 11.7470 2.28657   2
   0 -22  18 12.5705 2.30977   9
   0 -22 -18 9.25562 2.34433  10
   0 -22  19 2.55016 1.97022   7
   0 -22 -19-1.09893 2.35016   6
   0 -22  19 5.18672 2.48977   4
   0 -22  19 0.31158 2.05463   2
   0 -22 -19 2.02831 1.78021   1
   0 -22  19 0.59602 2.07977   9
   0 -22 -19 3.18739 2.28809  10
   0 -22  20 0.58110 1.90924   7
   0 -22 -20-3.55590 2.36450   6
   0 -22  20-0.56567 2.49542   4
   0 -22  20 2.73696 2.08595   2
   0 -22 -20-1.62083 1.78401   1
   0 -22  20 0.91202 2.04207   9
   0 -22 -20-0.17318 2.33596  10
   0 -22  21 6.84111 2.28472   9
   0 -22  21 1.63655 1.99135   7
   0 -22 -21 3.82019 2.48326   6
   0 -22  21 4.60582 2.61723   4
   0 -22  21 4.32252 2.08701   2
   0 -22 -21 1.30186 1.85384   1
   0 -22 -21-1.25198 2.35241  10
   0 -22 -21 6.69194 1.80056   1
   0 -22  22-0.63577 2.11917   9
   0 -22  22-2.74842 2.02195   7
   0 -22 -22-0.39037 2.45947   6
   0 -22  22-2.14832 2.57845   4
   0 -22 -22-3.80186 2.03185   1
   0 -22  22 0.17170 2.11700   2
   0 -22 -22-0.36882 2.43473  10
   0 -22 -22-1.39525 1.77938   1
   0 -22  23-0.81202 2.24090   9
   0 -22  23 2.35168 2.12442   7
   0 -22 -23 2.19669 2.43037   6
   0 -22  23 0.79484 2.60152   4
   0 -22 -23 3.11239 2.09862   1
   0 -22  23-0.53167 2.10706   2
   0 -22 -23 3.22572 2.54678  10
   0 -22 -23 2.77406 1.91163   1
   0 -22  24 3.15486 2.24061   9
   0 -22  24-0.96529 2.07939   7
   0 -22 -24 1.83575 2.62820   6
   0 -22  24 2.02153 2.57799   4
   0 -22  24 3.29364 2.37162   2
   0 -22 -24 1.76699 2.01871   1
   0 -22 -24 1.36885 2.46766  10
   0 -22 -24 0.27490 1.91588   1
   0 -22  25 2.03820 2.33037   9
   0 -22  25-1.49019 2.21842   7
   0 -22 -25-0.62490 2.48352   6
   0 -22  25-0.41122 2.58185   4
   0 -22 -25 2.29660 2.14086   1
   0 -22  25-2.45360 2.38814   2
   0 -22 -25 0.20133 2.60093  10
   0 -22 -25 0.14290 1.94789   1
   0 -22  26 0.17383 2.40660   9
   0 -22  26 3.73633 2.22595   7
   0 -22 -26 3.19782 2.75032   6
   0 -22  26-1.25457 2.64993   4
   0 -22 -26 1.43195 2.18601   1
   0 -22  26-5.06391 2.43458   2
   0 -22 -26 2.07450 2.54842  10
   0 -22 -26 1.78169 2.02154   1
   0 -22  27-0.71040 2.38618   9
   0 -22  27-0.17467 2.16305   7
   0 -22 -27 2.61608 2.66947   6
   0 -22  27 0.63779 2.76657   4
   0 -22 -27-0.49542 2.19781   1
   0 -22  27-0.80309 2.42241   2
   0 -22 -27-4.27088 2.81451  10
   0 -22 -27-1.84916 2.06767   1
   0 -22  28 1.09077 2.31847   9
   0 -22  28-3.05263 2.36071   7
   0 -22 -28-0.89186 2.72625   6
   0 -22  28-4.10609 2.73932   4
   0 -22  28-2.27748 2.58855   2
   0 -22 -28 0.17128 2.32649   1
   0 -22 -28-0.43937 2.68619  10
   0 -22 -28-1.59774 2.07697   1
   0 -22  29 5.58874 2.54562   9
   0 -22  29 2.02758 2.31062   7
   0 -22 -29 6.38786 2.81843   6
   0 -22  29 3.95244 2.85163   4
   0 -22  29 2.55824 2.55331   2
   0 -22 -29-0.35502 2.28305   1
   0 -22 -29 6.55121 2.87392  10
   0 -22 -29-0.66227 2.19449   1
   0 -22  30 6.28760 2.61883   9
   0 -22  30 0.75798 2.36627   7
   0 -22 -30 0.23338 2.69700   6
   0 -22  30 4.68283 2.73157   4
   0 -22  30 0.65905 2.46873   2
   0 -22 -30 0.46423 2.92923  10
   0 -22 -30 0.68572 2.28277   1
   0 -22  31-1.36389 2.68070   9
   0 -22  31 0.58365 2.40572   7
   0 -22 -31-3.34124 3.15018   6
   0 -22  31 4.53035 2.87103   4
   0 -22  31 0.90495 2.64213   2
   0 -22 -31 7.37132 3.02741  10
   0 -22 -31 1.77367 2.32837   1
   0 -22  32-2.59232 2.74389   9
   0 -22  32-1.19974 2.47686   7
   0 -22 -32-7.32799 3.05862   6
   0 -22  32-4.36539 2.98625   4
   0 -22  32 4.19012 2.60537   2
   0 -22 -32-1.95873 3.08000  10
   0 -22 -32 1.10025 2.40762   1
   0 -22  33-1.02083 2.80501   9
   0 -22  33 0.40985 2.45603   7
   0 -22 -33 0.74970 2.97970   6
   0 -22  33-3.03171 2.93760   4
   0 -22  33-2.63495 2.74691   2
   0 -22 -33 5.54129 3.17272  10
   0 -22 -33-2.84097 2.53783   1
   0 -22  34 5.00778 2.80331   9
   0 -22  34-2.31995 2.71287   7
   0 -22 -34 1.02261 3.21529   6
   0 -22  34 0.71014 2.96339   4
   0 -22  34-1.72495 2.70860   2
   0 -22 -34-1.29034 3.09273  10
   0 -22 -34 3.32456 2.45583   1
   0 -22  35 2.34601 2.84892   9
   0 -22  35 4.32743 2.72018   7
   0 -22 -35 6.27512 3.09883   6
   0 -22  35 3.84129 3.00365   4
   0 -22  35 0.25333 2.98180   2
   0 -22 -35 2.91348 3.24565  10
   0 -22 -35 1.61403 2.58314   1
   0 -22  36-2.83837 2.79627   9
   0 -22  36 4.87078 3.19193   4
   0 -22  36-3.99818 2.88650   7
   0 -22 -36 1.60396 3.16025   6
   0 -22 -36 2.44246 3.21934  10
   0 -22 -36-3.32737 2.54251   1
   0 -22  36-1.56181 2.93507   2
   0 -21   0 0.67137 1.73491   6
   0 -21   0-0.04428 0.88367   1
   0 -21   0 0.85340 1.29175  10
   0 -21   0 3.53212 1.84139   4
   0 -21   1 9.53848 1.93824   6
   0 -21  -1 7.67508 1.90368   6
   0 -21   1 5.27629 0.97900   1
   0 -21  -1 6.03286 1.00307   1
   0 -21  -1 7.99525 1.89074   4
   0 -21   1 5.59812 1.88559   4
   0 -21   1 6.26080 1.46742  10
   0 -21  -1 6.09395 1.49663  10
   0 -21   2 1.03419 1.33620  10
   0 -21   2 0.53721 1.81605   6
   0 -21  -2 2.57505 1.84470   6
   0 -21  -2 2.55613 0.97522   1
   0 -21   2 2.28679 1.83492   4
   0 -21  -2 2.45364 1.71707   4
   0 -21   2 1.85012 0.87418   1
   0 -21   3-0.69086 1.27098  10
   0 -21  -3-1.22666 1.94563   6
   0 -21   3-2.69463 1.84381   6
   0 -21  -3-1.42264 0.96151   1
   0 -21   3 1.03739 1.85991   4
   0 -21  -3 1.71495 1.69124   4
   0 -21   3 0.82383 0.87178   1
   0 -21   4 2.14386 1.24445  10
   0 -21  -4-0.27478 1.83832   6
   0 -21  -4 0.26923 0.98956   1
   0 -21  -4-0.11187 1.67125   4
   0 -21   4 2.24928 1.92880   4
   0 -21   4-0.53116 0.85580   1
   0 -21   5 3.71436 1.30166  10
   0 -21  -5 5.41548 1.81607   6
   0 -21  -5 4.79772 1.09822   1
   0 -21   5 3.23885 1.90047   4
   0 -21  -5 6.89350 1.77393   4
   0 -21   5 2.95596 0.90100   1
   0 -21   6 3.02858 1.25327  10
   0 -21  -6-0.70205 1.90920   6
   0 -21  -6 0.54430 1.06272   1
   0 -21  -6 0.32102 1.60922   4
   0 -21   6-0.13780 1.94125   4
   0 -21   6 0.12510 0.85814   1
   0 -21  -7 3.97480 1.90939   6
   0 -21  -7 8.67676 1.74058   4
   0 -21   7 6.60529 1.97261   4
   0 -21  -7 7.05623 1.72195  10
   0 -21   7 5.78903 1.25781  10
   0 -21   7 6.97429 0.99155   1
   0 -21   8-0.14338 1.91346   4
   0 -21  -8-1.10941 1.66839  10
   0 -21   8 1.53949 1.14821  10
   0 -21  -8 1.58271 2.04184   6
   0 -21   9 3.30405 1.59580   7
   0 -21   9 2.77884 2.07024   4
   0 -21   9 2.92496 1.16430  10
   0 -21  -9 3.10796 1.68104  10
   0 -21  -9-2.04929 1.87718   6
   0 -21  10 3.35731 1.63060   7
   0 -21 -10 1.63302 1.88385   6
   0 -21  10 0.14912 2.02706   4
   0 -21  10 2.16529 1.14235  10
   0 -21 -10 2.98445 1.71500  10
   0 -21 -11 1.81138 1.31652   1
   0 -21  11 2.28003 1.72678   7
   0 -21 -11 1.20689 1.98009   6
   0 -21  11 0.30399 2.04764   4
   0 -21  11 3.14550 1.10242  10
   0 -21 -11 4.82643 1.81554  10
   0 -21 -12-1.16714 1.39660   1
   0 -21  12 1.27995 1.65551   7
   0 -21 -12 3.06590 1.90148   6
   0 -21 -12 0.76940 1.80236  10
   0 -21  12 2.63245 2.06664   4
   0 -21  13 0.15798 2.16311   4
   0 -21 -13-2.28960 1.41401   1
   0 -21  13-2.01758 1.71377   7
   0 -21 -13-1.09135 1.90415   6
   0 -21  13-0.64518 1.89952   9
   0 -21 -13-2.78901 1.87912  10
   0 -21  14 9.01825 2.23338   4
   0 -21 -14 6.12968 1.58636   1
   0 -21  14 10.2927 1.90460   7
   0 -21 -14 6.03201 2.15725   6
   0 -21  14 8.00727 2.09236   9
   0 -21 -14 4.80659 2.03726  10
   0 -21  15 0.65648 2.27204   4
   0 -21  15-1.73646 1.76218   7
   0 -21 -15-1.17265 1.44402   1
   0 -21 -15-1.29428 2.17355   6
   0 -21  15 1.86290 1.89955   9
   0 -21 -15 0.42615 2.04944  10
   0 -21  16 2.28116 1.80752   7
   0 -21 -16 4.28875 2.22529   6
   0 -21  16 5.18857 2.29352   4
   0 -21 -16 5.34069 1.64857   1
   0 -21  16 3.65475 1.93141   9
   0 -21 -16 7.19387 2.15463  10
   0 -21  17-0.77825 1.81231   7
   0 -21 -17 3.19985 2.16563   6
   0 -21  17 5.11749 2.46328   4
   0 -21 -17 4.09379 1.69962   1
   0 -21  17 1.12985 1.82235   2
   0 -21  17 1.51845 1.99435   9
   0 -21 -17 4.25527 2.18742  10
   0 -21  18 3.60020 1.94620   7
   0 -21 -18 4.64005 2.30521   6
   0 -21  18 4.68485 2.32422   4
   0 -21 -18 2.37037 1.68683   1
   0 -21  18 3.94803 2.02057   2
   0 -21  18 0.70401 1.95357   9
   0 -21 -18 7.85274 2.27959  10
   0 -21  19 1.50364 1.93522   7
   0 -21 -19-2.98432 2.32346   6
   0 -21  19-1.59059 2.40620   4
   0 -21  19 2.41998 2.03764   2
   0 -21 -19 1.89066 1.75404   1
   0 -21  19-0.43150 2.09697   9
   0 -21 -19 2.91934 2.26242  10
   0 -21  20 2.52133 1.92231   7
   0 -21 -20 5.02419 2.41491   6
   0 -21  20 3.23977 2.45133   4
   0 -21 -20 3.33659 1.86968   1
   0 -21  20 6.25553 2.03135   2
   0 -21  20 2.06203 2.04664   9
   0 -21 -20 0.33512 2.30053  10
   0 -21  21 2.40950 2.14365   9
   0 -21  21 3.89425 1.90294   7
   0 -21 -21 0.91958 2.43432   6
   0 -21  21 1.64963 2.43615   4
   0 -21 -21 5.80777 1.95146   1
   0 -21  21 3.07176 2.01577   2
   0 -21 -21 6.92047 2.34372  10
   0 -21 -21 0.12059 1.71230   1
   0 -21  22 1.54009 2.18304   9
   0 -21  22-0.59208 2.01021   7
   0 -21 -22-1.12629 2.33928   6
   0 -21  22 4.10544 2.52074   4
   0 -21 -22 2.82771 1.87858   1
   0 -21  22-3.84224 2.16164   2
   0 -21 -22 4.63885 2.43876  10
   0 -21 -22 1.38346 1.80854   1
   0 -21  23 6.93861 2.32235   9
   0 -21  23 4.87720 2.19778   7
   0 -21 -23 9.02041 2.53085   6
   0 -21  23 5.69920 2.57446   4
   0 -21 -23 8.00092 2.12216   1
   0 -21  23 10.8833 2.42059   2
   0 -21 -23 3.67942 2.51399  10
   0 -21 -23 6.68308 1.98849   1
   0 -21  24 4.68318 2.31326   9
   0 -21  24 4.38950 2.13155   7
   0 -21 -24-0.98240 2.50228   6
   0 -21  24 0.58005 2.55653   4
   0 -21 -24 6.57522 2.09905   1
   0 -21  24 6.24375 2.12544   2
   0 -21 -24 1.32796 2.55341  10
   0 -21 -24 2.86376 1.94599   1
   0 -21  25 1.48952 2.29085   9
   0 -21  25 5.31489 2.15484   7
   0 -21 -25 2.81477 2.47608   6
   0 -21  25 1.18058 2.53694   4
   0 -21  25 3.31452 2.20195   2
   0 -21 -25 0.91216 2.04807   1
   0 -21 -25-0.78165 2.58845  10
   0 -21 -25 4.25612 1.94207   1
   0 -21  26 1.69756 2.25384   9
   0 -21  26 2.64913 2.19226   7
   0 -21 -26 4.94164 2.43485   6
   0 -21  26 1.80177 2.69398   4
   0 -21  26-1.33120 2.31436   2
   0 -21 -26 4.02384 2.56585  10
   0 -21 -26-0.73691 2.11244   1
   0 -21  27 0.34749 2.27060   9
   0 -21  27 2.04327 2.19658   7
   0 -21 -27 0.21070 2.72207   6
   0 -21  27 3.25832 2.58850   4
   0 -21  27-3.92262 2.33847   2
   0 -21 -27 1.65761 2.63370  10
   0 -21 -27 0.30614 2.02583   1
   0 -21  28 1.95926 2.40426   9
   0 -21  28 3.51002 2.31479   7
   0 -21 -28 3.02213 2.78216   6
   0 -21  28 0.62123 2.57780   4
   0 -21  28 4.25033 2.22650   2
   0 -21 -28-1.49524 2.72070  10
   0 -21 -28 1.90569 2.06262   1
   0 -21  29 2.73826 2.46219   9
   0 -21  29 3.59942 2.17120   7
   0 -21 -29 3.53662 2.77838   6
   0 -21  29 1.68737 2.90401   4
   0 -21  29 7.93368 2.63669   2
   0 -21 -29 0.65931 2.72834  10
   0 -21 -29 0.16463 2.13660   1
   0 -21  30-4.11217 2.63623   9
   0 -21  30 2.59417 2.26878   7
   0 -21 -30 3.16939 2.82076   6
   0 -21  30 4.07257 2.72855   4
   0 -21  30-3.44156 2.54699   2
   0 -21 -30-2.93708 2.83262  10
   0 -21 -30 1.02310 2.23466   1
   0 -21  31-0.19177 2.53091   9
   0 -21  31-3.62333 2.39464   7
   0 -21 -31-1.15925 2.79246   6
   0 -21  31-3.04915 2.70525   4
   0 -21  31-0.44343 2.39245   2
   0 -21 -31 1.38954 2.83098  10
   0 -21 -31 6.35082 2.42663   1
   0 -21  32-1.76643 2.49930   9
   0 -21  32-0.39187 2.40376   7
   0 -21 -32-0.94973 2.95450   6
   0 -21  32-1.99038 2.75203   4
   0 -21  32-3.19741 2.77896   2
   0 -21 -32-2.86301 3.04234  10
   0 -21 -32 0.18246 2.31311   1
   0 -21  33-0.80374 2.53878   9
   0 -21  33-2.01580 2.53919   7
   0 -21 -33 3.16600 2.94318   6
   0 -21  33 2.02133 2.88046   4
   0 -21  33-1.41030 2.73483   2
   0 -21 -33 1.47341 2.87253  10
   0 -21 -33 3.01723 2.30164   1
   0 -21  34-0.61777 2.67573   9
   0 -21  34 1.65767 2.58186   7
   0 -21 -34 0.74806 2.88548   6
   0 -21  34-3.18979 2.96055   4
   0 -21  34-0.96749 2.66915   2
   0 -21 -34-3.52434 3.08729  10
   0 -21 -34 2.53132 2.45260   1
   0 -21  35-1.26566 2.72921   9
   0 -21  35-0.42573 2.49436   7
   0 -21 -35 3.05671 3.12902   6
   0 -21  35 0.23094 2.93988   4
   0 -21  35-2.98559 2.95633   2
   0 -21 -35 0.51697 3.11852  10
   0 -21 -35-1.60720 2.47184   1
   0 -21  36 1.51023 2.82042   9
   0 -21  36 2.62468 2.68775   7
   0 -21 -36 2.60713 3.21364   6
   0 -21  36-3.28018 2.99684   4
   0 -21  36 3.58123 2.87949   2
   0 -21 -36 2.11994 3.25068  10
   0 -21 -36 2.69442 2.63551   1
   0 -21  37-0.88405 2.83501   9
   0 -21  37 0.71277 3.02950   4
   0 -21  37 0.67440 2.71270   7
   0 -21 -37 1.86741 3.13749   6
   0 -21 -37-4.34672 3.55070  10
   0 -21  37 2.89255 2.94256   2
   0 -21 -37 7.26402 2.75266   1
   0 -20   0-1.38885 1.89853   6
   0 -20   0-0.81310 1.28786  10
   0 -20   0 1.03292 1.70339   4
   0 -20   0 1.16840 0.85004   1
   0 -20  -1-0.63265 1.73833   6
   0 -20   1 2.14442 1.62970   6
   0 -20   1 1.09995 1.24926  10
   0 -20  -1 1.68844 1.33068  10
   0 -20   1 1.75890 1.70553   4
   0 -20  -1-2.58170 1.72724   4
   0 -20   1 0.50254 0.82318   1
   0 -20  -1-0.22499 0.88002   1
   0 -20  -2 1.14683 1.71646   6
   0 -20   2 0.25251 1.65227   6
   0 -20  -2-1.31298 1.37957  10
   0 -20   2-1.74494 1.26716  10
   0 -20   2 0.71888 1.78794   4
   0 -20  -2 0.32938 1.66148   4
   0 -20   2 0.12339 0.83425   1
   0 -20  -2 0.89693 0.89144   1
   0 -20  -3 1.04800 0.93838   1
   0 -20  -3-2.43683 1.78694   6
   0 -20   3-1.01325 1.80608   6
   0 -20  -3-0.45369 1.40791  10
   0 -20   3 1.53135 1.23412  10
   0 -20   3 1.34598 1.81426   4
   0 -20  -3 0.96708 1.63835   4
   0 -20   3 1.33565 0.80984   1
   0 -20  -4-0.52919 1.00068   1
   0 -20  -4-0.77712 1.72593   6
   0 -20   4-0.28158 1.16447  10
   0 -20   4 0.87430 1.86993   4
   0 -20  -4 1.47087 1.63635   4
   0 -20   4-0.12065 0.81043   1
   0 -20  -5 0.11212 0.99256   1
   0 -20  -5-0.52260 1.82916   6
   0 -20   5-0.54176 1.16793  10
   0 -20   5 0.12762 1.76444   4
   0 -20  -5 0.51323 1.48608   4
   0 -20   5 0.97335 0.82851   1
   0 -20  -6-0.23776 1.04006   1
   0 -20  -6 1.18959 1.80884   6
   0 -20   6 0.19653 1.12335  10
   0 -20   6-0.13033 1.87152   4
   0 -20   6 0.49593 0.85595   1
   0 -20  -7 0.06299 1.13498   1
   0 -20   7 2.52712 1.87371   4
   0 -20   7-0.56911 1.13942  10
   0 -20  -7-1.87565 1.79998   6
   0 -20   7 1.61638 0.86151   1
   0 -20   8 9.91165 2.13858   4
   0 -20   8 7.94277 1.25715  10
   0 -20  -8 8.48176 1.78171  10
   0 -20  -8 8.30822 2.03744   6
   0 -20   8 10.0759 1.08710   1
   0 -20   9 2.21616 1.91845   4
   0 -20   9 2.65739 1.12554  10
   0 -20  -9 2.75102 1.63896  10
   0 -20  -9 0.96694 1.79338   6
   0 -20   9 2.95405 0.93496   1
   0 -20  10 7.20980 2.07871   4
   0 -20 -10 6.32377 1.98850   6
   0 -20 -10 5.48300 1.75064  10
   0 -20  10 3.03894 1.16457  10
   0 -20  10 4.84367 0.99776   1
   0 -20 -11 8.92595 1.47717   1
   0 -20  11 8.80062 2.16058   4
   0 -20 -11 13.4455 2.20000   6
   0 -20  11 11.5207 1.19057   1
   0 -20 -11 10.4399 1.92465  10
   0 -20  11 7.89580 1.20915  10
   0 -20  12-3.99581 1.77117   9
   0 -20  12-1.99707 1.63572   7
   0 -20 -12 1.88979 1.32007   1
   0 -20  12 1.32434 2.06523   4
   0 -20 -12-1.30922 2.10113   6
   0 -20  12 1.02219 1.00765   1
   0 -20 -12 0.49188 1.72164  10
   0 -20  12 1.02496 1.03455  10
   0 -20  13 0.86018 1.73529   9
   0 -20  13 2.10305 2.08221   4
   0 -20  13 0.45328 1.56284   7
   0 -20 -13-0.69504 1.41798   1
   0 -20 -13 0.88902 2.02246   6
   0 -20  13 0.22709 1.04337   1
   0 -20  13-0.42156 1.03305  10
   0 -20 -13 2.16708 1.76251  10
   0 -20  14 10.8730 1.89634   7
   0 -20 -14 9.82024 2.21721   6
   0 -20  14 11.0000 1.96837   9
   0 -20 -14 11.7289 1.65719   1
   0 -20  14 11.9352 2.29439   4
   0 -20 -14 7.26090 2.00640  10
   0 -20  15 8.19289 1.83513   7
   0 -20 -15 10.7880 2.20064   6
   0 -20  15 11.2015 2.00314   9
   0 -20  15 7.25771 1.90098   2
   0 -20 -15 7.52318 1.61636   1
   0 -20  15 9.67373 2.33834   4
   0 -20 -15 8.21152 2.03745  10
   0 -20  16 0.24287 1.71492   7
   0 -20 -16 0.31468 2.09958   6
   0 -20  16 3.51171 1.91975   9
   0 -20  16-0.39596 1.72494   2
   0 -20 -16 1.41959 1.48332   1
   0 -20 -16 0.85067 1.99237  10
   0 -20  16-3.50175 2.30443   4
   0 -20  17 0.99863 1.75410   7
   0 -20 -17-5.14552 2.32250   6
   0 -20  17-0.66363 1.88331   9
   0 -20  17 2.59871 1.76182   2
   0 -20 -17 1.49027 1.60400   1
   0 -20 -17-0.14659 2.01635  10
   0 -20  17-1.29880 2.23033   4
   0 -20  18 1.92309 1.77503   7
   0 -20 -18 2.96068 2.14049   6
   0 -20  18 1.49234 1.89252   9
   0 -20  18-0.70838 1.86478   2
   0 -20 -18 0.78141 1.65698   1
   0 -20 -18-1.21267 2.05840  10
   0 -20  18-0.82809 2.15526   4
   0 -20  19 0.65794 1.82166   7
   0 -20 -19-4.88082 2.18377   6
   0 -20  19-1.11210 1.89744   9
   0 -20  19-0.44010 1.95754   2
   0 -20 -19 2.10421 1.71190   1
   0 -20 -19-1.25367 2.09678  10
   0 -20  19 3.37600 2.33086   4
   0 -20  20 4.33269 1.79546   7
   0 -20 -20 3.27009 2.17079   6
   0 -20  20 3.41456 1.99263   9
   0 -20  20 0.45550 1.82614   2
   0 -20 -20 1.83457 1.72449   1
   0 -20 -20 1.94429 2.12340  10
   0 -20  20 3.09670 2.30780   4
   0 -20  21 0.69798 1.92402   7
   0 -20 -21 0.70436 2.14327   6
   0 -20  21-1.16602 2.01389   9
   0 -20  21-2.35747 1.95041   2
   0 -20 -21 5.49551 1.82795   1
   0 -20  21 8.93991 2.58244   4
   0 -20 -21 1.33700 2.32054  10
   0 -20 -22-4.14531 2.34845  10
   0 -20  22 1.62524 1.96746   2
   0 -20 -22-2.26780 1.90218   1
   0 -20  22-1.00416 1.92479   7
   0 -20 -22-3.96849 2.31013   6
   0 -20  22-1.34418 2.05461   9
   0 -20 -22 1.61946 1.72038   1
   0 -20  22 4.82206 2.40590   4
   0 -20 -23 0.71146 2.39360  10
   0 -20  23 3.36353 2.19875   2
   0 -20  23 0.88647 1.99392   7
   0 -20 -23 1.47859 2.45364   6
   0 -20  23 1.07387 2.04253   9
   0 -20 -23 0.38959 1.77605   1
   0 -20  23 3.63819 2.51592   4
   0 -20 -24 1.47121 2.49372  10
   0 -20  24-1.39064 2.06900   2
   0 -20  24-0.91303 2.04157   7
   0 -20 -24 1.13609 2.32587   6
   0 -20  24-0.78655 2.21053   9
   0 -20 -24 1.21677 1.84053   1
   0 -20  24 0.74107 2.59056   4
   0 -20 -25 1.89596 2.46267  10
   0 -20  25 3.05541 2.17135   2
   0 -20  25 3.29175 2.13143   7
   0 -20 -25-0.38808 2.52029   6
   0 -20  25 1.45313 2.24654   9
   0 -20 -25 3.23542 2.00413   1
   0 -20  25 5.09353 2.60081   4
   0 -20 -26-0.19531 2.49412  10
   0 -20  26 2.22746 2.24817   2
   0 -20  26 6.12339 2.18833   7
   0 -20 -26 4.17630 2.56937   6
   0 -20  26 2.31859 2.29833   9
   0 -20 -26 10.2365 2.11412   1
   0 -20  26 4.41717 2.58768   4
   0 -20 -27 1.60996 2.68905  10
   0 -20  27-0.38354 2.28649   2
   0 -20  27 0.49848 2.17453   7
   0 -20 -27 0.40771 2.40551   6
   0 -20  27-1.18706 2.25978   9
   0 -20 -27 1.21512 2.00740   1
   0 -20  27 0.19544 2.48791   4
   0 -20 -28-1.24561 2.55011  10
   0 -20  28 0.59363 2.37929   2
   0 -20  28-0.51320 2.17112   7
   0 -20 -28-2.08966 2.72305   6
   0 -20  28 0.34884 2.27612   9
   0 -20 -28 2.83763 2.07185   1
   0 -20  28 0.59662 2.57669   4
   0 -20 -29-0.21370 2.80085  10
   0 -20  29-2.45124 2.32523   2
   0 -20  29 2.82108 2.32728   7
   0 -20 -29-1.93092 2.89029   6
   0 -20  29 1.25207 2.37404   9
   0 -20 -29 2.94272 2.15193   1
   0 -20  29 3.23346 2.63374   4
   0 -20  30-1.10312 2.51609   9
   0 -20  30-0.54477 2.25208   7
   0 -20 -30 5.26976 2.88982   6
   0 -20  30-1.02714 2.66937   4
   0 -20  30-0.84296 2.49549   2
   0 -20 -30-3.07731 2.78978  10
   0 -20 -30-0.84689 2.19463   1
   0 -20  31-0.75369 2.62497   9
   0 -20  31-0.37386 2.37612   7
   0 -20 -31-4.95247 2.93772   6
   0 -20  31 2.71293 2.69609   4
   0 -20  31 4.56118 2.51804   2
   0 -20 -31 0.22546 2.68357  10
   0 -20 -31 1.92913 2.31141   1
   0 -20  32 2.32167 2.50695   9
   0 -20  32-2.11663 2.52197   7
   0 -20 -32-0.46149 2.83915   6
   0 -20  32-3.81767 2.71622   4
   0 -20  32-3.58184 2.55769   2
   0 -20 -32 5.11254 2.98049  10
   0 -20 -32-1.08871 2.25409   1
   0 -20  33 2.57751 2.60937   9
   0 -20  33 0.98891 2.36615   7
   0 -20 -33-0.94605 2.90054   6
   0 -20  33-1.72695 2.85686   4
   0 -20  33 1.38402 2.52002   2
   0 -20 -33-2.87157 2.95357  10
   0 -20 -33 0.93770 2.41221   1
   0 -20  34 0.20359 2.62777   9
   0 -20  34 5.68353 2.52673   7
   0 -20 -34 3.87769 3.01630   6
   0 -20 -34-0.38751 2.44203   1
   0 -20 -34 4.66338 3.11623  10
   0 -20  34 0.21919 2.79988   4
   0 -20  34 0.71258 2.76486   2
   0 -20  35 4.00383 2.71603   4
   0 -20  35-1.46680 2.84553   2
   0 -20  35 2.51110 2.60878   7
   0 -20 -35 5.00036 2.66304   1
   0 -20 -35 2.01722 3.04328  10
   0 -20  35-0.62557 2.72249   9
   0 -20  36 0.67699 2.96578   4
   0 -20  36 2.01235 2.81434   2
   0 -20  36-4.08837 2.73920   7
   0 -20 -36-1.85720 2.70823   1
   0 -20 -36-1.03451 3.12544  10
   0 -20  36 2.77975 2.74635   9
   0 -20  37-0.45767 2.82892   4
   0 -20  37 3.36278 2.86590   2
   0 -20  37-0.22091 2.62484   7
   0 -20 -37-1.48996 2.90149   1
   0 -20 -37 0.26528 3.18979  10
   0 -20  37 0.43757 2.85101   9
   0 -20  38 3.47602 2.91394   4
   0 -20  38 5.44722 2.86291   7
   0 -20  38 6.37690 3.03930   2
   0 -20 -38 1.31562 2.71074   1
   0 -20  38 1.79142 2.88855   9
   0 -20 -38 2.71833 3.23911  10
   0 -19   0-2.37176 1.64882   4
   0 -19   0-0.07751 1.22911  10
   0 -19   0-0.94729 1.55423   6
   0 -19   0-0.12610 0.83268   1
   0 -19   1 1.32278 1.64123   4
   0 -19  -1 4.42847 1.67636   4
   0 -19  -1 3.69375 1.32326  10
   0 -19   1 3.66418 1.29903  10
   0 -19   1 2.60067 1.70304   6
   0 -19  -1 0.83209 1.62627   6
   0 -19  -1-0.26241 0.86315   1
   0 -19   1 1.34316 0.83945   1
   0 -19  -2 1.23676 1.56427   4
   0 -19   2 3.94451 1.75127   4
   0 -19  -2 3.70404 1.67297   6
   0 -19   2 1.42041 1.62646   6
   0 -19  -2 5.76278 1.42541  10
   0 -19   2 5.17072 1.28221  10
   0 -19  -2 4.50915 0.94270   1
   0 -19   2 4.79554 0.88915   1
   0 -19   3 5.09864 0.89522   1
   0 -19   3 3.91515 1.75876   4
   0 -19   3 7.84159 1.81166   6
   0 -19  -3 5.77949 1.72690   6
   0 -19   3 6.92449 1.29704  10
   0 -19  -3 3.81106 1.47455  10
   0 -19  -3 6.24074 1.03721   1
   0 -19   4 1.18080 0.81316   1
   0 -19   4 3.17984 1.69550   4
   0 -19  -4-0.24283 1.69176   6
   0 -19   4-1.06878 1.15630  10
   0 -19  -4 2.69617 1.46452  10
   0 -19  -4 0.46558 0.93686   1
   0 -19   5 0.43794 0.79653   1
   0 -19   5-2.28693 1.77056   4
   0 -19  -5-0.73780 1.58165   6
   0 -19   5-1.22233 1.12830  10
   0 -19  -5 1.15205 1.02319   1
   0 -19   6 0.29426 1.46238   7
   0 -19   6 0.69238 0.81383   1
   0 -19  -6 1.98021 1.01619   1
   0 -19  -6-0.12462 1.70118   6
   0 -19   6-0.61486 1.73672   4
   0 -19   6 0.06195 1.07660  10
   0 -19   7 0.42060 0.82760   1
   0 -19  -7-0.06186 1.07462   1
   0 -19   7-0.25116 1.76465   4
   0 -19   7-0.89875 1.05249  10
   0 -19  -7 0.12620 1.67945   6
   0 -19   8-0.39455 0.88399   1
   0 -19   8 2.43555 1.85151   4
   0 -19   8-0.28967 1.08281  10
   0 -19  -8-1.53747 1.85274   6
   0 -19   9 0.04595 0.88710   1
   0 -19  -9-0.13040 1.66098   6
   0 -19   9 3.40636 1.84195   4
   0 -19   9 3.19728 1.08926  10
   0 -19  10 0.77333 0.90397   1
   0 -19  10-0.22391 1.61141   9
   0 -19 -10-0.66478 1.82184   6
   0 -19  10-1.20512 1.83479   4
   0 -19 -10-0.65627 1.68128  10
   0 -19  10-0.05448 1.04194  10
   0 -19  11 2.24319 0.95644   1
   0 -19 -11 1.37310 1.27680   1
   0 -19  11 2.61009 1.61045   9
   0 -19 -11 1.35444 1.75428   6
   0 -19 -11-0.11362 1.70122  10
   0 -19  11 1.16366 1.02037  10
   0 -19  11 6.14619 1.95143   4
   0 -19  12-1.70184 1.03384  10
   0 -19  12 1.60997 1.66884   9
   0 -19  12 2.09217 1.98162   4
   0 -19 -12 0.79607 0.52597   8
   0 -19 -12 0.97002 1.28165   1
   0 -19 -12-0.27584 1.76892   6
   0 -19 -12-0.11797 1.72959  10
   0 -19  12 0.86169 0.95514   1
   0 -19  13 3.01891 1.07371   1
   0 -19  13 5.50373 1.72900   9
   0 -19 -13 1.68766 1.80898   6
   0 -19  13 3.73328 1.03137  10
   0 -19 -13 6.24235 1.44572   1
   0 -19  13 4.13003 2.01578   4
   0 -19 -13 2.44899 1.86077  10
   0 -19 -14-0.25381 1.85630  10
   0 -19 -14-1.17283 1.39246   1
   0 -19  14-2.01352 1.59121   2
   0 -19  14 0.33207 1.59507   7
   0 -19 -14 3.73586 1.85088   6
   0 -19  14 0.64376 0.98654  10
   0 -19  14-2.47252 2.03875   4
   0 -19  14-0.47756 1.70832   9
   0 -19 -15 1.31654 1.87263  10
   0 -19 -15 1.04540 1.51244   1
   0 -19  15 0.61452 1.70789   2
   0 -19  15 0.45465 1.61284   7
   0 -19 -15-0.58702 1.96894   6
   0 -19  15-0.58683 0.97248  10
   0 -19  15 0.48735 1.80625   9
   0 -19  15 0.88971 1.97060   4
   0 -19  16 0.69951 1.64429   7
   0 -19 -16 1.49968 1.95423   6
   0 -19  16 0.37372 1.82011   9
   0 -19  16-0.63779 1.52343   2
   0 -19 -16-0.30000 1.51004   1
   0 -19 -16-1.50137 2.07415  10
   0 -19  16 0.15130 2.09708   4
   0 -19  17 0.71943 1.60078   7
   0 -19 -17 4.45583 2.17773   6
   0 -19  17 4.33828 1.89990   9
   0 -19  17 6.48328 1.90611   2
   0 -19 -17 2.31144 1.64520   1
   0 -19  17 4.16872 2.15095   4
   0 -19 -17 3.53228 2.02032  10
   0 -19 -18 5.84874 2.07941  10
   0 -19 -18 1.32291 1.70889   1
   0 -19  18 2.74416 1.86083   2
   0 -19  18 1.72523 1.72230   7
   0 -19 -18 5.02977 2.11617   6
   0 -19  18 1.83140 1.92712   9
   0 -19  18 3.45920 1.24347   1
   0 -19  18 4.25487 2.09592   4
   0 -19 -19-0.45368 2.13876  10
   0 -19 -19 4.27461 1.71548   1
   0 -19  19 2.70226 1.88040   2
   0 -19  19 3.43316 1.82453   7
   0 -19 -19-0.48263 2.10903   6
   0 -19  19-2.14509 1.92591   9
   0 -19  19 2.33456 1.33103   1
   0 -19  19-2.57149 2.25352   4
   0 -19 -20 4.37722 2.21725  10
   0 -19  20 3.09528 1.89537   2
   0 -19  20 5.48486 1.91741   7
   0 -19 -20 3.46318 2.13502   6
   0 -19  20 2.20336 1.97999   9
   0 -19  20 1.06802 1.34556   1
   0 -19  20 5.57209 2.35740   4
   0 -19  21 4.71532 1.93545   7
   0 -19 -21 5.91832 2.27906   6
   0 -19  21 2.83005 2.07187   9
   0 -19  21 6.56491 2.06806   2
   0 -19  21 4.01060 2.32941   4
   0 -19 -21 5.33330 2.27868  10
   0 -19 -22-3.51001 2.23741  10
   0 -19  22 1.73898 1.93055   2
   0 -19  22 3.61318 1.98961   7
   0 -19 -22 0.69323 2.22035   6
   0 -19  22 3.77164 2.10121   9
   0 -19 -22 0.36979 1.72705   1
   0 -19  22 5.45155 2.42991   4
   0 -19 -23 2.75614 2.31608  10
   0 -19  23 4.09281 2.08333   2
   0 -19  23 4.15090 1.98731   7
   0 -19 -23 3.02363 2.46379   6
   0 -19  23-0.29808 2.05574   9
   0 -19 -23 7.97071 1.92243   1
   0 -19  23 0.86812 2.36855   4
   0 -19 -24 1.06927 2.32892  10
   0 -19  24 0.67753 2.14001   2
   0 -19  24 2.21718 1.92342   7
   0 -19 -24 1.09472 2.23399   6
   0 -19  24-0.15295 2.04648   9
   0 -19 -24-1.74131 1.86602   1
   0 -19  24-0.88467 2.41818   4
   0 -19 -25-3.67658 2.57119  10
   0 -19  25 1.05168 2.14354   2
   0 -19  25 5.18214 2.17398   7
   0 -19 -25-2.24662 2.57602   6
   0 -19  25 0.94452 2.10719   9
   0 -19 -25 3.62415 1.94521   1
   0 -19  25 3.78562 2.58928   4
   0 -19 -26-0.75800 2.36874  10
   0 -19  26 1.44945 2.29620   2
   0 -19  26-1.73001 2.07295   7
   0 -19 -26-1.34664 2.51420   6
   0 -19  26-0.80857 2.18437   9
   0 -19 -26-0.28996 1.94006   1
   0 -19  26-1.28537 2.53894   4
   0 -19 -27-0.97683 2.66781  10
   0 -19  27 1.68599 2.24636   2
   0 -19  27 0.81114 2.14846   7
   0 -19 -27 6.70157 2.50661   6
   0 -19  27 5.82082 2.38946   9
   0 -19 -27-0.45194 1.96473   1
   0 -19  27 1.12199 2.37108   4
   0 -19 -28 1.41156 2.56831  10
   0 -19  28 0.58036 2.23202   2
   0 -19  28 1.67331 2.15390   7
   0 -19 -28 2.22496 2.67075   6
   0 -19  28 5.30273 2.38440   9
   0 -19 -28 2.03403 2.10929   1
   0 -19  28-0.19022 2.55344   4
   0 -19 -29 3.73861 2.69823  10
   0 -19  29 6.39475 2.52121   2
   0 -19  29 6.71310 2.30672   7
   0 -19 -29 4.98253 2.61433   6
   0 -19  29 5.80666 2.67024   4
   0 -19 -29 5.51786 2.23144   1
   0 -19  29 4.74065 2.40274   9
   0 -19  30 5.50671 2.39255   7
   0 -19  30 3.71314 2.46963   2
   0 -19 -30 6.62655 2.84192  10
   0 -19  30 6.10482 2.69688   4
   0 -19 -30 0.84094 2.14781   1
   0 -19  30 2.16805 2.46554   9
   0 -19  31-2.92711 2.27595   7
   0 -19  31-0.21289 2.53830   2
   0 -19 -31-0.21994 2.80396  10
   0 -19  31 0.40106 2.62799   4
   0 -19 -31-2.61314 2.34355   1
   0 -19  31 5.56729 2.44916   9
   0 -19  32 3.77557 2.44656   7
   0 -19  32 0.21944 2.41258   2
   0 -19  32 4.76175 2.59704   9
   0 -19  32 1.22346 2.66157   4
   0 -19 -32-1.58614 2.96171  10
   0 -19 -32-0.36062 2.25442   1
   0 -19  33 2.06943 2.66662   4
   0 -19  33 1.58371 2.56632   2
   0 -19  33-0.58291 2.44838   7
   0 -19  33 2.54899 2.61378   9
   0 -19 -33 2.33090 2.98572  10
   0 -19 -33 2.23706 2.39536   1
   0 -19  34-1.26051 2.72592   4
   0 -19  34-2.33100 2.77926   2
   0 -19  34 0.39991 2.44433   7
   0 -19  34 5.01759 2.79950   9
   0 -19 -34 0.23920 2.99909  10
   0 -19 -34 0.96337 2.39704   1
   0 -19  35 1.28053 2.74551   4
   0 -19  35 2.16056 2.78230   2
   0 -19  35 5.76465 2.62934   7
   0 -19  35 2.26652 2.78731   9
   0 -19 -35 5.90103 3.09614  10
   0 -19 -35 3.78038 2.59373   1
   0 -19  36 0.86791 2.75794   4
   0 -19  36-1.48265 2.71603   2
   0 -19  36-2.11864 2.62330   7
   0 -19  36 1.68993 2.70511   9
   0 -19 -36 1.25891 3.05779  10
   0 -19 -36-1.23244 2.66133   1
   0 -19  37-3.30236 2.99361   4
   0 -19  37-1.27144 2.74436   2
   0 -19  37-3.92123 2.62862   7
   0 -19  37 2.16925 2.72855   9
   0 -19 -37 2.33231 3.07426  10
   0 -19 -37-1.27084 2.70873   1
   0 -19  38-3.57120 3.01879   4
   0 -19  38 2.87676 2.90905   2
   0 -19  38 3.13590 2.74718   7
   0 -19  38 2.44777 2.94918   9
   0 -19 -38-2.38921 3.26628  10
   0 -19 -38 1.09171 2.58561   1
   0 -19  39-1.80945 2.93895   4
   0 -19  39 2.75917 2.76935   7
   0 -19  39 0.26882 3.03656   2
   0 -19 -39 1.79937 2.69538   1
   0 -19 -39-2.99395 3.20051  10
   0 -19  39 0.22742 3.01805   9
   0 -18   0 0.22146 1.54852   6
   0 -18   0 2.51985 0.81216   1
   0 -18   0 1.17670 1.20947  10
   0 -18  -1 1.55552 1.47931   6
   0 -18   1 1.76818 1.53637   6
   0 -18   1-0.35322 1.15493  10
   0 -18  -1 0.99204 1.27212  10
   0 -18   1 1.29882 0.79829   1
   0 -18  -1 1.18600 0.83424   1
   0 -18  -2-2.23623 1.57504   6
   0 -18   2 3.43093 1.53793   6
   0 -18   2 0.54071 0.78062   1
   0 -18  -2-0.31315 0.85107   1
   0 -18  -2-0.31785 1.30158  10
   0 -18   2 0.06801 1.16621  10
   0 -18   2-1.69114 1.63962   4
   0 -18   3-1.40703 1.68242   4
   0 -18  -3-0.45146 1.49374   6
   0 -18   3-2.66681 1.57296   6
   0 -18   3-0.84329 0.77809   1
   0 -18  -3 0.16485 1.31176  10
   0 -18   3 1.04808 1.14077  10
   0 -18  -3 0.66377 0.89969   1
   0 -18   4 1.66101 1.67787   4
   0 -18  -4 2.27939 1.65798   6
   0 -18   4 0.30648 0.77056   1
   0 -18  -4 0.77154 1.36474  10
   0 -18   4 2.14320 1.11654  10
   0 -18  -4-0.05039 0.94830   1
   0 -18   5 1.47195 1.70285   4
   0 -18  -5 3.57031 1.65985   6
   0 -18   5 2.76064 0.80687   1
   0 -18   5 0.66825 1.09415  10
   0 -18  -5 2.85090 1.42124  10
   0 -18  -5 4.06729 1.02074   1
   0 -18  -6 7.17790 1.15364   1
   0 -18   6 5.43688 1.77670   4
   0 -18   6 6.15949 1.54411   7
   0 -18  -6 9.22177 1.74200   6
   0 -18   6 5.27226 0.92067   1
   0 -18  -6 4.43195 1.50500  10
   0 -18   6 5.91342 1.18954  10
   0 -18   7 18.9404 2.27533   4
   0 -18  -7 23.6403 2.06110   4
   0 -18   7 24.6897 2.07474   7
   0 -18  -7 27.9743 2.31043   6
   0 -18   7 20.5604 1.66825  10
   0 -18   7 23.7787 1.50119   1
   0 -18  -7 22.8445 1.69271   1
   0 -18   8 19.1141 2.21013   4
   0 -18  -8 21.3800 1.88808   4
   0 -18  -8 16.0827 1.53603   1
   0 -18  -8 18.6917 2.12250   6
   0 -18   8 18.7572 1.34449   1
   0 -18   8 17.0585 1.45831  10
   0 -18   8 15.6382 1.83863   7
   0 -18   9 4.78474 1.54146   7
   0 -18  -9 4.05784 1.77797   6
   0 -18   9 2.23149 0.90073   1
   0 -18   9 2.84385 1.80837   4
   0 -18   9 3.91243 1.06402  10
   0 -18 -10 4.26944 1.72153   6
   0 -18  10 1.87402 0.91205   1
   0 -18  10 2.57384 1.01689  10
   0 -18  10 1.13758 1.78569   4
   0 -18  11 0.12927 1.77356   4
   0 -18 -11 0.08796 0.48406   8
   0 -18  11-0.66030 0.91443   1
   0 -18 -11 2.43183 1.77633   6
   0 -18 -11 0.32603 1.56238  10
   0 -18  11 1.00470 0.98476  10
   0 -18  12-0.43709 1.52859   9
   0 -18 -12 0.81289 0.60292   8
   0 -18 -12-0.33915 1.62776  10
   0 -18 -12 2.46017 1.33200   1
   0 -18 -12 2.34978 1.77075   6
   0 -18  12 1.86633 0.98421  10
   0 -18  12 0.39587 1.82959   4
   0 -18  12 0.75314 0.98813   1
   0 -18  13 13.6698 1.30593   1
   0 -18 -13 10.9324 0.97685   8
   0 -18  13 14.0557 1.89155   9
   0 -18 -13 11.4634 2.01938   6
   0 -18  13 10.5363 1.20963  10
   0 -18 -13 14.1058 1.60467   1
   0 -18  13 10.9221 2.18917   4
   0 -18 -13 16.2033 2.01311  10
   0 -18  14 3.07825 1.73979   9
   0 -18 -14 3.40861 1.85925   6
   0 -18  14 5.61890 1.02148  10
   0 -18 -14 6.91955 1.50957   1
   0 -18  14 4.44789 1.57877   2
   0 -18  14 4.54677 2.04293   4
   0 -18 -14 8.03968 1.79361  10
   0 -18 -15 2.15156 1.82024  10
   0 -18  15 3.91229 1.64134   2
   0 -18 -15 7.10897 1.57126   1
   0 -18  15 9.75852 1.70025   7
   0 -18 -15 5.71937 2.07296   6
   0 -18  15 8.03654 1.06112  10
   0 -18  15 9.14527 2.07193   4
   0 -18  15 7.71032 1.78738   9
   0 -18 -16-0.39357 1.81533  10
   0 -18  16 2.21662 1.68716   2
   0 -18 -16 4.13864 1.56205   1
   0 -18  16 3.90892 1.65624   7
   0 -18 -16 1.71827 1.88815   6
   0 -18  16 3.45337 1.01283  10
   0 -18  16 3.01787 2.05234   4
   0 -18  16 1.07612 1.68638   9
   0 -18 -17 0.13589 2.00853  10
   0 -18 -17 0.72514 1.44590   1
   0 -18  17 0.51181 1.72670   2
   0 -18  17 3.34129 1.69188   7
   0 -18 -17 1.61021 2.00393   6
   0 -18  17 1.04121 0.95864  10
   0 -18 -17 0.66851 0.96726   8
   0 -18  17 1.71878 1.75750   9
   0 -18  17 3.08403 1.94967   4
   0 -18  18 0.66516 1.24199   1
   0 -18  18 2.25461 1.64102   7
   0 -18 -18 3.75287 1.95263   6
   0 -18  18 1.79916 1.94743   4
   0 -18  18 0.13284 1.78683   2
   0 -18 -18 2.49229 1.06176   8
   0 -18  18 1.25958 1.84253   9
   0 -18 -18 5.49671 2.04243  10
   0 -18  19-0.85973 1.24743   1
   0 -18  19 0.85635 1.63690   7
   0 -18 -19 0.15401 1.92204   6
   0 -18  19-3.06023 2.11555   4
   0 -18  19 1.79219 1.87683   2
   0 -18 -19 1.17869 1.10258   8
   0 -18  19 0.90797 1.84721   9
   0 -18 -19 0.14563 2.06394  10
   0 -18  20 1.65127 1.34091   1
   0 -18  20 1.76904 1.74767   7
   0 -18 -20 2.84363 2.16522   6
   0 -18  20-1.87386 2.16222   4
   0 -18  20 4.29074 1.86701   2
   0 -18 -20-1.41417 1.18571   8
   0 -18  20 3.72700 1.91866   9
   0 -18 -20 1.96190 2.14452  10
   0 -18  21 0.13035 1.71587   7
   0 -18 -21 2.75918 2.06326   6
   0 -18  21 1.27338 2.11261   4
   0 -18  21-0.74160 1.93581   2
   0 -18 -21-0.07263 1.21137   8
   0 -18  21 4.65676 2.03075   9
   0 -18 -21-0.31229 2.06383  10
   0 -18 -22 5.85136 1.75513   1
   0 -18  22 8.62696 1.92967   7
   0 -18 -22 3.50010 2.24060   6
   0 -18  22 6.00774 2.34193   4
   0 -18  22 5.69205 1.94198   2
   0 -18 -22 6.23285 1.38371   8
   0 -18  22 6.91130 2.15617   9
   0 -18 -22 5.00973 2.20533  10
   0 -18 -23-1.39930 1.79443   1
   0 -18  23 0.83553 1.85847   7
   0 -18 -23-3.08491 2.46410   6
   0 -18  23 1.98693 2.23361   4
   0 -18  23-1.59373 1.97049   2
   0 -18  23-2.61150 2.05148   9
   0 -18 -23-0.41668 1.31001   8
   0 -18 -23 0.50007 2.21539  10
   0 -18 -24 3.31425 1.92241   1
   0 -18  24 4.02658 1.95199   7
   0 -18 -24 5.62535 2.30548   6
   0 -18  24 4.90157 2.38882   4
   0 -18  24 1.48541 2.02361   2
   0 -18  24 5.67538 2.23236   9
   0 -18 -24 4.60276 1.48345   8
   0 -18 -24 6.73019 2.47978  10
   0 -18 -25 2.34710 1.95953   1
   0 -18  25-0.89063 2.00263   7
   0 -18 -25-2.34773 2.46534   6
   0 -18  25-0.17228 2.33347   4
   0 -18  25 5.12824 1.98926   2
   0 -18 -25 0.18751 1.45646   8
   0 -18  25-0.92252 2.15564   9
   0 -18 -25 4.80958 2.41587  10
   0 -18 -26 1.43658 2.00867   1
   0 -18  26 1.83582 2.03821   7
   0 -18 -26 2.59792 2.26685   6
   0 -18  26 2.29924 2.00407   2
   0 -18 -26 3.26903 1.58556   8
   0 -18  26 2.05890 2.18913   9
   0 -18 -26 1.84028 2.41034  10
   0 -18  26 1.40474 2.32592   4
   0 -18  27-0.79074 2.08730   7
   0 -18  27 0.73190 2.15548   2
   0 -18  27-1.14166 2.28348   9
   0 -18 -27-1.04540 2.03325   1
   0 -18 -27 7.97446 2.59842  10
   0 -18  27 0.35785 2.35816   4
   0 -18  28-0.49072 2.19507   7
   0 -18  28 1.13536 2.37934   2
   0 -18  28 8.54581 2.46522   9
   0 -18 -28 3.25700 2.10121   1
   0 -18 -28 2.93665 2.49897  10
   0 -18  28 2.91206 2.54479   4
   0 -18  29 5.89949 2.28336   7
   0 -18  29 5.47325 2.37743   2
   0 -18  29 6.22213 2.51372   9
   0 -18 -29 1.44876 2.17343   1
   0 -18 -29 8.87093 2.72182  10
   0 -18  29 10.5599 2.59157   4
   0 -18  30 8.87735 2.46646   7
   0 -18  30 12.3174 2.74111   2
   0 -18  30 8.34387 2.56578   9
   0 -18 -30 5.17510 2.32421   1
   0 -18 -30 2.07786 2.69799  10
   0 -18  30 9.43665 2.66078   4
   0 -18  31 3.05206 2.27005   7
   0 -18  31 1.25112 2.37388   2
   0 -18  31 1.46219 2.49953   9
   0 -18 -31 3.97858 2.32592   1
   0 -18 -31 8.34312 2.90116  10
   0 -18  31 4.22567 2.50058   4
   0 -18  32 4.25416 2.32653   7
   0 -18  32 6.24050 2.51621   2
   0 -18  32 2.81502 2.59162   9
   0 -18 -32 0.71620 2.29684   1
   0 -18 -32 0.88240 2.73048  10
   0 -18  32 3.31934 2.64066   4
   0 -18  33 0.38216 2.25887   7
   0 -18  33 1.33173 2.53109   2
   0 -18  33-5.20707 2.73007   9
   0 -18 -33-2.03771 2.34770   1
   0 -18 -33 2.95442 2.83628  10
   0 -18  33-0.19852 2.59441   4
   0 -18  34-3.34472 2.59051   7
   0 -18  34 3.20405 2.69699   2
   0 -18  34-3.37136 2.62933   9
   0 -18 -34-1.63194 2.84630  10
   0 -18 -34-2.10619 2.55614   1
   0 -18  34-2.22216 2.60336   4
   0 -18  35 0.80996 2.53350   7
   0 -18  35 7.31069 2.88042   2
   0 -18  35 1.64034 2.70093   4
   0 -18 -35 4.55358 2.96030  10
   0 -18  35 1.22415 2.66870   9
   0 -18 -35 1.58283 2.47178   1
   0 -18  36 1.66547 2.72785   4
   0 -18  36 1.70030 2.73672   2
   0 -18  36 1.04201 2.57175   7
   0 -18 -36 4.91064 3.12382  10
   0 -18  36 3.76702 2.74216   9
   0 -18 -36 5.92372 2.71419   1
   0 -18  37 4.43415 2.70200   4
   0 -18  37 1.25029 2.84801   2
   0 -18  37-0.64272 2.68819   7
   0 -18 -37 2.02488 3.00417  10
   0 -18  37 5.79627 2.76734   9
   0 -18 -37 2.10700 2.48855   1
   0 -18  38-1.28758 2.74149   4
   0 -18  38 7.46169 2.99498   2
   0 -18  38 1.76360 2.57568   7
   0 -18 -38 3.88921 3.08218  10
   0 -18  38 6.60602 3.04588   9
   0 -18 -38-2.60728 2.70036   1
   0 -18  39 2.39371 2.85244   4
   0 -18  39-0.79386 2.97261   2
   0 -18  39 2.04184 2.76492   7
   0 -18 -39 3.19256 3.27378  10
   0 -18  39-2.25710 2.95857   9
   0 -18 -39 3.58328 2.80415   1
   0 -18  40 5.72919 2.94867   4
   0 -18  40 4.19808 2.88618   7
   0 -18  40 10.0641 3.23016   2
   0 -18  40 5.55007 2.99493   9
   0 -18 -40 13.1428 3.05878   1
   0 -18 -40 3.53837 3.19313  10
   0 -17   0 2.06249 1.50157   6
   0 -17   0 0.55598 1.19754  10
   0 -17   0-0.82089 0.83167   1
   0 -17   1 0.61791 1.45955   6
   0 -17  -1-0.10372 1.41381   6
   0 -17  -1 0.94005 1.21093  10
   0 -17   1 1.26800 1.13199  10
   0 -17  -1-0.12251 0.82345   1
   0 -17   1-0.49235 0.80537   1
   0 -17   2 12.8059 1.82083   6
   0 -17  -2 14.1849 1.90278   6
   0 -17   2 14.8155 1.15878   1
   0 -17  -2 15.8139 1.21762   1
   0 -17  -2 16.1187 1.61176  10
   0 -17   2 16.0025 1.50996  10
   0 -17   3 1.17137 1.11080  10
   0 -17  -3 1.17578 1.30016  10
   0 -17   3-0.10360 1.47365   6
   0 -17  -3 1.68373 1.61762   6
   0 -17   3-0.33278 0.78259   1
   0 -17  -3-1.88284 0.88136   1
   0 -17  -3-2.27286 1.59957   4
   0 -17  -4 2.77357 1.35281  10
   0 -17   4 2.84656 1.10303  10
   0 -17  -4 4.46931 1.57308   6
   0 -17   4 2.44847 0.81644   1
   0 -17  -4 3.85867 0.95036   1
   0 -17  -4 2.84274 1.40276   4
   0 -17  -5 10.7701 1.62645   4
   0 -17   5 11.0406 1.85852   4
   0 -17  -5 14.3431 1.63985  10
   0 -17   5 13.5239 1.32332  10
   0 -17  -5 8.72381 1.76608   6
   0 -17   5 11.8609 1.62222   7
   0 -17  -5 13.1655 1.24217   1
   0 -17   5 11.3720 1.02912   1
   0 -17  -6 2.71598 1.40342   4
   0 -17   6 2.82676 1.64592   4
   0 -17   6 2.65280 1.35799   7
   0 -17   6 3.63324 1.09612  10
   0 -17  -6 2.02652 1.43818  10
   0 -17  -6 5.68677 1.61112   6
   0 -17  -6 3.61027 1.04095   1
   0 -17   6 2.61298 0.81463   1
   0 -17   7 1.44802 1.70261   4
   0 -17  -7 1.74058 1.39405   4
   0 -17  -7 2.01229 1.08217   1
   0 -17   7 0.62773 1.30262   7
   0 -17  -7-0.11117 1.52843   6
   0 -17   7 1.54376 0.79959   1
   0 -17  -7 0.27498 1.39272  10
   0 -17   7 1.75299 0.97867  10
   0 -17  -8 1.61858 1.33951   4
   0 -17   8 1.48023 1.58195   4
   0 -17  -8 1.38561 1.11161   1
   0 -17  -8 4.64717 1.64638   6
   0 -17   8 2.60183 0.85552   1
   0 -17   8 1.69556 0.97560  10
   0 -17   8 5.10376 1.40507   7
   0 -17   9-0.54027 0.84324   1
   0 -17   9-1.86532 1.70335   4
   0 -17  -9 2.31509 1.55926   6
   0 -17   9-0.37080 1.35751   7
   0 -17   9 0.34903 0.94795  10
   0 -17  10 7.18801 1.07686  10
   0 -17  10 4.91306 1.53298   7
   0 -17 -10 5.73081 0.57404   8
   0 -17  10 7.74304 1.83143   4
   0 -17 -10 2.72325 1.58487   6
   0 -17  10 4.76467 0.99366   1
   0 -17  11 3.17044 1.80390   4
   0 -17 -11 4.55034 0.66287   8
   0 -17  11 7.04426 1.51833   7
   0 -17 -11 6.27884 1.81598   6
   0 -17  11 6.07413 0.99968  10
   0 -17  11 4.64592 0.99938   1
   0 -17  12 2.89396 0.99202   1
   0 -17  12 2.29040 0.97632  10
   0 -17 -12 3.33181 1.80946   6
   0 -17 -12 1.51209 1.63708  10
   0 -17 -12 1.86686 1.25667   1
   0 -17  12-0.37407 1.76109   4
   0 -17 -12 1.97062 0.68124   8
   0 -17  13-0.28424 0.99072   1
   0 -17  13-0.78463 0.94824  10
   0 -17 -13 2.39901 1.69170   6
   0 -17 -13-0.11230 1.64078  10
   0 -17 -13 0.08243 1.28901   1
   0 -17  13 0.76570 1.76441   4
   0 -17 -13-0.03487 0.73393   8
   0 -17  14 2.83803 0.98296  10
   0 -17 -14 2.58850 1.68306   6
   0 -17 -14-0.11692 1.75034  10
   0 -17 -14 4.88056 1.40074   1
   0 -17  14 0.13045 1.88102   4
   0 -17  14 2.59194 1.07878   1
   0 -17  15 2.01308 1.61912   9
   0 -17 -15 4.63862 1.93953   6
   0 -17 -15 0.48611 1.76284  10
   0 -17  15 1.02825 1.51604   2
   0 -17 -15 3.40388 1.41406   1
   0 -17  15 3.33201 1.85766   4
   0 -17  15 2.61394 0.95398  10
   0 -17  16 1.37758 1.63129   9
   0 -17 -16 0.44470 0.92292   8
   0 -17 -16 1.22405 1.89973   6
   0 -17 -16 2.90042 1.85327  10
   0 -17  16 1.66422 1.60166   2
   0 -17  16 2.45418 1.89970   4
   0 -17  16-0.27645 0.95379  10
   0 -17  17 1.58416 0.95151  10
   0 -17  17 0.99382 1.57386   7
   0 -17 -17 3.90942 1.89596   6
   0 -17 -17 0.26155 1.83588  10
   0 -17  17 5.81219 1.72135   2
   0 -17  17 3.06524 1.89448   4
   0 -17  17 3.18930 1.74437   9
   0 -17 -17 1.91408 1.03620   8
   0 -17 -18 7.44269 1.20674   8
   0 -17  18 7.04534 1.83020   9
   0 -17  18 10.6709 1.39051   1
   0 -17  18 7.30963 1.69692   7
   0 -17 -18 8.02477 2.07321   6
   0 -17 -18 5.83663 1.97582  10
   0 -17  18 6.94254 1.84004   2
   0 -17  18 6.48540 1.08599  10
   0 -17  18 8.25494 2.21582   4
   0 -17  19 5.25255 1.88282   9
   0 -17 -19 3.91375 1.18918   8
   0 -17  19 2.50996 1.27565   1
   0 -17  19 6.02714 1.77468   7
   0 -17 -19 2.21066 2.10811   6
   0 -17 -19 4.35168 2.07674  10
   0 -17  19 5.74503 1.84613   2
   0 -17  19 5.64904 1.06178  10
   0 -17  19 3.92517 2.12124   4
   0 -17  20-0.99476 1.35744   1
   0 -17  20 1.58698 1.64510   7
   0 -17 -20 0.15149 2.11091   6
   0 -17 -20-0.87376 2.05694  10
   0 -17  20 0.69397 1.69456   2
   0 -17 -20 2.80836 1.20975   8
   0 -17  20 1.80513 1.85644   9
   0 -17  20 3.41065 2.09453   4
   0 -17  21 4.17016 1.78384   7
   0 -17 -21 7.16448 2.23946   6
   0 -17 -21 1.05546 2.07461  10
   0 -17  21 2.73780 1.88124   2
   0 -17  21 2.39120 1.91107   9
   0 -17 -21 1.50739 1.22201   8
   0 -17  21 1.36268 2.01263   4
   0 -17  22 1.83049 1.84702   7
   0 -17 -22 0.16014 2.13163   6
   0 -17 -22 4.21666 2.14056  10
   0 -17  22 1.19684 1.85310   2
   0 -17  22 2.60089 2.02553   9
   0 -17 -22 0.24191 1.29526   8
   0 -17  22-0.61824 2.14295   4
   0 -17 -23 1.88648 1.78099   1
   0 -17  23 0.40474 1.86128   7
   0 -17 -23-0.98829 2.12545   6
   0 -17 -23 3.70802 2.20111  10
   0 -17  23 1.89261 2.20046   4
   0 -17  23 2.48249 1.93694   2
   0 -17 -23 2.06241 1.38154   8
   0 -17  23-2.82778 2.14021   9
   0 -17  24-1.67678 1.94721   7
   0 -17  24 0.32184 1.93878   2
   0 -17  24 4.99562 2.25946   4
   0 -17 -24 2.50518 2.20777  10
   0 -17 -24 1.18038 1.76976   1
   0 -17  24-1.60363 2.06673   9
   0 -17 -24 2.46617 1.40490   8
   0 -17  25 0.57863 1.90913   7
   0 -17  25 1.50041 2.03792   2
   0 -17  25-1.80833 2.23214   4
   0 -17 -25 0.34505 2.27375  10
   0 -17 -25-0.27331 1.88461   1
   0 -17 -25-0.38599 1.42743   8
   0 -17  25 1.80061 2.09816   9
   0 -17  26 1.34621 1.96974   7
   0 -17  26 1.72682 2.15270   2
   0 -17  26-0.83816 2.25002   4
   0 -17 -26-3.21047 2.41635  10
   0 -17 -26 0.85357 1.93284   1
   0 -17  26 2.32024 2.12338   9
   0 -17 -26 5.09359 1.56417   8
   0 -17  27 5.25700 2.14430   7
   0 -17  27 6.79046 2.34951   2
   0 -17  27 6.83666 2.41827   4
   0 -17 -27 5.89264 2.45088  10
   0 -17 -27 5.91701 2.03436   1
   0 -17  27 2.23256 2.20804   9
   0 -17 -27 3.86434 1.73454   8
   0 -17  28-2.87903 2.15460   7
   0 -17  28-0.55486 2.14027   2
   0 -17  28 4.87081 2.47733   4
   0 -17 -28 2.47428 2.44455  10
   0 -17 -28-0.30744 2.01176   1
   0 -17  28 1.31500 2.23781   9
   0 -17 -28 0.22633 1.61164   8
   0 -17  29 1.15464 2.13415   7
   0 -17  29 0.38255 2.25323   2
   0 -17  29 1.06283 2.32481   4
   0 -17 -29-1.56623 2.54764  10
   0 -17 -29-1.89886 1.72026   8
   0 -17  29 0.67790 2.23673   9
   0 -17 -29-2.07499 2.17020   1
   0 -17 -30-2.15281 2.16102   1
   0 -17  30-3.91874 2.27660   7
   0 -17  30 2.96625 2.34562   2
   0 -17  30 3.49304 2.43910   9
   0 -17 -30 1.81188 2.67167  10
   0 -17  30 0.54196 2.46258   4
   0 -17 -30-0.24850 1.77576   8
   0 -17 -31 3.60487 2.21811   1
   0 -17  31 0.70352 2.21579   7
   0 -17  31-1.02122 2.36389   2
   0 -17  31 0.17977 2.35967   9
   0 -17 -31 1.24806 2.61639  10
   0 -17  31 2.94325 2.43489   4
   0 -17 -31 0.25891 1.78583   8
   0 -17 -32-0.53323 2.19174   1
   0 -17  32-0.72630 2.36742   7
   0 -17  32 5.69457 2.55840   2
   0 -17  32 2.58902 2.45205   9
   0 -17 -32 1.71685 2.66261  10
   0 -17  32 1.49543 2.44755   4
   0 -17 -32 2.83638 1.93879   8
   0 -17 -33 0.18396 2.31718   1
   0 -17  33 0.37515 2.36266   7
   0 -17  33-2.83022 2.77968   2
   0 -17  33-1.33419 2.50140   9
   0 -17 -33 0.44158 2.79797  10
   0 -17  33 2.09381 2.55721   4
   0 -17 -33 2.25235 1.96356   8
   0 -17 -34 1.52178 2.34079   1
   0 -17  34 0.38562 2.36116   7
   0 -17  34-1.79667 2.58978   2
   0 -17  34-0.97979 2.65058   9
   0 -17 -34 5.22786 2.89810  10
   0 -17  34-0.77447 2.54852   4
   0 -17 -34 3.22749 2.02880   8
   0 -17 -35 5.89844 2.48704   1
   0 -17  35 3.18152 2.50372   7
   0 -17  35 4.63123 2.73993   2
   0 -17  35-3.42423 2.74486   9
   0 -17 -35 4.90113 3.00440  10
   0 -17  35 2.55559 2.56460   4
   0 -17 -35 2.13444 2.06281   8
   0 -17 -36-3.65494 2.53414   1
   0 -17  36-0.41075 2.57110   7
   0 -17  36 2.14777 2.74154   2
   0 -17  36 1.24068 2.72149   9
   0 -17 -36-0.23937 2.90713  10
   0 -17  36-0.60000 2.69062   4
   0 -17 -36 5.22229 2.18536   8
   0 -17 -37 6.70510 2.72375   1
   0 -17  37-1.90181 2.52065   7
   0 -17  37 1.72092 2.72488   2
   0 -17  37 2.76088 2.81560   9
   0 -17 -37 3.94990 3.06735  10
   0 -17  37 1.62293 2.64470   4
   0 -17 -37-0.16380 2.16613   8
   0 -17  38 0.87036 2.54240   7
   0 -17  38 1.77167 2.84966   2
   0 -17 -38 3.24298 2.65314   1
   0 -17  38 5.24991 2.95208   9
   0 -17 -38 0.25308 3.09514  10
   0 -17  38 1.85112 2.72370   4
   0 -17  39 3.35562 2.70010   7
   0 -17  39-2.34379 2.81128   2
   0 -17 -39 5.12578 2.68987   1
   0 -17  39 7.18141 3.03617   9
   0 -17 -39-1.03950 3.16226  10
   0 -17  39-1.25208 2.84204   4
   0 -17  40 4.60246 2.85393   7
   0 -17  40-2.14258 2.97315   2
   0 -17  40 3.45832 3.00871   9
   0 -17  40-1.90715 2.99602   4
   0 -17 -40-1.06448 3.23196  10
   0 -17 -40 0.22948 2.66030   1
   0 -16   0 1.76751 1.20595  10
   0 -16   0 0.85992 0.77407   1
   0 -16   0 1.82327 1.44627   4
   0 -16  -1 30.9828 2.12071  10
   0 -16   1 31.8578 2.06245  10
   0 -16  -1 33.2423 2.35458   4
   0 -16   1 30.1394 1.75375   1
   0 -16  -1 31.5987 1.79842   1
   0 -16   2-0.24073 1.08646  10
   0 -16  -2 0.42750 1.20599  10
   0 -16  -2-0.17445 1.41093   4
   0 -16  -2 0.91570 0.82690   1
   0 -16   2 1.70522 0.77900   1
   0 -16  -3-0.59378 1.29763  10
   0 -16   3 0.92333 1.08529  10
   0 -16  -3-0.42526 1.39690   4
   0 -16  -3 0.17714 0.89080   1
   0 -16   3-0.17735 0.75706   1
   0 -16  -4 11.1328 1.64255   4
   0 -16  -4 13.0314 1.21534   1
   0 -16   4 12.3286 1.06772   1
   0 -16  -4 15.0827 1.57269  10
   0 -16   4 11.9342 1.32728  10
   0 -16   4 16.0046 1.59580   7
   0 -16   5-0.73107 0.77367   1
   0 -16   5-0.24703 1.29659   7
   0 -16  -5-0.08110 1.34638   4
   0 -16   5 1.28262 1.04174  10
   0 -16  -5 0.24226 1.31198  10
   0 -16  -5-1.41398 0.99500   1
   0 -16  -6-0.39550 1.31309   4
   0 -16  -6 1.45838 0.99469   1
   0 -16   6 1.41715 1.34052   7
   0 -16   6-0.61723 0.99416  10
   0 -16  -6-1.76527 1.38557  10
   0 -16   6 0.03793 0.77980   1
   0 -16  -7 4.40305 1.42204   4
   0 -16   7 6.88157 1.44278   7
   0 -16  -7 4.26967 1.08819   1
   0 -16  -7 5.41014 1.64611   6
   0 -16   7 6.20790 1.08285  10
   0 -16  -7 7.34313 1.45674  10
   0 -16   7 6.39536 0.91135   1
   0 -16   8 47.5520 3.25535   4
   0 -16   8 50.5142 3.16663   9
   0 -16  -8 52.4244 3.02167   4
   0 -16   8 52.3039 3.06591   7
   0 -16  -8 46.4324 3.20555   6
   0 -16  -8 53.4939 2.86610   1
   0 -16   8 54.4565 2.69486   1
   0 -16   8 50.0988 2.75563  10
   0 -16  -8 57.2586 3.16988  10
   0 -16  -9 1.51248 1.46213  10
   0 -16  -9 1.84853 1.52438   6
   0 -16   9 1.54440 0.95454  10
   0 -16  -9-0.30066 0.44604   8
   0 -16   9 2.46093 1.39886   7
   0 -16   9-0.19202 1.47596   9
   0 -16   9 1.24322 0.85512   1
   0 -16   9 1.42347 1.66764   4
   0 -16  -9 0.58873 1.13200   1
   0 -16 -10 5.76514 0.66283   8
   0 -16  10 8.71653 1.51919   7
   0 -16 -10 7.34550 1.73647   6
   0 -16  10 4.96083 1.40505   2
   0 -16  10 7.30737 1.01462   1
   0 -16  10 6.72980 1.83645   4
   0 -16  10 6.75248 1.02725  10
   0 -16 -11 0.54932 0.62673   8
   0 -16  11 1.65605 1.32944   7
   0 -16 -11 1.82134 1.66365   6
   0 -16  11 0.58285 1.37062   2
   0 -16  11 0.95227 0.91119   1
   0 -16  11 1.37904 1.69282   4
   0 -16  11 0.85238 0.89947  10
   0 -16 -12 0.59356 0.70571   8
   0 -16  12-0.05332 0.92621   1
   0 -16  12-0.37702 1.35506   7
   0 -16 -12-0.93225 1.59471   6
   0 -16  12 1.05860 1.71070   4
   0 -16  12-0.75382 0.91830  10
   0 -16  13 4.66662 0.95722  10
   0 -16 -13 3.94974 1.58791   6
   0 -16  13 2.37995 1.04305   1
   0 -16 -13 4.03974 1.33947   1
   0 -16 -13 5.26515 1.71153  10
   0 -16  13 6.14152 1.81016   4
   0 -16  14 3.53809 0.98460  10
   0 -16  14 4.63267 1.10918   1
   0 -16 -14 4.36247 1.75920  10
   0 -16 -14 8.82113 1.80155   6
   0 -16  14 3.81651 1.76497   4
   0 -16 -15 0.12587 1.70211   6
   0 -16  15 2.22667 0.95181  10
   0 -16  15 2.64634 1.85357   4
   0 -16 -15 2.09444 1.75726  10
   0 -16 -16 0.12108 1.68461  10
   0 -16  16 0.57355 1.47545   2
   0 -16 -16-0.64650 1.78086   6
   0 -16  16-0.67675 0.91081  10
   0 -16  16 0.90216 1.76370   4
   0 -16 -16 0.78751 0.95360   8
   0 -16 -17 0.50279 1.71181  10
   0 -16  17 0.59712 1.52318   2
   0 -16  17 0.09193 0.91795  10
   0 -16 -17 1.73020 1.78618   6
   0 -16  17 1.84521 1.85718   4
   0 -16  17 3.40638 1.67274   9
   0 -16 -17 1.20519 1.03185   8
   0 -16 -18 9.88396 1.23042   8
   0 -16  18 8.55236 1.85302   9
   0 -16 -18 9.66429 1.94168  10
   0 -16  18 7.83814 1.76816   2
   0 -16  18 4.67738 1.32694   1
   0 -16  18 10.2284 1.74762   7
   0 -16 -18 8.21734 2.05509   6
   0 -16  18 8.47924 1.11592  10
   0 -16  18 8.21908 2.02944   4
   0 -16 -19 4.46723 1.23784   8
   0 -16  19 2.66251 1.77436   9
   0 -16 -19 6.09521 1.95601  10
   0 -16  19 5.43742 1.84649   2
   0 -16  19 2.20187 1.28381   1
   0 -16  19 6.95297 1.72272   7
   0 -16 -19 5.35539 1.90212   6
   0 -16  19 5.28064 1.05734  10
   0 -16  19 4.95875 1.93956   4
   0 -16 -20-0.36473 1.17244   8
   0 -16  20 0.24983 1.86036   9
   0 -16 -20 1.96820 1.99273  10
   0 -16  20 2.28881 1.65947   2
   0 -16  20 3.40941 1.35511   1
   0 -16 -20 2.03203 1.94498   6
   0 -16  20-1.88902 1.69767   7
   0 -16  20-0.14078 1.88652   4
   0 -16  20 0.54755 1.00067  10
   0 -16  21 6.49470 1.12476  10
   0 -16  21 6.85287 1.87201   7
   0 -16  21 6.99756 1.96810   2
   0 -16 -21 5.67393 2.18096  10
   0 -16  21 2.30167 2.02472   4
   0 -16  21 3.74104 1.84500   9
   0 -16 -21 3.59353 1.27034   8
   0 -16  22 0.63400 1.72638   7
   0 -16 -22-1.20676 2.09626  10
   0 -16  22 0.72740 1.90400   2
   0 -16  22-1.46958 2.03968   4
   0 -16 -22-2.41118 1.32843   8
   0 -16  22 2.66397 1.93962   9
   0 -16  23-0.65707 1.78674   7
   0 -16 -23 2.61041 1.76812   1
   0 -16 -23 0.15613 2.09195  10
   0 -16  23-0.60399 1.91352   2
   0 -16  23 1.50068 2.06430   4
   0 -16  23 0.41254 1.88917   9
   0 -16 -23-0.53029 1.34316   8
   0 -16  24 0.54405 1.84458   7
   0 -16 -24 1.29692 1.77507   1
   0 -16 -24 1.29266 2.06939  10
   0 -16  24 2.03778 2.10608   2
   0 -16  24 0.30645 2.02525   4
   0 -16 -24-0.28139 1.38009   8
   0 -16  24 0.71097 1.95117   9
   0 -16  25 0.14085 1.85370   7
   0 -16 -25 1.48687 1.95009   1
   0 -16 -25 4.84384 2.23485  10
   0 -16  25-0.16256 2.03816   2
   0 -16  25-0.58655 1.96734   9
   0 -16 -25-1.09052 1.45505   8
   0 -16  25-1.87691 2.20866   4
   0 -16  26 5.61366 2.25912   9
   0 -16  26 2.33051 1.96095   7
   0 -16 -26 7.03985 2.04332   1
   0 -16 -26 7.77556 2.34425  10
   0 -16  26 6.74289 2.10912   2
   0 -16 -26 7.53119 1.74356   8
   0 -16  26 7.02178 2.27347   4
   0 -16  27 2.81512 2.18366   9
   0 -16  27 3.01850 2.01399   7
   0 -16 -27 3.22321 1.96353   1
   0 -16 -27 4.11220 2.45355  10
   0 -16  27 5.76359 2.12898   2
   0 -16 -27 4.18099 1.68027   8
   0 -16  27 6.18681 2.34503   4
   0 -16  28-0.96896 2.31677   9
   0 -16  28-0.77914 2.01664   7
   0 -16 -28-1.52317 2.11183   1
   0 -16 -28-0.92272 2.40187  10
   0 -16  28-1.98920 2.16032   2
   0 -16 -28-0.11556 1.67366   8
   0 -16  28-2.15717 2.39724   4
   0 -16  29 0.99919 2.26465   9
   0 -16  29 1.45128 2.08679   7
   0 -16 -29-0.63273 2.07650   1
   0 -16 -29 2.66478 2.52295  10
   0 -16  29 4.11784 2.29597   2
   0 -16 -29 0.84768 1.70025   8
   0 -16  29-1.01502 2.32154   4
   0 -16  30 1.88721 2.33286   9
   0 -16  30 3.00353 2.16225   7
   0 -16 -30 2.13436 2.09967   1
   0 -16 -30-1.56453 2.65215  10
   0 -16  30-2.51737 2.22071   2
   0 -16 -30 0.37991 1.75347   8
   0 -16  30 2.59083 2.41544   4
   0 -16  31-2.48229 2.49460   9
   0 -16  31-3.62016 2.14799   7
   0 -16 -31 4.25636 2.29953   1
   0 -16 -31-2.22582 2.58353  10
   0 -16  31 2.80284 2.37883   2
   0 -16 -31 0.52916 1.79626   8
   0 -16  31-0.52790 2.39556   4
   0 -16  32 1.82795 2.46322   9
   0 -16  32 2.49490 2.22493   7
   0 -16 -32 1.23479 2.17825   1
   0 -16 -32 2.50438 2.62550  10
   0 -16  32-0.20691 2.49293   2
   0 -16 -32 0.55137 1.95469   8
   0 -16  32 2.50377 2.37429   4
   0 -16  33-0.37637 2.47664   9
   0 -16  33 0.55223 2.34674   7
   0 -16 -33 2.37369 2.29984   1
   0 -16 -33-2.14839 2.74707  10
   0 -16  33-2.13677 2.55630   2
   0 -16 -33-0.71775 2.01469   8
   0 -16  33 2.73447 2.47524   4
   0 -16  34 1.74607 2.68573   9
   0 -16  34-2.84460 2.50625   7
   0 -16 -34 0.18892 2.34285   1
   0 -16 -34 5.97489 2.85051  10
   0 -16  34-0.66168 2.47719   2
   0 -16 -34-0.44808 1.97668   8
   0 -16  34-0.18527 2.49895   4
   0 -16  35 4.39382 2.62000   9
   0 -16  35 1.76167 2.48702   7
   0 -16 -35 2.34336 2.42842   1
   0 -16 -35 2.73035 2.78383  10
   0 -16  35 2.04821 2.57827   2
   0 -16 -35 0.46625 2.09681   8
   0 -16  35 6.02734 2.57358   4
   0 -16  36-3.90055 2.79122   9
   0 -16  36 2.82379 2.46972   7
   0 -16 -36-2.01809 2.66348   1
   0 -16 -36 0.46794 2.85557  10
   0 -16  36-0.23466 2.59994   2
   0 -16 -36 2.74160 2.18986   8
   0 -16  36 3.44957 2.59881   4
   0 -16  37-3.37694 2.91828   9
   0 -16  37-3.32684 2.46234   7
   0 -16 -37-1.24983 2.55484   1
   0 -16 -37-1.68241 2.99021  10
   0 -16  37 3.86934 2.85387   2
   0 -16 -37 0.83632 2.22610   8
   0 -16  37-0.19450 2.49093   4
   0 -16  38 0.86854 2.80525   9
   0 -16  38 0.85719 2.62396   7
   0 -16 -38 0.42989 2.55409   1
   0 -16 -38 2.71585 2.89311  10
   0 -16  38-2.74005 2.93945   2
   0 -16 -38 1.89932 2.15827   8
   0 -16  38-0.39548 2.63512   4
   0 -16  39-0.22306 2.93581   9
   0 -16  39-0.88279 2.66716   7
   0 -16 -39 2.43802 2.71828   1
   0 -16 -39 2.02526 2.99780  10
   0 -16  39-1.02576 2.80169   2
   0 -16  39-1.60274 2.66252   4
   0 -16 -39 3.39158 2.30960   8
   0 -16  40-0.40606 2.65704   4
   0 -16  40-5.90406 2.81169   7
   0 -16 -40-0.68496 2.75454   1
   0 -16 -40 0.26001 3.01964  10
   0 -16  40 3.16637 2.90601   2
   0 -16  40-0.22895 2.94482   9
   0 -16 -40 2.40211 2.40442   8
   0 -16  41-4.94781 2.85102   4
   0 -16  41-2.33611 2.72354   7
   0 -16 -41 3.29182 2.88428   1
   0 -16  41-0.54270 2.98912   2
   0 -16 -41-1.33353 3.14231  10
   0 -16  41-2.11455 3.08407   9
   0 -16 -41-1.33331 2.43995   8
   0 -15   0 0.36851 1.14777  10
   0 -15   0-1.21016 0.79968   1
   0 -15   0-1.53455 1.41949   4
   0 -15   1 2.34979 1.11408  10
   0 -15  -1 2.75935 1.20995  10
   0 -15  -1 1.08736 0.79006   1
   0 -15   1 1.03216 0.76824   1
   0 -15  -1 2.99767 1.46459   4
   0 -15   1 1.92246 1.53076   4
   0 -15   2 1.85527 1.08754  10
   0 -15  -2-1.81291 1.26898  10
   0 -15   2 0.50702 0.73319   1
   0 -15  -2 0.39868 0.86021   1
   0 -15  -2 1.54397 1.41519   4
   0 -15   2 0.17887 1.44507   4
   0 -15  -3-0.56102 1.23572  10
   0 -15   3-0.43114 1.02392  10
   0 -15  -3 0.15860 1.37979   4
   0 -15   3-2.65219 1.61908   4
   0 -15  -3 0.85036 0.91233   1
   0 -15   3 0.27079 0.75078   1
   0 -15   4-0.76366 1.29755   7
   0 -15   4-0.68504 0.75871   1
   0 -15  -4-0.81908 0.90217   1
   0 -15  -4-2.54898 1.38956   4
   0 -15   4 1.75692 1.04139  10
   0 -15  -4 1.97796 1.36544  10
   0 -15   5 29.3889 2.13728   7
   0 -15  -5 31.8187 2.19519  10
   0 -15   5 29.6159 1.87476  10
   0 -15  -5 29.8901 1.85203   1
   0 -15  -5 26.9909 2.10713   4
   0 -15   5 30.4067 1.70004   1
   0 -15   6 4.78383 1.05205  10
   0 -15  -6 1.91559 1.42669  10
   0 -15  -6 4.82088 1.08134   1
   0 -15   6 6.69148 0.87511   1
   0 -15  -6 4.62554 1.36627   4
   0 -15   6 6.43598 1.36908   7
   0 -15   7 19.6406 1.71430   7
   0 -15  -7 21.3082 1.84375  10
   0 -15   7 18.8063 1.38916  10
   0 -15  -7 16.0426 1.47216   1
   0 -15   7 15.9132 1.25465   1
   0 -15   7 19.8474 1.86591   9
   0 -15  -7 14.9651 1.64869   4
   0 -15  -8 9.34693 1.40495   4
   0 -15   8 10.7444 1.50982   7
   0 -15  -8 13.7942 1.63145  10
   0 -15  -8 10.9670 1.31844   1
   0 -15   8 9.38759 1.59783   9
   0 -15  -8 10.1978 0.66509   8
   0 -15   8 10.0450 1.13694  10
   0 -15   8 12.0281 1.06795   1
   0 -15  -9 3.69138 0.57386   8
   0 -15   9 4.08067 1.39958   7
   0 -15   9 3.84586 0.97070  10
   0 -15   9 5.63621 0.91038   1
   0 -15   9 2.84645 1.31556   2
   0 -15  -9 4.97692 1.18864   1
   0 -15   9 3.81506 1.54400   9
   0 -15  -9 4.69862 1.47685  10
   0 -15  10-0.27806 1.45517   9
   0 -15 -10 0.30495 0.61156   8
   0 -15  10 0.23290 0.88687   1
   0 -15  10 1.36559 1.30255   7
   0 -15  10 1.19856 0.89011  10
   0 -15  10-0.89705 1.34456   2
   0 -15 -10 0.09399 1.47566  10
   0 -15  10-0.63210 1.64090   4
   0 -15 -11 1.10857 0.67050   8
   0 -15  11-0.18985 1.44860   9
   0 -15  11 0.96052 1.27729   7
   0 -15 -11-0.53514 1.63161   6
   0 -15  11-1.39078 0.96072   1
   0 -15  11 0.88824 0.88489  10
   0 -15  11-1.07891 1.63789   4
   0 -15  11 0.09328 1.30923   2
   0 -15 -12-0.21545 0.75132   8
   0 -15  12-0.29166 1.46347   9
   0 -15  12-0.21191 0.92852   1
   0 -15 -12 0.32968 1.51169   6
   0 -15  12 0.53878 1.34445   7
   0 -15  12-1.05304 0.88710  10
   0 -15  12-0.77410 1.57676   4
   0 -15  12-0.09706 1.38386   2
   0 -15 -13 2.93346 1.74641   6
   0 -15  13 5.41641 1.06788   1
   0 -15  13 3.66271 0.92452  10
   0 -15  13 4.71997 1.41186   7
   0 -15  13 3.85238 1.74485   4
   0 -15 -14-1.39253 1.63875   6
   0 -15  14-0.06000 1.05501   1
   0 -15  14 0.89591 0.88917  10
   0 -15  14 0.95257 1.44922   7
   0 -15  14 0.92832 1.75793   4
   0 -15 -15 5.24885 1.77513  10
   0 -15  15 5.80722 0.99454  10
   0 -15  15 6.41971 1.79807   4
   0 -15 -15 3.94242 1.82957   6
   0 -15 -15 6.07215 1.02444   8
   0 -15 -16 4.99892 1.70031  10
   0 -15 -16 5.66008 1.82117   6
   0 -15  16 6.56290 1.01259  10
   0 -15  16 7.42561 1.88223   4
   0 -15 -16 7.05491 1.09305   8
   0 -15 -17 0.24168 1.67500  10
   0 -15  17-1.61560 1.54616   2
   0 -15 -17 0.88765 1.71044   6
   0 -15  17 0.63700 0.92835  10
   0 -15  17-1.12254 1.72666   4
   0 -15 -17 0.65866 1.04522   8
   0 -15  18 0.89196 1.19641   1
   0 -15 -18-1.00468 1.82862  10
   0 -15  18 1.20315 1.47789   2
   0 -15 -18-2.22228 1.84817   6
   0 -15  18 0.70210 0.95275  10
   0 -15  18 1.40388 1.78235   4
   0 -15 -18-1.61892 1.08628   8
   0 -15 -19 0.55961 1.13549   8
   0 -15  19 1.05449 1.67258   9
   0 -15  19 0.98965 1.50877   7
   0 -15  19-0.48536 0.98402  10
   0 -15  19 0.37636 1.64883   2
   0 -15  19-2.20508 1.22668   1
   0 -15  19-0.91403 1.88826   4
   0 -15 -19-1.43488 1.77123  10
   0 -15  20-1.02793 1.56508   7
   0 -15  20-1.87004 1.93159   4
   0 -15  20 1.25027 1.37272   1
   0 -15  20 1.30623 1.67029   2
   0 -15  20-0.12124 1.69750   9
   0 -15 -20-1.49815 1.28130   8
   0 -15 -20 0.67726 1.86565  10
   0 -15  21 5.19100 2.00031   4
   0 -15 -21 1.82693 1.91277  10
   0 -15  21 1.63136 1.85308   2
   0 -15  21 5.44898 1.68406   7
   0 -15  21 3.75636 1.82802   9
   0 -15 -21 1.44406 1.28117   8
   0 -15  22 26.8163 2.58405   4
   0 -15  22 22.3630 1.68905  10
   0 -15 -22 24.9336 2.56215  10
   0 -15  22 24.3344 2.51961   2
   0 -15  22 19.2992 2.42003   9
   0 -15 -22 23.0660 1.97216   8
   0 -15  22 21.3972 2.30727   7
   0 -15 -23-0.63465 1.39251   8
   0 -15  23-1.78580 1.82973   7
   0 -15  23 1.07329 1.94475   9
   0 -15 -23-2.45598 1.77391   1
   0 -15  23-2.05878 1.94907   2
   0 -15  23 1.14189 1.90485   4
   0 -15 -23 1.35977 2.02995  10
   0 -15 -24 5.75854 1.55159   8
   0 -15  24 8.61036 1.96330   7
   0 -15  24 6.51855 2.13186   9
   0 -15 -24 5.38420 1.82200   1
   0 -15  24 5.65333 2.05152   2
   0 -15  24 5.25067 2.11697   4
   0 -15 -24 5.78053 2.28081  10
   0 -15 -25 4.76286 1.59914   8
   0 -15  25 4.39469 1.94881   7
   0 -15  25 5.59877 2.15304   9
   0 -15 -25 1.60459 1.93207   1
   0 -15  25 11.5757 2.10084   2
   0 -15  25 3.42350 2.11283   4
   0 -15 -25 2.74583 2.26311  10
   0 -15 -26 0.10678 1.60728   8
   0 -15  26-2.84287 1.92496   7
   0 -15  26-2.07488 2.15058   9
   0 -15 -26 1.25419 1.87215   1
   0 -15  26 2.63280 1.99181   2
   0 -15  26 3.80027 2.22352   4
   0 -15 -26 0.16731 2.10094  10
   0 -15 -27 4.15355 1.68747   8
   0 -15  27 5.01313 1.96680   7
   0 -15  27 1.99875 2.20395   9
   0 -15 -27 2.61072 1.92438   1
   0 -15  27 6.99764 2.24950   2
   0 -15  27 4.80997 2.23191   4
   0 -15 -27 1.03957 2.24156  10
   0 -15 -28 6.12402 1.77540   8
   0 -15  28 9.14988 2.11746   7
   0 -15  28 4.12462 2.24450   9
   0 -15 -28 7.69368 2.17288   1
   0 -15  28 8.84357 2.27406   2
   0 -15  28 12.1860 2.44173   4
   0 -15 -28 6.98031 2.38028  10
   0 -15 -29-0.37003 1.70123   8
   0 -15  29 0.31560 2.02391   7
   0 -15  29-0.32807 2.23036   9
   0 -15 -29 2.03806 2.10918   1
   0 -15  29 0.36623 2.15343   2
   0 -15  29 1.13000 2.19495   4
   0 -15 -29 2.40158 2.39023  10
   0 -15 -30 6.06220 1.92548   8
   0 -15  30 8.82063 2.26893   7
   0 -15  30 4.90832 2.43369   9
   0 -15 -30 8.46273 2.22927   1
   0 -15  30 5.87595 2.50749   2
   0 -15  30 8.06655 2.42043   4
   0 -15 -30 7.24462 2.47951  10
   0 -15 -31-1.61614 1.81850   8
   0 -15 -31-1.51945 2.24202   1
   0 -15  31-1.18539 2.11822   7
   0 -15  31-2.34900 2.41641   4
   0 -15  31-2.74596 2.35591   2
   0 -15  31-4.89547 2.48823   9
   0 -15 -31 1.37846 2.45889  10
   0 -15 -32 1.01552 2.57030  10
   0 -15  32 2.02791 2.36821   2
   0 -15 -32 1.39995 2.20458   1
   0 -15  32-0.17494 2.14927   7
   0 -15 -32 0.56174 1.94705   8
   0 -15  32 1.19604 2.34467   4
   0 -15  32 1.26389 2.47125   9
   0 -15 -33 3.13636 2.57264  10
   0 -15  33 0.20956 2.38975   2
   0 -15 -33 0.72478 2.26488   1
   0 -15  33-2.52820 2.31950   7
   0 -15 -33 2.18789 1.98846   8
   0 -15  33-1.39524 2.38065   4
   0 -15  33 2.60588 2.42912   9
   0 -15 -34 1.07689 2.62903  10
   0 -15  34-1.51503 2.47308   2
   0 -15 -34 5.06346 2.40916   1
   0 -15  34 2.23943 2.39387   7
   0 -15 -34-1.82499 2.06290   8
   0 -15  34 2.12570 2.43410   4
   0 -15  34 2.68511 2.61494   9
   0 -15 -35 0.22112 2.81921  10
   0 -15  35-0.22344 2.49521   2
   0 -15 -35 3.10288 2.43542   1
   0 -15  35-1.34973 2.39525   7
   0 -15 -35 1.73744 2.09927   8
   0 -15  35 1.80471 2.46994   4
   0 -15  35-0.39523 2.76340   9
   0 -15 -36-1.37022 2.81419  10
   0 -15  36-0.46103 2.67227   2
   0 -15 -36 0.40093 2.42655   1
   0 -15  36 0.59651 2.29669   7
   0 -15 -36-0.16386 2.21023   8
   0 -15  36 0.18329 2.40881   4
   0 -15  36 1.22524 2.72117   9
   0 -15 -37 3.98533 2.79541  10
   0 -15  37-0.23769 2.70559   2
   0 -15 -37 1.24192 2.43005   1
   0 -15  37-1.23072 2.47503   7
   0 -15 -37 2.54594 2.24354   8
   0 -15  37 1.30518 2.42661   4
   0 -15  37-1.05073 2.75435   9
   0 -15 -38 2.16889 2.99808  10
   0 -15  38 1.71466 2.72462   2
   0 -15 -38-0.21365 2.57765   1
   0 -15  38-1.90393 2.59027   7
   0 -15 -38-3.33525 2.31354   8
   0 -15  38 1.51383 2.50784   4
   0 -15  38-1.08075 2.88824   9
   0 -15 -39 0.24728 2.95826  10
   0 -15  39 3.02755 2.68819   2
   0 -15 -39 1.32221 2.64081   1
   0 -15  39-0.21801 2.63015   7
   0 -15 -39-2.00007 2.32494   8
   0 -15  39-1.34615 2.63849   4
   0 -15  39 0.44396 2.93362   9
   0 -15 -40 3.55367 3.10935  10
   0 -15  40-1.03950 2.86929   2
   0 -15 -40-0.45440 2.67792   1
   0 -15  40 0.89818 2.63744   7
   0 -15 -40 6.95374 2.40494   8
   0 -15  40 1.55913 2.54860   4
   0 -15  40 2.50818 2.92141   9
   0 -15 -41-2.52180 2.46937   8
   0 -15 -41-0.46793 2.76562   1
   0 -15  41 3.46739 2.78415   7
   0 -15  41 0.19742 2.69111   4
   0 -15  41-1.60419 3.10507   2
   0 -15  41 1.17093 3.06907   9
   0 -15 -41 2.60308 3.08768  10
   0 -15 -42 5.58371 2.59275   8
   0 -15  42-0.40054 2.70281   4
   0 -15  42 2.88363 3.08623   9
   0 -15  42 3.32953 2.78671   7
   0 -15  42 4.94864 2.97741   2
   0 -15 -42 6.26202 3.01487   1
   0 -14   0 62.7737 3.57581   4
   0 -14   0 63.9167 3.61094   6
   0 -14   0 66.2131 3.36811  10
   0 -14   0 62.5173 3.12503   1
   0 -14  -1 1.63432 1.50817   6
   0 -14   1 2.05194 1.52139   6
   0 -14  -1 1.60278 0.83307   1
   0 -14   1 1.46309 0.77975   1
   0 -14  -1 2.88436 1.18042  10
   0 -14   1 0.54768 1.14510  10
   0 -14   1 3.66628 1.45772   4
   0 -14  -1 1.16160 1.39727   4
   0 -14  -2 2.16748 1.47452   6
   0 -14   2 0.34245 1.48146   6
   0 -14  -2 0.53131 0.85001   1
   0 -14   2 0.60789 0.73859   1
   0 -14   2 0.78341 1.04776  10
   0 -14  -2 0.88305 1.20268  10
   0 -14  -2 0.07549 1.37445   4
   0 -14   2-0.66787 1.47361   4
   0 -14   3-0.85593 1.55237   4
   0 -14  -3 0.07354 1.34751   4
   0 -14  -3-0.70127 1.40299   6
   0 -14   3-0.51681 1.47572   6
   0 -14   3 0.35251 1.22767   7
   0 -14   3 0.19266 0.74885   1
   0 -14  -3 0.52857 0.88612   1
   0 -14   3-0.50015 1.04279  10
   0 -14  -3 0.32971 1.22213  10
   0 -14   4 0.86237 1.05780  10
   0 -14  -4 2.62774 1.32409  10
   0 -14  -4 5.50060 1.61955   6
   0 -14   4 2.42934 1.28572   7
   0 -14  -4 2.75675 0.93781   1
   0 -14   4 2.74421 0.78533   1
   0 -14  -4 0.78771 1.33968   4
   0 -14   4 1.84200 1.54674   4
   0 -14   5 22.2754 2.05567   4
   0 -14  -5 20.7105 1.83745   4
   0 -14   5 22.5017 1.81938   7
   0 -14  -5 23.8583 2.02276   6
   0 -14  -5 22.1239 1.85505  10
   0 -14   5 22.1519 1.55410  10
   0 -14  -5 22.2806 1.55512   1
   0 -14   5 22.3934 1.39654   1
   0 -14  -6 2.57372 1.35635  10
   0 -14  -6 0.82558 1.49417   6
   0 -14  -6 1.36822 1.01267   1
   0 -14  -6 2.64218 1.29010   4
   0 -14   6 1.47197 1.24826   7
   0 -14   6 3.05232 0.95071  10
   0 -14   6 2.94392 1.42097   9
   0 -14   6-0.09204 1.60131   4
   0 -14   6 1.84791 0.78370   1
   0 -14   7 11.8375 1.58329   9
   0 -14   7 9.15801 1.42526   7
   0 -14   7 10.9562 1.11813  10
   0 -14  -7 8.97666 1.38020   4
   0 -14  -7 8.05398 1.20883   1
   0 -14  -7 6.32741 1.49345  10
   0 -14   7 9.03681 0.95056   1
   0 -14  -8 2.67492 0.52810   8
   0 -14   8 2.52516 1.44395   9
   0 -14   8 2.22900 1.26972   7
   0 -14   8 2.45889 0.89409  10
   0 -14  -8 2.88925 1.24648   4
   0 -14   8 6.31864 1.34779   2
   0 -14  -8 2.44475 1.11813   1
   0 -14  -8 5.12442 1.48987  10
   0 -14   8 1.80706 0.87789   1
   0 -14   9 8.24559 1.04176   1
   0 -14   9 7.03115 1.02434  10
   0 -14   9 10.6141 1.48843   7
   0 -14  -9 8.02057 1.27259   1
   0 -14   9 8.07288 1.41565   2
   0 -14   9 6.70999 1.54094   9
   0 -14  -9 8.39360 0.75370   8
   0 -14  -9 9.30106 1.59643  10
   0 -14  10 2.75772 0.93100   1
   0 -14  10 0.52329 0.88002  10
   0 -14  10 2.34034 1.34029   7
   0 -14 -10 2.38391 1.12440   1
   0 -14  10 0.42948 1.30582   2
   0 -14  10 1.93660 1.39856   9
   0 -14 -10 1.25059 0.64919   8
   0 -14 -10 1.70683 1.44895  10
   0 -14  11 2.26271 0.93378   1
   0 -14  11 2.44108 0.88549  10
   0 -14  11 0.83057 1.26744   7
   0 -14  11 0.80602 1.30080   2
   0 -14 -11 0.53602 0.73012   8
   0 -14  11-0.27146 1.43421   9
   0 -14 -11 1.77670 1.49774  10
   0 -14  12 11.1345 1.56358   7
   0 -14  12 10.7296 1.20142   1
   0 -14  12 9.14577 1.08188  10
   0 -14  12 14.2090 1.68602   9
   0 -14  12 10.7300 1.62973   2
   0 -14  13 1.14633 1.48520   9
   0 -14  13 5.48091 1.41747   7
   0 -14 -13 0.21298 1.61043   6
   0 -14  13 2.18991 1.02903   1
   0 -14  13 4.17073 0.94032  10
   0 -14  13 2.66332 1.61450   4
   0 -14  13 4.18159 1.49644   2
   0 -14  14 4.47686 1.47130   7
   0 -14 -14 3.51441 1.72725   6
   0 -14  14 4.12777 1.07686   1
   0 -14  14 1.89750 0.88422  10
   0 -14  14 2.50930 1.63139   4
   0 -14  14 5.80378 1.60799   9
   0 -14 -15 4.64489 1.79272   6
   0 -14  15 2.26792 1.42466   7
   0 -14  15 4.36595 0.94862  10
   0 -14  15 4.02676 1.79567   4
   0 -14 -15 1.50490 0.97317   8
   0 -14 -16 2.56227 1.73595  10
   0 -14  16 1.00122 0.90570  10
   0 -14  16 0.34404 1.61240   4
   0 -14 -16-0.11695 1.70959   6
   0 -14 -16 1.87300 1.01479   8
   0 -14  17 5.46515 1.01804  10
   0 -14 -17 6.61458 1.14025   8
   0 -14 -17 8.00055 1.77681  10
   0 -14  17 6.22843 1.81322   4
   0 -14  18 36.1022 2.79146   4
   0 -14  18 31.7408 2.29357   1
   0 -14  18 37.1463 2.70667   2
   0 -14 -18 39.9417 2.85288  10
   0 -14 -18 36.3475 2.24512   8
   0 -14  19 15.5296 2.17995   4
   0 -14  19 13.4838 1.59046   1
   0 -14  19 15.4342 1.89949   2
   0 -14 -19 14.7768 1.54040   8
   0 -14 -19 17.4382 2.19276  10
   0 -14 -20 0.23090 1.16971   8
   0 -14  20 3.75187 1.52860   7
   0 -14  20 2.11693 1.75589   9
   0 -14  20 0.58455 1.27023   1
   0 -14  20 2.40933 1.62718   2
   0 -14 -20 0.65218 1.82697  10
   0 -14  20-0.25239 1.82992   4
   0 -14  21 0.34478 1.63272   7
   0 -14  21-0.85201 1.74982   9
   0 -14  21-0.26428 1.78944   2
   0 -14 -21 0.57475 1.26855   8
   0 -14  21 1.16258 1.87442   4
   0 -14 -21-1.49093 2.02262  10
   0 -14 -22 4.89150 1.39646   8
   0 -14  22 5.96645 1.68397   7
   0 -14  22 5.17668 1.89964   9
   0 -14 -22 6.61073 1.73631   1
   0 -14  22 6.33049 1.97002   2
   0 -14  22 6.47599 2.03757   4
   0 -14 -22 6.73957 2.07722  10
   0 -14  22 4.15889 1.11761  10
   0 -14 -23 10.4642 1.58025   8
   0 -14  23 5.58256 1.79934   7
   0 -14  23 9.55980 2.05409   9
   0 -14 -23 3.63863 1.82816   1
   0 -14  23 7.72961 1.99648   2
   0 -14  23 8.24952 2.10485   4
   0 -14  23 6.25138 1.21564  10
   0 -14 -23 9.62612 2.18494  10
   0 -14 -24 1.27297 1.41012   8
   0 -14  24 3.09050 1.85522   7
   0 -14  24 0.81424 1.87088   9
   0 -14 -24 2.15375 1.77997   1
   0 -14  24 1.48864 1.87394   2
   0 -14  24 3.18034 1.90137   4
   0 -14 -24 0.75563 1.99615  10
   0 -14  24 1.99484 1.15216  10
   0 -14 -25 3.61477 1.54290   8
   0 -14  25 2.40560 1.83403   7
   0 -14  25 8.29916 2.12064   9
   0 -14 -25 7.27110 1.90354   1
   0 -14  25 7.89146 1.97663   2
   0 -14  25 8.34031 2.20920   4
   0 -14 -25 6.58094 2.22392  10
   0 -14  25 4.59596 1.25523  10
   0 -14 -26-1.52215 1.56329   8
   0 -14 -26 0.68933 1.94461   1
   0 -14  26-1.94349 1.80399   7
   0 -14  26 0.14436 2.10449   4
   0 -14  26-0.32118 2.11952   2
   0 -14  26-1.16546 2.09454   9
   0 -14 -26 1.29765 2.11689  10
   0 -14 -27 10.4216 2.45322  10
   0 -14  27 11.5024 2.23421   2
   0 -14 -27 10.1951 2.15327   1
   0 -14  27 5.61290 1.96803   7
   0 -14 -27 8.33943 1.86112   8
   0 -14  27 10.7658 2.24499   4
   0 -14  27 8.31082 2.33669   9
   0 -14 -28 10.2274 2.46076  10
   0 -14  28-0.34578 2.12840   2
   0 -14 -28 10.7533 2.09579   1
   0 -14  28 4.02936 2.00725   7
   0 -14 -28 7.30665 1.78773   8
   0 -14  28 4.07398 2.22392   4
   0 -14  28 3.90127 2.30418   9
   0 -14 -29-1.78743 2.26509  10
   0 -14  29 0.35848 2.32897   2
   0 -14 -29 1.70803 2.14408   1
   0 -14  29 0.46424 2.01940   7
   0 -14 -29-0.12543 1.76252   8
   0 -14  29-1.07811 2.21418   4
   0 -14  29 0.48583 2.18143   9
   0 -14 -30-1.11057 2.40970  10
   0 -14  30 5.75569 2.41022   2
   0 -14 -30 3.70981 2.04230   1
   0 -14  30 1.12202 2.15179   7
   0 -14 -30 1.83195 1.83805   8
   0 -14  30-0.94219 2.22947   4
   0 -14  30 1.83851 2.37279   9
   0 -14 -31-0.76545 2.47640  10
   0 -14  31-1.53798 2.30839   2
   0 -14 -31 2.84563 2.09294   1
   0 -14  31 0.33174 2.06427   7
   0 -14 -31 1.77537 1.90805   8
   0 -14  31 1.44031 2.24398   4
   0 -14  31 5.35080 2.45573   9
   0 -14 -32 6.51137 2.52103  10
   0 -14  32 4.17510 2.35603   2
   0 -14 -32-0.86765 2.34035   1
   0 -14  32 4.46327 2.31840   7
   0 -14 -32 2.99496 1.98881   8
   0 -14  32 4.73036 2.33165   4
   0 -14  32 5.88229 2.58001   9
   0 -14 -33 15.2683 2.80278  10
   0 -14  33 12.1280 2.56752   2
   0 -14 -33 6.11276 2.44300   1
   0 -14  33 10.4776 2.39788   7
   0 -14 -33 5.19671 2.16090   8
   0 -14  33 3.32507 2.38740   4
   0 -14  33 8.10276 2.57556   9
   0 -14 -34 1.88682 2.69655  10
   0 -14  34-3.61127 2.45816   2
   0 -14 -34 0.55843 2.42563   1
   0 -14  34-0.36731 2.32382   7
   0 -14 -34 0.46303 2.06231   8
   0 -14  34 0.84618 2.27052   4
   0 -14  34 2.28043 2.50450   9
   0 -14 -35 1.51142 2.71035  10
   0 -14  35 5.48801 2.58473   2
   0 -14 -35 1.54037 2.29168   1
   0 -14  35 3.04086 2.36440   7
   0 -14 -35 1.44259 2.07197   8
   0 -14  35 2.41746 2.30795   4
   0 -14  35 7.44763 2.85686   9
   0 -14 -36 2.66563 2.85467  10
   0 -14  36 0.45319 2.62394   2
   0 -14 -36-0.39813 2.52453   1
   0 -14  36-0.19615 2.33269   7
   0 -14 -36 5.15436 2.31542   8
   0 -14  36 2.80393 2.42489   4
   0 -14  36 5.24855 2.66222   9
   0 -14 -37-4.11361 3.07066  10
   0 -14  37 0.70130 2.65117   2
   0 -14 -37-1.64518 2.46500   1
   0 -14  37-4.04971 2.59352   7
   0 -14 -37 4.29687 2.21462   8
   0 -14  37-3.03414 2.43987   4
   0 -14  37-2.07932 2.72168   9
   0 -14 -38 4.22376 2.90973  10
   0 -14  38 2.41023 2.69596   2
   0 -14 -38 3.60958 2.74358   1
   0 -14  38 1.04482 2.57989   7
   0 -14 -38 5.35047 2.34263   8
   0 -14  38 5.43169 2.51140   4
   0 -14  38 1.92772 2.85467   9
   0 -14 -39 1.93088 2.91876  10
   0 -14  39 12.1693 3.01315   2
   0 -14 -39 0.65719 2.60522   1
   0 -14  39 0.86191 2.58889   7
   0 -14 -39 2.58139 2.39491   8
   0 -14  39-0.18412 2.43913   4
   0 -14  39 1.76315 2.92283   9
   0 -14 -40 1.98334 3.08027  10
   0 -14  40-5.11544 2.99263   2
   0 -14 -40 4.29153 2.76205   1
   0 -14  40 0.22207 2.59855   7
   0 -14 -40 2.47543 2.41417   8
   0 -14  40 3.17245 2.48103   4
   0 -14  40 4.30848 3.04728   9
   0 -14 -41 2.03352 3.14238  10
   0 -14 -41-4.42149 2.90863   1
   0 -14  41-2.28743 2.68032   7
   0 -14  41 0.46614 3.10582   9
   0 -14 -41 4.12301 2.55477   8
   0 -14  41-0.37906 2.64029   4
   0 -14  41 3.42241 2.91671   2
   0 -14 -42-1.01365 2.70567   8
   0 -14  42 2.29992 2.54753   4
   0 -14  42-7.18281 3.25991   9
   0 -14  42-8.12934 3.26960   2
   0 -14 -42 7.90752 2.94388   1
   0 -14  42-1.17737 2.73521   7
   0 -14 -43 2.95926 3.00813   1
   0 -14  43 4.60876 3.02575   7
   0 -14  43 1.96489 3.18082   9
   0 -13   0 1.11035 1.34318   6
   0 -13   0-1.65159 1.17783  10
   0 -13   0-1.25172 1.38492   4
   0 -13   0-0.22219 0.79163   1
   0 -13   1 5.06049 1.48289   6
   0 -13  -1 2.55205 1.49031   6
   0 -13   1 3.54712 1.11596  10
   0 -13  -1 4.76127 1.21002  10
   0 -13   1 4.15894 1.48130   4
   0 -13  -1 2.57737 1.38767   4
   0 -13  -1 4.91510 0.87468   1
   0 -13   1 3.96702 0.81563   1
   0 -13  -2 5.94647 1.46122   6
   0 -13   2 8.64340 1.52626   6
   0 -13   2 7.10165 1.16306  10
   0 -13  -2 7.59362 1.33417  10
   0 -13  -2 7.10559 1.43390   4
   0 -13   2 9.62776 1.57976   4
   0 -13   2 7.88300 0.87517   1
   0 -13  -2 8.27413 0.98533   1
   0 -13   3 2.42718 1.28965   7
   0 -13  -3 2.41248 1.26260  10
   0 -13   3 4.37682 1.05924  10
   0 -13   3 3.67391 1.48110   6
   0 -13  -3 3.41309 1.40329   6
   0 -13   3 3.18333 0.80285   1
   0 -13  -3 2.40170 0.89398   1
   0 -13  -3 3.59769 1.33654   4
   0 -13   3 0.95665 1.53669   4
   0 -13  -4 18.2491 1.72998   4
   0 -13   4 19.5250 1.70142   7
   0 -13  -4 18.2597 1.38001   1
   0 -13  -4 20.7056 1.76643  10
   0 -13   4 18.9570 1.45043  10
   0 -13  -4 18.8171 1.83489   6
   0 -13   4 19.2415 1.26034   1
   0 -13   4 17.8325 1.86873   4
   0 -13  -5 4.15604 1.35033  10
   0 -13  -5 3.60939 1.54314   6
   0 -13   5 5.81107 1.46185   9
   0 -13  -5 4.41986 1.31295   4
   0 -13   5 7.35395 1.37731   7
   0 -13  -5 3.94112 1.00421   1
   0 -13   5 4.77105 1.01957  10
   0 -13   5 3.26917 0.83666   1
   0 -13   5 5.37545 1.53408   4
   0 -13  -6 0.64403 1.28345  10
   0 -13  -6-1.62883 1.44428   6
   0 -13  -6 0.73362 1.01405   1
   0 -13   6-0.61174 1.40114   9
   0 -13  -6-0.12427 1.21494   4
   0 -13   6-0.06862 1.23533   7
   0 -13   6 0.08139 0.95375  10
   0 -13   6 0.34270 0.77648   1
   0 -13   6 2.67162 1.55730   4
   0 -13  -7 11.4597 1.60304  10
   0 -13   7 10.9831 1.45159   2
   0 -13  -7 11.4712 1.30469   1
   0 -13  -7 12.7608 0.77281   8
   0 -13   7 11.3973 1.58451   9
   0 -13  -7 14.0156 1.46359   4
   0 -13   7 12.5680 1.51307   7
   0 -13  -7 11.7590 1.69777   6
   0 -13   7 11.4886 1.82021   4
   0 -13   7 12.4354 1.17046  10
   0 -13   7 11.4084 1.05657   1
   0 -13   8 21.5425 1.35052   1
   0 -13   8 22.1623 1.74779   7
   0 -13  -8 20.6277 1.95197   6
   0 -13  -8 18.1437 1.09853   8
   0 -13   8 17.9162 1.84038   9
   0 -13  -8 16.2150 1.52636   1
   0 -13   8 17.0474 1.70922   2
   0 -13   8 17.1253 2.00851   4
   0 -13  -8 21.6698 1.88607  10
   0 -13   8 18.8094 1.35627  10
   0 -13   9 3.89555 0.94158  10
   0 -13   9 2.48793 0.88248   1
   0 -13   9 2.74261 1.32075   7
   0 -13  -9 2.77343 1.60609   6
   0 -13   9 3.37612 1.24551   2
   0 -13  -9 4.47634 1.20550   1
   0 -13   9 1.02146 1.57515   4
   0 -13   9 1.86718 1.40494   9
   0 -13  -9 2.60997 0.69140   8
   0 -13  -9 3.36228 1.48317  10
   0 -13  10 8.48438 1.44577   7
   0 -13 -10 10.3999 0.94760   8
   0 -13  10 8.59557 1.60397   9
   0 -13  10 10.0168 1.52009   2
   0 -13  10 11.6017 1.15885   1
   0 -13  10 10.5765 1.06877  10
   0 -13 -10 10.6292 1.64727  10
   0 -13  11 31.3008 2.15575   7
   0 -13 -11 28.8750 1.68653   8
   0 -13  11 31.4149 2.16834   2
   0 -13  11 27.7866 1.80314   1
   0 -13  11 27.4304 2.21095   9
   0 -13  11 30.1253 1.73579  10
   0 -13 -11 30.5754 2.25349  10
   0 -13  12 0.57105 1.28590   7
   0 -13  12-0.44317 1.47406   9
   0 -13  12 0.26919 1.34352   2
   0 -13  12-0.93974 0.96848   1
   0 -13  12-0.99492 0.83929  10
   0 -13 -12 0.55900 1.55758  10
   0 -13  13 7.32291 1.61045   9
   0 -13  13 5.30673 1.05070   1
   0 -13  13 3.65314 1.46832   2
   0 -13  13 2.95993 1.41135   7
   0 -13  13 5.23020 0.92115  10
   0 -13  14-0.85125 1.48694   9
   0 -13  14 1.90727 1.03043   1
   0 -13  14-0.78173 1.35341   2
   0 -13  14 0.80258 0.86031  10
   0 -13  14 3.24349 1.39169   7
   0 -13  15 3.32300 0.92990  10
   0 -13  15 2.44739 1.47046   9
   0 -13 -15 2.67994 0.98974   8
   0 -13  15 6.99870 1.50732   7
   0 -13  15 2.83658 1.64994   4
   0 -13 -16 11.6011 1.26628   8
   0 -13  16 9.72552 1.74914   9
   0 -13  16 13.3673 1.84531   4
   0 -13  16 12.6483 1.70035   7
   0 -13  17 2.10080 1.66894   4
   0 -13 -17 0.66707 1.58249  10
   0 -13 -18 29.6287 2.43950  10
   0 -13  18 29.2945 2.00381   1
   0 -13  18 22.1404 2.39191   4
   0 -13  19 21.9026 2.09277   2
   0 -13 -19 17.7342 2.21029  10
   0 -13  19 19.8896 1.75204   1
   0 -13  19 16.4119 2.14591   4
   0 -13  20 27.4386 2.47327   4
   0 -13  20 27.2518 2.32077   7
   0 -13  20 30.2614 2.49566   2
   0 -13 -20 27.1107 2.52457  10
   0 -13  20 28.3513 2.11703   1
   0 -13  21 1.34436 1.79177   4
   0 -13  21 1.41148 1.68405   2
   0 -13  21-1.77878 1.48758   7
   0 -13 -21-0.13054 1.89650  10
   0 -13  21-1.29324 1.01418  10
   0 -13  21 0.94806 1.71572   9
   0 -13 -22 1.03014 1.59862   1
   0 -13  22-0.46426 1.63310   7
   0 -13 -22 1.35622 1.82699  10
   0 -13  22 0.95946 1.07392  10
   0 -13  22 0.26764 1.75878   2
   0 -13  22-1.24992 1.84696   4
   0 -13  22 0.61556 1.78038   9
   0 -13 -23 8.86363 1.93542   1
   0 -13  23 15.6802 1.95516   7
   0 -13 -23 11.2634 2.13006  10
   0 -13  23 11.2042 1.36262  10
   0 -13  23 12.9595 2.11186   2
   0 -13  23 11.9037 2.15088   4
   0 -13  23 13.3188 2.17038   9
   0 -13 -24 5.25856 1.83877   1
   0 -13  24 3.01203 1.73419   7
   0 -13 -24 1.45941 1.91839  10
   0 -13  24 3.53105 1.16773  10
   0 -13  24 3.04654 1.67316   2
   0 -13  24 0.91704 1.77980   4
   0 -13  24-1.99239 2.01084   9
   0 -13 -25 3.00626 1.72854   1
   0 -13  25 0.26075 1.69035   7
   0 -13  25 1.03652 1.19295  10
   0 -13 -25 1.66645 2.08750  10
   0 -13  25 4.22623 2.00679   2
   0 -13  25-0.53614 1.99681   4
   0 -13  25 1.24393 1.95510   9
   0 -13 -26 14.0437 2.15805   1
   0 -13  26 16.1326 2.18992   7
   0 -13  26 12.9710 1.51279  10
   0 -13 -26 8.48899 2.29910  10
   0 -13  26 13.4876 2.17662   2
   0 -13  26 15.9218 2.34337   4
   0 -13  26 17.1651 2.35036   9
   0 -13 -27-0.28416 1.92179   1
   0 -13  27 3.66319 1.90826   7
   0 -13  27-0.07055 1.26476  10
   0 -13 -27 1.30180 2.18045  10
   0 -13  27 0.97752 2.11717   2
   0 -13  27 1.40306 1.93765   4
   0 -13  27-1.03869 2.13345   9
   0 -13 -28 1.18340 1.96040   1
   0 -13  28-2.48779 1.92055   7
   0 -13 -28-0.16828 2.24244  10
   0 -13  28-0.84570 2.13044   2
   0 -13  28 1.43251 2.16778   4
   0 -13  28-0.15366 2.24767   9
   0 -13 -29 0.15382 1.96842   1
   0 -13  29 4.25375 2.13368   7
   0 -13 -29 3.82810 2.32250  10
   0 -13  29 0.87719 2.07084   2
   0 -13  29 3.65880 2.08091   4
   0 -13  29 6.04541 2.22849   9
   0 -13 -30 13.1043 2.44164   1
   0 -13  30 21.5610 2.54474   7
   0 -13 -30 23.4050 2.86853  10
   0 -13  30 18.7334 2.61887   2
   0 -13  30 18.8132 2.58398   4
   0 -13  30 17.9547 2.74609   9
   0 -13 -31-2.49706 1.90361   8
   0 -13 -31 0.16591 2.15294   1
   0 -13  31 1.30577 2.06864   7
   0 -13 -31 2.97616 2.53910  10
   0 -13  31 3.20332 2.21596   2
   0 -13  31 1.06898 2.14088   4
   0 -13  31 1.36385 2.36919   9
   0 -13 -32-1.15653 1.96294   8
   0 -13 -32 1.03260 2.18423   1
   0 -13  32 0.33826 2.06075   7
   0 -13 -32-0.19184 2.39034  10
   0 -13  32 2.73081 2.24898   2
   0 -13  32 0.15564 2.26363   4
   0 -13  32-0.88121 2.40245   9
   0 -13 -33 2.40746 2.00546   8
   0 -13 -33 1.24838 2.18750   1
   0 -13  33-0.52544 2.26963   7
   0 -13 -33 0.19782 2.45358  10
   0 -13  33 0.60544 2.18262   2
   0 -13  33 2.69543 2.21467   4
   0 -13  33-0.91068 2.50890   9
   0 -13 -34 5.94429 2.15070   8
   0 -13 -34 2.40110 2.35976   1
   0 -13  34 1.81303 2.37757   7
   0 -13 -34-0.81417 2.69507  10
   0 -13  34 0.20868 2.30896   2
   0 -13  34 2.26146 2.29643   4
   0 -13  34 0.37622 2.47711   9
   0 -13 -35 3.24260 2.15438   8
   0 -13 -35 3.63122 2.40971   1
   0 -13  35 4.87081 2.38013   7
   0 -13 -35-0.21052 2.65386  10
   0 -13  35 0.64698 2.52490   2
   0 -13  35 3.29002 2.26544   4
   0 -13  35 0.38843 2.61496   9
   0 -13 -36-1.01071 2.20324   8
   0 -13 -36 2.76746 2.41421   1
   0 -13  36 3.09873 2.37687   7
   0 -13 -36 3.68057 2.67803  10
   0 -13  36 1.78171 2.58810   2
   0 -13  36 2.34292 2.21048   4
   0 -13  36 3.00592 2.64995   9
   0 -13 -37 1.39675 2.17886   8
   0 -13 -37 2.65606 2.57738   1
   0 -13  37 0.60017 2.35246   7
   0 -13 -37 0.44589 2.73855  10
   0 -13  37-4.82719 2.82359   2
   0 -13  37 0.85158 2.26648   4
   0 -13  37 0.41320 2.71901   9
   0 -13 -38 3.25223 2.34432   8
   0 -13 -38-4.64076 2.66911   1
   0 -13  38-0.20659 2.52943   7
   0 -13 -38 2.06093 2.80831  10
   0 -13  38 1.42267 2.62699   2
   0 -13  38-0.34666 2.33479   4
   0 -13  38-0.42573 2.78571   9
   0 -13 -39 2.61576 2.46599   8
   0 -13 -39-1.30643 2.58290   1
   0 -13  39-0.63947 2.63946   7
   0 -13 -39 1.88432 3.04304  10
   0 -13  39 2.44540 2.75194   2
   0 -13  39-1.75873 2.52265   4
   0 -13  39 3.50833 2.92204   9
   0 -13 -40 1.92513 2.39135   8
   0 -13 -40-2.69484 2.69584   1
   0 -13  40-0.21981 2.60293   7
   0 -13 -40-3.86819 3.01718  10
   0 -13  40-1.51173 2.72455   2
   0 -13  40 3.03910 2.41147   4
   0 -13  40-2.93364 3.06015   9
   0 -13 -41 1.59333 2.47836   8
   0 -13  41 3.40113 2.79469   7
   0 -13 -41-3.00808 2.64891   1
   0 -13  41 1.03778 2.99731   2
   0 -13  41 0.36230 2.44733   4
   0 -13  41 5.10642 2.95078   9
   0 -13 -42 2.05433 2.67178   8
   0 -13  42 3.10086 3.10591   9
   0 -13  42 0.80103 2.91332   2
   0 -13  42 4.59542 2.57282   4
   0 -13 -42 5.24326 2.82440   1
   0 -13  42-0.70080 2.77800   7
   0 -13  43-0.27474 3.01702   2
   0 -13  43 0.24505 2.99896   9
   0 -13  43 5.76950 2.74494   7
   0 -13 -43 6.86841 2.96287   1
   0 -12   0-0.07298 1.33353   6
   0 -12   0 0.74076 0.75978   1
   0 -12   0 0.83564 1.09426  10
   0 -12   0-0.06783 1.32472   4
   0 -12   1 0.29141 1.38916   6
   0 -12  -1 1.98125 1.41128   6
   0 -12  -1 1.51526 0.82702   1
   0 -12   1 1.87684 0.74177   1
   0 -12   1 2.47133 1.04211  10
   0 -12  -1 1.19211 1.13238  10
   0 -12  -1-1.58100 1.29517   4
   0 -12   1 1.46560 1.38570   4
   0 -12  -2 3.92923 1.44311   6
   0 -12   2 4.52865 1.40013   6
   0 -12   2 3.98862 0.78785   1
   0 -12  -2 3.11864 0.87150   1
   0 -12   2 4.45309 1.44197   4
   0 -12  -2 4.09240 1.34145   4
   0 -12   2 3.77138 1.05234  10
   0 -12  -2 5.47111 1.25585  10
   0 -12  -3 0.80794 1.28381   4
   0 -12   3 1.45474 1.19904   7
   0 -12  -3-0.69311 1.19184  10
   0 -12   3 1.43473 1.02163  10
   0 -12  -3 2.17691 1.37579   6
   0 -12   3-1.62066 1.43155   6
   0 -12   3 1.47890 0.72176   1
   0 -12  -3-0.33073 0.85528   1
   0 -12   3 0.81251 1.38949   4
   0 -12   4 0.98794 1.47905   4
   0 -12  -4 2.34791 1.26649   4
   0 -12   4 0.18418 1.22240   7
   0 -12  -4 0.59912 0.91202   1
   0 -12   4 1.24428 0.95206  10
   0 -12  -4 0.07632 1.41229   6
   0 -12   4 1.29148 0.76222   1
   0 -12  -4 1.03378 1.24226  10
   0 -12  -5 0.51223 1.33431  10
   0 -12  -5 0.38949 1.48103   6
   0 -12  -5 1.34511 0.96442   1
   0 -12   5-1.60702 1.41143   9
   0 -12  -5-0.05840 1.19309   4
   0 -12   5 0.31254 1.23617   7
   0 -12   5 0.73240 0.94100  10
   0 -12   5 0.43238 0.79172   1
   0 -12   5-0.85999 1.52872   4
   0 -12  -6 7.21719 1.42454  10
   0 -12  -6 9.31014 1.21545   1
   0 -12   6 9.57232 1.39012   2
   0 -12   6 10.6440 1.54010   9
   0 -12  -6 9.44405 1.35600   4
   0 -12   6 10.0498 1.39428   7
   0 -12  -6 7.34307 1.51056   6
   0 -12   6 8.55665 1.06128  10
   0 -12   6 10.5864 0.98500   1
   0 -12   6 8.19519 1.72991   4
   0 -12  -7 3.53959 1.40360  10
   0 -12  -7 4.06471 1.09070   1
   0 -12   7 4.88703 1.31135   2
   0 -12   7 1.88421 1.42747   9
   0 -12  -7 3.63215 0.58249   8
   0 -12  -7 4.77464 1.22946   4
   0 -12   7 2.49560 1.30532   7
   0 -12  -7 4.59048 1.52798   6
   0 -12   7 2.22783 1.54860   4
   0 -12   7 5.20075 0.94969  10
   0 -12   7 4.04282 0.89776   1
   0 -12   8 1.02607 0.83287  10
   0 -12   8 0.57477 0.84350   1
   0 -12   8-0.06756 1.22222   7
   0 -12  -8-0.84402 1.41384   6
   0 -12   8 2.45763 1.41728   9
   0 -12  -8 1.97888 0.63708   8
   0 -12   8-1.21080 1.31210   2
   0 -12  -8 0.49268 1.11355   1
   0 -12   8-0.16961 1.51338   4
   0 -12  -8 0.29760 1.41681  10
   0 -12   9 3.61293 0.89153  10
   0 -12   9 3.55999 0.91448   1
   0 -12   9 2.23186 1.26634   7
   0 -12  -9 5.37402 1.61792   6
   0 -12  -9 3.61293 0.74917   8
   0 -12   9 2.14645 1.43857   9
   0 -12   9 3.43951 1.31988   2
   0 -12   9 2.17420 1.62667   4
   0 -12  -9 2.96391 1.45735  10
   0 -12  10 17.6650 1.24760  10
   0 -12  10 13.9453 1.26615   1
   0 -12  10 15.3870 1.60897   7
   0 -12 -10 18.8012 1.81750   6
   0 -12 -10 13.7172 1.11589   8
   0 -12  10 14.5335 1.74804   9
   0 -12  10 16.5547 1.70260   2
   0 -12  10 17.8455 1.88839   4
   0 -12 -10 14.9399 1.80841  10
   0 -12  11 38.4826 2.57056   9
   0 -12  11 41.8657 2.13729  10
   0 -12  11 40.8058 2.25411   1
   0 -12  11 36.8364 2.47341   7
   0 -12 -11 41.0185 2.67017   6
   0 -12  11 40.4752 2.55046   2
   0 -12  11 35.6994 2.71032   4
   0 -12 -11 37.8946 2.12316   8
   0 -12 -11 41.7115 2.67270  10
   0 -12  12 1.47848 1.31134   7
   0 -12  12 2.96399 1.44364   9
   0 -12  12 1.63729 1.44668   2
   0 -12  12 0.46622 0.97577   1
   0 -12 -12 2.14082 1.45153  10
   0 -12  12 2.71252 0.86568  10
   0 -12  13 29.3984 2.23783   9
   0 -12  13 28.3789 1.72951  10
   0 -12  13 28.1696 1.88420   1
   0 -12  13 31.7533 2.26564   2
   0 -12  13 28.8870 2.17313   7
   0 -12 -13 29.4888 2.32970  10
   0 -12  14 22.6940 1.63264   1
   0 -12  14 20.2853 1.87366   7
   0 -12  14 22.2244 2.01167   9
   0 -12  14 21.1360 1.94135   2
   0 -12  15 2.01158 1.29462   7
   0 -12  15 3.11664 1.52335   9
   0 -12  15 1.67529 1.40181   2
   0 -12  16 1.09087 1.40571   7
   0 -12  16 1.56857 1.48155   9
   0 -12  17 9.34632 1.55648   7
   0 -12  17 14.5454 1.80737   9
   0 -12  18-0.31957 1.66435   4
   0 -12 -18-1.22399 1.68588  10
   0 -12  18-0.52050 1.22928   1
   0 -12  19 22.9611 2.23107   4
   0 -12 -19 20.7727 2.21120  10
   0 -12  19 24.6543 2.22375   2
   0 -12  19 20.8583 1.85170   1
   0 -12  20 2.01937 1.66405   4
   0 -12  20-0.71636 1.59407   2
   0 -12  20 1.40731 0.97636  10
   0 -12 -20-1.33058 1.70480  10
   0 -12  20 3.43339 1.30409   1
   0 -12  21 0.37411 1.62156   2
   0 -12  21 1.72574 1.76226   4
   0 -12  21 1.08046 1.51207   7
   0 -12  21 0.98879 1.02428  10
   0 -12 -21 4.02174 1.81422  10
   0 -12 -22 8.37594 1.88320  10
   0 -12  22 4.80459 1.10672  10
   0 -12  22 6.50854 1.91658   2
   0 -12  22 4.73401 1.66625   7
   0 -12 -22 1.35532 1.56235   1
   0 -12  22 5.29225 1.84055   9
   0 -12  22 1.41581 1.73140   4
   0 -12 -23 32.8800 2.55617   1
   0 -12  23 32.2212 2.51218   7
   0 -12  23 28.7088 1.96991  10
   0 -12 -23 28.6918 2.68347  10
   0 -12  23 25.5226 2.58676   2
   0 -12  23 28.6526 2.54584   4
   0 -12  23 27.9466 2.61923   9
   0 -12 -24 0.24737 1.60713   1
   0 -12  24-1.95872 1.64463   7
   0 -12 -24 3.53317 1.93151  10
   0 -12  24-0.06368 1.17107  10
   0 -12  24 0.28299 1.72401   2
   0 -12  24 1.61197 1.83419   4
   0 -12  24-1.95170 1.91610   9
   0 -12 -25-1.16290 1.74302   1
   0 -12  25-0.63809 1.69610   7
   0 -12  25 0.93466 1.17391  10
   0 -12 -25-3.51921 2.07830  10
   0 -12  25-0.44200 1.85024   2
   0 -12  25-0.63492 1.78018   4
   0 -12  25-0.54105 1.92177   9
   0 -12 -26-1.21370 1.86212   1
   0 -12  26 0.13281 1.76243   7
   0 -12 -26-0.15228 2.10011  10
   0 -12  26-0.06974 1.21930  10
   0 -12  26 0.61325 1.91922   2
   0 -12  26 0.39041 1.89705   4
   0 -12  26 0.56208 2.03435   9
   0 -12 -27 7.02968 1.96914   1
   0 -12  27 5.11918 1.90690   7
   0 -12  27 6.27135 1.40261  10
   0 -12 -27 6.45223 2.26787  10
   0 -12  27 1.27488 1.85049   2
   0 -12  27 8.25549 2.08639   4
   0 -12  27 4.37623 2.16468   9
   0 -12 -28-0.14643 1.94616   1
   0 -12  28 1.14973 1.91006   7
   0 -12 -28-0.65054 2.23728  10
   0 -12  28 1.36691 1.29810  10
   0 -12  28 0.66218 2.02055   2
   0 -12  28 1.63129 1.89868   4
   0 -12  28-0.90782 2.15998   9
   0 -12 -29 1.98089 2.01690   1
   0 -12  29 3.87966 1.96963   7
   0 -12  29-0.79214 1.37434  10
   0 -12 -29 1.18186 2.16237  10
   0 -12  29 0.68742 2.16159   2
   0 -12  29 0.13914 2.04017   4
   0 -12  29 0.94140 2.20237   9
   0 -12 -30 3.95927 2.01935   1
   0 -12  30 2.16844 2.09797   7
   0 -12 -30 2.79616 2.28350  10
   0 -12  30 0.17827 2.27234   2
   0 -12  30 1.70588 2.12686   4
   0 -12  30 5.21224 2.34454   9
   0 -12 -31-0.98669 2.14293   1
   0 -12  31 0.16073 2.02133   7
   0 -12 -31-1.08313 2.39235  10
   0 -12  31 4.62031 2.26650   2
   0 -12  31-0.87050 2.08332   4
   0 -12  31-1.17848 2.28591   9
   0 -12 -32 2.73029 2.13453   1
   0 -12  32-1.33314 2.18245   7
   0 -12 -32-0.18656 2.47048  10
   0 -12  32 2.48881 2.21298   2
   0 -12  32 2.21894 2.09316   4
   0 -12  32 5.75053 2.39543   9
   0 -12 -33 2.12270 2.26011   1
   0 -12  33-1.38035 2.21118   7
   0 -12 -33 3.84169 2.52940  10
   0 -12  33 1.18905 2.27814   2
   0 -12  33 4.53871 2.17412   4
   0 -12  33 1.44193 2.43266   9
   0 -12 -34 0.54982 2.29156   1
   0 -12  34 1.60703 2.22921   7
   0 -12 -34-1.19211 2.63383  10
   0 -12  34 2.25518 2.37752   2
   0 -12  34 2.46530 2.18987   4
   0 -12  34 2.60888 2.59348   9
   0 -12 -35-2.79467 2.27302   8
   0 -12 -35 2.27611 2.45764   1
   0 -12  35-1.29343 2.30964   7
   0 -12 -35 0.40919 2.61624  10
   0 -12  35-2.75630 2.52372   2
   0 -12  35-0.94110 2.24180   4
   0 -12  35 2.88829 2.52358   9
   0 -12 -36 5.11387 2.27926   8
   0 -12 -36 2.74754 2.46020   1
   0 -12  36 4.77859 2.41555   7
   0 -12 -36 7.17216 2.76547  10
   0 -12  36 8.46527 2.45615   4
   0 -12  36 5.96320 2.75790   9
   0 -12 -37 0.52996 2.32812   8
   0 -12 -37-1.42023 2.55552   1
   0 -12  37 1.18561 2.35999   7
   0 -12 -37-0.21678 2.74707  10
   0 -12  37 4.29814 2.44614   2
   0 -12  37-1.29976 2.18854   4
   0 -12  37-2.05158 2.70380   9
   0 -12 -38-0.18248 2.36100   8
   0 -12 -38 1.46756 2.49551   1
   0 -12  38-3.87824 2.64477   7
   0 -12 -38 0.89325 2.87669  10
   0 -12  38 0.46691 2.72599   2
   0 -12  38 2.31988 2.35146   4
   0 -12  38 5.07728 2.79988   9
   0 -12 -39 4.91498 2.41399   8
   0 -12 -39 0.21636 2.64089   1
   0 -12  39 1.89803 2.51910   7
   0 -12 -39 2.52535 2.92278  10
   0 -12  39-1.20391 2.59859   2
   0 -12  39-1.00768 2.37199   4
   0 -12  39-0.21801 2.72100   9
   0 -12 -40-2.34321 2.48957   8
   0 -12 -40 2.45532 2.59244   1
   0 -12  40 1.95875 2.56383   7
   0 -12 -40 0.70760 2.91136  10
   0 -12  40 4.22020 2.87799   2
   0 -12  40 0.34113 2.35536   4
   0 -12  40-1.79683 2.94779   9
   0 -12 -41-0.60472 2.46829   8
   0 -12  41 3.14528 2.75541   7
   0 -12 -41-2.07104 2.79943   1
   0 -12  41 3.06871 2.87784   2
   0 -12  41-0.17330 2.39626   4
   0 -12  41 2.08056 2.95174   9
   0 -12  42 3.80346 3.01260   9
   0 -12 -42 1.42213 2.72300   1
   0 -12 -42-0.20738 2.53524   8
   0 -12  42-1.57973 2.94015   2
   0 -12  42 0.69452 2.69364   7
   0 -12  43-0.27089 2.87406   2
   0 -12  43 1.46626 3.00672   9
   0 -12 -43 2.44059 2.92481   1
   0 -12  43-1.19202 2.79361   7
   0 -12  44-0.55738 3.06479   2
   0 -12  44 0.75319 3.12992   9
   0 -12  44-4.41816 2.88804   7
   0 -12 -44-4.01862 3.09676   1
   0 -11   0 1.73555 1.25708   6
   0 -11   0-0.19237 0.71058   1
   0 -11   0-0.36061 1.04227  10
   0 -11   0-0.74441 1.35473   4
   0 -11   1 4.33088 1.41827   6
   0 -11  -1 4.29917 1.35486   6
   0 -11  -1 4.84935 0.84755   1
   0 -11   1 5.97044 0.79965   1
   0 -11  -1 4.74991 1.38381   4
   0 -11   1 4.48294 1.34789   4
   0 -11  -1 5.44879 1.17249  10
   0 -11   1 6.60127 1.09011  10
   0 -11  -2 1.45521 1.22046   4
   0 -11   2 0.05494 1.10665   7
   0 -11   2 2.57556 1.39151   4
   0 -11  -2-0.61045 1.26604   6
   0 -11   2-0.06684 1.31354   6
   0 -11  -2 0.80960 1.12958  10
   0 -11   2 1.85507 0.98405  10
   0 -11   2-0.02605 0.74838   1
   0 -11  -2-0.92148 0.83268   1
   0 -11   3 2.21760 0.97683  10
   0 -11  -3 4.18381 1.21769  10
   0 -11  -3 2.75719 1.33331   6
   0 -11   3 0.74279 1.26672   6
   0 -11  -3 3.38006 1.22195   4
   0 -11   3 1.33488 1.20901   7
   0 -11  -3 2.53211 0.91860   1
   0 -11   3 0.88505 1.33476   4
   0 -11   3 0.76925 0.73616   1
   0 -11   4 48.2951 2.37516   1
   0 -11   4 48.9114 2.70820   7
   0 -11  -4 46.3157 2.80431   6
   0 -11  -4 46.5734 2.68584   4
   0 -11   4 42.7007 2.82767   4
   0 -11  -4 47.8488 2.48832   1
   0 -11  -4 46.7821 2.70031  10
   0 -11   4 49.2908 2.50040  10
   0 -11   4 46.0973 2.74358   9
   0 -11  -5 1.13845 1.27170  10
   0 -11   5 0.51864 1.14143   2
   0 -11  -5 0.66304 0.96173   1
   0 -11   5 2.64266 1.34994   9
   0 -11  -5 2.84865 1.16611   4
   0 -11   5 1.96158 1.13709   7
   0 -11  -5 2.15983 1.37853   6
   0 -11   5 0.55870 0.89604  10
   0 -11   5 1.46989 0.76101   1
   0 -11   5 2.45975 1.38616   4
   0 -11  -6 1.64685 1.26279  10
   0 -11  -6 2.30102 1.01217   1
   0 -11   6 3.09699 1.19388   2
   0 -11   6 1.84294 1.32782   9
   0 -11  -6 1.81278 0.50696   8
   0 -11  -6 3.26578 1.19377   4
   0 -11   6 2.06810 1.16921   7
   0 -11  -6 1.33228 1.34125   6
   0 -11   6 2.22425 0.89093  10
   0 -11   6 3.26468 0.80482   1
   0 -11   6 2.83109 1.52428   4
   0 -11  -7 29.7143 2.15795  10
   0 -11  -7 29.3326 1.92450   1
   0 -11   7 30.2056 2.02054   2
   0 -11  -7 29.3206 1.57445   8
   0 -11   7 31.4117 2.11072   9
   0 -11  -7 31.7977 1.94783   4
   0 -11   7 29.1090 2.04319   7
   0 -11  -7 29.6782 2.21976   6
   0 -11   7 32.6691 2.29513   4
   0 -11   7 31.1435 1.75255  10
   0 -11   7 30.6345 1.73586   1
   0 -11   8 0.35878 0.84855  10
   0 -11   8-0.03741 0.83994   1
   0 -11   8-0.75678 1.21020   7
   0 -11  -8-0.23622 1.43438   6
   0 -11  -8 0.20001 0.67131   8
   0 -11   8-0.41832 1.37700   9
   0 -11   8 1.95570 1.19575   2
   0 -11   8-0.23666 1.47952   4
   0 -11  -8-0.28115 1.37343  10
   0 -11   9 6.34177 0.96122  10
   0 -11   9 8.09005 1.05093   1
   0 -11   9 4.91328 1.31465   7
   0 -11  -9 6.89029 1.53835   6
   0 -11   9 6.27243 1.46379   9
   0 -11  -9 9.15475 0.88707   8
   0 -11   9 7.32162 1.33860   2
   0 -11   9 6.57197 1.62151   4
   0 -11  -9 10.7947 1.57005  10
   0 -11  10 2.41861 0.85178  10
   0 -11  10 0.70552 0.96337   1
   0 -11  10 2.24949 1.29634   7
   0 -11 -10 1.17205 1.53354   6
   0 -11  10 1.34583 1.40519   9
   0 -11 -10 1.54787 0.79700   8
   0 -11  10 1.87157 1.24605   2
   0 -11  10 2.67037 1.53194   4
   0 -11 -10 0.93066 1.46341  10
   0 -11  11 8.24573 0.96278  10
   0 -11  11 6.86837 1.14275   1
   0 -11  11 8.45814 1.43143   7
   0 -11 -11 5.70673 1.62944   6
   0 -11  11 4.27450 1.51471   9
   0 -11  11 6.69240 1.50902   2
   0 -11  11 5.13864 1.65584   4
   0 -11 -11 5.28806 1.53652  10
   0 -11  12 7.33625 1.39446   7
   0 -11  12 6.05812 1.55190   9
   0 -11  12 7.11815 1.46252   2
   0 -11  12 7.25185 1.11122   1
   0 -11  12 4.83434 1.65830   4
   0 -11 -12 5.36361 1.51089  10
   0 -11  13-0.46418 1.38436   7
   0 -11  13 0.25262 1.42707   9
   0 -11  13-1.04234 1.39681   2
   0 -11 -13-0.17794 1.49250  10
   0 -11  13-0.27637 1.07045   1
   0 -11  13 1.71627 1.53989   4
   0 -11  14 8.63174 1.49803   7
   0 -11  14 6.64638 1.52240   2
   0 -11  14 8.23591 1.58727   9
   0 -11  14 7.22418 1.17279   1
   0 -11 -14 6.32379 1.66810  10
   0 -11  15 4.01659 1.54534   9
   0 -11 -15 5.71823 1.63871  10
   0 -11  15 4.79859 1.45171   7
   0 -11  15 5.71878 1.41087   2
   0 -11  16 1.51915 1.51599   9
   0 -11  16 1.29537 1.40935   2
   0 -11  16 2.54118 1.42059   7
   0 -11  17-1.46166 1.43061   7
   0 -11  17-0.29652 1.59596   9
   0 -11  18 19.2375 2.02820   9
   0 -11  18 14.0584 1.57641   1
   0 -11 -19 10.5821 1.84602  10
   0 -11  19 13.4451 1.54872   1
   0 -11 -20-0.11624 1.65391  10
   0 -11  20 1.22510 0.99998  10
   0 -11  20 2.54956 1.47590   2
   0 -11  20 1.47836 1.62043   4
   0 -11  20-0.08387 1.25105   1
   0 -11  21 3.39537 1.58471   2
   0 -11  21-0.10855 1.59895   4
   0 -11  21 2.24752 1.04555  10
   0 -11 -21 1.57458 1.76163  10
   0 -11  22-0.22013 1.51045   7
   0 -11 -22 1.63947 1.76590  10
   0 -11  22 1.18655 1.10930  10
   0 -11  22 0.76071 1.69210   2
   0 -11  22 1.67134 1.72701   4
   0 -11 -22-0.55719 1.53911   1
   0 -11 -23 3.27000 1.60791   1
   0 -11  23 2.41183 1.57346   7
   0 -11 -23 4.06306 1.88368  10
   0 -11  23 4.87452 1.18529  10
   0 -11  23 2.25039 1.65112   2
   0 -11  23 3.77174 1.71102   4
   0 -11  23 7.22548 1.93069   9
   0 -11 -24 3.91052 1.76553   1
   0 -11  24 6.11352 1.75617   7
   0 -11  24 3.66608 1.19058  10
   0 -11 -24 3.54589 1.88651  10
   0 -11  24 1.10486 1.82344   2
   0 -11  24 6.91472 1.83554   4
   0 -11  24 2.42859 1.89463   9
   0 -11 -25 1.27756 1.71582   1
   0 -11  25 0.87415 1.69967   7
   0 -11 -25 4.11334 1.92244  10
   0 -11  25 3.98091 1.23259  10
   0 -11  25-0.71973 1.71219   2
   0 -11  25 0.36044 1.78683   4
   0 -11  25 0.79641 1.96720   9
   0 -11 -26-1.46759 1.76077   1
   0 -11  26 2.29728 1.24107  10
   0 -11 -26-1.61932 1.92377  10
   0 -11  26-2.34436 1.78464   7
   0 -11  26 0.36868 1.76052   4
   0 -11  26 0.69040 2.01744   9
   0 -11 -27 0.83477 1.86409   1
   0 -11  27-0.97664 1.28607  10
   0 -11 -27-1.67854 2.24970  10
   0 -11  27 1.22114 1.72979   7
   0 -11  27 1.00661 1.82584   4
   0 -11  27 2.00940 2.03416   9
   0 -11  28 1.83391 1.98310   7
   0 -11 -28 0.78362 1.67509   5
   0 -11  28 0.64471 1.92917   4
   0 -11 -28 0.28995 2.02789   1
   0 -11  28 1.25466 1.35676  10
   0 -11 -28 3.32054 2.24164  10
   0 -11  29-2.05648 1.97343   7
   0 -11  29-1.05626 1.86221   4
   0 -11 -29-1.28301 1.66305   5
   0 -11 -29 2.71636 1.91242   1
   0 -11 -29 3.11549 2.19994  10
   0 -11  29 1.23042 1.37489  10
   0 -11  30-1.37375 2.08724   7
   0 -11  30 0.80839 2.00735   4
   0 -11 -30 2.42863 1.75933   5
   0 -11 -30 1.09837 1.98660   1
   0 -11 -30 3.73162 2.31015  10
   0 -11  30 2.30005 1.40456  10
   0 -11  31 5.06984 2.12769   7
   0 -11  31 8.26107 2.08271   4
   0 -11 -31 2.77767 1.82218   5
   0 -11 -31 1.95615 2.11384   1
   0 -11  31 3.63079 1.51565  10
   0 -11 -31 3.68567 2.39316  10
   0 -11  32 0.32842 2.00741   7
   0 -11  32 0.84518 2.04646   4
   0 -11 -32 2.49182 1.85655   5
   0 -11 -32-2.70716 2.33344   1
   0 -11 -32-0.36226 2.35699  10
   0 -11  32-2.11792 1.56334  10
   0 -11  33-2.89518 2.13196   7
   0 -11 -33 1.12325 2.43606  10
   0 -11 -33-0.27219 1.91952   5
   0 -11  33 2.15503 2.11339   4
   0 -11 -33 1.92997 2.17933   1
   0 -11  34-0.52958 2.26412   7
   0 -11 -34-0.96576 2.50276  10
   0 -11  34-1.20932 2.20216   2
   0 -11 -34-0.70557 1.95872   5
   0 -11  34-0.87853 2.18765   4
   0 -11 -34-0.18183 2.33904   1
   0 -11  35 3.47325 2.32814   7
   0 -11 -35 4.38275 2.67371  10
   0 -11  35 4.37819 2.45692   2
   0 -11  35 1.04750 2.09629   4
   0 -11 -35 2.19253 2.05021   5
   0 -11 -35-4.51917 2.48612   1
   0 -11  36 2.45986 2.28757   7
   0 -11 -36 1.64072 2.66186  10
   0 -11  36 2.15519 2.49480   2
   0 -11 -36 1.55863 2.34749   1
   0 -11 -36 0.60499 2.02478   5
   0 -11  36 0.91392 2.15453   4
   0 -11  37-0.77451 2.15574   4
   0 -11 -37-4.22177 2.17058   5
   0 -11  37 0.78300 2.42805   7
   0 -11 -37-2.53763 2.56864  10
   0 -11  37-1.78140 2.51577   2
   0 -11 -37 0.35706 2.32361   8
   0 -11 -37 2.61919 2.59949   1
   0 -11 -38-1.45405 2.15041   5
   0 -11  38-0.15754 2.23323   4
   0 -11  38 0.20233 2.36280   7
   0 -11 -38-1.52438 2.78490  10
   0 -11  38-0.22990 2.60226   2
   0 -11 -38-1.84837 2.37786   8
   0 -11 -38-2.08207 2.49548   1
   0 -11  39 1.12440 2.28339   4
   0 -11 -39 2.33455 2.26558   5
   0 -11  39 1.88301 2.46584   7
   0 -11 -39-0.22380 2.77664  10
   0 -11  39-1.18610 2.65523   2
   0 -11 -39 4.58665 2.45943   8
   0 -11 -39 3.65435 2.49326   1
   0 -11 -40-1.20388 2.43175   5
   0 -11  40-0.48804 2.34170   4
   0 -11  40 0.73387 2.72644   2
   0 -11 -40 2.36462 2.47078   8
   0 -11 -40 2.21829 2.68977   1
   0 -11  40 2.16159 2.63827   7
   0 -11 -41-1.24057 2.31325   5
   0 -11  41 1.26082 2.83803   2
   0 -11 -41-1.01894 2.48760   8
   0 -11 -41-2.97373 2.65707   1
   0 -11  41-1.11519 2.60470   7
   0 -11 -42-0.91257 2.39613   5
   0 -11  42 0.77913 2.91199   2
   0 -11 -42 2.59325 2.81631   1
   0 -11 -42 2.73158 2.67153   8
   0 -11  42 2.75932 2.73294   7
   0 -11  43 0.70953 2.77632   7
   0 -11 -43-0.24277 2.80423   1
   0 -11  43 1.33672 3.02572   2
   0 -11  44 4.13976 2.82901   7
   0 -11 -44 1.99878 2.98483   1
   0 -11  44-1.10003 2.90595   2
   0 -10   0 0.36295 1.24047   6
   0 -10   0 0.12626 0.72528   1
   0 -10   0 1.59749 1.00374  10
   0 -10   0 2.08178 1.18215   4
   0 -10   1 5.07761 1.29995   6
   0 -10  -1 4.99668 1.27602   6
   0 -10  -1 4.47588 0.84907   1
   0 -10   1 4.07036 0.78275   1
   0 -10   1 7.10400 1.34409   4
   0 -10  -1 6.47042 1.32078   4
   0 -10  -1 3.97331 1.10175  10
   0 -10   1 4.20658 1.02322  10
   0 -10  -2-1.67919 1.21722   4
   0 -10   2 0.89932 1.09445   7
   0 -10   2-0.48189 1.34525   4
   0 -10   2-0.54615 1.25249   6
   0 -10  -2 0.80242 1.24015   6
   0 -10  -2 0.41849 1.12013  10
   0 -10   2-0.21747 0.98334  10
   0 -10  -2-0.53283 0.80180   1
   0 -10   2-0.19157 0.70554   1
   0 -10   3 1.30345 0.90582  10
   0 -10  -3 3.51719 1.18004  10
   0 -10   3 1.84389 1.29689   6
   0 -10  -3-1.06729 1.24810   6
   0 -10  -3 0.60788 1.17527   4
   0 -10   3 2.98594 1.14089   7
   0 -10  -3 0.55407 0.88274   1
   0 -10   3-0.49883 1.42243   4
   0 -10   3 1.47480 0.71407   1
   0 -10   4 87.4165 3.97569   1
   0 -10   4 86.3618 4.20729   7
   0 -10  -4 78.2003 4.32429   6
   0 -10   4 84.7833 4.35631   4
   0 -10  -4 85.0815 4.19423   4
   0 -10  -4 82.8632 4.06937   1
   0 -10  -4 80.1606 4.20636  10
   0 -10   4 84.0938 4.04580  10
   0 -10   4 86.8435 4.27811   9
   0 -10  -5 0.39084 1.29901  10
   0 -10   5 0.05368 1.16141   2
   0 -10  -5-0.35502 0.96532   1
   0 -10   5-0.53243 1.27114   9
   0 -10  -5 0.99039 1.07802   4
   0 -10   5 0.89795 1.20053   7
   0 -10  -5 1.45518 1.40839   6
   0 -10   5 1.12664 0.85158  10
   0 -10   5 0.94987 0.75258   1
   0 -10   5 2.59750 1.38668   4
   0 -10  -6-0.53340 1.27378  10
   0 -10   6-0.79559 1.11752   2
   0 -10  -6 1.20973 1.01122   1
   0 -10  -6-0.28877 0.53333   8
   0 -10   6-0.06081 1.22403   9
   0 -10  -6 1.23017 1.08789   4
   0 -10   6 1.52783 1.14972   7
   0 -10  -6 0.81954 1.32775   6
   0 -10   6-0.24260 0.83969  10
   0 -10   6 0.76135 0.78637   1
   0 -10   6 0.96175 1.36606   4
   0 -10  -7 2.32057 1.33963  10
   0 -10   7 1.20414 1.18570   2
   0 -10   7 0.25135 1.30454   9
   0 -10  -7 0.35123 0.62857   8
   0 -10  -7 0.17576 1.06320   4
   0 -10   7-0.28270 1.13693   7
   0 -10  -7-1.98010 1.37241   6
   0 -10   7 1.20497 1.44556   4
   0 -10   7 1.76654 0.83515  10
   0 -10   7 0.66720 0.82947   1
   0 -10   8 4.55199 0.88094  10
   0 -10   8 5.08076 0.96142   1
   0 -10   8 6.25274 1.25326   7
   0 -10  -8 6.58411 1.50534   6
   0 -10   8 6.96713 1.41719   9
   0 -10  -8 5.27286 0.77527   8
   0 -10   8 5.41914 1.25728   2
   0 -10   8 4.82748 1.54423   4
   0 -10  -8 4.37639 1.40731  10
   0 -10   9 3.65036 0.86063  10
   0 -10   9 4.47442 0.97868   1
   0 -10   9 4.12227 1.28961   7
   0 -10  -9 3.25656 1.45256   6
   0 -10   9 5.19741 1.32012   2
   0 -10   9 3.91279 1.48741   4
   0 -10   9 5.42736 1.41072   9
   0 -10  -9 3.28569 1.37499  10
   0 -10  10 2.00083 0.82733  10
   0 -10  10-0.45087 1.25548   7
   0 -10  10-1.27237 1.40483   9
   0 -10  10-0.21409 1.32455   2
   0 -10  10-0.60919 0.95568   1
   0 -10  10 1.86244 1.52028   4
   0 -10 -10-0.14728 1.42802  10
   0 -10  11-1.48339 1.26596   7
   0 -10  11-0.51689 1.37562   9
   0 -10  11-1.73309 1.31346   2
   0 -10 -11-0.61910 1.45859  10
   0 -10  11-0.85071 1.00566   1
   0 -10  11-3.51562 1.63694   4
   0 -10  12 10.3213 1.24332   1
   0 -10  12 12.4060 1.70773   4
   0 -10  12 12.1544 1.55221   2
   0 -10  12 11.4436 1.50682   7
   0 -10 -12 10.8076 1.64166  10
   0 -10  12 11.3378 1.63828   9
   0 -10  13 8.52958 1.23916   1
   0 -10  13 12.5950 1.68782   4
   0 -10  13 12.3753 1.60900   2
   0 -10  13 10.8773 1.52441   7
   0 -10 -13 10.5475 1.70581  10
   0 -10  13 11.1232 1.66482   9
   0 -10  14 35.3192 2.14886   1
   0 -10  14 37.2950 2.37842   7
   0 -10 -14 32.9172 2.47965  10
   0 -10  14 35.5805 2.37885   2
   0 -10  14 34.7646 2.55927   4
   0 -10  14 32.0729 2.41966   9
   0 -10  15-0.94720 1.18268   1
   0 -10  15 1.21440 1.38246   7
   0 -10 -15-0.65001 1.59484  10
   0 -10  15-0.27657 1.27139   2
   0 -10  15 0.26773 1.48281   4
   0 -10  15 0.08829 1.51269   9
   0 -10  16 9.06608 1.54632   7
   0 -10 -16 7.85850 1.74701  10
   0 -10  16 9.08276 1.61622   2
   0 -10  16 11.6377 1.78083   4
   0 -10  16 11.9776 1.73505   9
   0 -10  17-0.67260 1.54981   9
   0 -10  17-1.94723 1.34569   7
   0 -10  17-2.12270 1.45165   2
   0 -10  18 15.2623 1.77522   7
   0 -10  18 14.5147 1.86204   9
   0 -10  18 16.5264 1.63016   1
   0 -10  19 2.82429 1.02026  10
   0 -10  19 3.33834 1.62937   9
   0 -10  19 3.64300 1.32342   1
   0 -10 -20 16.0806 2.03596  10
   0 -10  20 16.0578 1.43289  10
   0 -10 -21 1.36130 1.48681   1
   0 -10 -21-0.23326 1.66572  10
   0 -10  21 1.66928 1.05146  10
   0 -10 -22 4.86203 1.73648  10
   0 -10  22 4.06763 1.15478  10
   0 -10 -22 6.13833 1.43077   5
   0 -10  22 3.87453 1.64014   4
   0 -10 -22 5.60879 1.61215   1
   0 -10  22 2.57646 1.59722   7
   0 -10 -23 11.5285 2.04092  10
   0 -10  23 12.4724 1.35912  10
   0 -10 -23 6.09197 1.54103   5
   0 -10  23 11.0864 1.79356   4
   0 -10 -23 9.45492 1.80575   1
   0 -10  23 10.8941 1.75147   7
   0 -10 -24 14.1244 2.15994  10
   0 -10  24 8.32838 1.35390  10
   0 -10  24 9.61376 1.82103   4
   0 -10 -24 10.6251 1.65312   5
   0 -10 -24 6.39957 1.86538   1
   0 -10  24 9.26118 1.81384   7
   0 -10 -25 2.19498 1.94020  10
   0 -10  25 2.04816 1.21381  10
   0 -10 -25 3.15165 1.51152   5
   0 -10  25 1.81258 1.67178   4
   0 -10 -25 4.92577 1.77590   1
   0 -10  25 0.85707 1.74696   7
   0 -10  26 0.07415 1.26615  10
   0 -10 -26-2.13646 1.98416  10
   0 -10  26 2.20744 1.75626   4
   0 -10 -26-1.34018 1.52663   5
   0 -10 -26 0.13195 1.70713   1
   0 -10  26 0.89349 1.74222   7
   0 -10 -27 4.73094 2.01391  10
   0 -10  27 4.26455 1.36947  10
   0 -10  27 5.60340 1.79224   4
   0 -10 -27 1.61525 1.55110   5
   0 -10 -27 1.92804 1.90126   1
   0 -10  27 3.85881 1.81158   7
   0 -10 -28 0.46057 2.02941  10
   0 -10  28 1.21489 1.35697  10
   0 -10  28 2.93042 1.84036   4
   0 -10 -28-0.11240 1.65215   5
   0 -10 -28-1.14848 1.95741   1
   0 -10  28 2.49518 1.90484   7
   0 -10  29-0.59143 1.35049  10
   0 -10 -29 1.11501 2.18027  10
   0 -10 -29 3.86757 1.70516   5
   0 -10  29-0.12478 1.80282   4
   0 -10 -29 0.14945 1.92277   1
   0 -10  29 2.88903 1.95414   7
   0 -10 -30 1.81050 2.13574  10
   0 -10  30-0.79281 1.47539  10
   0 -10  30-0.76687 1.97486   4
   0 -10 -30-1.46582 1.72510   5
   0 -10 -30 0.15547 2.01455   1
   0 -10  30-1.35094 1.90810   7
   0 -10  31 0.82616 1.46795  10
   0 -10 -31 1.70248 2.33980  10
   0 -10 -31 3.30338 1.76457   5
   0 -10  31 2.35296 1.87385   4
   0 -10 -31-0.48473 2.01752   1
   0 -10  31 1.40407 1.98408   7
   0 -10 -32 0.70480 2.21941  10
   0 -10  32 1.62087 1.51745  10
   0 -10  32-1.06752 2.01724   4
   0 -10 -32 0.26411 1.79788   5
   0 -10 -32 0.16775 2.23232   1
   0 -10  32 0.16202 2.06873   7
   0 -10  33-0.69326 1.57344  10
   0 -10 -33-0.36442 2.32669  10
   0 -10 -33-1.50785 1.84928   5
   0 -10  33-1.09252 1.90988   4
   0 -10 -33-0.52208 2.12070   1
   0 -10  33-0.16814 2.18812   7
   0 -10 -34 4.13470 2.53884  10
   0 -10  34 0.30752 1.65677  10
   0 -10 -34 3.12738 1.90261   5
   0 -10  34 1.67108 2.05130   4
   0 -10 -34-1.98422 2.33421   1
   0 -10  34-0.34874 2.25314   7
   0 -10 -35 3.48654 2.45835  10
   0 -10 -35-0.14727 1.95576   5
   0 -10  35 5.81842 2.07756   4
   0 -10 -35 6.91462 2.51791   1
   0 -10  35 7.59038 2.45810   7
   0 -10 -36 5.99822 2.61248  10
   0 -10  36 7.39793 2.19163   4
   0 -10 -36 3.81148 2.16068   5
   0 -10 -36 5.80373 2.50323   1
   0 -10  36 3.74244 2.30336   7
   0 -10 -37 1.03029 2.63673  10
   0 -10  37-4.28091 2.14194   4
   0 -10 -37-3.78169 2.24081   5
   0 -10 -37 0.80030 2.37126   1
   0 -10  37-2.90478 2.39611   7
   0 -10 -38 4.02886 2.71885  10
   0 -10 -38 2.89535 2.60891   1
   0 -10  38 5.70068 2.31946   4
   0 -10 -38 8.30099 2.34780   5
   0 -10  38 6.21350 2.54461   7
   0 -10 -39 0.38605 2.39005   8
   0 -10 -39 1.70893 2.61554   1
   0 -10  39-1.98248 2.26828   4
   0 -10 -39 1.00806 2.09671   5
   0 -10  39 1.24121 2.62154   7
   0 -10 -40-0.86738 2.25434   5
   0 -10  40 4.34159 2.69874   2
   0 -10 -40 0.19946 2.46207   8
   0 -10 -40 0.22051 2.69136   1
   0 -10  40 0.85452 2.53420   7
   0 -10 -41-0.17882 2.36862   5
   0 -10  41 2.98404 2.84785   2
   0 -10 -41 6.17609 2.56309   8
   0 -10 -41 2.27387 2.88762   1
   0 -10  41 0.44103 2.77081   7
   0 -10 -42-1.65746 2.44064   5
   0 -10  42-0.76872 2.86131   2
   0 -10 -42 1.27157 2.56107   8
   0 -10 -42 1.87524 2.74668   1
   0 -10  42-2.04763 2.69406   7
   0 -10 -43-3.03187 2.45217   5
   0 -10  43 3.52108 2.80403   7
   0 -10  43 3.43002 2.82380   2
   0 -10 -43 2.41531 2.83566   1
   0 -10  44 2.41885 2.76414   7
   0 -10  44 1.90075 3.01507   2
   0 -10 -44 0.24853 2.84528   1
   0 -10  45 1.74296 2.90221   7
   0 -10 -45-0.76724 2.97024   1
   0 -10  45 0.83785 2.95033   2
   0  -9   0-0.16303 1.19279   6
   0  -9   0 0.39017 0.73280   1
   0  -9   0-1.36519 0.97766  10
   0  -9   0 0.05053 1.24193   4
   0  -9  -1 5.74304 1.23106   4
   0  -9   1 9.13012 1.34617   4
   0  -9   1 6.07584 1.26445   6
   0  -9  -1 7.45161 1.39308   6
   0  -9  -1 7.91237 1.18147  10
   0  -9   1 7.14138 1.06456  10
   0  -9  -1 5.92962 0.85480   1
   0  -9   1 7.73943 0.79534   1
   0  -9   2 29.0603 1.55169   1
   0  -9   2 28.9949 1.85023   7
   0  -9  -2 26.1223 1.97262   6
   0  -9   2 27.8407 1.97706   6
   0  -9  -2 27.7205 1.82228  10
   0  -9   2 29.2815 1.71293  10
   0  -9  -2 26.8876 1.61382   1
   0  -9   2 31.0281 2.01593   4
   0  -9  -2 28.2132 1.90337   4
   0  -9   3 14.3725 1.52029   4
   0  -9   3 12.0189 1.41811   9
   0  -9  -3 13.0066 1.35268   4
   0  -9   3 13.1411 1.37966   7
   0  -9  -3 11.1407 1.08581   1
   0  -9  -3 11.6990 1.44826   6
   0  -9   3 13.8084 1.40450   6
   0  -9  -3 11.7659 1.35476  10
   0  -9   3 13.4995 1.09866  10
   0  -9   3 11.9109 0.94559   1
   0  -9  -4 2.91055 1.19403  10
   0  -9  -4 1.79132 0.93174   1
   0  -9   4 2.52386 1.09670   2
   0  -9   4 3.36753 1.25348   9
   0  -9  -4 1.12556 1.09981   4
   0  -9   4 2.70804 1.09848   7
   0  -9  -4 4.20608 1.24588   6
   0  -9   4 3.14786 0.85744  10
   0  -9   4 3.53725 0.75739   1
   0  -9   4 2.52469 1.34113   4
   0  -9  -5 5.38414 1.25126  10
   0  -9   5 9.20572 1.26363   2
   0  -9  -5 5.05518 1.05838   1
   0  -9   5 7.18990 1.34395   9
   0  -9  -5 6.30056 0.60537   8
   0  -9  -5 7.69561 1.14517   4
   0  -9   5 7.19790 1.15157   7
   0  -9  -5 8.15183 1.37684   6
   0  -9   5 5.59700 0.92066  10
   0  -9   5 5.67762 0.84650   1
   0  -9   5 4.43658 1.46583   4
   0  -9  -6 3.47778 1.23311  10
   0  -9   6 2.54518 1.14847   2
   0  -9   6 3.07967 1.31704   9
   0  -9  -6 2.13325 0.60977   8
   0  -9  -6 3.60302 1.07435   4
   0  -9   6 2.35847 1.16062   7
   0  -9  -6 1.00333 1.27511   6
   0  -9   6-0.37784 1.36695   4
   0  -9   6 1.36035 0.80747  10
   0  -9   6 1.37593 0.80525   1
   0  -9   7 75.5799 3.79581   9
   0  -9   7 71.2827 3.48340  10
   0  -9   7 75.1374 3.52932   1
   0  -9   7 72.8189 3.71654   7
   0  -9  -7 72.5763 3.82676   6
   0  -9  -7 70.7850 3.43421   8
   0  -9   7 71.1075 3.73206   2
   0  -9   7 75.9814 3.87233   4
   0  -9  -7 71.9244 3.77392  10
   0  -9   8 97.3544 4.64360   1
   0  -9   8 101.600 4.81945   7
   0  -9  -8 96.6395 4.91185   6
   0  -9   8 99.5429 4.84498   2
   0  -9   8 95.5814 4.58329  10
   0  -9   8 98.9634 4.86321   9
   0  -9   8 96.7479 4.92506   4
   0  -9  -8 97.6891 4.89068  10
   0  -9   9 10.7909 1.36586   7
   0  -9   9 10.6378 1.51752   9
   0  -9   9 7.87779 1.34490   2
   0  -9   9 8.72550 1.06170   1
   0  -9   9 9.03913 1.54969   4
   0  -9  -9 9.10702 1.51610  10
   0  -9  10 1.58061 1.24057   7
   0  -9  10-0.26719 1.36543   9
   0  -9  10 1.01979 1.31937   2
   0  -9 -10 0.97516 1.44597  10
   0  -9  10-0.25813 0.93793   1
   0  -9  10 1.00585 1.50567   4
   0  -9  11 14.2958 1.31058   1
   0  -9  11 13.0461 1.76751   4
   0  -9  11 13.9819 1.56193   2
   0  -9  11 12.7152 1.52210   7
   0  -9 -11 15.7319 1.73060  10
   0  -9  11 12.4224 1.64053   9
   0  -9  12 3.50713 1.11252   1
   0  -9  12 1.68121 1.28081   7
   0  -9  12 2.94916 1.47809   9
   0  -9  12 3.73481 1.31444   2
   0  -9  12 3.59300 1.50321   4
   0  -9 -12 1.77823 1.44983  10
   0  -9 -13 0.24388 1.42464  10
   0  -9  13 0.08050 1.31744   2
   0  -9  13-0.70765 1.31619   7
   0  -9  13-0.49381 1.10042   1
   0  -9  13-0.63047 1.44299   4
   0  -9  13 0.38748 1.45246   9
   0  -9 -14 2.30041 1.52853  10
   0  -9  14 0.33938 1.40400   2
   0  -9  14 1.53269 1.08313   1
   0  -9  14-0.08131 1.50312   9
   0  -9  14 2.35372 1.53936   4
   0  -9  14-1.19070 1.33220   7
   0  -9  15 13.3757 1.59740   7
   0  -9 -15 10.0688 1.70896  10
   0  -9  15 12.0535 1.40316   1
   0  -9  15 8.76945 1.63737   4
   0  -9  15 11.2546 1.72451   9
   0  -9  16-0.08929 1.57711   9
   0  -9 -16-1.58197 1.55833  10
   0  -9  16 1.28882 1.45123   4
   0  -9  16-0.08212 1.36797   7
   0  -9  17 15.9029 1.94153   9
   0  -9 -17 16.2532 1.92662  10
   0  -9  17 13.5147 1.79933   4
   0  -9  17 11.9630 1.63831   7
   0  -9  18 4.17569 1.27098   1
   0  -9  18 0.97581 1.62212   9
   0  -9 -18 3.69873 1.21943   5
   0  -9  18 2.72224 1.52124   4
   0  -9  18 3.78588 1.38892   7
   0  -9 -19-1.66975 1.22827   5
   0  -9  19 1.20698 1.03644  10
   0  -9  19 1.19020 1.22840   1
   0  -9  19-0.84767 1.45960   7
   0  -9 -20 12.1305 1.55877   5
   0  -9 -20 14.2283 1.76642   1
   0  -9  20 16.1860 1.42299  10
   0  -9 -21 6.88656 1.38363   5
   0  -9 -21 8.36550 1.60697   1
   0  -9 -21 8.64337 1.80812  10
   0  -9  21 6.66875 1.21689  10
   0  -9 -22 6.31773 1.37783   5
   0  -9  22 4.24576 1.16828  10
   0  -9 -22 6.33252 1.79403  10
   0  -9 -22 5.10142 1.65603   1
   0  -9 -23 3.23773 1.36210   5
   0  -9  23 0.26307 1.14746  10
   0  -9 -23 0.97938 1.75879  10
   0  -9 -23 0.45549 1.55324   1
   0  -9  23 1.42827 1.55805   7
   0  -9 -24 13.1157 1.66669   5
   0  -9  24 9.34862 1.78285   4
   0  -9  24 9.55199 1.36942  10
   0  -9 -24 8.41264 1.98666  10
   0  -9 -24 13.1290 1.95530   1
   0  -9  24 5.97710 1.73457   7
   0  -9 -25-0.89040 1.45225   5
   0  -9  25 1.28099 1.57223   4
   0  -9  25 0.14540 1.25196  10
   0  -9 -25 2.78393 1.76913  10
   0  -9 -25 0.62455 1.71617   1
   0  -9  25 0.48047 1.58323   7
   0  -9 -26 2.17757 1.47669   5
   0  -9  26-1.97288 1.61950   4
   0  -9 -26 1.92988 1.86432  10
   0  -9  26 0.30490 1.24743  10
   0  -9 -26-1.69714 1.79578   1
   0  -9  26 0.37645 1.72609   7
   0  -9 -27 5.20482 1.65937   5
   0  -9  27 1.23761 1.69987   4
   0  -9 -27 1.57644 2.00029  10
   0  -9  27 3.11809 1.33183  10
   0  -9 -27 3.13450 1.83260   1
   0  -9  27 1.83437 1.68986   7
   0  -9  28 9.10539 1.89542   4
   0  -9 -28 6.10802 1.73544   5
   0  -9  28 8.09505 1.55210  10
   0  -9 -28 9.08866 2.19223  10
   0  -9 -28 5.82708 1.99328   1
   0  -9  28 11.4688 2.05855   7
   0  -9 -29 0.82587 1.62380   5
   0  -9  29-0.35468 1.80310   4
   0  -9 -29 2.92897 2.15891  10
   0  -9  29 1.22014 1.44397  10
   0  -9 -29 0.74030 1.99250   1
   0  -9  29 2.70298 1.93494   7
   0  -9 -30 20.0301 2.23370   5
   0  -9  30 19.4878 2.26135   4
   0  -9  30 18.8106 1.98876  10
   0  -9 -30 19.6410 2.61831  10
   0  -9 -30 23.1102 2.60886   1
   0  -9  30 20.8827 2.50309   7
   0  -9 -31-0.89522 1.84729   5
   0  -9  31 0.24729 1.83515   4
   0  -9  31 1.32306 1.50121  10
   0  -9 -31 2.31066 2.20843  10
   0  -9 -31-0.16014 2.15726   1
   0  -9  31 0.15406 2.03046   7
   0  -9  32 6.70817 2.02720   4
   0  -9 -32 6.77897 2.02783   5
   0  -9  32 11.2192 1.72190  10
   0  -9 -32 9.25338 2.46313  10
   0  -9 -32 10.3131 2.36764   1
   0  -9  32 10.8852 2.34571   7
   0  -9 -33 3.58924 1.94463   5
   0  -9  33-0.25896 1.94929   4
   0  -9 -33 2.83155 2.34731  10
   0  -9  33 2.96067 1.64147  10
   0  -9 -33 1.20828 2.14618   1
   0  -9  33 2.82607 2.19606   7
   0  -9  34 1.71577 1.94807   4
   0  -9 -34 1.00235 1.95202   5
   0  -9  34-1.69460 1.70006  10
   0  -9 -34-0.73042 2.39653  10
   0  -9 -34-0.17902 2.26180   1
   0  -9  34 4.31062 2.37186   7
   0  -9 -35 1.48600 2.14948   5
   0  -9  35-0.40501 1.94159   4
   0  -9 -35 1.50967 2.47714  10
   0  -9  35 2.74431 1.72754  10
   0  -9 -35-1.11269 2.41717   1
   0  -9  35 2.50276 2.26946   7
   0  -9  36 1.78821 1.98240   4
   0  -9 -36 1.23085 2.07272   5
   0  -9 -36 1.75226 2.55531  10
   0  -9  36-0.34036 1.81953  10
   0  -9 -36-2.30471 2.47775   1
   0  -9  36 2.59277 2.26409   7
   0  -9  37-0.70195 2.11118   4
   0  -9 -37 0.15918 2.07154   5
   0  -9 -37 1.40401 2.52268  10
   0  -9 -37 1.98713 2.42538   1
   0  -9  37 1.53495 2.36084   7
   0  -9 -38 4.43414 2.26706   5
   0  -9  38 0.99960 2.13336   4
   0  -9 -38 1.43782 2.49246   1
   0  -9  38 2.18315 2.53976   7
   0  -9 -39 2.54442 2.26038   5
   0  -9 -39-0.42447 2.66915   1
   0  -9  39-2.25694 2.56049   7
   0  -9 -40 1.22738 2.36249   5
   0  -9 -40 2.62938 2.51765   1
   0  -9  40-0.21201 2.57107   7
   0  -9 -41-3.25344 2.32483   5
   0  -9 -41 0.22611 2.78629   1
   0  -9 -41 2.49391 2.43521   8
   0  -9  41 0.87649 2.58566   7
   0  -9 -42 5.76372 2.49147   5
   0  -9 -42 1.63144 2.73436   1
   0  -9 -42-0.21434 2.50194   8
   0  -9  42 5.43087 2.88811   7
   0  -9 -43-1.33884 2.47093   5
   0  -9  43 2.33309 2.76268   7
   0  -9 -43-1.68092 2.90189   1
   0  -9  44 0.96164 2.83203   7
   0  -9 -44 2.96778 3.04291   1
   0  -9  44-1.60877 2.95308   2
   0  -9  45 7.18302 3.05485   7
   0  -9  45 3.30975 2.92255   2
   0  -9 -45-1.01758 2.84894   1
   0  -8   0 26.4620 1.80969   6
   0  -8   0 27.5386 1.48158   1
   0  -8   0 27.0444 1.86566   4
   0  -8   0 26.7188 1.67719  10
   0  -8  -1-1.71894 1.13433   4
   0  -8   1 0.67271 0.99537   7
   0  -8   1 0.66823 0.92395  10
   0  -8  -1 0.56648 0.98803  10
   0  -8   1 0.14435 1.08398   6
   0  -8  -1 0.92335 1.13741   6
   0  -8   1-0.37432 1.19486   4
   0  -8  -1 0.53883 0.73023   1
   0  -8   1 0.09748 0.65807   1
   0  -8  -2 13.2522 1.35448   4
   0  -8   2 13.6828 1.31349   7
   0  -8  -2 14.7613 1.08172   1
   0  -8   2 14.6251 1.17173  10
   0  -8  -2 14.6581 1.32137  10
   0  -8   2 14.3659 1.47972   6
   0  -8  -2 13.4580 1.41712   6
   0  -8   2 13.6874 0.96697   1
   0  -8   2 14.2505 1.50077   4
   0  -8  -3 2.14941 1.11075  10
   0  -8   3 2.32866 1.17600   6
   0  -8  -3 3.61196 1.24771   6
   0  -8   3 1.79484 1.01854   2
   0  -8  -3 2.42905 0.87347   1
   0  -8   3 2.31281 1.20004   9
   0  -8  -3 1.41802 1.09588   4
   0  -8   3 1.42564 1.05461   7
   0  -8   3 1.77781 0.82989  10
   0  -8   3 2.17745 0.69637   1
   0  -8   3 1.78113 1.22680   4
   0  -8  -4 3.77806 1.20820  10
   0  -8  -4 4.72580 0.96607   1
   0  -8   4 4.57575 1.06762   2
   0  -8   4 4.36031 1.21178   9
   0  -8  -4 3.80314 1.08491   4
   0  -8   4 4.99473 1.08389   7
   0  -8  -4 6.26352 1.33641   6
   0  -8   4 5.09465 0.86255  10
   0  -8   4 4.66104 0.76973   1
   0  -8   4 4.87050 1.32205   4
   0  -8  -5 13.3278 1.37769  10
   0  -8   5 14.5497 1.34176   2
   0  -8  -5 12.1106 0.82473   8
   0  -8   5 13.0107 1.40388   9
   0  -8  -5 11.5786 1.20347   4
   0  -8   5 12.8774 1.31918   7
   0  -8  -5 13.9183 1.45423   6
   0  -8   5 11.2173 1.02657  10
   0  -8   5 11.4898 0.97051   1
   0  -8   5 9.08980 1.47197   4
   0  -8   6 66.3548 3.44470   4
   0  -8  -6 64.3249 3.22366   4
   0  -8   6 64.2595 3.30876   7
   0  -8  -6 72.8660 3.43402  10
   0  -8   6 63.2535 3.36363   2
   0  -8  -6 62.1217 3.42526   6
   0  -8   6 62.6351 3.38480   9
   0  -8   6 63.3790 3.11474  10
   0  -8   6 64.8855 3.14141   1
   0  -8   7 10.9173 0.98742  10
   0  -8   7 12.1081 1.05803   1
   0  -8   7 11.3180 1.30693   7
   0  -8  -7 9.39224 1.51931   6
   0  -8   7 12.9221 1.41371   2
   0  -8   7 9.91407 1.49528   4
   0  -8   7 12.5810 1.51951   9
   0  -8  -7 8.71421 1.49355  10
   0  -8   8 56.9487 2.82258   1
   0  -8   8 58.5891 3.12314   4
   0  -8   8 51.6514 3.01112   2
   0  -8   8 53.8262 2.96573   7
   0  -8  -8 53.7986 3.05732  10
   0  -8   8 56.3265 3.06819   9
   0  -8   9 0.73643 0.93214   1
   0  -8   9-0.12772 1.42486   4
   0  -8   9 0.06069 1.21635   2
   0  -8   9 0.27052 1.15608   7
   0  -8  -9 0.55906 1.33712  10
   0  -8   9-0.77777 1.30193   9
   0  -8  10 66.4398 3.21147   1
   0  -8  10 66.1555 3.47758   4
   0  -8  10 65.5882 3.39255   2
   0  -8  10 58.1158 3.32012   7
   0  -8 -10 61.1165 3.43559  10
   0  -8  10 58.9463 3.40383   9
   0  -8  11 54.5410 2.80861   1
   0  -8  11 49.3495 3.03290   4
   0  -8  11 53.4850 3.01499   2
   0  -8  11 54.4837 2.96687   7
   0  -8 -11 52.1424 3.04343  10
   0  -8  11 52.1376 3.05277   9
   0  -8  12 22.2284 1.62017   1
   0  -8  12 20.2458 1.79670   7
   0  -8  12 22.9623 1.95625   9
   0  -8  12 22.1088 1.87978   2
   0  -8 -12 22.4231 1.95925  10
   0  -8  12 21.7989 1.92500   4
   0  -8  13 9.38494 1.45091   7
   0  -8  13 8.55819 1.65992   9
   0  -8 -13 8.05848 1.56653  10
   0  -8  13 11.1704 1.27302   1
   0  -8  13 8.26567 1.54767   4
   0  -8  14 2.36707 1.37169   7
   0  -8  14 0.15680 1.52481   9
   0  -8 -14 1.05844 1.50212  10
   0  -8  14 0.35341 1.16049   1
   0  -8  14 1.05737 1.41811   4
   0  -8  15 3.78569 1.36883   7
   0  -8  15 1.97858 1.49133   9
   0  -8  15 3.03966 1.43043   4
   0  -8 -15 2.93262 1.15791   5
   0  -8  15 4.48134 1.28407   1
   0  -8 -15 3.15723 1.53623  10
   0  -8 -16 3.30864 1.52944  10
   0  -8 -16 3.55824 1.17717   5
   0  -8  16 3.05301 1.45565   4
   0  -8  16 4.69908 1.38219   7
   0  -8 -17 3.55700 1.58154  10
   0  -8 -17 4.24758 1.23308   5
   0  -8  17 5.29650 1.51469   4
   0  -8  17 2.84687 1.37428   7
   0  -8  18 32.4092 1.98481  10
   0  -8 -18 29.3209 2.41988  10
   0  -8  18 31.5185 2.33439   4
   0  -8 -18 32.2596 2.14795   5
   0  -8  18 34.4500 2.36490   7
   0  -8  19 3.23321 1.08044  10
   0  -8  19 2.19057 1.42959   4
   0  -8 -19 2.76180 1.23035   5
   0  -8  19 6.80939 1.50183   7
   0  -8  20 0.90054 1.45859   4
   0  -8 -20 1.76873 1.22540   5
   0  -8  20 3.26352 1.09888  10
   0  -8 -20 0.48364 1.44580   1
   0  -8 -21-0.48748 1.26421   5
   0  -8  21-0.06076 1.05721  10
   0  -8 -21-0.40754 1.50883   1
   0  -8 -22-0.17131 1.35264   5
   0  -8 -22 0.42859 1.55838   1
   0  -8 -22-0.22630 1.63242  10
   0  -8  22-0.06434 1.08489  10
   0  -8 -23 7.75080 1.49569   5
   0  -8  23 8.72996 1.61053   7
   0  -8 -23 5.85038 1.65281   1
   0  -8  23 5.07913 1.25131  10
   0  -8 -23 9.20835 1.85589  10
   0  -8 -24 6.43956 1.48577   5
   0  -8  24 4.40622 1.62003   7
   0  -8 -24 6.60634 1.67576   1
   0  -8 -24 6.52026 1.85200  10
   0  -8  24 5.35565 1.27396  10
   0  -8 -25 8.64272 1.63207   5
   0  -8  25 10.2806 1.84031   7
   0  -8 -25 10.6237 1.94004   1
   0  -8  25 8.84040 1.43900  10
   0  -8 -25 14.2255 2.05591  10
   0  -8  26 4.02095 1.61717   4
   0  -8 -26 4.57814 1.54247   5
   0  -8  26 5.18915 1.80915   7
   0  -8 -26 3.87558 1.75529   1
   0  -8  26 4.32617 1.37430  10
   0  -8 -26 3.60422 1.90380  10
   0  -8 -27 0.21768 1.53690   5
   0  -8  27-1.05884 1.69951   4
   0  -8  27-0.64544 1.64570   7
   0  -8 -27 1.75411 1.84411   1
   0  -8 -27-0.69490 1.90437  10
   0  -8  27 0.16506 1.35917  10
   0  -8  28 2.39180 1.62254   4
   0  -8 -28 0.22740 1.64619   5
   0  -8  28-2.02067 1.75307   7
   0  -8 -28 1.83006 1.85800   1
   0  -8 -28 0.43216 2.10003  10
   0  -8  28 0.43040 1.37530  10
   0  -8 -29-2.25330 1.70511   5
   0  -8  29-0.33475 1.76734   4
   0  -8  29 3.79281 1.90246   7
   0  -8 -29 1.75993 1.99148   1
   0  -8 -29-0.74728 2.03477  10
   0  -8  29 1.34680 1.39720  10
   0  -8 -30 22.3697 2.31955   5
   0  -8  30 17.0244 2.27106   4
   0  -8  30 22.8260 2.55356   7
   0  -8 -30 24.8847 2.67076   1
   0  -8 -30 25.2171 2.71853  10
   0  -8  30 24.5116 2.16097  10
   0  -8  31 0.58581 1.81465   4
   0  -8 -31 3.34497 1.85397   5
   0  -8  31 3.65450 2.05239   7
   0  -8 -31-0.47632 1.98244   1
   0  -8 -31 1.92995 2.15279  10
   0  -8  31 6.64811 1.62229  10
   0  -8  32-0.35963 1.76344   4
   0  -8 -32-0.80247 1.90469   5
   0  -8  32 0.15832 1.96659   7
   0  -8 -32 1.64955 2.17096   1
   0  -8  32 0.91333 1.65174  10
   0  -8 -32 0.66521 2.27880  10
   0  -8  33 4.89488 1.92132   4
   0  -8 -33 8.33601 2.13839   5
   0  -8  33 4.93514 2.13593   7
   0  -8 -33 8.21890 2.31307   1
   0  -8 -33 6.52953 2.27751  10
   0  -8  33 2.42312 1.67487  10
   0  -8  34 1.37706 1.82493   4
   0  -8 -34-0.14414 1.92601   5
   0  -8  34-0.51232 2.16411   7
   0  -8 -34-3.55231 2.30458   1
   0  -8 -34 1.77768 2.31981  10
   0  -8  34 1.31118 1.71876  10
   0  -8  35-0.12766 1.89254   4
   0  -8 -35-2.98794 2.08641   5
   0  -8  35 0.17723 2.26615   7
   0  -8 -35 2.39374 2.36145   1
   0  -8 -35 1.46894 2.38588  10
   0  -8  35-0.22598 1.75634  10
   0  -8  36 7.96362 2.09965   4
   0  -8 -36 12.8476 2.38257   5
   0  -8  36 13.0421 2.51110   7
   0  -8 -36 8.96068 2.49660   1
   0  -8  36 9.00202 1.90995  10
   0  -8 -36 3.40966 2.47041  10
   0  -8 -37 1.76187 2.06942   5
   0  -8  37-0.79769 1.97552   4
   0  -8  37 0.38088 2.30919   7
   0  -8 -37-0.59200 2.43192   1
   0  -8  37 2.17799 1.81766  10
   0  -8 -38 0.49660 2.21822   5
   0  -8  38 2.56295 2.39465   7
   0  -8 -38 1.83669 2.50309   1
   0  -8  38-0.12479 1.86067  10
   0  -8  39-1.22343 2.46891   7
   0  -8 -39-2.10884 2.70119   1
   0  -8 -39-0.85494 2.22897   5
   0  -8  40 3.79383 2.46241   7
   0  -8 -40 3.70146 2.69702   1
   0  -8 -40 3.88268 2.42111   5
   0  -8  41-1.96126 2.60265   7
   0  -8 -41 0.22470 2.63766   1
   0  -8 -41 0.54597 2.38168   5
   0  -8  42 2.02324 2.60839   7
   0  -8 -42 4.63519 2.79352   1
   0  -8 -42 3.02723 2.65408   8
   0  -8 -42 0.93763 2.33550   5
   0  -8 -43-4.29829 2.99113   1
   0  -8 -43-1.54712 2.57563   5
   0  -8  43-1.39126 2.86390   7
   0  -8 -44-0.73798 2.84740   1
   0  -8  44-2.38948 2.74578   7
   0  -8 -45 1.51916 2.91435   1
   0  -8  45 0.73871 2.87552   7
   0  -7   0-0.67237 1.09599   6
   0  -7   0 0.36249 0.66119   1
   0  -7   0 0.43085 1.07582   4
   0  -7   0-0.08603 0.91924  10
   0  -7   1 5.57966 0.93513  10
   0  -7  -1 6.97994 1.03928  10
   0  -7   1 5.92717 1.12191   6
   0  -7  -1 4.84976 1.15915   6
   0  -7  -1 5.33334 1.10127   4
   0  -7   1 4.60142 1.07631   7
   0  -7   1 5.26290 1.21196   4
   0  -7   1 6.39303 0.70962   1
   0  -7  -1 6.57964 0.80076   1
   0  -7   2 52.6185 2.88330   9
   0  -7   2 55.8940 2.61020   1
   0  -7   2 52.7518 2.78860   7
   0  -7  -2 55.4993 2.91968   6
   0  -7  -2 50.8189 2.66452   1
   0  -7   2 55.4086 2.86190   6
   0  -7   2 55.7243 2.69660  10
   0  -7  -2 55.3688 2.80434  10
   0  -7  -2 55.4167 2.82503   4
   0  -7   2 57.8702 2.92944   4
   0  -7   3 10.5980 0.96536  10
   0  -7   3 11.4303 1.32431   9
   0  -7  -3 9.81633 1.18424   4
   0  -7   3 12.3040 1.17067   7
   0  -7  -3 10.8999 1.27381   6
   0  -7  -3 10.8471 1.23031  10
   0  -7  -3 9.89834 1.02322   1
   0  -7   3 8.21419 1.13302   2
   0  -7   3 10.9404 0.86429   1
   0  -7   3 10.1157 1.35381   4
   0  -7   4 1.62684 0.75326  10
   0  -7   4 0.29621 1.14037   9
   0  -7  -4 0.99745 0.96309   4
   0  -7   4 0.61272 0.68805   1
   0  -7   4 0.37457 1.03320   7
   0  -7  -4-0.18799 1.17657   6
   0  -7   4-0.23320 0.99659   2
   0  -7   4 0.51949 1.22499   4
   0  -7  -4 0.76849 1.09332  10
   0  -7   5 20.3905 1.30163   1
   0  -7   5 19.4413 1.51004   7
   0  -7  -5 20.5320 1.63278   6
   0  -7   5 20.3326 1.27611  10
   0  -7   5 19.9224 1.64886   9
   0  -7   5 22.8696 1.58994   2
   0  -7  -5 21.6545 1.63229  10
   0  -7   5 20.0419 1.72075   4
   0  -7  -5 21.3797 1.44267   4
   0  -7   6 2.10192 1.18302   9
   0  -7   6 2.45278 0.82130   1
   0  -7   6 3.39088 1.06367   7
   0  -7  -6 2.02665 1.26697   6
   0  -7   6 3.01978 1.12025   2
   0  -7   6 1.13342 1.31035   4
   0  -7   6 2.02054 0.73806  10
   0  -7  -6 2.27108 1.19050  10
   0  -7   7 4.86094 1.14974   7
   0  -7   7 3.16965 1.29862   4
   0  -7   7 3.38432 0.89164   1
   0  -7   7 3.76311 1.12929   2
   0  -7   7 4.16484 1.23561   9
   0  -7  -7 4.17399 1.26839  10
   0  -7  -8 8.73128 1.40033  10
   0  -7   8 7.64210 1.22203   2
   0  -7   8 9.71070 1.26606   7
   0  -7   8 6.99488 1.37597   4
   0  -7   8 7.61640 1.03339   1
   0  -7   8 5.32785 1.38459   9
   0  -7   9 0.50602 1.32021   9
   0  -7   9 1.92731 1.18215   7
   0  -7  -9 1.45757 1.29719  10
   0  -7   9 0.22998 1.11371   2
   0  -7   9 1.45572 1.28342   4
   0  -7   9 0.92004 0.94105   1
   0  -7  10 15.4430 1.50628   7
   0  -7  10 13.1658 1.59641   9
   0  -7 -10 18.0589 1.66386  10
   0  -7  10 16.0494 1.70574   4
   0  -7  10 16.2862 1.32063   1
   0  -7  11-1.09870 1.20970   7
   0  -7  11 2.16347 1.39315   9
   0  -7 -11 1.18667 1.40639  10
   0  -7  11-1.00619 1.37476   4
   0  -7  11 0.04637 0.96795   1
   0  -7  12-0.06153 1.26411   7
   0  -7  12-0.27006 1.41474   9
   0  -7  12-0.40411 1.02945   1
   0  -7  12 0.19579 1.34318   4
   0  -7 -12-0.34885 1.41103  10
   0  -7  13 2.35197 1.15480   1
   0  -7 -13 1.35609 1.02477   5
   0  -7  13 1.89362 1.35012   4
   0  -7 -13 1.91854 1.38588  10
   0  -7  13 0.78469 1.32918   7
   0  -7  14 3.35900 1.23128   1
   0  -7  14 0.98010 1.37100   4
   0  -7 -14 4.02103 1.18753   5
   0  -7 -14 6.99604 1.59107  10
   0  -7  14 3.11919 1.36363   7
   0  -7  15 6.25417 1.27569   1
   0  -7 -15 7.13942 1.21284   5
   0  -7  15 5.21322 1.54262   4
   0  -7 -15 8.25574 1.60813  10
   0  -7  15 4.91276 1.38162   7
   0  -7  16 7.40688 1.54181   4
   0  -7 -16 7.10505 1.27524   5
   0  -7 -16 6.18374 1.61831  10
   0  -7  16 6.89454 1.37985   7
   0  -7 -17 5.26980 1.29194   5
   0  -7  17 6.87427 1.51794   4
   0  -7 -17 11.7003 1.68919  10
   0  -7  17 7.59293 1.42179   7
   0  -7  18 1.91209 1.42655   4
   0  -7 -18 2.25869 1.20432   5
   0  -7 -18 0.47052 1.52544  10
   0  -7  18 0.57223 1.03505  10
   0  -7  18 0.42923 1.45085   7
   0  -7 -19 1.89608 1.44734   1
   0  -7  19 4.43395 1.39154   4
   0  -7 -19 0.65500 1.23706   5
   0  -7  19 1.38942 1.06953  10
   0  -7  19 1.17230 1.47926   7
   0  -7 -20 6.29522 1.55907   1
   0  -7 -20 6.93247 1.40954   5
   0  -7  20 5.58342 1.50003   4
   0  -7  20 8.01797 1.23642  10
   0  -7  20 5.28229 1.56190   7
   0  -7 -21 1.30726 1.44920   1
   0  -7  21-0.81294 1.14599  10
   0  -7  21 0.95726 1.41653   4
   0  -7 -21 1.14211 1.34484   5
   0  -7 -22 0.52897 1.50519   1
   0  -7  22 2.51349 1.20371  10
   0  -7 -22-0.17214 1.28069   5
   0  -7  22-0.08940 1.44472   4
   0  -7 -23 11.5630 1.79976   1
   0  -7 -23 9.60790 1.66119   5
   0  -7 -23 12.1754 1.92235  10
   0  -7  23 10.9770 1.45724  10
   0  -7 -24 13.9997 1.96105   1
   0  -7 -24 14.9513 1.76641   5
   0  -7  24 14.7026 1.60767  10
   0  -7 -24 13.1854 1.99424  10
   0  -7  24 18.8760 1.89540   7
   0  -7 -25 4.64446 1.76109   1
   0  -7 -25 4.99747 1.56195   5
   0  -7 -25 4.71215 1.81956  10
   0  -7  25 3.17019 1.31518  10
   0  -7  25 4.30703 1.65460   7
   0  -7 -26 1.15101 1.80401   1
   0  -7 -26 1.57102 1.52884   5
   0  -7 -26-1.16388 1.79504  10
   0  -7  26 1.05650 1.33396  10
   0  -7  26 0.48748 1.59745   7
   0  -7 -27 10.5537 1.97100   1
   0  -7 -27 13.0415 1.80097   5
   0  -7 -27 8.46848 2.04132  10
   0  -7  27 11.2925 1.57142  10
   0  -7  27 9.54747 1.89006   7
   0  -7 -28 9.61957 2.12269   1
   0  -7  28 8.28428 1.74703   4
   0  -7 -28 10.0778 1.93501   5
   0  -7 -28 9.62812 2.14443  10
   0  -7  28 7.09426 1.49157  10
   0  -7  28 8.77592 1.88540   7
   0  -7 -29 5.95881 2.00039   1
   0  -7  29 7.87334 1.77257   4
   0  -7 -29 8.24671 1.90178   5
   0  -7  29 11.6999 1.69266  10
   0  -7 -29 9.28074 2.25526  10
   0  -7  29 9.71015 2.01747   7
   0  -7 -30 4.23705 2.14839   1
   0  -7  30 8.29982 1.86573   4
   0  -7 -30 7.97314 1.89888   5
   0  -7  30 10.0606 1.75310  10
   0  -7 -30 12.1843 2.22662  10
   0  -7  30 8.97513 2.05335   7
   0  -7 -31-0.31482 1.98875   1
   0  -7  31 2.09971 1.68470   4
   0  -7 -31-0.38916 1.76827   5
   0  -7  31 1.00758 1.60655  10
   0  -7 -31-3.43105 2.24736  10
   0  -7  31 0.75369 1.97546   7
   0  -7 -32 2.29037 2.16976   1
   0  -7 -32 0.67437 1.85723   5
   0  -7  32 2.71422 1.70262   4
   0  -7 -32 2.90445 2.20694  10
   0  -7  32 2.40694 1.62890  10
   0  -7  32 0.31349 2.08191   7
   0  -7 -33-0.84953 2.05671   1
   0  -7 -33-0.42037 1.90271   5
   0  -7  33 1.15872 1.79577   4
   0  -7 -33 0.16717 2.22471  10
   0  -7  33 1.73807 1.70717  10
   0  -7  33 0.16295 2.01449   7
   0  -7 -34 8.46311 2.39346   1
   0  -7  34 1.89172 1.81833   4
   0  -7 -34 5.23996 2.09895   5
   0  -7 -34 4.66970 2.39719  10
   0  -7  34 8.11834 1.84749  10
   0  -7  34 4.73792 2.23985   7
   0  -7 -35-1.46214 2.34396   1
   0  -7 -35 0.90513 1.99095   5
   0  -7  35-0.48376 1.87613   4
   0  -7  35 0.81652 1.76146  10
   0  -7 -35-0.53564 2.39868  10
   0  -7  35 2.63464 2.29211   7
   0  -7 -36 3.59741 2.32642   1
   0  -7  36 4.18965 1.92963   4
   0  -7 -36-4.20919 2.10914   5
   0  -7  36 2.41245 1.81263  10
   0  -7  36 0.54645 2.20558   7
   0  -7 -37-1.56816 2.50647   1
   0  -7  37 1.00798 1.92278   4
   0  -7 -37 2.41976 2.13197   5
   0  -7  37-1.62077 1.87264  10
   0  -7  37-1.69792 2.52768   7
   0  -7 -38 2.22968 2.37366   1
   0  -7 -38 6.51411 2.27969   5
   0  -7  38 1.80059 1.85898  10
   0  -7  38-0.19535 2.36737   7
   0  -7 -39-3.14284 2.62736   1
   0  -7 -39-0.51698 2.29371   5
   0  -7  39 2.25571 1.90819  10
   0  -7 -40 5.41116 2.74468   1
   0  -7 -40 0.88944 2.33994   5
   0  -7  40-0.13657 2.04706  10
   0  -7  40 5.23479 2.59866   7
   0  -7 -41 1.28392 2.30357   5
   0  -7  41 5.62787 2.62912   7
   0  -7 -42-0.37834 2.53808   5
   0  -7 -42-2.76510 2.99420   1
   0  -7  42 5.14111 2.69684   7
   0  -7 -43 1.55845 2.49454   5
   0  -7 -43 6.88864 2.99951   1
   0  -7  43 1.61509 2.64414   7
   0  -7 -44-1.71235 2.79268   1
   0  -7  44-4.28701 2.86218   7
   0  -7 -45 0.50369 3.02531   1
   0  -7  45-4.90729 2.94264   7
   0  -7 -46-3.10992 3.11445   1
   0  -7  46-3.54094 2.93581   7
   0  -6   0 23.7723 1.30847   1
   0  -6   0 24.5968 1.62071   6
   0  -6   0 24.5127 1.47016  10
   0  -6   0 24.9885 1.62848   4
   0  -6   1 1.59575 1.12616   4
   0  -6  -1 1.61455 0.98300   4
   0  -6   1 1.15496 0.92434   7
   0  -6  -1 1.30506 0.67109   1
   0  -6   1 2.13421 0.76206  10
   0  -6  -1 2.07929 1.09235   6
   0  -6   1-0.21599 1.03277   6
   0  -6   1 2.25744 0.61487   1
   0  -6  -1 2.85612 0.92521  10
   0  -6  -2 4.69659 1.01737  10
   0  -6   2 4.43722 1.03850   6
   0  -6  -2 4.32252 1.12658   6
   0  -6   2 3.96584 0.77659  10
   0  -6   2 3.38075 1.06064   9
   0  -6  -2 4.87411 1.03277   4
   0  -6   2 3.43333 0.96762   7
   0  -6  -2 3.60768 0.75265   1
   0  -6   2 3.35381 0.90469   2
   0  -6   2 4.00436 0.63582   1
   0  -6   2 4.79381 1.14334   4
   0  -6  -3 0.26561 0.99792  10
   0  -6   3 0.63886 0.92892   2
   0  -6   3-0.74750 1.03036   9
   0  -6  -3 0.36745 0.93619   4
   0  -6   3 0.03129 0.92638   7
   0  -6  -3 1.53220 1.11729   6
   0  -6   3-0.01899 0.71431  10
   0  -6   3-0.30844 0.63406   1
   0  -6   3 0.55268 1.11967   4
   0  -6  -4 3.28481 1.11665  10
   0  -6   4 2.21163 0.93966   2
   0  -6   4 1.34660 1.11533   9
   0  -6  -4 1.41609 0.89667   4
   0  -6   4 3.01192 0.99642   7
   0  -6  -4 2.44581 1.10648   6
   0  -6   4 3.32818 0.70992  10
   0  -6   4 2.13582 0.71471   1
   0  -6   4 1.37103 1.18979   4
   0  -6  -5 8.49863 1.25817  10
   0  -6   5 6.48601 1.10613   2
   0  -6   5 7.71391 1.21436   9
   0  -6  -5 7.12690 0.95410   4
   0  -6   5 7.50064 1.08100   7
   0  -6  -5 6.22266 1.29407   6
   0  -6   5 8.43931 0.88323   1
   0  -6   5 7.99832 1.26383   4
   0  -6   5 6.37173 0.82145  10
   0  -6   6 8.79376 1.18715   7
   0  -6   6 8.54802 1.29237   9
   0  -6   6 8.97114 1.14626   2
   0  -6   6 8.35704 0.97438   1
   0  -6   6 10.8769 1.34895   4
   0  -6  -6 10.3481 1.36729  10
   0  -6   7 51.5105 2.81131   4
   0  -6  -7 49.6332 2.79903  10
   0  -6   7 52.3387 2.77745   2
   0  -6   7 52.7818 2.59043   1
   0  -6   7 51.2589 2.72039   7
   0  -6   7 47.8134 2.78566   9
   0  -6  -8 49.3082 2.72717  10
   0  -6   8 50.0339 2.64476   7
   0  -6   8 45.5613 2.73418   4
   0  -6   8 48.4579 2.49435   1
   0  -6   8 47.2896 2.70548   9
   0  -6   9 1.19528 1.12035   7
   0  -6   9 3.21513 1.32771   4
   0  -6   9 1.52162 0.98379   1
   0  -6   9 2.11536 1.32194   9
   0  -6  -9 0.43664 1.29296  10
   0  -6 -10 19.5682 1.77164  10
   0  -6  10 22.8449 1.70236   7
   0  -6  10 20.4075 1.77040   4
   0  -6  10 23.2539 1.56242   1
   0  -6  10 18.5343 1.81805   9
   0  -6  11 0.60761 1.17992   7
   0  -6  11 0.45909 1.32228   4
   0  -6 -11 2.80107 1.37787  10
   0  -6  11 1.75920 1.07460   1
   0  -6  12 1.00478 1.22834   7
   0  -6  12-0.11953 1.28798   4
   0  -6 -12 0.39733 1.36924  10
   0  -6  12 0.45452 1.18002   1
   0  -6  13 7.89017 1.39165   7
   0  -6 -13 7.50851 1.20595   5
   0  -6  13 10.7512 1.52743   4
   0  -6 -13 7.78608 1.53916  10
   0  -6  13 8.15853 1.28105   1
   0  -6  14 26.8699 1.99576   7
   0  -6  14 30.7316 2.09239   4
   0  -6 -14 24.9605 1.86729   5
   0  -6 -14 30.7693 2.20981  10
   0  -6  14 30.3356 1.98050   1
   0  -6  15 3.99000 1.35877   7
   0  -6  15 3.54963 1.33667   4
   0  -6 -15 3.87362 1.18741   5
   0  -6 -15 3.05303 1.49407  10
   0  -6  15 3.48340 1.23870   1
   0  -6 -16 27.8193 1.90510   5
   0  -6  16 25.7498 1.99927   4
   0  -6  16 24.7620 2.02828   7
   0  -6 -16 25.9170 2.16619  10
   0  -6 -17 0.25786 1.25391   5
   0  -6  17 1.58069 1.35794   4
   0  -6  17 3.02888 1.42613   7
   0  -6 -17 2.41976 1.56917  10
   0  -6  18 6.72768 1.57228   7
   0  -6 -18 7.76258 1.43159   5
   0  -6  18 10.9881 1.55881   4
   0  -6 -18 11.6799 1.77610  10
   0  -6  18 11.2651 1.27721  10
   0  -6 -18 8.98579 1.58975   1
   0  -6  19 6.01125 1.52319   7
   0  -6 -19 3.94419 1.36288   5
   0  -6  19 2.30046 1.38103   4
   0  -6  19 4.69490 1.16878  10
   0  -6 -19 3.97988 1.57567  10
   0  -6 -19 2.40319 1.40122   1
   0  -6  20 4.73301 1.53624   7
   0  -6  20 4.51133 1.42919   4
   0  -6 -20 2.32370 1.34406   5
   0  -6  20 4.26127 1.20488  10
   0  -6 -20 6.02071 1.44983   1
   0  -6  21 1.46836 1.35711   4
   0  -6 -21 1.31095 1.29191   5
   0  -6  21 1.67875 1.15742  10
   0  -6 -21 1.68727 1.48429   1
   0  -6  22 2.85259 1.42516   4
   0  -6 -22 6.14080 1.44464   5
   0  -6  22 4.91692 1.27343  10
   0  -6 -22 3.76374 1.64705   1
   0  -6 -23 19.6814 1.92720   5
   0  -6  23 17.3468 1.84576   4
   0  -6  23 20.8971 1.73702  10
   0  -6 -23 22.4268 2.04764   1
   0  -6  24-0.10955 1.45381   7
   0  -6  24-0.35511 1.42894   4
   0  -6 -24-0.28745 1.45149   5
   0  -6  24 0.60779 1.21135  10
   0  -6 -24 0.91829 1.65987  10
   0  -6 -24-0.46156 1.63732   1
   0  -6  25 13.1008 1.82323   7
   0  -6 -25 12.5733 1.73109   5
   0  -6 -25 12.8138 2.01968  10
   0  -6  25 11.7478 1.48288  10
   0  -6 -25 9.67688 1.94231   1
   0  -6  26 18.5407 2.00693   7
   0  -6 -26 15.1812 1.90451   5
   0  -6 -26 15.7412 2.15597  10
   0  -6  26 14.8059 1.71205  10
   0  -6 -26 13.9237 2.03396   1
   0  -6  27 17.6368 2.12239   7
   0  -6 -27 18.7567 2.05240   5
   0  -6  27 18.0640 1.84629  10
   0  -6 -27 12.2029 2.15461  10
   0  -6 -27 16.4079 2.27486   1
   0  -6  28 0.92168 1.70497   7
   0  -6 -28 3.92079 1.66503   5
   0  -6  28 5.96275 1.52742  10
   0  -6 -28 3.79045 1.92184  10
   0  -6 -28 4.55806 1.83623   1
   0  -6  29 0.27485 1.85106   7
   0  -6 -29 4.21261 1.69597   5
   0  -6 -29 0.70271 1.98196  10
   0  -6  29 1.91364 1.50798  10
   0  -6 -29 3.02483 2.01874   1
   0  -6  30-1.43036 1.95233   7
   0  -6 -30-0.12550 1.78719   5
   0  -6  30-0.70954 1.60688   4
   0  -6 -30-1.60618 2.00594  10
   0  -6  30 1.79566 1.55530  10
   0  -6 -30 1.50019 1.99360   1
   0  -6  31 4.76819 1.89410   7
   0  -6 -31 4.05083 1.82347   5
   0  -6  31 1.87098 1.68424   4
   0  -6 -31 0.45363 1.99564  10
   0  -6  31 0.83001 1.56698  10
   0  -6 -31 2.96615 2.05731   1
   0  -6  32 6.51800 2.23577   7
   0  -6  32 3.62673 1.74093   4
   0  -6 -32 7.88116 1.95796   5
   0  -6  32 6.14497 1.71541  10
   0  -6 -32 1.72561 2.15708  10
   0  -6 -32 1.62320 2.14063   1
   0  -6  33 10.5103 2.34412   7
   0  -6 -33 16.6603 2.25151   5
   0  -6  33 9.49588 1.92044   4
   0  -6 -33 8.28295 2.31840  10
   0  -6  33 12.4101 1.96100  10
   0  -6 -33 8.59779 2.36209   1
   0  -6  34 1.17622 2.04815   7
   0  -6 -34 2.19807 1.99573   5
   0  -6  34 1.23012 1.76344   4
   0  -6  34 0.11592 1.74952  10
   0  -6 -34 1.34408 2.19319  10
   0  -6 -34 2.27489 2.23164   1
   0  -6  35 1.57011 2.17843   7
   0  -6 -35 1.67124 2.03149   5
   0  -6  35 2.62312 1.74929   4
   0  -6  35 0.36017 1.80871  10
   0  -6 -35 2.35931 2.22698   1
   0  -6  36 4.52778 2.40019   7
   0  -6 -36 5.98680 2.24265   5
   0  -6  36 2.91490 1.81569   4
   0  -6  36 4.22664 1.92503  10
   0  -6 -36 2.82090 2.33539   1
   0  -6  37-1.50207 2.36576   7
   0  -6 -37 2.11943 2.14653   5
   0  -6  37 1.02625 1.90906  10
   0  -6 -37 4.67220 2.47522   1
   0  -6  38 2.33367 2.51293   7
   0  -6 -38 3.03157 2.21200   5
   0  -6  38 3.04587 2.00293  10
   0  -6 -38 4.83376 2.50984   1
   0  -6  39 2.61675 2.46241   7
   0  -6 -39 3.82700 2.32945   5
   0  -6  39 1.09238 1.99505  10
   0  -6 -39 1.24946 2.57612   1
   0  -6  40 1.45793 2.48434   7
   0  -6 -40-0.35965 2.34111   5
   0  -6  40 5.20792 2.18034  10
   0  -6 -40-0.64529 2.68952   1
   0  -6  41 0.86099 2.69875   7
   0  -6 -41 1.29771 2.41928   5
   0  -6  41-1.01206 2.06145  10
   0  -6 -41 1.11045 2.62529   1
   0  -6  42 5.11383 2.73981   7
   0  -6 -42 2.85967 2.42806   5
   0  -6  42 1.93283 2.13795  10
   0  -6 -42 5.27135 2.98624   1
   0  -6 -43-0.23619 2.86392   1
   0  -6  43 1.83525 2.79088   7
   0  -6 -44 2.43400 2.64956   1
   0  -6  44 1.18537 2.91330   7
   0  -6 -45-1.00270 3.10877   1
   0  -6  45 0.48914 2.91098   7
   0  -6 -46 1.54689 2.87014   1
   0  -6  46 3.77683 2.79768   7
   0  -5   0 0.25087 0.87139   4
   0  -5   0 0.14952 0.84562   6
   0  -5   0 0.63452 0.72268  10
   0  -5   0 0.65422 0.51756   1
   0  -5   1-0.30924 0.66398  10
   0  -5   1 0.56628 0.90037   4
   0  -5  -1 0.33859 0.81053   4
   0  -5   1 0.59188 0.81970   7
   0  -5  -1 0.30380 0.59140   1
   0  -5  -1-0.18273 0.86637   6
   0  -5   1-0.12001 0.89887   6
   0  -5   1 0.01238 0.50804   1
   0  -5  -1 0.11553 0.78682  10
   0  -5  -2-0.31263 0.84475  10
   0  -5   2-1.57343 0.84985   6
   0  -5   2-0.01642 0.62417  10
   0  -5   2 0.72613 0.88648   9
   0  -5  -2 0.07304 0.81131   4
   0  -5   2 0.15208 0.78780   7
   0  -5  -2 0.50846 0.87818   6
   0  -5   2 0.38182 0.94107   4
   0  -5  -2 0.32757 0.65449   1
   0  -5   2-0.60295 0.78434   2
   0  -5   2 0.68183 0.54555   1
   0  -5   3 15.6560 0.96891   1
   0  -5   3 15.4292 1.15318   7
   0  -5  -3 15.1637 1.27033   6
   0  -5  -3 16.4614 1.12253   4
   0  -5   3 17.2516 1.32486   4
   0  -5   3 14.8919 1.15679   2
   0  -5   3 15.5066 1.28180   9
   0  -5   3 13.5010 0.97766  10
   0  -5  -3 15.4503 1.25601  10
   0  -5   4 24.7409 1.66998   4
   0  -5  -4 25.1756 1.43408   4
   0  -5   4 24.4329 1.54577   7
   0  -5  -4 22.9235 1.68814   6
   0  -5   4 22.2654 1.54635   2
   0  -5  -4 27.7497 1.64586  10
   0  -5   4 24.0618 1.62158   9
   0  -5   4 26.1533 1.34826  10
   0  -5   4 24.0734 1.37780   1
   0  -5   5 3.92641 1.17360   4
   0  -5   5 3.95093 0.95129   7
   0  -5   5 3.04737 0.75041   1
   0  -5   5 1.93446 0.93152   2
   0  -5   5 3.75842 1.15607   9
   0  -5  -5 3.42720 1.11078  10
   0  -5  -6 0.43682 1.15811  10
   0  -5   6-0.39100 0.96789   2
   0  -5   6 0.25807 0.86208   1
   0  -5   6-0.40361 1.19802   4
   0  -5   6 0.61968 1.15624   9
   0  -5   6 0.17292 0.99208   7
   0  -5   7 75.4476 3.75334   4
   0  -5   7 75.0537 3.60922   1
   0  -5  -7 74.5788 3.74457  10
   0  -5   7 69.9344 3.72440   9
   0  -5   7 76.3049 3.67470   7
   0  -5  -8 25.4271 1.56651   5
   0  -5   8 25.2948 1.79471   4
   0  -5   8 24.7788 1.69527   7
   0  -5   8 25.2126 1.56979   1
   0  -5   8 22.4462 1.81057   9
   0  -5  -8 24.0961 1.80392  10
   0  -5   9 35.3353 1.96133   1
   0  -5  -9 35.0125 2.18851  10
   0  -5   9 33.9747 2.11917   4
   0  -5  -9 32.6338 1.92486   5
   0  -5   9 32.5333 2.05056   7
   0  -5  10 112.065 5.28186   1
   0  -5 -10 108.686 5.40500  10
   0  -5  10 107.155 5.34183   4
   0  -5  10 113.695 5.34641   7
   0  -5  11 21.9976 1.61997   1
   0  -5 -11 20.2654 1.83166  10
   0  -5  11 21.3111 1.72039   4
   0  -5  11 23.6706 1.66686   7
   0  -5  12 2.98466 1.22369   1
   0  -5 -12 1.94073 1.40714  10
   0  -5  12 0.76126 1.26434   4
   0  -5  12 1.42499 1.16767   7
   0  -5  13-0.10977 1.14566   1
   0  -5  13-1.10050 1.25978   7
   0  -5  13 0.27266 1.00870  10
   0  -5 -13-0.13342 1.35873  10
   0  -5 -13 2.02082 1.08658   5
   0  -5  13 0.56777 1.25879   4
   0  -5  14 0.05923 1.24287   1
   0  -5  14-0.06865 1.32621   5
   0  -5  14 1.11020 1.29014   7
   0  -5 -14 0.70726 1.43981  10
   0  -5  14 1.42075 1.24503   4
   0  -5 -14 3.54560 1.16627   5
   0  -5  15 0.89024 1.21583   1
   0  -5  15 1.31303 1.43118   5
   0  -5  15-0.06959 1.34623   7
   0  -5 -15 0.37386 1.45305  10
   0  -5 -15 0.50592 1.13932   5
   0  -5  15 1.41745 1.25119   4
   0  -5  16 1.62432 1.42149   5
   0  -5  16 1.77202 1.36323   7
   0  -5 -16 1.10372 1.57721  10
   0  -5 -16 3.20138 1.21024   5
   0  -5  16 5.38088 1.34486   4
   0  -5  17 8.17139 1.57087   5
   0  -5  17 9.46306 1.57591   7
   0  -5  17 6.99282 1.22501  10
   0  -5 -17 8.55391 1.60960  10
   0  -5 -17 10.3419 1.45128   5
   0  -5  17 8.97647 1.49076   4
   0  -5 -18 2.40026 1.45736   1
   0  -5  18 0.51668 1.49835   5
   0  -5  18 0.66039 1.39784   7
   0  -5 -18-1.04690 1.49840  10
   0  -5  18 0.83275 1.07169  10
   0  -5 -18-1.51819 1.24237   5
   0  -5  18 0.41359 1.25666   4
   0  -5 -19 8.60133 1.59655   1
   0  -5  19 9.95749 1.64024   5
   0  -5 -19 10.4360 1.73406  10
   0  -5  19 10.8393 1.30061  10
   0  -5  19 10.7056 1.51620   4
   0  -5 -19 8.80896 1.42496   5
   0  -5  19 11.7461 1.63630   7
   0  -5 -20 1.67148 1.40882   1
   0  -5 -20 6.31271 1.70382  10
   0  -5  20 4.21324 1.18020  10
   0  -5 -20 3.58461 1.31409   5
   0  -5  20 3.76357 1.33858   4
   0  -5  20 3.01936 1.49000   7
   0  -5 -21 0.39226 1.46986   1
   0  -5 -21 0.16494 1.36915   5
   0  -5  21 0.38102 1.30569   4
   0  -5  21 0.53479 1.19361  10
   0  -5 -22 20.1538 2.06594   1
   0  -5  22 18.3691 1.66516  10
   0  -5  22 19.8226 1.83152   4
   0  -5 -22 18.8103 1.88665   5
   0  -5 -23 6.41569 1.56588   1
   0  -5  23 3.30754 1.60025   5
   0  -5  23 2.75524 1.23798  10
   0  -5 -23 5.23079 1.50992   5
   0  -5  23 4.53783 1.40829   4
   0  -5 -24 4.68203 1.68984   1
   0  -5  24 3.02310 1.59729   5
   0  -5  24 1.18955 1.55600   7
   0  -5  24 1.80244 1.26503  10
   0  -5  24 5.92577 1.42310   4
   0  -5 -24 3.37888 1.49406   5
   0  -5 -25 4.31031 1.67135   1
   0  -5  25 5.26957 1.67002   5
   0  -5  25 8.06038 1.75941   7
   0  -5  25 6.67206 1.40737  10
   0  -5 -25 5.66923 1.80297  10
   0  -5 -25 8.51443 1.60941   5
   0  -5  25 7.62748 1.55052   4
   0  -5 -26-1.88037 1.82148   1
   0  -5  26-0.36764 1.65116   5
   0  -5  26-1.19018 1.59932   7
   0  -5 -26-0.84368 1.73308  10
   0  -5  26 0.60391 1.26958  10
   0  -5 -26-1.27505 1.53333   5
   0  -5  26-1.23377 1.44131   4
   0  -5 -27 3.01499 1.73632   1
   0  -5  27 1.15280 1.76566   5
   0  -5  27 0.12460 1.60666   7
   0  -5 -27 1.38627 1.80470  10
   0  -5  27 2.53452 1.41730  10
   0  -5 -27 1.33352 1.64357   5
   0  -5 -28 13.8250 2.12633   1
   0  -5  28 6.28406 1.93690   5
   0  -5  28 13.4334 1.97123   7
   0  -5 -28 10.0932 2.06712  10
   0  -5  28 10.9680 1.73759  10
   0  -5 -28 9.29220 1.84288   5
   0  -5 -29 2.85570 1.79950   1
   0  -5  29 0.13945 1.84149   5
   0  -5 -29 3.53970 1.80302  10
   0  -5  29 2.86163 1.52283  10
   0  -5 -29 3.87878 1.76678   5
   0  -5  29 2.17950 1.76621   7
   0  -5 -30 1.48771 1.94763   1
   0  -5  30 5.34188 1.71241  10
   0  -5 -30 3.82321 2.00800  10
   0  -5 -30 4.29658 1.79987   5
   0  -5  30 1.98997 1.82953   7
   0  -5 -31 4.33660 2.14364   1
   0  -5  31 1.60312 1.59625  10
   0  -5 -31 0.58793 2.11791  10
   0  -5 -31 2.76344 1.83130   5
   0  -5  31 2.22265 1.98511   7
   0  -5 -32 7.40812 2.11926   1
   0  -5 -32 8.22452 2.12105  10
   0  -5  32 5.76895 1.74442  10
   0  -5 -32 3.96788 1.90509   5
   0  -5  32 8.21439 1.73306   4
   0  -5  32 6.32596 2.04347   7
   0  -5 -33-1.50624 2.31743   1
   0  -5  33 2.64863 1.66993  10
   0  -5 -33-0.28437 1.99868   5
   0  -5  33 0.30850 1.65450   4
   0  -5  33 4.65638 2.20077   7
   0  -5 -34 2.43254 2.18597   1
   0  -5  34 1.79156 1.79300  10
   0  -5 -34-0.88543 1.95388   5
   0  -5  34 1.36638 1.65276   4
   0  -5  34 2.16966 2.08687   7
   0  -5 -35 5.04683 2.32732   1
   0  -5  35 2.10071 1.82660  10
   0  -5  35 1.40006 1.71356   4
   0  -5 -35 2.75441 2.05822   5
   0  -5  35 0.86725 2.19367   7
   0  -5 -36 1.68081 2.36365   1
   0  -5  36 0.51178 1.88908  10
   0  -5 -36-0.31721 2.11127   5
   0  -5  36 3.42230 2.26237   7
   0  -5 -37 6.18934 2.44260   1
   0  -5  37 2.51043 1.94696  10
   0  -5 -37-1.31378 2.23567   5
   0  -5  37 4.11087 2.37783   7
   0  -5 -38 7.60620 2.65399   1
   0  -5  38 3.40936 2.03444  10
   0  -5 -38 10.8668 2.40883   5
   0  -5  38 11.7791 2.51928   7
   0  -5 -39-0.62078 2.45920   1
   0  -5  39 1.82734 2.03322  10
   0  -5 -39 2.10520 2.32223   5
   0  -5  39 0.60147 2.49077   7
   0  -5 -40 0.85537 2.46107   1
   0  -5  40-1.30230 2.06311  10
   0  -5 -40 0.72452 2.29882   5
   0  -5  40-0.82974 2.40040   7
   0  -5 -41 4.19637 2.49546   1
   0  -5  41-1.78772 2.06571  10
   0  -5 -41 2.80611 2.36775   5
   0  -5  41 1.07203 2.48616   7
   0  -5 -42 6.15139 2.82797   1
   0  -5  42 1.52957 2.15009  10
   0  -5 -42 2.69655 2.51637   5
   0  -5  42 1.55197 2.56373   7
   0  -5  43 3.30260 2.19397  10
   0  -5 -43-0.70492 2.73410   1
   0  -5  43-0.91565 2.81215   7
   0  -5 -44 1.45241 2.70331   1
   0  -5  44 0.23640 2.93196   7
   0  -5 -45-0.24930 2.93162   1
   0  -5  45 1.21723 2.88276   7
   0  -5 -46-2.30955 3.15785   1
   0  -5  46 5.52287 2.98863   7
   0  -4   0 86.2267 4.29572   6
   0  -4   0 95.0090 4.30313   4
   0  -4   0 95.1103 4.25728  10
   0  -4   1 0.14167 0.53305  10
   0  -4   1 0.68499 0.68848   9
   0  -4  -1 1.06395 0.67285   4
   0  -4   1-0.61284 0.64909   7
   0  -4  -1 0.03823 0.45543   1
   0  -4   1-0.24069 0.65233   6
   0  -4  -1-0.63785 0.64596   6
   0  -4  -1-0.15219 0.64754  10
   0  -4   1-0.16932 0.74094   4
   0  -4   2 13.6589 0.99155   7
   0  -4  -2 14.1468 1.06369   6
   0  -4   2 13.8641 0.86333  10
   0  -4   2 13.3304 1.05797   9
   0  -4   2 14.7693 0.99130   2
   0  -4  -2 17.1541 1.07231  10
   0  -4  -2 14.0441 0.97154   4
   0  -4   2 15.7124 1.12009   4
   0  -4  -3 1.59427 0.81049  10
   0  -4   3 1.34423 0.75693   2
   0  -4   3 1.51621 0.82836   9
   0  -4  -3 2.10141 0.63453   4
   0  -4   3 1.63282 0.73090   7
   0  -4  -3 2.01386 0.84943   6
   0  -4   3 1.49770 0.84652   4
   0  -4   3 2.20927 0.52016  10
   0  -4   3 2.26960 0.53350   1
   0  -4   4 15.5423 1.22649   4
   0  -4   4 11.8909 1.09039   7
   0  -4   4 15.1336 0.95458   1
   0  -4   4 13.7814 1.08297   2
   0  -4   4 13.8966 1.20079   9
   0  -4  -4 14.4494 1.17969  10
   0  -4  -5 1.42337 0.98509  10
   0  -4   5 0.60031 0.73525   1
   0  -4   5 0.19576 0.95805   4
   0  -4   5 0.34803 1.00081   9
   0  -4   5 0.39511 0.89085   7
   0  -4  -6 3.96419 1.08634  10
   0  -4   6 4.72309 0.88822   1
   0  -4  -6 4.19208 0.85962   5
   0  -4   6 4.92116 1.10167   4
   0  -4   6 4.99520 1.15848   9
   0  -4   6 5.81859 1.01372   7
   0  -4   7 8.66788 1.03212   1
   0  -4  -7 7.05796 0.96412   5
   0  -4   7 6.88270 1.14478   4
   0  -4  -7 6.16650 1.18670  10
   0  -4   7 8.17205 1.12503   7
   0  -4   8 0.63940 0.93943   1
   0  -4  -8 0.09109 0.92988   5
   0  -4  -8 0.43586 1.18445  10
   0  -4   8-0.19520 1.01645   7
   0  -4   9 4.92542 1.08410   1
   0  -4   9 7.17290 1.16916   7
   0  -4  -9 5.91518 0.98513   5
   0  -4  -9 5.83869 1.31387  10
   0  -4  10 52.4185 2.88452   5
   0  -4  10 54.0162 2.86904   7
   0  -4 -10 52.5685 2.92983  10
   0  -4  10 53.0754 2.80672   1
   0  -4  11 6.23553 1.29930   5
   0  -4  11 4.69839 1.26033   7
   0  -4 -11 4.97723 1.36086  10
   0  -4  11 6.05863 1.00270  10
   0  -4  11 3.66937 1.17461   1
   0  -4  12 20.4144 1.73506   5
   0  -4  12 20.7221 1.65098   7
   0  -4 -12 19.5572 1.76958  10
   0  -4  12 20.3935 1.49283  10
   0  -4  12 22.2407 1.68066   1
   0  -4  13 1.48876 1.23590   1
   0  -4  13 1.86774 1.29383   5
   0  -4  13 1.13064 1.22628   7
   0  -4 -13 1.15820 1.08295   5
   0  -4 -13-0.50651 1.36936  10
   0  -4  14-0.53213 1.33478   5
   0  -4  14-0.31873 1.32090   7
   0  -4 -14 0.62835 1.15796   5
   0  -4 -14 0.06737 1.43951  10
   0  -4  15 13.3128 1.65364   5
   0  -4  15 11.5010 1.55875   7
   0  -4 -15 11.7130 1.39068   5
   0  -4 -15 10.5001 1.63587  10
   0  -4  16 5.48682 1.49470   5
   0  -4  16 8.04094 1.51345   7
   0  -4 -16 6.87184 1.33318   5
   0  -4 -16 6.57360 1.52787  10
   0  -4  17 20.1998 1.86407   5
   0  -4  17 17.7601 1.71893   7
   0  -4 -17 15.2514 1.63711   5
   0  -4  17 16.7094 1.50195  10
   0  -4 -17 18.7473 1.85478  10
   0  -4 -18 2.85653 1.32583   1
   0  -4  18 4.95223 1.53407   5
   0  -4  18 2.52177 1.43901   7
   0  -4 -18 2.71390 1.31934   5
   0  -4  18 5.05997 1.24091  10
   0  -4 -18 3.35458 1.49673  10
   0  -4 -19 0.95307 1.46091   1
   0  -4  19-0.17674 1.46830   5
   0  -4  19-0.17169 1.38952   7
   0  -4 -19 0.96262 1.27177   5
   0  -4  19-0.12257 1.20434  10
   0  -4 -19-1.05544 1.54377  10
   0  -4 -20 1.10106 1.47713   1
   0  -4  20-0.09282 1.48578   5
   0  -4 -20-1.33601 1.36438   5
   0  -4 -20 0.18464 1.51652  10
   0  -4  20 0.19537 1.16210  10
   0  -4  20-3.25104 1.45518   7
   0  -4 -21 35.3800 2.54502   1
   0  -4  21 38.8992 2.36383  10
   0  -4 -21 35.1877 2.61581  10
   0  -4 -21 38.4321 2.50986   5
   0  -4 -22 16.9693 1.93743   1
   0  -4  22 17.3195 1.65897  10
   0  -4 -22 15.0227 1.77173   5
   0  -4  22 15.8525 1.65212   4
   0  -4 -23 19.9063 1.89553   1
   0  -4 -23 16.4824 1.77223   5
   0  -4  23 16.3653 1.67558   4
   0  -4  23 17.1009 1.73039  10
   0  -4 -24-0.56520 1.66033   1
   0  -4  24 0.65738 1.57826   5
   0  -4  24 3.21228 1.56220   7
   0  -4  24 1.79704 1.30088   4
   0  -4 -24 2.14276 1.41802   5
   0  -4  24 1.13513 1.29561  10
   0  -4 -25-0.71147 1.57627   1
   0  -4  25-0.11490 1.56673   5
   0  -4  25-0.22499 1.70820   7
   0  -4  25 3.22132 1.32088   4
   0  -4 -25 1.32907 1.46684   5
   0  -4 -25 0.11199 1.65882  10
   0  -4  25 1.44551 1.33678  10
   0  -4 -26 1.11784 1.68655   1
   0  -4  26 2.64716 1.71976   5
   0  -4  26 1.53445 1.56220   7
   0  -4  26-0.74528 1.39640   4
   0  -4 -26 0.42860 1.47211   5
   0  -4  26 0.08923 1.36884  10
   0  -4 -26-0.93484 1.59302  10
   0  -4 -27 11.8214 2.03200   1
   0  -4  27 15.1024 2.13160   5
   0  -4  27 12.8597 1.96782   7
   0  -4  27 15.8944 1.72184   4
   0  -4 -27 12.1185 1.92834   5
   0  -4 -27 11.9452 2.06654  10
   0  -4  27 14.6596 1.78317  10
   0  -4 -28 19.6797 2.32818   1
   0  -4  28 24.7058 2.36226   5
   0  -4  28 27.4149 2.41849   7
   0  -4 -28 22.8682 2.22312   5
   0  -4  28 22.2712 1.99154   4
   0  -4 -28 16.7507 2.24084  10
   0  -4  28 23.9976 2.05962  10
   0  -4 -29-0.28320 1.83730   1
   0  -4  29-0.68567 1.83242   5
   0  -4  29 1.35232 1.75216   7
   0  -4 -29 0.36708 1.77355   5
   0  -4 -29 1.84929 1.80536  10
   0  -4  29-0.50844 1.52577  10
   0  -4 -30 4.13280 1.91168   1
   0  -4  30 2.43640 1.91463   5
   0  -4  30 4.51572 1.97301   7
   0  -4 -30-0.89280 1.86845   5
   0  -4 -30 4.11800 2.01699  10
   0  -4  30 4.76390 1.71893  10
   0  -4 -31 5.99541 2.11636   1
   0  -4  31 7.59406 2.06397   5
   0  -4  31 5.44483 2.00115   7
   0  -4 -31 7.83544 1.94600   5
   0  -4  31 2.75063 1.71025  10
   0  -4 -32 2.71800 2.17375   1
   0  -4  32 1.85858 2.04691   5
   0  -4  32-1.07387 1.90851   7
   0  -4 -32-0.68996 1.92233   5
   0  -4  32-0.68555 1.70508  10
   0  -4 -33 0.49854 2.04281   1
   0  -4  33 1.12685 2.11708   5
   0  -4  33 2.84703 1.80066  10
   0  -4  33 0.95961 2.12976   7
   0  -4 -33 3.01414 1.97591   5
   0  -4  34 1.82915 2.04919   7
   0  -4 -34 0.34513 2.26792   1
   0  -4  34 0.61411 1.79660  10
   0  -4  34-0.09889 1.60063   4
   0  -4 -34-0.89320 2.05302   5
   0  -4  35-0.34519 2.12709   7
   0  -4 -35 6.08558 2.31586   1
   0  -4  35-0.25449 1.81878  10
   0  -4 -35-1.23466 2.11494   5
   0  -4  36 1.79262 2.26856   7
   0  -4 -36 0.37109 2.21629   1
   0  -4  36-0.92087 1.84670  10
   0  -4 -36 3.03707 2.18494   5
   0  -4  37-1.30145 2.35641   7
   0  -4 -37-2.49863 2.38016   1
   0  -4  37 0.54344 1.92821  10
   0  -4 -37-0.99249 2.18950   5
   0  -4  38 5.78593 2.49906   7
   0  -4 -38-0.59666 2.56963   1
   0  -4  38 0.14018 2.00614  10
   0  -4 -38-1.02646 2.24859   5
   0  -4  39 2.79462 2.38824   7
   0  -4 -39-0.41145 2.42771   1
   0  -4  39-2.31297 2.06129  10
   0  -4 -39-1.76797 2.27418   5
   0  -4  40-1.86001 2.46407   7
   0  -4 -40 1.06274 2.55143   1
   0  -4  40 0.14870 2.07674  10
   0  -4 -40 1.82645 2.43719   5
   0  -4  41-0.64186 2.61163   7
   0  -4 -41-3.07384 2.68439   1
   0  -4  41 0.61197 2.09695  10
   0  -4 -41-2.07295 2.44565   5
   0  -4  42 3.74809 2.67411   7
   0  -4 -42-0.90655 2.94573   1
   0  -4  42-0.15757 2.30590  10
   0  -4 -42 4.46808 2.42159   5
   0  -4  43 0.48493 2.23860  10
   0  -4 -43 1.40204 2.67519   1
   0  -4  43 2.96124 2.83006   7
   0  -4  44-2.64963 2.46996  10
   0  -4 -44 0.48171 2.89243   1
   0  -4  44-2.82728 2.75224   7
   0  -4  45-3.57623 2.36672  10
   0  -4  45-1.45849 2.83345   7
   0  -4 -45 4.21796 2.91269   1
   0  -4  46-3.25586 2.94503   7
   0  -4 -46 3.31839 3.03301   1
   0  -3   2 3.18341 0.54667   7
   0  -3   2 2.71593 0.59696   9
   0  -3   2 3.33080 0.51903   2
   0  -3  -2 2.99454 0.47209   4
   0  -3  -2 2.66277 0.57556  10
   0  -3   3 35.1075 1.78725   4
   0  -3   3 34.8411 1.75157   7
   0  -3   3 35.1376 1.68523   1
   0  -3   3 35.1847 1.76731   2
   0  -3  -3 34.6486 1.79008  10
   0  -3   3 32.7435 1.78167   9
   0  -3   4 0.40974 0.56418   1
   0  -3  -4 0.92772 0.77662  10
   0  -3   4-0.13151 0.70268   7
   0  -3   4-0.14739 0.77854   9
   0  -3   4 0.14979 0.73557   4
   0  -3   5 15.1120 1.11524   7
   0  -3  -5 14.7385 1.00566   5
   0  -3  -5 15.8961 1.20571  10
   0  -3   5 15.0775 1.02556   1
   0  -3   6 11.0814 1.03522   7
   0  -3   6 11.3278 1.00574   1
   0  -3  -6 10.1297 0.96367   5
   0  -3  -6 11.5822 1.16246  10
   0  -3   7 13.3335 1.19825   7
   0  -3   7 15.5859 1.15957   1
   0  -3   7 11.9547 1.22437   5
   0  -3  -7 10.7419 1.06060   5
   0  -3  -7 12.9391 1.33730  10
   0  -3   8 34.7660 2.07870   7
   0  -3   8 39.3668 2.07177   1
   0  -3   8 35.7855 2.14230   5
   0  -3  -8 35.2417 2.00774   5
   0  -3  -8 38.8404 2.19883  10
   0  -3   9 29.8941 1.82372   7
   0  -3   9 28.6807 1.78006   1
   0  -3   9 27.7572 1.86511   5
   0  -3  -9 25.9929 1.74211   5
   0  -3  -9 29.4795 1.90400  10
   0  -3   9 27.6657 1.68614  10
   0  -3  10 54.7542 2.99608   5
   0  -3  10 58.1188 2.95258   1
   0  -3  10 56.6883 2.98725   7
   0  -3  10 55.7708 2.84387  10
   0  -3 -10 55.4995 3.02848  10
   0  -3  11 6.35098 1.29918   5
   0  -3  11 5.98117 1.23631   1
   0  -3  11 5.40505 1.25948   7
   0  -3 -11 5.88535 1.33101  10
   0  -3  11 4.13573 1.02256  10
   0  -3  12 6.15798 1.36279   5
   0  -3  12 9.30199 1.32014   1
   0  -3 -12 7.73663 1.47885  10
   0  -3  12 7.75647 1.14389  10
   0  -3  12 7.59807 1.29026   7
   0  -3  13 16.9899 1.63829   5
   0  -3 -13 15.0797 1.64101  10
   0  -3 -13 16.0332 1.47538   5
   0  -3  13 17.1629 1.62898   7
   0  -3  14 8.19615 1.37274   7
   0  -3 -14 6.92935 1.43094   1
   0  -3  14 7.42617 1.47026   5
   0  -3 -14 7.52084 1.31492   5
   0  -3 -14 8.08432 1.48034  10
   0  -3  15 11.4365 1.58995   5
   0  -3 -15 12.7046 1.63639  10
   0  -3 -15 11.4384 1.39639   5
   0  -3  15 13.6478 1.48581   7
   0  -3  16 9.96547 1.54375   5
   0  -3 -16 9.83716 1.57921  10
   0  -3  16 7.23200 1.25259  10
   0  -3 -16 9.22687 1.38384   5
   0  -3  16 10.0581 1.52928   7
   0  -3  17 14.9183 1.72516   5
   0  -3  17 16.8045 1.51810  10
   0  -3 -17 16.2727 1.83582  10
   0  -3 -17 15.0283 1.60564   5
   0  -3  17 17.6650 1.77517   7
   0  -3  18 3.13263 1.47587   7
   0  -3 -18 4.43058 1.43909   1
   0  -3  18 4.35277 1.45669   5
   0  -3 -18 4.92603 1.38886   5
   0  -3  18 2.92436 1.23516  10
   0  -3 -18 4.11454 1.50972  10
   0  -3  19 0.33938 1.44768   7
   0  -3 -19 0.42789 1.46625   1
   0  -3  19 1.64475 1.44721   5
   0  -3 -19 0.89866 1.29580   5
   0  -3  19-1.20924 1.24058  10
   0  -3 -19 0.93464 1.49380  10
   0  -3  20 3.48609 1.48761   7
   0  -3 -20 0.81621 1.41929   1
   0  -3 -20 1.82814 1.27261   5
   0  -3 -20 2.31695 1.47657  10
   0  -3  20 2.23135 1.24366  10
   0  -3  20 0.81994 1.50142   5
   0  -3 -21 5.17791 1.57485   1
   0  -3 -21 2.05372 1.51996  10
   0  -3  21 4.15100 1.30218  10
   0  -3 -21 5.55597 1.48380   5
   0  -3 -22 6.57478 1.62267   1
   0  -3  22 5.44334 1.35432  10
   0  -3 -22 7.98745 1.71607  10
   0  -3 -22 6.22237 1.47600   5
   0  -3 -23 0.63910 1.51895   1
   0  -3 -23 0.56184 1.42329   5
   0  -3  23 0.71621 1.31552  10
   0  -3  24 1.69969 1.53057   7
   0  -3 -24 1.11962 1.59383   1
   0  -3  24 1.39724 1.49321   5
   0  -3 -24 2.95331 1.47892   5
   0  -3  24 3.76829 1.39013  10
   0  -3  25 0.11167 1.54814   7
   0  -3 -25 1.52713 1.52444   1
   0  -3  25-1.35343 1.69427   5
   0  -3 -25 1.03287 1.51105   5
   0  -3  25 2.25827 1.25758   4
   0  -3  25-0.26359 1.33130  10
   0  -3  26-0.11720 1.60253   7
   0  -3 -26 0.98473 1.70901   1
   0  -3  26 2.00978 1.64353   5
   0  -3  26 1.08601 1.28753   4
   0  -3 -26 1.51756 1.52773   5
   0  -3 -26 1.46683 1.59794  10
   0  -3  26 0.92120 1.39635  10
   0  -3  27 0.98337 1.62676   7
   0  -3 -27-1.03047 1.76956   1
   0  -3  27-0.24730 1.73754   5
   0  -3 -27-1.58708 1.57725   5
   0  -3  27 1.03848 1.31083   4
   0  -3 -27-0.94248 1.67569  10
   0  -3  27 1.63661 1.46300  10
   0  -3  28 11.9736 1.93997   7
   0  -3 -28 12.1126 1.97197   1
   0  -3  28 10.2074 2.02597   5
   0  -3 -28 11.4852 1.89911   5
   0  -3  28 12.5646 1.63518   4
   0  -3 -28 7.73797 2.00424  10
   0  -3  28 9.05633 1.71315  10
   0  -3  29 2.42156 1.71425   7
   0  -3 -29 3.93400 1.95142   1
   0  -3  29-0.13505 1.82808   5
   0  -3 -29 2.09911 1.69804   5
   0  -3  29 4.12410 1.46292   4
   0  -3  29-1.15281 1.58105  10
   0  -3 -29 0.76725 1.77189  10
   0  -3  30-0.70281 1.86043   7
   0  -3 -30-1.61161 1.97900   1
   0  -3  30-0.98574 1.86642   5
   0  -3 -30-1.28660 1.77904   5
   0  -3  30-0.51887 1.39871   4
   0  -3  30 1.09011 1.66203  10
   0  -3  31 0.73290 1.83208   7
   0  -3 -31-2.59357 2.06330   1
   0  -3  31 0.73338 1.97048   5
   0  -3 -31 1.47522 1.79198   5
   0  -3  31-0.33997 1.69292  10
   0  -3  32-0.61092 2.01005   7
   0  -3 -32-2.06386 2.12998   1
   0  -3  32 0.45787 1.92828   5
   0  -3 -32-0.13939 1.83970   5
   0  -3  32 0.58866 1.73381  10
   0  -3  33 0.31827 2.13213   7
   0  -3 -33-0.66017 2.29053   1
   0  -3  33-2.54571 2.30343   5
   0  -3 -33 1.73884 1.96231   5
   0  -3  33 0.85388 1.82626  10
   0  -3  34 7.11658 2.27359   7
   0  -3 -34 7.02618 2.16896   1
   0  -3  34 9.06987 2.26275   5
   0  -3 -34 9.77389 2.22307   5
   0  -3  34 11.2572 2.04639  10
   0  -3  35 3.26775 2.23604   7
   0  -3 -35 2.13394 2.17865   1
   0  -3  35 3.08066 2.18324   5
   0  -3 -35 3.27205 2.10303   5
   0  -3  35-1.70114 1.97116  10
   0  -3  36-1.24964 2.15373   7
   0  -3 -36 1.65952 2.39593   1
   0  -3  36 1.59749 2.22885   5
   0  -3 -36-2.41944 2.14936   5
   0  -3  36 1.35268 1.93551  10
   0  -3  37 10.5630 2.42907   7
   0  -3 -37 6.68426 2.37337   5
   0  -3  37 7.54250 2.15701  10
   0  -3 -37 6.11122 2.48404   1
   0  -3  38 4.61884 2.45452   7
   0  -3 -38 1.20848 2.15896   5
   0  -3  38 1.15275 1.97571  10
   0  -3 -38-0.19773 2.40629   1
   0  -3  39 6.17192 2.56997   7
   0  -3 -39 7.49219 2.41182   5
   0  -3  39 8.16917 2.22799  10
   0  -3 -39 6.75088 2.63958   1
   0  -3  40-0.20618 2.67924   7
   0  -3 -40 2.76195 2.40309   5
   0  -3  40-0.15298 2.06927  10
   0  -3 -40 1.05695 2.66281   1
   0  -3  41 1.06635 2.67146   7
   0  -3 -41-0.75947 2.50408   5
   0  -3  41 6.76984 2.27332  10
   0  -3 -41 0.43676 2.59208   1
   0  -3  42 1.98517 2.69840   7
   0  -3 -42 0.39168 2.51750   5
   0  -3  42 3.07325 2.26139  10
   0  -3 -42 4.28151 2.76111   1
   0  -3 -43 0.46498 2.72915   1
   0  -3  43-1.99548 2.37955  10
   0  -3  43 0.45526 2.75549   7
   0  -3 -44 6.23194 3.02807   1
   0  -3  44 3.91427 2.33169  10
   0  -3  44 1.17609 2.76590   7
   0  -3 -45 1.23393 2.94746   1
   0  -3  45 0.87371 2.36647  10
   0  -3  45-0.97072 2.78274   7
   0  -3 -46-2.79422 2.94478   1
   0  -3  46 1.25324 2.52815  10
   0  -3  46 0.24951 2.86104   7
   0  -2   4 12.3179 0.84120   7
   0  -2   4 12.1127 0.80955   1
   0  -2   4 11.2434 0.87779   5
   0  -2  -4 11.9028 0.79113   5
   0  -2  -4 12.0896 0.89985  10
   0  -2   5 10.7310 0.92004   7
   0  -2   5 10.4198 0.86384   1
   0  -2   5 10.0759 0.96379   5
   0  -2  -5 11.2457 0.85395   5
   0  -2  -5 11.5191 1.00504  10
   0  -2   6 0.49083 0.83371   7
   0  -2   6 0.17738 0.76280   1
   0  -2   6 0.14345 0.89448   5
   0  -2  -6 0.47720 0.69680   5
   0  -2  -6 0.49631 0.86743  10
   0  -2   7 4.52198 0.98550   7
   0  -2   7 3.64767 0.91367   1
   0  -2   7 2.81971 0.97222   5
   0  -2  -7 3.58876 0.85653   5
   0  -2   7 2.72537 0.81892  10
   0  -2  -7 2.48053 1.00774  10
   0  -2   8 6.30252 1.09208   7
   0  -2   8 7.07026 1.10754   1
   0  -2   8 5.43307 1.14509   5
   0  -2  -8 6.89218 0.98636   5
   0  -2   8 7.48072 0.96309  10
   0  -2  -8 8.73220 1.20998  10
   0  -2   9 4.30120 1.05338   7
   0  -2   9 5.44780 1.08968   1
   0  -2   9 4.03704 1.17040   5
   0  -2  -9 5.34123 1.04212   5
   0  -2   9 5.77759 1.01097  10
   0  -2  -9 4.25431 1.21678  10
   0  -2  10 0.09079 1.16706   5
   0  -2  10-0.21374 1.11587   1
   0  -2  10 0.26478 1.13624   7
   0  -2  10 1.56463 1.00241  10
   0  -2 -10 0.40382 1.19189  10
   0  -2  11 7.20493 1.32351   5
   0  -2 -11 9.14966 1.32003   1
   0  -2  11 8.33304 1.28634   7
   0  -2 -11 10.0340 1.37403  10
   0  -2  11 9.31870 1.18913  10
   0  -2  12 9.34028 1.43156   5
   0  -2 -12 7.77815 1.31550   1
   0  -2 -12 7.63595 1.36405  10
   0  -2  12 9.45489 1.38919   7
   0  -2  13 5.83720 1.27841   7
   0  -2 -13 5.35053 1.28072   1
   0  -2  13 5.01478 1.34918   5
   0  -2 -13 5.74392 1.19188   5
   0  -2 -13 2.73848 1.36726  10
   0  -2  14 2.77300 1.24674   7
   0  -2 -14 1.58023 1.34598   1
   0  -2  14-0.31328 1.31335   5
   0  -2 -14 0.91439 1.14758   5
   0  -2 -14 1.46618 1.34408  10
   0  -2  15 1.58562 1.31110   7
   0  -2 -15 3.11207 1.39498   1
   0  -2  15 3.28386 1.36054   5
   0  -2 -15 2.61548 1.22412   5
   0  -2 -15 4.10834 1.41828  10
   0  -2  15 3.63620 1.15654  10
   0  -2  16 10.5627 1.54688   5
   0  -2  16 14.2831 1.41805  10
   0  -2 -16 12.7616 1.62842  10
   0  -2 -16 11.1178 1.47625   5
   0  -2  16 11.5000 1.52659   7
   0  -2  17 4.70215 1.49361   5
   0  -2  17 4.31050 1.26968  10
   0  -2 -17 4.18780 1.44016  10
   0  -2 -17 2.94407 1.35062   5
   0  -2  17 1.50096 1.26499   7
   0  -2  18 13.0862 1.67747   5
   0  -2  18 12.6912 1.50397  10
   0  -2 -18 11.8807 1.68427  10
   0  -2 -18 16.5675 1.61707   5
   0  -2  18 12.4200 1.70543   7
   0  -2  19 6.73313 1.50005   7
   0  -2 -19 3.04684 1.44352   1
   0  -2  19 5.08333 1.49707   5
   0  -2 -19 4.63620 1.36991   5
   0  -2  19 4.89570 1.34083  10
   0  -2 -19 3.84397 1.46628  10
   0  -2  20 1.33111 1.36934   7
   0  -2 -20 0.35888 1.43838   1
   0  -2  20 1.15967 1.52423   5
   0  -2 -20 2.50162 1.40628   5
   0  -2  20 0.98248 1.30178  10
   0  -2 -20 1.03133 1.51661  10
   0  -2  21 5.04117 1.55884   7
   0  -2 -21 1.80311 1.36364   1
   0  -2 -21 3.33042 1.41687   5
   0  -2  21 1.33637 1.29885  10
   0  -2 -21 3.60689 1.50604  10
   0  -2  21 2.62737 1.54068   5
   0  -2 -22 3.00491 1.55901   1
   0  -2 -22 3.51380 1.48493   5
   0  -2  22 1.95750 1.36109  10
   0  -2 -22 1.13178 1.56102  10
   0  -2 -23 60.1178 3.46750   5
   0  -2 -23 60.7276 3.53374  10
   0  -2  23 61.8030 3.39885  10
   0  -2 -23 53.8091 3.51570   1
   0  -2  24 34.8615 2.43651   7
   0  -2 -24 27.9525 2.33987   1
   0  -2 -24 30.3155 2.31753   5
   0  -2  24 26.8114 2.21435  10
   0  -2  25 0.11119 1.51792   7
   0  -2 -25-2.32909 1.61029   1
   0  -2  25-1.44182 1.55871   5
   0  -2 -25-0.94151 1.52345   5
   0  -2  25 1.36416 1.39241  10
   0  -2  26 22.7450 2.08381   7
   0  -2 -26 14.0366 2.07077   1
   0  -2  26 14.7767 1.99889   5
   0  -2 -26 21.3789 2.04179   5
   0  -2  26 17.7824 1.90215  10
   0  -2  27 4.89021 1.77246   7
   0  -2 -27 4.47170 1.66380   1
   0  -2  27 6.20320 1.76155   5
   0  -2 -27 4.35766 1.70823   5
   0  -2  27 5.67343 1.36198   4
   0  -2  27 6.85745 1.54398  10
   0  -2  28 11.0215 1.98094   7
   0  -2 -28 8.28274 1.85310   1
   0  -2  28 7.38700 1.88971   5
   0  -2  28 9.29698 1.53745   4
   0  -2 -28 9.22593 1.87703   5
   0  -2  28 12.7479 1.75628  10
   0  -2  29 2.67848 1.83087   7
   0  -2 -29-0.27891 1.98404   1
   0  -2  29 1.72828 1.76240   5
   0  -2  29-0.23690 1.34128   4
   0  -2 -29 1.37533 1.71158   5
   0  -2  29 1.62171 1.58918  10
   0  -2  30 2.93897 1.82374   7
   0  -2 -30 0.72731 1.95664   1
   0  -2  30 1.80386 1.91853   5
   0  -2 -30 3.38555 1.81888   5
   0  -2  30 2.34911 1.45173   4
   0  -2  30 1.79750 1.65918  10
   0  -2  31 3.36162 1.84099   7
   0  -2 -31 1.81797 1.92837   1
   0  -2  31 2.31187 1.97489   5
   0  -2 -31 4.19908 1.86846   5
   0  -2  31 0.49871 1.41120   4
   0  -2  31 2.91799 1.80441  10
   0  -2  32 2.89378 2.07347   7
   0  -2 -32-0.31538 1.95874   1
   0  -2  32-3.31284 2.03659   5
   0  -2  32 1.87238 1.48802   4
   0  -2 -32-0.42291 1.87343   5
   0  -2  32 0.60556 1.73918  10
   0  -2  33 3.81115 2.07677   7
   0  -2 -33-0.49186 2.16826   1
   0  -2  33 3.44604 2.09737   5
   0  -2 -33 3.95057 1.96204   5
   0  -2  33-0.75392 1.81668  10
   0  -2  34 1.65057 2.12432   7
   0  -2 -34 2.55407 2.20734   1
   0  -2  34-0.16276 2.17305   5
   0  -2 -34 3.94251 2.05481   5
   0  -2  34 0.52029 1.84939  10
   0  -2  35 4.11946 2.34758   7
   0  -2 -35 2.65094 2.21759   1
   0  -2  35 0.33790 2.18130   5
   0  -2 -35-1.41655 2.09355   5
   0  -2  35 4.97772 2.01398  10
   0  -2  36-0.71293 2.32255   7
   0  -2 -36 1.09934 2.23246   1
   0  -2  36-2.81243 2.23087   5
   0  -2 -36 1.95540 2.19207   5
   0  -2  36-0.13904 1.92725  10
   0  -2  37 2.40504 2.30515   7
   0  -2 -37 1.51896 2.33603   1
   0  -2  37-0.72698 2.27515   5
   0  -2 -37-2.02456 2.27871   5
   0  -2  37-1.14952 2.02907  10
   0  -2  38-0.57547 2.40889   7
   0  -2 -38-0.19663 2.58786   1
   0  -2  38 1.12926 2.31947   5
   0  -2 -38 2.26773 2.24717   5
   0  -2  38 0.29609 2.02877  10
   0  -2  39 1.58966 2.49154   7
   0  -2 -39 1.44094 2.30676   5
   0  -2  39 0.45775 2.13116  10
   0  -2 -39-0.40670 2.49811   1
   0  -2  40 4.52386 2.62411   7
   0  -2 -40 1.30078 2.33992   5
   0  -2  40 2.66728 2.24273  10
   0  -2 -40 2.31290 2.49678   1
   0  -2  41 1.49103 2.54427   7
   0  -2 -41-0.57573 2.45061   5
   0  -2  41 2.26348 2.21576  10
   0  -2 -41 0.21726 2.58178   1
   0  -2  42-0.88171 2.61982   7
   0  -2 -42 1.58095 2.47841   5
   0  -2  42 2.49086 2.27327  10
   0  -2 -42 1.79372 2.70569   1
   0  -2 -43 2.77601 2.72037   1
   0  -2  43-1.70237 2.26556  10
   0  -2  43 2.04803 2.75462   7
   0  -2 -44 0.47683 2.74077   1
   0  -2  44 2.97768 2.31716  10
   0  -2  44 3.28673 2.84831   7
   0  -2 -45 2.21029 2.83696   1
   0  -2  45-4.13349 2.50699  10
   0  -2  45 1.45434 2.89513   7
   0  -2 -46 1.76984 3.03715   1
   0  -2  46-4.22707 2.45504  10
   0  -2  46-3.74697 3.13396   7
   0  -2 -47 0.26000 3.14216   1
   0  -2  47 0.25756 3.14352   7
   0  -2  47 1.31792 2.44307  10
   0  -1   4 77.5584 3.59798   7
   0  -1   5 38.8008 2.00784   5
   0  -1  -5 40.0962 1.96279   5
   0  -1   5 41.8337 1.99216   1
   0  -1   5 38.1548 1.99248   7
   0  -1  -5 38.4789 2.00748  10
   0  -1   5 39.8066 1.94167  10
   0  -1  -6 17.9442 1.17123   5
   0  -1   6 18.8434 1.26911   5
   0  -1   6 18.4461 1.19703   1
   0  -1  -6 19.9907 1.24399  10
   0  -1   6 19.1497 1.15549  10
   0  -1   6 16.4679 1.20622   7
   0  -1   7 1.88407 0.84306   7
   0  -1   7 2.13529 0.90946   1
   0  -1   7 2.89603 0.95413   5
   0  -1  -7 2.37469 0.87048   5
   0  -1   7 1.96067 0.81667  10
   0  -1  -7 1.70997 0.94123  10
   0  -1   8 1.83948 0.92004   7
   0  -1  -8 3.26512 0.99092   1
   0  -1   8 2.20747 1.03805   5
   0  -1  -8 2.91256 0.96945   5
   0  -1  -8 2.44500 1.03300  10
   0  -1   8 2.09729 0.92953  10
   0  -1   9 12.7716 1.35006   7
   0  -1  -9 15.5442 1.30561   1
   0  -1   9 12.1000 1.32546   5
   0  -1  -9 12.7843 1.27717   5
   0  -1  -9 13.1695 1.31509  10
   0  -1   9 13.2053 1.19104  10
   0  -1  10 15.5911 1.44549   5
   0  -1 -10 14.9637 1.48549   1
   0  -1  10 16.0714 1.41955   7
   0  -1  10 15.5592 1.33431  10
   0  -1 -10 15.7550 1.46513  10
   0  -1  11 7.36616 1.29064   5
   0  -1 -11 6.72185 1.32614   1
   0  -1  11 6.50507 1.23165   7
   0  -1 -11 7.06597 1.23962  10
   0  -1  11 5.64804 1.15640  10
   0  -1  12 7.77382 1.32784   5
   0  -1 -12 5.07970 1.23958   1
   0  -1 -12 5.29829 1.28416  10
   0  -1  12 4.85856 1.26471   7
   0  -1  13 1.13345 1.26458   7
   0  -1 -13 1.50573 1.27254   1
   0  -1  13 1.69484 1.25938   5
   0  -1 -13 0.50656 1.18637   5
   0  -1 -13 0.27033 1.19643  10
   0  -1  14 0.97811 1.16547   7
   0  -1 -14 2.18242 1.32676   1
   0  -1  14-0.36552 1.28507   5
   0  -1 -14 0.54930 1.19481   5
   0  -1 -14-1.39515 1.33446  10
   0  -1 -15 28.9183 1.98304   5
   0  -1  15 26.4404 2.04667   5
   0  -1 -15 28.3282 2.04825   1
   0  -1  15 28.0421 1.91117  10
   0  -1 -15 29.5698 2.08226  10
   0  -1  15 27.6083 2.05849   7
   0  -1  16 9.61930 1.50609   5
   0  -1 -16 9.55094 1.50090  10
   0  -1  16 8.75091 1.35338  10
   0  -1 -16 9.18502 1.44286   5
   0  -1  16 8.33984 1.36639   7
   0  -1 -17 33.0189 2.12737   5
   0  -1  17 30.2910 2.17516   5
   0  -1 -17 27.1113 2.13796  10
   0  -1  17 27.5586 2.04538  10
   0  -1  17 30.0682 2.19310   7
   0  -1  18 10.9136 1.64913   5
   0  -1  18 15.4987 1.57924  10
   0  -1 -18 10.4355 1.58831  10
   0  -1 -18 12.5109 1.59229   5
   0  -1  18 13.3762 1.67368   7
   0  -1  19 20.2831 1.85091   7
   0  -1 -19 19.8365 1.86801   1
   0  -1  19 17.8792 1.84361   5
   0  -1 -19 16.7767 1.76474   5
   0  -1  19 14.3128 1.68629  10
   0  -1 -19 17.4678 1.83628  10
   0  -1  20 3.97675 1.42795   7
   0  -1 -20 4.97223 1.54247   1
   0  -1  20 5.60863 1.55308   5
   0  -1 -20 3.85240 1.41253   5
   0  -1 -20 6.37258 1.48863  10
   0  -1  20 4.37981 1.37170  10
   0  -1  21 10.5998 1.65661   7
   0  -1 -21 7.89413 1.54850   1
   0  -1 -21 7.97922 1.54622   5
   0  -1  21 7.47087 1.40515  10
   0  -1 -21 8.26042 1.61599  10
   0  -1  21 7.64801 1.64245   5
   0  -1 -22 29.9689 2.21265   1
   0  -1 -22 28.2523 2.19347  10
   0  -1  22 22.2886 2.10398  10
   0  -1 -22 29.8698 2.19785   5
   0  -1 -23 9.05063 1.66739   5
   0  -1 -23 6.76604 1.65375  10
   0  -1  23 8.80514 1.54437  10
   0  -1 -23 7.11009 1.66374   1
   0  -1  24-0.31581 1.48485   7
   0  -1 -24-0.65990 1.56077   1
   0  -1 -24-1.21276 1.44797   5
   0  -1  24 0.08963 1.38632  10
   0  -1  25 1.43959 1.51659   7
   0  -1 -25 0.57759 1.61035   1
   0  -1  25 1.63321 1.55723   5
   0  -1 -25 0.84845 1.49333   5
   0  -1  25 2.06655 1.47878  10
   0  -1  26 1.97702 1.52782   7
   0  -1 -26 1.21110 1.57295   1
   0  -1  26 3.08922 1.62108   5
   0  -1 -26 1.00087 1.54301   5
   0  -1  26 0.78597 1.43713  10
   0  -1  27 1.34202 1.55770   7
   0  -1 -27-2.28275 1.74894   1
   0  -1  27 1.91503 1.66528   5
   0  -1 -27 0.34900 1.62668   5
   0  -1  27-0.20499 1.51782  10
   0  -1  28-1.91638 1.68609   7
   0  -1 -28 1.45892 1.76493   1
   0  -1  28 1.00419 1.67037   5
   0  -1 -28-0.12136 1.64353   5
   0  -1  28 0.32089 1.57344  10
   0  -1  29-0.13364 1.73643   7
   0  -1 -29-0.27694 1.90962   1
   0  -1  29-0.91795 1.80847   5
   0  -1 -29 0.50627 1.72979   5
   0  -1  29 0.51640 1.25446   4
   0  -1  29 0.66842 1.63137  10
   0  -1  30-0.83883 1.80611   7
   0  -1 -30-0.57787 1.88794   1
   0  -1  30-0.13674 1.83454   5
   0  -1  30-0.53057 1.31244   4
   0  -1 -30 0.26359 1.80593   5
   0  -1  30 2.31491 1.65421  10
   0  -1  31 0.72912 1.84050   7
   0  -1 -31-1.95637 1.86725   1
   0  -1  31 4.85127 1.96611   5
   0  -1  31 0.93267 1.33401   4
   0  -1 -31 1.09705 1.82332   5
   0  -1  31 3.00673 1.77214  10
   0  -1  32 6.07853 1.94904   7
   0  -1 -32 4.69983 1.96379   1
   0  -1  32 1.63399 1.97998   5
   0  -1 -32 5.55946 2.02144   5
   0  -1  32 2.99015 1.81526  10
   0  -1  33 4.11604 2.05061   7
   0  -1 -33 0.81460 2.15845   1
   0  -1  33 0.30942 2.04424   5
   0  -1 -33 2.51657 2.00193   5
   0  -1  33 3.36006 1.89515  10
   0  -1  34 8.73330 2.24579   7
   0  -1 -34 7.78455 2.28722   1
   0  -1  34 2.89112 2.18152   5
   0  -1 -34 7.51611 2.23073   5
   0  -1  34 6.95586 2.04434  10
   0  -1  35 15.5990 2.63431   7
   0  -1 -35 19.1497 2.73569   1
   0  -1  35 16.0344 2.58579   5
   0  -1 -35 20.0551 2.56543   5
   0  -1  35 15.9069 2.39156  10
   0  -1  36-1.77995 2.19344   7
   0  -1 -36-0.18216 2.32583   1
   0  -1  36 0.86608 2.31766   5
   0  -1 -36 3.45799 2.16713   5
   0  -1  36-1.00108 2.06563  10
   0  -1  37 3.32872 2.31047   7
   0  -1 -37 0.56644 2.29195   1
   0  -1  37 2.33410 2.28482   5
   0  -1 -37 2.04200 2.18191   5
   0  -1  37 3.98067 2.08988  10
   0  -1  38 4.02557 2.47563   7
   0  -1 -38 6.64907 2.55802   1
   0  -1  38 6.15629 2.49922   5
   0  -1 -38 8.98434 2.52150   5
   0  -1  38 0.76031 2.18713  10
   0  -1  39 11.1217 2.67219   7
   0  -1 -39 6.27056 2.69134   1
   0  -1  39 9.62969 2.62739   5
   0  -1 -39 8.73132 2.51022   5
   0  -1  39 6.41453 2.20256  10
   0  -1  40-1.84999 2.45498   7
   0  -1 -40 1.04596 2.55721   1
   0  -1  40 0.59767 2.53984   5
   0  -1 -40-1.12721 2.41999   5
   0  -1  40 0.32266 2.24750  10
   0  -1  41 0.42562 2.47609   7
   0  -1 -41 4.84111 2.55577   5
   0  -1  41-1.99015 2.23717  10
   0  -1 -41 0.21606 2.61973   1
   0  -1  42-1.75961 2.62293   7
   0  -1 -42-0.39890 2.53563   5
   0  -1  42-1.02388 2.34186  10
   0  -1 -42-1.56174 2.65599   1
   0  -1 -43 0.92075 2.67815   1
   0  -1  43-0.70046 2.31757  10
   0  -1  43 1.59018 2.76344   7
   0  -1 -44 3.55811 2.85578   1
   0  -1  44 1.43627 2.44190  10
   0  -1  44 5.63514 2.92451   7
   0  -1 -45-1.22203 3.02176   1
   0  -1  45 0.73627 2.48320  10
   0  -1  45 3.87456 2.88759   7
   0  -1 -46 2.76664 2.82518   1
   0  -1  46-0.18858 2.59103  10
   0  -1  46 0.99889 2.85319   7
   0  -1  47-3.60164 2.90046   7
[truncated: 25,331,249 more chars]
