# Supplementary material for: Engineering Highly Reduced Molybdenum Polyoxometalates via the Incorporation of d and f Block Metal Ions
Source: Angew Chem Int Ed Engl. 2022 Mar 23;61(21):e202201672. doi: 10.1002/anie.202201672 (PMC9401863; doi:10.1002/anie.202201672)
Supplement: Supplementary file 13 — Supporting Information [file ANIE-61-0-s011.cif]

 
data_edu6451_sq
 
_audit_creation_method            'SHELXL-2018/3'
_shelx_SHELXL_version_number      '2018/3'
_chemical_name_systematic         ?
_chemical_name_common             ?
_chemical_melting_point           ?
_chemical_formula_moiety          ?
_chemical_formula_sum
 'H530 Mo70 Na3.50 O465 Sm5.50' 
_chemical_formula_weight          15597.40

loop_
 _atom_type_symbol
 _atom_type_description
 _atom_type_scat_dispersion_real
 _atom_type_scat_dispersion_imag
 _atom_type_scat_source
 'Mo'  'Mo'  -1.6832   0.6857
 'International Tables Vol C Tables 4.2.6.8 and 6.1.1.4'
 'Sm'  'Sm'  -0.1638   3.4418
 'International Tables Vol C Tables 4.2.6.8 and 6.1.1.4'
 'O'  'O'   0.0106   0.0060
 'International Tables Vol C Tables 4.2.6.8 and 6.1.1.4'
 'H'  'H'   0.0000   0.0000
 'International Tables Vol C Tables 4.2.6.8 and 6.1.1.4'
 'Na'  'Na'   0.0362   0.0249
 'International Tables Vol C Tables 4.2.6.8 and 6.1.1.4'
 
_space_group_crystal_system       monoclinic
_space_group_IT_number            14
_space_group_name_H-M_alt         'P 21/n'
_space_group_name_Hall            '-P 2yn'
 
_shelx_space_group_comment
;
The symmetry employed for this shelxl refinement is uniquely defined
by the following loop, which should always be used as a source of
symmetry information in preference to the above space-group names.
They are only intended as comments.
;
 
loop_
 _space_group_symop_operation_xyz
 'x, y, z'
 '-x+1/2, y+1/2, -z+1/2'
 '-x, -y, -z'
 'x-1/2, -y-1/2, z-1/2'
 
_cell_length_a                    20.8564(2)
_cell_length_b                    26.5422(4)
_cell_length_c                    73.4293(9)
_cell_angle_alpha                 90
_cell_angle_beta                  95.396(2)
_cell_angle_gamma                 90
_cell_volume                      40468.5(9)
_cell_formula_units_Z             4
_cell_measurement_temperature     150(2)
_cell_measurement_reflns_used     49555
_cell_measurement_theta_min       2.45
_cell_measurement_theta_max       25.52
 
_exptl_crystal_description        block
_exptl_crystal_colour             red
_exptl_crystal_density_meas       .
_exptl_crystal_density_method     none
_exptl_crystal_density_diffrn     2.560          
_exptl_crystal_F_000              30278
_exptl_transmission_factor_min    ?
_exptl_transmission_factor_max    ?
_exptl_crystal_size_max           0.089
_exptl_crystal_size_mid           0.037
_exptl_crystal_size_min           0.018
_exptl_absorpt_coefficient_mu     3.015
_shelx_estimated_absorpt_T_min    0.775
_shelx_estimated_absorpt_T_max    0.948
_exptl_absorpt_correction_type    gaussian
_exptl_absorpt_correction_T_min   0.862
_exptl_absorpt_correction_T_max   0.984
_exptl_absorpt_process_details     
;
CrysAlisPro 1.171.41.104a (Rigaku Oxford Diffraction, 2021)
Numerical absorption correction based on gaussian integration over
a multifaceted crystal model
Empirical absorption correction using spherical harmonics,
implemented in SCALE3 ABSPACK scaling algorithm.
;
_exptl_absorpt_special_details    ?
_diffrn_ambient_temperature       150(2)
_diffrn_radiation_wavelength      0.71073
_diffrn_radiation_type            MoK\a
_diffrn_source                  'micro-focus sealed X-ray tube'
_diffrn_measurement_device_type 'XtaLAB Synergy R, HyPix-Arc 150'
_diffrn_measurement_method        '\w scans'
_diffrn_detector_area_resol_mean  ?
_diffrn_reflns_number             659049
_diffrn_reflns_av_unetI/netI      0.1201
_diffrn_reflns_av_R_equivalents   0.2376
_diffrn_reflns_limit_h_min        -25
_diffrn_reflns_limit_h_max        25
_diffrn_reflns_limit_k_min        -31
_diffrn_reflns_limit_k_max        32
_diffrn_reflns_limit_l_min        -89
_diffrn_reflns_limit_l_max        89
_diffrn_reflns_theta_min          2.235
_diffrn_reflns_theta_max          25.726
_diffrn_reflns_theta_full         25.242
_diffrn_measured_fraction_theta_max   0.996
_diffrn_measured_fraction_theta_full  0.999
_diffrn_reflns_Laue_measured_fraction_max    0.996
_diffrn_reflns_Laue_measured_fraction_full   0.999
_diffrn_reflns_point_group_measured_fraction_max   0.996
_diffrn_reflns_point_group_measured_fraction_full  0.999
_reflns_number_total              77389
_reflns_number_gt                 55054
_reflns_threshold_expression      'I > 2\s(I)'
_reflns_Friedel_coverage          0.000
_reflns_Friedel_fraction_max      .
_reflns_Friedel_fraction_full     .
 
_reflns_special_details
;
 Reflections were merged by SHELXL according to the crystal
 class for the calculation of statistics and refinement.
 
 Structure factors included contributions from the .fab file.
 
 _reflns_Friedel_fraction is defined as the number of unique
 Friedel pairs measured divided by the number that would be
 possible theoretically, ignoring centric projections and
 systematic absences. Completness statistics refer to single and
 composite reflections containing twin component 1 only.
;
 
_computing_data_collection      'CrysAlisPro 1.171.41.56a (Rigaku OD, 2020)'
_computing_cell_refinement      'CrysAlisPro 1.171.41.56a (Rigaku OD, 2020)'
_computing_data_reduction       'CrysAlisPro 1.171.41.56a (Rigaku OD, 2020)'
_computing_structure_solution   'SHELXT-2018/3 (Sheldrick, 2018)'
_computing_structure_refinement 'SHELXL-2018/3 (Sheldrick, 2018)'
_computing_molecular_graphics     Diamond3
_computing_publication_material   WinGX
_refine_special_details
;
 Refined as a 2-component twin.
;
_refine_ls_structure_factor_coef  Fsqd
_refine_ls_matrix_type            full
_refine_ls_weighting_scheme       calc
_refine_ls_weighting_details
'w=1/[\s^2^(Fo^2^)+(0.1311P)^2^+6552.6938P] where P=(Fo^2^+2Fc^2^)/3'
_atom_sites_solution_primary      'direct methods'
_atom_sites_solution_secondary    diffmap
_atom_sites_solution_hydrogens    .
_refine_ls_hydrogen_treatment     undef
_refine_ls_extinction_method      'SHELXL-2018/3 (Sheldrick 2018)'
_refine_ls_extinction_coef        0.000441(16)
_refine_ls_extinction_expression
 'Fc^*^=kFc[1+0.001xFc^2^\l^3^/sin(2\q)]^-1/4^'
_refine_ls_number_reflns          77389
_refine_ls_number_parameters      2914
_refine_ls_number_restraints      1458
_refine_ls_R_factor_all           0.1746
_refine_ls_R_factor_gt            0.1455
_refine_ls_wR_factor_ref          0.3704
_refine_ls_wR_factor_gt           0.3522
_refine_ls_goodness_of_fit_ref    1.031
_refine_ls_restrained_S_all       1.025
_refine_ls_shift/su_max           0.001
_refine_ls_shift/su_mean          0.000
 
loop_
 _atom_site_label
 _atom_site_type_symbol
 _atom_site_fract_x
 _atom_site_fract_y
 _atom_site_fract_z
 _atom_site_U_iso_or_equiv
 _atom_site_adp_type
 _atom_site_occupancy
 _atom_site_site_symmetry_order  
 _atom_site_calc_flag
 _atom_site_refinement_flags_posn
 _atom_site_refinement_flags_adp
 _atom_site_refinement_flags_occupancy
 _atom_site_disorder_assembly
 _atom_site_disorder_group
Mo1 Mo 0.32814(13) 0.48213(12) 0.06557(5) 0.0446(7) Uani 1 1 d . . . . .
Mo2 Mo -0.03875(14) 0.94473(11) 0.10537(4) 0.0434(7) Uani 1 1 d . . . . .
Mo3 Mo 0.13966(16) 0.97932(12) 0.09323(5) 0.0494(8) Uani 1 1 d . . . . .
Mo4 Mo 0.31896(14) 0.60686(12) 0.05729(5) 0.0461(7) Uani 1 1 d . . . . .
Mo5 Mo 0.27436(15) 0.52167(13) 0.01679(5) 0.0475(7) Uani 1 1 d . . . . .
Mo6 Mo -0.05180(10) 0.60200(9) 0.21740(4) 0.0273(5) Uani 1 1 d . . . . .
Mo7 Mo 0.11844(11) 0.86010(9) 0.23607(4) 0.0298(6) Uani 1 1 d . . . . .
Mo8 Mo -0.02064(11) 0.90825(9) 0.21774(4) 0.0314(6) Uani 1 1 d . . . . .
Mo9 Mo -0.17915(11) 0.42731(9) 0.23176(4) 0.0307(6) Uani 1 1 d . . . . .
Mo10 Mo -0.12193(11) 0.84750(9) 0.17662(4) 0.0290(5) Uani 1 1 d . . . . .
Mo11 Mo -0.20100(11) 0.77343(9) 0.21205(4) 0.0279(5) Uani 1 1 d . . . . .
Mo12 Mo -0.16241(11) 0.65898(9) 0.24109(4) 0.0292(5) Uani 1 1 d . . . . .
Mo13 Mo -0.13185(11) 0.71133(9) 0.19378(4) 0.0291(5) Uani 1 1 d . . . . .
Mo14 Mo -0.15585(11) 0.56126(9) 0.24668(4) 0.0285(5) Uani 1 1 d . . . . .
Mo15 Mo -0.04519(11) 0.50857(9) 0.28713(4) 0.0309(6) Uani 1 1 d . . . . .
Mo16 Mo -0.01961(11) 0.76222(9) 0.16216(4) 0.0299(5) Uani 1 1 d . . . . .
Mo17 Mo 0.07142(11) 0.31693(9) 0.20809(4) 0.0312(6) Uani 1 1 d . . . . .
Mo18 Mo 0.14653(11) 0.37848(9) 0.26650(4) 0.0309(6) Uani 1 1 d . . . . .
Mo19 Mo 0.03315(11) 0.45711(9) 0.24345(4) 0.0298(6) Uani 1 1 d . . . . .
Mo20 Mo -0.01605(11) 0.62052(9) 0.25948(4) 0.0288(5) Uani 1 1 d . . . . .
Mo21 Mo 0.09727(12) 0.77227(10) 0.26770(4) 0.0323(6) Uani 1 1 d . . . . .
Mo22 Mo -0.08865(11) 0.33035(9) 0.20736(4) 0.0304(6) Uani 1 1 d . . . . .
Mo23 Mo -0.13642(11) 0.88454(9) 0.22584(4) 0.0304(6) Uani 1 1 d . . . . .
Mo24 Mo 0.01361(11) 0.31150(9) 0.25367(4) 0.0315(6) Uani 1 1 d . . . . .
Mo25 Mo -0.10535(11) 0.33655(9) 0.25777(4) 0.0312(6) Uani 1 1 d . . . . .
Mo26 Mo 0.03503(11) 0.86959(10) 0.17374(4) 0.0336(6) Uani 1 1 d . . . . .
Mo27 Mo 0.01718(11) 0.76238(9) 0.22499(4) 0.0293(5) Uani 1 1 d . . . . .
Mo28 Mo -0.15616(11) 0.79418(9) 0.25633(4) 0.0293(5) Uani 1 1 d . . . . .
Mo29 Mo -0.05698(12) 0.74812(10) 0.27282(4) 0.0319(6) Uani 1 1 d . . . . .
Mo30 Mo 0.14096(12) 0.32105(10) 0.14904(4) 0.0345(6) Uani 1 1 d . . . . .
Mo31 Mo -0.11609(11) 0.47383(9) 0.20740(4) 0.0281(5) Uani 1 1 d . . . . .
Mo32 Mo 0.11248(11) 0.48929(10) 0.28569(4) 0.0329(6) Uani 1 1 d . . . . .
Mo33 Mo 0.00132(12) 0.54009(11) 0.07734(4) 0.0352(6) Uani 1 1 d . . . . .
Mo34 Mo 0.00468(11) 0.40372(9) 0.18362(4) 0.0299(6) Uani 1 1 d . . . . .
Mo35 Mo 0.01957(13) 0.66144(11) 0.04948(4) 0.0391(6) Uani 1 1 d . . . . .
Mo36 Mo -0.13838(11) 0.44580(9) 0.27662(4) 0.0296(6) Uani 1 1 d . . . . .
Mo37 Mo -0.00775(11) 0.88646(9) 0.26960(4) 0.0311(6) Uani 1 1 d . . . . .
Mo38 Mo -0.06224(12) 0.75204(10) 0.11210(4) 0.0335(6) Uani 1 1 d . . . . .
Mo39 Mo -0.05900(13) 0.26977(10) 0.12690(4) 0.0380(6) Uani 1 1 d . . . . .
Mo40 Mo 0.01936(12) 0.37736(11) 0.30040(4) 0.0357(6) Uani 1 1 d . . . . .
Mo41 Mo -0.03479(12) 0.36590(10) 0.13534(4) 0.0336(6) Uani 1 1 d . . . . .
Mo42 Mo 0.10559(12) 0.81983(10) 0.11856(4) 0.0355(6) Uani 1 1 d . . . . .
Mo43 Mo 0.10058(12) 0.20604(10) 0.18038(4) 0.0387(7) Uani 1 1 d . . . . .
Mo44 Mo 0.01878(13) 0.18119(11) 0.15233(5) 0.0411(7) Uani 1 1 d . . . . .
Mo45 Mo -0.05449(12) 0.28584(10) 0.17780(4) 0.0345(6) Uani 1 1 d . . . . .
Mo46 Mo -0.09568(12) 0.86418(10) 0.14291(4) 0.0330(6) Uani 1 1 d . . . . .
Mo47 Mo 0.02538(13) 0.33063(10) 0.08940(4) 0.0378(6) Uani 1 1 d . . . . .
Mo48 Mo 0.19933(13) 0.91753(11) 0.13797(4) 0.0393(7) Uani 1 1 d . . . . .
Mo49 Mo 0.15206(13) 0.71838(11) 0.07008(4) 0.0391(6) Uani 1 1 d . . . . .
Mo50 Mo -0.10032(13) 0.83291(11) 0.09282(4) 0.0382(6) Uani 1 1 d . . . . .
Mo51 Mo 0.07298(12) 0.44175(11) 0.10893(4) 0.0363(6) Uani 1 1 d . . . . .
Mo52 Mo 0.03998(13) 0.40209(11) 0.06547(4) 0.0376(6) Uani 1 1 d . . . . .
Mo53 Mo 0.24855(12) 0.25467(9) 0.17902(4) 0.0348(6) Uani 1 1 d . . . . .
Mo54 Mo 0.05669(14) 0.20277(11) 0.11018(5) 0.0433(7) Uani 1 1 d . . . . .
Mo55 Mo 0.05697(12) 0.66459(11) 0.09517(4) 0.0356(6) Uani 1 1 d . . . . .
Mo56 Mo -0.00848(13) 0.52370(12) 0.04186(4) 0.0408(7) Uani 1 1 d . . . . .
Mo57 Mo 0.18541(14) 0.63928(12) 0.03104(4) 0.0429(7) Uani 1 1 d . . . . .
Mo58 Mo -0.00639(13) 0.74895(11) 0.06392(4) 0.0394(6) Uani 1 1 d . . . . .
Mo59 Mo 0.20171(13) 0.15105(10) 0.14496(5) 0.0409(7) Uani 1 1 d . . . . .
Mo60 Mo 0.04441(14) 0.95376(10) 0.13444(4) 0.0384(6) Uani 1 1 d . . . . .
Mo61 Mo 0.20310(14) 0.41841(12) 0.04520(5) 0.0455(7) Uani 1 1 d . . . . .
Mo62 Mo 0.16796(13) 0.24299(11) 0.10482(5) 0.0425(7) Uani 1 1 d . . . . .
Mo63 Mo 0.12137(15) 0.85449(12) 0.06698(4) 0.0443(7) Uani 1 1 d . . . . .
Mo64 Mo 0.24431(14) 0.86265(12) 0.09999(5) 0.0456(7) Uani 1 1 d . . . . .
Mo65 Mo 0.18741(13) 0.54528(11) 0.07304(4) 0.0399(7) Uani 1 1 d . . . . .
Mo66 Mo 0.17739(13) 0.37592(11) 0.09147(4) 0.0400(7) Uani 1 1 d . . . . .
Mo67 Mo 0.28775(13) 0.27462(11) 0.13635(5) 0.0410(7) Uani 1 1 d . . . . .
Mo68 Mo 0.00450(15) 0.88912(12) 0.06783(4) 0.0454(7) Uani 1 1 d . . . . .
Mo69 Mo 0.09652(14) 0.57906(12) 0.01618(4) 0.0434(7) Uani 1 1 d . . . . .
Mo70 Mo 0.10621(14) 0.45558(12) 0.02407(4) 0.0429(7) Uani 1 1 d . . . . .
Sm1 Sm 0.25057(7) 0.36351(6) 0.22016(2) 0.0315(4) Uani 1 1 d . . . . .
Sm2 Sm 0.17812(7) 0.62600(6) 0.26587(2) 0.0345(4) Uani 1 1 d . . . . .
Sm3 Sm 0.22111(7) 0.84545(6) 0.18936(2) 0.0351(4) Uani 1 1 d . . . . .
Sm4 Sm 0.32517(9) 0.71742(8) 0.09857(3) 0.0525(5) Uani 1 1 d . . . . .
Sm5 Sm 0.34636(8) 0.41644(8) 0.11809(3) 0.0523(5) Uani 1 1 d . . . . .
Sm6 Sm 0.08107(17) 0.58066(12) 0.16029(5) 0.0393(8) Uani 0.5 1 d . . P . .
O1 O -0.0921(8) 0.8762(7) 0.2030(3) 0.025(4) Uani 1 1 d . U . . .
O2 O -0.0631(8) 0.3259(6) 0.2354(2) 0.019(4) Uiso 1 1 d . . . . .
O3 O -0.1777(8) 0.8692(7) 0.2508(2) 0.022(4) Uani 1 1 d . U . . .
O4 O 0.1091(9) 0.8388(8) 0.1783(3) 0.033(4) Uani 1 1 d . U . . .
O5 O 0.0627(10) 0.6184(7) 0.2544(3) 0.033(4) Uani 1 1 d . U . . .
O6 O 0.1396(8) 0.3570(6) 0.2099(3) 0.025(4) Uani 1 1 d . U . . .
O7 O -0.1903(9) 0.3523(7) 0.2404(2) 0.024(4) Uiso 1 1 d . . . . .
O8 O -0.1271(8) 0.6206(6) 0.2624(2) 0.017(3) Uiso 1 1 d . . . . .
O9 O -0.1271(10) 0.4019(7) 0.2133(3) 0.032(4) Uani 1 1 d . U . . .
O10 O -0.1557(8) 0.4968(7) 0.2298(2) 0.023(4) Uani 1 1 d . U . . .
O11 O -0.1674(10) 0.7087(8) 0.2177(3) 0.039(5) Uani 1 1 d . U . . .
O12 O 0.0261(8) 0.8302(6) 0.2214(3) 0.025(4) Uani 1 1 d . U . . .
O13 O 0.0187(7) 0.4861(6) 0.2648(2) 0.019(4) Uani 1 1 d . U . . .
O14 O -0.2772(11) 0.7622(9) 0.2025(3) 0.043(5) Uani 1 1 d . U . . .
O15 O -0.1047(8) 0.4143(6) 0.2530(3) 0.022(4) Uani 1 1 d . U . . .
O16 O 0.0279(10) 0.6041(8) 0.2157(3) 0.036(5) Uani 1 1 d . U . . .
O17 O 0.1778(8) 0.8808(6) 0.2532(2) 0.018(3) Uiso 1 1 d . . . . .
O18 O 0.0562(9) 0.7430(7) 0.1678(3) 0.028(4) Uani 1 1 d . U . . .
O19 O 0.0776(9) 0.4343(7) 0.1858(3) 0.026(4) Uiso 1 1 d . . . . .
O20 O -0.0501(10) 0.7435(8) 0.2118(3) 0.037(5) Uani 1 1 d . U . . .
O21 O 0.0007(9) 0.5851(6) 0.0556(3) 0.025(4) Uani 1 1 d . U . . .
O22 O -0.2329(8) 0.5536(6) 0.2512(2) 0.017(3) Uiso 1 1 d . . . . .
O23 O 0.0374(8) 0.3325(6) 0.1813(2) 0.020(4) Uiso 1 1 d . . . . .
O24 O 0.1234(10) 0.6565(7) 0.1111(3) 0.031(4) Uani 1 1 d . U . . .
O25 O 0.0518(11) 0.3200(9) 0.3048(3) 0.043(5) Uani 1 1 d . U . . .
O26 O -0.0907(10) 0.3548(7) 0.1822(3) 0.028(4) Uani 1 1 d . U . . .
O27 O -0.2190(9) 0.4458(7) 0.2563(3) 0.027(4) Uani 1 1 d . U . . .
O28 O 0.1001(10) 0.8809(7) 0.1296(3) 0.031(4) Uani 1 1 d . U . . .
O29 O 0.1312(8) 0.5474(6) 0.2785(3) 0.021(4) Uani 1 1 d . U . . .
O30 O -0.0252(8) 0.8151(6) 0.1820(2) 0.021(4) Uani 1 1 d . U . . .
O31 O 0.1300(9) 0.7126(8) 0.2682(3) 0.031(4) Uani 1 1 d . U . . .
O32 O -0.2320(9) 0.7733(7) 0.2378(3) 0.029(4) Uani 1 1 d . U . . .
O33 O -0.0842(9) 0.6462(7) 0.1997(3) 0.028(4) Uani 1 1 d . U . . .
O34 O 0.1385(12) 0.8316(9) 0.0967(3) 0.047(6) Uani 1 1 d . U . . .
O35 O -0.0709(10) 0.7207(7) 0.1744(3) 0.033(5) Uani 1 1 d . U . . .
O36 O -0.0012(8) 0.6945(6) 0.1083(2) 0.019(4) Uani 1 1 d . U . . .
O37 O 0.0761(8) 0.7358(7) 0.0849(2) 0.023(4) Uani 1 1 d . U . . .
O38 O -0.1214(9) 0.8028(7) 0.1552(3) 0.033(4) Uani 1 1 d . U . . .
O39 O 0.0243(10) 0.8997(8) 0.1941(3) 0.036(5) Uani 1 1 d . U . . .
O40 O 0.1059(9) 0.3687(6) 0.1071(3) 0.025(4) Uani 1 1 d . U . . .
O41 O 0.0261(8) 0.6038(7) 0.0932(3) 0.028(4) Uani 1 1 d . U . . .
O42 O -0.2220(9) 0.8531(7) 0.2117(3) 0.028(4) Uani 1 1 d . U . . .
O43 O -0.0558(9) 0.6550(8) 0.2364(3) 0.033(5) Uani 1 1 d . U . . .
O44 O 0.1180(9) 0.7885(8) 0.2422(3) 0.032(4) Uani 1 1 d . U . . .
O45 O -0.1164(10) 0.5169(8) 0.2676(3) 0.037(5) Uani 1 1 d . U . . .
O46 O 0.0797(10) 0.2692(8) 0.1000(3) 0.036(5) Uani 1 1 d . U . . .
O47 O 0.1036(10) 0.5415(8) 0.0732(3) 0.034(5) Uani 1 1 d . U . . .
O48 O -0.0731(9) 0.2048(8) 0.1414(3) 0.035(5) Uani 1 1 d . U . . .
O49 O 0.2316(11) 0.4075(9) 0.1066(3) 0.046(6) Uani 1 1 d . U . . .
O50 O 0.0463(9) 0.3890(7) 0.2486(3) 0.030(4) Uani 1 1 d . U . . .
O51 O -0.0213(10) 0.3275(8) 0.1136(3) 0.035(5) Uani 1 1 d . U . . .
O52 O 0.0035(9) 0.3707(7) 0.2083(3) 0.028(4) Uani 1 1 d . U . . .
O53 O 0.3240(9) 0.2294(7) 0.1845(3) 0.031(4) Uani 1 1 d . U . . .
O54 O -0.1286(9) 0.7230(7) 0.2548(3) 0.031(4) Uani 1 1 d . U . . .
O55 O 0.0629(9) 0.3363(7) 0.1427(3) 0.033(5) Uani 1 1 d . U . . .
O56 O -0.0259(9) 0.3442(8) 0.2744(3) 0.033(4) Uani 1 1 d . U . . .
O57 O -0.0371(9) 0.9173(6) 0.1296(3) 0.027(4) Uani 1 1 d . U . . .
O58 O 0.0120(10) 0.4240(8) 0.1247(3) 0.034(5) Uani 1 1 d . U . . .
O59 O -0.0566(11) 0.8940(8) 0.2419(3) 0.040(5) Uani 1 1 d . U . . .
O60 O -0.0790(10) 0.5300(8) 0.3055(3) 0.037(5) Uani 1 1 d . U . . .
O61 O 0.0761(10) 0.4055(7) 0.2878(3) 0.033(5) Uani 1 1 d . U . . .
O62 O 0.2091(8) 0.3730(7) 0.2834(3) 0.029(4) Uani 1 1 d . U . . .
O63 O 0.0377(13) 0.8208(9) 0.0650(3) 0.051(6) Uani 1 1 d . U . . .
O64 O -0.1509(10) 0.7837(8) 0.1903(3) 0.035(5) Uani 1 1 d . U . . .
O65 O -0.0757(8) 0.5435(7) 0.2065(3) 0.029(4) Uani 1 1 d . U . . .
O66 O -0.0524(12) 0.7691(9) 0.0860(3) 0.046(6) Uani 1 1 d . U . . .
O67 O -0.0242(9) 0.6783(8) 0.2731(3) 0.033(4) Uani 1 1 d . U . . .
O68 O -0.0379(10) 0.2235(9) 0.1057(3) 0.041(5) Uani 1 1 d . U . . .
O69 O 0.0057(9) 0.4610(7) 0.0244(3) 0.028(4) Uani 1 1 d . U . . .
O70 O 0.0075(9) 0.7525(7) 0.2493(3) 0.029(4) Uani 1 1 d . U . . .
O71 O -0.0304(8) 0.2760(6) 0.2040(2) 0.021(4) Uiso 1 1 d . . . . .
O72 O -0.0517(9) 0.4483(8) 0.1908(3) 0.032(4) Uani 1 1 d . U . . .
O73 O -0.1975(9) 0.8740(7) 0.1761(3) 0.029(4) Uani 1 1 d . U . . .
O74 O 0.0523(9) 0.8490(7) 0.2590(3) 0.029(4) Uani 1 1 d . U . . .
O75 O 0.2794(11) 0.6374(8) 0.0360(3) 0.041(5) Uani 1 1 d . U . . .
O76 O 0.0920(10) 0.6332(8) 0.0350(3) 0.034(5) Uani 1 1 d . U . . .
O77 O -0.0359(10) 0.4624(9) 0.2288(3) 0.038(5) Uani 1 1 d . U . . .
O78 O 0.0646(10) 0.3025(9) 0.2316(3) 0.038(5) Uani 1 1 d . U . . .
O79 O -0.2044(10) 0.7964(8) 0.2745(3) 0.034(5) Uani 1 1 d . U . . .
O80 O -0.1619(10) 0.6003(7) 0.2244(3) 0.033(5) Uani 1 1 d . U . . .
O81 O 0.0014(11) 0.5661(9) 0.0182(3) 0.045(5) Uani 1 1 d . U . . .
O82 O 0.1370(9) 0.4634(7) 0.1229(3) 0.033(5) Uani 1 1 d . U . . .
O83 O 0.0342(9) 0.7677(7) 0.2829(3) 0.027(4) Uani 1 1 d . U . . .
O84 O 0.0956(10) 0.4068(8) 0.0089(3) 0.039(5) Uani 1 1 d . U . . .
O85 O 0.3088(8) 0.3323(7) 0.1275(3) 0.028(4) Uani 1 1 d . U . . .
O86 O -0.1028(10) 0.9172(8) 0.2744(3) 0.038(5) Uani 1 1 d . U . . .
O87 O 0.0542(11) 0.9234(9) 0.1594(3) 0.045(5) Uani 1 1 d . U . . .
O88 O 0.4000(11) 0.6054(9) 0.0527(3) 0.047(6) Uani 1 1 d . U . . .
O89 O 0.1001(8) 0.2575(7) 0.2011(3) 0.029(4) Uani 1 1 d . U . . .
O90 O -0.0551(10) 0.3082(8) 0.1501(3) 0.039(5) Uani 1 1 d . U . . .
O91 O -0.0165(10) 0.1261(8) 0.1606(3) 0.037(5) Uani 1 1 d . U . . .
O92 O -0.0546(9) 0.4340(8) 0.2895(3) 0.032(4) Uani 1 1 d . U . . .
O93 O 0.1873(9) 0.6922(8) 0.0507(3) 0.033(5) Uani 1 1 d . U . . .
O94 O 0.1979(11) 0.8909(8) 0.1593(3) 0.041(5) Uani 1 1 d . U . . .
O95 O 0.0116(9) 0.4737(8) 0.0627(3) 0.033(5) Uani 1 1 d . U . . .
O96 O -0.2515(10) 0.4277(8) 0.2211(3) 0.038(5) Uani 1 1 d . U . . .
O97 O 0.2131(10) 0.3856(8) 0.0699(3) 0.036(5) Uani 1 1 d . U . . .
O98 O 0.0046(10) 0.8725(9) 0.2927(3) 0.043(5) Uani 1 1 d . U . . .
O99 O -0.0282(10) 0.6806(8) 0.0709(3) 0.040(5) Uani 1 1 d . U . . .
O100 O 0.2423(9) 0.3011(8) 0.1955(3) 0.034(5) Uani 1 1 d . U . . .
O101 O 0.0924(9) 0.3391(7) 0.0725(3) 0.031(4) Uani 1 1 d . U . . .
O102 O -0.1808(9) 0.4770(7) 0.1923(3) 0.031(4) Uani 1 1 d . U . . .
O103 O -0.0169(9) 0.4033(7) 0.1587(3) 0.031(4) Uani 1 1 d . U . . .
O104 O -0.0929(12) 0.8236(10) 0.1193(3) 0.053(6) Uani 1 1 d . U . . .
O105 O -0.1688(10) 0.9408(8) 0.2243(3) 0.039(5) Uani 1 1 d . U . . .
O106 O 0.1566(10) 0.8524(8) 0.2167(3) 0.041(5) Uani 1 1 d . U . . .
O107 O 0.1824(10) 0.3695(8) 0.2467(3) 0.038(5) Uani 1 1 d . U . . .
O108 O 0.1153(9) 0.4376(8) 0.0854(3) 0.030(4) Uani 1 1 d . U . . .
O109 O -0.0779(9) 0.5405(8) 0.0796(3) 0.034(5) Uani 1 1 d . U . . .
O110 O 0.0774(9) 0.7277(8) 0.2166(3) 0.033(5) Uani 1 1 d . U . . .
O111 O -0.0182(9) 0.5765(7) 0.2783(3) 0.029(4) Uani 1 1 d . U . . .
O112 O 0.0971(10) 0.6539(8) 0.0718(3) 0.040(5) Uani 1 1 d . U . . .
O113 O -0.1678(10) 0.8912(9) 0.1359(3) 0.042(5) Uani 1 1 d . U . . .
O114 O -0.0317(11) 0.2962(9) 0.0771(3) 0.043(5) Uani 1 1 d . U . . .
O115 O -0.0008(9) 0.8309(8) 0.1513(3) 0.036(5) Uani 1 1 d . U . . .
O116 O 0.1414(11) 0.2741(10) 0.1671(3) 0.048(6) Uani 1 1 d . U . . .
O117 O -0.1585(9) 0.2989(8) 0.2090(3) 0.034(5) Uani 1 1 d . U . . .
O118 O 0.0139(11) 0.2321(9) 0.1717(3) 0.044(5) Uani 1 1 d . U . . .
O119 O 0.2070(10) 0.5929(8) 0.0573(3) 0.036(5) Uani 1 1 d . U . . .
O120 O -0.1513(11) 0.3652(8) 0.2797(3) 0.039(5) Uani 1 1 d . U . . .
O121 O 0.0052(13) 0.2479(10) 0.2586(3) 0.053(6) Uani 1 1 d . U . . .
O122 O -0.1324(10) 0.7214(8) 0.1099(3) 0.039(5) Uani 1 1 d . U . . .
O123 O -0.0886(10) 0.8585(8) 0.0665(3) 0.038(5) Uani 1 1 d . U . . .
O124 O 0.0792(10) 0.6071(7) -0.0046(3) 0.034(5) Uani 1 1 d . U . . .
O125 O 0.2150(11) 0.5544(8) 0.0962(3) 0.042(5) Uani 1 1 d . U . . .
O126 O 0.2079(12) 0.3619(10) 0.0341(4) 0.054(6) Uani 1 1 d . U . . .
O127 O -0.0329(12) 0.9649(10) 0.2157(3) 0.050(6) Uani 1 1 d . U . . .
O128 O 0.0993(11) 0.3189(8) 0.2680(3) 0.042(5) Uani 1 1 d . U . . .
O129 O 0.0322(9) 0.7935(7) 0.1146(3) 0.029(4) Uani 1 1 d . U . . .
O130 O 0.2653(10) 0.3016(9) 0.1591(3) 0.040(5) Uani 1 1 d . U . . .
O131 O 0.0924(9) 0.4839(8) 0.2314(3) 0.035(5) Uani 1 1 d . U . . .
O132 O 0.1084(12) 0.4214(11) 0.0480(3) 0.056(7) Uani 1 1 d . U . . .
O133 O 0.1978(12) 0.4715(9) 0.0257(3) 0.048(6) Uani 1 1 d . U . . .
O134 O 0.2223(10) 0.8552(8) 0.1251(3) 0.039(5) Uani 1 1 d . U . . .
O135 O -0.0135(11) 0.8740(8) 0.0940(3) 0.042(5) Uani 1 1 d . U . . .
O136 O 0.2104(11) 0.7082(8) 0.0879(3) 0.042(5) Uani 1 1 d . U . . .
O137 O -0.0409(9) 0.7388(8) 0.1390(3) 0.033(4) Uani 1 1 d . U . . .
O138 O 0.0175(11) 0.9445(9) 0.2684(3) 0.045(6) Uani 1 1 d . U . . .
O139 O 0.1396(9) 0.4485(8) 0.2650(3) 0.033(4) Uani 1 1 d . U . . .
O140 O 0.1703(12) 0.4775(11) 0.3034(4) 0.056(6) Uani 1 1 d . U . . .
O141 O 0.1961(8) 0.3093(7) 0.0954(3) 0.027(4) Uani 1 1 d . U . . .
O142 O -0.1916(11) 0.6911(9) 0.1795(3) 0.045(5) Uani 1 1 d . U . . .
O143 O 0.0324(11) 0.4972(9) 0.0992(3) 0.045(5) Uani 1 1 d . U . . .
O144 O 0.1585(11) 0.7861(9) 0.0658(3) 0.044(5) Uani 1 1 d . U . . .
O145 O 0.2393(10) 0.2085(8) 0.1515(3) 0.039(5) Uani 1 1 d . U . . .
O146 O 0.1807(13) 0.2152(10) 0.0859(4) 0.056(7) Uani 1 1 d . U . . .
O147 O 0.1119(12) 0.1729(11) 0.1567(4) 0.056(6) Uani 1 1 d . U . . .
O148 O 0.3163(13) 0.5523(11) 0.0742(4) 0.059(7) Uani 1 1 d . U . . .
O149 O 0.0441(10) 0.5025(9) 0.2999(3) 0.041(5) Uani 1 1 d . U . . .
O150 O 0.1942(10) 0.5742(7) 0.0195(3) 0.033(4) Uani 1 1 d . U . . .
O151 O -0.1357(12) 0.2783(10) 0.2615(3) 0.050(6) Uani 1 1 d . U . . .
O152 O 0.4082(12) 0.4820(10) 0.0613(4) 0.054(6) Uani 1 1 d . U . . .
O153 O -0.0736(13) 0.8206(11) 0.2662(4) 0.061(7) Uani 1 1 d . U . . .
O154 O 0.1550(10) 0.8048(8) 0.2805(3) 0.037(5) Uani 1 1 d . U . . .
O155 O 0.2631(11) 0.2371(9) 0.1164(3) 0.046(6) Uani 1 1 d . U . . .
O156 O -0.0850(10) 0.7417(8) 0.2933(3) 0.036(5) Uani 1 1 d . U . . .
O157 O 0.2077(12) 0.8795(9) 0.0767(4) 0.051(6) Uani 1 1 d . U . . .
O158 O 0.3166(10) 0.6559(7) 0.0732(3) 0.032(4) Uani 1 1 d . U . . .
O159 O -0.1319(10) 0.8076(9) 0.2307(3) 0.041(5) Uani 1 1 d . U . . .
O160 O 0.0632(13) 0.7265(10) 0.0488(4) 0.057(7) Uani 1 1 d . U . . .
O161 O 0.0986(11) 0.5082(9) 0.0025(3) 0.046(6) Uani 1 1 d . U . . .
O162 O -0.1761(10) 0.8175(7) 0.0859(3) 0.035(5) Uani 1 1 d . U . . .
O163 O -0.0674(11) 0.8998(9) 0.1666(3) 0.047(6) Uani 1 1 d . U . . .
O164 O -0.1270(9) 0.9055(7) 0.0989(3) 0.029(4) Uani 1 1 d . U . . .
O165 O -0.0143(13) 0.3812(10) 0.0486(4) 0.057(7) Uani 1 1 d . U . . .
O166 O -0.0064(10) 0.4016(8) 0.0881(3) 0.035(5) Uani 1 1 d . U . . .
O167 O 0.1755(9) 0.3764(7) 0.1556(3) 0.031(4) Uani 1 1 d . U . . .
O168 O -0.0329(13) 0.6650(10) 0.0315(3) 0.051(6) Uani 1 1 d . U . . .
O169 O 0.1745(11) 0.2923(8) 0.1291(3) 0.041(5) Uani 1 1 d . U . . .
O170 O 0.1835(13) 0.9324(10) 0.1072(4) 0.054(6) Uani 1 1 d . U . . .
O171 O 0.0872(12) 0.9209(9) 0.0767(3) 0.046(6) Uani 1 1 d . U . . .
O172 O 0.2516(12) 0.1280(10) 0.1296(4) 0.053(6) Uani 1 1 d . U . . .
O173 O -0.1901(10) 0.4585(9) 0.2936(3) 0.043(5) Uani 1 1 d . U . . .
O174 O -0.0499(10) 0.5619(7) 0.2411(3) 0.036(5) Uani 1 1 d . U . . .
O175 O -0.0806(13) 0.9976(10) 0.1065(4) 0.056(7) Uani 1 1 d . U . . .
O176 O 0.3627(12) 0.2482(9) 0.1432(3) 0.049(6) Uani 1 1 d . U . . .
O177 O 0.1843(12) 0.9897(10) 0.0761(3) 0.052(6) Uani 1 1 d . U . . .
O178 O 0.2198(13) 0.1168(10) 0.1629(4) 0.055(6) Uani 1 1 d . U . . .
O179 O 0.1946(11) 0.2032(8) 0.1855(3) 0.042(5) Uani 1 1 d . U . . .
O180 O 0.0305(10) 0.2376(8) 0.1337(3) 0.039(5) Uani 1 1 d . U . . .
O181 O 0.2128(10) 0.5081(8) -0.0092(3) 0.038(5) Uani 1 1 d . U . . .
O182 O 0.0621(14) 1.0179(11) 0.0768(4) 0.067(8) Uani 1 1 d . U . . .
O183 O 0.0657(11) 0.9154(9) 0.2318(3) 0.045(5) Uani 1 1 d . U . . .
O184 O -0.0334(12) 0.9609(9) 0.0774(3) 0.050(6) Uani 1 1 d . U . . .
O185 O -0.2432(11) 0.6669(8) 0.2453(3) 0.042(5) Uani 1 1 d . U . . .
O186 O 0.0307(11) 0.1406(8) 0.1278(3) 0.042(5) Uani 1 1 d . U . . .
O187 O -0.1381(11) 0.2707(9) 0.1198(3) 0.046(6) Uani 1 1 d . U . . .
O188 O 0.1419(10) 0.1915(7) 0.1217(3) 0.036(5) Uani 1 1 d . U . . .
O189 O -0.1078(11) 0.3873(8) 0.1297(3) 0.041(5) Uani 1 1 d . U . . .
O190 O -0.0740(9) 0.3465(8) 0.3092(3) 0.036(5) Uani 1 1 d . U . . .
O191 O 0.0183(12) 1.0090(9) 0.1414(3) 0.047(6) Uani 1 1 d . U . . .
O192 O 0.0894(11) 0.5213(9) 0.0354(3) 0.044(5) Uani 1 1 d . U . . .
O193 O 0.3009(14) 0.5381(11) 0.0406(4) 0.060(7) Uani 1 1 d . U . . .
O194 O 0.2126(12) 0.4825(10) 0.0646(4) 0.056(6) Uani 1 1 d . U . . .
O195 O -0.0685(9) 0.7643(7) 0.0481(3) 0.032(4) Uani 1 1 d . U . . .
O196 O 0.0834(11) 0.1588(8) 0.1940(3) 0.040(5) Uani 1 1 d . U . . .
O197 O -0.0887(14) 0.5183(11) 0.0376(4) 0.066(8) Uani 1 1 d . U . . .
O198 O 0.3311(12) 0.4515(9) 0.0865(3) 0.047(6) Uani 1 1 d . U . . .
O199 O 0.1539(10) 0.7728(9) 0.1322(3) 0.044(5) Uani 1 1 d . U . . .
O200 O 0.1307(15) 0.8689(13) 0.0454(4) 0.075(9) Uani 1 1 d . U . . .
O201 O 0.2967(14) 0.4295(11) 0.0500(4) 0.062(7) Uani 1 1 d . U . . .
O202 O 0.1409(13) 0.9703(10) 0.1388(4) 0.054(6) Uani 1 1 d . U . . .
O203 O 0.0530(12) 0.9644(9) 0.1084(3) 0.052(6) Uani 1 1 d . U . . .
O204 O 0.1542(15) 1.0355(12) 0.1062(4) 0.073(8) Uani 1 1 d . U . . .
O205 O 0.3152(12) 0.8942(10) 0.1026(3) 0.051(6) Uani 1 1 d . U . . .
O206 O 0.0280(10) 0.4072(8) 0.3203(3) 0.039(5) Uani 1 1 d . U . . .
O207 O -0.1181(12) 0.2479(9) 0.1738(3) 0.049(6) Uani 1 1 d . U . . .
O208 O 0.1837(15) 0.6805(12) 0.0132(4) 0.071(8) Uani 1 1 d . U . . .
O209 O 0.2729(10) 0.8033(7) 0.0975(3) 0.035(5) Uani 1 1 d . U . . .
O210 O -0.0108(14) 0.9113(12) 0.0456(4) 0.066(7) Uani 1 1 d . U . . .
O211 O 0.0470(13) 0.1662(10) 0.0923(4) 0.060(7) Uani 1 1 d . U . . .
O212 O 0.3153(12) 0.4660(9) 0.0120(3) 0.046(6) Uani 1 1 d . U . . .
O213 O 0.2692(13) 0.9533(11) 0.1404(4) 0.061(7) Uani 1 1 d . U . . .
O214 O 0.1350(13) 0.0927(10) 0.1358(3) 0.053(6) Uani 1 1 d . U . . .
O215 O 0.3081(13) 0.5698(9) 0.0047(4) 0.053(6) Uani 1 1 d . U . . .
O221 O 0.2372(14) 0.2827(11) 0.2356(4) 0.062(7) Uani 1 1 d . U . . .
O222 O 0.2199(10) 0.4508(8) 0.2255(3) 0.037(5) Uani 1 1 d . U . . .
O223 O 0.3416(12) 0.4187(10) 0.2118(4) 0.054(6) Uani 1 1 d . U . . .
O224 O 0.2336(15) 0.4002(11) 0.1893(4) 0.067(8) Uani 1 1 d . U . . .
O227 O 0.2571(13) 0.5777(10) 0.2880(4) 0.062(7) Uani 1 1 d . U . . .
O228 O 0.1431(13) 0.6387(10) 0.2964(4) 0.057(7) Uani 1 1 d . U . . .
O229 O 0.2627(13) 0.6810(10) 0.2790(4) 0.056(7) Uani 1 1 d . U . . .
O230 O 0.1787(12) 0.6716(8) 0.2380(3) 0.046(6) Uani 1 1 d . U . . .
O231 O 0.2838(15) 0.6177(12) 0.2505(4) 0.075(8) Uani 1 1 d . U . . .
O232 O 0.1694(12) 0.5663(10) 0.2411(4) 0.053(6) Uani 1 1 d . U . . .
O233 O 0.1960(9) 0.9330(6) 0.1938(3) 0.028(4) Uani 1 1 d . U . . .
O234 O 0.3206(11) 0.8828(9) 0.1790(3) 0.045(5) Uani 1 1 d . U . . .
O235 O 0.2274(13) 0.7860(11) 0.1640(4) 0.060(7) Uani 1 1 d . U . . .
O236 O 0.3159(10) 0.7848(9) 0.1952(3) 0.042(5) Uani 1 1 d . U . . .
O237 O 0.1870(14) 0.7655(11) 0.1993(4) 0.067(8) Uani 1 1 d . U . . .
O239 O 0.3018(12) 0.6294(9) 0.1092(3) 0.051(6) Uani 1 1 d . U . . .
O240 O 0.2678(14) 0.7284(12) 0.1258(4) 0.067(8) Uani 1 1 d . U . . .
O241 O 0.396(2) 0.6924(19) 0.1267(7) 0.080(13) Uani 0.7 1 d . U P . .
O242 O 0.400(2) 0.7899(16) 0.1069(6) 0.067(11) Uani 0.7 1 d . U P . .
O243 O 0.338(2) 0.7547(17) 0.0698(6) 0.069(11) Uani 0.7 1 d . U P . .
O244 O 0.4332(15) 0.6835(12) 0.0922(4) 0.070(8) Uani 1 1 d . U . . .
O245 O 0.3048(14) 0.5005(11) 0.1183(4) 0.062(7) Uani 1 1 d . U . . .
O246 O 0.4083(17) 0.4701(14) 0.1419(5) 0.086(10) Uani 1 1 d . U . . .
O247 O 0.2910(16) 0.4146(13) 0.1468(5) 0.080(9) Uani 1 1 d . U . . .
O248 O 0.4381(19) 0.3729(15) 0.1365(5) 0.097(11) Uani 1 1 d . U . . .
O249 O 0.449(2) 0.4460(18) 0.1070(6) 0.085(12) Uani 0.8 1 d . U P . .
O250 O 0.3684(17) 0.3538(14) 0.0956(5) 0.086(10) Uani 1 1 d . U . . .
O251 O 0.082(2) 0.5380(18) 0.1907(6) 0.077(13) Uani 0.7 1 d . U P . .
O252 O 0.0853(18) 0.6500(14) 0.1860(5) 0.091(10) Uani 1 1 d . U . . .
O253 O 0.121(2) 0.6665(17) 0.1483(6) 0.085(12) Uani 0.8 1 d . U P . .
O254 O 0.1447(17) 0.5710(12) 0.1308(5) 0.080(9) Uani 1 1 d . U . . .
O255 O 0.132(2) 0.4927(16) 0.1585(6) 0.081(11) Uani 0.8 1 d . U P . .
O256 O 0.000(4) 0.619(3) 0.1414(11) 0.07(2) Uiso 0.4 1 d . . P . .
O257 O -0.009(3) 0.544(2) 0.1714(9) 0.051(15) Uiso 0.4 1 d . . P . .
O261 O 0.1658(10) 1.0188(7) 0.1716(3) 0.033(5) Uani 1 1 d . U . . .
O262 O 0.3766(14) 0.3753(11) 0.1779(4) 0.067(8) Uani 1 1 d . U . . .
O263 O 0.2224(12) 0.9809(10) 0.2267(4) 0.056(6) Uani 1 1 d . U . . .
O264 O 0.0637(15) 1.0131(11) 0.1900(4) 0.068(8) Uani 1 1 d . U . . .
 
loop_
 _atom_site_aniso_label
 _atom_site_aniso_U_11
 _atom_site_aniso_U_22
 _atom_site_aniso_U_33
 _atom_site_aniso_U_23
 _atom_site_aniso_U_13
 _atom_site_aniso_U_12
Mo1 0.0264(13) 0.0447(17) 0.064(2) -0.0054(15) 0.0101(13) -0.0047(12)
Mo2 0.0392(15) 0.0383(16) 0.0535(19) 0.0004(13) 0.0088(13) 0.0050(12)
Mo3 0.0529(18) 0.0363(16) 0.061(2) -0.0046(14) 0.0169(16) -0.0137(14)
Mo4 0.0275(14) 0.0493(18) 0.063(2) -0.0098(15) 0.0129(13) -0.0056(12)
Mo5 0.0373(15) 0.0501(18) 0.057(2) -0.0076(15) 0.0168(14) -0.0016(13)
Mo6 0.0137(10) 0.0198(11) 0.0492(16) -0.0009(10) 0.0072(10) 0.0005(8)
Mo7 0.0135(10) 0.0261(12) 0.0500(16) -0.0013(11) 0.0037(10) -0.0024(9)
Mo8 0.0211(11) 0.0247(12) 0.0493(16) -0.0023(11) 0.0082(11) -0.0038(9)
Mo9 0.0178(11) 0.0259(12) 0.0481(16) 0.0008(11) 0.0017(10) -0.0031(9)
Mo10 0.0173(11) 0.0220(12) 0.0480(16) 0.0001(11) 0.0044(10) 0.0018(9)
Mo11 0.0163(10) 0.0212(11) 0.0463(15) -0.0011(10) 0.0028(10) 0.0035(9)
Mo12 0.0138(10) 0.0258(12) 0.0484(16) -0.0064(11) 0.0051(10) 0.0026(9)
Mo13 0.0161(11) 0.0237(12) 0.0477(16) -0.0025(11) 0.0047(10) -0.0002(9)
Mo14 0.0160(11) 0.0211(11) 0.0488(16) 0.0004(11) 0.0053(10) -0.0014(9)
Mo15 0.0156(11) 0.0288(13) 0.0485(16) 0.0038(11) 0.0045(10) 0.0031(9)
Mo16 0.0182(11) 0.0268(12) 0.0453(15) 0.0004(11) 0.0073(10) 0.0012(9)
Mo17 0.0152(11) 0.0247(12) 0.0546(17) 0.0008(11) 0.0083(10) -0.0002(9)
Mo18 0.0174(11) 0.0238(12) 0.0520(16) 0.0048(11) 0.0059(10) 0.0014(9)
Mo19 0.0162(11) 0.0254(12) 0.0479(16) 0.0033(11) 0.0044(10) -0.0026(9)
Mo20 0.0159(11) 0.0248(12) 0.0457(15) 0.0003(11) 0.0023(10) -0.0014(9)
Mo21 0.0210(11) 0.0276(13) 0.0478(16) -0.0009(11) 0.0014(11) -0.0041(10)
Mo22 0.0177(11) 0.0201(11) 0.0545(17) -0.0038(11) 0.0083(11) -0.0070(9)
Mo23 0.0171(11) 0.0233(12) 0.0516(16) -0.0027(11) 0.0074(10) 0.0021(9)
Mo24 0.0172(11) 0.0247(12) 0.0535(17) 0.0043(11) 0.0076(11) -0.0012(9)
Mo25 0.0165(11) 0.0260(12) 0.0519(16) 0.0068(11) 0.0073(10) -0.0007(9)
Mo26 0.0188(11) 0.0310(13) 0.0515(17) -0.0060(12) 0.0061(11) -0.0033(10)
Mo27 0.0140(10) 0.0266(12) 0.0475(16) -0.0049(11) 0.0032(10) -0.0015(9)
Mo28 0.0151(10) 0.0266(12) 0.0469(16) -0.0023(11) 0.0070(10) 0.0007(9)
Mo29 0.0206(11) 0.0280(13) 0.0473(16) -0.0012(11) 0.0038(11) -0.0024(10)
Mo30 0.0235(12) 0.0292(13) 0.0516(17) -0.0034(12) 0.0071(11) 0.0002(10)
Mo31 0.0144(10) 0.0229(12) 0.0473(15) 0.0008(11) 0.0046(10) 0.0001(9)
Mo32 0.0148(11) 0.0360(14) 0.0475(16) 0.0003(12) 0.0006(10) 0.0021(10)
Mo33 0.0265(13) 0.0370(14) 0.0422(16) -0.0092(12) 0.0041(11) -0.0054(11)
Mo34 0.0162(11) 0.0279(12) 0.0461(15) -0.0032(11) 0.0059(10) -0.0060(9)
Mo35 0.0300(13) 0.0444(16) 0.0432(16) -0.0080(13) 0.0050(12) -0.0048(12)
Mo36 0.0152(11) 0.0259(12) 0.0484(16) 0.0048(11) 0.0063(10) -0.0009(9)
Mo37 0.0209(11) 0.0208(12) 0.0526(17) -0.0083(11) 0.0081(11) -0.0041(9)
Mo38 0.0257(12) 0.0316(13) 0.0431(16) -0.0021(11) 0.0022(11) -0.0022(10)
Mo39 0.0265(13) 0.0327(14) 0.0554(18) -0.0046(13) 0.0067(12) -0.0059(11)
Mo40 0.0216(12) 0.0369(14) 0.0493(17) 0.0095(12) 0.0071(11) 0.0041(10)
Mo41 0.0220(12) 0.0285(13) 0.0504(17) -0.0035(12) 0.0037(11) -0.0007(10)
Mo42 0.0268(13) 0.0310(13) 0.0492(17) -0.0033(12) 0.0073(11) -0.0037(10)
Mo43 0.0221(12) 0.0323(14) 0.0622(19) -0.0041(13) 0.0073(12) -0.0024(10)
Mo44 0.0270(13) 0.0314(14) 0.066(2) -0.0098(13) 0.0089(13) -0.0010(11)
Mo45 0.0207(12) 0.0291(13) 0.0544(17) -0.0049(12) 0.0068(11) -0.0032(10)
Mo46 0.0235(12) 0.0287(13) 0.0470(16) 0.0007(11) 0.0048(11) 0.0023(10)
Mo47 0.0271(13) 0.0338(14) 0.0527(18) -0.0131(12) 0.0057(12) -0.0050(11)
Mo48 0.0312(14) 0.0349(14) 0.0532(18) -0.0039(13) 0.0112(12) -0.0104(11)
Mo49 0.0280(13) 0.0388(15) 0.0510(18) -0.0069(13) 0.0068(12) -0.0068(11)
Mo50 0.0304(13) 0.0340(14) 0.0501(17) -0.0003(12) 0.0031(12) -0.0002(11)
Mo51 0.0262(13) 0.0369(14) 0.0465(16) -0.0108(12) 0.0070(11) -0.0047(11)
Mo52 0.0291(13) 0.0364(14) 0.0483(17) -0.0085(12) 0.0084(12) -0.0038(11)
Mo53 0.0187(11) 0.0223(12) 0.0629(19) -0.0038(12) 0.0007(11) -0.0009(9)
Mo54 0.0333(14) 0.0378(15) 0.060(2) -0.0113(14) 0.0109(13) -0.0047(12)
Mo55 0.0253(12) 0.0373(14) 0.0442(16) -0.0059(12) 0.0028(11) 0.0009(11)
Mo56 0.0323(14) 0.0482(17) 0.0423(16) -0.0107(13) 0.0054(12) -0.0065(12)
Mo57 0.0365(15) 0.0425(16) 0.0506(18) -0.0072(14) 0.0085(13) -0.0075(12)
Mo58 0.0307(14) 0.0411(15) 0.0465(17) -0.0009(13) 0.0044(12) 0.0021(12)
Mo59 0.0312(14) 0.0234(13) 0.069(2) -0.0094(13) 0.0108(13) -0.0018(10)
Mo60 0.0399(15) 0.0205(12) 0.0559(18) -0.0017(12) 0.0111(13) -0.0041(11)
Mo61 0.0348(15) 0.0461(17) 0.0569(19) -0.0069(14) 0.0118(13) -0.0015(13)
Mo62 0.0292(14) 0.0379(15) 0.062(2) -0.0097(14) 0.0111(13) 0.0011(11)
Mo63 0.0388(15) 0.0466(17) 0.0491(18) 0.0006(14) 0.0124(13) -0.0071(13)
Mo64 0.0377(15) 0.0434(17) 0.0579(19) -0.0110(14) 0.0153(14) -0.0124(13)
Mo65 0.0258(13) 0.0440(16) 0.0509(18) -0.0043(13) 0.0094(12) -0.0022(11)
Mo66 0.0265(13) 0.0404(15) 0.0537(18) -0.0086(13) 0.0073(12) -0.0027(11)
Mo67 0.0270(13) 0.0348(15) 0.063(2) -0.0059(13) 0.0115(13) -0.0014(11)
Mo68 0.0448(17) 0.0422(16) 0.0505(18) 0.0065(14) 0.0108(14) 0.0004(13)
Mo69 0.0380(15) 0.0476(17) 0.0458(17) -0.0074(14) 0.0097(13) -0.0048(13)
Mo70 0.0325(14) 0.0444(16) 0.0529(18) -0.0118(14) 0.0101(13) -0.0049(12)
Sm1 0.0158(6) 0.0250(7) 0.0538(10) 0.0016(7) 0.0040(6) 0.0026(5)
Sm2 0.0180(7) 0.0280(8) 0.0572(11) 0.0006(7) 0.0021(7) -0.0023(6)
Sm3 0.0181(7) 0.0343(8) 0.0535(10) -0.0077(7) 0.0071(7) -0.0033(6)
Sm4 0.0300(9) 0.0546(12) 0.0737(14) -0.0149(10) 0.0088(9) -0.0048(8)
Sm5 0.0264(8) 0.0598(12) 0.0710(14) -0.0027(10) 0.0064(8) -0.0047(8)
Sm6 0.0413(18) 0.0300(16) 0.049(2) -0.0009(14) 0.0138(15) 0.0037(14)
O1 0.018(7) 0.027(7) 0.033(8) -0.006(6) 0.005(6) -0.014(6)
O3 0.009(6) 0.023(7) 0.033(8) -0.005(6) -0.008(6) 0.006(6)
O4 0.021(7) 0.031(8) 0.048(9) -0.008(7) 0.007(7) -0.006(6)
O5 0.034(8) 0.021(7) 0.042(8) 0.010(7) 0.004(7) 0.002(6)
O6 0.021(7) 0.013(7) 0.041(8) 0.008(6) 0.001(6) 0.008(6)
O9 0.031(8) 0.027(8) 0.038(8) 0.001(7) 0.004(7) 0.003(7)
O10 0.019(7) 0.028(7) 0.022(7) -0.008(6) 0.004(6) 0.004(6)
O11 0.031(8) 0.043(9) 0.043(9) -0.007(7) 0.007(7) 0.002(7)
O12 0.023(7) 0.016(7) 0.036(8) 0.004(6) 0.005(6) 0.001(6)
O13 0.008(6) 0.018(7) 0.031(8) 0.004(6) 0.001(6) 0.005(5)
O14 0.040(9) 0.043(9) 0.044(9) -0.004(7) 0.000(7) 0.011(7)
O15 0.020(7) 0.008(6) 0.038(8) -0.013(6) 0.001(6) 0.003(6)
O16 0.037(8) 0.033(8) 0.038(8) 0.008(7) 0.008(7) -0.007(7)
O18 0.027(7) 0.021(7) 0.037(8) 0.002(6) 0.005(7) 0.013(6)
O20 0.032(8) 0.038(8) 0.042(9) 0.002(7) 0.007(7) 0.002(7)
O21 0.033(8) 0.010(6) 0.034(8) -0.003(6) 0.012(6) -0.005(6)
O24 0.038(8) 0.016(7) 0.039(8) 0.000(6) 0.002(7) -0.009(6)
O25 0.041(9) 0.044(9) 0.043(9) -0.007(7) 0.005(7) 0.001(7)
O26 0.040(8) 0.018(7) 0.027(8) 0.004(6) 0.006(7) -0.010(6)
O27 0.022(7) 0.024(7) 0.036(8) 0.005(6) -0.001(6) 0.002(6)
O28 0.034(8) 0.028(8) 0.034(8) -0.013(7) 0.007(7) -0.004(7)
O29 0.020(7) 0.007(6) 0.037(8) -0.006(6) 0.008(6) 0.002(5)
O30 0.019(7) 0.012(6) 0.032(8) 0.001(6) 0.001(6) -0.002(6)
O31 0.021(7) 0.033(8) 0.037(8) 0.001(7) 0.000(6) 0.005(6)
O32 0.023(7) 0.026(7) 0.038(8) -0.006(7) 0.006(6) -0.001(6)
O33 0.020(7) 0.030(8) 0.033(8) 0.003(7) -0.005(6) -0.005(6)
O34 0.047(9) 0.046(9) 0.049(9) 0.000(8) 0.007(8) -0.005(8)
O35 0.037(8) 0.026(8) 0.037(8) -0.003(7) 0.008(7) 0.006(7)
O36 0.013(6) 0.013(6) 0.030(7) -0.001(6) 0.000(6) -0.001(5)
O37 0.018(7) 0.022(7) 0.029(8) 0.009(6) 0.002(6) -0.001(6)
O38 0.023(7) 0.030(8) 0.046(9) 0.006(7) 0.004(7) 0.008(6)
O39 0.030(8) 0.035(8) 0.041(9) -0.003(7) -0.001(7) 0.008(7)
O40 0.029(7) 0.013(7) 0.033(8) 0.001(6) 0.004(6) 0.015(6)
O41 0.019(7) 0.026(7) 0.037(8) 0.006(7) 0.002(6) -0.001(6)
O42 0.023(7) 0.017(7) 0.043(8) -0.002(6) 0.003(6) 0.011(6)
O43 0.024(7) 0.038(8) 0.036(8) -0.008(7) -0.002(7) 0.005(7)
O44 0.015(7) 0.038(8) 0.045(9) -0.007(7) 0.007(6) -0.011(6)
O45 0.030(8) 0.038(8) 0.044(9) 0.001(7) 0.004(7) -0.003(7)
O46 0.029(8) 0.031(8) 0.049(9) 0.005(7) 0.011(7) 0.001(7)
O47 0.030(8) 0.035(8) 0.035(8) -0.006(7) -0.005(7) 0.012(7)
O48 0.024(7) 0.034(8) 0.046(9) -0.014(7) 0.001(7) 0.008(7)
O49 0.043(9) 0.044(9) 0.054(9) -0.005(8) 0.016(8) -0.010(7)
O50 0.030(8) 0.022(7) 0.040(8) -0.012(7) 0.004(7) -0.003(6)
O51 0.031(8) 0.036(8) 0.038(8) -0.010(7) 0.002(7) -0.004(7)
O52 0.026(7) 0.025(7) 0.033(8) 0.001(6) 0.010(6) -0.020(6)
O53 0.027(8) 0.019(7) 0.047(9) 0.002(7) 0.005(7) -0.010(6)
O54 0.025(7) 0.027(8) 0.041(8) 0.000(7) 0.006(7) 0.012(6)
O55 0.030(8) 0.028(8) 0.041(8) -0.004(7) -0.002(7) 0.010(7)
O56 0.028(8) 0.036(8) 0.035(8) 0.005(7) 0.005(7) 0.002(7)
O57 0.029(7) 0.011(7) 0.039(8) 0.007(6) -0.006(6) 0.006(6)
O58 0.036(8) 0.032(8) 0.035(8) -0.002(7) 0.004(7) -0.001(7)
O59 0.042(9) 0.034(8) 0.043(9) 0.015(7) 0.004(7) -0.007(7)
O60 0.035(8) 0.029(8) 0.046(9) -0.007(7) 0.003(7) 0.008(7)
O61 0.033(8) 0.023(7) 0.043(9) -0.002(7) 0.000(7) -0.014(7)
O62 0.017(7) 0.035(8) 0.038(8) 0.008(7) 0.011(6) 0.004(6)
O63 0.060(10) 0.046(9) 0.048(9) 0.001(8) 0.007(8) 0.002(8)
O64 0.031(8) 0.037(8) 0.038(8) 0.010(7) 0.011(7) -0.007(7)
O65 0.014(7) 0.032(8) 0.040(8) -0.003(7) 0.002(6) -0.005(6)
O66 0.053(9) 0.038(9) 0.048(9) 0.004(7) 0.010(8) -0.008(8)
O67 0.021(7) 0.039(8) 0.039(8) -0.013(7) 0.004(7) 0.002(7)
O68 0.033(8) 0.043(9) 0.049(9) -0.005(7) 0.008(7) 0.011(7)
O69 0.028(7) 0.019(7) 0.036(8) 0.000(6) -0.005(6) -0.009(6)
O70 0.024(7) 0.024(7) 0.040(8) 0.013(7) 0.009(7) 0.002(6)
O72 0.024(7) 0.033(8) 0.041(8) -0.004(7) 0.013(7) -0.003(6)
O73 0.026(7) 0.029(8) 0.033(8) -0.003(7) 0.002(6) 0.010(6)
O74 0.019(7) 0.026(7) 0.044(8) -0.010(7) 0.009(6) 0.006(6)
O75 0.041(9) 0.033(8) 0.050(9) 0.004(7) 0.000(7) -0.001(7)
O76 0.031(8) 0.032(8) 0.040(8) -0.005(7) 0.004(7) 0.005(7)
O77 0.029(8) 0.048(9) 0.038(8) -0.008(7) 0.002(7) 0.008(7)
O78 0.027(8) 0.050(9) 0.039(8) 0.007(7) 0.017(7) -0.005(7)
O79 0.033(8) 0.031(8) 0.040(8) -0.002(7) 0.012(7) -0.015(7)
O80 0.037(8) 0.025(7) 0.038(8) -0.019(7) 0.004(7) 0.002(7)
O81 0.043(9) 0.046(9) 0.046(9) -0.009(8) 0.011(7) 0.002(7)
O82 0.021(7) 0.029(8) 0.048(9) -0.008(7) -0.006(7) -0.017(6)
O83 0.024(7) 0.027(7) 0.030(8) 0.003(6) 0.005(6) 0.008(6)
O84 0.037(8) 0.041(9) 0.041(9) -0.002(7) 0.012(7) -0.008(7)
O85 0.019(7) 0.026(7) 0.040(8) 0.005(7) 0.000(6) -0.004(6)
O86 0.037(8) 0.029(8) 0.048(9) -0.010(7) 0.004(7) -0.012(7)
O87 0.045(9) 0.039(9) 0.051(9) -0.005(8) 0.003(8) 0.009(7)
O88 0.036(8) 0.046(9) 0.057(10) -0.001(8) 0.000(8) 0.001(7)
O89 0.014(7) 0.031(8) 0.042(8) 0.000(7) -0.003(6) 0.004(6)
O90 0.040(8) 0.041(9) 0.036(8) 0.000(7) 0.007(7) 0.001(7)
O91 0.030(8) 0.029(8) 0.051(9) 0.006(7) 0.004(7) 0.005(7)
O92 0.021(7) 0.034(8) 0.041(8) -0.001(7) 0.007(7) 0.012(6)
O93 0.022(7) 0.039(8) 0.039(8) 0.002(7) 0.011(7) -0.016(7)
O94 0.039(8) 0.036(8) 0.048(9) 0.003(7) 0.010(7) -0.004(7)
O95 0.025(7) 0.042(8) 0.034(8) -0.013(7) 0.006(7) 0.000(7)
O96 0.036(8) 0.029(8) 0.047(9) 0.000(7) -0.007(7) 0.006(7)
O97 0.032(8) 0.030(8) 0.045(9) -0.002(7) 0.001(7) -0.003(7)
O98 0.035(8) 0.042(9) 0.049(9) -0.005(7) -0.006(7) -0.017(7)
O99 0.030(8) 0.042(9) 0.046(9) -0.009(7) -0.008(7) -0.006(7)
O100 0.021(7) 0.039(8) 0.039(8) -0.008(7) -0.005(7) -0.003(7)
O101 0.033(8) 0.027(8) 0.035(8) -0.016(7) 0.009(7) -0.001(6)
O102 0.021(7) 0.029(8) 0.044(8) 0.000(7) 0.002(7) 0.001(6)
O103 0.029(8) 0.030(8) 0.035(8) 0.003(7) 0.007(7) -0.021(6)
O104 0.051(9) 0.059(10) 0.050(10) -0.001(8) 0.009(8) -0.005(8)
O105 0.039(8) 0.036(8) 0.042(9) -0.001(7) 0.005(7) 0.003(7)
O106 0.035(8) 0.033(8) 0.054(9) 0.006(7) 0.002(7) -0.002(7)
O107 0.029(8) 0.045(9) 0.040(9) 0.009(7) 0.005(7) 0.008(7)
O108 0.027(7) 0.038(8) 0.028(8) -0.006(7) 0.007(6) 0.014(7)
O109 0.016(7) 0.048(9) 0.040(8) 0.003(7) 0.007(6) -0.019(7)
O110 0.025(7) 0.038(8) 0.036(8) -0.010(7) 0.000(7) -0.006(7)
O111 0.027(7) 0.025(7) 0.035(8) 0.009(7) 0.001(6) 0.011(6)
O112 0.038(8) 0.044(9) 0.039(9) 0.000(7) 0.011(7) 0.012(7)
O113 0.031(8) 0.046(9) 0.047(9) -0.007(7) -0.009(7) 0.015(7)
O114 0.040(9) 0.042(9) 0.047(9) -0.006(7) 0.001(7) -0.005(7)
O115 0.026(8) 0.045(9) 0.038(8) 0.012(7) 0.009(7) -0.003(7)
O116 0.042(9) 0.055(10) 0.049(9) 0.000(8) 0.006(8) 0.014(8)
O117 0.028(8) 0.035(8) 0.038(8) -0.009(7) 0.002(7) -0.008(7)
O118 0.039(9) 0.040(9) 0.055(9) -0.017(8) 0.010(7) 0.011(7)
O119 0.031(8) 0.039(8) 0.040(8) -0.004(7) 0.016(7) -0.003(7)
O120 0.042(9) 0.031(8) 0.044(9) 0.001(7) 0.000(7) 0.009(7)
O121 0.055(10) 0.052(10) 0.052(10) 0.014(8) 0.003(8) 0.000(8)
O122 0.032(8) 0.039(8) 0.045(9) -0.007(7) -0.002(7) 0.004(7)
O123 0.029(8) 0.043(9) 0.044(9) 0.000(7) 0.006(7) -0.009(7)
O124 0.030(8) 0.022(7) 0.051(9) 0.000(7) 0.007(7) -0.002(6)
O125 0.040(9) 0.035(8) 0.053(9) 0.008(7) 0.008(7) -0.002(7)
O126 0.054(10) 0.051(10) 0.054(10) 0.002(8) 0.000(8) 0.005(8)
O127 0.043(9) 0.057(10) 0.050(9) -0.005(8) 0.005(8) -0.015(8)
O128 0.042(9) 0.037(8) 0.047(9) 0.010(7) 0.006(7) 0.010(7)
O129 0.031(8) 0.022(7) 0.034(8) 0.004(6) 0.002(7) -0.006(6)
O130 0.027(8) 0.048(9) 0.044(9) -0.002(7) 0.006(7) -0.003(7)
O131 0.023(7) 0.050(9) 0.031(8) -0.006(7) 0.005(7) -0.003(7)
O132 0.050(10) 0.069(10) 0.050(10) -0.006(8) 0.008(8) -0.001(8)
O133 0.049(9) 0.048(9) 0.047(9) 0.003(8) 0.005(8) -0.004(8)
O134 0.039(8) 0.035(8) 0.043(9) 0.003(7) 0.006(7) -0.006(7)
O135 0.044(9) 0.039(9) 0.042(9) 0.003(7) -0.007(7) 0.013(7)
O136 0.048(9) 0.029(8) 0.051(9) 0.007(7) 0.008(8) 0.002(7)
O137 0.030(8) 0.031(8) 0.039(8) 0.002(7) 0.012(7) 0.007(7)
O138 0.043(9) 0.046(9) 0.046(9) 0.000(8) -0.002(7) -0.001(8)
O139 0.020(7) 0.033(8) 0.046(9) -0.010(7) 0.005(7) 0.007(6)
O140 0.049(10) 0.065(10) 0.051(10) -0.004(8) -0.007(8) 0.003(8)
O141 0.016(7) 0.020(7) 0.047(8) -0.010(7) 0.003(6) 0.000(6)
O142 0.043(9) 0.047(9) 0.045(9) -0.008(8) 0.006(7) 0.000(7)
O143 0.041(9) 0.050(9) 0.044(9) -0.003(8) 0.005(7) -0.009(7)
O144 0.046(9) 0.043(9) 0.045(9) 0.000(7) 0.006(7) -0.008(7)
O145 0.033(8) 0.037(8) 0.048(9) 0.000(7) 0.005(7) 0.001(7)
O146 0.056(10) 0.058(10) 0.055(10) 0.006(8) 0.010(8) -0.007(8)
O147 0.046(9) 0.068(10) 0.055(10) -0.005(8) 0.012(8) -0.004(8)
O148 0.055(10) 0.065(10) 0.058(10) -0.003(8) 0.016(8) 0.003(8)
O149 0.030(8) 0.053(9) 0.041(9) 0.004(7) 0.013(7) 0.004(7)
O150 0.034(8) 0.025(8) 0.040(8) 0.008(7) 0.007(7) -0.004(7)
O151 0.045(9) 0.058(10) 0.048(9) -0.007(8) 0.004(8) 0.001(8)
O152 0.042(9) 0.064(10) 0.059(10) -0.002(8) 0.018(8) -0.001(8)
O153 0.058(10) 0.069(11) 0.057(10) -0.001(8) 0.014(8) 0.003(8)
O154 0.033(8) 0.042(9) 0.034(8) 0.005(7) -0.005(7) 0.002(7)
O155 0.039(9) 0.048(9) 0.050(9) -0.016(8) 0.000(7) -0.003(7)
O156 0.027(8) 0.044(9) 0.036(8) -0.002(7) 0.002(7) 0.002(7)
O157 0.058(10) 0.033(9) 0.062(10) 0.004(8) 0.000(8) -0.011(8)
O158 0.036(8) 0.011(7) 0.049(9) 0.001(7) 0.002(7) 0.012(6)
O159 0.035(8) 0.047(9) 0.042(9) 0.003(7) 0.008(7) -0.004(7)
O160 0.057(10) 0.061(10) 0.056(10) -0.003(8) 0.016(8) -0.004(8)
O161 0.037(9) 0.054(9) 0.049(9) -0.008(8) 0.012(7) -0.001(7)
O162 0.038(8) 0.022(7) 0.045(9) -0.004(7) 0.000(7) 0.020(7)
O163 0.044(9) 0.046(9) 0.051(9) -0.005(8) 0.003(8) -0.001(8)
O164 0.022(7) 0.025(7) 0.041(8) -0.003(7) 0.011(6) -0.002(6)
O165 0.051(10) 0.061(10) 0.056(10) -0.002(8) -0.005(8) 0.001(8)
O166 0.029(8) 0.032(8) 0.044(9) -0.002(7) 0.000(7) 0.011(7)
O167 0.022(7) 0.025(7) 0.046(9) 0.006(7) 0.001(7) 0.013(6)
O168 0.059(10) 0.050(9) 0.045(9) -0.002(8) 0.009(8) -0.003(8)
O169 0.042(9) 0.037(8) 0.043(9) -0.010(7) 0.003(7) -0.004(7)
O170 0.054(10) 0.050(10) 0.060(10) -0.001(8) 0.015(8) 0.005(8)
O171 0.048(9) 0.045(9) 0.045(9) 0.001(8) 0.002(8) -0.006(8)
O172 0.052(10) 0.054(10) 0.055(10) 0.000(8) 0.011(8) 0.005(8)
O173 0.027(8) 0.057(9) 0.047(9) 0.002(8) 0.005(7) -0.004(7)
O174 0.040(8) 0.025(8) 0.042(9) -0.006(7) -0.001(7) 0.003(7)
O175 0.052(10) 0.058(10) 0.058(10) -0.009(8) 0.000(8) 0.003(8)
O176 0.046(9) 0.046(9) 0.057(10) 0.003(8) 0.009(8) 0.005(8)
O177 0.055(10) 0.050(9) 0.050(9) -0.010(8) 0.002(8) -0.003(8)
O178 0.055(10) 0.051(10) 0.060(10) -0.010(8) 0.014(8) 0.000(8)
O179 0.039(8) 0.030(8) 0.056(9) 0.006(7) 0.005(7) 0.005(7)
O180 0.034(8) 0.041(9) 0.041(9) -0.006(7) 0.003(7) 0.000(7)
O181 0.035(8) 0.033(8) 0.047(9) -0.002(7) 0.012(7) -0.001(7)
O182 0.066(11) 0.068(11) 0.067(11) 0.009(9) 0.011(9) -0.001(9)
O183 0.037(8) 0.056(9) 0.042(9) 0.000(8) 0.006(7) -0.019(8)
O184 0.059(10) 0.043(9) 0.049(9) 0.003(8) 0.011(8) 0.002(8)
O185 0.038(8) 0.041(9) 0.047(9) 0.012(7) 0.002(7) 0.013(7)
O186 0.038(8) 0.037(8) 0.050(9) 0.003(7) 0.001(7) -0.017(7)
O187 0.040(9) 0.040(9) 0.054(9) 0.000(8) -0.006(8) 0.003(7)
O188 0.042(8) 0.021(7) 0.044(9) -0.005(7) 0.006(7) 0.003(7)
O189 0.043(9) 0.030(8) 0.051(9) -0.002(7) 0.000(7) 0.007(7)
O190 0.019(7) 0.044(9) 0.047(9) 0.007(7) 0.007(7) 0.000(7)
O191 0.049(9) 0.044(9) 0.048(9) -0.006(8) 0.003(8) -0.002(8)
O192 0.034(8) 0.046(9) 0.054(9) -0.008(8) 0.010(7) 0.004(7)
O193 0.066(10) 0.060(10) 0.055(10) -0.004(8) 0.019(8) 0.003(8)
O194 0.050(10) 0.053(10) 0.065(10) 0.005(8) 0.007(8) -0.007(8)
O195 0.026(7) 0.026(8) 0.043(8) -0.003(7) 0.001(7) 0.000(6)
O196 0.041(9) 0.033(8) 0.046(9) -0.005(7) 0.004(7) -0.001(7)
O197 0.063(11) 0.070(11) 0.067(11) 0.002(9) 0.012(9) -0.010(9)
O198 0.048(9) 0.047(9) 0.047(9) 0.005(8) 0.007(8) -0.008(8)
O199 0.032(8) 0.051(9) 0.050(9) 0.000(8) 0.007(7) -0.004(7)
O200 0.073(11) 0.082(12) 0.073(12) -0.001(9) 0.014(9) -0.008(9)
O201 0.063(10) 0.065(11) 0.059(10) -0.007(8) 0.009(8) -0.004(8)
O202 0.056(10) 0.054(10) 0.055(10) 0.001(8) 0.016(8) 0.007(8)
O203 0.055(10) 0.047(9) 0.054(10) 0.001(8) 0.003(8) -0.001(8)
O204 0.072(11) 0.076(12) 0.074(11) 0.001(9) 0.013(9) -0.001(9)
O205 0.046(9) 0.052(10) 0.056(10) 0.002(8) 0.011(8) -0.012(8)
O206 0.028(8) 0.036(8) 0.052(9) 0.009(7) 0.003(7) 0.000(7)
O207 0.053(9) 0.038(9) 0.057(10) 0.005(8) 0.005(8) -0.004(8)
O208 0.076(11) 0.078(11) 0.060(11) 0.001(9) 0.016(9) 0.005(9)
O209 0.036(8) 0.024(8) 0.045(9) -0.004(7) 0.006(7) -0.004(7)
O210 0.058(10) 0.071(11) 0.069(11) -0.006(9) 0.012(8) -0.005(9)
O211 0.062(10) 0.056(10) 0.061(10) -0.021(8) 0.006(8) 0.014(8)
O212 0.052(9) 0.036(9) 0.052(9) -0.004(7) 0.017(8) 0.002(7)
O213 0.052(10) 0.069(11) 0.065(10) 0.005(8) 0.015(8) -0.025(8)
O214 0.063(10) 0.053(10) 0.044(9) -0.016(8) 0.013(8) -0.001(8)
O215 0.061(10) 0.036(9) 0.065(10) -0.005(8) 0.018(8) 0.012(8)
O221 0.064(10) 0.062(10) 0.064(10) -0.010(8) 0.021(8) -0.007(8)
O222 0.028(8) 0.036(8) 0.047(9) 0.001(7) 0.004(7) 0.008(7)
O223 0.042(9) 0.057(10) 0.062(10) 0.006(8) 0.003(8) 0.000(8)
O224 0.070(11) 0.058(11) 0.073(11) -0.006(9) 0.005(9) 0.000(9)
O227 0.057(10) 0.058(10) 0.070(10) 0.029(8) -0.002(8) -0.010(8)
O228 0.058(10) 0.054(10) 0.060(10) 0.002(8) 0.008(8) -0.001(8)
O229 0.058(10) 0.052(10) 0.058(10) -0.017(8) 0.002(8) 0.001(8)
O230 0.053(9) 0.034(8) 0.052(9) 0.021(7) 0.009(8) -0.001(7)
O231 0.065(11) 0.078(12) 0.081(12) -0.004(9) 0.000(9) 0.012(9)
O232 0.045(9) 0.056(10) 0.061(10) -0.010(8) 0.020(8) -0.024(8)
O233 0.028(7) 0.013(7) 0.041(8) -0.003(6) -0.001(7) -0.009(6)
O234 0.038(9) 0.043(9) 0.056(9) -0.008(8) 0.011(8) -0.003(7)
O235 0.061(10) 0.062(10) 0.053(10) -0.016(8) -0.012(8) 0.001(8)
O236 0.033(8) 0.045(9) 0.048(9) -0.006(7) 0.012(7) -0.006(7)
O237 0.068(11) 0.062(11) 0.071(11) -0.007(9) 0.011(9) 0.005(9)
O239 0.053(9) 0.044(9) 0.055(10) 0.007(8) 0.004(8) -0.005(8)
O240 0.060(11) 0.074(11) 0.066(11) -0.005(9) 0.003(8) 0.011(9)
O241 0.075(15) 0.083(16) 0.082(15) 0.000(10) 0.005(10) 0.002(10)
O242 0.067(14) 0.069(14) 0.063(13) -0.011(9) 0.006(9) -0.004(9)
O243 0.072(14) 0.073(14) 0.062(14) -0.001(9) 0.010(9) -0.007(10)
O244 0.065(11) 0.068(11) 0.074(11) -0.008(9) 0.001(9) -0.006(9)
O245 0.068(11) 0.056(10) 0.061(10) 0.009(8) -0.003(8) 0.002(8)
O246 0.085(13) 0.084(13) 0.090(13) -0.001(9) 0.006(9) 0.004(9)
O247 0.080(12) 0.075(12) 0.085(12) -0.015(9) 0.009(9) -0.004(9)
O248 0.099(14) 0.090(14) 0.100(14) 0.010(9) 0.000(9) 0.009(9)
O249 0.075(14) 0.093(15) 0.087(15) 0.007(10) 0.011(10) 0.002(10)
O250 0.086(13) 0.089(13) 0.086(13) 0.004(9) 0.018(9) 0.012(9)
O251 0.081(15) 0.078(15) 0.074(15) 0.004(10) 0.014(10) -0.001(10)
O252 0.093(13) 0.089(13) 0.094(13) -0.002(9) 0.019(9) 0.002(9)
O253 0.085(15) 0.087(15) 0.083(15) -0.003(10) 0.013(10) 0.008(10)
O254 0.084(12) 0.070(12) 0.086(12) -0.003(9) 0.012(9) -0.012(9)
O255 0.090(14) 0.079(14) 0.075(14) 0.003(9) 0.017(10) 0.000(10)
O261 0.040(8) 0.021(7) 0.039(8) -0.006(7) 0.001(7) -0.005(7)
O262 0.066(11) 0.057(10) 0.077(11) 0.005(9) 0.003(9) -0.007(8)
O263 0.050(10) 0.054(10) 0.062(10) -0.009(8) 0.003(8) -0.001(8)
O264 0.076(11) 0.058(11) 0.072(11) -0.006(9) 0.016(9) -0.015(9)
 
_geom_special_details
;
 All esds (except the esd in the dihedral angle between two l.s. planes)
 are estimated using the full covariance matrix.  The cell esds are taken
 into account individually in the estimation of esds in distances, angles
 and torsion angles; correlations between esds in cell parameters are only
 used when they are defined by crystal symmetry.  An approximate (isotropic)
 treatment of cell esds is used for estimating esds involving l.s. planes.
;
 
loop_
 _geom_bond_atom_site_label_1
 _geom_bond_atom_site_label_2
 _geom_bond_distance
 _geom_bond_site_symmetry_2
 _geom_bond_publ_flag
Mo1 O152 1.73(2) . ?
Mo1 O198 1.73(2) . ?
Mo1 O201 1.88(3) . ?
Mo1 O148 1.99(3) . ?
Mo1 O193 2.39(3) . ?
Mo1 O194 2.40(3) . ?
Mo2 O175 1.66(3) . ?
Mo2 O57 1.922(19) . ?
Mo2 O203 1.98(3) . ?
Mo2 O184 2.11(2) . ?
Mo2 O164 2.129(19) . ?
Mo2 O135 2.14(2) . ?
Mo2 Mo60 2.632(5) . ?
Mo3 O177 1.66(3) . ?
Mo3 O204 1.78(3) . ?
Mo3 O170 1.80(3) . ?
Mo3 O182 2.18(3) . ?
Mo3 O171 2.20(2) . ?
Mo3 O203 2.25(3) . ?
Mo4 O158 1.753(19) . ?
Mo4 O88 1.76(2) . ?
Mo4 O75 1.88(2) . ?
Mo4 O148 1.91(3) . ?
Mo4 O193 2.21(3) . ?
Mo4 O119 2.36(2) . ?
Mo5 O215 1.74(3) . ?
Mo5 O212 1.76(2) . ?
Mo5 O193 1.83(3) . ?
Mo5 O150 2.20(2) . ?
Mo5 O133 2.23(2) . ?
Mo5 O181 2.23(2) . ?
Mo6 O16 1.68(2) . ?
Mo6 O65 1.794(19) . ?
Mo6 O33 1.833(19) . ?
Mo6 O43 1.99(2) . ?
Mo6 O174 2.04(2) . ?
Mo6 O80 2.40(2) . ?
Mo6 Mo20 3.149(4) . ?
Mo7 O106 1.71(2) . ?
Mo7 O17 1.770(17) . ?
Mo7 O183 1.84(3) . ?
Mo7 O44 1.95(2) . ?
Mo7 O12 2.259(18) . ?
Mo7 O74 2.292(19) . ?
Mo8 O127 1.53(3) . ?
Mo8 O1 1.955(17) . ?
Mo8 O183 2.00(2) . ?
Mo8 O59 2.03(2) . ?
Mo8 O39 2.06(2) . ?
Mo8 O12 2.294(17) . ?
Mo8 Mo23 2.618(3) . ?
Mo9 O96 1.63(2) . ?
Mo9 O10 1.916(19) . ?
Mo9 O9 1.94(2) . ?
Mo9 O7 2.109(18) . ?
Mo9 O27 2.11(2) . ?
Mo9 O15 2.121(18) . ?
Mo9 Mo31 2.626(4) . ?
Mo10 O73 1.723(18) . ?
Mo10 O38 1.97(2) . ?
Mo10 O163 1.98(2) . ?
Mo10 O64 2.086(19) . ?
Mo10 O1 2.117(18) . ?
Mo10 O30 2.195(17) . ?
Mo10 Mo46 2.623(4) . ?
Mo11 O14 1.70(2) . ?
Mo11 O11 1.89(2) . ?
Mo11 O64 2.01(2) . ?
Mo11 O32 2.057(19) . ?
Mo11 O159 2.10(2) . ?
Mo11 O42 2.159(17) . ?
Mo11 Mo13 2.638(3) . ?
Mo12 O185 1.75(2) . ?
Mo12 O8 1.950(16) . ?
Mo12 O80 1.983(18) . ?
Mo12 O54 2.06(2) . ?
Mo12 O11 2.16(2) . ?
Mo12 O43 2.285(19) . ?
Mo12 Mo14 2.628(3) . ?
Mo13 O142 1.64(2) . ?
Mo13 O11 1.97(2) . ?
Mo13 O64 1.97(2) . ?
Mo13 O35 2.01(2) . ?
Mo13 O33 2.020(19) . ?
Mo13 O20 2.23(2) . ?
Mo14 O22 1.683(16) . ?
Mo14 O80 1.93(2) . ?
Mo14 O8 2.010(16) . ?
Mo14 O45 2.05(2) . ?
Mo14 O10 2.112(17) . ?
Mo14 O174 2.29(2) . ?
Mo15 O60 1.68(2) . ?
Mo15 O45 1.98(2) . ?
Mo15 O92 2.00(2) . ?
Mo15 O149 2.01(2) . ?
Mo15 O111 2.014(19) . ?
Mo15 O13 2.286(17) . ?
Mo15 Mo36 2.621(3) . ?
Mo16 O18 1.675(18) . ?
Mo16 O137 1.82(2) . ?
Mo16 O35 1.83(2) . ?
Mo16 O30 2.032(18) . ?
Mo16 O115 2.04(2) . ?
Mo16 O38 2.392(18) . ?
Mo16 Mo26 3.156(4) . ?
Mo17 O6 1.771(18) . ?
Mo17 O89 1.780(19) . ?
Mo17 O78 1.79(2) . ?
Mo17 O52 2.01(2) . ?
Mo17 O23 2.068(17) . ?
Mo17 O71 2.378(17) . ?
Mo17 Mo34 3.163(4) . ?
Mo18 O107 1.71(2) . ?
Mo18 O62 1.72(2) . ?
Mo18 O139 1.87(2) . ?
Mo18 O128 1.87(2) . ?
Mo18 O61 2.36(2) . ?
Mo18 O50 2.38(2) . ?
Mo19 O77 1.72(2) . ?
Mo19 O131 1.74(2) . ?
Mo19 O13 1.799(18) . ?
Mo19 O50 1.861(19) . ?
Mo20 O5 1.72(2) . ?
Mo20 O111 1.811(19) . ?
Mo20 O67 1.85(2) . ?
Mo20 O43 2.03(2) . ?
Mo20 O174 2.14(2) . ?
Mo20 O8 2.347(16) . ?
Mo21 O154 1.69(2) . ?
Mo21 O31 1.722(19) . ?
Mo21 O83 1.807(18) . ?
Mo21 O44 2.00(2) . ?
Mo21 O70 2.27(2) . ?
Mo21 O74 2.307(19) . ?
Mo22 O117 1.693(19) . ?
Mo22 O71 1.917(17) . ?
Mo22 O26 1.953(18) . ?
Mo22 O2 2.083(17) . ?
Mo22 O9 2.12(2) . ?
Mo22 O52 2.195(17) . ?
Mo22 Mo45 2.628(4) . ?
Mo23 O105 1.64(2) . ?
Mo23 O59 1.96(2) . ?
Mo23 O1 2.004(18) . ?
Mo23 O159 2.07(2) . ?
Mo23 O3 2.136(19) . ?
Mo23 O42 2.147(19) . ?
Mo24 O121 1.74(3) . ?
Mo24 O128 2.00(2) . ?
Mo24 O56 2.00(2) . ?
Mo24 O2 2.024(17) . ?
Mo24 O78 2.03(2) . ?
Mo24 O50 2.211(19) . ?
Mo24 Mo25 2.613(3) . ?
Mo25 O151 1.70(3) . ?
Mo25 O2 1.955(17) . ?
Mo25 O56 1.97(2) . ?
Mo25 O15 2.093(17) . ?
Mo25 O120 2.09(2) . ?
Mo25 O7 2.124(18) . ?
Mo26 O39 1.73(2) . ?
Mo26 O4 1.75(2) . ?
Mo26 O87 1.84(2) . ?
Mo26 O115 2.02(2) . ?
Mo26 O30 2.045(17) . ?
Mo26 O163 2.30(2) . ?
Mo27 O20 1.71(2) . ?
Mo27 O110 1.72(2) . ?
Mo27 O12 1.831(17) . ?
Mo27 O70 1.83(2) . ?
Mo27 O44 2.451(19) . ?
Mo28 O79 1.74(2) . ?
Mo28 O153 1.94(3) . ?
Mo28 O54 1.981(19) . ?
Mo28 O159 2.03(2) . ?
Mo28 O32 2.063(19) . ?
Mo28 O3 2.073(17) . ?
Mo28 Mo29 2.602(4) . ?
Mo29 O156 1.67(2) . ?
Mo29 O67 1.97(2) . ?
Mo29 O153 2.01(3) . ?
Mo29 O54 2.01(2) . ?
Mo29 O83 2.041(19) . ?
Mo29 O70 2.290(19) . ?
Mo30 O167 1.69(2) . ?
Mo30 O55 1.700(19) . ?
Mo30 O116 1.82(3) . ?
Mo30 O169 1.85(2) . ?
Mo31 O102 1.668(19) . ?
Mo31 O9 1.98(2) . ?
Mo31 O10 2.006(17) . ?
Mo31 O72 2.013(19) . ?
Mo31 O65 2.036(19) . ?
Mo31 O77 2.20(2) . ?
Mo32 O29 1.689(17) . ?
Mo32 O140 1.72(2) . ?
Mo32 O149 1.88(2) . ?
Mo32 O139 1.99(2) . ?
Mo32 O61 2.358(19) . ?
Mo32 O13 2.369(16) . ?
Mo33 O109 1.676(18) . ?
Mo33 O21 1.996(18) . ?
Mo33 O143 2.02(2) . ?
Mo33 O95 2.08(2) . ?
Mo33 O41 2.09(2) . ?
Mo33 O47 2.18(2) . ?
Mo33 Mo56 2.631(4) . ?
Mo34 O19 1.719(19) . ?
Mo34 O72 1.783(19) . ?
Mo34 O103 1.84(2) . ?
Mo34 O52 2.014(19) . ?
Mo34 O23 2.022(17) . ?
Mo34 O26 2.371(18) . ?
Mo35 O168 1.64(3) . ?
Mo35 O160 1.95(3) . ?
Mo35 O99 2.00(2) . ?
Mo35 O76 2.07(2) . ?
Mo35 O21 2.119(17) . ?
Mo35 O112 2.20(2) . ?
Mo35 Mo58 2.631(4) . ?
Mo36 O173 1.76(2) . ?
Mo36 O92 1.932(19) . ?
Mo36 O45 2.06(2) . ?
Mo36 O15 2.106(17) . ?
Mo36 O27 2.141(19) . ?
Mo36 O120 2.17(2) . ?
Mo37 O138 1.63(2) . ?
Mo37 O98 1.73(2) . ?
Mo37 O74 1.830(17) . ?
Mo37 O59 2.20(2) . ?
Mo37 O86 2.20(2) . ?
Mo37 O153 2.22(3) . ?
Mo38 O122 1.67(2) . ?
Mo38 O66 2.00(2) . ?
Mo38 O137 2.02(2) . ?
Mo38 O36 2.024(16) . ?
Mo38 O104 2.09(3) . ?
Mo38 O129 2.248(19) . ?
Mo38 Mo50 2.652(4) . ?
Mo39 O187 1.68(2) . ?
Mo39 O90 1.98(2) . ?
Mo39 O51 2.02(2) . ?
Mo39 O68 2.06(2) . ?
Mo39 O48 2.06(2) . ?
Mo39 O180 2.07(2) . ?
Mo39 Mo41 2.663(4) . ?
Mo40 O206 1.66(2) . ?
Mo40 O25 1.68(2) . ?
Mo40 O61 1.74(2) . ?
Mo40 O56 2.23(2) . ?
Mo40 O92 2.248(19) . ?
Mo40 O190 2.261(19) . ?
Mo41 O189 1.64(2) . ?
Mo41 O51 1.94(2) . ?
Mo41 O90 1.94(2) . ?
Mo41 O103 1.99(2) . ?
Mo41 O58 2.02(2) . ?
Mo41 O55 2.202(19) . ?
Mo42 O129 1.683(19) . ?
Mo42 O28 1.821(19) . ?
Mo42 O34 1.83(2) . ?
Mo42 O199 1.84(2) . ?
Mo43 O196 1.67(2) . ?
Mo43 O179 1.96(2) . ?
Mo43 O147 1.98(3) . ?
Mo43 O118 1.98(2) . ?
Mo43 O89 2.04(2) . ?
Mo43 O116 2.26(3) . ?
Mo43 Mo44 2.632(4) . ?
Mo44 O91 1.77(2) . ?
Mo44 O147 1.95(3) . ?
Mo44 O118 1.97(2) . ?
Mo44 O180 2.06(2) . ?
Mo44 O48 2.103(19) . ?
Mo44 O186 2.13(2) . ?
Mo45 O207 1.67(2) . ?
Mo45 O71 1.958(17) . ?
Mo45 O26 2.018(19) . ?
Mo45 O118 2.10(2) . ?
Mo45 O90 2.12(2) . ?
Mo45 O23 2.277(17) . ?
Mo46 O113 1.70(2) . ?
Mo46 O38 1.96(2) . ?
Mo46 O163 2.02(2) . ?
Mo46 O104 2.05(3) . ?
Mo46 O57 2.158(19) . ?
Mo46 O115 2.20(2) . ?
Mo47 O114 1.69(2) . ?
Mo47 O101 1.96(2) . ?
Mo47 O166 2.00(2) . ?
Mo47 O46 2.09(2) . ?
Mo47 O51 2.10(2) . ?
Mo47 O40 2.264(19) . ?
Mo47 Mo52 2.623(4) . ?
Mo48 O94 1.72(2) . ?
Mo48 O213 1.73(2) . ?
Mo48 O202 1.86(3) . ?
Mo48 O134 1.99(2) . ?
Mo48 O170 2.29(3) . ?
Mo48 O28 2.32(2) . ?
Mo49 O136 1.72(2) . ?
Mo49 O93 1.80(2) . ?
Mo49 O144 1.83(2) . ?
Mo49 O37 2.058(18) . ?
Mo49 O112 2.07(2) . ?
Mo49 O160 2.32(3) . ?
Mo49 Mo55 3.171(4) . ?
Mo50 O162 1.67(2) . ?
Mo50 O104 1.95(3) . ?
Mo50 O66 2.05(2) . ?
Mo50 O164 2.066(19) . ?
Mo50 O123 2.08(2) . ?
Mo50 O135 2.11(2) . ?
Mo51 O82 1.707(18) . ?
Mo51 O143 1.81(2) . ?
Mo51 O58 1.86(2) . ?
Mo51 O108 2.017(19) . ?
Mo51 O40 2.065(16) . ?
Mo51 O166 2.40(2) . ?
Mo51 Mo66 3.157(4) . ?
Mo52 O165 1.69(3) . ?
Mo52 O95 2.00(2) . ?
Mo52 O166 2.00(2) . ?
Mo52 O101 2.04(2) . ?
Mo52 O132 2.07(3) . ?
Mo52 O108 2.25(2) . ?
Mo53 O53 1.72(2) . ?
Mo53 O100 1.74(2) . ?
Mo53 O179 1.86(2) . ?
Mo53 O130 1.98(2) . ?
Mo53 O145 2.36(2) . ?
Mo53 O116 2.38(2) . ?
Mo54 O211 1.63(3) . ?
Mo54 O188 1.92(2) . ?
Mo54 O46 1.99(2) . ?
Mo54 O68 2.04(2) . ?
Mo54 O180 2.08(2) . ?
Mo54 O186 2.20(2) . ?
Mo54 Mo62 2.618(4) . ?
Mo55 O41 1.737(19) . ?
Mo55 O24 1.74(2) . ?
Mo55 O36 1.802(17) . ?
Mo55 O112 2.00(2) . ?
Mo55 O37 2.087(17) . ?
Mo55 O99 2.43(2) . ?
Mo56 O197 1.68(3) . ?
Mo56 O21 1.917(17) . ?
Mo56 O95 2.04(2) . ?
Mo56 O81 2.09(2) . ?
Mo56 O69 2.139(19) . ?
Mo56 O192 2.14(2) . ?
Mo57 O208 1.70(3) . ?
Mo57 O150 1.94(2) . ?
Mo57 O75 1.96(2) . ?
Mo57 O76 2.00(2) . ?
Mo57 O93 2.01(2) . ?
Mo57 O119 2.30(2) . ?
Mo57 Mo69 2.608(4) . ?
Mo58 O195 1.71(2) . ?
Mo58 O99 1.95(2) . ?
Mo58 O160 2.00(3) . ?
Mo58 O66 2.03(2) . ?
Mo58 O63 2.11(3) . ?
Mo58 O37 2.227(18) . ?
Mo59 O178 1.61(3) . ?
Mo59 O172 1.72(2) . ?
Mo59 O145 1.76(2) . ?
Mo59 O214 2.15(3) . ?
Mo59 O147 2.21(3) . ?
Mo59 O188 2.29(2) . ?
Mo60 O191 1.66(2) . ?
Mo60 O203 1.95(3) . ?
Mo60 O57 1.958(19) . ?
Mo60 O87 1.99(2) . ?
Mo60 O202 2.06(3) . ?
Mo60 O28 2.30(2) . ?
Mo61 O126 1.71(3) . ?
Mo61 O201 1.97(3) . ?
Mo61 O97 2.00(2) . ?
Mo61 O133 2.00(2) . ?
Mo61 O132 2.01(3) . ?
Mo61 O194 2.21(3) . ?
Mo61 Mo70 2.622(5) . ?
Mo62 O146 1.62(3) . ?
Mo62 O188 1.96(2) . ?
Mo62 O46 1.97(2) . ?
Mo62 O141 1.999(19) . ?
Mo62 O155 2.09(2) . ?
Mo62 O169 2.20(2) . ?
Mo63 O200 1.66(3) . ?
Mo63 O63 1.95(3) . ?
Mo63 O144 1.98(2) . ?
Mo63 O157 1.99(2) . ?
Mo63 O171 2.06(2) . ?
Mo63 O34 2.26(2) . ?
Mo63 Mo68 2.611(4) . ?
Mo64 O205 1.70(2) . ?
Mo64 O209 1.70(2) . ?
Mo64 O157 1.86(3) . ?
Mo64 O134 1.95(2) . ?
Mo64 O170 2.33(3) . ?
Mo64 O34 2.35(2) . ?
Mo65 O47 1.75(2) . ?
Mo65 O125 1.76(2) . ?
Mo65 O119 1.79(2) . ?
Mo65 O194 1.87(3) . ?
Mo66 O49 1.73(2) . ?
Mo66 O141 1.828(18) . ?
Mo66 O97 1.83(2) . ?
Mo66 O40 1.976(19) . ?
Mo66 O108 2.109(19) . ?
Mo66 O101 2.36(2) . ?
Mo67 O85 1.736(18) . ?
Mo67 O176 1.74(2) . ?
Mo67 O155 1.81(2) . ?
Mo67 O130 1.92(2) . ?
Mo67 O145 2.36(2) . ?
Mo67 O169 2.42(2) . ?
Mo68 O210 1.74(3) . ?
Mo68 O63 1.96(3) . ?
Mo68 O171 1.98(2) . ?
Mo68 O135 2.03(2) . ?
Mo68 O123 2.10(2) . ?
Mo68 O184 2.20(2) . ?
Mo69 O124 1.70(2) . ?
Mo69 O76 2.00(2) . ?
Mo69 O81 2.03(2) . ?
Mo69 O150 2.03(2) . ?
Mo69 O192 2.10(2) . ?
Mo69 O161 2.13(2) . ?
Mo70 O84 1.71(2) . ?
Mo70 O133 1.95(2) . ?
Mo70 O132 1.98(3) . ?
Mo70 O192 1.98(2) . ?
Mo70 O69 2.103(19) . ?
Mo70 O161 2.11(3) . ?
Sm1 O6 2.372(18) . ?
Sm1 O17 2.389(17) 2_545 ?
Sm1 O222 2.45(2) . ?
Sm1 O100 2.45(2) . ?
Sm1 O221 2.45(3) . ?
Sm1 O224 2.46(3) . ?
Sm1 O154 2.51(2) 2_545 ?
Sm1 O223 2.52(3) . ?
Sm1 O107 2.52(2) . ?
Sm2 O230 2.38(2) . ?
Sm2 O232 2.41(2) . ?
Sm2 O229 2.42(3) . ?
Sm2 O228 2.45(3) . ?
Sm2 O5 2.48(2) . ?
Sm2 O29 2.517(17) . ?
Sm2 O31 2.522(19) . ?
Sm2 O227 2.55(3) . ?
Sm2 O231 2.58(3) . ?
Sm3 O237 2.38(3) . ?
Sm3 O4 2.407(19) . ?
Sm3 O233 2.411(18) . ?
Sm3 O235 2.45(3) . ?
Sm3 O62 2.47(2) 2 ?
Sm3 O234 2.48(2) . ?
Sm3 O94 2.52(2) . ?
Sm3 O106 2.52(2) . ?
Sm3 O236 2.55(2) . ?
Sm4 O243 2.37(4) . ?
Sm4 O240 2.45(3) . ?
Sm4 O136 2.46(2) . ?
Sm4 O158 2.47(2) . ?
Sm4 O241 2.51(5) . ?
Sm4 O242 2.51(4) . ?
Sm4 O244 2.51(3) . ?
Sm4 O209 2.53(2) . ?
Sm4 O239 2.53(2) . ?
Sm5 O245 2.40(3) . ?
Sm5 O250 2.42(4) . ?
Sm5 O49 2.47(2) . ?
Sm5 O85 2.485(18) . ?
Sm5 O249 2.49(4) . ?
Sm5 O198 2.50(2) . ?
Sm5 O247 2.50(3) . ?
Sm5 O246 2.51(4) . ?
Sm5 O248 2.52(4) . ?
Sm6 O256 2.32(8) . ?
Sm6 O257 2.34(6) . ?
Sm6 O251 2.50(5) . ?
Sm6 O255 2.57(4) . ?
Sm6 O253 2.61(5) . ?
Sm6 O252 2.63(4) . ?
Sm6 O254 2.65(3) . ?
 
loop_
 _geom_angle_atom_site_label_1
 _geom_angle_atom_site_label_2
 _geom_angle_atom_site_label_3
 _geom_angle
 _geom_angle_site_symmetry_1
 _geom_angle_site_symmetry_3
 _geom_angle_publ_flag
O152 Mo1 O198 102.0(12) . . ?
O152 Mo1 O201 100.1(12) . . ?
O198 Mo1 O201 99.8(12) . . ?
O152 Mo1 O148 102.2(12) . . ?
O198 Mo1 O148 98.7(12) . . ?
O201 Mo1 O148 147.3(12) . . ?
O152 Mo1 O193 91.4(11) . . ?
O198 Mo1 O193 163.5(11) . . ?
O201 Mo1 O193 87.2(11) . . ?
O148 Mo1 O193 68.6(10) . . ?
O152 Mo1 O194 167.7(11) . . ?
O198 Mo1 O194 88.9(10) . . ?
O201 Mo1 O194 72.2(11) . . ?
O148 Mo1 O194 81.4(10) . . ?
O193 Mo1 O194 78.9(9) . . ?
O175 Mo2 O57 103.7(11) . . ?
O175 Mo2 O203 106.3(12) . . ?
O57 Mo2 O203 93.5(9) . . ?
O175 Mo2 O184 87.4(12) . . ?
O57 Mo2 O184 168.8(9) . . ?
O203 Mo2 O184 85.3(10) . . ?
O175 Mo2 O164 88.7(11) . . ?
O57 Mo2 O164 87.7(8) . . ?
O203 Mo2 O164 164.2(9) . . ?
O184 Mo2 O164 90.4(9) . . ?
O175 Mo2 O135 155.8(11) . . ?
O57 Mo2 O135 92.6(8) . . ?
O203 Mo2 O135 90.3(10) . . ?
O184 Mo2 O135 76.3(9) . . ?
O164 Mo2 O135 73.9(8) . . ?
O175 Mo2 Mo60 101.0(9) . . ?
O57 Mo2 Mo60 47.9(6) . . ?
O203 Mo2 Mo60 47.6(7) . . ?
O184 Mo2 Mo60 132.8(7) . . ?
O164 Mo2 Mo60 135.6(6) . . ?
O135 Mo2 Mo60 103.2(6) . . ?
O177 Mo3 O204 100.8(13) . . ?
O177 Mo3 O170 104.7(12) . . ?
O204 Mo3 O170 102.9(14) . . ?
O177 Mo3 O182 86.7(12) . . ?
O204 Mo3 O182 89.0(13) . . ?
O170 Mo3 O182 161.4(12) . . ?
O177 Mo3 O171 89.1(11) . . ?
O204 Mo3 O171 159.7(12) . . ?
O170 Mo3 O171 91.5(11) . . ?
O182 Mo3 O171 73.8(10) . . ?
O177 Mo3 O203 160.4(11) . . ?
O204 Mo3 O203 89.2(12) . . ?
O170 Mo3 O203 89.1(10) . . ?
O182 Mo3 O203 76.7(10) . . ?
O171 Mo3 O203 76.6(9) . . ?
O158 Mo4 O88 103.5(10) . . ?
O158 Mo4 O75 101.3(9) . . ?
O88 Mo4 O75 101.7(11) . . ?
O158 Mo4 O148 97.2(10) . . ?
O88 Mo4 O148 101.4(11) . . ?
O75 Mo4 O148 146.0(11) . . ?
O158 Mo4 O193 165.6(10) . . ?
O88 Mo4 O193 89.5(11) . . ?
O75 Mo4 O193 81.7(10) . . ?
O148 Mo4 O193 73.9(11) . . ?
O158 Mo4 O119 91.6(8) . . ?
O88 Mo4 O119 164.9(10) . . ?
O75 Mo4 O119 73.2(9) . . ?
O148 Mo4 O119 78.0(10) . . ?
O193 Mo4 O119 75.7(9) . . ?
O215 Mo5 O212 106.6(11) . . ?
O215 Mo5 O193 102.2(13) . . ?
O212 Mo5 O193 106.4(12) . . ?
O215 Mo5 O150 85.9(9) . . ?
O212 Mo5 O150 159.7(10) . . ?
O193 Mo5 O150 85.8(10) . . ?
O215 Mo5 O133 157.6(11) . . ?
O212 Mo5 O133 86.1(10) . . ?
O193 Mo5 O133 91.3(11) . . ?
O150 Mo5 O133 77.3(8) . . ?
O215 Mo5 O181 84.8(11) . . ?
O212 Mo5 O181 86.7(10) . . ?
O193 Mo5 O181 162.2(10) . . ?
O150 Mo5 O181 78.4(8) . . ?
O133 Mo5 O181 77.5(8) . . ?
O16 Mo6 O65 103.3(9) . . ?
O16 Mo6 O33 103.1(9) . . ?
O65 Mo6 O33 99.8(9) . . ?
O16 Mo6 O43 97.9(9) . . ?
O65 Mo6 O43 153.6(9) . . ?
O33 Mo6 O43 90.4(9) . . ?
O16 Mo6 O174 98.1(9) . . ?
O65 Mo6 O174 84.9(9) . . ?
O33 Mo6 O174 156.5(9) . . ?
O43 Mo6 O174 76.7(8) . . ?
O16 Mo6 O80 172.0(9) . . ?
O65 Mo6 O80 81.2(7) . . ?
O33 Mo6 O80 82.4(8) . . ?
O43 Mo6 O80 76.1(7) . . ?
O174 Mo6 O80 75.5(8) . . ?
O16 Mo6 Mo20 85.7(7) . . ?
O65 Mo6 Mo20 127.0(7) . . ?
O33 Mo6 Mo20 129.3(6) . . ?
O43 Mo6 Mo20 39.0(6) . . ?
O174 Mo6 Mo20 42.2(6) . . ?
O80 Mo6 Mo20 86.3(5) . . ?
O106 Mo7 O17 106.4(9) . . ?
O106 Mo7 O183 105.7(10) . . ?
O17 Mo7 O183 104.0(9) . . ?
O106 Mo7 O44 95.1(9) . . ?
O17 Mo7 O44 98.9(8) . . ?
O183 Mo7 O44 142.9(9) . . ?
O106 Mo7 O12 90.3(9) . . ?
O17 Mo7 O12 162.9(7) . . ?
O183 Mo7 O12 74.3(8) . . ?
O44 Mo7 O12 75.3(7) . . ?
O106 Mo7 O74 163.0(9) . . ?
O17 Mo7 O74 86.9(7) . . ?
O183 Mo7 O74 80.6(8) . . ?
O44 Mo7 O74 71.9(7) . . ?
O12 Mo7 O74 76.0(7) . . ?
O127 Mo8 O1 105.2(11) . . ?
O127 Mo8 O183 95.2(12) . . ?
O1 Mo8 O183 158.6(9) . . ?
O127 Mo8 O59 101.4(11) . . ?
O1 Mo8 O59 94.5(8) . . ?
O183 Mo8 O59 87.4(9) . . ?
O127 Mo8 O39 96.4(11) . . ?
O1 Mo8 O39 82.4(8) . . ?
O183 Mo8 O39 89.2(9) . . ?
O59 Mo8 O39 162.2(9) . . ?
O127 Mo8 O12 164.5(10) . . ?
O1 Mo8 O12 88.1(7) . . ?
O183 Mo8 O12 70.9(9) . . ?
O59 Mo8 O12 85.1(8) . . ?
O39 Mo8 O12 77.2(7) . . ?
O127 Mo8 Mo23 96.3(9) . . ?
O1 Mo8 Mo23 49.4(5) . . ?
O183 Mo8 Mo23 135.3(7) . . ?
O59 Mo8 Mo23 48.0(6) . . ?
O39 Mo8 Mo23 131.8(6) . . ?
O12 Mo8 Mo23 98.4(5) . . ?
O96 Mo9 O10 100.9(9) . . ?
O96 Mo9 O9 102.7(10) . . ?
O10 Mo9 O9 96.9(8) . . ?
O96 Mo9 O7 91.6(9) . . ?
O10 Mo9 O7 165.1(7) . . ?
O9 Mo9 O7 88.1(8) . . ?
O96 Mo9 O27 89.2(9) . . ?
O10 Mo9 O27 87.8(7) . . ?
O9 Mo9 O27 166.0(8) . . ?
O7 Mo9 O27 84.2(7) . . ?
O96 Mo9 O15 158.7(10) . . ?
O10 Mo9 O15 92.1(7) . . ?
O9 Mo9 O15 92.2(8) . . ?
O7 Mo9 O15 73.6(7) . . ?
O27 Mo9 O15 74.4(7) . . ?
O96 Mo9 Mo31 99.8(8) . . ?
O10 Mo9 Mo31 49.4(5) . . ?
O9 Mo9 Mo31 48.5(6) . . ?
O7 Mo9 Mo31 136.5(5) . . ?
O27 Mo9 Mo31 137.2(5) . . ?
O15 Mo9 Mo31 101.4(5) . . ?
O73 Mo10 O38 107.5(9) . . ?
O73 Mo10 O163 105.1(10) . . ?
O38 Mo10 O163 94.5(9) . . ?
O73 Mo10 O64 92.1(9) . . ?
O38 Mo10 O64 85.3(8) . . ?
O163 Mo10 O64 161.9(9) . . ?
O73 Mo10 O1 93.6(8) . . ?
O38 Mo10 O1 157.3(8) . . ?
O163 Mo10 O1 87.6(8) . . ?
O64 Mo10 O1 85.8(8) . . ?
O73 Mo10 O30 171.0(8) . . ?
O38 Mo10 O30 80.4(7) . . ?
O163 Mo10 O30 78.0(8) . . ?
O64 Mo10 O30 84.2(7) . . ?
O1 Mo10 O30 78.0(7) . . ?
O73 Mo10 Mo46 100.4(7) . . ?
O38 Mo10 Mo46 48.0(6) . . ?
O163 Mo10 Mo46 49.6(7) . . ?
O64 Mo10 Mo46 133.4(6) . . ?
O1 Mo10 Mo46 137.1(5) . . ?
O30 Mo10 Mo46 88.0(5) . . ?
O14 Mo11 O11 104.1(10) . . ?
O14 Mo11 O64 103.5(10) . . ?
O11 Mo11 O64 95.0(9) . . ?
O14 Mo11 O32 90.8(9) . . ?
O11 Mo11 O32 86.5(8) . . ?
O64 Mo11 O32 164.7(8) . . ?
O14 Mo11 O159 154.4(10) . . ?
O11 Mo11 O159 91.9(9) . . ?
O64 Mo11 O159 94.7(9) . . ?
O32 Mo11 O159 70.0(8) . . ?
O14 Mo11 O42 89.2(9) . . ?
O11 Mo11 O42 164.9(9) . . ?
O64 Mo11 O42 88.7(8) . . ?
O32 Mo11 O42 86.1(8) . . ?
O159 Mo11 O42 73.2(8) . . ?
O14 Mo11 Mo13 102.5(7) . . ?
O11 Mo11 Mo13 48.1(6) . . ?
O64 Mo11 Mo13 48.0(6) . . ?
O32 Mo11 Mo13 134.5(5) . . ?
O159 Mo11 Mo13 103.1(6) . . ?
O42 Mo11 Mo13 136.5(5) . . ?
O185 Mo12 O8 102.5(9) . . ?
O185 Mo12 O80 105.3(10) . . ?
O8 Mo12 O80 93.5(8) . . ?
O185 Mo12 O54 96.1(9) . . ?
O8 Mo12 O54 87.4(7) . . ?
O80 Mo12 O54 157.8(8) . . ?
O185 Mo12 O11 95.3(9) . . ?
O8 Mo12 O11 160.4(7) . . ?
O80 Mo12 O11 89.4(9) . . ?
O54 Mo12 O11 82.7(8) . . ?
O185 Mo12 O43 175.5(10) . . ?
O8 Mo12 O43 78.4(7) . . ?
O80 Mo12 O43 78.9(8) . . ?
O54 Mo12 O43 79.5(7) . . ?
O11 Mo12 O43 83.2(8) . . ?
O185 Mo12 Mo14 97.3(7) . . ?
O8 Mo12 Mo14 49.4(5) . . ?
O80 Mo12 Mo14 47.0(6) . . ?
O54 Mo12 Mo14 136.6(6) . . ?
O11 Mo12 Mo14 136.4(6) . . ?
O43 Mo12 Mo14 86.6(5) . . ?
O142 Mo13 O11 103.4(10) . . ?
O142 Mo13 O64 96.0(11) . . ?
O11 Mo13 O64 93.6(9) . . ?
O142 Mo13 O35 94.6(10) . . ?
O11 Mo13 O35 162.0(9) . . ?
O64 Mo13 O35 85.4(8) . . ?
O142 Mo13 O33 100.7(10) . . ?
O11 Mo13 O33 89.8(9) . . ?
O64 Mo13 O33 161.7(8) . . ?
O35 Mo13 O33 85.8(8) . . ?
O142 Mo13 O20 175.7(10) . . ?
O11 Mo13 O20 79.5(8) . . ?
O64 Mo13 O20 80.6(8) . . ?
O35 Mo13 O20 82.6(8) . . ?
O33 Mo13 O20 82.4(8) . . ?
O142 Mo13 Mo11 96.4(8) . . ?
O11 Mo13 Mo11 45.6(7) . . ?
O64 Mo13 Mo11 49.1(6) . . ?
O35 Mo13 Mo11 134.0(6) . . ?
O33 Mo13 Mo11 135.0(6) . . ?
O20 Mo13 Mo11 83.3(5) . . ?
O22 Mo14 O80 104.2(8) . . ?
O22 Mo14 O8 102.7(7) . . ?
O80 Mo14 O8 93.3(7) . . ?
O22 Mo14 O45 96.1(8) . . ?
O80 Mo14 O45 159.2(8) . . ?
O8 Mo14 O45 86.7(8) . . ?
O22 Mo14 O10 94.1(7) . . ?
O80 Mo14 O10 86.7(7) . . ?
O8 Mo14 O10 162.6(7) . . ?
O45 Mo14 O10 87.2(8) . . ?
O22 Mo14 O174 173.4(8) . . ?
O80 Mo14 O174 80.3(8) . . ?
O8 Mo14 O174 81.7(7) . . ?
O45 Mo14 O174 79.2(8) . . ?
O10 Mo14 O174 81.1(7) . . ?
O22 Mo14 Mo12 96.5(6) . . ?
O80 Mo14 Mo12 48.7(5) . . ?
O8 Mo14 Mo12 47.5(5) . . ?
O45 Mo14 Mo12 134.1(6) . . ?
O10 Mo14 Mo12 135.3(5) . . ?
O174 Mo14 Mo12 90.1(5) . . ?
O60 Mo15 O45 101.5(10) . . ?
O60 Mo15 O92 102.4(9) . . ?
O45 Mo15 O92 95.8(9) . . ?
O60 Mo15 O149 95.3(10) . . ?
O45 Mo15 O149 161.3(9) . . ?
O92 Mo15 O149 88.5(9) . . ?
O60 Mo15 O111 96.1(9) . . ?
O45 Mo15 O111 83.1(8) . . ?
O92 Mo15 O111 161.3(8) . . ?
O149 Mo15 O111 87.1(9) . . ?
O60 Mo15 O13 168.9(9) . . ?
O45 Mo15 O13 87.7(7) . . ?
O92 Mo15 O13 82.6(7) . . ?
O149 Mo15 O13 74.7(7) . . ?
O111 Mo15 O13 78.6(7) . . ?
O60 Mo15 Mo36 95.5(7) . . ?
O45 Mo15 Mo36 51.1(6) . . ?
O92 Mo15 Mo36 47.1(6) . . ?
O149 Mo15 Mo36 135.6(7) . . ?
O111 Mo15 Mo36 134.1(6) . . ?
O13 Mo15 Mo36 95.1(4) . . ?
O18 Mo16 O137 105.4(9) . . ?
O18 Mo16 O35 106.2(9) . . ?
O137 Mo16 O35 98.7(9) . . ?
O18 Mo16 O30 98.7(8) . . ?
O137 Mo16 O30 151.2(8) . . ?
O35 Mo16 O30 89.3(8) . . ?
O18 Mo16 O115 98.9(9) . . ?
O137 Mo16 O115 88.8(9) . . ?
O35 Mo16 O115 150.7(8) . . ?
O30 Mo16 O115 72.0(8) . . ?
O18 Mo16 O38 170.9(8) . . ?
O137 Mo16 O38 79.7(8) . . ?
O35 Mo16 O38 80.1(8) . . ?
O30 Mo16 O38 74.5(7) . . ?
O115 Mo16 O38 73.4(7) . . ?
O18 Mo16 Mo26 84.3(7) . . ?
O137 Mo16 Mo26 127.5(6) . . ?
O35 Mo16 Mo26 128.6(6) . . ?
O30 Mo16 Mo26 39.4(5) . . ?
O115 Mo16 Mo26 38.9(6) . . ?
O38 Mo16 Mo26 86.7(5) . . ?
O6 Mo17 O89 105.3(8) . . ?
O6 Mo17 O78 101.2(9) . . ?
O89 Mo17 O78 98.6(10) . . ?
O6 Mo17 O52 97.8(7) . . ?
O89 Mo17 O52 152.5(8) . . ?
O78 Mo17 O52 91.4(9) . . ?
O6 Mo17 O23 98.7(8) . . ?
O89 Mo17 O23 89.8(8) . . ?
O78 Mo17 O23 155.5(8) . . ?
O52 Mo17 O23 71.7(7) . . ?
O6 Mo17 O71 170.0(7) . . ?
O89 Mo17 O71 83.1(7) . . ?
O78 Mo17 O71 82.7(8) . . ?
O52 Mo17 O71 72.8(6) . . ?
O23 Mo17 O71 75.4(6) . . ?
O6 Mo17 Mo34 84.9(5) . . ?
O89 Mo17 Mo34 128.5(7) . . ?
O78 Mo17 Mo34 129.4(7) . . ?
O52 Mo17 Mo34 38.3(5) . . ?
O23 Mo17 Mo34 38.8(5) . . ?
O71 Mo17 Mo34 85.4(4) . . ?
O107 Mo18 O62 103.8(9) . . ?
O107 Mo18 O139 97.2(10) . . ?
O62 Mo18 O139 100.2(9) . . ?
O107 Mo18 O128 101.9(11) . . ?
O62 Mo18 O128 104.8(9) . . ?
O139 Mo18 O128 143.8(9) . . ?
O107 Mo18 O61 162.8(9) . . ?
O62 Mo18 O61 91.4(8) . . ?
O139 Mo18 O61 71.8(8) . . ?
O128 Mo18 O61 81.6(8) . . ?
O107 Mo18 O50 88.7(8) . . ?
O62 Mo18 O50 167.5(8) . . ?
O139 Mo18 O50 77.9(8) . . ?
O128 Mo18 O50 72.0(8) . . ?
O61 Mo18 O50 76.2(7) . . ?
O77 Mo19 O131 103.9(10) . . ?
O77 Mo19 O13 108.2(8) . . ?
O131 Mo19 O13 117.1(9) . . ?
O77 Mo19 O50 107.7(10) . . ?
O131 Mo19 O50 113.7(9) . . ?
O13 Mo19 O50 105.8(8) . . ?
O5 Mo20 O111 103.6(9) . . ?
O5 Mo20 O67 106.4(9) . . ?
O111 Mo20 O67 96.6(9) . . ?
O5 Mo20 O43 99.1(9) . . ?
O111 Mo20 O43 152.6(9) . . ?
O67 Mo20 O43 91.5(9) . . ?
O5 Mo20 O174 96.0(9) . . ?
O111 Mo20 O174 88.9(9) . . ?
O67 Mo20 O174 154.9(8) . . ?
O43 Mo20 O174 73.5(8) . . ?
O5 Mo20 O8 172.6(8) . . ?
O111 Mo20 O8 80.6(7) . . ?
O67 Mo20 O8 79.0(7) . . ?
O43 Mo20 O8 75.3(7) . . ?
O174 Mo20 O8 77.8(7) . . ?
O5 Mo20 Mo6 85.8(7) . . ?
O111 Mo20 Mo6 128.7(7) . . ?
O67 Mo20 Mo6 129.4(7) . . ?
O43 Mo20 Mo6 38.0(6) . . ?
O174 Mo20 Mo6 39.8(6) . . ?
O8 Mo20 Mo6 86.8(4) . . ?
O154 Mo21 O31 101.3(10) . . ?
O154 Mo21 O83 102.3(10) . . ?
O31 Mo21 O83 103.5(9) . . ?
O154 Mo21 O44 101.8(9) . . ?
O31 Mo21 O44 95.7(9) . . ?
O83 Mo21 O44 145.4(8) . . ?
O154 Mo21 O70 162.6(9) . . ?
O31 Mo21 O70 96.0(8) . . ?
O83 Mo21 O70 75.1(8) . . ?
O44 Mo21 O70 74.5(7) . . ?
O154 Mo21 O74 87.3(9) . . ?
O31 Mo21 O74 165.3(8) . . ?
O83 Mo21 O74 86.0(7) . . ?
O44 Mo21 O74 70.7(8) . . ?
O70 Mo21 O74 75.4(7) . . ?
O117 Mo22 O71 101.4(9) . . ?
O117 Mo22 O26 106.7(9) . . ?
O71 Mo22 O26 94.9(8) . . ?
O117 Mo22 O2 92.6(8) . . ?
O71 Mo22 O2 88.8(7) . . ?
O26 Mo22 O2 159.2(7) . . ?
O117 Mo22 O9 94.7(9) . . ?
O71 Mo22 O9 162.9(8) . . ?
O26 Mo22 O9 85.5(8) . . ?
O2 Mo22 O9 85.1(7) . . ?
O117 Mo22 O52 174.2(9) . . ?
O71 Mo22 O52 78.9(7) . . ?
O26 Mo22 O52 79.0(8) . . ?
O2 Mo22 O52 81.6(7) . . ?
O9 Mo22 O52 84.5(8) . . ?
O117 Mo22 Mo45 97.9(7) . . ?
O71 Mo22 Mo45 48.0(5) . . ?
O26 Mo22 Mo45 49.6(6) . . ?
O2 Mo22 Mo45 136.7(5) . . ?
O9 Mo22 Mo45 135.1(6) . . ?
O52 Mo22 Mo45 86.6(5) . . ?
O105 Mo23 O59 104.2(10) . . ?
O105 Mo23 O1 105.2(10) . . ?
O59 Mo23 O1 95.0(8) . . ?
O105 Mo23 O159 157.2(10) . . ?
O59 Mo23 O159 90.0(9) . . ?
O1 Mo23 O159 91.0(8) . . ?
O105 Mo23 O3 92.1(9) . . ?
O59 Mo23 O3 84.0(8) . . ?
O1 Mo23 O3 162.3(7) . . ?
O159 Mo23 O3 71.4(8) . . ?
O105 Mo23 O42 90.1(9) . . ?
O59 Mo23 O42 163.6(8) . . ?
O1 Mo23 O42 88.8(7) . . ?
O159 Mo23 O42 73.9(8) . . ?
O3 Mo23 O42 87.5(7) . . ?
O105 Mo23 Mo8 98.5(8) . . ?
O59 Mo23 Mo8 50.1(6) . . ?
O1 Mo23 Mo8 47.8(5) . . ?
O159 Mo23 Mo8 104.3(6) . . ?
O3 Mo23 Mo8 134.1(4) . . ?
O42 Mo23 Mo8 136.5(5) . . ?
O121 Mo24 O128 95.2(11) . . ?
O121 Mo24 O56 102.0(11) . . ?
O128 Mo24 O56 88.2(9) . . ?
O121 Mo24 O2 103.4(10) . . ?
O128 Mo24 O2 160.5(8) . . ?
O56 Mo24 O2 93.7(7) . . ?
O121 Mo24 O78 96.9(11) . . ?
O128 Mo24 O78 85.5(9) . . ?
O56 Mo24 O78 160.5(9) . . ?
O2 Mo24 O78 86.3(8) . . ?
O121 Mo24 O50 167.9(10) . . ?
O128 Mo24 O50 73.8(8) . . ?
O56 Mo24 O50 83.1(8) . . ?
O2 Mo24 O50 87.1(7) . . ?
O78 Mo24 O50 77.4(8) . . ?
O121 Mo24 Mo25 96.2(9) . . ?
O128 Mo24 Mo25 136.6(7) . . ?
O56 Mo24 Mo25 48.5(6) . . ?
O2 Mo24 Mo25 47.8(5) . . ?
O78 Mo24 Mo25 134.0(6) . . ?
O50 Mo24 Mo25 95.4(5) . . ?
O151 Mo25 O2 102.1(10) . . ?
O151 Mo25 O56 107.2(10) . . ?
O2 Mo25 O56 96.6(8) . . ?
O151 Mo25 O15 158.5(10) . . ?
O2 Mo25 O15 89.4(7) . . ?
O56 Mo25 O15 89.1(8) . . ?
O151 Mo25 O120 90.0(10) . . ?
O2 Mo25 O120 166.8(8) . . ?
O56 Mo25 O120 84.5(8) . . ?
O15 Mo25 O120 77.4(8) . . ?
O151 Mo25 O7 88.5(10) . . ?
O2 Mo25 O7 86.6(7) . . ?
O56 Mo25 O7 162.7(8) . . ?
O15 Mo25 O7 73.9(7) . . ?
O120 Mo25 O7 88.5(8) . . ?
O151 Mo25 Mo24 99.2(8) . . ?
O2 Mo25 Mo24 50.1(5) . . ?
O56 Mo25 Mo24 49.2(6) . . ?
O15 Mo25 Mo24 102.2(5) . . ?
O120 Mo25 Mo24 133.6(6) . . ?
O7 Mo25 Mo24 136.8(5) . . ?
O39 Mo26 O4 103.5(10) . . ?
O39 Mo26 O87 100.9(10) . . ?
O4 Mo26 O87 103.7(10) . . ?
O39 Mo26 O115 150.6(9) . . ?
O4 Mo26 O115 99.8(9) . . ?
O87 Mo26 O115 90.6(9) . . ?
O39 Mo26 O30 86.4(9) . . ?
O4 Mo26 O30 99.6(8) . . ?
O87 Mo26 O30 153.0(9) . . ?
O115 Mo26 O30 72.1(7) . . ?
O39 Mo26 O163 81.0(9) . . ?
O4 Mo26 O163 172.5(9) . . ?
O87 Mo26 O163 81.1(9) . . ?
O115 Mo26 O163 74.2(8) . . ?
O30 Mo26 O163 74.4(8) . . ?
O39 Mo26 Mo16 125.3(7) . . ?
O4 Mo26 Mo16 85.4(6) . . ?
O87 Mo26 Mo16 129.7(7) . . ?
O115 Mo26 Mo16 39.3(6) . . ?
O30 Mo26 Mo16 39.1(5) . . ?
O163 Mo26 Mo16 87.1(6) . . ?
O20 Mo27 O110 103.2(10) . . ?
O20 Mo27 O12 107.2(9) . . ?
O110 Mo27 O12 112.9(9) . . ?
O20 Mo27 O70 110.6(9) . . ?
O110 Mo27 O70 115.1(9) . . ?
O12 Mo27 O70 107.5(9) . . ?
O20 Mo27 O44 176.2(9) . . ?
O110 Mo27 O44 73.5(8) . . ?
O12 Mo27 O44 72.6(8) . . ?
O70 Mo27 O44 72.9(8) . . ?
O79 Mo28 O153 105.0(10) . . ?
O79 Mo28 O54 105.5(9) . . ?
O153 Mo28 O54 96.6(10) . . ?
O79 Mo28 O159 156.3(10) . . ?
O153 Mo28 O159 89.6(10) . . ?
O54 Mo28 O159 90.8(9) . . ?
O79 Mo28 O32 92.9(9) . . ?
O153 Mo28 O32 160.8(10) . . ?
O54 Mo28 O32 85.1(8) . . ?
O159 Mo28 O32 71.3(8) . . ?
O79 Mo28 O3 89.3(9) . . ?
O153 Mo28 O3 83.9(10) . . ?
O54 Mo28 O3 164.4(8) . . ?
O159 Mo28 O3 73.6(8) . . ?
O32 Mo28 O3 89.5(7) . . ?
O79 Mo28 Mo29 98.7(7) . . ?
O153 Mo28 Mo29 49.9(9) . . ?
O54 Mo28 Mo29 49.9(6) . . ?
O159 Mo28 Mo29 104.9(6) . . ?
O32 Mo28 Mo29 135.0(5) . . ?
O3 Mo28 Mo29 133.7(5) . . ?
O156 Mo29 O67 92.6(10) . . ?
O156 Mo29 O153 104.3(11) . . ?
O67 Mo29 O153 162.6(10) . . ?
O156 Mo29 O54 105.0(9) . . ?
O67 Mo29 O54 86.1(8) . . ?
O153 Mo29 O54 93.3(10) . . ?
O156 Mo29 O83 95.3(9) . . ?
O67 Mo29 O83 85.7(8) . . ?
O153 Mo29 O83 88.7(10) . . ?
O54 Mo29 O83 158.4(8) . . ?
O156 Mo29 O70 164.4(9) . . ?
O67 Mo29 O70 80.1(8) . . ?
O153 Mo29 O70 82.5(9) . . ?
O54 Mo29 O70 88.4(8) . . ?
O83 Mo29 O70 70.6(7) . . ?
O156 Mo29 Mo28 97.9(7) . . ?
O67 Mo29 Mo28 134.9(6) . . ?
O153 Mo29 Mo28 47.6(8) . . ?
O54 Mo29 Mo28 48.8(5) . . ?
O83 Mo29 Mo28 136.2(5) . . ?
O70 Mo29 Mo28 97.1(5) . . ?
O167 Mo30 O55 104.0(9) . . ?
O167 Mo30 O116 114.8(11) . . ?
O55 Mo30 O116 107.6(10) . . ?
O167 Mo30 O169 113.7(10) . . ?
O55 Mo30 O169 107.8(10) . . ?
O116 Mo30 O169 108.5(10) . . ?
O102 Mo31 O9 95.2(9) . . ?
O102 Mo31 O10 99.3(9) . . ?
O9 Mo31 O10 92.8(8) . . ?
O102 Mo31 O72 99.2(9) . . ?
O9 Mo31 O72 84.5(8) . . ?
O10 Mo31 O72 161.6(8) . . ?
O102 Mo31 O65 104.1(9) . . ?
O9 Mo31 O65 160.4(8) . . ?
O10 Mo31 O65 87.3(8) . . ?
O72 Mo31 O65 89.2(8) . . ?
O102 Mo31 O77 173.5(9) . . ?
O9 Mo31 O77 78.9(8) . . ?
O10 Mo31 O77 78.5(7) . . ?
O72 Mo31 O77 83.1(8) . . ?
O65 Mo31 O77 81.9(8) . . ?
O102 Mo31 Mo9 92.9(7) . . ?
O9 Mo31 Mo9 47.2(6) . . ?
O10 Mo31 Mo9 46.5(5) . . ?
O72 Mo31 Mo9 131.2(6) . . ?
O65 Mo31 Mo9 133.2(6) . . ?
O77 Mo31 Mo9 81.1(6) . . ?
O29 Mo32 O140 103.7(11) . . ?
O29 Mo32 O149 102.4(9) . . ?
O140 Mo32 O149 97.3(11) . . ?
O29 Mo32 O139 99.6(9) . . ?
O140 Mo32 O139 104.5(11) . . ?
O149 Mo32 O139 144.2(9) . . ?
O29 Mo32 O61 165.3(8) . . ?
O140 Mo32 O61 89.2(11) . . ?
O149 Mo32 O61 82.7(9) . . ?
O139 Mo32 O61 69.8(8) . . ?
O29 Mo32 O13 91.8(7) . . ?
O140 Mo32 O13 164.0(10) . . ?
O149 Mo32 O13 75.1(8) . . ?
O139 Mo32 O13 76.3(7) . . ?
O61 Mo32 O13 76.0(6) . . ?
O109 Mo33 O21 98.1(9) . . ?
O109 Mo33 O143 99.9(10) . . ?
O21 Mo33 O143 161.8(8) . . ?
O109 Mo33 O95 101.9(9) . . ?
O21 Mo33 O95 95.0(8) . . ?
O143 Mo33 O95 83.8(9) . . ?
O109 Mo33 O41 97.8(9) . . ?
O21 Mo33 O41 86.8(7) . . ?
O143 Mo33 O41 88.3(8) . . ?
O95 Mo33 O41 159.8(7) . . ?
O109 Mo33 O47 177.1(9) . . ?
O21 Mo33 O47 79.0(8) . . ?
O143 Mo33 O47 82.9(8) . . ?
O95 Mo33 O47 78.1(8) . . ?
O41 Mo33 O47 82.6(7) . . ?
O109 Mo33 Mo56 96.4(7) . . ?
O21 Mo33 Mo56 46.5(5) . . ?
O143 Mo33 Mo56 132.9(7) . . ?
O95 Mo33 Mo56 49.7(6) . . ?
O41 Mo33 Mo56 132.6(5) . . ?
O47 Mo33 Mo56 81.3(5) . . ?
O19 Mo34 O72 105.1(9) . . ?
O19 Mo34 O103 103.1(8) . . ?
O72 Mo34 O103 101.1(10) . . ?
O19 Mo34 O52 102.0(8) . . ?
O72 Mo34 O52 87.6(9) . . ?
O103 Mo34 O52 150.2(7) . . ?
O19 Mo34 O23 98.4(8) . . ?
O72 Mo34 O23 151.9(8) . . ?
O103 Mo34 O23 88.0(8) . . ?
O52 Mo34 O23 72.6(7) . . ?
O19 Mo34 O26 174.3(8) . . ?
O72 Mo34 O26 78.6(8) . . ?
O103 Mo34 O26 80.1(7) . . ?
O52 Mo34 O26 73.7(7) . . ?
O23 Mo34 O26 76.9(7) . . ?
O19 Mo34 Mo17 87.3(6) . . ?
O72 Mo34 Mo17 125.6(7) . . ?
O103 Mo34 Mo17 127.8(7) . . ?
O52 Mo34 Mo17 38.2(6) . . ?
O23 Mo34 Mo17 39.9(5) . . ?
O26 Mo34 Mo17 87.0(5) . . ?
O168 Mo35 O160 101.9(12) . . ?
O168 Mo35 O99 105.9(11) . . ?
O160 Mo35 O99 93.6(10) . . ?
O168 Mo35 O76 94.2(11) . . ?
O160 Mo35 O76 86.7(10) . . ?
O99 Mo35 O76 159.3(9) . . ?
O168 Mo35 O21 95.9(10) . . ?
O160 Mo35 O21 161.1(10) . . ?
O99 Mo35 O21 87.7(8) . . ?
O76 Mo35 O21 85.4(8) . . ?
O168 Mo35 O112 174.2(10) . . ?
O160 Mo35 O112 77.7(10) . . ?
O99 Mo35 O112 79.9(8) . . ?
O76 Mo35 O112 80.0(8) . . ?
O21 Mo35 O112 84.0(8) . . ?
O168 Mo35 Mo58 97.2(9) . . ?
O160 Mo35 Mo58 49.0(8) . . ?
O99 Mo35 Mo58 47.4(7) . . ?
O76 Mo35 Mo58 135.7(6) . . ?
O21 Mo35 Mo58 135.2(5) . . ?
O112 Mo35 Mo58 86.8(6) . . ?
O173 Mo36 O92 105.7(9) . . ?
O173 Mo36 O45 102.8(10) . . ?
O92 Mo36 O45 95.0(9) . . ?
O173 Mo36 O15 159.4(9) . . ?
O92 Mo36 O15 89.0(7) . . ?
O45 Mo36 O15 89.9(8) . . ?
O173 Mo36 O27 90.1(9) . . ?
O92 Mo36 O27 162.9(8) . . ?
O45 Mo36 O27 87.7(8) . . ?
O15 Mo36 O27 74.1(7) . . ?
O173 Mo36 O120 91.3(10) . . ?
O92 Mo36 O120 84.6(8) . . ?
O45 Mo36 O120 165.4(9) . . ?
O15 Mo36 O120 75.5(8) . . ?
O27 Mo36 O120 88.6(8) . . ?
O173 Mo36 Mo15 99.0(8) . . ?
O92 Mo36 Mo15 49.2(6) . . ?
O45 Mo36 Mo15 48.1(6) . . ?
O15 Mo36 Mo15 101.5(5) . . ?
O27 Mo36 Mo15 135.8(5) . . ?
O120 Mo36 Mo15 133.8(6) . . ?
O138 Mo37 O98 103.7(11) . . ?
O138 Mo37 O74 104.6(11) . . ?
O98 Mo37 O74 104.9(10) . . ?
O138 Mo37 O59 89.3(10) . . ?
O98 Mo37 O59 160.0(9) . . ?
O74 Mo37 O59 86.1(9) . . ?
O138 Mo37 O86 87.6(10) . . ?
O98 Mo37 O86 88.6(10) . . ?
O74 Mo37 O86 158.8(8) . . ?
O59 Mo37 O86 76.6(8) . . ?
O138 Mo37 O153 159.2(11) . . ?
O98 Mo37 O153 88.6(10) . . ?
O74 Mo37 O153 88.0(9) . . ?
O59 Mo37 O153 74.9(9) . . ?
O86 Mo37 O153 75.7(9) . . ?
O122 Mo38 O66 100.8(10) . . ?
O122 Mo38 O137 96.9(10) . . ?
O66 Mo38 O137 161.2(9) . . ?
O122 Mo38 O36 100.1(9) . . ?
O66 Mo38 O36 85.2(9) . . ?
O137 Mo38 O36 85.5(7) . . ?
O122 Mo38 O104 100.5(10) . . ?
O66 Mo38 O104 95.6(10) . . ?
O137 Mo38 O104 87.4(9) . . ?
O36 Mo38 O104 158.9(9) . . ?
O122 Mo38 O129 179.1(9) . . ?
O66 Mo38 O129 78.3(8) . . ?
O137 Mo38 O129 84.0(8) . . ?
O36 Mo38 O129 79.8(7) . . ?
O104 Mo38 O129 79.7(9) . . ?
O122 Mo38 Mo50 97.3(8) . . ?
O66 Mo38 Mo50 50.0(7) . . ?
O137 Mo38 Mo50 133.8(6) . . ?
O36 Mo38 Mo50 134.2(5) . . ?
O104 Mo38 Mo50 46.7(7) . . ?
O129 Mo38 Mo50 82.1(5) . . ?
O187 Mo39 O90 102.6(11) . . ?
O187 Mo39 O51 104.7(10) . . ?
O90 Mo39 O51 92.3(9) . . ?
O187 Mo39 O68 92.7(10) . . ?
O90 Mo39 O68 164.0(9) . . ?
O51 Mo39 O68 88.0(9) . . ?
O187 Mo39 O48 89.4(10) . . ?
O90 Mo39 O48 89.0(9) . . ?
O51 Mo39 O48 165.2(8) . . ?
O68 Mo39 O48 86.7(9) . . ?
O187 Mo39 O180 156.4(10) . . ?
O90 Mo39 O180 92.4(9) . . ?
O51 Mo39 O180 92.7(9) . . ?
O68 Mo39 O180 71.6(8) . . ?
O48 Mo39 O180 72.6(8) . . ?
O187 Mo39 Mo41 102.5(8) . . ?
O90 Mo39 Mo41 46.7(6) . . ?
O51 Mo39 Mo41 46.5(6) . . ?
O68 Mo39 Mo41 134.2(7) . . ?
O48 Mo39 Mo41 135.6(6) . . ?
O180 Mo39 Mo41 101.1(6) . . ?
O206 Mo40 O25 104.6(11) . . ?
O206 Mo40 O61 103.9(10) . . ?
O25 Mo40 O61 102.1(10) . . ?
O206 Mo40 O56 161.1(9) . . ?
O25 Mo40 O56 86.5(9) . . ?
O61 Mo40 O56 88.2(8) . . ?
O206 Mo40 O92 90.6(9) . . ?
O25 Mo40 O92 157.4(10) . . ?
O61 Mo40 O92 90.1(9) . . ?
O56 Mo40 O92 74.8(7) . . ?
O206 Mo40 O190 87.0(9) . . ?
O25 Mo40 O190 87.7(10) . . ?
O61 Mo40 O190 162.7(9) . . ?
O56 Mo40 O190 78.1(8) . . ?
O92 Mo40 O190 76.3(7) . . ?
O189 Mo41 O51 100.1(10) . . ?
O189 Mo41 O90 99.7(10) . . ?
O51 Mo41 O90 95.9(9) . . ?
O189 Mo41 O103 98.1(10) . . ?
O51 Mo41 O103 160.9(8) . . ?
O90 Mo41 O103 86.8(8) . . ?
O189 Mo41 O58 96.2(10) . . ?
O51 Mo41 O58 88.3(9) . . ?
O90 Mo41 O58 162.5(9) . . ?
O103 Mo41 O58 83.9(8) . . ?
O189 Mo41 O55 179.3(11) . . ?
O51 Mo41 O55 79.2(8) . . ?
O90 Mo41 O55 80.1(9) . . ?
O103 Mo41 O55 82.6(8) . . ?
O58 Mo41 O55 84.1(8) . . ?
O189 Mo41 Mo39 97.0(8) . . ?
O51 Mo41 Mo39 48.9(6) . . ?
O90 Mo41 Mo39 47.9(6) . . ?
O103 Mo41 Mo39 134.1(6) . . ?
O58 Mo41 Mo39 136.8(6) . . ?
O55 Mo41 Mo39 82.3(5) . . ?
O129 Mo42 O28 110.7(9) . . ?
O129 Mo42 O34 109.1(10) . . ?
O28 Mo42 O34 106.5(10) . . ?
O129 Mo42 O199 104.8(10) . . ?
O28 Mo42 O199 114.6(10) . . ?
O34 Mo42 O199 111.1(11) . . ?
O196 Mo43 O179 97.1(10) . . ?
O196 Mo43 O147 104.1(11) . . ?
O179 Mo43 O147 87.3(10) . . ?
O196 Mo43 O118 102.4(11) . . ?
O179 Mo43 O118 159.8(10) . . ?
O147 Mo43 O118 93.0(10) . . ?
O196 Mo43 O89 92.3(9) . . ?
O179 Mo43 O89 87.5(8) . . ?
O147 Mo43 O89 163.4(10) . . ?
O118 Mo43 O89 86.5(8) . . ?
O196 Mo43 O116 167.0(10) . . ?
O179 Mo43 O116 72.8(9) . . ?
O147 Mo43 O116 84.0(10) . . ?
O118 Mo43 O116 87.2(9) . . ?
O89 Mo43 O116 79.4(8) . . ?
O196 Mo43 Mo44 97.0(8) . . ?
O179 Mo43 Mo44 134.7(7) . . ?
O147 Mo43 Mo44 47.5(8) . . ?
O118 Mo43 Mo44 48.1(6) . . ?
O89 Mo43 Mo44 134.5(5) . . ?
O116 Mo43 Mo44 96.0(6) . . ?
O91 Mo44 O147 106.8(11) . . ?
O91 Mo44 O118 105.4(10) . . ?
O147 Mo44 O118 94.4(10) . . ?
O91 Mo44 O180 155.4(9) . . ?
O147 Mo44 O180 90.9(10) . . ?
O118 Mo44 O180 89.9(10) . . ?
O91 Mo44 O48 89.1(9) . . ?
O147 Mo44 O48 162.7(10) . . ?
O118 Mo44 O48 87.9(9) . . ?
O180 Mo44 O48 72.0(9) . . ?
O91 Mo44 O186 87.6(9) . . ?
O147 Mo44 O186 83.7(10) . . ?
O118 Mo44 O186 166.8(9) . . ?
O180 Mo44 O186 77.1(8) . . ?
O48 Mo44 O186 90.2(8) . . ?
O91 Mo44 Mo43 101.3(7) . . ?
O147 Mo44 Mo43 48.4(8) . . ?
O118 Mo44 Mo43 48.5(7) . . ?
O180 Mo44 Mo43 103.2(6) . . ?
O48 Mo44 Mo43 136.4(5) . . ?
O186 Mo44 Mo43 132.0(6) . . ?
O207 Mo45 O71 102.7(10) . . ?
O207 Mo45 O26 105.8(10) . . ?
O71 Mo45 O26 91.6(7) . . ?
O207 Mo45 O118 95.6(11) . . ?
O71 Mo45 O118 90.1(8) . . ?
O26 Mo45 O118 157.6(9) . . ?
O207 Mo45 O90 93.9(11) . . ?
O71 Mo45 O90 163.3(8) . . ?
O26 Mo45 O90 86.1(8) . . ?
O118 Mo45 O90 85.9(9) . . ?
O207 Mo45 O23 174.2(10) . . ?
O71 Mo45 O23 79.9(7) . . ?
O26 Mo45 O23 79.2(7) . . ?
O118 Mo45 O23 79.2(8) . . ?
O90 Mo45 O23 83.4(7) . . ?
O207 Mo45 Mo22 98.3(9) . . ?
O71 Mo45 Mo22 46.7(5) . . ?
O26 Mo45 Mo22 47.5(5) . . ?
O118 Mo45 Mo22 136.6(7) . . ?
O90 Mo45 Mo22 133.6(6) . . ?
O23 Mo45 Mo22 87.3(4) . . ?
O113 Mo46 O38 102.5(10) . . ?
O113 Mo46 O163 104.1(10) . . ?
O38 Mo46 O163 93.6(10) . . ?
O113 Mo46 O104 93.4(11) . . ?
O38 Mo46 O104 89.1(10) . . ?
O163 Mo46 O104 161.3(10) . . ?
O113 Mo46 O57 96.3(10) . . ?
O38 Mo46 O57 160.3(7) . . ?
O163 Mo46 O57 87.2(9) . . ?
O104 Mo46 O57 84.2(9) . . ?
O113 Mo46 O115 178.0(10) . . ?
O38 Mo46 O115 79.4(8) . . ?
O163 Mo46 O115 76.4(9) . . ?
O104 Mo46 O115 85.9(9) . . ?
O57 Mo46 O115 81.7(7) . . ?
O113 Mo46 Mo10 95.8(8) . . ?
O38 Mo46 Mo10 48.3(6) . . ?
O163 Mo46 Mo10 48.4(7) . . ?
O104 Mo46 Mo10 137.4(7) . . ?
O57 Mo46 Mo10 135.6(5) . . ?
O115 Mo46 Mo10 86.0(5) . . ?
O114 Mo47 O101 103.4(10) . . ?
O114 Mo47 O166 105.6(10) . . ?
O101 Mo47 O166 96.5(9) . . ?
O114 Mo47 O46 96.2(10) . . ?
O101 Mo47 O46 86.1(8) . . ?
O166 Mo47 O46 156.7(9) . . ?
O114 Mo47 O51 94.1(10) . . ?
O101 Mo47 O51 161.6(8) . . ?
O166 Mo47 O51 84.3(9) . . ?
O46 Mo47 O51 86.1(8) . . ?
O114 Mo47 O40 173.8(9) . . ?
O101 Mo47 O40 77.2(7) . . ?
O166 Mo47 O40 80.3(7) . . ?
O46 Mo47 O40 77.7(7) . . ?
O51 Mo47 O40 84.8(7) . . ?
O114 Mo47 Mo52 98.8(8) . . ?
O101 Mo47 Mo52 50.3(6) . . ?
O166 Mo47 Mo52 49.0(6) . . ?
O46 Mo47 Mo52 136.0(6) . . ?
O51 Mo47 Mo52 133.3(6) . . ?
O40 Mo47 Mo52 86.3(5) . . ?
O94 Mo48 O213 102.6(12) . . ?
O94 Mo48 O202 102.3(11) . . ?
O213 Mo48 O202 97.5(13) . . ?
O94 Mo48 O134 96.7(10) . . ?
O213 Mo48 O134 105.4(12) . . ?
O202 Mo48 O134 146.2(11) . . ?
O94 Mo48 O170 163.2(10) . . ?
O213 Mo48 O170 92.7(11) . . ?
O202 Mo48 O170 82.4(10) . . ?
O134 Mo48 O170 72.2(9) . . ?
O94 Mo48 O28 88.7(9) . . ?
O213 Mo48 O28 167.9(11) . . ?
O202 Mo48 O28 75.7(10) . . ?
O134 Mo48 O28 76.9(8) . . ?
O170 Mo48 O28 76.7(8) . . ?
O136 Mo49 O93 103.1(10) . . ?
O136 Mo49 O144 103.1(10) . . ?
O93 Mo49 O144 101.5(10) . . ?
O136 Mo49 O37 99.1(9) . . ?
O93 Mo49 O37 153.7(8) . . ?
O144 Mo49 O37 86.8(9) . . ?
O136 Mo49 O112 100.5(10) . . ?
O93 Mo49 O112 89.9(8) . . ?
O144 Mo49 O112 150.6(10) . . ?
O37 Mo49 O112 72.3(7) . . ?
O136 Mo49 O160 171.6(10) . . ?
O93 Mo49 O160 82.1(9) . . ?
O144 Mo49 O160 82.0(10) . . ?
O37 Mo49 O160 74.3(8) . . ?
O112 Mo49 O160 72.8(9) . . ?
O136 Mo49 Mo55 85.7(8) . . ?
O93 Mo49 Mo55 127.6(6) . . ?
O144 Mo49 Mo55 127.0(7) . . ?
O37 Mo49 Mo55 40.4(5) . . ?
O112 Mo49 Mo55 38.1(6) . . ?
O160 Mo49 Mo55 85.9(6) . . ?
O162 Mo50 O104 105.0(11) . . ?
O162 Mo50 O66 101.2(9) . . ?
O104 Mo50 O66 98.2(10) . . ?
O162 Mo50 O164 91.6(8) . . ?
O104 Mo50 O164 84.2(10) . . ?
O66 Mo50 O164 165.9(8) . . ?
O162 Mo50 O123 89.2(9) . . ?
O104 Mo50 O123 163.7(10) . . ?
O66 Mo50 O123 86.7(9) . . ?
O164 Mo50 O123 87.4(8) . . ?
O162 Mo50 O135 157.9(9) . . ?
O104 Mo50 O135 92.1(10) . . ?
O66 Mo50 O135 90.1(9) . . ?
O164 Mo50 O135 75.9(8) . . ?
O123 Mo50 O135 72.3(8) . . ?
O162 Mo50 Mo38 101.1(7) . . ?
O104 Mo50 Mo38 51.2(8) . . ?
O66 Mo50 Mo38 48.2(7) . . ?
O164 Mo50 Mo38 135.4(6) . . ?
O123 Mo50 Mo38 134.7(6) . . ?
O135 Mo50 Mo38 100.6(6) . . ?
O82 Mo51 O143 106.0(10) . . ?
O82 Mo51 O58 104.6(10) . . ?
O143 Mo51 O58 97.5(10) . . ?
O82 Mo51 O108 98.9(9) . . ?
O143 Mo51 O108 86.1(9) . . ?
O58 Mo51 O108 154.2(9) . . ?
O82 Mo51 O40 96.2(9) . . ?
O143 Mo51 O40 152.1(9) . . ?
O58 Mo51 O40 93.0(8) . . ?
O108 Mo51 O40 73.7(8) . . ?
O82 Mo51 O166 171.5(9) . . ?
O143 Mo51 O166 80.7(9) . . ?
O58 Mo51 O166 79.3(8) . . ?
O108 Mo51 O166 76.1(8) . . ?
O40 Mo51 O166 75.9(7) . . ?
O82 Mo51 Mo66 84.3(7) . . ?
O143 Mo51 Mo66 127.1(7) . . ?
O58 Mo51 Mo66 130.6(6) . . ?
O108 Mo51 Mo66 41.2(5) . . ?
O40 Mo51 Mo66 37.6(5) . . ?
O166 Mo51 Mo66 87.5(5) . . ?
O165 Mo52 O95 93.8(11) . . ?
O165 Mo52 O166 105.4(11) . . ?
O95 Mo52 O166 85.8(8) . . ?
O165 Mo52 O101 102.9(11) . . ?
O95 Mo52 O101 162.6(8) . . ?
O166 Mo52 O101 94.2(8) . . ?
O165 Mo52 O132 94.5(12) . . ?
O95 Mo52 O132 85.3(10) . . ?
O166 Mo52 O132 158.7(10) . . ?
O101 Mo52 O132 88.6(10) . . ?
O165 Mo52 O108 172.5(11) . . ?
O95 Mo52 O108 81.3(8) . . ?
O166 Mo52 O108 80.0(8) . . ?
O101 Mo52 O108 81.6(7) . . ?
O132 Mo52 O108 79.5(9) . . ?
O165 Mo52 Mo47 98.2(10) . . ?
O95 Mo52 Mo47 134.8(6) . . ?
O166 Mo52 Mo47 49.0(6) . . ?
O101 Mo52 Mo47 47.9(6) . . ?
O132 Mo52 Mo47 136.4(8) . . ?
O108 Mo52 Mo47 89.2(5) . . ?
O53 Mo53 O100 103.9(9) . . ?
O53 Mo53 O179 102.4(9) . . ?
O100 Mo53 O179 104.8(10) . . ?
O53 Mo53 O130 101.4(9) . . ?
O100 Mo53 O130 95.5(10) . . ?
O179 Mo53 O130 143.7(10) . . ?
O53 Mo53 O145 89.9(9) . . ?
O100 Mo53 O145 163.5(9) . . ?
O179 Mo53 O145 80.5(9) . . ?
O130 Mo53 O145 72.6(8) . . ?
O53 Mo53 O116 167.4(9) . . ?
O100 Mo53 O116 88.5(9) . . ?
O179 Mo53 O116 71.6(9) . . ?
O130 Mo53 O116 79.4(9) . . ?
O145 Mo53 O116 78.3(8) . . ?
O211 Mo54 O188 107.6(11) . . ?
O211 Mo54 O46 103.9(13) . . ?
O188 Mo54 O46 93.3(9) . . ?
O211 Mo54 O68 89.2(11) . . ?
O188 Mo54 O68 162.3(9) . . ?
O46 Mo54 O68 88.0(9) . . ?
O211 Mo54 O180 155.9(12) . . ?
O188 Mo54 O180 90.5(9) . . ?
O46 Mo54 O180 90.5(9) . . ?
O68 Mo54 O180 71.8(9) . . ?
O211 Mo54 O186 90.5(12) . . ?
O188 Mo54 O186 83.9(9) . . ?
O46 Mo54 O186 165.5(9) . . ?
O68 Mo54 O186 90.5(9) . . ?
O180 Mo54 O186 75.3(9) . . ?
O211 Mo54 Mo62 99.6(10) . . ?
O188 Mo54 Mo62 48.1(6) . . ?
O46 Mo54 Mo62 48.2(6) . . ?
O68 Mo54 Mo62 136.2(7) . . ?
O180 Mo54 Mo62 104.5(6) . . ?
O186 Mo54 Mo62 131.8(6) . . ?
O41 Mo55 O24 102.0(9) . . ?
O41 Mo55 O36 101.0(8) . . ?
O24 Mo55 O36 103.3(9) . . ?
O41 Mo55 O112 88.7(9) . . ?
O24 Mo55 O112 100.9(9) . . ?
O36 Mo55 O112 151.3(8) . . ?
O41 Mo55 O37 153.1(8) . . ?
O24 Mo55 O37 100.7(8) . . ?
O36 Mo55 O37 87.4(7) . . ?
O112 Mo55 O37 73.1(8) . . ?
O41 Mo55 O99 82.0(8) . . ?
O24 Mo55 O99 173.8(9) . . ?
O36 Mo55 O99 80.4(8) . . ?
O112 Mo55 O99 74.3(8) . . ?
O37 Mo55 O99 74.2(7) . . ?
O41 Mo55 Mo49 128.0(7) . . ?
O24 Mo55 Mo49 86.7(6) . . ?
O36 Mo55 Mo49 126.9(5) . . ?
O112 Mo55 Mo49 39.6(7) . . ?
O37 Mo55 Mo49 39.8(5) . . ?
O99 Mo55 Mo49 87.1(5) . . ?
O197 Mo56 O21 102.7(12) . . ?
O197 Mo56 O95 102.4(12) . . ?
O21 Mo56 O95 98.9(8) . . ?
O197 Mo56 O81 93.7(12) . . ?
O21 Mo56 O81 88.0(8) . . ?
O95 Mo56 O81 160.4(8) . . ?
O197 Mo56 O69 90.7(12) . . ?
O21 Mo56 O69 164.7(7) . . ?
O95 Mo56 O69 85.2(8) . . ?
O81 Mo56 O69 83.7(8) . . ?
O197 Mo56 O192 155.5(12) . . ?
O21 Mo56 O192 95.3(8) . . ?
O95 Mo56 O192 90.9(9) . . ?
O81 Mo56 O192 70.2(9) . . ?
O69 Mo56 O192 69.8(8) . . ?
O197 Mo56 Mo33 100.5(10) . . ?
O21 Mo56 Mo33 49.0(6) . . ?
O95 Mo56 Mo33 51.1(6) . . ?
O81 Mo56 Mo33 136.6(6) . . ?
O69 Mo56 Mo33 136.2(5) . . ?
O192 Mo56 Mo33 103.8(7) . . ?
O208 Mo57 O150 103.6(12) . . ?
O208 Mo57 O75 96.1(13) . . ?
O150 Mo57 O75 85.7(9) . . ?
O208 Mo57 O76 102.4(12) . . ?
O150 Mo57 O76 97.1(8) . . ?
O75 Mo57 O76 160.0(9) . . ?
O208 Mo57 O93 95.7(12) . . ?
O150 Mo57 O93 159.7(9) . . ?
O75 Mo57 O93 86.1(9) . . ?
O76 Mo57 O93 84.6(8) . . ?
O208 Mo57 O119 167.8(12) . . ?
O150 Mo57 O119 82.4(8) . . ?
O75 Mo57 O119 73.5(8) . . ?
O76 Mo57 O119 87.1(8) . . ?
O93 Mo57 O119 77.5(8) . . ?
O208 Mo57 Mo69 96.4(11) . . ?
O150 Mo57 Mo69 50.5(6) . . ?
O75 Mo57 Mo69 136.2(7) . . ?
O76 Mo57 Mo69 49.4(6) . . ?
O93 Mo57 Mo69 133.9(5) . . ?
O119 Mo57 Mo69 95.6(5) . . ?
O195 Mo58 O99 102.7(9) . . ?
O195 Mo58 O160 103.8(11) . . ?
O99 Mo58 O160 93.9(10) . . ?
O195 Mo58 O66 95.5(10) . . ?
O99 Mo58 O66 84.0(9) . . ?
O160 Mo58 O66 160.6(11) . . ?
O195 Mo58 O63 96.3(10) . . ?
O99 Mo58 O63 160.1(9) . . ?
O160 Mo58 O63 87.3(11) . . ?
O66 Mo58 O63 88.3(9) . . ?
O195 Mo58 O37 175.2(8) . . ?
O99 Mo58 O37 81.7(8) . . ?
O160 Mo58 O37 77.5(9) . . ?
O66 Mo58 O37 83.1(9) . . ?
O63 Mo58 O37 79.1(8) . . ?
O195 Mo58 Mo35 96.2(7) . . ?
O99 Mo58 Mo35 49.2(7) . . ?
O160 Mo58 Mo35 47.6(8) . . ?
O66 Mo58 Mo35 133.2(7) . . ?
O63 Mo58 Mo35 134.9(7) . . ?
O37 Mo58 Mo35 88.0(5) . . ?
O178 Mo59 O172 102.9(13) . . ?
O178 Mo59 O145 101.6(12) . . ?
O172 Mo59 O145 101.9(11) . . ?
O178 Mo59 O214 86.8(12) . . ?
O172 Mo59 O214 87.3(11) . . ?
O145 Mo59 O214 165.6(10) . . ?
O178 Mo59 O147 88.3(12) . . ?
O172 Mo59 O147 159.6(11) . . ?
O145 Mo59 O147 92.2(10) . . ?
O214 Mo59 O147 76.3(10) . . ?
O178 Mo59 O188 160.5(11) . . ?
O172 Mo59 O188 90.0(10) . . ?
O145 Mo59 O188 89.7(9) . . ?
O214 Mo59 O188 79.2(9) . . ?
O147 Mo59 O188 75.3(9) . . ?
O191 Mo60 O203 103.7(11) . . ?
O191 Mo60 O57 100.8(10) . . ?
O203 Mo60 O57 93.0(10) . . ?
O191 Mo60 O87 94.7(11) . . ?
O203 Mo60 O87 160.8(10) . . ?
O57 Mo60 O87 88.7(9) . . ?
O191 Mo60 O202 96.2(11) . . ?
O203 Mo60 O202 86.7(10) . . ?
O57 Mo60 O202 162.5(9) . . ?
O87 Mo60 O202 86.0(10) . . ?
O191 Mo60 O28 166.9(10) . . ?
O203 Mo60 O28 82.9(9) . . ?
O57 Mo60 O28 89.9(7) . . ?
O87 Mo60 O28 78.0(8) . . ?
O202 Mo60 O28 72.7(9) . . ?
O191 Mo60 Mo2 96.9(8) . . ?
O203 Mo60 Mo2 48.3(8) . . ?
O57 Mo60 Mo2 46.7(6) . . ?
O87 Mo60 Mo2 135.3(7) . . ?
O202 Mo60 Mo2 134.9(7) . . ?
O28 Mo60 Mo2 95.9(5) . . ?
O126 Mo61 O201 96.6(12) . . ?
O126 Mo61 O97 92.4(11) . . ?
O201 Mo61 O97 83.4(10) . . ?
O126 Mo61 O133 106.1(11) . . ?
O201 Mo61 O133 90.6(11) . . ?
O97 Mo61 O133 161.1(9) . . ?
O126 Mo61 O132 100.7(12) . . ?
O201 Mo61 O132 160.4(11) . . ?
O97 Mo61 O132 86.8(10) . . ?
O133 Mo61 O132 93.3(11) . . ?
O126 Mo61 O194 166.3(11) . . ?
O201 Mo61 O194 75.0(11) . . ?
O97 Mo61 O194 76.0(9) . . ?
O133 Mo61 O194 85.1(10) . . ?
O132 Mo61 O194 86.2(10) . . ?
O126 Mo61 Mo70 97.2(9) . . ?
O201 Mo61 Mo70 138.1(9) . . ?
O97 Mo61 Mo70 135.0(6) . . ?
O133 Mo61 Mo70 47.5(7) . . ?
O132 Mo61 Mo70 48.3(8) . . ?
O194 Mo61 Mo70 96.2(7) . . ?
O146 Mo62 O188 107.8(11) . . ?
O146 Mo62 O46 103.5(12) . . ?
O188 Mo62 O46 92.8(9) . . ?
O146 Mo62 O141 91.5(11) . . ?
O188 Mo62 O141 160.4(8) . . ?
O46 Mo62 O141 85.8(8) . . ?
O146 Mo62 O155 95.1(11) . . ?
O188 Mo62 O155 90.1(10) . . ?
O46 Mo62 O155 159.3(9) . . ?
O141 Mo62 O155 84.7(9) . . ?
O146 Mo62 O169 164.3(11) . . ?
O188 Mo62 O169 84.4(9) . . ?
O46 Mo62 O169 85.4(9) . . ?
O141 Mo62 O169 76.1(8) . . ?
O155 Mo62 O169 74.5(9) . . ?
O146 Mo62 Mo54 99.4(9) . . ?
O188 Mo62 Mo54 46.9(6) . . ?
O46 Mo62 Mo54 49.0(6) . . ?
O141 Mo62 Mo54 134.8(5) . . ?
O155 Mo62 Mo54 136.9(7) . . ?
O169 Mo62 Mo54 96.2(6) . . ?
O200 Mo63 O63 102.6(13) . . ?
O200 Mo63 O144 95.1(14) . . ?
O63 Mo63 O144 85.8(10) . . ?
O200 Mo63 O157 94.7(13) . . ?
O63 Mo63 O157 162.2(10) . . ?
O144 Mo63 O157 88.7(10) . . ?
O200 Mo63 O171 102.1(14) . . ?
O63 Mo63 O171 94.8(10) . . ?
O144 Mo63 O171 162.2(10) . . ?
O157 Mo63 O171 85.4(10) . . ?
O200 Mo63 O34 164.1(13) . . ?
O63 Mo63 O34 90.5(9) . . ?
O144 Mo63 O34 76.6(9) . . ?
O157 Mo63 O34 71.8(9) . . ?
O171 Mo63 O34 85.6(9) . . ?
O200 Mo63 Mo68 97.8(12) . . ?
O63 Mo63 Mo68 48.3(7) . . ?
O144 Mo63 Mo68 134.0(7) . . ?
O157 Mo63 Mo68 133.6(8) . . ?
O171 Mo63 Mo68 48.3(7) . . ?
O34 Mo63 Mo68 97.7(6) . . ?
O205 Mo64 O209 99.2(11) . . ?
O205 Mo64 O157 105.2(11) . . ?
O209 Mo64 O157 104.1(11) . . ?
O205 Mo64 O134 103.0(11) . . ?
O209 Mo64 O134 97.0(10) . . ?
O157 Mo64 O134 141.3(11) . . ?
O205 Mo64 O170 94.0(11) . . ?
O209 Mo64 O170 164.4(10) . . ?
O157 Mo64 O170 80.3(10) . . ?
O134 Mo64 O170 71.7(9) . . ?
O205 Mo64 O34 170.9(11) . . ?
O209 Mo64 O34 89.9(9) . . ?
O157 Mo64 O34 71.9(10) . . ?
O134 Mo64 O34 76.1(9) . . ?
O170 Mo64 O34 77.1(9) . . ?
O47 Mo65 O125 103.9(10) . . ?
O47 Mo65 O119 109.4(10) . . ?
O125 Mo65 O119 117.0(10) . . ?
O47 Mo65 O194 105.2(10) . . ?
O125 Mo65 O194 111.5(11) . . ?
O119 Mo65 O194 109.0(10) . . ?
O49 Mo66 O141 104.5(10) . . ?
O49 Mo66 O97 101.2(10) . . ?
O141 Mo66 O97 100.1(9) . . ?
O49 Mo66 O40 99.0(9) . . ?
O141 Mo66 O40 88.6(8) . . ?
O97 Mo66 O40 155.2(9) . . ?
O49 Mo66 O108 96.4(10) . . ?
O141 Mo66 O108 154.5(8) . . ?
O97 Mo66 O108 89.9(8) . . ?
O40 Mo66 O108 73.6(7) . . ?
O49 Mo66 O101 172.2(9) . . ?
O141 Mo66 O101 80.2(8) . . ?
O97 Mo66 O101 83.8(8) . . ?
O40 Mo66 O101 74.7(7) . . ?
O108 Mo66 O101 77.5(7) . . ?
O49 Mo66 Mo51 84.5(8) . . ?
O141 Mo66 Mo51 128.1(6) . . ?
O97 Mo66 Mo51 128.7(7) . . ?
O40 Mo66 Mo51 39.7(5) . . ?
O108 Mo66 Mo51 39.0(5) . . ?
O101 Mo66 Mo51 87.7(5) . . ?
O85 Mo67 O176 102.2(10) . . ?
O85 Mo67 O155 104.0(11) . . ?
O176 Mo67 O155 101.0(11) . . ?
O85 Mo67 O130 95.2(10) . . ?
O176 Mo67 O130 100.7(11) . . ?
O155 Mo67 O130 147.1(10) . . ?
O85 Mo67 O145 165.7(8) . . ?
O176 Mo67 O145 88.7(10) . . ?
O155 Mo67 O145 82.6(10) . . ?
O130 Mo67 O145 73.5(9) . . ?
O85 Mo67 O169 91.3(8) . . ?
O176 Mo67 O169 166.5(10) . . ?
O155 Mo67 O169 74.3(9) . . ?
O130 Mo67 O169 78.8(8) . . ?
O145 Mo67 O169 78.2(8) . . ?
O210 Mo68 O63 104.4(12) . . ?
O210 Mo68 O171 104.0(12) . . ?
O63 Mo68 O171 97.2(11) . . ?
O210 Mo68 O135 157.2(11) . . ?
O63 Mo68 O135 91.0(10) . . ?
O171 Mo68 O135 90.3(10) . . ?
O210 Mo68 O123 90.1(11) . . ?
O63 Mo68 O123 88.4(10) . . ?
O171 Mo68 O123 162.9(9) . . ?
O135 Mo68 O123 73.4(9) . . ?
O210 Mo68 O184 88.1(12) . . ?
O63 Mo68 O184 167.3(10) . . ?
O171 Mo68 O184 81.6(10) . . ?
O135 Mo68 O184 76.4(9) . . ?
O123 Mo68 O184 89.5(9) . . ?
O210 Mo68 Mo63 100.7(10) . . ?
O63 Mo68 Mo63 48.1(8) . . ?
O171 Mo68 Mo63 51.0(7) . . ?
O135 Mo68 Mo63 102.1(6) . . ?
O123 Mo68 Mo63 136.4(6) . . ?
O184 Mo68 Mo63 132.5(7) . . ?
O124 Mo69 O76 106.6(9) . . ?
O124 Mo69 O81 90.8(10) . . ?
O76 Mo69 O81 87.7(9) . . ?
O124 Mo69 O150 105.2(9) . . ?
O76 Mo69 O150 94.2(8) . . ?
O81 Mo69 O150 162.6(9) . . ?
O124 Mo69 O192 153.9(9) . . ?
O76 Mo69 O192 92.8(9) . . ?
O81 Mo69 O192 72.3(9) . . ?
O150 Mo69 O192 90.3(8) . . ?
O124 Mo69 O161 88.6(10) . . ?
O76 Mo69 O161 164.0(9) . . ?
O81 Mo69 O161 87.1(9) . . ?
O150 Mo69 O161 86.4(8) . . ?
O192 Mo69 O161 71.2(9) . . ?
O124 Mo69 Mo57 100.9(7) . . ?
O76 Mo69 Mo57 49.4(6) . . ?
O81 Mo69 Mo57 137.1(7) . . ?
O150 Mo69 Mo57 47.4(6) . . ?
O192 Mo69 Mo57 105.0(7) . . ?
O161 Mo69 Mo57 133.8(6) . . ?
O84 Mo70 O133 105.6(10) . . ?
O84 Mo70 O132 102.9(11) . . ?
O133 Mo70 O132 95.9(10) . . ?
O84 Mo70 O192 157.7(11) . . ?
O133 Mo70 O192 89.7(10) . . ?
O132 Mo70 O192 91.2(11) . . ?
O84 Mo70 O69 89.5(9) . . ?
O133 Mo70 O69 163.0(9) . . ?
O132 Mo70 O69 87.9(9) . . ?
O192 Mo70 O69 73.7(8) . . ?
O84 Mo70 O161 91.0(10) . . ?
O133 Mo70 O161 84.7(9) . . ?
O132 Mo70 O161 165.4(10) . . ?
O192 Mo70 O161 74.1(10) . . ?
O69 Mo70 O161 87.5(8) . . ?
O84 Mo70 Mo61 98.4(8) . . ?
O133 Mo70 Mo61 49.4(7) . . ?
O132 Mo70 Mo61 49.3(8) . . ?
O192 Mo70 Mo61 103.9(7) . . ?
O69 Mo70 Mo61 137.2(5) . . ?
O161 Mo70 Mo61 133.9(6) . . ?
O6 Sm1 O17 142.2(6) . 2_545 ?
O6 Sm1 O222 81.8(6) . . ?
O17 Sm1 O222 80.8(6) 2_545 . ?
O6 Sm1 O100 73.5(6) . . ?
O17 Sm1 O100 136.9(6) 2_545 . ?
O222 Sm1 O100 139.3(7) . . ?
O6 Sm1 O221 86.2(8) . . ?
O17 Sm1 O221 83.1(8) 2_545 . ?
O222 Sm1 O221 135.3(8) . . ?
O100 Sm1 O221 75.4(8) . . ?
O6 Sm1 O224 71.6(8) . . ?
O17 Sm1 O224 134.5(8) 2_545 . ?
O222 Sm1 O224 75.9(9) . . ?
O100 Sm1 O224 65.9(8) . . ?
O221 Sm1 O224 139.3(9) . . ?
O6 Sm1 O154 133.7(6) . 2_545 ?
O17 Sm1 O154 72.9(6) 2_545 2_545 ?
O222 Sm1 O154 143.9(7) . 2_545 ?
O100 Sm1 O154 64.4(6) . 2_545 ?
O221 Sm1 O154 65.9(8) . 2_545 ?
O224 Sm1 O154 105.8(9) . 2_545 ?
O6 Sm1 O223 134.4(7) . . ?
O17 Sm1 O223 70.1(7) 2_545 . ?
O222 Sm1 O223 72.7(8) . . ?
O100 Sm1 O223 102.5(8) . . ?
O221 Sm1 O223 137.9(9) . . ?
O224 Sm1 O223 66.0(9) . . ?
O154 Sm1 O223 75.3(8) 2_545 . ?
O6 Sm1 O107 69.3(7) . . ?
O17 Sm1 O107 73.2(6) 2_545 . ?
O222 Sm1 O107 69.0(7) . . ?
O100 Sm1 O107 127.5(7) . . ?
O221 Sm1 O107 66.5(8) . . ?
O224 Sm1 O107 130.0(8) . . ?
O154 Sm1 O107 123.6(7) 2_545 . ?
O223 Sm1 O107 130.1(8) . . ?
O230 Sm2 O232 72.0(9) . . ?
O230 Sm2 O229 88.5(9) . . ?
O232 Sm2 O229 134.4(8) . . ?
O230 Sm2 O228 138.2(9) . . ?
O232 Sm2 O228 140.9(8) . . ?
O229 Sm2 O228 79.7(9) . . ?
O230 Sm2 O5 80.4(7) . . ?
O232 Sm2 O5 71.8(8) . . ?
O229 Sm2 O5 146.3(8) . . ?
O228 Sm2 O5 87.6(8) . . ?
O230 Sm2 O29 140.5(7) . . ?
O232 Sm2 O29 74.3(7) . . ?
O229 Sm2 O29 130.3(8) . . ?
O228 Sm2 O29 67.4(7) . . ?
O5 Sm2 O29 70.0(6) . . ?
O230 Sm2 O31 68.3(8) . . ?
O232 Sm2 O31 130.6(8) . . ?
O229 Sm2 O31 72.7(8) . . ?
O228 Sm2 O31 69.9(8) . . ?
O5 Sm2 O31 73.6(6) . . ?
O29 Sm2 O31 124.0(6) . . ?
O230 Sm2 O227 138.6(9) . . ?
O232 Sm2 O227 98.6(10) . . ?
O229 Sm2 O227 69.3(9) . . ?
O228 Sm2 O227 73.4(9) . . ?
O5 Sm2 O227 136.3(7) . . ?
O29 Sm2 O227 66.3(7) . . ?
O31 Sm2 O227 130.7(8) . . ?
O230 Sm2 O231 66.0(9) . . ?
O232 Sm2 O231 67.7(9) . . ?
O229 Sm2 O231 66.7(10) . . ?
O228 Sm2 O231 138.9(10) . . ?
O5 Sm2 O231 133.4(9) . . ?
O29 Sm2 O231 117.9(8) . . ?
O31 Sm2 O231 118.1(9) . . ?
O227 Sm2 O231 73.0(10) . . ?
O237 Sm3 O4 74.3(9) . . ?
O237 Sm3 O233 138.2(8) . . ?
O4 Sm3 O233 84.2(6) . . ?
O237 Sm3 O235 72.4(10) . . ?
O4 Sm3 O235 79.5(8) . . ?
O233 Sm3 O235 138.5(8) . . ?
O237 Sm3 O62 100.7(9) . 2 ?
O4 Sm3 O62 140.7(6) . 2 ?
O233 Sm3 O62 74.1(6) . 2 ?
O235 Sm3 O62 137.3(8) . 2 ?
O237 Sm3 O234 137.2(9) . . ?
O4 Sm3 O234 137.6(8) . . ?
O233 Sm3 O234 81.7(7) . . ?
O235 Sm3 O234 85.2(9) . . ?
O62 Sm3 O234 71.7(7) 2 . ?
O237 Sm3 O94 131.2(9) . . ?
O4 Sm3 O94 68.9(7) . . ?
O233 Sm3 O94 68.2(7) . . ?
O235 Sm3 O94 70.3(8) . . ?
O62 Sm3 O94 128.0(7) 2 . ?
O234 Sm3 O94 68.7(8) . . ?
O237 Sm3 O106 67.9(8) . . ?
O4 Sm3 O106 72.5(7) . . ?
O233 Sm3 O106 71.6(7) . . ?
O235 Sm3 O106 136.1(9) . . ?
O62 Sm3 O106 69.7(6) 2 . ?
O234 Sm3 O106 137.6(7) . . ?
O94 Sm3 O106 126.0(7) . . ?
O237 Sm3 O236 68.6(9) . . ?
O4 Sm3 O236 136.2(7) . . ?
O233 Sm3 O236 139.4(7) . . ?
O235 Sm3 O236 68.1(8) . . ?
O62 Sm3 O236 70.3(7) 2 . ?
O234 Sm3 O236 69.3(7) . . ?
O94 Sm3 O236 122.0(7) . . ?
O106 Sm3 O236 112.0(7) . . ?
O243 Sm4 O240 141.8(13) . . ?
O243 Sm4 O136 87.0(12) . . ?
O240 Sm4 O136 74.8(9) . . ?
O243 Sm4 O158 67.1(12) . . ?
O240 Sm4 O158 133.6(9) . . ?
O136 Sm4 O158 72.2(7) . . ?
O243 Sm4 O241 137.3(15) . . ?
O240 Sm4 O241 69.6(13) . . ?
O136 Sm4 O241 135.6(12) . . ?
O158 Sm4 O241 116.2(12) . . ?
O243 Sm4 O242 77.1(14) . . ?
O240 Sm4 O242 92.7(12) . . ?
O136 Sm4 O242 135.6(11) . . ?
O158 Sm4 O242 133.6(11) . . ?
O241 Sm4 O242 72.6(15) . . ?
O243 Sm4 O244 78.6(13) . . ?
O240 Sm4 O244 135.5(10) . . ?
O136 Sm4 O244 140.1(9) . . ?
O158 Sm4 O244 68.0(8) . . ?
O241 Sm4 O244 65.9(13) . . ?
O242 Sm4 O244 77.0(12) . . ?
O243 Sm4 O209 71.5(12) . . ?
O240 Sm4 O209 71.0(9) . . ?
O136 Sm4 O209 71.1(7) . . ?
O158 Sm4 O209 125.0(7) . . ?
O241 Sm4 O209 118.8(12) . . ?
O242 Sm4 O209 64.6(11) . . ?
O244 Sm4 O209 135.3(9) . . ?
O243 Sm4 O239 134.7(12) . . ?
O240 Sm4 O239 74.5(9) . . ?
O136 Sm4 O239 78.3(8) . . ?
O158 Sm4 O239 67.7(7) . . ?
O241 Sm4 O239 67.4(13) . . ?
O242 Sm4 O239 139.9(12) . . ?
O244 Sm4 O239 85.9(9) . . ?
O209 Sm4 O239 138.5(8) . . ?
O245 Sm5 O250 137.5(11) . . ?
O245 Sm5 O49 75.6(9) . . ?
O250 Sm5 O49 86.6(10) . . ?
O245 Sm5 O85 135.5(8) . . ?
O250 Sm5 O85 69.8(10) . . ?
O49 Sm5 O85 71.9(7) . . ?
O245 Sm5 O249 91.8(13) . . ?
O250 Sm5 O249 76.6(14) . . ?
O49 Sm5 O249 138.9(11) . . ?
O85 Sm5 O249 132.6(11) . . ?
O245 Sm5 O198 69.0(9) . . ?
O250 Sm5 O198 68.8(10) . . ?
O49 Sm5 O198 71.5(8) . . ?
O85 Sm5 O198 125.3(7) . . ?
O249 Sm5 O198 67.4(11) . . ?
O245 Sm5 O247 79.5(11) . . ?
O250 Sm5 O247 134.0(12) . . ?
O49 Sm5 O247 77.1(9) . . ?
O85 Sm5 O247 64.3(9) . . ?
O249 Sm5 O247 139.8(13) . . ?
O198 Sm5 O247 139.8(10) . . ?
O245 Sm5 O246 68.4(11) . . ?
O250 Sm5 O246 138.2(12) . . ?
O49 Sm5 O246 135.2(10) . . ?
O85 Sm5 O246 118.1(9) . . ?
O249 Sm5 O246 69.4(13) . . ?
O198 Sm5 O246 116.6(10) . . ?
O247 Sm5 O246 70.9(11) . . ?
O245 Sm5 O248 133.0(11) . . ?
O250 Sm5 O248 82.3(13) . . ?
O49 Sm5 O248 143.3(11) . . ?
O85 Sm5 O248 71.5(10) . . ?
O249 Sm5 O248 71.7(14) . . ?
O198 Sm5 O248 134.0(11) . . ?
O247 Sm5 O248 85.8(12) . . ?
O246 Sm5 O248 64.7(12) . . ?
O256 Sm6 O257 80(3) . . ?
O256 Sm6 O251 133(2) . . ?
O257 Sm6 O251 56.0(19) . . ?
O256 Sm6 O255 131(2) . . ?
O257 Sm6 O255 89.2(18) . . ?
O251 Sm6 O255 70.5(14) . . ?
O256 Sm6 O253 70(2) . . ?
O257 Sm6 O253 141.1(18) . . ?
O251 Sm6 O253 136.0(15) . . ?
O255 Sm6 O253 129.0(13) . . ?
O256 Sm6 O252 95(2) . . ?
O257 Sm6 O252 91.1(18) . . ?
O251 Sm6 O252 71.3(14) . . ?
O255 Sm6 O252 133.3(13) . . ?
O253 Sm6 O252 68.9(13) . . ?
O256 Sm6 O254 87(2) . . ?
O257 Sm6 O254 136.3(17) . . ?
O251 Sm6 O254 136.0(13) . . ?
O255 Sm6 O254 68.3(12) . . ?
O253 Sm6 O254 67.1(12) . . ?
O252 Sm6 O254 131.8(11) . . ?
Mo8 O1 Mo23 82.8(7) . . ?
Mo8 O1 Mo10 143.8(9) . . ?
Mo23 O1 Mo10 133.4(8) . . ?
Mo25 O2 Mo24 82.1(6) . . ?
Mo25 O2 Mo22 136.8(9) . . ?
Mo24 O2 Mo22 141.1(9) . . ?
Mo28 O3 Mo23 104.7(7) . . ?
Mo26 O4 Sm3 147.2(11) . . ?
Mo20 O5 Sm2 147.2(12) . . ?
Mo17 O6 Sm1 145.1(9) . . ?
Mo9 O7 Mo25 104.9(8) . . ?
Mo12 O8 Mo14 83.1(6) . . ?
Mo12 O8 Mo20 103.3(7) . . ?
Mo14 O8 Mo20 101.0(7) . . ?
Mo9 O9 Mo31 84.3(8) . . ?
Mo9 O9 Mo22 134.7(10) . . ?
Mo31 O9 Mo22 140.0(11) . . ?
Mo9 O10 Mo31 84.0(7) . . ?
Mo9 O10 Mo14 136.2(9) . . ?
Mo31 O10 Mo14 138.6(10) . . ?
Mo11 O11 Mo13 86.3(9) . . ?
Mo11 O11 Mo12 135.9(11) . . ?
Mo13 O11 Mo12 137.5(11) . . ?
Mo27 O12 Mo7 111.8(8) . . ?
Mo27 O12 Mo8 149.0(10) . . ?
Mo7 O12 Mo8 94.2(7) . . ?
Mo19 O13 Mo15 153.3(9) . . ?
Mo19 O13 Mo32 112.6(7) . . ?
Mo15 O13 Mo32 91.7(6) . . ?
Mo25 O15 Mo36 104.2(8) . . ?
Mo25 O15 Mo9 105.6(7) . . ?
Mo36 O15 Mo9 105.3(7) . . ?
Mo7 O17 Sm1 149.8(9) . 2 ?
Mo27 O20 Mo13 173.6(13) . . ?
Mo56 O21 Mo33 84.5(7) . . ?
Mo56 O21 Mo35 135.6(10) . . ?
Mo33 O21 Mo35 139.0(10) . . ?
Mo34 O23 Mo17 101.3(7) . . ?
Mo34 O23 Mo45 103.3(7) . . ?
Mo17 O23 Mo45 102.1(7) . . ?
Mo22 O26 Mo45 82.9(7) . . ?
Mo22 O26 Mo34 101.4(8) . . ?
Mo45 O26 Mo34 100.3(8) . . ?
Mo9 O27 Mo36 104.4(8) . . ?
Mo42 O28 Mo60 150.5(11) . . ?
Mo42 O28 Mo48 113.6(9) . . ?
Mo60 O28 Mo48 93.3(7) . . ?
Mo32 O29 Sm2 169.0(9) . . ?
Mo16 O30 Mo26 101.5(8) . . ?
Mo16 O30 Mo10 104.8(7) . . ?
Mo26 O30 Mo10 104.4(7) . . ?
Mo21 O31 Sm2 174.7(11) . . ?
Mo11 O32 Mo28 108.5(8) . . ?
Mo6 O33 Mo13 147.2(11) . . ?
Mo42 O34 Mo63 148.6(13) . . ?
Mo42 O34 Mo64 113.3(11) . . ?
Mo63 O34 Mo64 93.8(9) . . ?
Mo16 O35 Mo13 149.4(11) . . ?
Mo55 O36 Mo38 150.5(10) . . ?
Mo49 O37 Mo55 99.8(8) . . ?
Mo49 O37 Mo58 104.6(8) . . ?
Mo55 O37 Mo58 103.3(7) . . ?
Mo46 O38 Mo10 83.7(8) . . ?
Mo46 O38 Mo16 101.3(8) . . ?
Mo10 O38 Mo16 99.9(8) . . ?
Mo26 O39 Mo8 152.4(13) . . ?
Mo66 O40 Mo51 102.7(8) . . ?
Mo66 O40 Mo47 105.5(8) . . ?
Mo51 O40 Mo47 102.9(7) . . ?
Mo55 O41 Mo33 150.3(11) . . ?
Mo23 O42 Mo11 102.5(7) . . ?
Mo6 O43 Mo20 103.0(9) . . ?
Mo6 O43 Mo12 104.2(8) . . ?
Mo20 O43 Mo12 102.7(9) . . ?
Mo7 O44 Mo21 115.6(10) . . ?
Mo7 O44 Mo27 100.3(9) . . ?
Mo21 O44 Mo27 99.9(7) . . ?
Mo15 O45 Mo14 146.1(11) . . ?
Mo15 O45 Mo36 80.8(8) . . ?
Mo14 O45 Mo36 132.9(11) . . ?
Mo62 O46 Mo54 82.7(8) . . ?
Mo62 O46 Mo47 143.7(11) . . ?
Mo54 O46 Mo47 133.5(10) . . ?
Mo65 O47 Mo33 171.9(12) . . ?
Mo39 O48 Mo44 106.0(9) . . ?
Mo66 O49 Sm5 145.2(13) . . ?
Mo19 O50 Mo24 153.6(11) . . ?
Mo19 O50 Mo18 109.4(8) . . ?
Mo24 O50 Mo18 93.8(7) . . ?
Mo41 O51 Mo39 84.6(8) . . ?
Mo41 O51 Mo47 142.1(11) . . ?
Mo39 O51 Mo47 132.3(10) . . ?
Mo17 O52 Mo34 103.5(8) . . ?
Mo17 O52 Mo22 105.6(8) . . ?
Mo34 O52 Mo22 105.6(8) . . ?
Mo28 O54 Mo29 81.3(8) . . ?
Mo28 O54 Mo12 136.5(10) . . ?
Mo29 O54 Mo12 142.2(10) . . ?
Mo30 O55 Mo41 172.9(12) . . ?
Mo25 O56 Mo24 82.3(8) . . ?
Mo25 O56 Mo40 146.5(10) . . ?
Mo24 O56 Mo40 130.7(10) . . ?
Mo2 O57 Mo60 85.4(8) . . ?
Mo2 O57 Mo46 134.8(10) . . ?
Mo60 O57 Mo46 139.5(10) . . ?
Mo51 O58 Mo41 144.8(12) . . ?
Mo23 O59 Mo8 81.9(8) . . ?
Mo23 O59 Mo37 147.0(11) . . ?
Mo8 O59 Mo37 130.5(11) . . ?
Mo40 O61 Mo18 136.1(10) . . ?
Mo40 O61 Mo32 132.8(11) . . ?
Mo18 O61 Mo32 91.1(7) . . ?
Mo18 O62 Sm3 163.3(10) . 2_545 ?
Mo63 O63 Mo68 83.7(10) . . ?
Mo63 O63 Mo58 142.9(14) . . ?
Mo68 O63 Mo58 133.0(14) . . ?
Mo13 O64 Mo11 82.9(7) . . ?
Mo13 O64 Mo10 142.0(11) . . ?
Mo11 O64 Mo10 133.6(11) . . ?
Mo6 O65 Mo31 150.5(12) . . ?
Mo38 O66 Mo58 143.6(13) . . ?
Mo38 O66 Mo50 81.9(9) . . ?
Mo58 O66 Mo50 133.5(12) . . ?
Mo20 O67 Mo29 145.4(12) . . ?
Mo54 O68 Mo39 108.1(10) . . ?
Mo70 O69 Mo56 104.7(8) . . ?
Mo27 O70 Mo21 112.7(8) . . ?
Mo27 O70 Mo29 150.2(10) . . ?
Mo21 O70 Mo29 94.1(8) . . ?
Mo22 O71 Mo45 85.4(7) . . ?
Mo22 O71 Mo17 102.1(7) . . ?
Mo45 O71 Mo17 102.0(7) . . ?
Mo34 O72 Mo31 154.0(12) . . ?
Mo37 O74 Mo7 136.6(10) . . ?
Mo37 O74 Mo21 129.6(10) . . ?
Mo7 O74 Mo21 93.5(6) . . ?
Mo4 O75 Mo57 121.2(12) . . ?
Mo69 O76 Mo57 81.2(7) . . ?
Mo69 O76 Mo35 134.4(11) . . ?
Mo57 O76 Mo35 144.4(11) . . ?
Mo19 O77 Mo31 172.3(13) . . ?
Mo17 O78 Mo24 147.0(13) . . ?
Mo14 O80 Mo12 84.3(8) . . ?
Mo14 O80 Mo6 101.8(9) . . ?
Mo12 O80 Mo6 100.3(8) . . ?
Mo69 O81 Mo56 109.0(11) . . ?
Mo21 O83 Mo29 120.1(10) . . ?
Mo67 O85 Sm5 173.5(11) . . ?
Mo26 O87 Mo60 146.1(14) . . ?
Mo17 O89 Mo43 146.4(11) . . ?
Mo41 O90 Mo39 85.4(8) . . ?
Mo41 O90 Mo45 140.8(12) . . ?
Mo39 O90 Mo45 132.6(11) . . ?
Mo36 O92 Mo15 83.7(7) . . ?
Mo36 O92 Mo40 147.3(11) . . ?
Mo15 O92 Mo40 128.6(10) . . ?
Mo49 O93 Mo57 148.7(10) . . ?
Mo48 O94 Sm3 167.0(12) . . ?
Mo52 O95 Mo56 137.1(10) . . ?
Mo52 O95 Mo33 142.9(11) . . ?
Mo56 O95 Mo33 79.3(8) . . ?
Mo66 O97 Mo61 145.9(12) . . ?
Mo58 O99 Mo35 83.4(9) . . ?
Mo58 O99 Mo55 100.5(8) . . ?
Mo35 O99 Mo55 98.5(9) . . ?
Mo53 O100 Sm1 171.2(11) . . ?
Mo47 O101 Mo52 81.9(7) . . ?
Mo47 O101 Mo66 102.5(8) . . ?
Mo52 O101 Mo66 99.5(7) . . ?
Mo34 O103 Mo41 150.4(11) . . ?
Mo50 O104 Mo46 140.5(15) . . ?
Mo50 O104 Mo38 82.0(10) . . ?
Mo46 O104 Mo38 136.6(14) . . ?
Mo7 O106 Sm3 174.9(12) . . ?
Mo18 O107 Sm1 170.7(13) . . ?
Mo51 O108 Mo66 99.8(9) . . ?
Mo51 O108 Mo52 104.1(8) . . ?
Mo66 O108 Mo52 100.9(8) . . ?
Mo20 O111 Mo15 148.4(12) . . ?
Mo55 O112 Mo49 102.3(10) . . ?
Mo55 O112 Mo35 106.8(9) . . ?
Mo49 O112 Mo35 104.7(9) . . ?
Mo26 O115 Mo16 101.8(9) . . ?
Mo26 O115 Mo46 106.1(10) . . ?
Mo16 O115 Mo46 105.4(8) . . ?
Mo30 O116 Mo43 152.6(14) . . ?
Mo30 O116 Mo53 110.9(11) . . ?
Mo43 O116 Mo53 92.6(9) . . ?
Mo44 O118 Mo43 83.4(8) . . ?
Mo44 O118 Mo45 134.7(12) . . ?
Mo43 O118 Mo45 141.8(12) . . ?
Mo65 O119 Mo57 152.2(12) . . ?
Mo65 O119 Mo4 113.4(10) . . ?
Mo57 O119 Mo4 91.8(7) . . ?
Mo25 O120 Mo36 101.9(9) . . ?
Mo50 O123 Mo68 105.9(10) . . ?
Mo18 O128 Mo24 120.2(11) . . ?
Mo42 O129 Mo38 173.0(12) . . ?
Mo67 O130 Mo53 118.9(12) . . ?
Mo70 O132 Mo61 82.4(10) . . ?
Mo70 O132 Mo52 134.8(14) . . ?
Mo61 O132 Mo52 142.8(15) . . ?
Mo70 O133 Mo61 83.1(9) . . ?
Mo70 O133 Mo5 146.9(13) . . ?
Mo61 O133 Mo5 129.6(12) . . ?
Mo64 O134 Mo48 116.9(11) . . ?
Mo68 O135 Mo50 107.3(10) . . ?
Mo68 O135 Mo2 105.6(10) . . ?
Mo50 O135 Mo2 103.2(10) . . ?
Mo49 O136 Sm4 145.6(12) . . ?
Mo16 O137 Mo38 150.0(12) . . ?
Mo18 O139 Mo32 121.4(11) . . ?
Mo66 O141 Mo62 147.2(10) . . ?
Mo51 O143 Mo33 150.9(14) . . ?
Mo49 O144 Mo63 149.0(13) . . ?
Mo59 O145 Mo53 133.1(12) . . ?
Mo59 O145 Mo67 135.7(12) . . ?
Mo53 O145 Mo67 90.8(8) . . ?
Mo44 O147 Mo43 84.1(10) . . ?
Mo44 O147 Mo59 146.2(14) . . ?
Mo43 O147 Mo59 129.3(13) . . ?
Mo4 O148 Mo1 119.2(13) . . ?
Mo32 O149 Mo15 118.2(11) . . ?
Mo57 O150 Mo69 82.1(8) . . ?
Mo57 O150 Mo5 135.1(11) . . ?
Mo69 O150 Mo5 142.2(10) . . ?
Mo28 O153 Mo29 82.5(11) . . ?
Mo28 O153 Mo37 147.7(15) . . ?
Mo29 O153 Mo37 129.5(14) . . ?
Mo21 O154 Sm1 145.3(11) . 2 ?
Mo67 O155 Mo62 118.3(12) . . ?
Mo64 O157 Mo63 122.0(13) . . ?
Mo4 O158 Sm4 171.3(11) . . ?
Mo28 O159 Mo23 108.7(10) . . ?
Mo28 O159 Mo11 108.2(10) . . ?
Mo23 O159 Mo11 107.3(10) . . ?
Mo35 O160 Mo58 83.4(10) . . ?
Mo35 O160 Mo49 104.2(12) . . ?
Mo58 O160 Mo49 103.3(11) . . ?
Mo70 O161 Mo69 103.6(10) . . ?
Mo10 O163 Mo46 82.0(9) . . ?
Mo10 O163 Mo26 103.0(10) . . ?
Mo46 O163 Mo26 102.9(10) . . ?
Mo50 O164 Mo2 105.1(8) . . ?
Mo47 O166 Mo52 82.0(8) . . ?
Mo47 O166 Mo51 100.5(8) . . ?
Mo52 O166 Mo51 99.7(8) . . ?
Mo30 O169 Mo62 152.6(12) . . ?
Mo30 O169 Mo67 109.8(10) . . ?
Mo62 O169 Mo67 92.8(8) . . ?
Mo3 O170 Mo48 134.2(13) . . ?
Mo3 O170 Mo64 132.6(13) . . ?
Mo48 O170 Mo64 93.1(10) . . ?
Mo68 O171 Mo63 80.7(9) . . ?
Mo68 O171 Mo3 149.1(13) . . ?
Mo63 O171 Mo3 128.8(12) . . ?
Mo6 O174 Mo20 97.9(9) . . ?
Mo6 O174 Mo14 102.4(9) . . ?
Mo20 O174 Mo14 99.1(8) . . ?
Mo53 O179 Mo43 122.7(11) . . ?
Mo44 O180 Mo39 107.5(10) . . ?
Mo44 O180 Mo54 106.5(10) . . ?
Mo39 O180 Mo54 106.6(10) . . ?
Mo7 O183 Mo8 120.5(12) . . ?
Mo2 O184 Mo68 100.8(10) . . ?
Mo44 O186 Mo54 99.9(9) . . ?
Mo54 O188 Mo62 85.0(9) . . ?
Mo54 O188 Mo59 145.1(11) . . ?
Mo62 O188 Mo59 129.5(11) . . ?
Mo70 O192 Mo69 109.6(11) . . ?
Mo70 O192 Mo56 109.2(11) . . ?
Mo69 O192 Mo56 104.9(10) . . ?
Mo5 O193 Mo4 138.1(15) . . ?
Mo5 O193 Mo1 127.8(14) . . ?
Mo4 O193 Mo1 94.1(10) . . ?
Mo65 O194 Mo61 152.5(15) . . ?
Mo65 O194 Mo1 107.8(11) . . ?
Mo61 O194 Mo1 92.6(10) . . ?
Mo1 O198 Sm5 172.1(13) . . ?
Mo1 O201 Mo61 120.2(15) . . ?
Mo48 O202 Mo60 118.0(14) . . ?
Mo60 O203 Mo2 84.1(10) . . ?
Mo60 O203 Mo3 131.5(13) . . ?
Mo2 O203 Mo3 143.6(13) . . ?
Mo64 O209 Sm4 171.2(12) . . ?
 
_refine_diff_density_max    3.42 
_refine_diff_density_min   -3.03 
_refine_diff_density_rms    0.53 

_vrf_PLAT910_edu6451_sq
;
PROBLEM: Missing # of FCF Reflection(s) Below Theta(Min). 56 Note
RESPONSE: poor crystal with weak diffraction
;

_shelx_res_file
;
TITL EDU6541_sq in P2(1)/n Na3.5Sm5.5[H30Mo70O215](H2O)250
    edu6451_sq.res
    created by SHELXL-2018/3 at 10:19:33 on 19-Jun-2021
CELL  0.71073  20.8564  26.5422  73.4293   90.000   95.396   90.000
ZERR     4.00   0.0002   0.0004   0.0009    0.000    0.002    0.000
LATT   1
SYMM  1/2 - X, 1/2 + Y, 1/2 - Z
SFAC  MO   SM   O    H    NA
UNIT  280 22 1860 2120 14
MERG   2
OMIT    -4.00  52.00
OMIT   -11   0  25
OMIT     3   0   3
OMIT     3   0   1
OMIT     2   0   4
OMIT     0   0   8
OMIT     0   3   2
ABIN
TWIN   -1.00  0.00  0.00  0.00 -1.00  0.00  0.64  0.03  1.00   2
SIZE 0.089 0.037 0.018
TEMP -123.15
ISOR 0.01 0.01 O1 > O264
FMAP   2
PLAN   10
ACTA
BOND
L.S.   5    0 4859
WGHT    0.131100 6552.693848
EXTI    0.000441
BASF   0.02074
FVAR       0.01390
MO1   1    0.328136    0.482129    0.065569    11.00000    0.02640    0.04472 =
         0.06371   -0.00535    0.01015   -0.00467
MO2   1   -0.038750    0.944727    0.105372    11.00000    0.03921    0.03832 =
         0.05349    0.00040    0.00881    0.00497
MO3   1    0.139663    0.979323    0.093229    11.00000    0.05285    0.03634 =
         0.06122   -0.00459    0.01692   -0.01373
MO4   1    0.318959    0.606855    0.057294    11.00000    0.02745    0.04935 =
         0.06303   -0.00976    0.01290   -0.00560
MO5   1    0.274360    0.521671    0.016793    11.00000    0.03734    0.05006 =
         0.05734   -0.00762    0.01678   -0.00157
MO6   1   -0.051795    0.601999    0.217396    11.00000    0.01372    0.01984 =
         0.04922   -0.00088    0.00716    0.00050
MO7   1    0.118435    0.860096    0.236075    11.00000    0.01351    0.02614 =
         0.04999   -0.00128    0.00370   -0.00235
MO8   1   -0.020640    0.908247    0.217740    11.00000    0.02108    0.02469 =
         0.04927   -0.00226    0.00818   -0.00377
MO9   1   -0.179150    0.427307    0.231755    11.00000    0.01784    0.02590 =
         0.04811    0.00078    0.00172   -0.00306
MO10  1   -0.121934    0.847495    0.176620    11.00000    0.01732    0.02195 =
         0.04803    0.00009    0.00439    0.00182
MO11  1   -0.201003    0.773429    0.212050    11.00000    0.01628    0.02116 =
         0.04626   -0.00112    0.00285    0.00352
MO12  1   -0.162414    0.658984    0.241086    11.00000    0.01383    0.02580 =
         0.04839   -0.00643    0.00514    0.00261
MO13  1   -0.131851    0.711325    0.193784    11.00000    0.01615    0.02373 =
         0.04770   -0.00253    0.00469   -0.00016
MO14  1   -0.155854    0.561260    0.246683    11.00000    0.01602    0.02114 =
         0.04875    0.00036    0.00528   -0.00144
MO15  1   -0.045187    0.508571    0.287133    11.00000    0.01564    0.02881 =
         0.04846    0.00378    0.00450    0.00311
MO16  1   -0.019608    0.762225    0.162160    11.00000    0.01820    0.02685 =
         0.04534    0.00038    0.00728    0.00117
MO17  1    0.071420    0.316932    0.208094    11.00000    0.01521    0.02471 =
         0.05464    0.00077    0.00826   -0.00019
MO18  1    0.146531    0.378482    0.266502    11.00000    0.01741    0.02377 =
         0.05202    0.00478    0.00586    0.00140
MO19  1    0.033154    0.457109    0.243447    11.00000    0.01623    0.02540 =
         0.04791    0.00328    0.00442   -0.00265
MO20  1   -0.016047    0.620518    0.259482    11.00000    0.01590    0.02478 =
         0.04571    0.00034    0.00229   -0.00137
MO21  1    0.097268    0.772268    0.267701    11.00000    0.02104    0.02758 =
         0.04779   -0.00091    0.00141   -0.00412
MO22  1   -0.088655    0.330349    0.207358    11.00000    0.01769    0.02010 =
         0.05446   -0.00377    0.00834   -0.00700
MO23  1   -0.136422    0.884537    0.225845    11.00000    0.01711    0.02326 =
         0.05165   -0.00274    0.00735    0.00210
MO24  1    0.013610    0.311497    0.253673    11.00000    0.01720    0.02469 =
         0.05348    0.00431    0.00759   -0.00115
MO25  1   -0.105348    0.336555    0.257771    11.00000    0.01648    0.02602 =
         0.05191    0.00679    0.00732   -0.00066
MO26  1    0.035028    0.869590    0.173740    11.00000    0.01884    0.03103 =
         0.05147   -0.00596    0.00605   -0.00332
MO27  1    0.017177    0.762381    0.224994    11.00000    0.01396    0.02657 =
         0.04752   -0.00494    0.00317   -0.00155
MO28  1   -0.156165    0.794182    0.256333    11.00000    0.01506    0.02663 =
         0.04693   -0.00230    0.00695    0.00067
MO29  1   -0.056976    0.748118    0.272817    11.00000    0.02063    0.02802 =
         0.04731   -0.00125    0.00380   -0.00239
MO30  1    0.140962    0.321049    0.149043    11.00000    0.02353    0.02920 =
         0.05157   -0.00345    0.00706    0.00017
MO31  1   -0.116092    0.473831    0.207401    11.00000    0.01436    0.02294 =
         0.04729    0.00075    0.00461    0.00011
MO32  1    0.112484    0.489285    0.285694    11.00000    0.01478    0.03595 =
         0.04754    0.00033    0.00064    0.00208
MO33  1    0.001321    0.540089    0.077341    11.00000    0.02650    0.03701 =
         0.04217   -0.00921    0.00411   -0.00539
MO34  1    0.004677    0.403722    0.183624    11.00000    0.01625    0.02790 =
         0.04612   -0.00325    0.00591   -0.00604
MO35  1    0.019569    0.661435    0.049478    11.00000    0.02998    0.04440 =
         0.04315   -0.00804    0.00503   -0.00483
MO36  1   -0.138380    0.445798    0.276623    11.00000    0.01520    0.02594 =
         0.04839    0.00478    0.00629   -0.00088
MO37  1   -0.007747    0.886463    0.269604    11.00000    0.02092    0.02077 =
         0.05260   -0.00825    0.00810   -0.00413
MO38  1   -0.062242    0.752043    0.112097    11.00000    0.02570    0.03156 =
         0.04315   -0.00212    0.00219   -0.00216
MO39  1   -0.058997    0.269771    0.126903    11.00000    0.02650    0.03274 =
         0.05539   -0.00460    0.00666   -0.00589
MO40  1    0.019358    0.377358    0.300405    11.00000    0.02158    0.03693 =
         0.04932    0.00947    0.00711    0.00410
MO41  1   -0.034793    0.365899    0.135341    11.00000    0.02197    0.02850 =
         0.05044   -0.00348    0.00374   -0.00070
MO42  1    0.105589    0.819830    0.118563    11.00000    0.02683    0.03105 =
         0.04919   -0.00332    0.00733   -0.00366
MO43  1    0.100584    0.206042    0.180377    11.00000    0.02209    0.03225 =
         0.06224   -0.00412    0.00727   -0.00239
MO44  1    0.018783    0.181195    0.152325    11.00000    0.02703    0.03137 =
         0.06565   -0.00975    0.00889   -0.00098
MO45  1   -0.054493    0.285838    0.177798    11.00000    0.02067    0.02914 =
         0.05441   -0.00488    0.00677   -0.00319
MO46  1   -0.095678    0.864180    0.142908    11.00000    0.02350    0.02867 =
         0.04697    0.00069    0.00485    0.00233
MO47  1    0.025381    0.330627    0.089403    11.00000    0.02715    0.03383 =
         0.05269   -0.01306    0.00575   -0.00499
MO48  1    0.199327    0.917526    0.137972    11.00000    0.03119    0.03492 =
         0.05318   -0.00388    0.01122   -0.01043
MO49  1    0.152064    0.718381    0.070077    11.00000    0.02798    0.03882 =
         0.05104   -0.00690    0.00684   -0.00681
MO50  1   -0.100319    0.832913    0.092816    11.00000    0.03039    0.03399 =
         0.05010   -0.00031    0.00307   -0.00017
MO51  1    0.072978    0.441747    0.108929    11.00000    0.02616    0.03686 =
         0.04645   -0.01078    0.00704   -0.00472
MO52  1    0.039978    0.402095    0.065474    11.00000    0.02908    0.03644 =
         0.04830   -0.00848    0.00836   -0.00376
MO53  1    0.248548    0.254668    0.179017    11.00000    0.01869    0.02230 =
         0.06288   -0.00378    0.00072   -0.00087
MO54  1    0.056689    0.202766    0.110184    11.00000    0.03328    0.03777 =
         0.06013   -0.01134    0.01086   -0.00468
MO55  1    0.056973    0.664594    0.095174    11.00000    0.02530    0.03731 =
         0.04421   -0.00586    0.00280    0.00089
MO56  1   -0.008478    0.523702    0.041856    11.00000    0.03229    0.04825 =
         0.04230   -0.01066    0.00540   -0.00647
MO57  1    0.185405    0.639283    0.031036    11.00000    0.03648    0.04254 =
         0.05064   -0.00718    0.00853   -0.00747
MO58  1   -0.006392    0.748953    0.063919    11.00000    0.03073    0.04115 =
         0.04650   -0.00090    0.00444    0.00206
MO59  1    0.201706    0.151050    0.144962    11.00000    0.03121    0.02338 =
         0.06929   -0.00940    0.01083   -0.00180
MO60  1    0.044410    0.953755    0.134443    11.00000    0.03991    0.02054 =
         0.05586   -0.00173    0.01112   -0.00406
MO61  1    0.203098    0.418414    0.045200    11.00000    0.03483    0.04611 =
         0.05695   -0.00694    0.01184   -0.00151
MO62  1    0.167959    0.242992    0.104818    11.00000    0.02923    0.03788 =
         0.06156   -0.00971    0.01112    0.00107
MO63  1    0.121368    0.854488    0.066975    11.00000    0.03883    0.04656 =
         0.04907    0.00062    0.01239   -0.00714
MO64  1    0.244309    0.862647    0.099993    11.00000    0.03766    0.04343 =
         0.05787   -0.01100    0.01533   -0.01242
MO65  1    0.187410    0.545276    0.073043    11.00000    0.02584    0.04403 =
         0.05090   -0.00427    0.00939   -0.00218
MO66  1    0.177386    0.375918    0.091465    11.00000    0.02646    0.04041 =
         0.05373   -0.00862    0.00733   -0.00274
MO67  1    0.287753    0.274620    0.136350    11.00000    0.02698    0.03482 =
         0.06266   -0.00588    0.01153   -0.00137
MO68  1    0.004504    0.889121    0.067832    11.00000    0.04479    0.04218 =
         0.05052    0.00653    0.01083    0.00041
MO69  1    0.096522    0.579057    0.016185    11.00000    0.03798    0.04755 =
         0.04582   -0.00743    0.00970   -0.00478
MO70  1    0.106208    0.455583    0.024065    11.00000    0.03247    0.04437 =
         0.05293   -0.01181    0.01006   -0.00485
SM1   2    0.250574    0.363505    0.220163    11.00000    0.01582    0.02504 =
         0.05381    0.00160    0.00401    0.00260
SM2   2    0.178121    0.626002    0.265865    11.00000    0.01801    0.02805 =
         0.05715    0.00061    0.00211   -0.00229
SM3   2    0.221114    0.845446    0.189364    11.00000    0.01808    0.03433 =
         0.05346   -0.00767    0.00710   -0.00327
SM4   2    0.325171    0.717424    0.098570    11.00000    0.03001    0.05462 =
         0.07368   -0.01492    0.00876   -0.00481
SM5   2    0.346359    0.416437    0.118093    11.00000    0.02639    0.05984 =
         0.07098   -0.00269    0.00635   -0.00473
SM6   2    0.081074    0.580661    0.160291    10.50000    0.04126    0.03001 =
         0.04854   -0.00086    0.01381    0.00371
O1    3   -0.092149    0.876192    0.202958    11.00000    0.01759    0.02651 =
         0.03278   -0.00554    0.00522   -0.01425
O2    3   -0.063081    0.325949    0.235423    11.00000    0.01930
O3    3   -0.177706    0.869182    0.250795    11.00000    0.00876    0.02285 =
         0.03274   -0.00470   -0.00775    0.00605
O4    3    0.109054    0.838794    0.178326    11.00000    0.02101    0.03088 =
         0.04774   -0.00823    0.00743   -0.00635
O5    3    0.062729    0.618358    0.254441    11.00000    0.03410    0.02122 =
         0.04229    0.00963    0.00357    0.00211
O6    3    0.139604    0.356993    0.209869    11.00000    0.02072    0.01281 =
         0.04091    0.00820    0.00072    0.00823
O7    3   -0.190295    0.352315    0.240424    11.00000    0.02421
O8    3   -0.127146    0.620638    0.262373    11.00000    0.01667
O9    3   -0.127111    0.401870    0.213273    11.00000    0.03118    0.02712 =
         0.03839    0.00092    0.00359    0.00289
O10   3   -0.155702    0.496776    0.229836    11.00000    0.01941    0.02831 =
         0.02188   -0.00841    0.00392    0.00446
O11   3   -0.167383    0.708658    0.217660    11.00000    0.03091    0.04317 =
         0.04283   -0.00744    0.00741    0.00195
O12   3    0.026072    0.830206    0.221449    11.00000    0.02254    0.01607 =
         0.03560    0.00394    0.00508    0.00139
O13   3    0.018740    0.486059    0.264832    11.00000    0.00832    0.01772 =
         0.03098    0.00419    0.00060    0.00473
O14   3   -0.277198    0.762211    0.202549    11.00000    0.04040    0.04275 =
         0.04446   -0.00406    0.00037    0.01114
O15   3   -0.104748    0.414280    0.252975    11.00000    0.01960    0.00824 =
         0.03757   -0.01332    0.00055    0.00302
O16   3    0.027908    0.604059    0.215669    11.00000    0.03742    0.03315 =
         0.03792    0.00816    0.00811   -0.00702
O17   3    0.177822    0.880802    0.253244    11.00000    0.01818
O18   3    0.056208    0.743007    0.167754    11.00000    0.02651    0.02149 =
         0.03728    0.00185    0.00501    0.01323
O19   3    0.077642    0.434349    0.185799    11.00000    0.02619
O20   3   -0.050114    0.743535    0.211761    11.00000    0.03182    0.03757 =
         0.04242    0.00215    0.00724    0.00239
O21   3    0.000667    0.585147    0.055562    11.00000    0.03265    0.00980 =
         0.03394   -0.00336    0.01224   -0.00519
O22   3   -0.232882    0.553622    0.251210    11.00000    0.01747
O23   3    0.037418    0.332509    0.181328    11.00000    0.02015
O24   3    0.123363    0.656548    0.111053    11.00000    0.03768    0.01610 =
         0.03858    0.00016    0.00195   -0.00938
O25   3    0.051807    0.320047    0.304833    11.00000    0.04113    0.04421 =
         0.04284   -0.00669    0.00497    0.00102
O26   3   -0.090731    0.354772    0.182222    11.00000    0.03955    0.01849 =
         0.02693    0.00409    0.00626   -0.01019
O27   3   -0.219005    0.445845    0.256289    11.00000    0.02166    0.02401 =
         0.03615    0.00505   -0.00083    0.00197
O28   3    0.100143    0.880862    0.129632    11.00000    0.03387    0.02766 =
         0.03364   -0.01343    0.00696   -0.00375
O29   3    0.131208    0.547437    0.278501    11.00000    0.02005    0.00747 =
         0.03704   -0.00648    0.00758    0.00168
O30   3   -0.025185    0.815056    0.181976    11.00000    0.01905    0.01205 =
         0.03215    0.00079    0.00114   -0.00207
O31   3    0.129963    0.712649    0.268248    11.00000    0.02054    0.03346 =
         0.03705    0.00069   -0.00034    0.00535
O32   3   -0.232037    0.773258    0.237826    11.00000    0.02259    0.02626 =
         0.03787   -0.00585    0.00606   -0.00107
O33   3   -0.084155    0.646238    0.199684    11.00000    0.02041    0.02963 =
         0.03312    0.00346   -0.00468   -0.00530
O34   3    0.138513    0.831555    0.096687    11.00000    0.04673    0.04646 =
         0.04895    0.00016    0.00726   -0.00500
O35   3   -0.070903    0.720746    0.174417    11.00000    0.03735    0.02569 =
         0.03747   -0.00333    0.00797    0.00603
O36   3   -0.001210    0.694516    0.108276    11.00000    0.01335    0.01346 =
         0.02977   -0.00134   -0.00033   -0.00053
O37   3    0.076088    0.735802    0.084911    11.00000    0.01836    0.02217 =
         0.02918    0.00854    0.00163   -0.00097
O38   3   -0.121401    0.802786    0.155216    11.00000    0.02264    0.03029 =
         0.04557    0.00648    0.00387    0.00850
O39   3    0.024276    0.899662    0.194101    11.00000    0.03015    0.03522 =
         0.04133   -0.00269   -0.00147    0.00763
O40   3    0.105917    0.368712    0.107139    11.00000    0.02918    0.01278 =
         0.03334    0.00090    0.00363    0.01473
O41   3    0.026104    0.603842    0.093176    11.00000    0.01942    0.02636 =
         0.03719    0.00599    0.00193   -0.00118
O42   3   -0.221990    0.853105    0.211695    11.00000    0.02305    0.01734 =
         0.04253   -0.00235    0.00328    0.01116
O43   3   -0.055808    0.655013    0.236374    11.00000    0.02374    0.03827 =
         0.03601   -0.00782   -0.00176    0.00543
O44   3    0.117990    0.788517    0.242242    11.00000    0.01543    0.03752 =
         0.04503   -0.00672    0.00721   -0.01130
O45   3   -0.116433    0.516909    0.267638    11.00000    0.03013    0.03781 =
         0.04389    0.00108    0.00443   -0.00308
O46   3    0.079697    0.269225    0.100009    11.00000    0.02869    0.03136 =
         0.04935    0.00452    0.01133    0.00137
O47   3    0.103562    0.541513    0.073157    11.00000    0.02999    0.03458 =
         0.03530   -0.00593   -0.00495    0.01238
O48   3   -0.073150    0.204807    0.141403    11.00000    0.02406    0.03366 =
         0.04613   -0.01406    0.00122    0.00836
O49   3    0.231623    0.407517    0.106592    11.00000    0.04302    0.04390 =
         0.05433   -0.00504    0.01634   -0.01031
O50   3    0.046328    0.389028    0.248571    11.00000    0.03018    0.02156 =
         0.03962   -0.01174    0.00382   -0.00276
O51   3   -0.021309    0.327460    0.113556    11.00000    0.03083    0.03561 =
         0.03774   -0.01048    0.00226   -0.00449
O52   3    0.003461    0.370701    0.208285    11.00000    0.02596    0.02517 =
         0.03327    0.00125    0.01031   -0.02009
O53   3    0.324017    0.229360    0.184520    11.00000    0.02726    0.01946 =
         0.04743    0.00219    0.00497   -0.00996
O54   3   -0.128571    0.723037    0.254763    11.00000    0.02541    0.02719 =
         0.04117    0.00009    0.00586    0.01160
O55   3    0.062880    0.336349    0.142699    11.00000    0.02989    0.02823 =
         0.04126   -0.00411   -0.00192    0.01021
O56   3   -0.025896    0.344243    0.274403    11.00000    0.02763    0.03635 =
         0.03460    0.00462    0.00490    0.00243
O57   3   -0.037058    0.917292    0.129637    11.00000    0.02881    0.01099 =
         0.03882    0.00657   -0.00593    0.00647
O58   3    0.012046    0.423993    0.124728    11.00000    0.03625    0.03196 =
         0.03540   -0.00166    0.00450   -0.00127
O59   3   -0.056609    0.893965    0.241923    11.00000    0.04222    0.03369 =
         0.04302    0.01532    0.00396   -0.00687
O60   3   -0.078964    0.530030    0.305460    11.00000    0.03467    0.02922 =
         0.04610   -0.00653    0.00291    0.00754
O61   3    0.076138    0.405545    0.287805    11.00000    0.03285    0.02333 =
         0.04327   -0.00189    0.00040   -0.01419
O62   3    0.209051    0.373025    0.283372    11.00000    0.01689    0.03548 =
         0.03757    0.00752    0.01136    0.00390
O63   3    0.037679    0.820755    0.064969    11.00000    0.05982    0.04573 =
         0.04806    0.00091    0.00655    0.00173
O64   3   -0.150926    0.783743    0.190283    11.00000    0.03120    0.03736 =
         0.03786    0.01008    0.01086   -0.00716
O65   3   -0.075733    0.543539    0.206522    11.00000    0.01429    0.03217 =
         0.04033   -0.00323    0.00204   -0.00461
O66   3   -0.052407    0.769109    0.086041    11.00000    0.05314    0.03776 =
         0.04778    0.00367    0.00963   -0.00823
O67   3   -0.024156    0.678350    0.273101    11.00000    0.02129    0.03888 =
         0.03860   -0.01314    0.00395    0.00239
O68   3   -0.037935    0.223452    0.105721    11.00000    0.03278    0.04255 =
         0.04874   -0.00528    0.00819    0.01104
O69   3    0.005707    0.461042    0.024352    11.00000    0.02798    0.01908 =
         0.03616   -0.00046   -0.00532   -0.00939
O70   3    0.007477    0.752464    0.249287    11.00000    0.02406    0.02418 =
         0.04036    0.01323    0.00928    0.00197
O71   3   -0.030363    0.276014    0.203978    11.00000    0.02072
O72   3   -0.051693    0.448298    0.190820    11.00000    0.02389    0.03265 =
         0.04116   -0.00433    0.01265   -0.00252
O73   3   -0.197479    0.874017    0.176080    11.00000    0.02566    0.02929 =
         0.03307   -0.00276    0.00200    0.00993
O74   3    0.052306    0.848997    0.258978    11.00000    0.01899    0.02613 =
         0.04424   -0.00965    0.00870    0.00594
O75   3    0.279420    0.637420    0.036003    11.00000    0.04072    0.03257 =
         0.04954    0.00419   -0.00024   -0.00094
O76   3    0.091969    0.633152    0.035039    11.00000    0.03084    0.03169 =
         0.04031   -0.00475    0.00367    0.00471
O77   3   -0.035901    0.462386    0.228777    11.00000    0.02868    0.04767 =
         0.03783   -0.00835    0.00173    0.00827
O78   3    0.064581    0.302468    0.231640    11.00000    0.02664    0.04976 =
         0.03876    0.00731    0.01699   -0.00463
O79   3   -0.204400    0.796369    0.274451    11.00000    0.03287    0.03144 =
         0.03973   -0.00203    0.01232   -0.01484
O80   3   -0.161890    0.600278    0.224399    11.00000    0.03724    0.02482 =
         0.03773   -0.01945    0.00379    0.00174
O81   3    0.001440    0.566096    0.018231    11.00000    0.04303    0.04637 =
         0.04555   -0.00871    0.01122    0.00222
O82   3    0.137048    0.463383    0.122938    11.00000    0.02104    0.02882 =
         0.04770   -0.00839   -0.00635   -0.01743
O83   3    0.034164    0.767707    0.282883    11.00000    0.02426    0.02660 =
         0.03036    0.00325    0.00452    0.00786
O84   3    0.095635    0.406837    0.008908    11.00000    0.03697    0.04123 =
         0.04098   -0.00203    0.01176   -0.00809
O85   3    0.308841    0.332270    0.127457    11.00000    0.01856    0.02560 =
         0.04046    0.00480    0.00037   -0.00422
O86   3   -0.102803    0.917243    0.274430    11.00000    0.03703    0.02944 =
         0.04805   -0.01046    0.00415   -0.01195
O87   3    0.054204    0.923392    0.159397    11.00000    0.04475    0.03904 =
         0.05114   -0.00533    0.00259    0.00884
O88   3    0.400004    0.605396    0.052659    11.00000    0.03580    0.04594 =
         0.05724   -0.00120   -0.00031    0.00119
O89   3    0.100145    0.257542    0.201075    11.00000    0.01366    0.03074 =
         0.04182   -0.00024   -0.00283    0.00369
O90   3   -0.055079    0.308244    0.150109    11.00000    0.03962    0.04118 =
         0.03572   -0.00024    0.00721    0.00123
O91   3   -0.016518    0.126096    0.160646    11.00000    0.02987    0.02925 =
         0.05120    0.00633    0.00355    0.00503
O92   3   -0.054620    0.434033    0.289491    11.00000    0.02089    0.03354 =
         0.04139   -0.00065    0.00729    0.01189
O93   3    0.187285    0.692243    0.050711    11.00000    0.02197    0.03929 =
         0.03882    0.00214    0.01130   -0.01562
O94   3    0.197936    0.890943    0.159328    11.00000    0.03905    0.03633 =
         0.04792    0.00313    0.01027   -0.00370
O95   3    0.011587    0.473734    0.062735    11.00000    0.02469    0.04221 =
         0.03400   -0.01312    0.00636   -0.00020
O96   3   -0.251533    0.427698    0.221113    11.00000    0.03626    0.02921 =
         0.04653   -0.00011   -0.00740    0.00573
O97   3    0.213067    0.385623    0.069859    11.00000    0.03244    0.02961 =
         0.04510   -0.00188    0.00134   -0.00339
O98   3    0.004607    0.872537    0.292695    11.00000    0.03550    0.04180 =
         0.04920   -0.00467   -0.00598   -0.01718
O99   3   -0.028175    0.680575    0.070898    11.00000    0.02996    0.04234 =
         0.04601   -0.00947   -0.00847   -0.00602
O100  3    0.242263    0.301131    0.195463    11.00000    0.02078    0.03944 =
         0.03948   -0.00839   -0.00507   -0.00336
O101  3    0.092360    0.339114    0.072544    11.00000    0.03307    0.02701 =
         0.03484   -0.01624    0.00936   -0.00108
O102  3   -0.180845    0.477048    0.192283    11.00000    0.02064    0.02852 =
         0.04357    0.00015    0.00247    0.00122
O103  3   -0.016887    0.403293    0.158735    11.00000    0.02926    0.02965 =
         0.03517    0.00332    0.00657   -0.02135
O104  3   -0.092870    0.823603    0.119274    11.00000    0.05097    0.05944 =
         0.05027   -0.00068    0.00924   -0.00472
O105  3   -0.168755    0.940792    0.224298    11.00000    0.03872    0.03576 =
         0.04153   -0.00077    0.00485    0.00315
O106  3    0.156592    0.852387    0.216667    11.00000    0.03463    0.03252 =
         0.05434    0.00569    0.00154   -0.00235
O107  3    0.182424    0.369459    0.246689    11.00000    0.02936    0.04503 =
         0.04008    0.00883    0.00478    0.00815
O108  3    0.115317    0.437609    0.085377    11.00000    0.02672    0.03772 =
         0.02755   -0.00561    0.00717    0.01442
O109  3   -0.077944    0.540526    0.079559    11.00000    0.01614    0.04799 =
         0.04014    0.00300    0.00695   -0.01881
O110  3    0.077363    0.727712    0.216608    11.00000    0.02537    0.03789 =
         0.03645   -0.01008   -0.00024   -0.00630
O111  3   -0.018237    0.576473    0.278255    11.00000    0.02705    0.02511 =
         0.03473    0.00925    0.00101    0.01095
O112  3    0.097056    0.653916    0.071751    11.00000    0.03808    0.04363 =
         0.03901   -0.00038    0.01115    0.01214
O113  3   -0.167808    0.891169    0.135866    11.00000    0.03061    0.04642 =
         0.04670   -0.00733   -0.00924    0.01517
O114  3   -0.031745    0.296181    0.077074    11.00000    0.03985    0.04209 =
         0.04745   -0.00635    0.00116   -0.00478
O115  3   -0.000753    0.830895    0.151289    11.00000    0.02646    0.04460 =
         0.03766    0.01228    0.00855   -0.00290
O116  3    0.141374    0.274064    0.167052    11.00000    0.04165    0.05452 =
         0.04936   -0.00032    0.00612    0.01387
O117  3   -0.158521    0.298875    0.208967    11.00000    0.02763    0.03484 =
         0.03834   -0.00931    0.00240   -0.00774
O118  3    0.013868    0.232098    0.171681    11.00000    0.03867    0.03984 =
         0.05512   -0.01733    0.00958    0.01140
O119  3    0.206984    0.592873    0.057279    11.00000    0.03074    0.03914 =
         0.04020   -0.00389    0.01560   -0.00288
O120  3   -0.151331    0.365182    0.279715    11.00000    0.04215    0.03106 =
         0.04426    0.00141    0.00029    0.00926
O121  3    0.005219    0.247921    0.258553    11.00000    0.05537    0.05233 =
         0.05215    0.01369    0.00344   -0.00026
O122  3   -0.132373    0.721384    0.109909    11.00000    0.03225    0.03875 =
         0.04470   -0.00722   -0.00209    0.00430
O123  3   -0.088650    0.858493    0.066549    11.00000    0.02856    0.04316 =
         0.04374    0.00045    0.00594   -0.00853
O124  3    0.079189    0.607066   -0.004552    11.00000    0.02979    0.02195 =
         0.05095   -0.00043    0.00664   -0.00206
O125  3    0.215035    0.554371    0.096173    11.00000    0.03983    0.03488 =
         0.05332    0.00771    0.00815   -0.00250
O126  3    0.207939    0.361861    0.034130    11.00000    0.05416    0.05122 =
         0.05436    0.00188    0.00021    0.00483
O127  3   -0.032865    0.964919    0.215706    11.00000    0.04335    0.05662 =
         0.05029   -0.00474    0.00475   -0.01538
O128  3    0.099273    0.318936    0.267981    11.00000    0.04183    0.03728 =
         0.04657    0.01013    0.00572    0.00958
O129  3    0.032183    0.793508    0.114567    11.00000    0.03052    0.02216 =
         0.03417    0.00435    0.00242   -0.00609
O130  3    0.265267    0.301644    0.159139    11.00000    0.02690    0.04842 =
         0.04389   -0.00178    0.00609   -0.00346
O131  3    0.092352    0.483920    0.231360    11.00000    0.02314    0.05015 =
         0.03125   -0.00608    0.00451   -0.00293
O132  3    0.108447    0.421403    0.048018    11.00000    0.05037    0.06914 =
         0.04969   -0.00583    0.00836   -0.00084
O133  3    0.197762    0.471453    0.025696    11.00000    0.04860    0.04758 =
         0.04697    0.00338    0.00495   -0.00399
O134  3    0.222345    0.855191    0.125130    11.00000    0.03870    0.03502 =
         0.04270    0.00310    0.00629   -0.00614
O135  3   -0.013519    0.873985    0.094026    11.00000    0.04353    0.03867 =
         0.04198    0.00260   -0.00749    0.01307
O136  3    0.210440    0.708213    0.087859    11.00000    0.04756    0.02937 =
         0.05122    0.00671    0.00816    0.00214
O137  3   -0.040876    0.738846    0.139019    11.00000    0.03032    0.03096 =
         0.03851    0.00210    0.01184    0.00662
O138  3    0.017482    0.944478    0.268380    11.00000    0.04328    0.04602 =
         0.04585   -0.00029   -0.00167   -0.00054
O139  3    0.139646    0.448524    0.264967    11.00000    0.02008    0.03340 =
         0.04610   -0.01041    0.00521    0.00658
O140  3    0.170314    0.477539    0.303449    11.00000    0.04932    0.06518 =
         0.05120   -0.00382   -0.00687    0.00267
O141  3    0.196131    0.309300    0.095412    11.00000    0.01586    0.01973 =
         0.04691   -0.00955    0.00324    0.00012
O142  3   -0.191603    0.691081    0.179476    11.00000    0.04317    0.04694 =
         0.04466   -0.00828    0.00581    0.00020
O143  3    0.032423    0.497164    0.099181    11.00000    0.04100    0.04984 =
         0.04398   -0.00286    0.00512   -0.00854
O144  3    0.158544    0.786069    0.065784    11.00000    0.04565    0.04255 =
         0.04539   -0.00007    0.00572   -0.00845
O145  3    0.239250    0.208493    0.151507    11.00000    0.03330    0.03658 =
         0.04763    0.00047    0.00511    0.00088
O146  3    0.180686    0.215225    0.085860    11.00000    0.05558    0.05786 =
         0.05485    0.00603    0.00987   -0.00683
O147  3    0.111863    0.172870    0.156743    11.00000    0.04629    0.06766 =
         0.05530   -0.00452    0.01176   -0.00437
O148  3    0.316253    0.552290    0.074227    11.00000    0.05510    0.06500 =
         0.05752   -0.00341    0.01614    0.00257
O149  3    0.044072    0.502452    0.299923    11.00000    0.03034    0.05286 =
         0.04144    0.00355    0.01275    0.00357
O150  3    0.194171    0.574218    0.019544    11.00000    0.03377    0.02507 =
         0.04031    0.00781    0.00707   -0.00362
O151  3   -0.135708    0.278288    0.261542    11.00000    0.04466    0.05820 =
         0.04816   -0.00681    0.00389    0.00135
O152  3    0.408246    0.482042    0.061253    11.00000    0.04245    0.06386 =
         0.05851   -0.00168    0.01799   -0.00061
O153  3   -0.073598    0.820637    0.266210    11.00000    0.05808    0.06870 =
         0.05721   -0.00060    0.01394    0.00317
O154  3    0.155050    0.804797    0.280523    11.00000    0.03273    0.04243 =
         0.03429    0.00460   -0.00468    0.00214
O155  3    0.263123    0.237107    0.116361    11.00000    0.03867    0.04791 =
         0.04994   -0.01632   -0.00010   -0.00267
O156  3   -0.084961    0.741732    0.293316    11.00000    0.02707    0.04364 =
         0.03629   -0.00246    0.00177    0.00160
O157  3    0.207652    0.879516    0.076705    11.00000    0.05785    0.03331 =
         0.06171    0.00442    0.00029   -0.01068
O158  3    0.316576    0.655939    0.073197    11.00000    0.03599    0.01137 =
         0.04852    0.00085    0.00165    0.01233
O159  3   -0.131851    0.807629    0.230674    11.00000    0.03535    0.04684 =
         0.04163    0.00259    0.00780   -0.00398
O160  3    0.063219    0.726469    0.048805    11.00000    0.05710    0.06098 =
         0.05562   -0.00258    0.01570   -0.00437
O161  3    0.098606    0.508213    0.002513    11.00000    0.03661    0.05356 =
         0.04914   -0.00800    0.01237   -0.00108
O162  3   -0.176101    0.817549    0.085871    11.00000    0.03781    0.02196 =
         0.04480   -0.00373   -0.00036    0.01976
O163  3   -0.067399    0.899815    0.166581    11.00000    0.04351    0.04566 =
         0.05135   -0.00503    0.00255   -0.00121
O164  3   -0.126976    0.905465    0.098944    11.00000    0.02204    0.02481 =
         0.04107   -0.00332    0.01120   -0.00181
O165  3   -0.014261    0.381233    0.048554    11.00000    0.05087    0.06111 =
         0.05613   -0.00195   -0.00457    0.00085
O166  3   -0.006412    0.401648    0.088085    11.00000    0.02857    0.03152 =
         0.04438   -0.00154   -0.00007    0.01137
O167  3    0.175465    0.376427    0.155559    11.00000    0.02185    0.02502 =
         0.04618    0.00586    0.00121    0.01266
O168  3   -0.032906    0.665050    0.031515    11.00000    0.05906    0.04958 =
         0.04523   -0.00189    0.00936   -0.00259
O169  3    0.174454    0.292260    0.129073    11.00000    0.04151    0.03677 =
         0.04319   -0.01010    0.00266   -0.00374
O170  3    0.183512    0.932448    0.107161    11.00000    0.05404    0.05045 =
         0.05989   -0.00146    0.01484    0.00506
O171  3    0.087201    0.920928    0.076715    11.00000    0.04839    0.04530 =
         0.04516    0.00061    0.00166   -0.00589
O172  3    0.251606    0.128022    0.129631    11.00000    0.05204    0.05394 =
         0.05534    0.00013    0.01145    0.00536
O173  3   -0.190129    0.458455    0.293648    11.00000    0.02714    0.05683 =
         0.04657    0.00247    0.00546   -0.00398
O174  3   -0.049863    0.561887    0.241087    11.00000    0.04014    0.02477 =
         0.04247   -0.00559   -0.00102    0.00274
O175  3   -0.080632    0.997582    0.106545    11.00000    0.05185    0.05820 =
         0.05819   -0.00912    0.00022    0.00315
O176  3    0.362736    0.248176    0.143181    11.00000    0.04582    0.04608 =
         0.05689    0.00286    0.00947    0.00509
O177  3    0.184346    0.989686    0.076091    11.00000    0.05480    0.04978 =
         0.04959   -0.01010    0.00210   -0.00296
O178  3    0.219836    0.116838    0.162859    11.00000    0.05493    0.05079 =
         0.06002   -0.00959    0.01395   -0.00017
O179  3    0.194607    0.203210    0.185509    11.00000    0.03907    0.03033 =
         0.05607    0.00631    0.00478    0.00482
O180  3    0.030454    0.237643    0.133704    11.00000    0.03416    0.04087 =
         0.04092   -0.00569    0.00271    0.00029
O181  3    0.212810    0.508110   -0.009183    11.00000    0.03529    0.03350 =
         0.04705   -0.00198    0.01223   -0.00100
O182  3    0.062080    1.017934    0.076757    11.00000    0.06634    0.06768 =
         0.06693    0.00856    0.01131   -0.00107
O183  3    0.065653    0.915352    0.231782    11.00000    0.03730    0.05602 =
         0.04228   -0.00020    0.00631   -0.01915
O184  3   -0.033421    0.960940    0.077415    11.00000    0.05901    0.04345 =
         0.04873    0.00288    0.01071    0.00221
O185  3   -0.243151    0.666871    0.245312    11.00000    0.03789    0.04126 =
         0.04660    0.01206    0.00198    0.01290
O186  3    0.030665    0.140557    0.127807    11.00000    0.03789    0.03678 =
         0.04994    0.00340    0.00131   -0.01731
O187  3   -0.138054    0.270739    0.119800    11.00000    0.04025    0.04038 =
         0.05437   -0.00009   -0.00598    0.00271
O188  3    0.141862    0.191524    0.121701    11.00000    0.04153    0.02143 =
         0.04439   -0.00458    0.00630    0.00317
O189  3   -0.107828    0.387335    0.129662    11.00000    0.04278    0.02985 =
         0.05094   -0.00204    0.00036    0.00656
O190  3   -0.074031    0.346498    0.309160    11.00000    0.01861    0.04351 =
         0.04741    0.00733    0.00745   -0.00041
O191  3    0.018315    1.009007    0.141400    11.00000    0.04899    0.04350 =
         0.04782   -0.00648    0.00350   -0.00171
O192  3    0.089447    0.521311    0.035378    11.00000    0.03407    0.04557 =
         0.05431   -0.00815    0.01002    0.00386
O193  3    0.300896    0.538071    0.040578    11.00000    0.06571    0.06038 =
         0.05528   -0.00442    0.01883    0.00321
O194  3    0.212618    0.482536    0.064557    11.00000    0.04979    0.05269 =
         0.06453    0.00499    0.00650   -0.00742
O195  3   -0.068515    0.764304    0.048118    11.00000    0.02621    0.02646 =
         0.04288   -0.00266    0.00051    0.00049
O196  3    0.083366    0.158751    0.194043    11.00000    0.04108    0.03265 =
         0.04617   -0.00523    0.00392   -0.00135
O197  3   -0.088686    0.518295    0.037572    11.00000    0.06251    0.06985 =
         0.06705    0.00211    0.01223   -0.00994
O198  3    0.331061    0.451548    0.086452    11.00000    0.04793    0.04658 =
         0.04718    0.00516    0.00696   -0.00804
O199  3    0.153917    0.772760    0.132167    11.00000    0.03186    0.05139 =
         0.04981    0.00045    0.00714   -0.00433
O200  3    0.130688    0.868900    0.045450    11.00000    0.07251    0.08164 =
         0.07307   -0.00124    0.01366   -0.00765
O201  3    0.296722    0.429544    0.050037    11.00000    0.06279    0.06462 =
         0.05916   -0.00713    0.00930   -0.00415
O202  3    0.140941    0.970291    0.138774    11.00000    0.05616    0.05416 =
         0.05458    0.00108    0.01608    0.00665
O203  3    0.053030    0.964364    0.108444    11.00000    0.05528    0.04679 =
         0.05404    0.00059    0.00343   -0.00091
O204  3    0.154196    1.035521    0.106184    11.00000    0.07185    0.07560 =
         0.07352    0.00115    0.01336   -0.00075
O205  3    0.315209    0.894245    0.102558    11.00000    0.04578    0.05228 =
         0.05557    0.00235    0.01085   -0.01214
O206  3    0.028045    0.407188    0.320347    11.00000    0.02774    0.03580 =
         0.05217    0.00909    0.00284   -0.00046
O207  3   -0.118126    0.247863    0.173787    11.00000    0.05264    0.03788 =
         0.05700    0.00537    0.00541   -0.00363
O208  3    0.183740    0.680527    0.013235    11.00000    0.07578    0.07772 =
         0.05990    0.00125    0.01639    0.00529
O209  3    0.272896    0.803315    0.097541    11.00000    0.03624    0.02409 =
         0.04522   -0.00416    0.00619   -0.00440
O210  3   -0.010796    0.911348    0.045594    11.00000    0.05765    0.07137 =
         0.06869   -0.00567    0.01151   -0.00451
O211  3    0.046979    0.166214    0.092287    11.00000    0.06249    0.05597 =
         0.06142   -0.02108    0.00575    0.01445
O212  3    0.315344    0.465988    0.011954    11.00000    0.05157    0.03611 =
         0.05236   -0.00391    0.01738    0.00170
O213  3    0.269189    0.953328    0.140354    11.00000    0.05172    0.06906 =
         0.06519    0.00532    0.01502   -0.02515
O214  3    0.134988    0.092719    0.135829    11.00000    0.06345    0.05321 =
         0.04428   -0.01570    0.01294   -0.00095
O215  3    0.308131    0.569821    0.004691    11.00000    0.06078    0.03559 =
         0.06471   -0.00513    0.01826    0.01200
O221  3    0.237159    0.282703    0.235589    11.00000    0.06409    0.06235 =
         0.06362   -0.01009    0.02053   -0.00656
O222  3    0.219860    0.450809    0.225516    11.00000    0.02830    0.03601 =
         0.04669    0.00136    0.00433    0.00833
O223  3    0.341626    0.418737    0.211834    11.00000    0.04244    0.05731 =
         0.06216    0.00609    0.00345   -0.00010
O224  3    0.233572    0.400223    0.189303    11.00000    0.06969    0.05759 =
         0.07313   -0.00616    0.00464   -0.00050
O227  3    0.257098    0.577669    0.288022    11.00000    0.05685    0.05757 =
         0.06996    0.02862   -0.00162   -0.01000
O228  3    0.143117    0.638679    0.296424    11.00000    0.05831    0.05432 =
         0.05973    0.00159    0.00762   -0.00058
O229  3    0.262654    0.681013    0.278988    11.00000    0.05777    0.05242 =
         0.05758   -0.01733    0.00181    0.00120
O230  3    0.178684    0.671559    0.238016    11.00000    0.05343    0.03389 =
         0.05217    0.02125    0.00931   -0.00088
O231  3    0.283750    0.617715    0.250527    11.00000    0.06489    0.07762 =
         0.08070   -0.00446   -0.00022    0.01192
O232  3    0.169367    0.566276    0.241085    11.00000    0.04470    0.05635 =
         0.06066   -0.00952    0.02050   -0.02437
O233  3    0.195986    0.933028    0.193759    11.00000    0.02820    0.01338 =
         0.04133   -0.00274   -0.00144   -0.00868
O234  3    0.320582    0.882753    0.178960    11.00000    0.03814    0.04294 =
         0.05560   -0.00759    0.01139   -0.00350
O235  3    0.227448    0.786039    0.163998    11.00000    0.06132    0.06175 =
         0.05340   -0.01559   -0.01233    0.00082
O236  3    0.315855    0.784840    0.195197    11.00000    0.03339    0.04463 =
         0.04805   -0.00588    0.01211   -0.00578
O237  3    0.187032    0.765456    0.199321    11.00000    0.06819    0.06189 =
         0.07110   -0.00743    0.01122    0.00500
O239  3    0.301847    0.629359    0.109228    11.00000    0.05289    0.04421 =
         0.05452    0.00692    0.00419   -0.00489
O240  3    0.267773    0.728390    0.125845    11.00000    0.05987    0.07397 =
         0.06596   -0.00497    0.00278    0.01057
O241  3    0.395735    0.692423    0.126679    10.70000    0.07518    0.08332 =
         0.08224    0.00049    0.00518    0.00241
O242  3    0.399539    0.789863    0.106926    10.70000    0.06732    0.06900 =
         0.06328   -0.01122    0.00590   -0.00445
O243  3    0.338358    0.754727    0.069795    10.70000    0.07151    0.07300 =
         0.06228   -0.00063    0.00989   -0.00728
O244  3    0.433213    0.683537    0.092168    11.00000    0.06525    0.06849 =
         0.07399   -0.00787    0.00088   -0.00601
O245  3    0.304769    0.500540    0.118252    11.00000    0.06810    0.05573 =
         0.06089    0.00926   -0.00280    0.00166
O246  3    0.408328    0.470069    0.141888    11.00000    0.08490    0.08417 =
         0.08961   -0.00083    0.00590    0.00448
O247  3    0.290988    0.414616    0.146776    11.00000    0.08003    0.07493 =
         0.08490   -0.01498    0.00914   -0.00357
O248  3    0.438125    0.372893    0.136495    11.00000    0.09883    0.09036 =
         0.10000    0.01039    0.00017    0.00891
O249  3    0.448980    0.445968    0.106994    10.80000    0.07484    0.09339 =
         0.08721    0.00669    0.01104    0.00167
O250  3    0.368446    0.353751    0.095645    11.00000    0.08640    0.08894 =
         0.08569    0.00350    0.01778    0.01181
O251  3    0.082409    0.538012    0.190726    10.70000    0.08100    0.07838 =
         0.07391    0.00360    0.01413   -0.00147
O252  3    0.085255    0.649955    0.185957    11.00000    0.09300    0.08889 =
         0.09395   -0.00191    0.01864    0.00250
O253  3    0.120879    0.666532    0.148314    10.80000    0.08492    0.08679 =
         0.08303   -0.00263    0.01339    0.00848
O254  3    0.144666    0.570952    0.130835    11.00000    0.08394    0.07011 =
         0.08641   -0.00268    0.01246   -0.01164
O255  3    0.132017    0.492734    0.158502    10.80000    0.08968    0.07887 =
         0.07494    0.00309    0.01704   -0.00039
O256  3    0.000089    0.619044    0.141430    10.40000    0.07306
O257  3   -0.009346    0.543543    0.171366    10.40000    0.05129
O261  3    0.165830    1.018833    0.171564    11.00000    0.03958    0.02109 =
         0.03869   -0.00576    0.00093   -0.00459
O262  3    0.376574    0.375331    0.177854    11.00000    0.06639    0.05678 =
         0.07698    0.00463    0.00348   -0.00653
O263  3    0.222448    0.980903    0.226741    11.00000    0.05011    0.05422 =
         0.06237   -0.00944    0.00329   -0.00077
O264  3    0.063742    1.013130    0.190044    11.00000    0.07627    0.05809 =
         0.07201   -0.00593    0.01605   -0.01546
HKLF    4


REM  EDU6541_sq in P2(1)/n Na3.5Sm5.5[H30Mo70O215](H2O)250
REM wR2 = 0.3704, GooF = S = 1.031, Restrained GooF = 1.025 for all data
REM R1 = 0.1455 for 55054 Fo > 4sig(Fo) and 0.1746 for all 77389 data
REM 2914 parameters refined using 1458 restraints

END

WGHT      0.1310   6557.3608

REM Highest difference peak  3.420,  deepest hole -3.036,  1-sigma level  0.532
Q1    1   0.2303  0.8424  0.1769  11.00000  0.05    3.42
Q2    1   0.2473  0.3635  0.2065  11.00000  0.05    3.09
Q3    1   0.2585  0.3608  0.2329  11.00000  0.05    2.99
Q4    1   0.1843  0.6272  0.2525  11.00000  0.05    2.93
Q5    1  -0.1607  0.6511  0.2544  11.00000  0.05    2.87
Q6    1   0.3283  0.7176  0.0844  11.00000  0.05    2.85
Q7    1   0.1091  0.6228  0.3059  11.00000  0.05    2.84
Q8    1   0.3274  0.4776  0.0384  11.00000  0.05    2.81
Q9    1   0.0471  0.9488  0.1489  11.00000  0.05    2.80
Q10   1   0.3659  0.4107  0.1069  11.00000  0.05    2.78
;
_shelx_res_checksum   11697

_shelx_hkl_file
;
   0 -24  48 36.4276 6.36540   4
   0 -24  49 16.7920 4.79421   4
   0 -24  50 8.26041 4.48569   4
   0 -24  51 10.2813 4.34208   4
   0 -24  52 1.64846 4.26614   4
   0 -24  53 6.41698 4.02366   4
   0 -24  54 3.68100 4.39402   4
   0 -24  55 4.60161 4.21688   4
   0 -24  56 5.54491 4.07441   4
   0 -24  57 2.07434 4.50466   4
   0 -24  58-3.00772 3.86376   4
   0 -24  59-3.05129 4.44520   4
   0 -23 -24 7.58265 3.38993   1
   0 -23 -25 2.24872 3.46354   1
   0 -23 -26 7.93528 4.27162   1
   0 -23 -27 14.8578 4.80983   1
   0 -23 -28 3.68722 4.39688   1
   0 -23 -29 2.32335 4.41607   1
   0 -23 -30 6.32410 4.65791   1
   0 -23 -31 3.54177 4.69358   1
   0 -23 -32 6.42680 4.83225   1
   0 -23 -33-1.67964 4.52768   1
   0 -23 -34 1.69304 4.64613   1
   0 -23 -35-1.46261 4.63453   1
   0 -23 -36 1.71985 4.65412   1
   0 -23 -37 1.73332 4.61741   1
   0 -23 -38-2.49552 4.56367   1
   0 -23 -39 5.53277 4.68015   1
   0 -23 -40-1.01365 4.53667   1
   0 -23 -41 5.36258 4.67831   1
   0 -23 -42 9.52064 4.67300   1
   0 -23 -43 3.11098 4.15756   1
   0 -23 -44-0.26121 3.50895   1
   0 -23  44 5.27101 3.86502   4
   0 -23 -45 1.57906 3.49037   1
   0 -23  45-1.21737 3.37855   4
   0 -23  46 5.93924 3.75919   4
   0 -23  47 12.5724 4.43159   4
   0 -23  48 6.38770 3.54452   4
   0 -23  49 1.03834 4.11311   4
   0 -23  50 0.52747 3.18003   4
   0 -23  51 13.3954 4.70757   4
   0 -23  52 9.25536 3.88993   4
   0 -23  53 3.87083 4.22694   4
   0 -23  54 0.28083 3.77329   4
   0 -23  55 6.84465 4.29735   4
   0 -23  56 8.40333 4.62852   4
   0 -23  57 5.29604 3.64829   4
   0 -23  58 5.97207 4.65965   4
   0 -23  59 2.72839 4.21699   4
   0 -23  60 4.30832 3.96663   4
   0 -23  61 4.37134 4.58053   4
   0 -23  62 6.01940 4.61832   4
   0 -22 -16 19.0318 4.07872   1
   0 -22 -17 12.7991 4.00237   1
   0 -22 -18 6.25316 4.19016   1
   0 -22 -19 23.8053 5.48367   1
   0 -22 -20 17.2461 4.89881   1
   0 -22 -21 5.38452 4.17743   1
   0 -22 -22 1.87990 3.76533   1
   0 -22 -23 9.26919 3.80506   1
   0 -22 -24 26.3458 4.83296   1
   0 -22 -25 46.0687 6.72176   1
   0 -22 -26 18.8008 4.69768   1
   0 -22 -27 8.49922 4.19981   1
   0 -22 -28 12.0874 4.40081   1
   0 -22 -29 9.97297 4.55612   1
   0 -22 -30 4.91654 4.41764   1
   0 -22 -31 0.22534 4.39023   1
   0 -22 -32 10.4522 4.67713   1
   0 -22 -33 54.2984 8.09167   1
   0 -22 -34 25.6404 5.81435   1
   0 -22 -35 0.23287 4.58647   1
   0 -22 -36 2.11277 4.56800   1
   0 -22 -37 8.75611 4.65114   1
   0 -22 -38 9.54227 4.55125   1
   0 -22 -39 7.45448 4.37838   1
   0 -22 -40 3.63560 4.03615   1
   0 -22  40 4.42011 3.63534   4
   0 -22 -41-0.24430 3.77745   1
   0 -22  41-1.79768 3.47494   4
   0 -22 -42 9.84901 3.79344   1
   0 -22  42 5.71048 3.19425   4
   0 -22 -43 5.21137 3.70179   1
   0 -22  43 3.94987 3.92955   4
   0 -22 -44 5.25147 3.89379   1
   0 -22  44 11.5740 4.03725   4
   0 -22 -45 7.81236 4.33030   1
   0 -22  45 2.16202 3.59807   4
   0 -22 -46 6.09415 4.56881   1
   0 -22  46 4.88210 4.00779   4
   0 -22 -47 5.62873 4.80241   1
   0 -22  47 0.24829 2.99931   4
   0 -22 -48 4.38264 4.93417   1
   0 -22  48 0.50496 3.88476   4
   0 -22 -49 1.03838 4.97363   1
   0 -22  49-2.82144 3.60624   4
   0 -22 -50-1.83084 4.63453   1
   0 -22  50-0.26092 4.11106   4
   0 -22 -51 0.52692 4.19203   1
   0 -22  51 4.50725 3.53902   4
   0 -22 -52-0.26542 3.53087   1
   0 -22  52 2.69401 4.15670   4
   0 -22  53 0.27372 3.16044   4
   0 -22  54 5.00350 4.37090   4
   0 -22  55 3.38894 4.01025   4
   0 -22  56-1.14703 3.93299   4
   0 -22  57-0.29120 4.30424   4
   0 -22  58 0.29563 3.71965   4
   0 -22  59-3.00226 4.29679   4
   0 -22  60 12.4924 5.31910   4
   0 -22  61 4.63878 4.26892   4
   0 -22  62 26.9912 6.02647   4
   0 -22  63 17.2052 5.75785   4
   0 -22  64 9.69493 5.16889   4
   0 -22  65 5.24610 3.82787   4
   0 -21 -12 11.9718 3.80746   1
   0 -21 -13 7.87088 4.02501   1
   0 -21 -14 2.58688 3.96132   1
   0 -21 -15 2.05105 3.62607   1
   0 -21 -16 2.63404 3.02085   1
   0 -21 -17 8.73218 3.54956   1
   0 -21 -18 8.04535 4.01367   1
   0 -21 -19 20.8722 4.88837   1
   0 -21 -20 9.17264 4.39516   1
   0 -21 -21 9.64775 4.29610   1
   0 -21 -22 10.3302 4.14865   1
   0 -21 -23 5.01051 3.57594   1
   0 -21 -24 3.23494 3.08949   1
   0 -21 -25 7.13883 3.28061   1
   0 -21 -26 4.32077 3.48867   1
   0 -21 -27 0.62267 3.70991   1
   0 -21 -28 0.41874 3.94264   1
   0 -21 -29 3.80135 4.07951   1
   0 -21 -30 19.1714 4.92384   1
   0 -21 -31 13.1062 4.64524   1
   0 -21 -32 1.51690 4.11022   1
   0 -21 -33 15.0800 4.76293   1
   0 -21 -34 9.69758 4.60423   1
   0 -21 -35 3.77830 4.38579   1
   0 -21 -36 8.06825 4.37128   1
   0 -21  36 1.41798 3.45817   4
   0 -21 -37 10.1690 4.41638   1
   0 -21  37 5.35988 3.43047   4
   0 -21 -38-0.22785 3.99193   1
   0 -21  38 5.45198 3.19654   4
   0 -21 -39 0.22974 3.78059   1
   0 -21  39 2.56076 3.48808   4
   0 -21 -40 8.10705 3.75387   1
   0 -21  40 8.24862 3.85612   4
   0 -21 -41 2.10153 3.41513   1
   0 -21  41 8.83585 3.36651   4
   0 -21 -42 3.53110 3.60323   1
   0 -21  42 3.82222 3.54392   4
   0 -21 -43 5.93287 3.72482   1
   0 -21  43 3.65871 3.67175   4
   0 -21 -44 6.93669 4.37975   1
   0 -21  44 2.32670 3.00631   4
   0 -21 -45 0.96445 4.47623   1
   0 -21  45 3.55124 3.85464   4
   0 -21 -46-1.70122 4.60603   1
   0 -21  46 0.72227 3.57370   4
   0 -21 -47 5.62820 4.92582   1
   0 -21  47 4.16329 3.93372   4
   0 -21 -48 8.87866 4.75774   1
   0 -21  48 8.71484 4.09867   4
   0 -21 -49 2.98219 4.34381   1
   0 -21  49 3.28994 4.03753   4
   0 -21 -50 0.75129 3.82537   1
   0 -21  50 0.25728 3.83532   4
   0 -21 -51-4.03702 3.71120   1
   0 -21  51 1.04588 4.04599   4
   0 -21 -52 6.10187 4.42544   1
   0 -21  52 0.26568 3.59849   4
   0 -21 -53 5.63478 5.00662   1
   0 -21  53 10.7992 4.58375   4
   0 -21 -54 23.7235 5.64348   1
   0 -21  54 7.13110 3.89725   4
   0 -21 -55 4.15667 5.10520   1
   0 -21  55 7.80428 4.58421   4
   0 -21 -56 7.06488 4.65612   1
   0 -21  56 5.37907 4.45941   4
   0 -21 -57 17.6547 4.49844   1
   0 -21  57 12.0769 4.17385   4
   0 -21  58 2.62822 4.50451   4
   0 -21  59-2.07474 4.43275   4
   0 -21  60 10.2327 3.74858   4
   0 -21  61 14.0617 4.91002   4
   0 -21  62 8.98220 4.87503   4
   0 -21  63-0.62883 4.33192   4
   0 -21  64 7.34316 3.96579   4
   0 -21  65 5.18461 4.72034   4
   0 -21  66 6.57697 5.13162   4
   0 -21  67 5.32870 4.87265   4
   0 -20  -8 40.4678 5.82423   1
   0 -20  -9 55.5213 7.62395   1
   0 -20 -10 12.6315 4.12167   1
   0 -20  11 4.44528 2.52641   6
   0 -20 -11 3.06000 3.04946   1
   0 -20  12 4.57409 2.97096   6
   0 -20 -12 1.20114 2.98820   1
   0 -20  13 5.48393 3.22481   6
   0 -20 -13 11.6067 4.02050   1
   0 -20  14 12.2986 3.81381   6
   0 -20 -14 19.0753 4.52067   1
   0 -20  15 22.2730 4.45693   6
   0 -20 -15 22.9646 4.78072   1
   0 -20  16 45.6279 6.43975   6
   0 -20 -16 45.6466 6.35985   1
   0 -20  17 20.0070 4.33661   6
   0 -20 -17 24.6568 4.37277   1
   0 -20  18 13.4995 3.65844   6
   0 -20 -18 8.90032 3.97297   1
   0 -20  19 6.32703 3.46555   6
   0 -20 -19 19.2510 4.51475   1
   0 -20  20 13.1629 3.64241   6
   0 -20 -20 12.4104 4.57158   1
   0 -20  21 8.31435 3.52587   6
   0 -20 -21 11.2166 4.29542   1
   0 -20  22 6.63325 3.43530   6
   0 -20 -22 5.09365 3.93359   1
   0 -20  23 1.46315 3.18715   6
   0 -20 -23 3.80793 3.70525   1
   0 -20  24 44.5884 6.45342   6
   0 -20 -24 51.3017 6.71417   1
   0 -20  25 48.8698 6.74704   6
   0 -20 -25 53.7052 7.04564   1
   0 -20 -26 18.9778 4.19251   1
   0 -20  26 19.0286 3.78644   6
   0 -20 -27 35.3387 5.73365   1
   0 -20 -28 99.3989 12.1677   1
   0 -20 -29 44.0164 6.88046   1
   0 -20 -30 18.2511 4.77200   1
   0 -20 -31 15.3447 4.55299   1
   0 -20 -32 19.4032 4.80132   1
   0 -20 -33 10.8278 4.42877   1
   0 -20  33 18.2327 4.06555   4
   0 -20 -34 25.4152 5.49385   1
   0 -20  34 32.5299 5.26247   4
   0 -20 -35 19.9160 4.85312   1
   0 -20  35 16.9450 4.44638   4
   0 -20 -36 65.1804 9.33480   1
   0 -20  36 77.1460 9.27433   4
   0 -20 -37 15.3042 4.58701   1
   0 -20  37 13.5301 3.92399   4
   0 -20 -38 11.0866 3.87870   1
   0 -20  38 5.75887 3.57843   4
   0 -20 -39 8.11191 3.58450   1
   0 -20  39 6.27941 3.76278   4
   0 -20 -40 3.09548 3.27897   1
   0 -20  40-0.21311 3.37308   4
   0 -20 -41 6.68853 3.80265   1
   0 -20  41 8.68289 3.58163   4
   0 -20 -42 15.5131 4.69268   1
   0 -20  42 13.7000 4.32303   4
   0 -20 -43 14.5093 4.75689   1
   0 -20  43 8.99309 3.90631   4
   0 -20 -44 5.48547 4.57540   1
   0 -20  44 4.57359 3.72662   4
   0 -20 -45-2.76540 4.77620   1
   0 -20  45 2.09380 3.77225   4
   0 -20 -46 0.46418 4.63879   1
   0 -20  46 5.91569 3.59545   4
   0 -20 -47 0.46790 4.42509   1
   0 -20  47 11.0721 4.20064   4
   0 -20 -48-0.70754 3.99857   1
   0 -20  48 4.89558 3.34226   4
   0 -20 -49 10.4591 3.89610   1
   0 -20  49 12.6927 4.37384   4
   0 -20 -50 7.90710 3.89914   1
   0 -20  50 4.30099 3.80413   4
   0 -20 -51 9.65825 4.89636   1
   0 -20  51 15.1793 4.65826   4
   0 -20 -52 24.5795 6.35198   1
   0 -20  52 34.7634 6.05329   4
   0 -20 -53 8.57509 5.12832   1
   0 -20  53 8.50105 4.03335   4
   0 -20 -54 6.41820 4.58652   1
   0 -20  54 4.32151 4.47805   4
   0 -20 -55-5.22239 3.76523   1
   0 -20  55 2.19149 3.64751   4
   0 -20 -56-2.00469 3.59269   1
   0 -20  56 3.89841 4.03692   4
   0 -20 -57-2.77668 4.60267   1
   0 -20  57 4.51964 4.34954   4
   0 -20 -58-7.37298 5.10240   1
   0 -20  58 0.86096 3.87411   4
   0 -20 -59-2.30356 5.03551   1
   0 -20  59 2.62486 3.74471   4
   0 -20 -60 5.41273 4.26875   1
   0 -20  60 2.66628 4.67928   4
   0 -20  61 7.50727 4.70232   4
   0 -20  62 1.22035 3.56142   4
   0 -20  63 1.85887 3.94842   4
   0 -20  64 6.29427 4.75934   4
   0 -20  65 0.31903 4.67553   4
   0 -20  66-5.50597 4.43605   4
   0 -20  67 0.65750 3.57933   4
   0 -20  68-0.66761 4.15109   4
   0 -20  69 4.40413 4.90163   4
   0 -20  70 1.03137 5.13627   4
   0 -19   4-0.46718 2.42112   6
   0 -19  -5 14.5040 3.51364   1
   0 -19   5 12.3759 3.59580   6
   0 -19  -6 12.9685 3.93476   1
   0 -19   6 11.6914 3.58340   6
   0 -19  -7 10.9457 3.79286   1
   0 -19   7 20.1747 4.03525   6
   0 -19  -8 9.96490 3.14962   1
   0 -19   8 15.4881 3.75325   6
   0 -19  -9 2.67319 3.48249   1
   0 -19   9 1.20664 3.25468   6
   0 -19 -10 6.83463 3.67032   1
   0 -19  10 8.24150 3.27703   6
   0 -19  11 29.9150 4.36200   6
   0 -19 -11 20.5456 4.34936   1
   0 -19  12 65.4978 7.95980   6
   0 -19 -12 63.2172 8.15328   1
   0 -19  13 48.4599 6.44149   6
   0 -19 -13 52.2152 7.02633   1
   0 -19  14 17.6507 3.47929   6
   0 -19 -14 10.7556 4.16686   1
   0 -19  15 16.6594 3.70842   6
   0 -19 -15 18.2103 4.24454   1
   0 -19  16 17.5669 4.03312   6
   0 -19 -16 17.0398 3.67367   1
   0 -19  17 22.3053 4.24259   6
   0 -19 -17 18.5660 3.89415   1
   0 -19  18 10.3627 3.67065   6
   0 -19 -18 16.8542 4.00950   1
   0 -19  19-0.56396 3.20358   6
   0 -19 -19 5.72957 3.68193   1
   0 -19  20 0.55991 3.13862   6
   0 -19 -20 6.14255 3.80305   1
   0 -19  21 14.3122 3.72978   6
   0 -19 -21 10.9844 4.20187   1
   0 -19 -22 4.29276 3.80522   1
   0 -19 -22 2.98090 0.87800  11
   0 -19 -23 11.3761 3.90197   1
   0 -19 -23 11.1029 1.68551  11
   0 -19  24 13.7132 3.11834   6
   0 -19 -24 10.7542 3.49618   1
   0 -19 -24 6.14612 1.35178  11
   0 -19 -25 12.8801 3.54787   1
   0 -19  25 12.6646 3.12206   6
   0 -19 -26 2.22886 2.94657   1
   0 -19  26 2.27146 2.35858   6
   0 -19 -27 9.18603 3.50064   1
   0 -19  27 11.9303 3.05385   6
   0 -19 -28 6.24449 3.46109   1
   0 -19  28 8.94155 3.01866   6
   0 -19  29 11.6073 3.18444   6
   0 -19 -29 10.1341 2.09726   5
   0 -19 -29 1.90986 3.43544   1
   0 -19  30 4.85830 3.18689   4
   0 -19  30 7.75630 3.03228   6
   0 -19 -30 3.62178 1.81210   5
   0 -19 -30 0.96374 3.48930   1
   0 -19  31-0.88382 2.97994   4
   0 -19  31 1.53759 2.72899   6
   0 -19 -31 0.42554 1.63568   5
   0 -19 -31-3.11257 3.71998   1
   0 -19  32 1.62083 3.09846   4
   0 -19  32 4.19014 2.74953   6
   0 -19 -32 2.52112 1.65914   5
   0 -19 -32-2.55217 3.64062   1
   0 -19  33 4.22049 3.11849   4
   0 -19  33 2.51626 2.50789   6
   0 -19 -33-0.19811 3.46100   1
   0 -19 -33 2.24059 1.74144   5
   0 -19 -34 4.99713 3.52325   1
   0 -19  34 5.41947 3.29026   4
   0 -19  35 1.14253 3.11783   4
   0 -19 -35 0.24283 1.36297   5
   0 -19 -36-2.03489 3.26713   1
   0 -19  36-0.58203 2.95445   4
   0 -19 -37 2.05306 3.08224   1
   0 -19  37 2.37300 3.04176   4
   0 -19 -38 0.20711 3.17042   1
   0 -19  38 4.23021 3.56428   4
   0 -19 -39-0.20894 3.41087   1
   0 -19  39-3.28162 3.58977   4
   0 -19 -40 16.0190 4.45475   1
   0 -19  40 14.2011 3.86875   4
   0 -19 -41 34.0149 6.13988   1
   0 -19  41 34.2227 5.84977   4
   0 -19 -42 24.2318 5.67084   1
   0 -19  42 25.9668 5.12654   4
   0 -19 -43-3.24440 4.51053   1
   0 -19  43 6.82723 3.29409   4
   0 -19 -44 4.57539 4.49759   1
   0 -19  44-1.12050 3.77975   4
   0 -19 -45 0.65920 4.45046   1
   0 -19  45-1.36851 3.27796   4
   0 -19 -46 12.4096 4.71628   1
   0 -19  46 15.5327 4.66267   4
   0 -19 -47 4.24517 3.99557   1
   0 -19  47 6.36985 3.57238   4
   0 -19 -48 13.0675 4.13595   1
   0 -19  48 18.9291 4.73633   4
   0 -19 -49 6.58686 4.26288   1
   0 -19  49 3.65699 3.29886   4
   0 -19 -50 1.60306 4.39824   1
   0 -19  50 12.1549 4.37978   4
   0 -19 -51-2.77009 4.59043   1
   0 -19  51 3.02123 3.53653   4
   0 -19 -52 6.27506 4.67560   1
   0 -19  52 0.76837 3.97210   4
   0 -19 -53 4.92001 4.24743   1
   0 -19  53-0.25999 4.04007   4
   0 -19 -54 5.90276 3.47267   1
   0 -19  54 1.58606 3.02153   4
   0 -19 -55-4.28276 4.00360   1
   0 -19  55-2.68833 4.05057   4
   0 -19 -56-5.75369 4.84276   1
   0 -19  56-4.64026 4.34297   4
   0 -19 -57 4.82794 4.76824   1
   0 -19  57 1.66469 3.11440   4
   0 -19 -58-0.72961 4.39109   1
   0 -19  58 5.07761 4.19459   4
   0 -19 -59-0.48998 3.32778   1
   0 -19  59 4.00883 4.24337   4
   0 -19 -60-0.98715 4.20061   1
   0 -19  60 10.4789 4.26442   4
   0 -19 -61-10.6880 4.87411   1
   0 -19  61 4.73215 3.57998   4
   0 -19 -62 6.00368 5.07806   1
   0 -19  62 17.7350 4.96054   4
   0 -19 -63 0.50381 4.22396   1
   0 -19  63 15.2681 5.00280   4
   0 -19  64-3.41328 4.46361   4
   0 -19  65 2.52129 3.92808   4
   0 -19  66 2.56054 3.64124   4
   0 -19  67 9.42896 4.90263   4
   0 -19  68 7.26238 5.00284   4
   0 -19  69 8.71064 5.28218   4
   0 -19  70 2.72078 4.93890   4
   0 -19  71-6.90674 4.90636   4
   0 -19  72 0.35049 4.30560   4
   0 -18   0 25.2898 4.29832   6
   0 -18   1 50.5422 6.87430   6
   0 -18  -2 42.0628 5.61336   1
   0 -18   2 42.1240 6.08796   6
   0 -18  -3 44.1728 6.50822   1
   0 -18   3 52.6976 6.66622   6
   0 -18   4 21.8717 3.67261   6
   0 -18  -4 8.84701 3.73075   1
   0 -18  -5 31.0704 4.57965   1
   0 -18   5 29.9757 4.55576   6
   0 -18  -6 96.0635 10.8826   1
   0 -18   6 84.4490 10.6546   6
   0 -18  -7 43.7881 6.87911   1
   0 -18   7 59.0221 7.01040   6
   0 -18   8 30.9466 4.99839   6
   0 -18  -8 32.2302 4.73398   1
   0 -18  -9 56.9846 7.37860   1
   0 -18   9 54.2772 7.10890   6
   0 -18 -10 25.7494 4.82066   1
   0 -18  10 24.2258 3.98864   6
   0 -18  11 18.2208 3.55014   6
   0 -18 -11 16.6346 3.80803   1
   0 -18 -12 56.0756 7.21630   1
   0 -18  12 56.0656 7.19983   6
   0 -18 -13 77.7852 9.87062   1
   0 -18  13 81.8809 9.69083   6
   0 -18  14 35.0080 5.46204   6
   0 -18 -14 41.5229 5.97323   1
   0 -18  15 32.7080 5.07377   6
   0 -18 -15 34.2138 5.45607   1
   0 -18  16 22.2757 4.24617   6
   0 -18 -16 22.7755 4.17824   1
   0 -18  17 29.8495 4.88372   6
   0 -18 -17 31.0476 4.74497   1
   0 -18  18 14.8124 3.85749   6
   0 -18 -18 21.9364 4.16585   1
   0 -18  19 9.45345 3.30294   6
   0 -18 -19 6.56504 3.61516   1
   0 -18 -20 2.62080 0.83901  11
   0 -18 -20 3.81223 3.66036   1
   0 -18  21 4.91519 2.98818   6
   0 -18 -21 0.38541 0.84955  11
   0 -18 -21 3.18515 3.72136   1
   0 -18  22 5.90617 3.07076   6
   0 -18 -22 7.28028 3.72305   1
   0 -18 -23-1.70966 3.32737   1
   0 -18  23 2.42139 2.81833   6
   0 -18 -23 0.62601 1.70054   5
   0 -18 -24 0.51797 2.87305   1
   0 -18  24 3.53991 2.83993   6
   0 -18 -24 1.32426 1.70365   5
   0 -18 -25-0.34871 2.51062   1
   0 -18  25 3.64029 2.85013   6
   0 -18 -25 1.65432 1.74709   5
   0 -18 -26 10.9148 3.05580   1
   0 -18 -26 5.84290 1.96433   5
   0 -18  26 5.10539 2.92718   6
   0 -18 -27 9.59930 3.23918   1
   0 -18  27 10.5186 3.31307   4
   0 -18 -27 10.8638 2.24877   5
   0 -18  27 11.4829 3.13110   6
   0 -18 -28 9.15409 3.39137   1
   0 -18  28 15.5932 3.44815   4
   0 -18 -28 15.2520 2.49544   5
   0 -18  28 11.1410 3.04340   6
   0 -18 -29 1.08727 3.17622   1
   0 -18  29 5.79669 3.03773   4
   0 -18 -29 7.36847 1.85561   5
   0 -18  29 5.58439 2.41272   6
   0 -18 -30 3.84207 3.38424   1
   0 -18  30 3.71428 3.13390   4
   0 -18 -30 8.75500 1.95240   5
   0 -18  30 9.38507 2.70175   6
   0 -18 -31 5.54124 3.50441   1
   0 -18  31 2.92703 3.14446   4
   0 -18 -31 9.85835 2.06778   5
   0 -18  31 9.30132 2.99806   6
   0 -18 -32 4.84800 3.46967   1
   0 -18  32 3.33541 3.15694   4
   0 -18 -32 9.49811 1.88018   5
   0 -18  32 5.08024 2.95970   6
   0 -18 -33 8.65797 3.41392   1
   0 -18  33 11.6370 3.53264   4
   0 -18 -33 9.39825 2.02561   5
   0 -18  33 7.94518 2.69772   6
   0 -18 -34 3.98904 3.08254   1
   0 -18  34 5.47293 3.31692   4
   0 -18 -34 6.71564 1.78303   5
   0 -18  34 0.11570 2.53887   6
   0 -18 -35 0.95865 2.99729   1
   0 -18  35 4.64908 3.17650   4
   0 -18 -35 3.63251 1.54809   5
   0 -18  35 1.25978 2.65461   6
   0 -18 -36 2.51567 2.95787   1
   0 -18  36-5.30589 2.99807   4
   0 -18 -36 2.60205 1.54704   5
   0 -18  36 1.58610 2.61634   6
   0 -18 -37 10.7416 3.56036   1
   0 -18  37 11.1953 3.67184   4
   0 -18  37 10.4251 2.91675   6
   0 -18  38 15.1394 4.09653   4
   0 -18 -38 8.47427 3.73373   1
   0 -18  39 19.6291 4.43503   4
   0 -18 -39 19.8879 4.70027   1
   0 -18  40 6.52643 3.27984   4
   0 -18 -40 6.82341 4.17188   1
   0 -18  41 11.2078 3.92998   4
   0 -18 -41 9.92136 4.52697   1
   0 -18  42 8.03399 3.47128   4
   0 -18 -42-4.69881 4.45363   1
   0 -18  43 1.71915 3.50275   4
   0 -18 -43-2.47009 4.32548   1
   0 -18 -44 3.52980 4.19891   1
   0 -18  44 0.21884 3.58369   4
   0 -18 -45 19.2710 4.88494   1
   0 -18  45 23.5666 4.66943   4
   0 -18 -46 6.54925 3.63968   1
   0 -18  46 9.05581 4.04281   4
   0 -18 -47-2.13105 3.33332   1
   0 -18  47 0.46006 3.52905   4
   0 -18 -48 0.85963 3.99281   1
   0 -18  48 2.57620 3.65254   4
   0 -18 -49 6.50255 4.59811   1
   0 -18  49 2.14228 3.82830   4
   0 -18 -50 23.1409 5.57796   1
   0 -18  50 18.6571 4.65945   4
   0 -18 -51 9.02647 4.86786   1
   0 -18  51 23.9124 5.04448   4
   0 -18 -52 4.21718 3.84813   1
   0 -18  52 1.25301 3.45503   4
   0 -18 -53-3.58006 3.34162   1
   0 -18  53 0.51002 3.81462   4
   0 -18 -54 1.57921 3.99544   1
   0 -18  54 5.44718 4.30920   4
   0 -18 -55-3.63832 4.62093   1
   0 -18  55 1.58349 3.65387   4
   0 -18 -56 0.68678 4.59441   1
   0 -18  56-1.34243 3.79711   4
   0 -18 -57 14.9962 4.77881   1
   0 -18  57 18.2923 5.18119   4
   0 -18 -58-5.34725 3.56608   1
   0 -18  58 3.88645 4.26358   4
   0 -18 -59-3.98230 4.34812   1
   0 -18  59 1.12933 3.24978   4
   0 -18 -60 0.94408 4.53619   1
   0 -18  60 8.89743 4.21593   4
   0 -18 -61-0.23756 4.32827   1
   0 -18  61 9.04722 4.67663   4
   0 -18 -62 1.91448 3.20511   1
   0 -18  62 1.77870 4.32102   4
   0 -18 -63 5.78492 4.29732   1
   0 -18  63-0.30138 3.96384   4
   0 -18 -64 8.97984 4.83650   1
   0 -18  64 0.30625 3.29761   4
   0 -18 -65 5.61869 4.69194   1
   0 -18  65 6.22543 4.31521   4
   0 -18 -66-0.49185 3.42617   1
   0 -18  66 6.32465 4.83389   4
   0 -18  67 15.4194 5.49483   4
   0 -18  68 1.63160 4.87729   4
   0 -18  69 4.97120 4.58594   4
   0 -18  70 2.01931 4.26468   4
   0 -18  71-2.05038 3.74098   4
   0 -18 -72 4.70352 3.73116   7
   0 -18  72 2.08225 3.53619   4
   0 -18 -73 5.11592 3.94528   7
   0 -18  73-0.35230 3.96041   4
   0 -18 -74 2.42256 3.84452   7
   0 -18  74 0.71520 4.48982   4
   0 -17   0 6.29358 2.93862   6
   0 -17   0 6.15968 2.47230   1
   0 -17  -1 30.0024 4.59098   6
   0 -17   1 22.2228 3.77084   6
   0 -17  -1 18.8071 4.29357   1
   0 -17  -2 28.6694 4.81080   1
   0 -17  -2 31.9098 5.25658   6
   0 -17   2 40.6765 5.29618   6
   0 -17  -3 12.2714 3.44491   6
   0 -17   3 14.1047 3.59242   6
   0 -17  -3 12.3475 3.46038   1
   0 -17   4 17.5460 3.39496   6
   0 -17  -4 21.1777 4.03580   1
   0 -17  -5 65.8121 7.96435   1
   0 -17   5 64.0140 8.02319   6
   0 -17  -6 81.3281 9.79389   1
   0 -17   6 78.8618 9.70782   6
   0 -17  -7 95.6177 10.7780   1
   0 -17   7 83.1710 10.6403   6
   0 -17  -8 176.562 19.8883   1
   0 -17   8 177.561 19.9472   6
   0 -17  -9 82.9669 9.87740   1
   0 -17   9 79.1107 9.74898   6
   0 -17  10 20.5798 3.74781   6
   0 -17 -10 20.9564 4.39725   1
   0 -17 -11 38.6609 5.40915   1
   0 -17  11 36.5961 5.04120   6
   0 -17 -12 69.5392 7.95234   1
   0 -17  12 59.1948 7.83989   6
   0 -17 -13 31.2153 4.93244   1
   0 -17  13 27.2846 4.53662   6
   0 -17  14 9.36595 3.25459   6
   0 -17 -14 13.8122 3.84564   1
   0 -17  15 25.4904 4.52290   6
   0 -17 -15 29.9994 4.80727   1
   0 -17  16 11.7172 3.46344   6
   0 -17 -16 16.5066 3.39658   1
   0 -17  17 14.1010 3.42940   6
   0 -17 -17 9.86284 2.32987   5
   0 -17 -17 13.6481 3.16231   1
   0 -17  18 6.63067 3.01381   6
   0 -17 -18 13.9522 2.12934   5
   0 -17 -18 13.0240 3.41938   1
   0 -17  19 4.63061 2.84474   6
   0 -17 -19 2.92012 0.94405  11
   0 -17 -19 3.56110 3.50712   1
   0 -17 -19 7.19262 1.92759   5
   0 -17 -20 15.3321 3.96995   1
   0 -17  20 12.3318 3.13004   6
   0 -17 -20 8.40345 2.17920   5
   0 -17 -21 25.9639 5.20375   1
   0 -17  21 30.4777 4.65800   6
   0 -17 -21 31.8401 4.05719   5
   0 -17 -22 6.71825 3.71683   1
   0 -17  22 9.88040 3.01788   6
   0 -17 -22 9.70633 2.17680   5
   0 -17 -23 8.88855 3.66203   1
   0 -17 -23 15.7152 2.39342   5
   0 -17  23 6.37669 3.07127   6
   0 -17 -24 12.4069 3.61998   1
   0 -17 -24 17.5947 2.66213   5
   0 -17  24 11.3436 3.30346   4
   0 -17  24 19.4396 3.51595   6
   0 -17  25 41.6957 5.51216   6
   0 -17  25 37.3884 5.59713   4
   0 -17 -25 35.2928 5.52214   1
   0 -17 -25 42.0511 4.96334   5
   0 -17 -26 26.6565 4.18248   1
   0 -17  26 19.0749 4.02424   4
   0 -17  26 19.1213 3.86268   6
   0 -17 -26 24.0434 3.22492   5
   0 -17 -27 7.23665 2.78115   1
   0 -17  27 0.46338 2.82096   4
   0 -17  27 3.20051 2.61917   6
   0 -17 -27 4.32060 1.69007   5
   0 -17 -28 7.47879 2.94069   1
   0 -17  28 9.92883 3.11416   4
   0 -17  28 9.97032 2.67027   6
   0 -17 -28 8.22218 1.97933   5
   0 -17 -29 8.24094 3.07839   1
   0 -17  29 10.2914 3.16993   4
   0 -17  29 8.75739 2.59230   6
   0 -17 -29 10.3181 2.08225   5
   0 -17 -30 7.10930 2.92543   1
   0 -17  30 4.59602 2.79009   4
   0 -17  30 2.55875 2.24603   6
   0 -17 -30 2.78621 1.63565   5
   0 -17 -31 5.07844 2.95952   1
   0 -17  31 5.52490 3.04900   4
   0 -17  31 6.06113 2.64819   6
   0 -17 -31 7.88938 1.80344   5
   0 -17 -32 9.72611 3.19716   1
   0 -17  32 9.90295 3.47891   4
   0 -17  32 11.7911 3.10310   6
   0 -17 -32 14.1193 2.26429   5
   0 -17 -33 10.8916 3.40650   1
   0 -17  33 10.6178 3.58253   4
   0 -17  33 8.21632 3.09587   6
   0 -17 -33 16.6180 2.38486   5
   0 -17 -34 8.47300 3.24514   1
   0 -17 -34 11.1060 2.10525   5
   0 -17  34 6.03428 3.52104   4
   0 -17 -35 10.1934 3.41059   1
   0 -17 -35 10.6529 2.02653   5
   0 -17  35 8.86523 3.59174   4
   0 -17 -36 26.0966 4.49757   1
   0 -17 -36 22.7687 3.05565   5
   0 -17  36 16.2254 3.87782   4
   0 -17 -37 9.55370 1.95275   5
   0 -17 -37 4.82405 3.76304   1
   0 -17  37 7.51182 3.41261   4
   0 -17 -38 4.19949 1.66312   5
   0 -17 -38 1.12372 3.63367   1
   0 -17  38 3.06298 3.33800   4
   0 -17 -39 2.37255 1.50736   5
   0 -17 -39 1.70156 3.81941   1
   0 -17  39 2.33734 3.02619   4
   0 -17 -40 3.07579 1.51726   5
   0 -17  40-2.57575 3.24374   4
   0 -17 -40-4.38941 4.12458   1
   0 -17  41 4.84633 3.72768   4
   0 -17 -41 8.85974 4.39478   1
   0 -17  42 7.59855 3.18357   4
   0 -17 -42 16.8847 4.61754   1
   0 -17  43 10.4483 4.00523   4
   0 -17 -43 12.7295 4.48711   1
   0 -17  44 3.61957 3.04982   4
   0 -17 -44 9.68421 3.90719   1
   0 -17  45 7.36676 3.75121   4
   0 -17 -45 2.79216 3.09911   1
   0 -17  46 4.85652 3.00529   4
   0 -17 -46 2.01211 3.29033   1
   0 -17  47 17.0840 4.59171   4
   0 -17 -47 18.4750 4.69830   1
   0 -17  48 5.49540 3.46762   4
   0 -17 -48 9.83014 4.72772   1
   0 -17  49 16.0907 4.66328   4
   0 -17 -49 18.3633 5.05667   1
   0 -17 -50 13.3185 4.64586   1
   0 -17  50 14.9571 4.54486   4
   0 -17 -51 2.09873 3.49737   1
   0 -17  51 6.28541 3.54090   4
   0 -17 -52 2.54033 3.42470   1
   0 -17  52 10.3384 4.28562   4
   0 -17 -53 2.77501 4.11646   1
   0 -17  53 2.25343 3.74175   4
   0 -17 -54 4.95025 4.57045   1
   0 -17  54 1.78413 3.12616   4
   0 -17 -55 8.23646 4.56086   1
   0 -17  55 15.3069 4.54848   4
   0 -17 -56 1.31103 3.59485   1
   0 -17  56 1.05559 4.15093   4
   0 -17 -57 1.30426 3.23601   7
   0 -17 -57 2.64380 3.60574   1
   0 -17  57-0.26855 3.41064   4
   0 -17 -58 4.77642 4.13752   7
   0 -17 -58 5.99579 4.27644   1
   0 -17  58 4.64567 3.68441   4
   0 -17 -59 4.60011 4.64910   7
   0 -17 -59 2.90550 4.42309   1
   0 -17  59 11.9519 4.71249   4
   0 -17 -60 8.80877 4.66590   7
   0 -17 -60 3.60374 3.93970   1
   0 -17  60 3.67315 4.49286   4
   0 -17 -61 1.39975 3.93566   7
   0 -17 -61-4.53924 3.45797   1
   0 -17  61-0.28732 4.10474   4
   0 -17 -62 1.13869 3.27551   7
   0 -17 -62 1.60073 4.26393   1
   0 -17  62 4.67591 3.39711   4
   0 -17 -63 2.60499 4.02765   7
   0 -17 -63 0.23019 4.50775   1
   0 -17  63 0.29722 3.71931   4
   0 -17 -64 1.76499 4.63247   7
   0 -17 -64-6.72243 4.10306   1
   0 -17  64-0.30214 4.29063   4
   0 -17 -65-2.69124 4.94704   7
   0 -17 -65 3.96948 3.69205   1
   0 -17  65-9.82733 5.07177   4
   0 -17 -66 16.3536 5.45170   7
   0 -17 -66 10.8142 4.86516   1
   0 -17  66 8.72900 5.20382   4
   0 -17 -67 24.0223 5.87870   7
   0 -17 -67 15.1447 5.35879   1
   0 -17  67 12.0386 5.32833   4
   0 -17 -68 17.8380 5.61343   7
   0 -17 -68 16.6748 4.29347   1
   0 -17  68 13.8466 5.23684   4
   0 -17 -69 12.0786 5.13278   7
   0 -17  69 4.25281 4.14365   4
   0 -17 -70-1.61454 4.34154   7
   0 -17  70-5.64953 3.86546   4
   0 -17 -71-0.32789 4.09558   7
   0 -17  71 4.38971 3.66852   4
   0 -17 -72 4.66192 3.98266   7
   0 -17  72 8.23068 4.30553   4
   0 -17 -73 7.09917 4.04336   7
   0 -17  73 12.5375 4.86715   4
   0 -17 -74 6.52201 3.94121   7
   0 -17  74-0.35359 4.60625   4
   0 -17 -75 11.4955 4.48004   7
   0 -17  75 7.17968 5.13589   4
   0 -16   0 5.98558 2.77390   6
   0 -16   0 7.13898 2.85630   1
   0 -16  -1 29.8411 4.86851   1
   0 -16   1 37.4650 4.87905   1
   0 -16  -1 29.2325 5.09631   6
   0 -16   1 30.4889 4.67514   6
   0 -16  -2 65.2201 8.34972   1
   0 -16   2 75.0178 8.46649   6
   0 -16  -2 64.4439 8.21834   6
   0 -16  -3 40.6288 5.64185   1
   0 -16   3 42.8672 5.90454   6
   0 -16  -3 40.7109 5.73933   6
   0 -16   4 18.6889 4.37617   6
   0 -16  -4 30.4189 4.81196   6
   0 -16  -4 34.5163 4.73484   1
   0 -16   5 19.6829 3.82360   6
   0 -16  -5 27.5126 4.54901   6
   0 -16  -5 28.9472 3.99468   1
   0 -16   6 19.4121 4.00954   6
   0 -16  -6 24.4491 3.92411   6
   0 -16  -6 27.2691 4.35741   1
   0 -16   7 54.6950 7.63774   6
   0 -16  -7 66.2873 7.76271   1
   0 -16   8 154.052 17.2728   6
   0 -16  -8 150.559 17.1663   1
   0 -16   9 65.9266 8.65305   6
   0 -16  -9 77.1680 8.80849   1
   0 -16 -10 28.5977 4.71627   1
   0 -16  10 23.6669 3.98819   6
   0 -16  11 54.6591 6.80542   6
   0 -16 -11 55.5689 7.07767   1
   0 -16 -12 28.8385 3.92014   1
   0 -16 -12 17.3814 3.30961   5
   0 -16  12 24.9814 3.96633   6
   0 -16 -13 13.7644 3.84563   1
   0 -16 -13 13.5877 2.68947   5
   0 -16  13 24.7922 3.65680   6
   0 -16 -14 8.00417 3.58132   1
   0 -16 -14 4.37146 1.95047   5
   0 -16  14 12.9071 3.04936   6
   0 -16 -15 9.90738 3.68968   1
   0 -16 -15 16.6041 2.63572   5
   0 -16  15 14.5551 3.50180   6
   0 -16 -16 30.4708 3.80982   1
   0 -16 -16 33.7825 3.15415   5
   0 -16  16 31.6590 3.94745   6
   0 -16 -17 27.9550 3.44760   1
   0 -16  17 37.3724 3.72749   6
   0 -16 -17 30.2084 2.78408   5
   0 -16 -18 52.9207 7.50856   1
   0 -16  18 65.6449 7.33485   6
   0 -16 -18 56.8284 6.87592   5
   0 -16 -19 27.9852 4.23889   1
   0 -16 -19 14.7569 2.79256   5
   0 -16  19 17.3782 3.53660   6
   0 -16 -20 1.17879 3.44384   1
   0 -16 -20 0.32732 1.58885   5
   0 -16  20-3.13538 2.67214   6
   0 -16 -21 1.04432 3.36944   1
   0 -16 -21 2.42268 1.65926   5
   0 -16  21-5.77597 2.72475   6
   0 -16 -22 1.65855 3.27676   1
   0 -16 -22 5.81767 1.79368   5
   0 -16 -23 4.87687 3.16832   1
   0 -16 -23 1.10253 1.58935   5
   0 -16 -24 2.61865 2.90187   1
   0 -16 -24 3.34338 1.61847   5
   0 -16 -25 8.40702 2.92875   1
   0 -16 -25 8.37927 1.98178   5
   0 -16  25 8.74589 2.98734   4
   0 -16 -26 17.6189 3.76073   1
   0 -16 -26 23.9527 3.12884   5
   0 -16  26 19.3207 3.94595   4
   0 -16 -27 21.4616 4.04421   1
   0 -16 -27 28.5264 3.31401   5
   0 -16  27 15.5512 3.89229   4
   0 -16 -28 7.55054 2.96666   1
   0 -16 -28 12.0733 1.99068   5
   0 -16  28 1.98474 2.60736   4
   0 -16 -29 14.6104 3.33234   1
   0 -16 -29 15.7248 2.40392   5
   0 -16  29 13.0868 3.24374   4
   0 -16 -30 6.22684 1.75191   5
   0 -16  30 2.54413 2.55820   4
   0 -16 -31 3.05449 1.53945   5
   0 -16  31-0.97345 2.54320   4
   0 -16 -32 14.0593 3.29864   1
   0 -16 -32 12.3447 2.17386   5
   0 -16  32 9.43321 3.20477   4
   0 -16 -33 9.13026 3.13563   1
   0 -16 -33 13.4722 2.26531   5
   0 -16  33 13.6662 3.58536   4
   0 -16 -34 12.4667 3.78384   1
   0 -16 -34 21.3628 2.88838   5
   0 -16  34 23.5382 4.23491   4
   0 -16 -35-0.51749 3.15192   1
   0 -16 -35 5.73447 1.70379   5
   0 -16  35 0.70118 3.18000   4
   0 -16 -36 20.0735 2.82713   5
   0 -16 -36 21.2551 4.33188   1
   0 -16  36 16.2424 3.72885   4
   0 -16 -37 5.32756 1.64759   5
   0 -16 -37 8.62076 3.67762   1
   0 -16  37-0.36349 3.07605   4
   0 -16 -38 3.62887 1.52397   5
   0 -16 -38 6.21861 3.74367   1
   0 -16  38 2.41004 3.23104   4
   0 -16 -39 6.05904 1.68683   5
   0 -16  39 4.71982 3.05808   4
   0 -16 -40 12.2167 2.09967   5
   0 -16 -40 2.71292 4.17219   1
   0 -16  40 14.6187 3.81114   4
   0 -16 -41 16.3478 2.33562   5
   0 -16 -41 4.93063 4.33771   1
   0 -16  41 6.47312 4.12950   4
   0 -16  42 56.6038 9.41560   4
   0 -16 -42 63.7943 9.60551   1
   0 -16 -42 84.4178 8.57095   5
   0 -16  43 77.3011 9.52158   4
   0 -16 -43 73.9140 8.23875   5
   0 -16 -43 61.6026 9.14750   1
   0 -16  44 17.2527 4.26152   4
   0 -16 -44 15.5941 3.95844   1
   0 -16  45 6.35763 3.67970   4
   0 -16 -45-2.08581 3.39288   1
   0 -16  46 3.23720 3.37016   4
   0 -16 -46 2.67956 3.80570   1
   0 -16  47 8.35915 3.62804   4
   0 -16 -47 6.37360 4.30724   1
   0 -16  48 13.8952 4.32764   4
   0 -16 -48 10.5086 4.47459   1
   0 -16 -49 16.6653 4.33267   7
   0 -16  49 21.2403 4.19254   4
   0 -16 -49 17.2784 4.57434   1
   0 -16 -50 10.2096 4.54726   7
   0 -16  50 19.5467 4.60695   4
   0 -16 -50 7.32919 3.47569   1
   0 -16 -51-4.15983 3.63489   7
   0 -16  51-1.65827 3.80185   4
   0 -16 -51 3.19797 3.57874   1
   0 -16 -52-0.23536 3.73439   7
   0 -16  52 4.34255 2.96265   4
   0 -16 -52 0.80648 4.13016   1
   0 -16 -53 11.7448 4.63485   7
   0 -16  53 15.4807 4.46222   4
   0 -16 -53 10.3571 4.63062   1
   0 -16 -54 8.52400 4.57873   7
   0 -16 -54 1.63850 3.99813   1
   0 -16  54 7.74653 4.24326   4
   0 -16 -55 7.68658 3.88616   7
   0 -16 -55 3.30554 3.10945   1
   0 -16  55 5.34405 3.73803   4
   0 -16 -56 6.31041 3.50601   7
   0 -16 -56 9.37475 4.06295   1
   0 -16  56 3.62637 3.43557   4
   0 -16 -57 3.85382 4.30216   7
   0 -16 -57-1.89045 4.20945   1
   0 -16  57 7.91173 4.35665   4
   0 -16 -58 4.45008 4.57936   7
   0 -16 -58 6.55750 4.32519   1
   0 -16  58 8.31013 4.67284   4
   0 -16 -59 6.39331 4.41133   7
   0 -16 -59 0.63973 3.40535   1
   0 -16  59 5.45551 4.28145   4
   0 -16 -60 8.67377 4.03595   7
   0 -16 -60-3.00840 3.77731   1
   0 -16  60 1.11049 3.53833   4
   0 -16 -61 6.61643 3.51006   7
   0 -16 -61 1.73266 4.52930   1
   0 -16  61 1.69513 3.43851   4
   0 -16 -62 5.60893 4.20323   7
   0 -16 -62 3.05243 4.36870   1
   0 -16  62 7.47190 4.36691   4
   0 -16 -63 17.6858 5.28715   7
   0 -16 -63 11.8643 3.90424   1
   0 -16  63 16.0812 5.22943   4
   0 -16 -64 3.18858 4.91851   7
   0 -16 -64 1.77045 4.11244   1
   0 -16  64-4.15844 4.77368   4
   0 -16 -65 10.6117 5.31617   7
   0 -16 -65 6.01476 4.62753   1
   0 -16  65 9.36609 4.94059   4
   0 -16 -66 0.90010 4.90785   7
   0 -16 -66-3.36504 4.01539   1
   0 -16  66 2.15027 4.38419   4
   0 -16 -67-4.57541 4.82403   7
   0 -16 -67-1.80716 3.61297   1
   0 -16  67 2.18667 3.93229   4
   0 -16 -68 9.60901 4.96237   7
   0 -16 -68 3.41260 4.45476   1
   0 -16  68 4.44534 3.79956   4
   0 -16 -69 0.31505 4.24771   7
   0 -16 -69-2.28929 4.25798   1
   0 -16  69-2.58256 3.51885   4
   0 -16 -70 1.92104 4.02995   7
   0 -16 -70-1.84344 3.17642   1
   0 -16  70-2.29624 3.74950   4
   0 -16 -71-2.27649 3.81991   7
   0 -16  71 1.66657 4.01876   4
   0 -16 -72 5.28668 3.81370   7
   0 -16  72-0.33875 4.28524   4
   0 -16 -73 7.38215 4.05580   7
   0 -16  73 5.50589 4.55874   4
   0 -16 -74 4.08956 3.94386   7
   0 -16  74 8.38778 4.80851   4
   0 -16 -75 3.46015 4.02973   7
   0 -16  75 0.35494 4.89547   4
   0 -16 -76 5.62178 4.15979   7
   0 -16  76-2.52392 5.16176   4
   0 -16 -77 4.99207 4.24385   7
   0 -16  77 0.73207 4.96767   4
   0 -15   0 18.1996 3.91130   6
   0 -15  -1 39.3789 5.73837   6
   0 -15   1 42.4554 5.54856   6
   0 -15  -2 18.7388 3.38829   6
   0 -15   2 19.9406 3.50848   6
   0 -15  -2 17.0481 3.90260   1
   0 -15  -3 9.25725 3.06596   6
   0 -15   3 0.82408 3.11698   6
   0 -15  -3 6.65543 2.57969   1
   0 -15   4 8.64504 3.30319   6
   0 -15  -4 15.4250 3.69621   6
   0 -15  -4 10.6292 3.49628   1
   0 -15  -5 20.6877 3.37619   6
   0 -15   5 14.0256 3.27255   6
   0 -15  -5 20.0128 3.35990   1
   0 -15   6 33.4761 5.33407   6
   0 -15  -6 47.8763 5.84012   6
   0 -15  -6 41.0899 5.64166   1
   0 -15  -7 46.0384 6.48927   6
   0 -15   7 49.0794 6.35216   6
   0 -15  -7 47.9350 6.48213   1
   0 -15  -8 10.8917 2.92229   6
   0 -15   8 9.07278 3.43676   6
   0 -15  -8 13.6854 2.86212   1
   0 -15  -9 7.28976 3.29685   1
   0 -15 -10 8.66222 2.27946   5
   0 -15 -10 3.44811 3.49678   1
   0 -15 -11 26.0973 3.49220   5
   0 -15 -11 18.6886 3.96344   1
   0 -15 -12 44.6907 5.53770   5
   0 -15 -12 45.5097 5.90429   1
   0 -15 -13 35.2233 4.90318   5
   0 -15 -13 47.3246 5.84550   1
   0 -15 -14 104.277 12.2477   5
   0 -15 -14 119.024 12.8307   1
   0 -15 -15 24.7438 2.61001   5
   0 -15 -15 36.2163 4.04870   1
   0 -15 -16 7.48511 2.05124   5
   0 -15 -16 7.53951 2.70150   1
   0 -15 -17 24.9947 3.29079   5
   0 -15 -17 20.7354 3.92231   1
   0 -15 -18 55.0050 6.67759   5
   0 -15 -18 61.8419 7.41401   1
   0 -15 -19 23.3084 3.59252   5
   0 -15 -19 37.5050 4.98491   1
   0 -15 -20 35.9305 4.28854   5
   0 -15 -20 27.0164 5.31034   1
   0 -15 -21 32.6965 3.95274   5
   0 -15 -21 22.9803 5.02353   1
   0 -15 -22 52.6841 6.09334   5
   0 -15 -22 48.4648 6.88294   1
   0 -15 -23 12.6111 3.53041   1
   0 -15 -23 12.8565 2.30319   5
   0 -15 -24 2.89779 2.73648   1
   0 -15 -24 2.18063 1.54684   5
   0 -15 -25 1.61160 2.44249   1
   0 -15 -25 3.09468 1.53674   5
   0 -15 -26 0.74065 2.38383   1
   0 -15 -26 4.56726 1.56892   5
   0 -15 -27 14.0780 2.94861   1
   0 -15  27 7.06990 2.88160   4
   0 -15 -27 7.21867 1.83262   5
   0 -15 -28 14.0816 3.10720   1
   0 -15  28 5.89437 3.10131   4
   0 -15 -28 13.9004 2.18141   5
   0 -15 -29 21.2714 3.93765   1
   0 -15  29 21.2148 4.11927   4
   0 -15 -29 25.7145 3.21134   5
   0 -15 -30 10.5187 3.16088   1
   0 -15 -30 14.3975 2.17833   5
   0 -15  30 5.06681 3.20647   4
   0 -15 -31 55.9632 6.14807   5
   0 -15  31 45.8570 6.76790   4
   0 -15 -31 49.8735 6.77909   1
   0 -15  32 10.0501 3.19859   4
   0 -15 -32 15.8012 3.61300   1
   0 -15 -32 19.1805 2.54592   5
   0 -15  33 11.7059 3.29602   4
   0 -15 -33 8.78207 3.19622   1
   0 -15 -33 14.6555 2.24387   5
   0 -15  34 24.0400 4.32638   4
   0 -15 -34 15.6517 4.10065   1
   0 -15 -34 24.5883 3.11890   5
   0 -15  35 8.46417 3.55589   4
   0 -15 -35 10.7611 3.72734   1
   0 -15 -35 15.1718 2.29613   5
   0 -15  36 21.0610 4.59442   4
   0 -15 -36 24.0498 5.01352   1
   0 -15 -36 33.1064 3.75093   5
   0 -15 -37 26.6286 5.50640   1
   0 -15 -37 37.4995 4.05031   5
   0 -15  37 30.4090 4.33711   6
   0 -15  37 22.0289 4.91404   4
   0 -15 -38 26.0108 2.92145   5
   0 -15  38 15.1068 3.23792   6
   0 -15  38 20.6914 4.36615   4
   0 -15  39 29.6139 4.39569   6
   0 -15 -39 36.8194 5.71919   1
   0 -15  39 34.8243 4.43138  10
   0 -15 -39 35.3714 4.13019   5
   0 -15  39 26.8027 4.94575   4
   0 -15  40 7.74753 2.31726   6
   0 -15 -40 1.54255 3.79604   1
   0 -15  40 6.53214 2.29723  10
   0 -15 -40 10.5854 1.84550   5
   0 -15  40 1.12367 3.45666   4
   0 -15  41 5.81949 2.12592   6
   0 -15 -41 7.78915 3.69667   1
   0 -15  41 2.87563 2.05711  10
   0 -15 -41 5.80503 1.61627   5
   0 -15  41 3.43998 3.12469   4
   0 -15  42-0.24578 1.91205   6
   0 -15  42 1.57448 2.01748  10
   0 -15 -42 0.94690 1.37273   5
   0 -15  42 0.58494 3.40066   4
   0 -15 -43 18.6415 4.22022   7
   0 -15  43 10.5338 2.42908   6
   0 -15 -43 6.53265 3.20723   1
   0 -15  43 9.86120 2.47242  10
   0 -15 -43 11.3454 1.98422   5
   0 -15  43 11.7365 3.68841   4
   0 -15  44 2.13571 1.99637   6
   0 -15 -44-1.60439 3.41714   1
   0 -15  44 0.20279 3.48261   4
   0 -15 -44 7.36567 1.59990   5
   0 -15 -44 1.78273 3.01218   7
   0 -15 -45 21.7811 5.06427   1
   0 -15  45 14.6864 4.57386   4
   0 -15 -45 29.5785 3.45699   5
   0 -15 -45 30.1022 5.17867   7
   0 -15 -46 22.5333 4.69373   1
   0 -15  46 16.6429 4.44939   4
   0 -15 -46 10.8034 2.16970   5
   0 -15 -46 21.3867 4.54822   7
   0 -15 -47 15.5146 3.55813   7
   0 -15  47 7.94887 3.69088   4
   0 -15 -47 16.4861 4.53828   1
   0 -15 -48 21.8028 4.96596   7
   0 -15  48 24.9752 5.06342   4
   0 -15 -48 22.3717 4.82672   1
   0 -15 -49 1.74512 3.93542   7
   0 -15  49 6.24458 4.03972   4
   0 -15 -49 3.35880 3.11430   1
   0 -15 -50 11.3397 3.33608   7
   0 -15  50 10.6832 3.38165   4
   0 -15 -50 7.15747 3.75834   1
   0 -15 -51 7.25088 4.03156   7
   0 -15  51 1.15854 3.80818   4
   0 -15 -51 3.99161 3.95480   1
   0 -15 -52 7.84643 4.32842   7
   0 -15  52-2.35900 4.02168   4
   0 -15 -52 1.91470 3.95740   1
   0 -15 -53 14.8297 4.34979   7
   0 -15  53 4.56781 3.73130   4
   0 -15 -53 7.34058 3.91440   1
   0 -15 -54 2.39799 3.02904   7
   0 -15  54 4.65454 3.32752   4
   0 -15 -54 0.77970 3.03022   1
   0 -15 -55-0.48855 4.09318   7
   0 -15  55 5.73890 4.12515   4
   0 -15 -55 2.75273 4.04430   1
   0 -15 -56-3.98239 4.38493   7
   0 -15  56 5.07545 4.21680   4
   0 -15 -56 2.37668 4.18983   1
   0 -15 -57 9.90085 4.87417   7
   0 -15 -57 7.98979 4.04648   1
   0 -15  57 7.23778 4.15225   4
   0 -15 -58 9.82314 4.45408   7
   0 -15 -58 8.66142 3.36156   1
   0 -15  58 9.21141 3.74001   4
   0 -15 -59 0.78957 3.58379   7
   0 -15 -59 2.03052 3.95342   1
   0 -15  59-4.82414 3.36492   4
   0 -15 -60 3.21506 3.36269   7
   0 -15 -60 0.20449 4.10024   1
   0 -15  60-1.09154 3.99190   4
   0 -15 -61-3.54515 4.34337   7
   0 -15 -61-4.32926 3.84894   1
   0 -15  61-2.22183 4.34135   4
   0 -15 -62 2.77535 4.65992   7
   0 -15 -62 8.31247 3.56407   1
   0 -15  62-4.23294 4.51470   4
   0 -15 -63 4.80472 4.67063   7
   0 -15 -63 1.46574 4.13375   1
   0 -15  63-4.88278 4.55772   4
   0 -15 -64-0.21080 4.20294   1
   0 -15  64 3.50649 4.39048   4
   0 -15 -65 8.49550 4.82499   7
   0 -15 -65-2.12349 3.20498   1
   0 -15  65-3.56801 4.08642   4
   0 -15 -66-3.27774 4.39538   7
   0 -15 -66-3.42337 4.08666   1
   0 -15  66 3.62898 3.52829   4
   0 -15 -67 4.54575 4.60584   7
   0 -15 -67 7.10478 4.38914   1
   0 -15  67 5.53757 3.62987   4
   0 -15 -68-1.23225 4.13206   7
   0 -15 -68 1.30082 3.58091   1
   0 -15  68 4.69233 3.91662   4
   0 -15 -69-0.62645 3.82691   7
   0 -15 -69-0.87319 3.95463   1
   0 -15  69 5.72672 3.82627   4
   0 -15 -70-1.27370 3.70195   7
   0 -15 -70 1.09833 4.25862   1
   0 -15  70 0.32343 4.04541   4
   0 -15 -71 5.17714 3.86126   7
   0 -15 -71 6.63367 3.80189   1
   0 -15  71 7.56104 4.65589   4
   0 -15 -72 2.30202 3.91386   7
   0 -15  72-3.00789 4.38554   4
   0 -15 -73 3.34163 3.70909   7
   0 -15  73 5.77313 4.59790   4
   0 -15 -74 4.75180 3.95089   7
   0 -15  74-1.72524 4.60440   4
   0 -15 -75-0.68958 3.60992   7
   0 -15  75 7.01282 4.88194   4
   0 -15 -76 9.80157 4.36213   7
   0 -15  76 7.12207 5.07593   4
   0 -15 -77 1.77753 3.82834   7
   0 -15  77 1.44661 4.87471   4
   0 -15 -78 8.66010 4.35697   7
   0 -15  78 0.73449 4.83717   4
   0 -15  79-6.34005 5.04464   4
   0 -14  -4 4.02436 2.73336   6
   0 -14  -5 12.2848 3.31859   6
   0 -14  -6 48.5041 6.52932   6
   0 -14  -7 21.2145 3.74153   6
   0 -14  -8 21.8816 3.86091   1
   0 -14  -8 28.1298 3.65467   5
   0 -14  -8 22.6909 4.46408   6
   0 -14  -9 40.9254 6.07607   1
   0 -14  -9 42.6611 5.50383   5
   0 -14  -9 51.6876 6.06368   6
   0 -14 -10 8.51979 2.26249   5
   0 -14 -10 9.28574 3.56900   1
   0 -14 -11 9.83011 2.19296   5
   0 -14 -11 2.55370 2.71126   1
   0 -14 -12 10.3789 2.21455   5
   0 -14 -12 7.05206 2.84346   1
   0 -14 -13 21.8984 2.47581   5
   0 -14 -13 8.89965 1.39817  11
   0 -14 -13 16.4174 3.63661   1
   0 -14 -14 35.8052 5.64273   1
   0 -14 -14 38.5223 4.74969   5
   0 -14 -15 24.5304 4.30024   1
   0 -14 -15 24.6521 3.43090   5
   0 -14 -16 12.6012 3.01028   1
   0 -14 -16 13.4018 2.39630   5
   0 -14 -17 32.5057 4.26256   5
   0 -14 -17 36.6305 4.92771   1
   0 -14  18 11.2185 3.19099   4
   0 -14 -18 17.2288 2.59949   5
   0 -14 -18 22.1441 3.97153   1
   0 -14 -19 20.6588 2.90281   5
   0 -14  19 17.5844 3.46625   4
   0 -14 -19 22.0276 4.27610   1
   0 -14  20 7.34993 2.74150   4
   0 -14 -20 4.73334 1.84543   5
   0 -14 -20 6.74988 3.50215   1
   0 -14 -21 17.3187 2.68888   5
   0 -14 -21 16.2847 4.01439   1
   0 -14 -22 30.9628 5.38316   1
   0 -14 -22 37.8034 4.49808   5
   0 -14 -23 13.8494 3.57091   1
   0 -14 -23 15.7584 2.46772   5
   0 -14 -24 8.29862 2.91861   1
   0 -14 -24 9.23715 1.88087   5
   0 -14 -25 1.10103 2.40648   1
   0 -14 -25 3.63316 1.50093   5
   0 -14  25 5.27598 2.19317   6
   0 -14 -26 5.01117 2.56592   1
   0 -14 -26 6.14458 1.64055   5
   0 -14  26 4.32792 2.16430   6
   0 -14  27 6.25504 2.37536   6
   0 -14 -27 12.5322 2.90039   1
   0 -14 -27 9.95492 1.93674   5
   0 -14 -28 17.6227 2.52828   5
   0 -14 -28 18.5162 3.36915   1
   0 -14  28 12.3921 2.80058   6
   0 -14  28 16.1108 3.55865   4
   0 -14 -29 1.90446 1.47658   5
   0 -14 -29 6.33789 2.54820   1
   0 -14  29-1.75360 2.06964   6
   0 -14  29-0.43260 2.69769   4
   0 -14 -30 6.27904 1.62511   5
   0 -14 -30 8.73989 2.75681   1
   0 -14  30 2.51758 2.18043   6
   0 -14  30 4.56308 2.88006   4
   0 -14 -31 20.1848 2.61048   5
   0 -14 -31 13.4041 3.40167   1
   0 -14  31 14.4419 3.03951   6
   0 -14  31 22.4211 3.80964   4
   0 -14 -32 10.7201 1.87312   5
   0 -14 -32 6.55270 2.88935   1
   0 -14  32 5.95074 2.29530   6
   0 -14  32 6.76171 2.99851   4
   0 -14 -33 4.15213 1.59508   5
   0 -14 -33 4.51720 2.95783   1
   0 -14  33 5.71760 2.15798   6
   0 -14  33 2.04192 2.51086   4
   0 -14 -34 20.8872 2.78491   5
   0 -14 -34 15.9840 4.04486   1
   0 -14  34 19.2567 3.86173   4
   0 -14  34 18.0458 3.05872   6
   0 -14  35 61.9781 6.84973   6
   0 -14 -35 65.6852 6.65226   5
   0 -14  35 46.0587 6.72450  10
   0 -14 -35 46.0077 7.46406   1
   0 -14  35 61.3090 7.58961   4
   0 -14  36 6.24403 2.32557   6
   0 -14 -36 3.42190 3.77934   1
   0 -14  36 11.2757 2.41952  10
   0 -14  36 3.18252 3.22577   4
   0 -14 -37 5.50726 3.05175   7
   0 -14  37 6.24704 2.10017   6
   0 -14 -37 8.01687 3.84941   1
   0 -14  37 6.86644 2.13603  10
   0 -14 -37 6.77772 1.62979   5
   0 -14  37 7.18573 2.95497   4
   0 -14 -38 6.14818 3.23425   7
   0 -14  38 4.18902 2.04190   6
   0 -14  38 2.82814 1.93907  10
   0 -14 -38 8.16261 1.59678   5
   0 -14 -38 3.48942 3.60615   1
   0 -14  38 3.67107 3.34642   4
   0 -14  39 28.4864 3.85848   6
   0 -14 -39 26.8656 4.88024   7
   0 -14 -39 32.8605 5.11525   1
   0 -14  39 28.5198 3.93179  10
   0 -14 -39 32.0246 3.64298   5
   0 -14  39 17.4851 4.36201   4
   0 -14 -40 10.3162 3.89601   7
   0 -14  40 6.05964 2.24004   6
   0 -14  40 12.2234 2.46735  10
   0 -14 -40 13.8631 2.01980   5
   0 -14 -40 5.50662 3.58877   1
   0 -14  40 4.18551 3.67914   4
   0 -14  41 21.7929 3.61038   6
   0 -14 -41 26.6985 4.79700   7
   0 -14 -41 22.7510 4.42561   1
   0 -14  41 34.9438 3.94438  10
   0 -14 -41 29.6554 3.45932   5
   0 -14  41 16.9138 4.40452   4
   0 -14 -42 21.9057 4.67850   7
   0 -14  42 18.3926 3.22210   6
   0 -14 -42 17.6920 3.96101   1
   0 -14  42 25.8033 3.52731  10
   0 -14 -42 23.8677 3.03961   5
   0 -14  42 19.7072 4.58766   4
   0 -14 -43 10.4219 3.67873   7
   0 -14  43 10.2607 2.36397   6
   0 -14  43 14.1001 2.73941  10
   0 -14  43 10.4483 3.41775   4
   0 -14 -43 11.3594 3.82314   1
   0 -14 -43 13.4693 2.16851   5
   0 -14 -44 35.9384 5.88809   1
   0 -14 -44 36.1769 4.39346   5
   0 -14  44 30.7426 4.54005   6
   0 -14 -44 43.4952 5.99259   7
   0 -14  44 43.4521 5.96107   4
   0 -14  45 4.50194 2.10714   6
   0 -14 -45 12.5692 1.90312   5
   0 -14  45 5.23660 3.37627   4
   0 -14 -45 2.89473 3.99417   1
   0 -14 -45 6.71439 3.55643   7
   0 -14 -46 7.26136 1.78948   5
   0 -14  46 8.63388 3.61068   4
   0 -14 -46 5.84647 3.87786   1
   0 -14 -46 4.43370 3.61636   7
   0 -14 -47 3.81606 1.62796   5
   0 -14  47 2.51310 3.62182   4
   0 -14 -47 0.52101 3.17935   1
   0 -14 -47-0.20609 3.84059   7
   0 -14 -48 7.65506 1.89997   5
   0 -14 -48 10.3026 3.74561   7
   0 -14 -48 6.13723 3.01147   1
   0 -14  48 8.97503 3.14678   4
   0 -14 -49 3.64575 3.49301   7
   0 -14 -49 4.42571 3.68572   1
   0 -14  49 2.83417 3.51285   4
   0 -14 -50 5.48208 4.03066   7
   0 -14 -50 0.17875 3.85900   1
   0 -14  50 4.88312 3.91401   4
   0 -14 -51 2.01241 3.55651   7
   0 -14  51 3.84741 3.40316   4
   0 -14 -51 0.54047 3.80151   1
   0 -14  52-0.65252 2.19293  10
   0 -14 -52 4.78788 3.00780   7
   0 -14  52-2.76956 3.21799   4
   0 -14 -52-1.09098 3.26832   1
   0 -14  53 0.13342 2.20249  10
   0 -14 -53 9.29757 4.08795   7
   0 -14  53-1.17655 3.88281   4
   0 -14 -53-2.01851 3.26602   1
   0 -14  54 14.7102 3.38323  10
   0 -14 -54 28.1953 5.34217   7
   0 -14  54 19.3871 5.09027   4
   0 -14 -54 20.7388 4.74706   1
   0 -14  55 6.26075 2.78707  10
   0 -14 -55 8.21466 4.62851   7
   0 -14  55 7.80736 4.33623   4
   0 -14 -55 8.58023 4.43682   1
   0 -14  56 15.0580 3.34494  10
   0 -14 -56 20.6812 4.99656   7
   0 -14 -56 17.1258 4.25958   1
   0 -14  56 15.9099 4.18956   4
   0 -14 -57 6.02043 3.76173   7
   0 -14 -57 0.75940 3.39451   1
   0 -14  57 3.03997 3.48030   4
   0 -14 -58-0.76664 3.10072   7
   0 -14 -58-2.48947 4.12432   1
   0 -14  58 2.32311 3.98942   4
   0 -14 -59 4.42500 3.98400   7
   0 -14 -59 4.43638 4.07686   1
   0 -14  59 3.15458 4.40275   4
   0 -14 -60 10.3385 4.61710   7
   0 -14 -60 5.25204 3.31870   1
   0 -14  60 3.73945 4.45564   4
   0 -14 -61-0.53987 4.44604   7
   0 -14 -61 1.96147 3.68903   1
   0 -14  61-0.27204 4.13901   4
   0 -14 -62 4.39886 4.61654   7
   0 -14 -62 3.95419 3.94521   1
   0 -14  62-1.93868 3.95759   4
   0 -14 -63 3.08260 4.60241   7
   0 -14 -63-0.19910 3.60277   1
   0 -14  63 2.25598 3.63371   4
   0 -14 -64 3.13669 4.93916   7
   0 -14 -64 8.82765 3.54543   1
   0 -14  64 7.75152 3.85709   4
   0 -14 -65 5.51378 4.68802   7
   0 -14 -65 1.21331 4.14045   1
   0 -14  65 1.75292 3.26473   4
   0 -14 -66 11.2211 4.90493   7
   0 -14 -66 12.4137 4.36940   1
   0 -14  66 10.1100 3.99303   4
   0 -14 -67 6.90989 4.77476   7
   0 -14 -67 3.48490 3.33545   1
   0 -14  67 1.81508 3.77068   4
   0 -14 -68 7.33459 4.69513   7
   0 -14 -68 8.67170 4.37521   1
   0 -14  68 4.30936 4.13438   4
   0 -14 -69 6.83639 4.56052   7
   0 -14 -69-1.03872 3.97001   1
   0 -14  69 2.19144 4.40285   4
   0 -14 -70 3.47600 4.32654   7
   0 -14 -70 1.88265 3.39858   1
   0 -14  70 0.63689 4.37068   4
   0 -14 -71 0.32131 4.44805   7
   0 -14 -71 4.00145 4.26511   1
   0 -14  71-3.23799 4.42808   4
   0 -14 -72-3.91866 4.58554   7
   0 -14 -72 2.11828 3.88847   1
   0 -14  72 1.64591 4.44544   4
   0 -14 -73 4.31490 4.69465   7
   0 -14  73-5.35521 4.61197   4
   0 -14 -74 11.4679 4.98669   7
   0 -14  74-1.70076 4.61780   4
   0 -14 -75 1.02793 4.90104   7
   0 -14  75-0.34573 4.53674   4
   0 -14 -76 4.52515 4.99521   7
   0 -14  76 0.35128 4.28114   4
   0 -14 -77 16.2613 5.96701   7
   0 -14  77 8.20689 4.71407   4
   0 -14 -78-2.51340 5.56747   7
   0 -14  78-5.07420 4.51577   4
   0 -14 -79 1.82246 5.54628   7
   0 -14  79-2.20930 3.89890   4
   0 -14 -80 6.66101 5.56444   7
   0 -14  80 2.24322 3.86120   4
   0 -13   2 10.2199 3.07048   1
   0 -13   3 4.82261 2.98006   1
   0 -13   4 6.34416 2.37740   1
   0 -13   5 39.8260 5.32488   1
   0 -13  -6 8.18326 2.37945   5
   0 -13  -7 36.2849 4.67310   5
   0 -13  -8 5.00158 2.06423   5
   0 -13  -9 24.1772 3.50643   5
   0 -13 -10 96.0766 10.8719   5
   0 -13 -11 51.4655 6.14279   5
   0 -13 -12 5.48771 1.15434  11
   0 -13 -12 13.3323 2.18109   5
   0 -13  13 10.4190 2.99510   6
   0 -13 -13 7.02787 2.00782   5
   0 -13  14 40.4165 4.73524   6
   0 -13 -14 28.7217 4.19973   5
   0 -13 -14 33.9752 5.15394   1
   0 -13 -15 52.2548 6.61495   5
   0 -13  15 61.6883 6.89555   6
   0 -13 -15 58.6124 7.12596   1
   0 -13 -16 115.340 12.6624   5
   0 -13  16 109.015 12.9326   4
   0 -13 -16 112.417 12.9812   1
   0 -13  16 114.806 12.7942   6
   0 -13 -17 161.841 16.9473   1
   0 -13  17 134.237 16.7619   4
   0 -13 -17 152.821 16.5371   5
   0 -13  17 150.085 16.7005   6
   0 -13 -18 52.3966 5.58159   1
   0 -13  18 43.8112 4.91078   6
   0 -13  18 26.2425 4.79551   4
   0 -13 -18 31.6344 4.45465   5
   0 -13  19 24.2050 3.75221   6
   0 -13 -19 24.1418 4.49978   1
   0 -13  19 26.3783 3.92608   4
   0 -13 -19 22.5653 3.27407   5
   0 -13 -20 9.21195 3.65610   1
   0 -13 -20 12.9995 2.10965   5
   0 -13  20 5.08814 2.61065   4
   0 -13  20 16.2602 2.86711   6
   0 -13  21 30.1749 4.23121   6
   0 -13 -21 28.4748 4.73412   1
   0 -13  21 24.9180 4.38467   4
   0 -13 -21 32.0096 3.80895   5
   0 -13 -22 14.4118 3.32911   1
   0 -13 -22 7.75288 1.97970   5
   0 -13  22 8.71500 2.55104   6
   0 -13 -23 15.2203 3.26910   1
   0 -13  23 15.3311 2.94225   6
   0 -13 -23 13.0317 2.26158   5
   0 -13 -24 40.4860 4.84335   5
   0 -13  24 40.7921 5.18601   6
   0 -13 -24 38.7127 5.42619   1
   0 -13 -25 49.4515 5.25979   5
   0 -13  25 38.9063 5.48060   6
   0 -13 -25 38.6705 5.71348   1
   0 -13 -26 46.2926 5.64587   5
   0 -13  26 52.3642 5.98700   6
   0 -13 -26 47.3631 6.21219   1
   0 -13 -27 35.1902 4.45557   5
   0 -13 -27 40.5437 5.11418   1
   0 -13  27 36.6118 4.78323   6
   0 -13  28 15.5863 3.04551   6
   0 -13 -28 22.9863 3.57808   1
   0 -13 -28 19.7424 2.75245   5
   0 -13  29 16.4663 2.66545   6
   0 -13 -29 16.6333 3.13270   1
   0 -13 -29 10.2579 2.07423   5
   0 -13 -30 10.2346 1.97032   5
   0 -13 -30 13.1327 2.93590   1
   0 -13  30 11.9408 2.36367   6
   0 -13  30 5.10727 2.88437   4
   0 -13  31 7.90308 2.12908   6
   0 -13  31 3.74685 1.80928  10
   0 -13 -31 5.67388 1.65810   5
   0 -13 -31 3.59820 2.59229   1
   0 -13  31 9.28608 2.98476   4
   0 -13  32 22.6667 3.35072   6
   0 -13 -32 19.1809 3.88388   1
   0 -13  32 18.8480 3.25592  10
   0 -13 -32 25.8957 3.05696   5
   0 -13  32 25.0841 4.19280   4
   0 -13 -33 9.65411 3.38288   7
   0 -13  33 9.93981 2.25806   6
   0 -13 -33 8.07181 3.22552   1
   0 -13  33 7.08051 2.09331  10
   0 -13 -33 11.5795 1.87829   5
   0 -13  33 7.44272 3.20244   4
   0 -13 -34 1.82279 3.04040   7
   0 -13  34 2.42460 1.83016   6
   0 -13 -34 1.86209 3.14494   1
   0 -13  34 5.28193 1.96681  10
   0 -13 -34 5.03975 1.56946   5
   0 -13  34 3.10518 2.31635   4
   0 -13 -35 6.20531 2.89702   7
   0 -13  35 7.40764 2.12434   6
   0 -13  35 8.06344 2.07539  10
   0 -13 -35 9.20467 1.83368   5
   0 -13  35 6.97838 3.16588   4
   0 -13 -35 1.88334 3.43154   1
   0 -13 -36 31.7890 5.44748   1
   0 -13  36 39.4288 4.53968  10
   0 -13 -36 33.6438 4.19895   5
   0 -13  36 31.3048 5.35283   4
   0 -13 -36 33.9891 5.37525   7
   0 -13  36 31.9746 4.37809   6
   0 -13 -37 49.7108 7.58444   7
   0 -13  37 64.4345 7.08028   6
   0 -13  37 67.0752 7.24846  10
   0 -13 -37 62.6267 6.93155   5
   0 -13  37 45.7180 7.52204   4
   0 -13 -37 60.9423 7.94306   1
   0 -13  38 79.2274 10.1826   6
   0 -13 -38 104.838 11.1076   7
   0 -13 -38 99.4226 10.1587   5
   0 -13  38 86.3483 10.3275  10
   0 -13 -38 86.7500 10.9407   1
   0 -13  38 91.3579 10.9802   4
   0 -13 -39 15.7965 4.00463   7
   0 -13  39 15.2050 2.92964   6
   0 -13  39 17.4293 3.15753  10
   0 -13  39 16.4334 3.82229   4
   0 -13 -39 30.0220 2.94025   5
   0 -13 -39 14.6664 4.20272   1
   0 -13 -40 34.0891 5.38648   7
   0 -13  40 29.3841 4.14291   6
   0 -13  40 36.1950 5.41312   4
   0 -13  40 27.1430 4.26750  10
   0 -13 -40 35.3583 4.04361   5
   0 -13 -40 35.0051 4.91945   1
   0 -13 -41 8.35467 2.92627   7
   0 -13  41 5.05480 1.90325   6
   0 -13 -41 12.5144 3.00276   1
   0 -13  41 6.28310 2.30816  10
   0 -13  41 8.11972 2.80952   4
   0 -13 -41 12.3667 1.95529   5
   0 -13 -42 2.00344 3.54013   7
   0 -13  42 3.48413 1.84896   6
   0 -13 -42 7.18374 3.25294   1
   0 -13  42 4.38497 2.09538  10
   0 -13  42 3.31930 3.39410   4
   0 -13 -42 4.94981 1.64056   5
   0 -13 -43 0.18609 2.73579   7
   0 -13  43 1.90650 1.61611   6
   0 -13 -43-1.73618 3.52907   1
   0 -13  43 2.84140 2.15558  10
   0 -13  43 0.18809 2.89231   4
   0 -13 -43 3.64756 1.58196   5
   0 -13 -44 14.8282 4.31414   7
   0 -13 -44 17.6787 4.39536   1
   0 -13  44 16.3352 2.79087   6
   0 -13 -44 19.9610 2.74989   5
   0 -13  44 23.0553 4.47058   4
   0 -13 -45 23.9758 4.61158   1
   0 -13  45 20.6812 3.01675   6
   0 -13 -45 19.8183 4.84001   7
   0 -13 -45 21.2398 3.01423   5
   0 -13  45 20.1681 4.59558   4
   0 -13 -46 22.4327 4.72353   1
   0 -13 -46 31.1601 5.27299   7
   0 -13  46 26.8248 3.77836   6
   0 -13 -46 38.2391 3.93090   5
   0 -13  46 24.9978 4.64681   4
   0 -13 -47 13.7960 3.77344   1
   0 -13 -47 7.70073 3.90693   7
   0 -13 -47 20.9202 2.68468   5
   0 -13  47 16.9474 4.35848   4
   0 -13 -48 8.95773 3.70845   1
   0 -13 -48 5.37993 3.92584   7
   0 -13 -48 9.84337 1.97737   5
   0 -13  48 2.91123 3.78371   4
   0 -13 -49 5.35597 3.85019   1
   0 -13 -49 6.13235 3.96358   7
   0 -13 -49 3.22804 1.58229   5
   0 -13  49 1.91049 3.18047   4
   0 -13 -50 23.4992 4.86685   1
   0 -13  50 22.7433 4.84808   4
   0 -13 -50 36.0404 5.08421   7
   0 -13 -50 25.8444 3.54584   5
   0 -13 -51 0.68288 2.77718   1
   0 -13  51 3.09427 3.85548   4
   0 -13  51 8.43052 2.65004  10
   0 -13 -51 2.42235 3.38821   7
   0 -13 -51 1.16084 1.53490   5
   0 -13  52 2.91904 2.46259  10
   0 -13 -52 2.69602 3.97846   7
   0 -13 -52 1.20651 3.38746   1
   0 -13  52-1.34970 3.97755   4
   0 -13  53 17.0801 3.35171  10
   0 -13 -53 27.5209 5.09677   7
   0 -13 -53 16.0077 4.56238   1
   0 -13  53 13.0809 4.26105   4
   0 -13  54 4.98960 2.60188  10
   0 -13 -54 7.95261 4.32835   7
   0 -13 -54 2.80564 3.92167   1
   0 -13  54 6.55430 3.07080   4
   0 -13  55 1.69882 2.53821  10
   0 -13 -55-0.23849 3.65772   7
   0 -13  55-1.43197 3.76679   4
   0 -13 -55 1.23886 3.03731   1
   0 -13  56 43.5535 6.55023  10
   0 -13 -56 53.9805 7.23052   7
   0 -13 -56 55.9077 7.28033   1
   0 -13  56 56.9465 7.80198   4
   0 -13  57 12.1085 3.41562  10
   0 -13 -57 9.37237 4.60451   1
   0 -13  57 10.4202 5.03543   4
   0 -13 -57 14.1285 4.53766   7
   0 -13  58 4.07133 2.75892  10
   0 -13 -58 2.72331 3.76226   1
   0 -13  58 1.76724 4.24918   4
   0 -13 -58 3.03156 4.40216   7
   0 -13  59 20.3248 3.92548  10
   0 -13 -59 25.6360 4.36947   1
   0 -13  59 18.2643 5.29546   4
   0 -13 -59 23.4271 5.69493   7
   0 -13  60 0.62803 2.79666  10
   0 -13  60 0.26215 3.90209   4
   0 -13 -60 11.0179 4.93533   7
   0 -13 -60 4.24836 4.08252   1
   0 -13 -61 13.6255 4.99194   7
   0 -13  61 4.80792 3.73425   4
   0 -13 -61 4.65119 4.06528   1
   0 -13 -62 7.89850 4.86248   7
   0 -13  62 3.80855 3.42576   4
   0 -13 -62 4.12646 3.02377   1
   0 -13  62 0.16340 2.40811  10
   0 -13 -63-0.55474 4.58102   7
   0 -13 -63-2.26974 3.76677   1
   0 -13  63-2.49393 3.12814   4
   0 -13 -64 2.25942 4.62460   7
   0 -13 -64 5.71282 4.10179   1
   0 -13  64 7.33771 3.77857   4
   0 -13 -65 6.61313 4.79662   7
   0 -13 -65 3.83830 3.39423   1
   0 -13  65 2.87304 4.00232   4
   0 -13 -66 16.6823 5.23090   7
   0 -13 -66 16.0562 4.36039   1
   0 -13  66 10.2382 4.73551   4
   0 -13 -67 6.25334 4.76971   7
   0 -13 -67-5.84066 4.15641   1
   0 -13  67-1.19080 4.27878   4
   0 -13 -68-3.03019 4.60327   7
   0 -13 -68-6.07998 3.44079   1
   0 -13  68-1.21210 4.12622   4
   0 -13 -69-3.39117 4.43267   7
   0 -13 -69-3.35831 3.99049   1
   0 -13  69 2.46644 4.21933   4
   0 -13 -70-1.56795 4.70983   7
   0 -13 -70-5.56575 4.04655   1
   0 -13  70 1.25478 4.34947   4
   0 -13 -71 3.50729 4.83117   7
   0 -13 -71-0.80034 3.03786   1
   0 -13  71-1.91422 4.45893   4
   0 -13 -72 17.5072 5.46285   7
   0 -13 -72 13.2954 4.72839   1
   0 -13  72 14.6037 5.18402   4
   0 -13 -73 5.27417 5.32154   7
   0 -13 -73 0.60784 3.82357   1
   0 -13  73 10.5592 4.70395   4
   0 -13  74 2.68450 4.14480   4
   0 -13 -74 2.68010 5.55319   7
   0 -13  75 10.9140 4.56485   4
   0 -13 -75 11.5775 5.82912   7
   0 -13  76 3.46635 3.93576   4
   0 -13 -76 3.46020 5.53359   7
   0 -13  77-2.81883 3.66758   4
   0 -13 -77 5.26794 5.56295   7
   0 -13  78-0.35797 3.64129   4
   0 -13 -78 10.7029 5.75177   7
   0 -13  79 7.27349 4.45381   4
   0 -13 -79 10.8693 5.85465   7
   0 -13  80 1.10809 4.67878   4
   0 -13 -80 10.6688 5.61176   7
   0 -13  81 1.50099 4.86397   4
   0 -13 -81 3.36150 4.93386   7
   0 -12   0 15.3341 3.31994   1
   0 -12   0 12.7141 2.83991   6
   0 -12   1 19.1904 3.68255   1
   0 -12  -1 20.2233 3.97698   6
   0 -12   1 19.2386 3.85426   6
   0 -12  -1 22.5145 3.52656   1
   0 -12   2 14.8265 2.96875   1
   0 -12   2 17.9733 3.60980   6
   0 -12  -2 21.7596 3.73141   1
   0 -12   3 16.3534 3.05425   6
   0 -12  -3 21.4568 3.21342   1
   0 -12   3 14.3668 3.44905   1
   0 -12   4 40.8309 5.49360   6
   0 -12  -4 42.5769 5.52643   1
   0 -12   4 35.2249 5.30107   1
   0 -12  -5 25.1695 4.15939   5
   0 -12   5 42.9234 4.74730   6
   0 -12   5 27.6118 4.43384   1
   0 -12  -5 40.4379 4.66863   1
   0 -12  -6 47.9482 6.27067   5
   0 -12   6 52.3915 6.39258   1
   0 -12   6 59.7930 6.48463   6
   0 -12  -7 8.89295 2.44634   5
   0 -12   7 28.8020 3.47309   6
   0 -12  -8 8.50794 2.24510   5
   0 -12   8 11.8018 3.05892   6
   0 -12  -9 11.7114 2.42132   5
   0 -12   9 14.2343 2.83544   6
   0 -12 -10 9.43846 2.23147   5
   0 -12  10 14.0267 2.75398   6
   0 -12 -11 29.7912 4.10480   5
   0 -12  11 36.2081 4.68554   6
   0 -12 -12 27.4816 3.86081   5
   0 -12  12 32.9250 4.41502   6
   0 -12 -13 22.1734 3.35980   5
   0 -12  13 28.5157 3.77120   6
   0 -12  14 11.6703 2.63454   4
   0 -12 -14 8.70158 2.14044   5
   0 -12  14 13.4655 2.50852   6
   0 -12  15 4.83454 2.36282   4
   0 -12 -15 4.44759 1.71736   5
   0 -12  15 5.38905 2.42062   6
   0 -12  16 8.17721 2.74597   4
   0 -12 -16 13.1617 2.11985   5
   0 -12  16 8.71479 2.84217   6
   0 -12  17 63.5572 8.68165   4
   0 -12  17 82.6100 8.74991   6
   0 -12 -17 75.6013 8.43879   5
   0 -12  18 126.244 14.3821   4
   0 -12  18 129.157 14.2305   6
   0 -12 -18 125.023 14.0160   5
   0 -12  19 56.9593 7.77814   4
   0 -12  19 69.5409 7.62946   6
   0 -12 -19 64.1878 7.37433   5
   0 -12  20 56.5110 6.24156   6
   0 -12 -20 47.4524 6.81018   1
   0 -12  20 43.9610 6.42103   4
   0 -12 -20 52.3899 5.97582   5
   0 -12  21 99.7913 11.8521   6
   0 -12 -21 98.6782 12.1937   1
   0 -12  21 108.985 12.1434   4
   0 -12 -21 110.644 11.7526   5
   0 -12  22 36.4589 3.78928   6
   0 -12 -22 31.4683 4.30023   1
   0 -12  22 21.6094 4.18301   4
   0 -12 -22 20.1944 3.32370   5
   0 -12  23 60.6665 7.12921   6
   0 -12 -23 69.7369 7.00081   5
   0 -12 -23 55.5594 7.38315   1
   0 -12  23 49.0209 7.32945   4
   0 -12 -24 13.6656 2.38692   5
   0 -12 -24 20.3039 3.20640   1
   0 -12  24 17.2704 2.78838   6
   0 -12 -25 3.49424 1.57834   5
   0 -12 -25 8.17868 2.50575   1
   0 -12  25 4.38836 2.03659   6
   0 -12 -26 6.03687 1.56299   5
   0 -12 -26 4.26358 2.48222   1
   0 -12  26 5.99124 2.05809   6
   0 -12  27 7.50722 2.09668  10
   0 -12 -27 10.1007 1.87872   5
   0 -12 -27 8.14242 2.65172   1
   0 -12  27 11.0435 2.24904   6
   0 -12  28 10.7053 2.25006  10
   0 -12 -28 9.63713 1.97987   5
   0 -12 -28 15.3660 2.96551   1
   0 -12  28 14.0761 2.43293   6
   0 -12  29 9.56761 2.31667  10
   0 -12 -29 15.2029 2.18676   5
   0 -12 -29 9.23265 2.92173   1
   0 -12  29 15.7344 2.53558   6
   0 -12  30 115.128 12.8849  10
   0 -12 -30 116.064 12.7399   5
   0 -12 -30 113.961 13.1571   1
   0 -12  30 113.107 12.8566   6
   0 -12  31 32.0784 4.23635   6
   0 -12 -31 36.7752 4.00572   5
   0 -12  31 31.0745 4.26526  10
   0 -12 -31 32.5359 4.74348   1
   0 -12  31 19.8428 4.69337   4
   0 -12  32 51.5971 5.50260   6
   0 -12 -32 46.6370 5.33398   5
   0 -12  32 40.4306 5.48004  10
   0 -12 -32 47.2301 6.14811   1
   0 -12  32 37.8932 5.93635   4
   0 -12 -33 12.2218 3.58900   7
   0 -12  33 12.1514 2.52097   6
   0 -12 -33 17.7933 3.67423   1
   0 -12  33 11.8530 2.60371  10
   0 -12  33 14.3373 3.65943   4
   0 -12 -33 16.9006 2.36366   5
   0 -12 -34 16.0476 3.66721   7
   0 -12  34 12.6049 2.44731   6
   0 -12 -34 14.3772 3.87440   1
   0 -12  34 12.2287 2.59408  10
   0 -12 -34 17.0363 2.25672   5
   0 -12  34 11.9880 3.63913   4
   0 -12 -35 56.7938 7.58303   7
   0 -12  35 63.6442 7.06363   6
   0 -12  35 47.1798 7.46625   4
   0 -12  35 56.9276 7.14999  10
   0 -12 -35 68.7297 6.99853   5
   0 -12 -35 60.5072 7.86718   1
   0 -12 -36 10.2335 4.01031   7
   0 -12  36 13.3164 2.67233   6
   0 -12 -36 20.8955 4.20101   1
   0 -12  36 17.9647 2.95904  10
   0 -12  36 18.7870 3.93608   4
   0 -12 -36 19.3033 2.59050   5
   0 -12 -37 7.14274 3.00160   7
   0 -12  37 8.28929 2.04727   6
   0 -12 -37 5.14538 3.46931   1
   0 -12  37 11.3055 2.40394  10
   0 -12  37 8.65477 2.87009   4
   0 -12 -37 12.2854 1.99667   5
   0 -12 -38 22.7654 4.17409   7
   0 -12  38 15.7374 2.62839   6
   0 -12  38 13.5349 2.87929  10
   0 -12  38 23.0725 4.06648   4
   0 -12 -38 15.7831 2.48250   5
   0 -12 -38 19.9773 3.84142   1
   0 -12 -39 32.7819 5.20956   7
   0 -12  39 34.8989 4.58267   6
   0 -12  39 32.9319 4.82606  10
   0 -12  39 31.8168 5.35071   4
   0 -12 -39 44.8201 5.35461   1
   0 -12 -39 42.8473 4.56962   5
   0 -12 -40 54.6551 6.91790   7
   0 -12  40 42.6505 5.67961   6
   0 -12  40 43.9216 6.71497   4
   0 -12  40 50.2414 6.05550  10
   0 -12 -40 53.4146 5.75222   5
   0 -12 -40 48.7877 6.30031   1
   0 -12 -41 12.0337 3.66427   7
   0 -12  41 10.3953 2.21087   6
   0 -12 -41 5.96648 3.41637   1
   0 -12  41 11.0382 2.67271  10
   0 -12  41 5.24380 2.87193   4
   0 -12 -41 17.4413 2.22935   5
   0 -12 -42 16.2319 3.70452   7
   0 -12  42 10.9457 2.31962   6
   0 -12 -42 13.0975 3.87086   1
   0 -12  42 11.4039 2.83710  10
   0 -12  42 19.4865 4.02134   4
   0 -12 -42 18.8470 2.44683   5
   0 -12  43 1.40507 1.49665   6
   0 -12 -43 5.33719 1.67717   5
   0 -12 -43-0.74276 3.50540   1
   0 -12 -43 2.00756 3.49868   7
   0 -12  43 3.64711 3.12871   4
   0 -12  44 13.9342 2.35105   6
   0 -12 -44 8.10875 3.73613   1
   0 -12 -44 19.2824 2.51005   5
   0 -12  44 11.5592 3.52138   4
   0 -12 -44 12.3150 3.60057   7
   0 -12  45 61.5469 7.71950   4
   0 -12 -45 64.0806 6.48226   5
   0 -12 -45 50.1040 7.07309   1
   0 -12 -45 52.6412 7.50134   7
   0 -12  45 48.8708 6.30528   6
   0 -12  46 13.8145 2.55144   6
   0 -12 -46 12.4289 3.82117   1
   0 -12 -46 27.2686 2.90662   5
   0 -12 -46 23.0088 4.88310   7
   0 -12  46 13.9931 4.36201   4
   0 -12  47 5.71013 1.73173   6
   0 -12 -47 9.55018 1.98993   5
   0 -12 -47 13.5601 4.13535   7
   0 -12 -47 7.13256 3.68971   1
   0 -12  47 7.14923 2.92725   4
   0 -12 -48 7.34376 1.89283   5
   0 -12 -48 9.57470 3.26030   7
   0 -12 -48 9.54448 3.76653   1
   0 -12  48 4.66637 3.60907   4
   0 -12 -49 17.3469 2.64414   5
   0 -12 -49 15.8135 4.08463   7
   0 -12  49 17.1770 4.50172   4
   0 -12 -49 13.2784 3.93577   1
   0 -12 -50 5.10993 2.64241   1
   0 -12  50-0.25703 2.32624  10
   0 -12 -50 8.94071 4.20378   7
   0 -12  50 2.32485 3.53565   4
   0 -12 -50 4.11102 1.78329   5
   0 -12 -51 4.83874 3.41898   1
   0 -12  51 2.49790 2.33114  10
   0 -12 -51 4.13352 4.08955   7
   0 -12  51 8.19959 3.20827   4
   0 -12 -51 4.82324 1.76340   5
   0 -12 -52 4.06909 3.60936   1
   0 -12  52 3.49693 2.39042  10
   0 -12 -52 3.99762 3.70840   7
   0 -12  52-1.98258 3.06559   4
   0 -12 -52 1.96161 1.70257   5
   0 -12 -53-1.80799 3.29870   1
   0 -12  53 0.68793 2.41621  10
   0 -12 -53 2.26733 2.91911   7
   0 -12  53 1.12425 3.73494   4
   0 -12 -53 0.24912 1.66720   5
   0 -12  54-0.28145 2.37025  10
   0 -12 -54-3.15320 2.70664   1
   0 -12  54 2.98227 4.03488   4
   0 -12 -54-0.69412 3.18868   7
   0 -12  55 0.86320 2.37780  10
   0 -12 -55 1.34040 3.51737   1
   0 -12  55-2.80458 4.12824   4
   0 -12 -55-2.59670 3.98629   7
   0 -12  56 4.11136 2.59338  10
   0 -12 -56 2.19552 3.71073   1
   0 -12  56-2.86117 4.12771   4
   0 -12 -56 1.68563 4.33905   7
   0 -12  57 2.10040 2.55415  10
   0 -12 -57-3.40931 3.27961   1
   0 -12  57 3.64800 3.68801   4
   0 -12 -57 6.36582 4.40342   7
   0 -12  58 0.15328 2.45105  10
   0 -12 -58 3.09671 3.34006   1
   0 -12  58-0.24794 3.17449   4
   0 -12 -58-0.49930 4.50066   7
   0 -12  59 2.03490 2.75768  10
   0 -12 -59 9.02756 4.07415   1
   0 -12  59 2.52816 3.12256   4
   0 -12 -59 4.58525 4.53754   7
   0 -12  60 0.47858 2.71131  10
   0 -12 -60 0.87419 3.44763   1
   0 -12  60-1.80422 3.21446   4
   0 -12 -60 3.37546 4.64035   7
   0 -12  61-0.16286 2.71474  10
   0 -12 -61-0.17639 3.22066   1
   0 -12  61-0.26266 3.48403   4
   0 -12 -61 6.08612 4.68808   7
   0 -12  62 9.63819 3.23777  10
   0 -12 -62 10.8500 4.30721   1
   0 -12  62 12.3139 4.46965   4
   0 -12 -62 16.1774 5.04916   7
   0 -12 -63-0.27468 4.65317   7
   0 -12  63 11.7294 4.35331   4
   0 -12 -63 4.29998 3.78132   1
   0 -12  63 10.6796 3.21950  10
   0 -12 -64-0.55956 4.41670   7
   0 -12  64 0.27784 4.04722   4
   0 -12 -64 2.16746 3.38267   1
   0 -12  64 6.05013 2.93370  10
   0 -12 -65-1.70964 4.35291   7
   0 -12  65 3.67941 4.16654   4
   0 -12 -65-0.18206 3.92962   1
   0 -12  65 1.05558 2.76204  10
   0 -12 -66 5.51248 4.64090   7
   0 -12  66 6.91863 4.32794   4
   0 -12 -66 5.31558 3.65715   1
   0 -12  66 7.71124 3.19434  10
   0 -12 -67-1.47642 4.59566   7
   0 -12  67 5.86961 4.42592   4
   0 -12 -67 1.47765 3.50162   1
   0 -12  67 5.84752 2.97503  10
   0 -12 -68-2.10380 4.59120   7
   0 -12 -68-1.11543 4.00454   1
   0 -12  68 5.97577 4.28421   4
   0 -12 -69 1.52920 4.59003   7
   0 -12 -69-0.93640 3.09395   1
   0 -12  69 6.38553 4.35233   4
   0 -12 -70 5.29032 4.86442   7
   0 -12 -70 1.88638 3.69546   1
   0 -12  70 1.85697 4.06068   4
   0 -12 -71 6.33026 5.08100   7
   0 -12 -71-3.41539 3.91995   1
   0 -12  71 4.72322 4.09144   4
   0 -12 -72 1.28780 5.29789   7
   0 -12 -72 7.06924 3.46271   1
   0 -12  72 8.00994 4.48380   4
   0 -12 -73 4.58397 5.11238   7
   0 -12 -73 0.38457 4.02328   1
   0 -12  73 5.86572 4.19911   4
   0 -12 -74-0.99875 5.27341   7
   0 -12 -74 3.67447 3.46149   1
   0 -12  74 4.30895 3.82752   4
   0 -12  75 2.69619 3.56068   4
   0 -12 -75 1.35236 5.27109   7
   0 -12  76 3.42637 3.94483   4
   0 -12 -76 9.27849 5.40442   7
   0 -12  77-3.48349 4.51788   4
   0 -12 -77-4.90833 5.50861   7
   0 -12  78 2.83235 4.54484   4
   0 -12 -78-2.49314 5.20839   7
   0 -12  79 5.75577 5.00874   4
   0 -12 -79 4.34277 4.54511   7
   0 -12  80-5.11854 5.62401   4
   0 -12 -80-1.10257 4.05655   7
   0 -12  81 12.9980 5.97465   4
   0 -12 -81 4.10595 4.27275   7
   0 -12  82 9.82295 5.76418   4
   0 -12 -82 4.92831 5.15088   7
   0 -11   0 0.34505 2.48691   6
   0 -11   0 2.19919 2.39853   1
   0 -11   1 4.53085 2.69297   6
   0 -11  -1 4.26442 2.97854   6
   0 -11  -1 11.3368 2.93135   1
   0 -11  -2 25.1856 4.32098   1
   0 -11   2 28.5624 4.14519   1
   0 -11   2 36.9473 4.40408   6
   0 -11  -2 23.8856 4.00177   6
   0 -11   3 30.5149 4.30126   1
   0 -11  -3 27.5595 4.45448   1
   0 -11   3 37.7910 4.38495   6
   0 -11  -3 34.3754 4.88825   6
   0 -11   4 30.6127 3.97337   6
   0 -11  -4 12.9781 3.27059   5
   0 -11  -4 24.0364 3.99856   1
   0 -11   4 26.4871 3.73361   1
   0 -11  -4 25.5442 3.59739   6
   0 -11   5 45.1804 5.78060   6
   0 -11  -5 45.7815 5.46020   5
   0 -11   5 43.1355 5.70799   1
   0 -11  -5 43.9648 5.66167   1
   0 -11  -5 43.9704 5.92618   6
   0 -11  -6 20.2758 3.45219   1
   0 -11  -6 8.31040 2.52637   5
   0 -11   6 15.2774 2.81200   6
   0 -11  -6 14.2766 2.88975   6
   0 -11   6 22.1016 3.21006   1
   0 -11  -7 4.27491 2.84681   1
   0 -11  -7-0.39698 1.70824   5
   0 -11   7-0.97094 2.69831   6
   0 -11  -7 3.39500 3.04812   6
   0 -11  -8 3.71454 2.22630   1
   0 -11  -8 2.65950 1.83792   5
   0 -11   8 3.20738 2.53388   6
   0 -11  -8 5.37225 2.80091   6
   0 -11  -9 9.14696 3.31751   1
   0 -11  -9 5.91799 1.91355   5
   0 -11  -9 5.32587 3.04210   6
   0 -11   9 6.99181 2.25848   6
   0 -11 -10 9.19362 2.96840   1
   0 -11 -10 5.99463 1.97341   5
   0 -11 -10 4.90475 2.35890   6
   0 -11  10 10.3153 2.78257   6
   0 -11 -11 1.29147 2.24544   1
   0 -11 -11 4.09268 3.16548   6
   0 -11  11 5.54510 2.58263   6
   0 -11 -11-0.85791 1.64335   5
   0 -11  12 3.99677 2.44812   4
   0 -11  12 8.27978 2.28598   6
   0 -11 -12 6.63087 1.84102   5
   0 -11  13 6.31797 2.51140   4
   0 -11  13 10.5823 2.46690   6
   0 -11 -13 5.69437 1.80631   5
   0 -11  14 21.7585 3.47366   6
   0 -11 -14 19.0640 2.86960   5
   0 -11  14 20.1525 3.48000   4
   0 -11  15 0.93502 2.26136   4
   0 -11  15 7.46474 2.55131   6
   0 -11 -15 4.67666 1.72995   5
   0 -11 -16 19.9934 2.77226   5
   0 -11  16 16.4747 3.34107   4
   0 -11  16 20.1677 3.23214   6
   0 -11 -17 53.3811 6.33849   5
   0 -11  17 48.3382 6.68095   4
   0 -11  17 60.9066 6.52819   6
   0 -11 -18 184.923 20.2920   5
   0 -11  18 191.292 20.6083   4
   0 -11  18 180.613 20.3978   6
   0 -11 -19 107.067 12.6458   5
   0 -11  19 105.003 13.0279   4
   0 -11  19 134.157 12.8889   6
   0 -11 -20 8.40319 2.02164   5
   0 -11  20 9.72728 3.08636   4
   0 -11 -21 47.3971 5.09156   5
   0 -11  21 35.1930 5.60464   4
   0 -11  21 40.3752 5.37478   6
   0 -11 -22 79.0695 8.89375   5
   0 -11  22 87.0035 9.42269   4
   0 -11  22 73.5984 9.07049   6
   0 -11 -23 46.5525 5.58709   5
   0 -11  23 47.1723 5.85862   6
   0 -11  23 52.4280 6.22678   4
   0 -11  24 29.3344 4.25427  10
   0 -11 -24 36.2369 4.17003   5
   0 -11  24 39.9158 4.49961   6
   0 -11  24 30.8376 4.81604   4
   0 -11  25 5.80800 2.03558   6
   0 -11 -25 4.46507 2.44351   1
   0 -11  25 2.95860 1.73559  10
   0 -11 -25 5.41491 1.58721   5
   0 -11 -25 1.14731 2.73892   7
   0 -11  26 2.50012 1.98924   6
   0 -11 -26 6.90182 2.53964   1
   0 -11  26 2.75050 1.77720  10
   0 -11 -26 8.20541 1.62846   5
   0 -11  27 10.6960 2.25352  10
   0 -11 -27 9.51727 2.81223   1
   0 -11 -27 10.9438 1.92566   5
   0 -11  27 14.5695 2.45300   6
   0 -11  28 85.7388 9.63262   6
   0 -11  28 75.2655 9.59161  10
   0 -11 -28 84.8095 9.90497   1
   0 -11 -28 91.6602 9.51775   5
   0 -11  29 11.4206 2.47744  10
   0 -11 -29 15.1846 3.01886   1
   0 -11  29 14.0285 2.45849   6
   0 -11 -29 12.0198 2.15549   5
   0 -11  30 13.1500 2.39472  10
   0 -11 -30 15.2625 2.86418   1
   0 -11  30 10.3126 2.29680   6
   0 -11 -30 11.8448 1.97702   5
   0 -11  31 2.80010 1.83783  10
   0 -11 -31 7.00559 2.70588   1
   0 -11  31 7.63809 1.95405   6
   0 -11 -31 7.14362 1.71366   5
   0 -11  32 28.7722 3.90486   6
   0 -11  32 33.4373 4.80723   4
   0 -11  32 34.6940 4.10960  10
   0 -11 -32 29.1786 3.76580   5
   0 -11 -32 28.0122 4.60174   1
   0 -11  33 12.6399 2.20692   6
   0 -11 -33 12.0167 3.41982   1
   0 -11  33 9.52958 2.37245  10
   0 -11 -33 13.6311 2.11198   5
   0 -11  33 6.89938 2.71013   4
   0 -11 -34 64.2099 7.06947   7
   0 -11  34 57.0925 6.13168   6
   0 -11  34 58.3116 6.95509   4
   0 -11  34 53.5436 6.26894  10
   0 -11 -34 43.8490 6.01114   5
   0 -11 -34 49.1768 6.84601   1
   0 -11 -35 24.1842 4.13417   7
   0 -11  35 27.6632 3.54168   6
   0 -11 -35 26.4171 4.69846   1
   0 -11  35 26.3365 3.77857  10
   0 -11 -35 29.4008 3.49994   5
   0 -11  35 19.1887 4.27058   4
   0 -11 -36 55.8067 6.47565   7
   0 -11  36 39.5153 5.30112   6
   0 -11  36 41.6512 6.16917   4
   0 -11  36 47.7665 5.61031  10
   0 -11 -36 47.2384 6.24594   1
   0 -11 -36 45.4591 5.31841   5
   0 -11 -37 60.1362 7.61156   7
   0 -11  37 56.2406 7.00053   6
   0 -11  37 62.9393 7.87611   4
   0 -11  37 68.5155 7.34106  10
   0 -11 -37 67.8750 7.79052   1
   0 -11 -37 59.4244 7.01402   5
   0 -11 -38 60.0327 7.14654   7
   0 -11  38 41.3197 5.93266   6
   0 -11  38 42.8591 6.80895   4
   0 -11  38 54.1137 6.28291  10
   0 -11 -38 60.5559 6.03808   5
   0 -11 -38 53.5496 6.68477   1
   0 -11 -39 6.18880 3.08861   7
   0 -11  39 4.42011 1.60174   6
   0 -11 -39 2.26892 2.47030   1
   0 -11  39 7.74922 2.18852  10
   0 -11  39 1.61956 2.81652   4
   0 -11 -39 10.9611 1.85268   5
   0 -11 -40 3.50261 3.22960   7
   0 -11  40 6.41432 1.68992   6
   0 -11  40 1.95916 1.98316  10
   0 -11  40-0.16562 3.20353   4
   0 -11 -40 6.70668 1.72404   5
   0 -11 -40 2.02596 2.83147   1
   0 -11 -41 58.8887 7.28340   7
   0 -11  41 48.1087 6.08336   6
   0 -11  41 39.8486 6.75105   4
   0 -11  41 61.1275 6.52149  10
   0 -11 -41 57.1809 6.20034   5
   0 -11 -41 53.0163 7.01042   1
   0 -11 -42 15.9510 3.54826   7
   0 -11  42 13.4042 2.43006   6
   0 -11 -42 21.8204 4.07433   1
   0 -11  42 16.0023 2.98924  10
   0 -11  42 10.7613 3.92269   4
   0 -11 -42 19.7018 2.63649   5
   0 -11  43 13.0117 2.36426   6
   0 -11 -43 15.7874 3.82410   1
   0 -11 -43 18.1497 2.58624   5
   0 -11  43 21.9917 4.17485   4
   0 -11 -43 18.4781 4.21128   7
   0 -11  44 2.49711 1.40413   6
   0 -11 -44 1.13032 2.60599   1
   0 -11 -44 5.62955 1.73234   5
   0 -11  44 1.63282 2.54953   4
   0 -11 -44 0.36668 3.53790   7
   0 -11 -45 10.1437 3.24617   1
   0 -11  45 10.1414 1.93588   6
   0 -11  45 15.5891 3.69327   4
   0 -11 -45 16.3133 3.79653   7
   0 -11  46 27.1412 5.21210   4
   0 -11  46 27.0646 3.58775   6
   0 -11 -46 34.7096 4.95294   7
   0 -11 -46 34.5315 5.01303   1
   0 -11  47 37.3578 4.58995   6
   0 -11 -47 43.5285 6.27673   7
   0 -11  47 34.6867 6.15239   4
   0 -11 -47 48.4283 5.97322   1
   0 -11  48 3.06408 1.35684   6
   0 -11 -48 6.81253 4.16506   7
   0 -11  48 2.97145 3.04259   4
   0 -11 -48 0.29489 3.10519   1
   0 -11 -49 15.5749 4.17359   7
   0 -11  49 5.46527 3.10700   4
   0 -11 -49 6.55688 2.94886   1
   0 -11  50 7.90744 2.69470  10
   0 -11 -50 8.28262 3.78475   1
   0 -11 -50 11.5195 3.91227   7
   0 -11  50 9.30779 3.75749   4
   0 -11  51 11.2841 2.82371  10
   0 -11 -51 8.66244 3.83083   1
   0 -11 -51 8.77241 3.38840   7
   0 -11  51 7.60738 4.03852   4
   0 -11  52 8.01205 2.86371  10
   0 -11 -52 12.8973 3.61560   1
   0 -11 -52 9.83377 3.90301   7
   0 -11  52 17.8887 4.29759   4
   0 -11  53 6.67121 2.88364  10
   0 -11 -53 9.15226 3.29715   1
   0 -11 -53 19.8599 4.45463   7
   0 -11  53 14.9672 4.05872   4
   0 -11  54 1.13782 2.48553  10
   0 -11 -54 1.09677 3.50766   1
   0 -11 -54 5.92310 4.08380   7
   0 -11  54 2.47211 3.42684   4
   0 -11  55-0.58136 2.53575  10
   0 -11 -55 2.37065 3.51289   1
   0 -11 -55-0.46521 4.20672   7
   0 -11  55 3.66983 3.04455   4
   0 -11  56 8.91702 2.80873  10
   0 -11 -56 9.89459 3.00507   1
   0 -11 -56 9.02372 4.62164   7
   0 -11  56 7.02304 3.29241   4
   0 -11  57 4.55851 2.61021  10
   0 -11 -57 9.50784 3.63886   1
   0 -11 -57 7.02628 4.41964   7
   0 -11  57-3.34449 3.35884   4
   0 -11  58 0.62093 2.59555  10
   0 -11 -58 2.11155 3.58762   1
   0 -11 -58-1.97723 4.42332   7
   0 -11  58-1.94990 3.67070   4
   0 -11  59 3.64836 2.83857  10
   0 -11 -59 4.26140 3.00389   1
   0 -11 -59 12.3514 4.61252   7
   0 -11  59 8.20288 4.04385   4
   0 -11  60 10.5178 3.17233  10
   0 -11 -60 10.0904 3.76348   1
   0 -11 -60 8.22496 4.58478   7
   0 -11  60 9.88722 4.31009   4
   0 -11  61 0.66093 2.56879  10
   0 -11 -61-1.66613 3.52703   1
   0 -11 -61-0.78612 4.11997   7
   0 -11  61-1.03407 4.08735   4
   0 -11  62 2.86689 2.65715  10
   0 -11 -62 3.53027 2.87609   1
   0 -11 -62 2.93817 4.21089   7
   0 -11  62-5.53365 4.46018   4
   0 -11  63 17.2072 3.95296  10
   0 -11 -63 23.5655 4.65545   1
   0 -11  63 19.8776 5.47832   4
   0 -11 -63 25.0432 5.50850   7
   0 -11  64 16.8551 3.90691  10
   0 -11  64 14.5096 5.43594   4
   0 -11 -64 18.9512 4.60460   1
   0 -11 -64 17.1958 5.38781   7
   0 -11  65 17.3684 4.02704  10
   0 -11  65 27.0516 5.82152   4
   0 -11 -65 16.3523 3.94041   1
   0 -11 -65 21.7493 5.47746   7
   0 -11  66 6.38953 3.24198  10
   0 -11  66 2.84118 4.62436   4
   0 -11 -66 0.17351 3.85963   1
   0 -11 -66 8.63046 4.68990   7
   0 -11  67 4.09375 3.15005  10
   0 -11  67 5.20942 4.53406   4
   0 -11 -67 6.11440 3.63849   1
   0 -11 -67 2.34359 4.63189   7
   0 -11  68 8.53310 3.44285  10
   0 -11  68 9.72455 4.65124   4
   0 -11 -68 7.04185 3.66648   1
   0 -11 -68 20.5802 5.55560   7
   0 -11  69 2.70450 3.10622  10
   0 -11  69 11.1028 4.45594   4
   0 -11 -69-0.70874 3.74389   1
   0 -11 -69 6.98328 5.19418   7
   0 -11  70 1.77083 3.07070  10
   0 -11  70-0.30544 4.06191   4
   0 -11 -70 2.31968 3.04767   1
   0 -11 -70-5.87141 5.20141   7
   0 -11  71 4.60799 3.16535  10
   0 -11  71 3.73095 3.95372   4
   0 -11 -71-3.59456 3.85528   1
   0 -11 -71 5.03028 5.03146   7
   0 -11  72 6.93423 3.44317  10
   0 -11 -72 12.4737 4.05394   1
   0 -11 -72 15.0272 5.51107   7
   0 -11  72 6.96014 4.05171   4
   0 -11 -73 8.91575 3.80342   1
   0 -11 -73 16.9132 5.56150   7
   0 -11  73 8.69289 4.07553   4
   0 -11 -74 2.19709 3.90347   1
   0 -11 -74-0.99187 4.96902   7
   0 -11  74-1.31005 3.91049   4
   0 -11 -75 15.1302 5.48502   7
   0 -11  75 11.6608 4.97467   4
   0 -11 -76 0.34184 4.49765   7
   0 -11  76-0.67761 4.67876   4
   0 -11 -77 6.60128 4.09019   7
   0 -11  77 0.34458 4.91455   4
   0 -11 -78 9.88710 4.29819   7
   0 -11  78-0.70053 5.22204   4
   0 -11 -79 2.15318 4.87914   7
   0 -11  79 3.20873 5.27747   4
   0 -11 -80 0.36452 5.13361   7
   0 -11  80 2.89912 5.16288   4
   0 -11 -81 4.81441 5.57072   7
   0 -11  81-8.83798 5.12756   4
   0 -11 -82 10.8972 5.97006   7
   0 -11  82-1.12228 4.38878   4
   0 -11 -83 10.3068 5.93014   7
   0 -11  83-0.38003 3.88156   4
   0 -10   0 182.211 20.1156   6
   0 -10   0 180.479 19.9932   1
   0 -10   1 98.4799 10.4597   6
   0 -10  -1 83.2478 10.4485   6
   0 -10  -1 94.0959 10.5571   1
   0 -10   1 90.2037 10.4947   1
   0 -10   2 43.7188 3.93493   1
   0 -10  -2 30.2877 3.88861   1
   0 -10   2 34.0265 4.04746   6
   0 -10  -2 26.1305 3.96045   6
   0 -10   3 53.9340 6.72724   6
   0 -10  -3 56.0384 6.73486   5
   0 -10  -3 53.9011 6.80767   6
   0 -10  -3 59.7788 6.85748   1
   0 -10   3 61.2160 6.86322   1
   0 -10  -4 21.5120 3.28144   1
   0 -10   4 11.2013 2.58163   1
   0 -10  -4 17.7639 3.29546   6
   0 -10   4 18.1382 3.07911   6
   0 -10  -5 10.3185 2.44485   1
   0 -10  -5 4.85543 2.09690   5
   0 -10   5 3.73382 1.98440   1
   0 -10   5 9.09460 2.59038   6
   0 -10  -5 14.3853 2.76374   6
   0 -10  -6 27.8118 4.32459   1
   0 -10  -6 27.7996 3.71239   5
   0 -10   6 23.9483 3.70837   1
   0 -10  -6 33.3723 4.37955   6
   0 -10   6 29.3058 4.02778   6
   0 -10  -7 12.0151 2.89006   1
   0 -10  -7 12.9126 2.62907   6
   0 -10   7 12.7280 2.94614   6
   0 -10  -7 7.91981 2.24500   5
   0 -10  -8 30.7341 4.15796   1
   0 -10  -8 27.5970 4.41715   6
   0 -10   8 26.8759 3.78290   6
   0 -10  -8 26.1074 3.57206   5
   0 -10   9 24.9600 3.82799   6
   0 -10  -9 35.6031 4.30158   1
   0 -10  -9 24.7152 3.70628   6
   0 -10  -9 21.2413 3.38470   5
   0 -10 -10 17.1856 3.48259   6
   0 -10  10 19.9197 3.05605   6
   0 -10 -10 24.3092 2.94228   1
   0 -10 -11 42.2319 5.60370   6
   0 -10 -11 46.1835 5.62448   1
   0 -10  11 43.2577 5.21779   6
   0 -10  11 37.5171 5.40101   4
   0 -10 -11 43.1368 5.07654   5
   0 -10 -12 20.8652 3.47966   1
   0 -10 -12 8.77306 2.18833   5
   0 -10  12 8.55306 2.72470   4
   0 -10  12 18.5541 2.89331   6
   0 -10 -12 14.9583 3.26547   6
   0 -10 -13 16.6171 3.28587   1
   0 -10  13 10.4554 2.71739   4
   0 -10 -13 13.0790 2.28804   5
   0 -10  13 16.1652 2.92600   6
   0 -10  14 38.5114 4.46054   6
   0 -10 -14 45.6821 4.76600   1
   0 -10  14 27.4778 4.57008   4
   0 -10 -14 29.9913 4.18951   5
   0 -10  15 99.8119 11.0008   6
   0 -10 -15 96.5962 10.8481   5
   0 -10 -15 95.3511 11.2053   1
   0 -10  15 96.6933 11.1565   4
   0 -10  16 22.3876 3.14579   6
   0 -10  16 7.85326 3.08101   4
   0 -10 -16 16.1294 2.55306   5
   0 -10 -16 25.4474 3.86588   1
   0 -10  17 13.1878 2.58073   6
   0 -10  17 3.50657 2.50003   4
   0 -10 -17 7.22466 1.87422   5
   0 -10 -17 15.6140 3.49592   1
   0 -10  18 69.5167 8.59408   6
   0 -10 -18 79.8250 8.44584   5
   0 -10  18 71.8044 8.80439   4
   0 -10  19 42.1160 5.46462   6
   0 -10 -19 49.1849 5.28418   5
   0 -10  19 38.9923 5.82060   4
   0 -10  20 8.34668 2.24161   6
   0 -10  20 3.77160 2.48754   4
   0 -10 -20 8.93655 1.82130   5
   0 -10  21 1.48142 1.69311  10
   0 -10  21 2.35049 1.92987   6
   0 -10  21 3.25717 2.63954   4
   0 -10 -21 2.09336 1.49864   5
   0 -10 -22 5.21279 2.53941   7
   0 -10  22 7.87781 2.06558  10
   0 -10  22 12.3153 2.33081   6
   0 -10  22 8.03474 2.92173   4
   0 -10 -22 9.78373 1.88264   5
   0 -10 -23 21.2666 3.56788   7
   0 -10  23 15.6928 2.93838  10
   0 -10  23 24.5997 3.20339   6
   0 -10  23 22.7670 3.60558   4
   0 -10 -23 22.4203 2.88534   5
   0 -10 -24 31.1831 4.33016   7
   0 -10  24 28.0530 3.66525   6
   0 -10  24 20.8971 3.51947  10
   0 -10  24 19.8146 3.89447   4
   0 -10 -24 31.8338 3.45514   5
   0 -10  25 44.7261 5.46887   6
   0 -10  25 31.1852 5.70743   4
   0 -10  25 51.1046 5.52831  10
   0 -10 -25 50.4263 5.35425   5
   0 -10 -25 42.4783 6.01234   7
   0 -10  26 9.22640 2.34852  10
   0 -10 -26 10.2371 2.07908   5
   0 -10  26 18.2899 2.41036   6
   0 -10 -26 9.97399 3.04826   7
   0 -10  27 40.1896 5.25619  10
   0 -10 -27 46.2291 5.12401   5
   0 -10  27 45.9230 5.25053   6
   0 -10 -27 36.9185 5.68834   7
   0 -10  28 16.8915 2.79844  10
   0 -10 -28 14.2515 2.51861   5
   0 -10  28 24.6313 2.80269   6
   0 -10  29 88.1069 9.53856  10
   0 -10 -29 79.7460 9.34079   5
   0 -10  29 83.9152 9.40168   6
   0 -10  30 46.1596 6.14525  10
   0 -10 -30 57.1436 6.01573   5
   0 -10  30 49.6181 6.02689   6
   0 -10  31 10.8545 2.57734  10
   0 -10 -31 15.4200 2.30977   5
   0 -10 -31 13.1257 3.05407   1
   0 -10  31 15.5082 2.42654   6
   0 -10  32 38.0794 5.18424  10
   0 -10 -32 41.0869 5.02421   5
   0 -10  32 46.4524 5.05952   6
   0 -10 -32 42.7485 5.69273   1
   0 -10  33 13.5697 2.25584   6
   0 -10 -33 15.5588 3.49335   1
   0 -10  33 11.5477 2.52107  10
   0 -10  33 15.4390 3.52553   4
   0 -10 -33 15.4656 2.32172   5
   0 -10  34 6.30292 1.69096   6
   0 -10 -34 7.58992 3.28744   1
   0 -10  34 10.0071 2.16863  10
   0 -10  34 6.10901 2.56587   4
   0 -10 -34 7.92654 1.79104   5
   0 -10 -35 4.60952 3.04824   7
   0 -10  35 6.14614 1.72633   6
   0 -10 -35 8.28889 3.23971   1
   0 -10  35 8.27557 2.23941  10
   0 -10  35 4.41627 3.01949   4
   0 -10 -35 6.17697 1.65501   5
   0 -10 -36 23.4789 4.12485   7
   0 -10  36 16.6113 2.65230   6
   0 -10 -36 22.3087 3.86115   1
   0 -10  36 21.5761 3.13779  10
   0 -10  36 10.2163 3.19489   4
   0 -10 -36 21.5815 2.75973   5
   0 -10 -37 1.81829 2.43179   7
   0 -10  37 1.73744 1.48304   6
   0 -10 -37 3.15874 2.71862   1
   0 -10  37-1.05511 1.93601  10
   0 -10  37 2.39534 2.91044   4
   0 -10 -37 1.93412 1.52928   5
   0 -10  38 2.10414 1.43003   6
   0 -10 -38 6.76628 2.32044   1
   0 -10  38 1.67096 1.95328  10
   0 -10 -38 8.70000 3.32175   7
   0 -10  38 3.06599 2.66311   4
   0 -10  39 4.84091 1.53259   6
   0 -10  39 4.87215 2.84613   4
   0 -10  39 8.25744 2.19237  10
   0 -10 -39 7.10121 2.70286   1
   0 -10 -39 4.78247 2.96929   7
   0 -10  40 20.9916 2.61238   6
   0 -10  40 20.9127 4.07407   4
   0 -10  40 16.7359 3.08034  10
   0 -10 -40 18.9182 3.83750   1
   0 -10 -40 14.2167 3.74848   7
   0 -10  41 7.54439 1.68364   6
   0 -10  41 9.06608 3.02303   4
   0 -10  41 11.4214 2.46210  10
   0 -10 -41 7.92471 3.34485   1
   0 -10 -41 5.52889 3.55842   7
   0 -10 -42 3.62287 2.98138   1
   0 -10  42 1.68863 2.81556   4
   0 -10  42-0.22676 1.32017   6
   0 -10 -42 3.43432 3.19644   7
   0 -10 -43 26.4483 4.00505   1
   0 -10  43 31.1295 4.74703   4
   0 -10 -43 24.2707 4.05362   7
   0 -10  43 22.1951 3.02730   6
   0 -10 -44 7.68542 2.81647   1
   0 -10  44 1.94398 3.22403   4
   0 -10  44 2.57922 1.28034   6
   0 -10 -44 4.32204 3.35689   7
   0 -10 -45 12.4670 3.35035   1
   0 -10  45 1.08542 2.65618   4
   0 -10  45 7.00499 1.42210   6
   0 -10 -45 7.19276 3.75691   7
   0 -10 -46 1.21939 3.10129   1
   0 -10  46 1.66594 2.94586   4
   0 -10  46 1.98612 1.18885   6
   0 -10 -46 4.91213 3.67411   7
   0 -10 -47 20.1436 3.42138   1
   0 -10  47 15.1511 3.91726   4
   0 -10  47 10.3196 1.83825   6
   0 -10 -47 17.0102 3.90103   7
   0 -10 -48-1.66288 2.64655   1
   0 -10  48 4.25367 3.48292   4
   0 -10  48 1.63212 1.09293   6
   0 -10 -48 0.39544 2.70039   7
   0 -10  49 1.40601 2.20564  10
   0 -10 -49 5.04492 3.32705   1
   0 -10 -49 3.84158 3.15401   7
   0 -10  49 0.79093 3.27839   4
   0 -10  50-0.39297 2.38169  10
   0 -10 -50-0.42450 3.24495   1
   0 -10 -50 1.65368 3.50763   7
   0 -10  50 1.61699 3.20761   4
   0 -10  51-0.40246 2.33806  10
   0 -10 -51-1.57336 2.74582   1
   0 -10 -51 3.59265 4.01575   7
   0 -10  51-0.82645 2.90838   4
   0 -10  52 19.2387 3.49833  10
   0 -10 -52 15.4682 3.88376   1
   0 -10 -52 23.3455 5.01206   7
   0 -10  52 16.8922 3.95540   4
   0 -10  53 7.45653 2.74709  10
   0 -10 -53 1.31240 3.48660   1
   0 -10 -53 5.74182 4.27952   7
   0 -10  53 6.04088 3.46736   4
   0 -10  54 22.8990 4.24962  10
   0 -10 -54 27.2619 4.64014   1
   0 -10 -54 31.3538 5.64335   7
   0 -10  54 29.7531 5.22676   4
   0 -10  55 8.68822 3.00261  10
   0 -10 -55 7.74143 3.22023   1
   0 -10 -55 8.75309 4.37185   7
   0 -10  55 3.82571 3.84749   4
   0 -10  56 20.1071 3.92825   2
   0 -10  56 13.5536 3.28980  10
   0 -10 -56 14.1357 4.03020   1
   0 -10 -56 17.6378 4.71533   7
   0 -10  56 11.0301 4.39285   4
   0 -10  57 11.7638 3.61776   2
   0 -10  57 3.85040 2.66509  10
   0 -10 -57 0.60696 3.21466   1
   0 -10 -57 2.64045 4.09986   7
   0 -10  57 7.74166 4.14585   4
   0 -10  58 21.5961 4.30737   2
   0 -10  58 13.8548 3.39386  10
   0 -10 -58 12.5626 3.58924   1
   0 -10 -58 18.1272 4.75023   7
   0 -10  58 15.5643 4.79178   4
   0 -10  59 6.17716 3.72552   2
   0 -10  59 5.95189 3.11114  10
   0 -10 -59 5.25931 3.75669   1
   0 -10  59 1.22152 4.33210   4
   0 -10 -59 5.99851 4.04125   7
   0 -10  60 45.0337 6.47045   2
   0 -10 -60 37.0951 5.86875   1
   0 -10 -60 36.1955 6.43200   7
   0 -10  60 41.7500 5.79179  10
   0 -10  60 34.8976 6.69571   4
   0 -10 -61 7.01897 4.23312   7
   0 -10  61 6.03827 3.27190  10
   0 -10 -61 8.02354 3.59634   1
   0 -10  61 8.89958 4.64125   4
   0 -10  61 8.35586 4.01743   2
   0 -10 -62 7.68636 4.30488   7
   0 -10  62 11.8132 3.35023  10
   0 -10 -62 6.81462 3.86484   1
   0 -10  62 12.4473 4.64067   4
   0 -10  62 16.9697 4.19311   2
   0 -10 -63 5.67387 4.13529   7
   0 -10  63 5.24381 2.86045  10
   0 -10 -63 2.87753 3.12853   1
   0 -10  63-2.11481 4.18851   4
   0 -10  63 8.61273 3.85399   2
   0 -10 -64 3.85521 4.22353   7
   0 -10  64 0.71336 2.89698  10
   0 -10 -64 3.38587 3.42046   1
   0 -10  64 6.67329 3.81576   2
   0 -10  64 6.19858 4.50027   4
   0 -10  65 9.61477 4.62976   4
   0 -10 -65 9.25996 4.80755   7
   0 -10 -65 11.6903 3.91804   1
   0 -10  65 9.80983 4.04917   2
   0 -10  65 10.5511 3.45056  10
   0 -10  66-3.07883 4.42829   4
   0 -10 -66 2.57293 4.63035   7
   0 -10  66 7.10971 4.15818   2
   0 -10 -66-1.80088 2.81849   1
   0 -10  66 4.26798 3.03467  10
   0 -10  67 1.71117 4.47738   4
   0 -10 -67-2.91203 4.69830   7
   0 -10  67 4.56853 4.02538   2
   0 -10 -67 4.29096 3.61301   1
   0 -10  67 3.78355 2.93959  10
   0 -10  68 4.64766 4.35883   4
   0 -10 -68 5.93140 5.03361   7
   0 -10  68 6.09608 4.00051   2
   0 -10 -68 1.49539 3.23615   1
   0 -10  68 0.57840 2.99574  10
   0 -10  69 8.87647 4.43958   4
   0 -10 -69 8.75529 5.27676   7
   0 -10  69 3.95740 3.99940   2
   0 -10 -69 5.18900 3.59488   1
   0 -10  69 5.50047 3.20644  10
   0 -10  70 2.71204 3.67260   4
   0 -10 -70 9.52109 5.53041   7
   0 -10 -70 9.77098 3.79943   1
   0 -10  70 13.0396 4.26084   2
   0 -10  70 1.60093 3.22970  10
   0 -10  71 7.05536 3.71013   4
   0 -10 -71-1.24986 4.97661   7
   0 -10  71-2.54297 4.02058   2
   0 -10 -71-1.01785 3.03197   1
   0 -10  71-0.20380 3.16212  10
   0 -10  72 7.80764 3.77241   4
   0 -10 -72-1.90755 4.84196   7
   0 -10 -72 5.63161 3.78862   1
   0 -10  72 6.70182 4.07793   2
   0 -10  72-0.20751 3.32083  10
   0 -10  73-0.31783 4.14027   4
   0 -10 -73 2.26448 4.51368   7
   0 -10 -73 3.43563 2.91032   1
   0 -10  73-1.04497 3.62906   2
   0 -10  73 2.53464 3.41696  10
   0 -10  74 0.64695 4.40335   4
   0 -10 -74-0.32908 3.69467   7
   0 -10  74 4.76683 3.66815   2
   0 -10  74-0.21519 3.38556  10
   0 -10  75-2.62747 3.30717  10
   0 -10 -75 1.00420 3.73079   7
   0 -10  75-1.97439 4.82450   4
   0 -10  76 3.56378 3.23751  10
   0 -10 -76 7.14668 4.70394   7
   0 -10  76-0.66961 5.09772   4
   0 -10  77-0.90576 3.02111  10
   0 -10 -77 7.95907 5.20212   7
   0 -10  77 1.02355 5.20204   4
   0 -10 -78-1.40726 5.38286   7
   0 -10  78-6.59119 5.06121   4
   0 -10 -79 1.07145 5.45574   7
   0 -10  79-2.11676 4.94314   4
   0 -10 -80 0.36291 5.77008   7
   0 -10  80-1.43437 3.96508   4
   0 -10 -81 6.63564 5.34822   7
   0 -10  81-0.72913 4.06597   4
   0 -10 -82-2.62141 4.16094   7
   0 -10  82-5.55656 5.31513   4
   0 -10 -83-0.76067 3.87606   7
   0 -10  83 6.39883 5.47078   4
   0 -10 -84 3.86229 5.05083   7
   0 -10  84 1.91549 5.36365   4
   0  -9   0 5.21498 2.79367   6
   0  -9   0 2.63812 2.23152   1
   0  -9   1 17.4163 3.92381   1
   0  -9  -1 23.5133 4.05851   6
   0  -9   2 96.1211 10.8689   6
   0  -9  -2 98.3491 10.7310   5
   0  -9  -2 85.7935 10.8507   6
   0  -9  -2 99.0721 10.8298   1
   0  -9   2 94.2495 10.7788   1
   0  -9  -3 9.78898 2.75047   1
   0  -9   3 25.0602 3.04043   1
   0  -9   3 15.4750 2.61769   6
   0  -9  -3 22.7133 3.14946   6
   0  -9  -3 4.43446 2.28769   5
   0  -9   4 29.5439 4.15488   6
   0  -9  -4 27.3009 4.01054   6
   0  -9  -4 30.5728 4.22846   1
   0  -9   4 28.5699 4.01001   1
   0  -9  -4 24.6048 3.68754   5
   0  -9   5 44.2021 5.02511   6
   0  -9  -5 43.2196 5.39634   6
   0  -9   5 38.5809 5.07621   1
   0  -9  -5 45.6547 5.03700   1
   0  -9  -5 30.9950 4.82125   5
   0  -9   6 59.9894 6.30564   6
   0  -9  -6 52.8086 6.17756   6
   0  -9  -6 68.5643 6.52416   1
   0  -9   6 55.9740 6.17286   1
   0  -9  -6 34.2753 5.90199   5
   0  -9   7 93.9911 10.2797   6
   0  -9  -7 94.2743 10.1500   5
   0  -9  -7 91.3518 10.4693   6
   0  -9   7 89.8471 10.2392   1
   0  -9  -7 81.9617 10.2520   1
   0  -9  -8 16.2345 3.17319   1
   0  -9  -8 4.55072 2.10276   5
   0  -9   8 21.3665 2.80497   6
   0  -9  -8 12.9745 2.83119   6
   0  -9  -9 21.3814 3.62340   1
   0  -9   9 15.1441 3.20037   4
   0  -9  -9 22.0841 2.90436   5
   0  -9  -9 24.2994 3.76631   6
   0  -9   9 19.8016 3.33043   6
   0  -9 -10 33.8920 4.97110   6
   0  -9 -10 37.7951 4.70108   1
   0  -9  10 35.8837 4.63066   6
   0  -9  10 34.2906 4.67895   4
   0  -9 -10 36.3590 4.37061   5
   0  -9 -11 5.51941 2.94506   1
   0  -9 -11 0.68426 1.55731   5
   0  -9  11-0.29518 2.17847   4
   0  -9  11 1.81587 2.29919   6
   0  -9 -11 5.79373 2.14900   6
   0  -9 -12-0.94685 2.66839   1
   0  -9  12 0.53179 2.08987   4
   0  -9 -12-0.67314 1.46814   5
   0  -9  12 1.67348 2.08525   6
   0  -9 -12 3.76977 2.72998   6
   0  -9  13 37.3321 4.85446   6
   0  -9 -13 40.4028 4.97125   1
   0  -9  13 37.5663 5.05071   4
   0  -9 -13 38.9184 4.63870   5
   0  -9  14 30.8495 3.99606   6
   0  -9 -14 37.9375 4.32280   1
   0  -9  14 22.4192 4.07475   4
   0  -9 -14 25.3179 3.53103   5
   0  -9  15 54.7120 6.46161   6
   0  -9 -15 53.8220 6.25392   5
   0  -9 -15 59.6838 6.92510   1
   0  -9  15 51.8635 6.66411   4
   0  -9  16 28.3609 3.39834   6
   0  -9 -16 24.9832 4.16103   1
   0  -9 -16 20.8532 2.99286   5
   0  -9  16 21.0521 3.68762   4
   0  -9  17 24.4634 3.29769   6
   0  -9  17 23.3833 3.63706   4
   0  -9 -17 19.3175 3.75536   1
   0  -9 -17 20.5036 2.91687   5
   0  -9  18 2.15014 2.00419   6
   0  -9  18 2.13801 2.34856   4
   0  -9  18-0.49223 1.57261  10
   0  -9 -18 1.03668 2.28821   1
   0  -9 -18 0.36348 1.41522   5
   0  -9 -19-0.35906 2.50008   7
   0  -9  19 3.84893 1.92149   6
   0  -9  19 3.93666 2.30830   4
   0  -9  19 1.74942 1.63618  10
   0  -9 -19-0.43830 2.18025   1
   0  -9 -19 2.08959 1.34942   5
   0  -9 -20 8.68192 2.89116   7
   0  -9  20 11.7558 2.33947   6
   0  -9  20 9.59289 2.80183   4
   0  -9  20 10.8243 2.15096  10
   0  -9 -20 12.2734 2.68721   1
   0  -9 -20 9.59689 1.92945   5
   0  -9 -21 17.3877 3.33138   7
   0  -9  21 19.2513 2.72738   6
   0  -9  21 18.1383 3.32723   4
   0  -9  21 11.4496 2.49076  10
   0  -9 -21 18.7649 3.34795   1
   0  -9 -21 17.0329 2.42248   5
   0  -9 -22 9.69204 2.47625   7
   0  -9  22 13.7538 2.28095   6
   0  -9  22 7.23085 2.74852   4
   0  -9  22 12.9541 2.20720  10
   0  -9 -22 10.9802 3.11791   1
   0  -9 -22 8.74827 1.84427   5
   0  -9  23 30.0165 3.25081   6
   0  -9 -23 21.8935 3.80083   7
   0  -9  23 20.3475 3.20956  10
   0  -9 -23 21.3035 2.95459   5
   0  -9  23 18.6048 3.50173   4
   0  -9 -24 55.2399 7.96772   7
   0  -9  24 61.6669 7.69743  10
   0  -9  24 81.9204 7.70978   6
   0  -9  24 58.7982 8.01692   4
   0  -9 -24 68.4694 7.57866   5
   0  -9 -25 122.431 16.0882   7
   0  -9  25 137.548 15.9377  10
   0  -9  25 151.175 15.8858   6
   0  -9  25 125.519 16.1422   4
   0  -9 -25 164.154 15.8614   5
   0  -9 -26 23.2880 4.35223   7
   0  -9  26 26.6776 3.94545  10
   0  -9  26 34.8686 3.79667   6
   0  -9  26 21.1292 4.05869   4
   0  -9 -26 32.9826 3.73284   5
   0  -9  27 40.2836 5.04794  10
   0  -9  27 41.1253 4.86780   6
   0  -9 -27 39.0796 5.66803   7
   0  -9 -27 39.9146 4.81842   5
   0  -9  28 62.3992 7.99299  10
   0  -9  28 68.5371 7.86941   6
   0  -9 -28 86.0279 8.64237   7
   0  -9 -28 69.9303 7.85943   5
   0  -9  29 64.5705 6.42124   6
   0  -9 -29 49.6795 6.35581   5
   0  -9  29 51.4522 6.58721  10
   0  -9  30 71.0224 7.51083   6
   0  -9 -30 61.1300 7.49875   5
   0  -9  30 65.1326 7.71048  10
   0  -9  31 146.614 16.7109   6
   0  -9 -31 163.418 16.7787   5
   0  -9  31 146.213 16.8873  10
   0  -9  32 20.3325 2.80173   6
   0  -9  32 18.3414 3.13499  10
   0  -9  33 1.85172 1.40605   6
   0  -9  33 0.17143 1.80598  10
   0  -9  34 7.57480 2.08899  10
   0  -9  34 4.00857 1.46813   6
   0  -9  34 4.69528 2.71345   4
   0  -9  35 1.17754 1.90831  10
   0  -9  35 2.20109 2.69813   4
   0  -9  35 3.51791 1.43863   6
   0  -9 -36 46.8114 5.76281   7
   0  -9  36 35.6015 4.54650   6
   0  -9 -36 42.5521 5.44082   1
   0  -9  36 41.8900 4.98891  10
   0  -9  36 35.1848 5.35026   4
   0  -9  37 16.3130 2.32296   6
   0  -9  37 9.99196 3.69771   4
   0  -9  37 16.2512 2.94255  10
   0  -9 -37 21.1143 3.35549   1
   0  -9 -37 17.3608 3.32867   7
   0  -9 -38 31.8484 4.60996   7
   0  -9  38 23.0214 2.97079   6
   0  -9 -38 27.5731 3.74052   1
   0  -9  38 23.5747 3.52995  10
   0  -9  38 14.7162 3.78565   4
   0  -9  39 8.38451 1.68941   6
   0  -9  39 11.2879 3.18217   4
   0  -9  39 10.0819 2.46300  10
   0  -9 -39 12.5186 3.11230   1
   0  -9 -39 10.4865 3.49485   7
   0  -9  40 2.29802 1.19299   6
   0  -9  40 3.12398 3.13498   4
   0  -9  40-2.79252 2.07862  10
   0  -9 -40 0.46987 2.88869   1
   0  -9 -40-1.76642 2.30275   7
   0  -9 -41 1.48233 3.07307   7
   0  -9  41 0.27889 1.11296   6
   0  -9  41 1.05207 2.40269   2
   0  -9  41-0.63680 1.94595  10
   0  -9  41 1.92228 2.65644   4
   0  -9 -41-0.71447 2.81601   1
   0  -9  42 9.07634 1.64941   6
   0  -9  42 9.49507 3.19570   2
   0  -9 -42 9.52628 2.84103   1
   0  -9 -42 8.27845 3.59666   7
   0  -9  42 12.6459 2.85273   4
   0  -9  43 19.7045 2.71235   6
   0  -9  43 29.9894 4.26231   2
   0  -9 -43 23.8082 3.71459   1
   0  -9 -43 24.9588 4.50258   7
   0  -9  43 17.1695 4.12131   4
   0  -9  44 7.56312 1.51605   6
   0  -9  44 7.47840 2.95748   2
   0  -9 -44 9.27222 3.27981   1
   0  -9 -44 12.4342 3.50109   7
   0  -9  44 16.9027 3.69028   4
   0  -9  45 2.14730 1.06616   6
   0  -9  45 3.88974 2.68569   2
   0  -9 -45 6.13800 3.01327   1
   0  -9 -45 1.45590 2.53668   7
   0  -9  45 5.28939 3.26336   4
   0  -9  46-0.03269 0.93349   6
   0  -9  46 0.32932 2.91282   2
   0  -9 -46 5.95957 2.66746   1
   0  -9 -46-1.30453 2.93552   7
   0  -9  46-1.98613 2.89147   4
   0  -9  47 2.14945 0.96311   6
   0  -9  47-0.16796 2.93133   2
   0  -9 -47 0.25661 2.49588   1
   0  -9 -47 3.24264 3.63727   7
   0  -9  47-0.55456 2.31794   4
   0  -9  48 5.78986 1.18166   6
   0  -9 -48 7.39922 3.23751   1
   0  -9 -48 9.18920 3.93977   7
   0  -9  48 8.32493 2.98322   4
   0  -9  48 8.03597 2.96487   2
   0  -9  49-0.17406 2.66171   2
   0  -9  49 0.77532 2.28882  10
   0  -9 -49 3.67375 3.06066   1
   0  -9 -49 3.80085 3.60707   7
   0  -9  49 4.06482 3.20031   4
   0  -9  50-0.17714 2.98169   2
   0  -9  50 1.98654 2.30803  10
   0  -9 -50-3.31758 2.28788   1
   0  -9  50 5.14838 3.58480   4
   0  -9 -50 2.25087 3.49445   7
   0  -9  51 13.1641 3.80613   2
   0  -9 -51 9.26128 3.42287   1
   0  -9 -51 12.1367 3.74754   7
   0  -9  51 22.2771 4.30243   4
   0  -9  51 10.8602 2.90019  10
   0  -9  52-1.46826 3.16392   2
   0  -9 -52 1.49059 3.15404   1
   0  -9 -52 7.48763 3.23298   7
   0  -9  52 6.41935 3.73776   4
   0  -9  52 4.72850 2.38524  10
   0  -9  53 2.80523 3.22885   2
   0  -9 -53-1.78088 2.65582   1
   0  -9 -53-3.49921 2.87749   7
   0  -9  53 2.74633 3.65869   4
   0  -9  53 1.56701 2.39371  10
   0  -9  54 5.13687 3.26584   2
   0  -9 -54 1.80010 2.95349   1
   0  -9 -54 0.44695 2.90024   7
   0  -9  54-0.64772 3.59209   4
   0  -9  54 2.62563 2.64512  10
   0  -9  55 17.2235 3.96994   2
   0  -9 -55 15.0906 3.76044   1
   0  -9 -55 13.2412 3.72835   7
   0  -9  55 10.1458 4.25540   4
   0  -9  55 11.0409 3.18279  10
   0  -9  56 5.90381 3.32014   2
   0  -9 -56 5.22325 2.81113   1
   0  -9 -56 5.82938 3.34618   7
   0  -9  56 3.37976 4.15301   4
   0  -9  56 6.86913 2.82282  10
   0  -9  57-1.00059 3.01996   2
   0  -9 -57-1.85411 3.11417   1
   0  -9 -57-0.71427 3.06489   7
   0  -9  57 0.92049 4.08269   4
   0  -9  57 1.56152 2.47789  10
   0  -9  58 7.32489 3.29196   2
   0  -9 -58 10.3602 3.52022   1
   0  -9 -58 6.31798 3.42625   7
   0  -9  58 7.28419 4.30486   4
   0  -9  58 6.38753 2.87942  10
   0  -9  59 9.30809 3.46678   2
   0  -9 -59 12.2076 3.00731   1
   0  -9 -59 11.9035 3.73774   7
   0  -9  59 8.87300 4.43028   4
   0  -9  59 5.87620 2.91477  10
   0  -9  60 10.3023 3.39648   2
   0  -9 -60 6.30840 3.53619   1
   0  -9 -60 12.1457 3.71850   7
   0  -9  60 8.32158 4.38031   4
   0  -9  60 2.50142 2.84174  10
   0  -9  61-1.92292 3.13345   2
   0  -9 -61 5.47072 3.26490   1
   0  -9 -61 3.87193 3.21173   7
   0  -9  61 3.74625 4.14293   4
   0  -9  61-1.36308 2.66633  10
   0  -9  62 9.33620 3.39579   2
   0  -9 -62 0.14926 2.93330   1
   0  -9 -62 11.0576 3.67295   7
   0  -9  62 2.80218 4.17774   4
   0  -9  62 3.82891 2.70377  10
   0  -9  63 2.86708 3.21211   2
   0  -9 -63-2.85669 3.40586   1
   0  -9 -63 2.41614 3.63546   7
   0  -9  63-0.77952 4.22133   4
   0  -9  63 1.24340 2.67627  10
   0  -9  64 6.49555 3.31071   2
   0  -9 -64 5.76362 2.99755   1
   0  -9 -64 4.65269 3.89114   7
   0  -9  64 3.45182 4.29441   4
   0  -9  64 2.35717 2.71189  10
   0  -9  65-2.04701 3.12719   2
   0  -9 -65-0.61199 3.25672   1
   0  -9  65-0.54147 4.15266   4
   0  -9 -65 5.02132 4.26193   7
   0  -9  65-2.58958 2.64157  10
   0  -9 -66 5.11710 4.78854   7
   0  -9  66 1.10374 4.07441   4
   0  -9  66 1.32102 2.71825  10
   0  -9  66 1.84743 3.19475   2
   0  -9 -66 1.23216 3.24558   1
   0  -9 -67 6.95162 4.95841   7
   0  -9  67-2.24999 4.07336   4
   0  -9  67-5.00291 2.89345  10
   0  -9 -67-4.50340 3.07633   1
   0  -9  67 2.81230 3.19563   2
   0  -9 -68 6.78647 5.08047   7
   0  -9  68 6.30409 3.95965   4
   0  -9  68 0.19614 2.81541  10
   0  -9  68-1.66516 3.35900   2
   0  -9 -68 0.15637 3.40389   1
   0  -9 -69 5.69883 4.75747   7
   0  -9  69 7.59080 3.75743   4
   0  -9  69 2.99914 2.93165  10
   0  -9  69 1.68996 3.68210   2
   0  -9 -69 5.19920 2.81579   1
   0  -9 -70 2.13787 3.98608   7
   0  -9  70 2.37931 3.49310   4
   0  -9  70-1.22226 3.19075  10
   0  -9  70-1.71431 3.83591   2
   0  -9 -70-1.74570 3.50541   1
   0  -9 -71 9.94995 3.93987   7
   0  -9  71 5.75429 3.94800   4
   0  -9  71 2.07499 3.28940  10
   0  -9  71 11.9270 4.18763   2
   0  -9 -71-1.43741 3.12375   1
   0  -9 -72 7.91104 4.11974   7
   0  -9  72 9.25250 4.71401   4
   0  -9  72 5.70531 3.53558  10
   0  -9 -72 1.28651 3.56110   1
   0  -9  72 10.8393 4.33878   2
   0  -9 -73 2.25437 4.68531   7
   0  -9  73 8.79079 5.02013   4
   0  -9  73 10.5416 3.74780  10
   0  -9  73 14.5454 4.50677   2
   0  -9 -74 1.96608 5.11046   7
   0  -9  74-3.19591 4.83053   4
   0  -9  74 4.38140 3.40957  10
   0  -9  74 4.39808 4.06122   2
   0  -9 -75 3.33372 5.48951   7
   0  -9  75 6.19202 5.11393   4
   0  -9  75 6.01925 3.48024  10
   0  -9  75 0.78681 3.95845   2
   0  -9 -76-0.33873 5.42515   7
   0  -9  76 5.30655 4.76820   4
   0  -9  76 2.72181 3.44461  10
   0  -9  76 16.2149 4.27699   2
   0  -9 -77 4.82243 5.32343   7
   0  -9  77 3.77254 3.56091   2
   0  -9  77 3.37360 4.57943   4
   0  -9  77 1.84573 3.06170  10
   0  -9  78 5.83464 3.89443   4
   0  -9 -78 3.15343 5.05676   7
   0  -9  78 5.73374 3.79136   2
   0  -9  78 3.04897 3.20291  10
   0  -9  79 0.69807 4.08006   4
   0  -9 -79-3.20606 4.56742   7
   0  -9  79 7.74481 4.14827   2
   0  -9  79 3.81540 3.46669  10
   0  -9  80-0.70972 4.82151   4
   0  -9 -80 0.36199 4.18538   7
   0  -9  80 7.00442 4.20805   2
   0  -9  80 1.21153 3.75124  10
   0  -9  81 2.52591 5.47897   4
   0  -9 -81 1.83956 5.29442   7
   0  -9  82 6.61334 5.73293   4
   0  -9 -82-7.10239 6.09315   7
   0  -9  82 1.14947 4.13826   2
   0  -9  82 0.25025 3.10235  10
   0  -9  83 4.94606 3.87973   2
   0  -9  83-1.12029 5.06915   4
   0  -9 -84 6.16047 5.52389   7
   0  -9  84 9.71503 4.26219   2
   0  -9  84 4.93304 4.46363   4
   0  -9 -85 1.95531 4.53246   7
   0  -9  85 2.38359 4.23445   2
   0  -9  85-0.38547 3.82047   4
   0  -8   0 181.600 20.2921   1
   0  -8   0 187.171 20.3194   6
   0  -8  -1 53.6809 3.99156   1
   0  -8   1 20.5554 3.45785   1
   0  -8  -1 50.1198 3.99176   6
   0  -8   1 23.1195 3.60824   6
   0  -8  -1 3.49109 3.15446   5
   0  -8   2 55.3371 6.20109   6
   0  -8  -2 49.3128 5.90719   5
   0  -8  -2 49.6547 5.99058   6
   0  -8   2 47.7815 5.90647   1
   0  -8  -2 51.1896 6.10332   1
   0  -8  -3 16.0668 2.59650   1
   0  -8   3 8.79109 2.30662   1
   0  -8   3 17.2134 2.46353   6
   0  -8  -3 20.5858 3.10436   6
   0  -8  -3 5.55354 2.28110   5
   0  -8   4 46.5528 5.79578   6
   0  -8  -4 48.8744 5.56135   5
   0  -8  -4 44.4870 5.85036   6
   0  -8   4 41.4765 5.57854   1
   0  -8  -4 54.0179 5.96825   1
   0  -8  -5 15.3158 2.71836   1
   0  -8  -5 11.5836 2.41705   5
   0  -8  -5 14.3662 2.59707   6
   0  -8   5 18.7202 2.69029   6
   0  -8   5 11.9506 2.68876   1
   0  -8  -6 3.60745 2.69236   1
   0  -8  -6 0.90061 1.67064   5
   0  -8   6 2.91838 2.32685   6
   0  -8  -6 2.42360 2.67294   6
   0  -8   6 2.05723 2.16135   1
   0  -8  -7 13.3217 2.46545   1
   0  -8  -7 6.52574 1.93129   5
   0  -8  -7 9.59746 2.66813   6
   0  -8   7 11.7657 2.52438   6
   0  -8   7 8.09487 2.32633   1
   0  -8  -8 80.9591 9.26512   6
   0  -8  -8 70.9989 9.07367   5
   0  -8   8 94.5383 9.29594   6
   0  -8   8 72.4913 9.26840   4
   0  -8  -8 98.0484 9.51923   1
   0  -8  -9 179.821 18.3848   6
   0  -8  -9 154.216 18.1079   5
   0  -8   9 179.935 18.2359   6
   0  -8   9 150.878 18.2420   4
   0  -8  -9 171.314 18.2726   1
   0  -8 -10 44.6181 4.67257   6
   0  -8  10 42.0483 4.43444   6
   0  -8 -10 23.8352 3.93551   5
   0  -8  10 19.3126 4.26867   4
   0  -8 -10 58.3647 4.85449   1
   0  -8  11 27.0971 3.32140   6
   0  -8 -11 26.7564 3.94739   1
   0  -8 -11 21.6532 3.13561   5
   0  -8  11 15.9541 3.42351   4
   0  -8 -11 26.0950 3.47983   6
   0  -8 -12 24.0653 3.68326   6
   0  -8  12 28.1798 3.32884   6
   0  -8 -12 26.7971 3.33776   1
   0  -8  12 14.5127 3.20091   4
   0  -8 -12 17.3092 2.77816   5
   0  -8  13 35.6841 4.21200   6
   0  -8 -13 40.4566 4.65268   1
   0  -8  13 26.1621 4.38545   4
   0  -8 -13 31.5407 3.99248   5
   0  -8  14 44.8135 4.97992   6
   0  -8 -14 37.7430 4.73896   5
   0  -8 -14 38.7123 5.41869   1
   0  -8  14 40.2770 5.22330   4
   0  -8  15 5.98412 2.02986   6
   0  -8  15-0.07651 2.41648   4
   0  -8 -15 9.18775 2.84681   1
   0  -8 -15 3.39116 1.40220   5
   0  -8 -16 2.78767 2.01256   7
   0  -8  16 6.94947 1.97682   6
   0  -8  16 3.94466 2.45229   4
   0  -8  16 1.62264 1.52875  10
   0  -8 -16 7.04445 2.40117   1
   0  -8 -16 2.65360 1.39869   5
   0  -8 -17 2.71823 2.55794   7
   0  -8  17 9.57952 2.01732   6
   0  -8  17 3.17195 2.47068   4
   0  -8  17 2.39022 1.63035  10
   0  -8 -17 0.98377 1.47334   5
   0  -8 -17 7.62752 2.22071   1
   0  -8 -18 67.8484 8.36978   7
   0  -8  18 78.6667 8.15694   6
   0  -8  18 64.3795 8.33603   4
   0  -8  18 68.1973 8.11308  10
   0  -8 -18 77.2033 8.40204   1
   0  -8 -18 71.6258 8.02456   5
   0  -8 -19 16.2492 3.06613   7
   0  -8  19 21.6962 2.40116   6
   0  -8  19 9.31406 3.05304   4
   0  -8  19 6.98554 2.10475  10
   0  -8 -19 6.01249 1.88858   5
   0  -8 -19 22.9864 3.22559   1
   0  -8 -20 86.7750 9.73797   7
   0  -8  20 85.5942 9.40585   6
   0  -8 -20 88.2186 9.33974   5
   0  -8  20 72.3899 9.39333  10
   0  -8 -20 90.3288 9.78789   1
   0  -8  20 81.5190 9.70172   4
   0  -8 -21 28.6507 4.29610   7
   0  -8  21 43.6343 4.07657   6
   0  -8 -21 25.7512 3.83994   5
   0  -8  21 33.2096 4.09640  10
   0  -8 -21 38.5706 4.79975   1
   0  -8  21 25.2459 4.35742   4
   0  -8 -22 43.6071 6.43068   7
   0  -8  22 52.7872 5.99918   6
   0  -8 -22 52.5651 5.94259   5
   0  -8  22 51.8486 6.08785  10
   0  -8 -22 55.9317 6.61373   1
   0  -8  22 49.6674 6.46736   4
   0  -8 -23 61.6037 7.21608   7
   0  -8  23 57.8480 6.71820   6
   0  -8 -23 55.8701 6.67911   5
   0  -8  23 51.3543 6.82066  10
   0  -8 -23 70.2970 7.33504   1
   0  -8  23 68.4416 7.30784   4
   0  -8 -24 22.3755 3.80570   7
   0  -8  24 29.5467 3.28515   6
   0  -8  24 26.9713 3.99063   4
   0  -8  24 19.1689 3.40678  10
   0  -8 -24 31.5986 4.24899   1
   0  -8 -24 21.1158 3.15161   5
   0  -8 -25 10.9514 2.65421   7
   0  -8  25 13.6932 2.13189   6
   0  -8  25 8.05300 2.86866   4
   0  -8  25 8.75180 2.26037  10
   0  -8 -25 12.0682 3.34406   1
   0  -8 -25 9.40182 1.96668   5
   0  -8 -26 33.8449 4.40736   7
   0  -8  26 28.0921 3.41296   6
   0  -8  26 15.5010 3.69518   4
   0  -8  26 22.1478 3.53636  10
   0  -8 -26 34.2285 4.43355   1
   0  -8 -26 27.7006 3.36418   5
   0  -8  27 121.204 13.6651   6
   0  -8  27 137.626 14.1685   4
   0  -8  27 110.753 13.7918  10
   0  -8 -27 148.810 14.2687   7
   0  -8 -27 121.218 14.0595   1
   0  -8  28 4.60003 2.15892  10
   0  -8 -28 8.45668 2.85646   7
   0  -8  28 8.94685 1.85491   6
   0  -8  29 25.4164 4.01136  10
   0  -8 -29 38.1918 4.89473   7
   0  -8  29 30.5620 3.76260   6
   0  -8  30 297.760 32.5750  10
   0  -8  30 297.696 32.3936   6
   0  -8  31 65.4466 8.08954  10
   0  -8  31 71.6236 7.83212   6
   0  -8  32 5.51236 1.58893   6
   0  -8  32 6.87230 2.03467  10
   0  -8  33 1.62570 1.29062   6
   0  -8  33 4.09805 1.92263  10
   0  -8  34 21.6076 3.92825   4
   0  -8  34 20.2686 2.64459   6
   0  -8  34 19.1693 3.13137  10
   0  -8  35 4.92460 2.26350   4
   0  -8  35 5.22435 1.38979   6
   0  -8  35 4.88577 2.04871  10
   0  -8  36 6.16969 1.37359   6
   0  -8  36 8.07478 3.04467   4
   0  -8 -36 7.08907 2.63534   7
   0  -8  36 2.04839 2.01820  10
   0  -8  37 16.8838 2.18317   6
   0  -8  37 13.1255 2.74018  10
   0  -8  37 16.1491 3.60124   4
   0  -8 -37 15.7447 3.65731   7
   0  -8  38 3.48690 1.22722   6
   0  -8  38 2.29610 2.71515   2
   0  -8  38 2.26484 1.93049  10
   0  -8  38 3.60717 2.31719   4
   0  -8 -38 5.83961 3.31706   7
   0  -8  39 4.21572 1.23225   6
   0  -8 -39 9.54529 3.43329   7
   0  -8  39 4.04841 2.20169  10
   0  -8  39 10.6300 2.96387   2
   0  -8  39 7.55814 3.01943   4
   0  -8  40 28.2043 3.30849   6
   0  -8 -40 29.4035 4.47752   7
   0  -8  40 19.1190 3.89709  10
   0  -8  40 30.5782 4.36029   2
   0  -8  40 36.8232 4.83836   4
   0  -8  41 5.77801 1.19543   6
   0  -8 -41 4.38102 2.73435   7
   0  -8 -41 5.08507 2.71030   1
   0  -8  41 2.01552 2.84529   2
   0  -8  41 2.33773 3.07579   4
   0  -8  42 1.10561 0.97442   6
   0  -8 -42 2.99738 3.19433   7
   0  -8 -42 0.67209 2.24035   1
   0  -8  42 2.50012 2.61158   2
   0  -8 -42-0.60075 2.41202   3
   0  -8  42 0.47972 2.41085   4
   0  -8  43 1.40975 0.93156   6
   0  -8 -43 5.98112 3.48678   7
   0  -8 -43 1.92926 2.68709   1
   0  -8 -43 0.91921 2.68535   3
   0  -8  43-0.45014 2.31854   2
   0  -8  43 0.16402 2.24159   4
   0  -8  44 5.97076 1.14551   6
   0  -8 -44 5.78628 3.47318   7
   0  -8  44 3.51898 2.86789   2
   0  -8 -44 4.99977 3.07314   3
   0  -8  44 5.21343 2.93882   4
   0  -8 -44 2.64756 2.82035   1
   0  -8 -45 14.3802 3.88098   7
   0  -8  45 12.5814 1.81211   6
   0  -8 -45 17.4873 3.24757   1
   0  -8  45 21.6614 3.75504   2
   0  -8 -45 13.0637 3.59453   3
   0  -8  45 15.1699 3.88646   4
   0  -8  46 4.64500 1.06395   6
   0  -8 -46 5.89381 3.34013   7
   0  -8 -46 9.44410 2.78085   1
   0  -8 -46 3.08582 3.06408   3
   0  -8  46 11.7805 3.30676   2
   0  -8  46 7.94908 3.45502   4
   0  -8  47 6.99178 1.15879   6
   0  -8 -47 2.64123 2.87523   7
   0  -8 -47 6.57350 3.06973   1
   0  -8  47 13.7267 3.61414   4
   0  -8 -47 6.29431 3.22394   3
   0  -8  47 10.3862 3.16237   2
   0  -8 -48-0.84406 2.96582   3
   0  -8  48 3.30801 2.68398   2
   0  -8  48 1.05898 0.71851   6
   0  -8 -48 2.78542 2.71231   1
   0  -8  48-1.01994 2.35874  10
   0  -8 -48-1.35231 2.65695   7
   0  -8  48 3.51444 3.18539   4
   0  -8  49 1.34870 2.52423   2
   0  -8 -49-1.03082 2.97615   3
   0  -8 -49 0.61296 2.22964   1
   0  -8  49 0.39215 2.34040  10
   0  -8 -49 2.17539 2.77781   7
   0  -8  49-0.18938 3.18286   4
   0  -8 -50 2.27501 3.06825   3
   0  -8  50 5.49559 3.02148   2
   0  -8 -50 5.33419 2.92614   1
   0  -8  50 3.08483 2.25267  10
   0  -8 -50 7.48821 3.15204   7
   0  -8  50 4.07053 3.22253   4
   0  -8  51 4.54863 3.16589   2
   0  -8 -51 2.49527 3.15577   3
   0  -8 -51 5.39230 2.89158   1
   0  -8  51 2.88793 2.36488  10
   0  -8 -51 1.24248 3.18764   7
   0  -8  51-1.19005 3.07200   4
   0  -8 -52 2.90288 3.21557   3
   0  -8  52 3.38536 3.13514   2
   0  -8 -52 5.32616 2.33681   1
   0  -8  52 2.95998 2.35873  10
   0  -8 -52 4.02419 3.53220   7
   0  -8  52-1.82611 2.97132   4
   0  -8  53 3.26678 3.14952   2
   0  -8 -53-0.18466 3.19459   3
   0  -8 -53 2.43685 2.91925   1
   0  -8  53 1.44387 2.39615  10
   0  -8 -53-0.64971 3.60442   7
   0  -8  53-1.24486 3.10056   4
   0  -8  54 21.1014 4.43276   2
   0  -8 -54 22.5767 4.49785   3
   0  -8 -54 20.8490 4.06780   1
   0  -8  54 20.1121 3.79639  10
   0  -8 -54 21.9160 4.70771   7
   0  -8  54 19.0921 4.31258   4
   0  -8  55 8.29090 3.60647   2
   0  -8 -55 10.3362 3.69888   3
   0  -8 -55 5.36880 2.67617   1
   0  -8  55 1.51409 2.73935  10
   0  -8 -55 4.52436 3.89010   7
   0  -8  55 6.07142 3.24612   4
   0  -8 -56 17.5158 3.93403   3
   0  -8  56 13.6167 3.77701   2
   0  -8 -56 13.7617 3.55224   1
   0  -8  56 9.29794 3.24337  10
   0  -8 -56 10.6309 4.24731   7
   0  -8  56 12.4084 3.74261   4
   0  -8  57 8.58740 3.60131   2
   0  -8 -57 9.69895 3.68020   3
   0  -8 -57 3.87238 2.98964   1
   0  -8  57 4.91272 2.98378  10
   0  -8 -57 4.01276 3.75549   7
   0  -8  57 9.96067 3.79928   4
   0  -8  58 14.8932 3.98901   2
   0  -8 -58 12.0775 3.78017   3
   0  -8 -58 5.80010 3.18067   1
   0  -8  58 11.5089 3.45721  10
   0  -8 -58 9.40026 3.90607   7
   0  -8  58 11.5594 4.08189   4
   0  -8 -59 36.4287 5.93146   3
   0  -8  59 45.0503 6.17921   2
   0  -8 -59 39.1979 5.68035   1
   0  -8  59 38.1060 5.63962  10
   0  -8 -59 30.0199 5.88713   7
   0  -8  59 38.4825 6.22874   4
   0  -8  60 18.6961 4.34205   2
   0  -8 -60 11.0280 3.95410   3
   0  -8 -60 16.7751 3.39071   1
   0  -8  60 8.63968 3.61394  10
   0  -8 -60 12.3060 4.07309   7
   0  -8  60 15.4266 4.46890   4
   0  -8 -61-1.26895 3.03236   3
   0  -8  61-0.41770 3.45762   2
   0  -8 -61-0.69410 3.16119   1
   0  -8  61 2.24996 2.95129  10
   0  -8 -61 0.25627 3.23415   7
   0  -8  61 3.69009 3.86800   4
   0  -8  62 5.09532 3.51885   2
   0  -8 -62 1.28952 2.77228   3
   0  -8 -62-2.79804 3.07167   1
   0  -8  62 3.18127 2.92110  10
   0  -8 -62 4.18318 3.63227   7
   0  -8  62 1.00423 3.83104   4
   0  -8  63 2.58934 3.55477   2
   0  -8 -63-4.94165 3.04489   1
   0  -8  63 4.51229 3.08335  10
   0  -8 -63 1.06647 4.04881   7
   0  -8  63 3.58624 4.13973   4
   0  -8  64 7.45544 3.88390   2
   0  -8 -64 8.96043 3.44922   1
   0  -8  64 15.2946 3.57022  10
   0  -8 -64 8.15636 4.86683   7
   0  -8  64 10.2088 4.72910   4
   0  -8  65 2.22797 3.77782   2
   0  -8 -65 5.30759 2.83072   1
   0  -8  65-1.86848 4.48886   4
   0  -8 -65 10.5331 5.06239   7
   0  -8  65 3.57220 3.12289  10
   0  -8 -66 22.8856 5.75788   7
   0  -8  66 14.6982 4.85295   4
   0  -8  66 23.9483 4.62004   2
   0  -8 -66 12.4428 3.79672   1
   0  -8  66 9.59120 3.67411  10
   0  -8 -67 16.6885 5.77614   7
   0  -8  67 10.5430 4.69343   4
   0  -8 -67 21.5639 3.83728   1
   0  -8  67 12.7149 3.92038  10
   0  -8 -68 5.56440 4.74536   7
   0  -8  68 6.22185 3.45967   4
   0  -8 -68 0.44053 3.30266   1
   0  -8  68 2.79573 3.88880   2
   0  -8  68-1.19701 2.90041  10
   0  -8 -69-0.59667 3.98025   7
   0  -8  69 8.07033 3.51107   4
   0  -8  69 2.13002 3.88741   2
   0  -8 -69 0.14780 2.95266   1
   0  -8  69-1.01670 2.79158  10
   0  -8 -70 1.21536 3.72082   7
   0  -8  70 6.45992 4.13626   4
   0  -8  70 6.24745 3.80581   2
   0  -8 -70 8.78796 3.39676   1
   0  -8  70 6.83755 3.36990  10
   0  -8 -71 10.8269 4.78472   7
   0  -8  71 2.99135 4.61853   4
   0  -8  71 15.3618 4.10962   2
   0  -8 -71 13.0386 3.57525   1
   0  -8  71 9.50217 3.88217  10
   0  -8 -72-0.31494 4.62530   7
   0  -8  72-0.30464 4.60705   4
   0  -8  72 7.42475 3.63950   2
   0  -8  72 2.15062 3.51232  10
   0  -8 -73 10.8998 5.34015   7
   0  -8  73 1.86540 4.66094   4
   0  -8  73 1.50641 3.49394   2
   0  -8  73 0.21912 3.42920  10
   0  -8 -74-4.23706 5.18157   7
   0  -8  74 0.31657 4.39310   4
   0  -8  74-2.03798 3.73359   2
   0  -8  74 4.23817 3.26222  10
   0  -8 -75-4.31884 5.33381   7
   0  -8  75 1.61101 3.98783   4
   0  -8  75 2.84186 3.80840   2
   0  -8  75 4.08646 3.19505  10
   0  -8 -76 0.33799 4.93194   7
   0  -8  76-0.32797 3.33955   4
   0  -8  76 2.61457 3.93757   2
   0  -8  76-0.92403 2.99854  10
   0  -8 -77-6.87498 4.52597   7
   0  -8  77-4.67201 4.27512   4
   0  -8  77 2.91783 3.93269   2
   0  -8  77 0.94003 3.37329  10
   0  -8 -78 8.04000 4.03104   7
   0  -8  78 6.11169 4.83170   4
   0  -8  78-3.49532 3.73794   2
   0  -8  78 6.93171 3.66176  10
   0  -8 -79 2.84366 4.83057   7
   0  -8  79-7.59819 5.41482   4
   0  -8  79 4.35990 3.72484   2
   0  -8  79 5.59269 3.85185  10
   0  -8 -80 3.61276 5.77080   7
   0  -8  80 8.79792 5.65489   4
   0  -8  80 10.4924 4.44238   2
   0  -8  80 6.67197 3.91405  10
   0  -8 -81-6.60026 6.09489   7
   0  -8  81 2.50544 5.01971   4
   0  -8  81 4.47593 4.35478   2
   0  -8  81 3.76756 3.39153  10
   0  -8 -82 26.0632 5.64024   7
   0  -8  82 12.7344 4.91481   4
   0  -8  82 30.2747 5.65054   2
   0  -8  82 8.67481 4.14516  10
   0  -8 -83 7.94519 4.71859   7
   0  -8  83 0.73986 4.77620   4
   0  -8  83 7.15482 4.43824   2
   0  -8  83-0.77766 3.89733  10
   0  -8 -84-3.07459 5.69906   7
   0  -8  84-2.63145 5.63312   4
   0  -8  84-2.31842 3.60268   2
   0  -8  84-2.36910 3.87543  10
   0  -8 -85-4.68311 6.02118   7
   0  -8  85-4.59363 5.73135   4
   0  -8  85 1.17320 3.78870   2
   0  -8  85-0.53445 3.80750  10
   0  -8  86 7.12601 4.36552   2
   0  -8 -86 1.18800 5.75127   7
   0  -8  86-0.38895 5.12961   4
   0  -7   0 11.7673 2.58530   6
   0  -7   0 3.05065 2.58545   5
   0  -7  -1 134.235 15.2171   1
   0  -7   1 135.580 15.1994   1
   0  -7  -1 133.789 15.2370   6
   0  -7   1 139.017 15.2379   6
   0  -7  -1 142.843 15.1662   5
   0  -7  -2 36.7287 4.61947   1
   0  -7   2 53.0929 4.69074   1
   0  -7  -2 53.6840 4.87134   6
   0  -7   2 49.4458 4.75850   6
   0  -7   3 135.415 15.5860   6
   0  -7   3 146.738 15.6229   1
   0  -7  -3 139.016 15.5949   1
   0  -7  -3 128.530 15.6207   6
   0  -7  -3 155.772 15.5796   5
   0  -7   4 95.0778 11.0600   6
   0  -7   4 108.674 11.0887   1
   0  -7  -4 109.751 11.1801   1
   0  -7  -4 95.2889 11.0810   6
   0  -7  -4 90.8564 10.9412   5
   0  -7   5 40.8554 4.03496   6
   0  -7  -5 17.0628 3.52408   5
   0  -7   5 20.6757 3.57318   1
   0  -7  -5 43.2481 4.14067   1
   0  -7  -5 42.5863 4.28765   6
   0  -7  -6 43.6387 5.42789   5
   0  -7   6 46.4440 5.55262   6
   0  -7  -6 46.3655 5.66311   1
   0  -7   6 45.8354 5.57505   1
   0  -7  -6 55.0023 5.88479   6
   0  -7  -7 49.4528 5.82936   6
   0  -7  -7 45.1878 5.65520   5
   0  -7   7 59.3728 5.92633   6
   0  -7   7 39.8363 5.80463   4
   0  -7  -7 57.5154 6.12184   1
   0  -7  -8 30.4130 4.16864   6
   0  -7   8 40.4102 4.19078   6
   0  -7  -8 26.8317 3.87825   5
   0  -7   8 27.1763 4.16625   4
   0  -7  -8 36.7409 4.23905   1
   0  -7  -9 1.10443 1.50444   5
   0  -7  -9 7.65717 2.56839   1
   0  -7   9 1.45842 2.03255   4
   0  -7  -9 3.09546 2.54306   6
   0  -7   9 2.57815 1.94305   6
   0  -7 -10 0.14950 1.45922   5
   0  -7 -10 4.52052 2.59212   1
   0  -7  10 0.12040 2.04953   4
   0  -7  10 3.59775 2.08117   6
   0  -7 -10 1.19238 2.43973   6
   0  -7  11 16.9150 2.59772   6
   0  -7 -11 15.2166 3.06548   6
   0  -7 -11 12.4323 2.30382   5
   0  -7  11 11.1622 2.84833   4
   0  -7 -11 25.1382 2.85516   1
   0  -7 -12 75.5218 9.23157   6
   0  -7  12 82.3870 9.19900   6
   0  -7  12 71.5173 9.26446   4
   0  -7 -12 83.7899 9.39521   1
   0  -7 -12 88.9751 9.07344   5
   0  -7 -13 12.5842 2.59952   7
   0  -7  13 16.9363 2.38248   6
   0  -7  13 13.5576 2.74809   4
   0  -7  13 8.04439 2.02824  10
   0  -7 -13 19.0906 3.30954   1
   0  -7 -13 13.1063 2.05557   5
   0  -7 -14 7.02866 2.36701   7
   0  -7  14 7.74216 2.06654   6
   0  -7  14 5.08741 2.27115   4
   0  -7  14 6.21475 1.63934  10
   0  -7 -14 7.35413 2.56881   1
   0  -7 -14 6.93692 1.54647   5
   0  -7 -15-0.91195 2.12880   7
   0  -7  15 4.04696 1.77652   6
   0  -7  15 1.77713 2.07727   4
   0  -7 -15 4.22314 2.09877   1
   0  -7  15 2.96953 1.60000  10
   0  -7 -15 1.45847 1.31137   5
   0  -7 -16 103.747 11.3013   5
   0  -7  16 108.295 11.3789   6
   0  -7 -16 89.5213 11.5137   7
   0  -7  16 108.966 11.6333   4
   0  -7 -16 101.779 11.6014   1
   0  -7  16 99.8623 11.3592  10
   0  -7 -17 96.5917 11.3544   5
   0  -7  17 97.7215 11.4195   6
   0  -7 -17 111.020 11.7422   7
   0  -7  17 107.244 11.7365   4
   0  -7 -17 111.854 11.7441   1
   0  -7  17 105.827 11.4496  10
   0  -7 -18 175.642 19.1590   5
   0  -7  18 175.081 19.1912   6
   0  -7 -18 181.761 19.4434   7
   0  -7  18 153.625 19.3673   4
   0  -7 -18 191.344 19.4689   1
   0  -7  18 176.892 19.2298  10
   0  -7 -19 112.797 13.2806   5
   0  -7  19 135.678 13.3406   6
   0  -7 -19 110.293 13.6029   7
   0  -7  19 126.478 13.6456   4
   0  -7 -19 132.937 13.6833   1
   0  -7  19 111.816 13.3564  10
   0  -7 -20 316.808 37.2295   5
   0  -7  20 338.992 37.2541   6
   0  -7 -20 391.654 37.5628   7
   0  -7  20 390.278 37.5437   4
   0  -7 -20 327.927 37.4491   1
   0  -7  20 342.827 37.3168  10
   0  -7 -21 61.8540 8.42519   5
   0  -7  21 85.3663 8.49291   6
   0  -7  21 88.8741 9.05955   4
   0  -7  21 58.5280 8.53377  10
   0  -7 -21 88.1117 8.96413   1
   0  -7 -21 114.928 9.17600   7
   0  -7  22 13.0079 2.06049   6
   0  -7  22 12.8890 2.98813   4
   0  -7  22 9.33555 2.31080  10
   0  -7 -22 14.0480 3.21180   7
   0  -7 -22 13.9451 3.10994   1
   0  -7  23 58.4704 6.86804   6
   0  -7  23 58.5670 6.99762  10
   0  -7 -23 61.5693 7.35291   1
   0  -7  23 63.2383 7.43765   4
   0  -7 -23 66.4564 7.48518   7
   0  -7  24 6.23951 1.74615   6
   0  -7  24 6.98724 2.89417   4
   0  -7  24 5.58679 2.02820  10
   0  -7 -24 8.91848 2.82408   1
   0  -7 -24 12.9919 2.82171   7
   0  -7  25 10.1415 1.79083   6
   0  -7  25 10.2300 2.99686   4
   0  -7  25 3.83905 2.06779  10
   0  -7 -25 9.54706 2.92161   1
   0  -7 -25 8.51519 2.39649   7
   0  -7  26 44.0684 4.98193   6
   0  -7  26 39.6140 5.26403  10
   0  -7 -26 45.5378 5.72267   1
   0  -7  26 33.7004 5.43183   4
   0  -7 -26 57.1430 5.94817   7
   0  -7 -27 42.2731 5.77654   7
   0  -7  27 42.9640 5.03939   6
   0  -7  27 49.9259 5.81601   2
   0  -7 -27 44.9957 5.81124   1
   0  -7  27 41.2645 5.77487   4
   0  -7  27 42.7206 5.35175  10
   0  -7 -28 13.8772 3.06046   7
   0  -7  28 16.5911 2.27766   6
   0  -7  28 20.5662 3.35138   2
   0  -7  28 11.8683 2.70864  10
   0  -7 -28 18.2259 3.49604   1
   0  -7  28 19.0185 3.50591   4
   0  -7  29 1.54722 1.28979   6
   0  -7 -29-0.68030 3.04178   7
   0  -7  29-0.97392 1.83633  10
   0  -7 -29 1.54918 2.71854   1
   0  -7  29 0.74248 2.23707   2
   0  -7  30 13.2110 1.98463   6
   0  -7 -30 16.4723 3.15107   7
   0  -7  30 9.76111 2.46275  10
   0  -7 -30 13.1022 3.02725   1
   0  -7  30 13.6461 3.22844   2
   0  -7  31 11.5156 1.78082   6
   0  -7 -31 8.94937 2.55983   1
   0  -7 -31 9.21225 3.23228   3
   0  -7  31 9.08332 2.66119   2
   0  -7  31 12.1720 2.43005  10
   0  -7  32 27.6887 3.38180   6
   0  -7 -32 24.1802 3.94257   1
   0  -7  32 36.9802 3.97608  10
   0  -7 -32 22.7697 4.31172   3
   0  -7  33 6.15967 1.37767   6
   0  -7  33 5.21074 2.11357  10
   0  -7 -33 3.53179 2.26262   3
   0  -7  34 17.8813 2.47512   6
   0  -7 -34 26.2724 3.82670   3
   0  -7  34 19.7321 3.10246  10
   0  -7 -35 35.7683 4.59890   3
   0  -7  35 25.7889 3.27681   6
   0  -7  35 28.5247 3.94700  10
   0  -7  35 25.4210 4.52382   4
   0  -7  36 24.6295 3.02263   6
   0  -7  36 24.1275 4.41975   4
   0  -7 -36 26.2365 4.21440   3
   0  -7  36 24.8818 3.68026  10
   0  -7  37 57.9871 6.37582   6
   0  -7  37 51.4225 7.23202   4
   0  -7 -37 50.8197 7.05003   3
   0  -7  37 63.6275 6.95599  10
   0  -7 -37 55.8134 7.12570   7
   0  -7  38 25.6548 3.04401   6
   0  -7  38 24.4148 3.95533   4
   0  -7 -38 24.3940 4.02437   3
   0  -7  38 22.6836 3.76000  10
   0  -7 -38 33.5600 4.77235   7
   0  -7 -39 6.66940 3.50922   7
   0  -7  39 7.64500 3.00515   4
   0  -7  39 5.42208 1.20525   6
   0  -7 -39 2.96481 2.77719   3
   0  -7  39 7.43500 2.27683  10
   0  -7 -40 15.2648 3.67686   7
   0  -7  40 8.72996 1.42045   6
   0  -7  40 14.3779 3.47145   4
   0  -7  40 9.35459 3.08124   2
   0  -7 -40 10.0542 3.15591   3
   0  -7  40 6.17782 2.42039  10
   0  -7  41 39.6649 4.72770   6
   0  -7 -41 37.9249 5.86275   7
   0  -7  41 47.9064 6.10703   4
   0  -7  41 48.2057 5.73407   2
   0  -7 -41 52.6217 5.97252   3
   0  -7  42-0.46847 2.94970   4
   0  -7 -42 4.43615 2.77840   7
   0  -7 -42 6.46857 3.06590   3
   0  -7  42 4.52795 2.71129   2
   0  -7  42 3.04701 0.97921   6
   0  -7  43 13.6240 3.60932   4
   0  -7 -43 21.2474 3.77012   7
   0  -7  43 19.9414 3.77824   2
   0  -7 -43 23.9254 3.92465   3
   0  -7  43 17.8244 2.21576   6
   0  -7  44 6.90603 2.70701   4
   0  -7 -44 11.5938 3.42507   7
   0  -7  44 13.5863 3.28833   2
   0  -7 -44 8.09063 3.08606   3
   0  -7  44 8.63125 1.29572   6
   0  -7  45 30.5822 3.68485   6
   0  -7 -45 44.7211 5.47950   7
   0  -7 -45 32.4205 4.98855   3
   0  -7  45 35.2553 4.84006   4
   0  -7  45 44.1718 5.12236   2
   0  -7 -46 9.85475 3.21421   1
   0  -7 -46 12.3262 3.23717   3
   0  -7  46 16.6175 3.17060   2
   0  -7  46 13.6637 3.15663   4
   0  -7  46 9.84863 1.41884   6
   0  -7 -46 15.4645 4.10570   7
   0  -7 -47 36.5441 5.12664   7
   0  -7  47 21.5189 2.73687   6
   0  -7 -47 32.0848 4.09694   1
   0  -7  47 31.9488 4.03592  10
   0  -7  47 34.5421 4.25010   2
   0  -7 -47 29.4425 4.32167   3
   0  -7  47 27.6553 4.39576   4
   0  -7 -48 17.9671 4.35376   7
   0  -7 -48 14.9549 3.13107   1
   0  -7  48 14.7245 3.24948  10
   0  -7 -48 19.6392 3.70104   3
   0  -7  48 14.8969 3.66969   2
   0  -7  48 15.6217 3.91952   4
   0  -7 -49 12.9222 4.12073   7
   0  -7 -49 8.99698 3.06079   1
   0  -7  49 9.54536 2.84930  10
   0  -7 -49 6.28856 3.02730   3
   0  -7  49 11.9271 3.35497   2
   0  -7  49 7.07075 3.37527   4
   0  -7 -50 13.6306 4.21698   7
   0  -7 -50 15.4659 3.23002   1
   0  -7  50 8.97536 3.00788  10
   0  -7  50 18.9796 3.69019   2
   0  -7 -50 8.93775 3.37213   3
   0  -7  50 10.4800 3.62615   4
   0  -7 -51 33.8499 5.31502   7
   0  -7 -51 26.5198 4.07073   1
   0  -7  51 23.8487 4.12302  10
   0  -7  51 29.3777 4.66637   2
   0  -7 -51 23.7097 4.49111   3
   0  -7  51 18.9176 4.65664   4
   0  -7 -52 7.13615 4.03897   7
   0  -7 -52 3.78230 2.96703   1
   0  -7  52 3.00247 2.58337  10
   0  -7 -52 6.82514 3.15813   3
   0  -7  52 0.34615 3.27132   2
   0  -7  52 2.79413 3.30068   4
   0  -7 -53 12.0217 4.17016   7
   0  -7 -53 9.79871 2.82378   1
   0  -7  53 1.75821 2.48767  10
   0  -7  53 10.4072 3.53836   2
   0  -7 -53 8.91240 3.34853   3
   0  -7  53 6.94234 3.51527   4
   0  -7 -54 3.29022 3.89136   7
   0  -7 -54 3.50636 2.78522   1
   0  -7  54-0.15009 2.33788  10
   0  -7  54 0.89870 3.13419   2
   0  -7 -54 2.35935 3.16936   3
   0  -7  54 3.75922 3.21554   4
   0  -7 -55 6.27828 4.04698   7
   0  -7 -55 0.61034 2.83100   1
   0  -7  55-0.15366 2.27560  10
   0  -7 -55 6.64985 3.31218   3
   0  -7  55 2.19735 3.18757   2
   0  -7  55 0.42711 2.91297   4
   0  -7 -56 3.20803 3.88241   7
   0  -7 -56-1.48127 2.31314   1
   0  -7  56 3.93211 2.41752  10
   0  -7  56 1.30599 3.26164   2
   0  -7 -56 1.50344 3.25039   3
   0  -7  56-2.83758 2.93347   4
   0  -7 -57 1.87289 3.72801   7
   0  -7 -57 2.86948 3.02219   1
   0  -7  57 4.82814 2.42253  10
   0  -7  57 11.7784 3.49699   2
   0  -7 -57 7.07643 3.46158   3
   0  -7  57 7.80787 3.00280   4
   0  -7 -58-0.23912 3.34211   7
   0  -7 -58-3.65041 2.85588   1
   0  -7  58 2.30476 2.51954  10
   0  -7  58 4.64085 3.37473   2
   0  -7 -58-0.19458 3.34388   3
   0  -7  58-0.45588 2.87636   4
   0  -7 -59 16.1161 3.94955   7
   0  -7 -59 11.4453 3.40190   1
   0  -7  59 14.6436 3.39836  10
   0  -7 -59 10.4903 3.65956   3
   0  -7  59 17.3182 4.07857   2
   0  -7  59 13.5052 4.06704   4
   0  -7 -60-2.49306 3.28058   7
   0  -7 -60 3.59511 3.08886   1
   0  -7  60 2.40888 2.88693  10
   0  -7 -60-0.20131 2.98862   3
   0  -7  60-0.80099 3.34305   2
   0  -7  60-0.23777 3.53704   4
   0  -7 -61 11.1961 4.09189   7
   0  -7 -61 2.07461 2.77431   1
   0  -7  61 8.44024 3.28425  10
   0  -7  61 10.1861 3.74607   2
   0  -7 -61 12.0776 3.27251   3
   0  -7  61 8.25445 4.10981   4
   0  -7 -62-1.29827 4.04394   7
   0  -7 -62-4.31336 3.13414   1
   0  -7  62 1.43665 2.97792  10
   0  -7  62 4.14434 3.53872   2
   0  -7 -62-1.04059 2.96352   3
   0  -7  62 0.49570 4.00473   4
   0  -7 -63 4.50321 4.61435   7
   0  -7 -63-0.65948 2.51308   1
   0  -7  63-0.18341 3.02400  10
   0  -7 -63 6.55833 3.51521   3
   0  -7  63 6.11045 3.67853   2
   0  -7  63 0.75959 3.98710   4
   0  -7 -64 16.2109 5.34460   7
   0  -7 -64 14.9085 3.64998   1
   0  -7  64 12.3624 3.72127  10
   0  -7  64 23.5794 4.47748   2
   0  -7 -64 14.4057 4.11644   3
   0  -7  64 6.97579 4.63150   4
   0  -7 -65 0.55074 4.73995   7
   0  -7 -65 4.55909 3.00168   1
   0  -7  65 3.16293 4.20179   4
   0  -7 -65 10.0550 3.96830   3
   0  -7  65 10.2429 3.73962   2
   0  -7  65 3.63286 3.35948  10
   0  -7 -66-0.66605 3.69377   3
   0  -7  66 2.65816 3.39675   2
   0  -7 -66-1.08176 3.13330   1
   0  -7 -66 7.57007 4.64117   7
   0  -7  66-1.61277 3.77449   4
   0  -7  66-2.92580 2.98513  10
   0  -7 -67 20.2978 4.68669   3
   0  -7 -67 16.4793 4.01276   1
   0  -7  67 27.2301 4.77303   2
   0  -7 -67 27.1495 5.48866   7
   0  -7  67 18.6396 4.62143   4
   0  -7  67 18.3080 4.11060  10
   0  -7  68 17.3781 4.22990   2
   0  -7 -68 6.17819 3.57779   1
   0  -7 -68 17.1795 4.14977   3
   0  -7 -68 11.0672 4.41401   7
   0  -7  68 6.70751 4.15588   4
   0  -7  68 13.1884 3.72184  10
   0  -7 -69 24.3231 4.67827   1
   0  -7  69 43.9035 5.71571   2
   0  -7 -69 28.8431 5.08631   3
   0  -7 -69 25.8160 6.03462   7
   0  -7  69 26.2058 5.93128   4
   0  -7  69 23.5864 5.05547  10
   0  -7  70 17.2184 4.50112   2
   0  -7 -70 12.0447 4.11730   3
   0  -7 -70 4.53416 5.18050   7
   0  -7  70 10.1610 5.16363   4
   0  -7  70 10.1206 3.99866  10
   0  -7 -71 5.27778 3.97072   3
   0  -7  71 1.19774 3.84935   2
   0  -7 -71-2.15504 5.34468   7
   0  -7  71-0.88903 4.52276   4
   0  -7  71 4.08371 3.57085  10
   0  -7  72 7.04917 3.84301   2
   0  -7 -72 0.48698 3.56844   3
   0  -7 -72-8.14500 5.40029   7
   0  -7  72-5.43452 4.49092   4
   0  -7  72 2.40805 3.34369  10
   0  -7  73-0.49366 3.64114   2
   0  -7 -73 1.72975 3.32067   3
   0  -7 -73-3.83436 4.93856   7
   0  -7  73-0.30754 4.02520   4
   0  -7  73-1.33758 2.93383  10
   0  -7  74-0.50092 3.46016   2
   0  -7 -74 8.78120 4.73217   7
   0  -7  74 2.81843 3.48458   4
   0  -7  74 1.81574 2.96562  10
   0  -7  75 2.54190 3.31926   2
   0  -7 -75 3.97191 3.59054   7
   0  -7  75 0.63771 4.14020   4
   0  -7  75-3.23557 3.48934  10
   0  -7  76 11.3451 4.12507   2
   0  -7 -76 6.06234 4.47325   7
   0  -7  76 7.14039 4.99629   4
   0  -7  76 3.99824 3.88923  10
   0  -7  77-5.23005 4.21774   2
   0  -7  77-1.98568 5.05484   4
   0  -7  77 0.47860 3.58922  10
   0  -7  78 5.29740 4.30147   2
   0  -7 -78 9.05927 5.86169   7
   0  -7  78 8.75477 4.77382   4
   0  -7  78 7.54586 3.73781  10
   0  -7  79 3.75831 3.94564   2
   0  -7 -79-1.06086 5.12850   7
   0  -7  79 2.74111 4.01358   4
   0  -7  79 0.24755 2.98835  10
   0  -7  80-2.17698 3.71559   2
   0  -7 -80-3.23564 4.25374   7
   0  -7  80 7.66686 3.87037   4
   0  -7  80 4.27711 3.69869  10
   0  -7  81-1.65475 3.89125   2
   0  -7 -81-2.92345 4.51675   7
   0  -7  81 7.08998 4.68944   4
   0  -7  81 1.02301 3.84421  10
   0  -7  82 1.67620 4.28695   2
   0  -7 -82 6.68497 5.72886   7
   0  -7  82 9.37118 5.27329   4
   0  -7  82 7.02065 4.08186  10
   0  -7  83-2.82503 4.17803   2
   0  -7 -83 2.64201 5.91950   7
   0  -7  83-2.20375 5.13028   4
   0  -7  83-4.48982 3.42300  10
   0  -7  84-3.15040 4.09703   2
   0  -7 -84-4.60640 5.73538   7
   0  -7  84-6.34624 4.97966   4
   0  -7  84-1.87809 3.60795  10
   0  -7  85 4.35092 3.72244   2
   0  -7 -85 5.84783 5.46937   7
   0  -7  85 2.65596 4.06020   4
   0  -7  85 5.44793 4.12979  10
   0  -7  86 10.2762 4.57811   2
   0  -7 -86 5.14804 4.64230   7
   0  -7  86 1.15674 4.95693   4
   0  -7  86 0.83033 4.09942  10
   0  -7  87-5.33668 3.89189  10
   0  -7  87 5.35051 4.47069   2
   0  -7  87-1.17508 5.35900   4
   0  -6   0 14.1583 2.47364   1
   0  -6   0 7.94108 2.18243   5
   0  -6   0 10.3744 2.36365   6
   0  -6   1 7.46471 2.23133   1
   0  -6  -1 8.69094 2.33112   1
   0  -6  -1 7.71632 1.88974   5
   0  -6   1 8.14155 2.38502   6
   0  -6  -1 6.95701 1.83475   6
   0  -6   2 4.54099 1.94078   1
   0  -6  -2 9.42692 2.37806   1
   0  -6  -2 7.36355 2.07116   6
   0  -6  -2 2.69758 1.78072   5
   0  -6  -3 107.753 12.0599   5
   0  -6   3 105.621 12.1019   1
   0  -6  -3 105.168 12.1502   1
   0  -6   3 122.069 12.1904   6
   0  -6  -3 108.165 12.2150   6
   0  -6   4 14.8240 2.38787   6
   0  -6  -4 9.46120 2.11554   5
   0  -6  -4 10.1396 2.36110   1
   0  -6   4 13.7848 2.51328   1
   0  -6  -4 22.2075 2.88731   6
   0  -6  -5 2.73004 2.39796   1
   0  -6  -5 0.84575 1.50392   5
   0  -6   5 2.89265 1.68983   1
   0  -6   5 1.13019 1.72779   6
   0  -6  -5 3.40443 2.37202   6
   0  -6   6 2.05782 1.93429   6
   0  -6  -6 1.70374 2.25335   6
   0  -6  -6-0.89054 1.39943   5
   0  -6  -6-0.14987 2.06902   1
   0  -6   6 1.35504 1.82027   4
   0  -6   6 1.83506 1.67706   1
   0  -6  -7 57.3909 6.99614   6
   0  -6   7 62.5588 7.00620   6
   0  -6  -7 61.7128 6.84529   5
   0  -6   7 59.4974 7.00834   4
   0  -6  -7 61.3789 7.11238   1
   0  -6  -8 33.8679 4.17332   6
   0  -6   8 23.4103 4.14765   4
   0  -6   8 45.1919 4.27555   6
   0  -6  -8 47.9329 4.54743   1
   0  -6  -8 27.5764 3.92829   5
   0  -6  -9 410.794 45.9770   6
   0  -6   9 425.022 45.9760   4
   0  -6   9 402.372 45.9013   6
   0  -6  -9 409.503 45.9775   1
   0  -6  -9 455.286 45.8734   5
   0  -6 -10 20.5162 3.78957   6
   0  -6  10 17.6808 3.72772   4
   0  -6 -10 14.2958 3.32652   5
   0  -6 -11 17.5927 3.26957   7
   0  -6 -11 25.2195 3.63526   6
   0  -6  11 27.0004 3.18915   6
   0  -6  11 25.3443 3.43530   4
   0  -6  11 21.8752 2.97252  10
   0  -6 -11 28.8936 3.74485   1
   0  -6 -11 20.5885 2.86527   5
   0  -6 -12 37.4795 3.94411   7
   0  -6  12 32.5502 3.58619   6
   0  -6  12 25.6970 3.74969   4
   0  -6  12 23.0198 3.36475  10
   0  -6 -12 33.0900 3.92865   1
   0  -6 -12 23.4391 3.29075   5
   0  -6 -13 4.36442 2.12479   7
   0  -6  13 3.12549 1.68263   6
   0  -6  13 3.04455 2.18345   4
   0  -6  13 2.60871 1.52294  10
   0  -6 -13 7.31318 1.98438   1
   0  -6 -13 1.33564 1.29158   5
   0  -6 -14 2.47103 2.32947   7
   0  -6  14 2.69855 1.64635   6
   0  -6  14 1.38948 2.21306   4
   0  -6  14 3.48531 1.54883  10
   0  -6 -14 5.67789 2.48392   1
   0  -6 -14 1.42960 1.36353   5
   0  -6 -15 1.52058 2.44877   7
   0  -6  15 4.05007 1.65418   6
   0  -6  15 2.88762 2.36199   4
   0  -6  15 3.67690 1.50378  10
   0  -6 -15-0.73241 2.68142   1
   0  -6 -15 1.23126 1.38201   5
   0  -6 -16 13.4679 2.80477   7
   0  -6  16 18.5418 2.39414   6
   0  -6  16 16.1454 2.86930   4
   0  -6  16 18.1407 2.43779  10
   0  -6 -16 10.4693 3.18046   1
   0  -6 -16 13.8039 2.21531   5
   0  -6 -17 10.5069 2.88141   7
   0  -6  17 10.3655 1.94338   6
   0  -6  17 8.48062 2.56628   4
   0  -6 -17 16.9794 2.71396   1
   0  -6  17 4.79802 1.91733  10
   0  -6 -17 6.96720 1.74084   5
   0  -6  18 303.678 34.8782   6
   0  -6  18 310.550 35.0845   4
   0  -6  18 339.592 34.9671  10
   0  -6 -18 361.484 35.1632   7
   0  -6 -18 311.237 35.0309   1
   0  -6  19 34.7765 3.77725   6
   0  -6  19 19.7492 3.87916  10
   0  -6 -19 17.7172 4.02547   7
   0  -6  19 32.1889 4.48556   4
   0  -6  20 164.542 18.3955   6
   0  -6  20 156.672 18.4881  10
   0  -6 -20 180.373 18.6087   1
   0  -6 -20 155.459 18.6606   7
   0  -6  20 204.573 18.7983   4
   0  -6  21 37.1056 4.15444   6
   0  -6  21 28.8445 4.28972  10
   0  -6 -21 39.0407 4.56130   1
   0  -6  21 42.2144 4.89567   4
   0  -6 -21 29.8032 4.49059   7
   0  -6 -22 5.26196 2.15832   7
   0  -6  22 8.00690 1.52261   6
   0  -6  22 3.21013 2.29422   2
   0  -6  22 5.19457 1.95201  10
   0  -6 -22 5.88121 2.19203   1
   0  -6  22 4.73030 2.68166   4
   0  -6 -23 19.4651 3.26803   7
   0  -6  23 14.5244 2.06423   6
   0  -6  23 13.6786 2.79122   2
   0  -6 -23 13.0009 2.91304   3
   0  -6  23 10.9430 2.40875  10
   0  -6  23 11.2633 2.89504   4
   0  -6 -23 14.1175 2.59445   1
   0  -6  24 7.11038 2.59954   2
   0  -6 -24 7.96489 2.77128   3
   0  -6  24 9.42743 1.59637   6
   0  -6 -24 8.85782 2.98954   7
   0  -6  24 2.97532 2.31239   4
   0  -6  24 5.94727 2.06337  10
   0  -6 -24 8.12889 2.14961   1
   0  -6 -25 11.1963 2.90854   3
   0  -6  25 12.2363 2.96474   2
   0  -6  25 11.7113 1.74391   6
   0  -6 -25 8.58704 2.55219   7
   0  -6  25 11.9142 3.03624   4
   0  -6  25 9.41502 2.26547  10
   0  -6 -25 8.27338 2.30270   1
   0  -6  26 1.87130 2.55971   2
   0  -6  26 0.41589 1.18856   6
   0  -6 -26 1.31092 2.88863   7
   0  -6  26 0.09617 2.39596   4
   0  -6  26 1.87676 1.83420  10
   0  -6 -26-1.57816 2.27360   1
   0  -6  27 6.13932 2.39071   2
   0  -6  27 8.31077 1.53525   6
   0  -6 -27 5.00068 2.34734   7
   0  -6  27 7.13635 2.76579   4
   0  -6  27 7.03061 2.14971  10
   0  -6 -27 10.0888 2.69456   1
   0  -6  28 19.7939 3.45043   2
   0  -6  28 16.4039 2.21451   6
   0  -6 -28 18.7313 3.79595   7
   0  -6  28 14.4190 3.39651   4
   0  -6  28 11.9963 2.87195  10
   0  -6 -28 17.4874 3.31001   1
   0  -6 -29 62.6338 8.10917   7
   0  -6  29 74.3108 7.96141  10
   0  -6  29 64.8928 7.57066   6
   0  -6  29 71.2910 8.20116   2
   0  -6 -29 74.6561 8.15411   1
   0  -6 -30 16.3788 3.90313   7
   0  -6  30 20.3804 2.34364   6
   0  -6 -30 18.3830 3.38571   1
   0  -6  30 15.6111 3.46911   2
   0  -6  30 11.6432 2.91151  10
   0  -6  31 46.1738 5.39758   6
   0  -6 -31 47.3004 6.01047   1
   0  -6  31 60.2057 6.30466   2
   0  -6  31 45.8002 5.84234  10
   0  -6  32 33.6249 3.93794   6
   0  -6  32 33.8219 4.51454  10
   0  -6 -32 33.1372 4.46796   1
   0  -6  32 35.6287 4.79927   2
   0  -6  33 99.9026 10.8642   6
   0  -6  33 88.5990 11.2445  10
   0  -6 -33 86.2918 11.3272   3
   0  -6 -33 102.455 11.3176   1
   0  -6  33 124.066 11.6060   2
   0  -6 -34 165.672 18.0742   3
   0  -6  34 176.759 17.9380  10
   0  -6  34 156.896 17.5218   6
   0  -6 -34 156.094 17.9433   1
   0  -6 -35 15.5142 3.46861   1
   0  -6  35 18.8771 2.20127   6
   0  -6  35 17.2002 3.93614   4
   0  -6  35 10.7066 2.96688  10
   0  -6 -35 16.8847 3.54686   3
   0  -6  36 118.153 13.4125   6
   0  -6  36 125.353 14.1305   4
   0  -6 -36 136.066 14.1049   3
   0  -6  36 125.831 13.8753  10
   0  -6 -36 128.656 13.8788   1
   0  -6 -37 4.92323 2.99606   3
   0  -6  37 5.76332 1.14712   6
   0  -6 -37 0.70598 2.90754   7
   0  -6  37 5.99670 2.35860   4
   0  -6  37 7.67933 2.50997  10
   0  -6 -37 4.99444 2.34181   1
   0  -6 -38 11.1913 3.48804   7
   0  -6  38 9.45719 1.36788   6
   0  -6  38 11.1107 2.88150   4
   0  -6 -38 2.39417 2.89218   3
   0  -6  38 6.50551 2.34145  10
   0  -6  39 144.900 15.8506   6
   0  -6  39 154.957 16.6453   4
   0  -6 -39 134.608 16.4684   3
   0  -6  39 135.314 16.2901  10
   0  -6 -39 178.269 16.8767   7
   0  -6  40 9.14333 3.48845   4
   0  -6 -40 9.23520 3.95038   7
   0  -6 -40 9.36395 2.91681   3
   0  -6  40 11.9482 1.56428   6
   0  -6  41 5.07279 3.13030   4
   0  -6 -41 2.69095 3.44651   7
   0  -6 -41 6.34005 2.36589   3
   0  -6  41 4.57931 0.96422   6
   0  -6  42 66.2407 7.52120   6
   0  -6 -42 84.9097 8.93414   7
   0  -6  42 78.8956 8.73949   4
   0  -6  42 74.1896 8.36806   2
   0  -6 -42 64.9571 8.24849   3
   0  -6  43 16.0487 3.94090   4
   0  -6 -43 18.2073 4.14764   7
   0  -6  43 16.2596 3.35176   2
   0  -6 -43 12.8262 3.07449   3
   0  -6  43 13.1355 1.70858   6
   0  -6  44 30.6013 3.60065   6
   0  -6 -44 35.4930 5.31587   7
   0  -6  44 40.7734 5.03379   2
   0  -6 -44 35.4241 4.79935   3
   0  -6  44 43.2910 5.36275   4
   0  -6 -45 3.38374 2.50529   3
   0  -6  45-0.43559 2.71340   2
   0  -6  45-2.32089 3.05230   4
   0  -6 -45 1.05576 3.34416   7
   0  -6  46 2.52346 2.82409   2
   0  -6 -46 2.40296 2.49389   3
   0  -6  46 4.42187 3.11581   4
   0  -6 -46 4.33230 3.25880   7
   0  -6 -47-1.22616 2.37817   3
   0  -6  47 2.42641 2.79169   2
   0  -6  47 0.52332 3.10860   4
   0  -6 -47-3.33124 3.27389   7
   0  -6  48 12.6994 3.30472   2
   0  -6 -48 7.82021 2.81905   3
   0  -6  48 7.86662 3.57502   4
   0  -6 -48 10.4314 3.66748   7
   0  -6  49 8.22421 3.07913   2
   0  -6 -49 4.30737 2.55068   3
   0  -6  49 2.38171 3.45423   4
   0  -6 -49 10.1036 3.78794   7
   0  -6 -50 21.4749 3.83306   3
   0  -6  50 30.6730 4.38470   2
   0  -6 -50 21.6898 4.95418   7
   0  -6  50 21.9588 4.74723   4
   0  -6 -51 5.52304 2.83686   1
   0  -6  51 0.82372 2.90238   2
   0  -6 -51 1.82477 2.51983   3
   0  -6 -51-1.63003 3.76322   7
   0  -6  51 3.26751 3.54119   4
   0  -6 -52 5.70188 2.45240   1
   0  -6 -52 8.45548 2.96193   3
   0  -6  52 3.36238 2.92766   2
   0  -6 -52 5.21328 3.97968   7
   0  -6  52 10.0426 3.78834   4
   0  -6 -53 1.99741 2.68576   1
   0  -6 -53 0.68933 2.96953   3
   0  -6  53 1.71486 2.87561   2
   0  -6 -53-0.85341 4.00943   7
   0  -6  53 2.41806 3.70680   4
   0  -6 -54 21.7698 4.12307   1
   0  -6  54 28.3229 4.60380   2
   0  -6 -54 25.9886 4.73816   3
   0  -6 -54 39.2589 5.72507   7
   0  -6  54 25.9783 5.18703   4
   0  -6 -55 7.83376 2.80697   1
   0  -6 -55 7.68878 3.48381   3
   0  -6  55 5.16787 3.19010   2
   0  -6 -55 1.11508 4.26982   7
   0  -6  55 9.06865 3.72097   4
   0  -6 -56 10.4360 3.29958   1
   0  -6  56 16.1621 3.77292   2
   0  -6 -56 16.9346 3.93292   3
   0  -6 -56 13.8976 4.52640   7
   0  -6  56 10.9993 3.78335   4
   0  -6 -57-1.85522 2.47598   1
   0  -6  57 2.77523 3.13228   2
   0  -6 -57 0.18525 3.27501   3
   0  -6 -57 3.02681 3.73774   7
   0  -6  57 5.73196 3.40333   4
   0  -6 -58 3.04742 2.88821   1
   0  -6  58 5.84386 3.37436   2
   0  -6 -58 9.42879 3.45260   3
   0  -6  58 3.83097 2.86153   4
   0  -6 -58 11.4182 3.69219   7
   0  -6 -59 2.67270 2.95105   7
   0  -6 -59-0.47308 2.45510   1
   0  -6  59 0.34252 2.53515  10
   0  -6  59 5.37542 3.39872   2
   0  -6 -59 3.07073 2.99782   3
   0  -6  59-1.15135 3.09693   4
   0  -6 -60 1.24047 3.63318   7
   0  -6 -60 6.21390 3.04621   1
   0  -6  60 5.95297 3.04819  10
   0  -6 -60 8.98386 3.04277   3
   0  -6  60 1.88192 3.67656   4
   0  -6 -61 4.55897 4.32116   7
   0  -6 -61 12.1804 3.02542   1
   0  -6  61 1.78943 3.25719  10
   0  -6 -61 4.56977 3.27336   3
   0  -6  61 4.08378 4.17201   4
   0  -6 -62 1.80953 4.43156   7
   0  -6 -62 1.09614 2.81992   1
   0  -6  62-0.36566 3.16600  10
   0  -6  62 0.60714 3.30310   2
   0  -6 -62 7.27572 3.49345   3
   0  -6  62-0.73588 4.12518   4
   0  -6 -63 6.85510 4.73531   7
   0  -6 -63-1.47332 2.87915   1
   0  -6  63 4.29444 3.12133  10
   0  -6 -63 1.02791 3.49792   3
   0  -6  63 2.47116 3.41302   2
   0  -6  63-0.25060 3.93613   4
   0  -6 -64 4.30360 4.69114   7
   0  -6 -64 2.84946 2.72799   1
   0  -6  64 4.57584 3.26696  10
   0  -6 -64 3.96916 3.55013   3
   0  -6  64-0.83775 3.14747   2
   0  -6  64-3.58033 3.87217   4
   0  -6 -65 20.5790 5.05192   7
   0  -6 -65 11.3606 3.23868   1
   0  -6  65 7.30699 4.19120   4
   0  -6 -65 11.0429 4.05422   3
   0  -6  65 9.16019 3.61729   2
   0  -6  65 14.3979 3.60144  10
   0  -6  66 0.64991 3.30889   2
   0  -6 -66-2.26639 2.87197   1
   0  -6 -66-0.86339 3.27713   3
   0  -6 -66-5.03636 4.02915   7
   0  -6  66 1.33120 3.30046   4
   0  -6  66 5.55990 2.83379  10
   0  -6 -67 4.94460 2.89794   1
   0  -6 -67 4.16755 2.97814   3
   0  -6  67 6.60807 3.58462   2
   0  -6 -67 2.85209 3.52094   7
   0  -6  67 5.43046 3.74962   4
   0  -6  67 5.26754 3.16238  10
   0  -6 -68 3.78867 3.32397   3
   0  -6  68 8.50950 3.83175   2
   0  -6 -68 3.48845 4.54763   7
   0  -6  68-1.93827 4.14008   4
   0  -6  68 1.23949 3.30016  10
   0  -6 -69 3.62046 3.68226   3
   0  -6  69 6.36746 3.75842   2
   0  -6 -69-4.14741 5.01067   7
   0  -6  69-1.69392 4.34648   4
   0  -6  69-2.73794 3.28043  10
   0  -6  70 4.62780 3.80572   2
   0  -6 -70-0.22973 3.59357   3
   0  -6 -70 10.8583 5.32146   7
   0  -6  70 4.60712 4.37748   4
   0  -6  70 10.5168 3.63226  10
   0  -6  71-0.47019 3.49699   2
   0  -6 -71 1.86633 3.35952   3
   0  -6 -71 2.76267 4.76235   7
   0  -6  71 4.40210 4.27303   4
   0  -6  71-3.06270 3.09356  10
   0  -6  72-2.86481 3.50269   2
   0  -6 -72-5.44784 3.24351   3
   0  -6 -72-3.12608 3.98905   7
   0  -6  72-0.59800 3.09817   4
   0  -6  72-0.44569 3.05308  10
   0  -6 -73 7.21187 3.80430   3
   0  -6  73 9.94162 3.88581   2
   0  -6 -73 2.54647 3.89473   7
   0  -6  73 3.35092 4.16638   4
   0  -6  73 4.08658 3.66378  10
   0  -6  74 4.67673 3.89900   2
   0  -6 -74 1.95319 3.77363   3
   0  -6 -74 4.21207 4.99375   7
   0  -6  74 4.65426 4.56345   4
   0  -6  74-1.84872 3.50279  10
   0  -6 -75-6.68761 3.92820   3
   0  -6  75-3.74882 4.07146   2
   0  -6 -75 0.98929 5.23654   7
   0  -6  75-0.31631 4.75810   4
   0  -6  75 2.35236 3.46055  10
   0  -6 -76 4.77369 3.62158   3
   0  -6  76 2.53431 3.83562   2
   0  -6 -76 3.68955 5.42176   7
   0  -6  76-3.54298 4.39652   4
   0  -6  76 0.23949 3.04382  10
   0  -6 -77 2.80384 3.02590   3
   0  -6  77-0.77136 3.31191   2
   0  -6 -77 0.68170 4.63940   7
   0  -6  77-0.32783 3.70722   4
   0  -6  77 2.68047 3.45576  10
   0  -6 -78-3.10244 3.79111   3
   0  -6  78 1.82570 3.52455   2
   0  -6 -78-0.34674 3.87848   7
   0  -6  78 6.67398 4.18825   4
   0  -6  78 2.23097 3.76577  10
   0  -6 -79 0.78698 4.10904   3
   0  -6  79-3.96916 4.10551   2
   0  -6 -79-0.70517 4.85739   7
   0  -6  79-1.35824 4.60903   4
   0  -6  79 2.52183 3.67209  10
   0  -6  80-4.56069 4.19423   2
   0  -6 -80 2.12810 3.68268   3
   0  -6 -80 0.35855 5.41097   7
   0  -6  80-4.50004 5.06220   4
   0  -6  80 5.89777 3.55853  10
   0  -6  81 0.81601 3.66225   2
   0  -6 -81 0.72861 5.77508   7
   0  -6  81 5.63386 4.92693   4
   0  -6  81 2.34613 3.42889  10
   0  -6  82-2.48134 3.76161   2
   0  -6 -82 1.11314 5.34369   7
   0  -6  82 5.01379 4.12120   4
   0  -6  82-4.50421 3.88365  10
   0  -6  83 5.02743 4.21516   2
   0  -6 -83-1.88510 4.13628   7
   0  -6  83-1.82086 4.04118   4
   0  -6  83 0.80754 3.94517  10
   0  -6  84 2.26259 4.18072   2
   0  -6 -84-1.53254 4.95973   7
   0  -6  84-1.48104 5.05094   4
   0  -6  84-1.36740 3.59862  10
   0  -6  85-0.57324 3.75742   2
   0  -6 -85 6.22744 5.81774   7
   0  -6  85 5.27754 5.43287   4
   0  -6  85 1.66602 3.62082  10
   0  -6  86 4.06457 3.94180   2
   0  -6 -86-0.39443 5.42124   7
   0  -6  86-0.38314 4.73627   4
   0  -6  86-0.56398 4.14264  10
   0  -6  87 10.2864 4.50689   2
   0  -6  87 6.58305 4.12384  10
   0  -6  87 1.16802 3.96963   4
   0  -6 -87 4.00538 4.27695   7
   0  -5   0 0.75151 1.73984   1
   0  -5   0 0.70486 1.59279   5
   0  -5   0 0.74409 1.85492   6
   0  -5  -1 3.58584 1.89890   1
   0  -5   1 0.34597 1.34460   1
   0  -5  -1 0.97516 1.50724   5
   0  -5  -1 3.90649 1.97728   6
   0  -5   1 1.19187 1.81956   6
   0  -5  -2 0.87632 1.98000   1
   0  -5   2 1.23685 1.75990   1
   0  -5  -2-0.03218 1.47073   5
   0  -5   2 2.67794 1.79687   6
   0  -5  -2 3.77524 1.93718   6
   0  -5  -3 3.53239 2.06392   1
   0  -5   3 0.80635 1.37269   1
   0  -5  -3-0.03082 1.36581   5
   0  -5   3 0.55568 1.76478   6
   0  -5  -3-0.99333 1.96779   6
   0  -5  -4 3.31332 1.91697   1
   0  -5  -4 2.63979 1.34612   5
   0  -5   4 4.32178 1.61922   1
   0  -5   4 1.42040 1.78779   6
   0  -5  -4 3.07951 1.97461   6
   0  -5   5 12.6253 2.18176   6
   0  -5  -5 11.4359 2.46119   6
   0  -5  -5 9.77080 1.81321   5
   0  -5  -5 12.0497 2.01196   1
   0  -5   5 7.36314 2.04578   4
   0  -5   5 12.7437 2.04370   1
   0  -5  -6 37.8161 4.64484   6
   0  -5   6 39.0386 4.46734   6
   0  -5  -6 36.0580 4.59239   1
   0  -5  -6 37.9097 4.28639   5
   0  -5   6 35.9960 4.50762   4
   0  -5   6 34.1148 4.33421   1
   0  -5  -7 22.6639 3.24364   6
   0  -5   7 23.3412 3.01008   6
   0  -5  -7 27.4695 3.31358   1
   0  -5  -7 18.8962 2.71797   5
   0  -5   7 21.0736 3.07322   4
   0  -5   8 13.4423 2.19585   6
   0  -5  -8 14.1872 2.61439   6
   0  -5   8 8.02992 2.26240   4
   0  -5  -8 10.3456 2.30514   1
   0  -5  -8 13.3388 1.88113   5
   0  -5  -9 3.38636 1.94414   7
   0  -5  -9 3.89121 2.16749   6
   0  -5   9 1.56581 1.67597   6
   0  -5   9 2.46565 1.84318   4
   0  -5   9 2.13309 1.35660  10
   0  -5  -9 3.24968 2.19040   1
   0  -5  -9 1.49527 1.24456   5
   0  -5 -10 5.16091 2.01536   7
   0  -5  10 3.83219 1.64912   6
   0  -5 -10 5.76159 2.25100   6
   0  -5  10 2.72645 2.01787   4
   0  -5  10 3.48057 1.36699  10
   0  -5 -10 5.29183 2.18722   1
   0  -5 -10 2.62069 1.20801   5
   0  -5 -11 7.63707 2.29547   7
   0  -5  11 10.6301 1.82162   6
   0  -5  11 6.20614 2.10527   4
   0  -5 -11 4.37544 1.44654   5
   0  -5  11 4.72054 1.60031  10
   0  -5 -11 11.4493 2.17482   1
   0  -5 -12 160.675 17.4593   1
   0  -5  12 164.787 17.2942   6
   0  -5 -12 171.695 17.4683   7
   0  -5  12 170.791 17.4641   4
   0  -5 -12 155.368 17.2497   5
   0  -5  12 140.970 17.2757  10
   0  -5 -13 64.7985 6.05503   1
   0  -5  13 62.4224 5.67595   6
   0  -5 -13 60.2232 6.00421   7
   0  -5  13 43.6609 5.84950   4
   0  -5 -13 36.2439 5.52105   5
   0  -5  13 48.5306 5.66047  10
   0  -5 -14 53.9422 5.96595   1
   0  -5 -14 61.1261 6.24441   7
   0  -5  14 57.9788 5.79770   6
   0  -5  14 51.2445 6.09595   4
   0  -5 -14 46.0551 5.74405   5
   0  -5  14 42.3455 5.78057  10
   0  -5  15 35.4072 3.68736   6
   0  -5 -15 21.0321 4.04066   7
   0  -5 -15 39.5134 4.12712   1
   0  -5  15 28.7413 4.20597   4
   0  -5  15 24.6722 3.70638  10
   0  -5  16 342.343 37.9917   6
   0  -5 -16 436.196 38.2757   7
   0  -5 -16 351.490 38.1511   1
   0  -5  16 284.426 38.1131   4
   0  -5  16 371.301 38.0725  10
   0  -5  17 20.4500 3.86493   2
   0  -5 -17 14.4988 3.60393   7
   0  -5  17 42.0699 3.38895   6
   0  -5 -17 37.5446 4.08897   1
   0  -5  17 29.4828 4.03549   4
   0  -5  17 17.2247 3.44472  10
   0  -5  18 175.108 19.5890   2
   0  -5 -18 166.284 19.5914   7
   0  -5  18 171.904 19.3388   6
   0  -5 -18 186.285 19.5907   1
   0  -5 -18 190.089 19.6645   3
   0  -5  18 205.635 19.6890   4
   0  -5  18 168.488 19.4432  10
   0  -5  19 123.069 13.6176   2
   0  -5 -19 109.053 13.5824   7
   0  -5  19 118.434 13.3033   6
   0  -5 -19 127.646 13.6099   1
   0  -5 -19 131.412 13.7109   3
   0  -5  19 140.100 13.6964   4
   0  -5  19 114.467 13.4236  10
   0  -5  20 139.052 13.7708   2
   0  -5 -20 126.670 13.7764   7
   0  -5  20 121.250 13.3744   6
   0  -5 -20 119.441 13.6850   1
   0  -5 -20 109.590 13.6839   3
   0  -5  20 142.985 13.8030   4
   0  -5  20 111.327 13.5078  10
   0  -5  21 33.9624 4.69894   2
   0  -5 -21 36.6779 4.83887   7
   0  -5  21 32.8247 4.01536   6
   0  -5 -21 38.2068 4.67989   1
   0  -5 -21 32.9966 4.68678   3
   0  -5  21 36.9568 4.77320   4
   0  -5  21 35.4155 4.36874  10
   0  -5  22 40.9423 4.79373   2
   0  -5 -22 44.4786 5.14252   7
   0  -5  22 34.4997 4.15404   6
   0  -5 -22 39.4457 4.79165   1
   0  -5 -22 43.8060 4.97201   3
   0  -5  22 33.4647 4.67615   4
   0  -5  22 28.0992 4.44021  10
   0  -5 -23 16.5544 3.00810   3
   0  -5  23 14.1997 3.02477   2
   0  -5  23 16.2509 2.21437   6
   0  -5 -23 19.8111 3.13224   7
   0  -5 -23 18.7393 3.16466   1
   0  -5  23 14.7763 3.19143   4
   0  -5  23 17.3859 2.71374  10
   0  -5  24 0.91885 2.18851   2
   0  -5 -24 1.67780 2.59102   3
   0  -5  24 2.15608 1.15574   6
   0  -5 -24-0.18367 2.77585   7
   0  -5 -24 0.13130 2.42735   1
   0  -5  24 0.51957 2.54120   4
   0  -5  24 1.48239 1.79607  10
   0  -5 -25 9.58192 2.72957   3
   0  -5  25 7.89688 2.62813   2
   0  -5  25 8.70809 1.53225   6
   0  -5 -25 10.3797 2.75408   7
   0  -5 -25 7.69751 2.62385   1
   0  -5  25 13.0020 2.61766   4
   0  -5  25 8.96083 2.20127  10
   0  -5 -26 18.9778 3.68417   3
   0  -5  26 26.1270 3.90097   2
   0  -5 -26 33.9818 4.26970   7
   0  -5  26 22.4674 2.86200   6
   0  -5 -26 25.9904 3.68438   1
   0  -5  26 24.1397 4.00668   4
   0  -5  26 23.9894 3.39358  10
   0  -5  27 55.5802 7.28874   2
   0  -5 -27 64.2041 7.37919   7
   0  -5  27 59.6022 6.78135   6
   0  -5 -27 65.4759 7.20231   1
   0  -5 -27 62.3722 7.45807   3
   0  -5  27 59.3094 7.44351   4
   0  -5  27 63.7017 7.18797  10
   0  -5  28 21.7115 2.86568   6
   0  -5  28 23.0030 3.97488   2
   0  -5 -28 29.0934 3.58206   1
   0  -5  28 24.0051 3.92676   4
   0  -5 -28 31.5739 4.46133   7
   0  -5  29 177.915 20.5077   6
   0  -5  29 197.917 20.9605   2
   0  -5 -29 178.649 20.8208   1
   0  -5  29 223.505 21.1006   4
   0  -5 -29 222.461 21.1731   7
   0  -5 -30 10.9321 2.98476   1
   0  -5  30 12.6582 3.19333   2
   0  -5  30 8.10036 1.45910   6
   0  -5 -30 7.99738 2.63617   7
   0  -5 -31 5.51853 2.60808   1
   0  -5  31 4.93124 2.37321   2
   0  -5  31 4.98390 1.16183   6
   0  -5 -31 8.47951 3.22573   7
   0  -5 -32 48.1618 5.93011   1
   0  -5  32 60.1843 6.30972   2
   0  -5  32 45.9954 5.34998   6
   0  -5 -33 57.9119 7.00817   1
   0  -5  33 75.6691 7.43651   2
   0  -5  33 57.0728 6.55727   6
   0  -5 -34 4.93780 2.43038   1
   0  -5  34 2.92703 2.33114   2
   0  -5 -34 3.59920 2.24687   3
   0  -5  34 0.94493 0.90398   6
   0  -5 -35 6.68772 2.63023   1
   0  -5 -35 5.25927 2.72188   3
   0  -5  35 14.2089 2.98673   2
   0  -5  35 6.88171 1.21013   6
   0  -5 -36 80.9540 8.39731   1
   0  -5 -36 78.1514 8.70424   3
   0  -5  36 69.9238 8.57568   4
   0  -5  36 69.0486 7.85939   6
   0  -5 -37 83.5227 9.09311   1
   0  -5 -37 92.2672 9.46252   3
   0  -5  37 73.5187 9.25547   4
   0  -5  37 76.3549 8.58954   6
   0  -5  38 50.1718 5.85529   6
   0  -5 -38 60.5402 6.89747   3
   0  -5 -38 62.5319 6.61800   1
   0  -5  38 47.7547 6.71171   4
   0  -5 -38 67.1386 7.18516   7
   0  -5 -39 41.1434 5.58763   7
   0  -5  39 32.8103 3.87469   6
   0  -5  39 31.1629 5.02975   4
   0  -5  39 35.3931 4.04390   8
   0  -5 -39 38.3287 4.73570   1
   0  -5 -39 40.0356 5.11428   3
   0  -5  40 2.60011 1.18138   8
   0  -5  40 2.80722 0.78552   6
   0  -5 -40 4.56936 3.36774   7
   0  -5 -40 0.50675 2.81129   3
   0  -5 -40 2.57552 2.01305   1
   0  -5  40 4.13335 2.85587   4
   0  -5  41 17.7078 2.22708   8
   0  -5  41 15.0109 1.93797   6
   0  -5 -41 24.4354 4.17360   7
   0  -5 -41 18.9374 3.56661   3
   0  -5 -41 14.6268 3.07637   1
   0  -5  41 19.5033 3.67361   4
   0  -5  42 19.8432 2.63274   8
   0  -5  42 19.3773 2.35707   6
   0  -5 -42 20.2978 4.42728   7
   0  -5  42 24.8760 4.06328   4
   0  -5 -42 26.3371 3.52568   1
   0  -5 -42 28.0037 3.99530   3
   0  -5 -43 3.97296 3.55489   7
   0  -5  43 3.30097 1.26853   8
   0  -5  43 5.11260 3.05964   4
   0  -5 -43 8.82103 2.88185   3
   0  -5 -44 9.68321 3.72430   7
   0  -5  44 6.25928 1.39928   8
   0  -5  44 0.15911 2.93393   4
   0  -5  44 6.04406 2.52576   2
   0  -5 -44 7.21561 2.98760   3
   0  -5 -45 3.31296 3.47909   7
   0  -5  45 0.64317 1.14133   8
   0  -5  45-0.81696 2.72771   4
   0  -5  45 1.96763 2.40030   2
   0  -5 -45-4.10705 2.97312   3
   0  -5 -46 5.90366 3.47786   7
   0  -5  46 0.89621 1.16111   8
   0  -5  46-3.18614 2.80981   4
   0  -5  46 2.73127 2.51018   2
   0  -5 -46-0.57893 2.78986   3
   0  -5 -47 5.68880 3.43503   7
   0  -5  47 5.56441 1.39379   8
   0  -5  47 1.20427 2.70006   4
   0  -5 -47 7.83425 2.95161   3
   0  -5  47 7.93912 2.79678   2
   0  -5 -48 11.6640 3.68337   7
   0  -5  48 9.52048 1.78185   8
   0  -5  48 7.93939 2.81592   4
   0  -5 -48 15.6957 3.25872   3
   0  -5  48 10.0689 3.06092   2
   0  -5 -49-0.57837 2.90954   7
   0  -5  49 0.65896 1.25334   8
   0  -5  49-2.35101 2.46097   4
   0  -5  49 3.07159 2.74084   2
   0  -5 -49 0.46222 2.69313   3
   0  -5 -50 15.0099 3.33810   7
   0  -5  50 10.9426 1.86378   8
   0  -5  50 5.74538 2.90511   4
   0  -5 -50 7.86116 2.90254   3
   0  -5  50 13.9644 3.28462   2
   0  -5 -51 1.01126 2.76680   7
   0  -5  51 1.69580 1.33180   8
   0  -5  51-2.08858 2.91825   4
   0  -5 -51 0.48126 2.46108   3
   0  -5  51-0.64083 2.80546   2
   0  -5 -52 15.5288 3.77169   7
   0  -5  52 9.89581 1.91363   8
   0  -5  52 8.94632 3.59056   4
   0  -5  52 15.6999 3.37785   2
   0  -5 -52 9.81659 2.88027   3
   0  -5 -53 1.48346 3.64677   7
   0  -5  53 3.86006 1.42234   8
   0  -5  53-0.99559 3.45976   4
   0  -5 -53-0.16682 2.70029   3
   0  -5  53 3.67241 2.79581   2
   0  -5 -54 8.67238 3.98651   7
   0  -5  54 0.95402 1.40489   8
   0  -5  54 3.87169 3.62845   4
   0  -5 -54 5.95281 3.01561   3
   0  -5  54 4.76991 2.83221   2
   0  -5 -55 13.0827 4.36963   7
   0  -5  55 5.77634 1.59047   8
   0  -5  55 1.66915 3.76339   4
   0  -5  55 2.43264 2.80340   2
   0  -5 -55 6.24381 3.25822   3
   0  -5 -56 28.3218 5.95951   7
   0  -5  56 33.7213 5.54233   4
   0  -5  56 27.3856 3.78324   8
   0  -5  56 38.0958 4.99948   2
   0  -5 -56 36.0081 5.24789   3
   0  -5  57 1.41740 1.37511   8
   0  -5 -57-0.23152 3.92396   7
   0  -5  57-0.65477 3.28254   4
   0  -5 -57-0.32171 2.53030   1
   0  -5 -57 5.93470 3.28990   3
   0  -5  57 0.18064 2.89009   2
   0  -5  58-0.59934 1.35865   8
   0  -5 -58 1.18293 3.29240   7
   0  -5  58 0.44622 2.66586   4
   0  -5 -58-3.79534 2.64760   1
   0  -5  58-0.36825 2.98719   2
   0  -5 -58-2.01493 2.88163   3
   0  -5  59 2.61192 1.47152   8
   0  -5 -59 5.58232 2.66763   1
   0  -5 -59 5.31731 3.12504   7
   0  -5  59 0.56287 3.32519   2
   0  -5 -59 4.10328 2.65776   3
   0  -5  59 4.56081 3.36996   4
   0  -5 -60 4.42504 2.60653   1
   0  -5 -60 1.72808 3.79412   7
   0  -5  60 4.77922 3.66451   2
   0  -5 -60 5.69611 3.04059   3
   0  -5  60 5.12648 3.81580   4
   0  -5 -61 3.57357 2.75449   1
   0  -5 -61 8.31825 4.54618   7
   0  -5 -61 5.21810 3.29364   3
   0  -5  61 5.64776 3.59774   2
   0  -5  61-0.95221 3.91244   4
   0  -5 -62 2.14334 2.58025   1
   0  -5 -62 10.8059 4.90226   7
   0  -5  62 6.15297 3.34600   2
   0  -5 -62-1.57371 3.44874   3
   0  -5  62-1.45932 4.08234   4
   0  -5 -63 18.6470 3.57752   1
   0  -5  63 14.1408 4.04422   2
   0  -5 -63 14.3920 4.37808   3
   0  -5  63 20.3658 4.93845   4
   0  -5 -64 5.85447 2.84153   1
   0  -5 -64 6.70330 4.16568   7
   0  -5  64 4.56383 3.39827   4
   0  -5 -64-2.84652 3.47614   3
   0  -5  64 5.55234 3.38471   2
   0  -5 -65 38.5658 6.05752   7
   0  -5  65 33.3777 5.63571   4
   0  -5 -65 26.6752 5.24272   3
   0  -5 -65 31.6836 4.96670   1
   0  -5  65 44.9930 5.91982   2
   0  -5 -66 10.8789 4.98431   7
   0  -5  66 15.0494 4.64853   4
   0  -5 -66 7.46485 3.16943   1
   0  -5 -66 5.67708 3.57759   3
   0  -5  66 17.4592 4.21826   2
   0  -5  67 0.53871 4.33134   4
   0  -5  67 5.84633 3.75028   2
   0  -5 -67 9.40495 3.67948   3
   0  -5 -68 4.34676 4.86747   7
   0  -5  68 8.79652 4.81250   4
   0  -5  68 12.1122 4.03909   2
   0  -5 -68 8.67807 3.92187   3
   0  -5 -69 3.24704 4.52743   7
   0  -5  69-0.28033 4.10934   4
   0  -5 -69-1.76376 3.44143   3
   0  -5  69 2.68620 3.18873   2
   0  -5 -70-2.70701 3.72872   7
   0  -5  70 1.42904 3.35682   4
   0  -5 -70-1.11974 2.96241   3
   0  -5  70 3.18594 3.10437   2
   0  -5 -71 5.82133 4.03612   7
   0  -5  71-4.95210 4.05680   4
   0  -5  71 6.24546 3.76252   2
   0  -5 -71 2.27493 3.28201   3
   0  -5 -72 2.18451 4.85262   7
   0  -5  72 5.93770 4.37152   4
   0  -5 -72-0.46210 3.64166   3
   0  -5  72-0.93955 3.69511   2
   0  -5 -73 13.3409 5.61981   7
   0  -5 -73 6.09727 4.00095   3
   0  -5  73 10.0230 4.16933   2
   0  -5  73 10.8974 5.05513   4
   0  -5 -74 9.05698 5.16936   7
   0  -5 -74 1.66669 3.61233   3
   0  -5  74 1.45405 3.50984   2
   0  -5  74 5.85946 4.55809   4
   0  -5  74 0.47098 3.32751  10
   0  -5 -75 6.25545 4.36695   7
   0  -5 -75 5.55748 3.23406   3
   0  -5  75 7.38385 3.65522   2
   0  -5  75 1.25642 3.69455   4
   0  -5  75 10.0683 4.14292  10
   0  -5 -76 0.33506 3.98120   7
   0  -5  76 0.49969 3.76973   2
   0  -5 -76 5.64037 3.71544   3
   0  -5  76 4.15794 4.22577   4
   0  -5  76 0.24406 3.74217  10
   0  -5 -77-0.34095 5.22652   7
   0  -5 -77 11.9329 4.07041   3
   0  -5  77-0.76059 3.72767   2
   0  -5  77 2.60538 4.60443   4
   0  -5  77 1.24167 3.29860  10
   0  -5 -78 5.54579 5.61681   7
   0  -5 -78 8.32337 3.82193   3
   0  -5  78 5.91034 3.83707   2
   0  -5  78 4.64373 5.10535   4
   0  -5  78 2.02104 3.32405  10
   0  -5 -79 0.70440 5.09873   7
   0  -5 -79 2.04626 3.21572   3
   0  -5  79 0.52139 3.46388   2
   0  -5  79 4.72671 4.50613   4
   0  -5  79 2.31249 3.90677  10
   0  -5 -80 6.80486 4.54846   7
   0  -5 -80 3.37244 4.01880   3
   0  -5  80 1.32210 4.03932   2
   0  -5  80 6.18305 3.93031   4
   0  -5  80 6.53020 4.09264  10
   0  -5 -81 4.00545 5.03023   7
   0  -5  81 11.7926 4.51171   2
   0  -5 -81-0.78937 4.29035   3
   0  -5  81 2.09712 5.02463   4
   0  -5  81 1.59331 3.60568  10
   0  -5 -82 18.8800 6.80031   7
   0  -5  82 29.1206 5.43341   2
   0  -5 -82 13.3351 4.99786   3
   0  -5  82 20.6177 6.53073   4
   0  -5  82 19.1640 4.80744  10
   0  -5 -83-3.76044 5.96787   7
   0  -5 -83-0.81108 3.34267   3
   0  -5  83 5.51794 3.92049   2
   0  -5  83 3.98189 5.48565   4
   0  -5  83-1.09718 4.19053  10
   0  -5 -84 5.72464 4.86751   7
   0  -5 -84 9.04007 4.26949   3
   0  -5  84 1.39814 4.11855   2
   0  -5  84 4.78439 4.20129   4
   0  -5  84-4.45772 4.08604  10
   0  -5 -85 4.65275 4.66765   7
   0  -5 -85 0.83320 4.01787   3
   0  -5  85 13.8854 4.56254   2
   0  -5  85-2.99379 4.52002   4
   0  -5  85 0.28301 3.41229  10
   0  -5 -86 3.93911 5.84531   7
   0  -5 -86 6.18898 3.56728   3
   0  -5  86 1.72064 4.09843   2
   0  -5  86 3.80335 5.53681   4
   0  -5  86 0.57461 3.92521  10
   0  -5 -87 7.19604 6.37391   7
   0  -5  87 2.03272 3.79114   2
   0  -5  87-1.54916 5.47184   4
   0  -5  87 4.37722 4.26832  10
   0  -5 -88 1.62692 5.49386   7
   0  -5  88 7.69902 4.14016  10
   0  -5  88-3.23500 4.36683   2
   0  -5  88-1.96777 4.74599   4
   0  -4   0 191.266 19.4701   5
   0  -4   0 182.929 19.4856   6
   0  -4   0 164.519 19.4423   1
   0  -4   1 4.34640 1.45454   6
   0  -4  -1 4.38958 1.29669   6
   0  -4   1 0.92707 1.33655   5
   0  -4  -1 1.73260 1.19156   5
   0  -4   1 3.35260 1.46716   1
   0  -4  -2 132.538 14.8971   5
   0  -4   2 138.541 14.9206   1
   0  -4  -2 139.668 14.9448   1
   0  -4   2 137.535 14.9146   6
   0  -4  -2 134.810 14.9450   6
   0  -4  -3 140.336 15.4892   5
   0  -4  -3 152.030 15.5708   6
   0  -4   3 146.865 15.5386   6
   0  -4  -3 135.147 15.5265   1
   0  -4   3 138.735 15.5019   1
   0  -4  -4 67.0782 6.66346   6
   0  -4   4 67.8553 6.60691   6
   0  -4  -4 58.7872 6.59854   1
   0  -4  -4 51.4023 6.49603   5
   0  -4   4 51.8586 6.58617   4
   0  -4   4 59.2972 6.53996   1
   0  -4  -5 12.6386 1.89696   6
   0  -4   5 12.8958 1.89346   6
   0  -4  -5 18.8209 2.25611   1
   0  -4  -5 10.5064 1.74725   5
   0  -4   5 9.67295 2.06242   4
   0  -4   5 10.2093 1.86592   1
   0  -4  -6 23.4390 2.99158   6
   0  -4   6 28.7313 3.03307   6
   0  -4   6 21.4016 3.13086   4
   0  -4  -6 32.9603 3.30516   1
   0  -4  -6 19.5199 2.84203   5
   0  -4  -7 12.7040 2.37026   7
   0  -4  -7 20.8582 2.57057   6
   0  -4   7 19.9318 2.29146   6
   0  -4   7 13.9077 2.41558   4
   0  -4   7 14.5706 2.11683  10
   0  -4  -7 17.9583 2.42017   1
   0  -4  -7 14.5627 2.06721   5
   0  -4  -8 8.26038 1.81411   7
   0  -4   8 10.4309 1.67837   6
   0  -4  -8 11.9195 2.06218   6
   0  -4   8 6.34523 1.91634   4
   0  -4   8 5.45640 1.47859  10
   0  -4  -8 12.2480 2.10467   1
   0  -4  -8 9.16096 1.45187   5
   0  -4  -9 1.89631 1.76625   7
   0  -4  -9 6.36508 1.85720   6
   0  -4   9 5.10701 1.39324   6
   0  -4   9 2.32820 1.71016   4
   0  -4  -9 2.46494 1.17398   5
   0  -4   9 2.28493 1.26986  10
   0  -4  -9 6.30561 1.90705   1
   0  -4 -10 126.456 13.7080   1
   0  -4  10 132.360 13.5665   6
   0  -4 -10 112.810 13.6601   7
   0  -4  10 121.245 13.6914   4
   0  -4 -10 115.479 13.5335   5
   0  -4  10 134.409 13.5859  10
   0  -4 -11 80.4139 8.15948   7
   0  -4  11 68.0106 7.89728   6
   0  -4 -11 69.1659 7.99637   1
   0  -4  11 69.1869 7.92560  10
   0  -4  11 75.3710 8.11309   4
   0  -4  12 16.8586 2.34280   6
   0  -4 -12 23.4223 3.04100   7
   0  -4  12 13.1607 2.71691   4
   0  -4  12 17.9674 2.48776  10
   0  -4 -12 19.7195 2.95344   1
   0  -4 -13 17.8205 2.84962   1
   0  -4  13 15.4420 2.14784   6
   0  -4 -13 20.9363 2.91213   7
   0  -4  13 14.1766 2.70386   4
   0  -4 -13 17.2401 2.83665   3
   0  -4  13 14.1212 2.56136   2
   0  -4  13 15.7733 2.33376  10
   0  -4 -14 2.29180 1.92832   1
   0  -4 -14 2.69714 1.70356   7
   0  -4  14 1.81802 1.17794   6
   0  -4  14 0.85691 2.14433   4
   0  -4  14 1.42380 1.93254   2
   0  -4 -14 0.77323 2.19758   3
   0  -4  14-0.07258 1.43284  10
   0  -4 -15 31.5736 3.95116   1
   0  -4 -15 32.5661 4.28442   7
   0  -4  15 31.5373 3.72305   6
   0  -4  15 34.4949 4.21398   4
   0  -4 -15 32.0716 4.32335   3
   0  -4  15 33.6647 4.23170   2
   0  -4  15 30.3644 3.90197  10
   0  -4 -16 5.42300 1.93419   1
   0  -4 -16 0.87669 2.45832   7
   0  -4  16 4.49619 1.18410   6
   0  -4  16 0.47324 1.85704   4
   0  -4  16-1.36326 2.04072   2
   0  -4 -16 1.91255 2.32894   3
   0  -4  16-0.08207 1.57311  10
   0  -4 -17 124.183 14.3370   1
   0  -4 -17 155.115 14.5364   7
   0  -4  17 117.667 14.1243   6
   0  -4  17 130.636 14.4265   4
   0  -4 -17 132.431 14.4560   3
   0  -4  17 137.781 14.4137   2
   0  -4  17 137.926 14.2809  10
   0  -4 -18 47.4391 5.97992   1
   0  -4 -18 54.7585 6.27341   7
   0  -4  18 47.5867 5.59120   6
   0  -4  18 46.4801 6.02218   4
   0  -4 -18 51.8316 6.04839   3
   0  -4  18 57.9935 6.14477   2
   0  -4  18 51.2917 5.83858  10
   0  -4 -19 8.36834 2.43377   1
   0  -4  19 9.43141 1.47083   6
   0  -4 -19 7.55968 2.63179   7
   0  -4  19 8.78738 2.23076   4
   0  -4  19 7.73575 2.49463   2
   0  -4 -19 9.69086 2.53755   3
   0  -4  19 6.82055 2.05921  10
   0  -4  20 10.8439 1.48240   6
   0  -4  20 9.37989 2.54888   2
   0  -4 -20 12.5235 2.83553   3
   0  -4  20 7.04775 2.66991   4
   0  -4 -20 8.46850 2.46635   1
   0  -4 -20 4.56368 2.27846   7
   0  -4  21 6.87409 1.27795   6
   0  -4  21 5.95060 2.51542   2
   0  -4 -21 7.52400 2.30974   3
   0  -4  21 3.56719 2.61481   4
   0  -4 -21 9.71628 2.43175   1
   0  -4 -21 6.28541 2.96454   7
   0  -4 -22 140.922 14.6944   7
   0  -4  22 121.604 14.1930   6
   0  -4  22 152.967 14.6310   2
   0  -4  22 122.012 14.5757   4
   0  -4 -22 129.292 14.4717   1
   0  -4 -22 150.843 14.6718   3
   0  -4 -23 169.949 15.7365   7
   0  -4  23 130.500 15.1083   6
   0  -4  23 139.695 15.4951   2
   0  -4  23 172.863 15.6719   4
   0  -4 -23 135.761 15.3613   1
   0  -4 -23 132.335 15.4719   3
   0  -4 -24 57.1296 6.54673   7
   0  -4  24 52.5535 5.91604   6
   0  -4  24 56.0285 6.57054   2
   0  -4  24 49.6536 6.57297   4
   0  -4 -24 51.6605 6.26058   1
   0  -4 -24 55.5935 6.63321   3
   0  -4 -25 197.827 19.0674   7
   0  -4  25 158.969 18.4539   6
   0  -4  25 199.347 18.9301   2
   0  -4  25 176.154 18.9147   4
   0  -4 -25 182.468 18.9025   3
   0  -4 -25 161.792 18.7139   1
   0  -4 -26 0.09697 2.85654   7
   0  -4  26 4.42208 1.01796   6
   0  -4  26 3.83637 1.10622   8
   0  -4  26 3.15466 2.78755   4
   0  -4 -26 2.85582 2.09696   3
   0  -4  26 2.41291 2.23826   2
   0  -4 -26 2.57665 2.23026   1
   0  -4 -27 0.10048 2.13179   7
   0  -4  27 1.21159 0.89571   6
   0  -4  27-0.46557 1.00333   8
   0  -4  27 1.02736 2.43662   4
   0  -4  27 0.08584 2.39130   2
   0  -4 -27 0.08647 2.33885   3
   0  -4 -27 0.37578 2.24384   1
   0  -4 -28 21.0157 3.56458   7
   0  -4  28 16.9150 2.13837   6
   0  -4  28 17.2977 2.24859   8
   0  -4  28 17.1063 2.93883   4
   0  -4 -28 22.5951 3.48217   3
   0  -4  28 15.6508 3.08279   2
   0  -4 -28 16.1602 3.02228   1
   0  -4 -29 4.30262 3.21618   7
   0  -4  29 5.83995 1.06129   6
   0  -4  29 4.01926 1.23558   8
   0  -4  29 4.36486 2.48112   2
   0  -4 -29 8.70354 2.74053   3
   0  -4 -29 5.80048 2.14511   1
   0  -4  29 2.59861 2.62345   4
   0  -4  30 1.67914 1.15110   8
   0  -4 -30 4.05322 2.10512   1
   0  -4 -30 2.77778 3.21433   7
   0  -4  30 8.04128 2.49437   2
   0  -4  31 17.6883 2.33080   8
   0  -4 -31 19.0957 3.17511   1
   0  -4 -31 19.4959 3.85095   7
   0  -4  31 14.7066 3.16994   2
   0  -4  32 18.3800 2.62418   8
   0  -4 -32 22.1302 3.37120   1
   0  -4  32 30.3240 3.78044   2
   0  -4  33 1.37690 1.21860   8
   0  -4 -33 5.68633 2.09133   1
   0  -4  33 4.86862 2.57724   2
   0  -4  34 42.3858 5.06840   8
   0  -4 -34 48.1624 5.52525   1
   0  -4  34 45.7000 5.75017   2
   0  -4  35 28.6786 3.37016   8
   0  -4  35 25.5176 4.18077   2
   0  -4 -35 26.2480 3.99579   1
   0  -4  36 3.48479 2.36329   4
   0  -4  36 11.2753 2.86145   2
   0  -4 -36 6.27345 2.83903   3
   0  -4 -36 5.24595 2.28579   1
   0  -4  36 4.38824 1.37170   8
   0  -4 -37-2.82426 2.69981   3
   0  -4  37 2.32484 1.23143   8
   0  -4 -37-0.30051 2.02025   1
   0  -4  37 1.02699 2.08056   4
   0  -4  38 11.9097 2.69757   4
   0  -4  38 9.71848 1.73099   8
   0  -4 -38 12.4052 3.01523   3
   0  -4 -38 11.3880 3.01356   7
   0  -4 -38 6.56707 2.54395   1
   0  -4  39 2.18175 2.24203   4
   0  -4  39 2.93447 1.33459   8
   0  -4 -39 3.80329 2.65720   3
   0  -4 -39 1.90598 2.51639   7
   0  -4 -39 4.11203 2.17333   1
   0  -4  40-2.94801 2.26528   4
   0  -4  40 0.69927 1.24264   8
   0  -4 -40 3.41125 2.69444   3
   0  -4 -40 0.90572 2.39203   7
   0  -4 -40 2.12730 2.03678   1
   0  -4  41 3.75608 2.39286   4
   0  -4  41 3.22282 1.29455   8
   0  -4 -41 0.49917 2.58226   3
   0  -4 -41 5.44100 2.30026   1
   0  -4 -41 2.79544 2.46213   7
   0  -4  42 34.7792 5.13973   4
   0  -4  42 32.1301 4.38004   8
   0  -4 -42 44.7330 5.30253   3
   0  -4 -42 47.9084 5.42885   7
   0  -4 -42 39.9520 4.76280   1
   0  -4  43 1.52803 2.49857   4
   0  -4  43 2.44961 1.29110   8
   0  -4 -43 0.26167 2.59249   3
   0  -4 -43-1.31332 2.53567   7
   0  -4 -43 0.16481 2.14490   1
   0  -4  44 10.3634 3.32706   4
   0  -4  44 9.86439 1.92498   8
   0  -4 -44 14.1928 3.05942   3
   0  -4 -44 17.0665 2.70983   1
   0  -4 -44 4.89059 3.21444   7
   0  -4 -45 8.13851 3.31001   7
   0  -4  45 5.16114 3.16020   4
   0  -4  45 2.73032 2.55949   2
   0  -4 -45 9.86002 2.67937   3
   0  -4  45 6.47054 1.62100   8
   0  -4 -45 8.99129 2.27221   1
   0  -4 -46 0.71103 3.41746   7
   0  -4  46 8.11497 3.26017   4
   0  -4  46 1.88111 1.41484   8
   0  -4  46 1.81691 2.34333   2
   0  -4 -46 1.29155 2.23629   1
   0  -4 -46 3.22110 2.12052   3
   0  -4  47 46.5715 6.09200   4
   0  -4  47 34.1380 4.70689   8
   0  -4  47 45.6196 5.55922   2
   0  -4 -47 39.6230 5.07271   1
   0  -4 -47 35.0697 5.38283   3
   0  -4 -47 62.0036 6.48032   7
   0  -4  48 62.7896 7.95255   4
   0  -4  48 52.3894 6.66680   8
   0  -4  48 64.6691 7.39308   2
   0  -4 -48 59.5376 7.46205   3
   0  -4 -48 69.7822 8.17890   7
   0  -4  49 21.4641 4.83576   4
   0  -4  49 24.6031 3.39052   8
   0  -4  49 26.6298 4.32178   2
   0  -4 -49 35.6852 5.33613   7
   0  -4 -49 31.5275 4.66609   3
   0  -4  50 3.88825 1.48804   8
   0  -4  50-3.66693 3.07844   4
   0  -4 -50 3.53871 3.62959   7
   0  -4 -50 2.28552 3.00322   3
   0  -4  50 3.36508 2.78703   2
   0  -4  51 15.9709 3.72460   4
   0  -4  51 20.7879 3.94674   2
   0  -4 -51 15.0877 3.74566   3
   0  -4 -51 22.5543 4.23289   7
   0  -4  51 18.0547 2.62211   8
   0  -4  52 15.2064 3.88843   4
   0  -4 -52 25.4025 4.10951   3
   0  -4  52 32.1014 4.37570   2
   0  -4 -52 26.8067 4.46949   7
   0  -4  52 19.8840 3.01339   8
   0  -4 -53 6.33234 3.61522   7
   0  -4  53 3.15449 3.37836   4
   0  -4 -53 3.72556 2.59424   3
   0  -4  53 11.4172 3.29505   2
   0  -4  53 5.35939 1.69905   8
   0  -4 -54 7.99284 4.23960   7
   0  -4  54 2.01845 3.68397   4
   0  -4  54 12.9875 3.42139   2
   0  -4 -54 9.58395 2.93410   3
   0  -4  54 8.26053 1.89339   8
   0  -4 -55 8.39739 4.18277   7
   0  -4  55 10.7469 3.94924   4
   0  -4 -55 1.34797 2.90556   3
   0  -4  55 1.01993 3.06817   2
   0  -4  55 8.07270 1.69651   8
   0  -4 -56 3.38965 4.07775   7
   0  -4  56 0.21146 3.51721   4
   0  -4 -56-0.34325 3.09052   3
   0  -4  56 1.38759 2.86761   2
   0  -4  56 2.46382 1.52610   8
   0  -4 -57 9.93008 4.04910   7
   0  -4  57 6.48897 3.46685   4
   0  -4 -57 8.55844 3.31299   3
   0  -4  57 9.37748 3.08405   2
   0  -4  57 4.66092 1.76613   8
   0  -4 -58 8.73287 3.45423   7
   0  -4  58 5.30786 2.97318   4
   0  -4 -58 4.80510 3.15973   3
   0  -4  58 11.1874 3.13884   2
   0  -4  58 8.02935 1.86221   8
   0  -4 -59 8.19944 3.90045   7
   0  -4  59 2.71317 3.43887   4
   0  -4  59 9.75184 3.39352   2
   0  -4 -59 6.70846 2.84482   3
   0  -4  59 6.50590 1.81856   8
   0  -4 -60 17.9829 4.87362   7
   0  -4  60 5.54603 4.19324   4
   0  -4  60 23.6308 4.12581   2
   0  -4 -60 9.04801 3.36498   3
   0  -4 -61 7.79832 4.65334   7
   0  -4  61 4.48939 4.01164   4
   0  -4  61 7.64453 3.67185   2
   0  -4 -61 2.63246 3.38015   3
   0  -4 -62 22.8274 5.19812   7
   0  -4 -62 16.4431 4.07053   3
   0  -4  62 16.5461 4.12690   2
   0  -4  62 9.65379 4.47861   4
   0  -4 -63 1.99004 2.51792   1
   0  -4 -63 5.23610 4.09410   7
   0  -4 -63-2.52991 3.22203   3
   0  -4  63 7.73345 3.25478   2
   0  -4  63 2.46495 3.54413   4
   0  -4 -64 26.5362 4.38178   1
   0  -4 -64 31.2539 5.49494   7
   0  -4  64 21.3930 4.94027   4
   0  -4 -64 32.4755 4.91303   3
   0  -4  64 37.7597 5.17104   2
   0  -4 -65 2.18016 4.73442   7
   0  -4  65 4.36712 4.35816   4
   0  -4  65 8.63409 3.96249   2
   0  -4 -65 8.46148 3.63080   3
   0  -4 -66 18.6232 5.91454   7
   0  -4  66 15.9928 5.44854   4
   0  -4 -66 22.7644 4.76354   3
   0  -4  66 26.3819 4.86884   2
   0  -4 -67 15.0129 5.99972   7
   0  -4  67 18.2034 5.47097   4
   0  -4  67 22.1979 4.86035   2
   0  -4 -67 26.6537 4.88101   3
   0  -4 -68 13.5711 5.15674   7
   0  -4  68 17.7486 4.73133   4
   0  -4 -68 18.6313 4.24564   3
   0  -4  68 14.7631 4.30476   2
   0  -4 -69 6.76922 4.07742   7
   0  -4  69 10.8614 3.98561   4
   0  -4 -69 9.25435 3.51131   3
   0  -4  69 16.1210 4.13105   2
   0  -4 -70 2.09947 4.78227   7
   0  -4  70 2.83984 4.06846   4
   0  -4  70 1.34759 3.52535   2
   0  -4 -70 2.40608 3.54165   3
   0  -4 -71 9.77753 5.40889   7
   0  -4  71 11.0059 4.94346   4
   0  -4 -71 8.66206 3.94555   3
   0  -4  71 7.06184 4.01707   2
   0  -4 -72 7.16492 4.89867   7
   0  -4  72 0.29522 4.32876   4
   0  -4 -72 0.67694 3.48137   3
   0  -4  72 4.86318 3.50905   2
   0  -4 -73 1.58632 3.50713   7
   0  -4  73 0.30083 3.07679   4
   0  -4 -73-1.14604 2.83279   3
   0  -4  73-0.23528 3.22534   2
   0  -4 -74-0.32303 4.64166   7
   0  -4  74-2.75866 3.84566   4
   0  -4 -74-0.93111 3.63949   3
   0  -4  74 2.15174 3.74511   2
   0  -4 -75 0.32886 5.08235   7
   0  -4  75-1.56117 4.48620   4
   0  -4  75-3.15708 3.89592   2
   0  -4 -75 4.48283 3.87249   3
   0  -4 -76-2.67515 5.19794   7
   0  -4  76 4.45482 4.67342   4
   0  -4  76 2.96136 3.35808   2
   0  -4 -76-4.79064 3.70916   3
   0  -4 -77 5.44372 4.42734   7
   0  -4  77 3.88849 4.15972   4
   0  -4 -77 0.24306 2.89074   3
   0  -4  77 4.50938 3.49039   2
   0  -4 -78 5.88497 4.42211   7
   0  -4  78 5.93734 3.81504   4
   0  -4 -78 2.71332 3.62636   3
   0  -4  78 4.57688 3.96910   2
   0  -4 -79-2.46482 5.34601   7
   0  -4  79 7.72305 4.96319   4
   0  -4  79-2.57949 3.79651   2
   0  -4 -79-0.50013 3.99713   3
   0  -4 -80 7.51742 5.86022   7
   0  -4  80 7.18161 5.29656   4
   0  -4  80 10.2065 3.95857   2
   0  -4 -80 6.84940 3.91240   3
   0  -4 -81 20.7482 6.04346   7
   0  -4  81 19.6442 4.95482   2
   0  -4 -81 13.8905 4.27671   3
   0  -4  81 14.9625 5.63500   4
   0  -4 -82-3.33082 3.96799   7
   0  -4 -82 5.47400 4.18435   3
   0  -4  82 10.7646 4.34299   2
   0  -4  82-0.35399 3.63955   4
   0  -4  82-1.92624 3.31025  10
   0  -4 -83 4.51391 5.48968   7
   0  -4  83 3.00193 3.94855   2
   0  -4 -83 1.32097 3.92274   3
   0  -4  83-1.08017 5.00919   4
   0  -4  83-2.23718 4.03713  10
   0  -4 -84 5.34838 5.87980   7
   0  -4  84 4.97986 3.87296   2
   0  -4 -84 1.60649 3.10005   3
   0  -4  84 4.03046 5.52896   4
   0  -4  84 2.55712 4.06033  10
   0  -4 -85 8.52948 5.67219   7
   0  -4  85 7.29069 4.26863   2
   0  -4 -85-2.71303 4.02265   3
   0  -4  85 0.37256 4.99683   4
   0  -4  85 7.21291 3.68476  10
   0  -4 -86 2.36346 4.50514   7
   0  -4 -86-1.65025 4.23173   3
   0  -4  86 15.3162 4.81596   2
   0  -4  86 4.54487 4.17851   4
   0  -4  86 8.49731 4.41413  10
   0  -4 -87-4.80089 5.51259   7
   0  -4 -87-0.83580 3.84903   3
   0  -4  87 4.88333 3.84137   2
   0  -4  87-1.15470 4.87231   4
   0  -4  87 4.75928 4.36075  10
   0  -4 -88 1.21815 5.88648   7
   0  -4  88-1.20740 3.86429  10
   0  -4  88 2.34965 5.53792   4
   0  -4  88 1.45488 4.04780   2
   0  -4 -88 0.56423 3.48717   3
   0  -3   0-0.53623 0.66223   1
   0  -3   0-0.09405 0.78502   6
   0  -3  -1-0.31594 0.81479   1
   0  -3   1-0.69090 0.76645   1
   0  -3  -1-0.70284 0.84694   6
   0  -3   1-0.47895 0.63257   6
   0  -3  -2-0.40314 1.18771   1
   0  -3   2-0.08863 1.16217   6
   0  -3  -3-0.18046 0.77488   6
   0  -3   3 0.92567 0.92886   6
   0  -3  -3 0.27378 0.90614   1
   0  -3  -3 0.84770 0.84670   5
   0  -3   3 2.03728 0.86689   1
   0  -3   3 1.23921 1.09021   4
   0  -3   4 48.8808 2.65538   4
   0  -3   4 53.1744 2.46895   1
   0  -3   4 56.7265 2.56033   6
   0  -3  -5 8.31251 1.20014   7
   0  -3   5 11.6999 1.16624   6
   0  -3   5 9.83197 1.39455   4
   0  -3  -6-1.45995 1.16029   1
   0  -3  -6 1.70723 1.14169   7
   0  -3   6 0.49051 1.20614   4
   0  -3  -6-1.32884 1.15690   6
   0  -3   6 1.50495 0.97974   6
   0  -3  -7 28.8475 3.13947   7
   0  -3  -7 22.9860 2.92975   6
   0  -3  -7 25.4301 3.06679   1
   0  -3   7 26.5055 2.89977   6
   0  -3   7 19.6897 2.88831  10
   0  -3   7 27.5893 3.12474   4
   0  -3  -8 31.1684 3.83384   7
   0  -3   8 36.2808 3.68624   6
   0  -3   8 32.5600 3.90193   4
   0  -3   8 25.1655 3.67320  10
   0  -3  -8 37.4012 3.78211   1
   0  -3   9 54.2296 6.09706  10
   0  -3  -9 55.8602 6.25111   1
   0  -3   9 56.1819 6.04738   6
   0  -3  -9 49.4739 6.17317   7
   0  -3  -9 48.1842 6.20531   3
   0  -3   9 63.1266 6.24454   2
   0  -3   9 55.2114 6.26409   4
   0  -3  10 2.13216 1.25228  10
   0  -3 -10 2.39549 1.25552   1
   0  -3  10 2.58852 0.95222   6
   0  -3 -10 4.05176 1.86161   7
   0  -3  10 2.79974 1.49219   2
   0  -3 -10 2.50284 1.59657   3
   0  -3  10 1.11609 1.58421   4
   0  -3  11 11.1079 1.71688  10
   0  -3 -11 9.91348 2.07737   1
   0  -3  11 9.49811 1.43007   6
   0  -3 -11 11.3525 2.29089   7
   0  -3  11 6.70152 1.92456   2
   0  -3 -11 8.39563 2.19565   3
   0  -3  11 9.27448 1.98950   4
   0  -3  12 3.31079 1.47603  10
   0  -3 -12 6.28803 1.87173   1
   0  -3  12 6.97621 1.12655   6
   0  -3 -12 3.89415 1.61529   7
   0  -3  12 5.06428 1.85084   2
   0  -3 -12 2.55838 1.87773   3
   0  -3  12 5.81787 2.01590   4
   0  -3  13 13.2631 2.12181  10
   0  -3 -13 13.5588 2.68201   7
   0  -3  13 13.9154 2.42305   4
   0  -3  13 13.6955 1.79307   6
   0  -3 -13 13.3259 2.22926   1
   0  -3 -13 13.7518 2.32618   3
   0  -3  13 15.7541 2.38884   2
   0  -3 -14 19.1453 2.86203   7
   0  -3  14 16.1516 2.76096   4
   0  -3  14 16.9345 1.97887   6
   0  -3 -14 15.5003 2.44921   1
   0  -3 -14 12.3134 2.51971   3
   0  -3  14 13.0031 2.51451   2
   0  -3 -15 9.91915 2.52670   7
   0  -3  15 12.1332 1.45920   6
   0  -3  15 9.75644 2.56553   4
   0  -3 -15 7.40546 2.20348   1
   0  -3 -15 8.22499 2.13583   3
   0  -3  15 10.0342 2.28494   2
   0  -3 -16 48.4336 5.04898   7
   0  -3  16 34.9664 4.27149   6
   0  -3 -16 39.1826 4.70458   1
   0  -3  16 39.0820 4.78336   2
   0  -3 -16 40.2940 4.78904   3
   0  -3  16 44.4662 4.93459   4
   0  -3  17 254.541 27.3171   4
   0  -3  17 251.074 27.2881   2
   0  -3 -17 231.149 27.2080   1
   0  -3 -17 276.215 27.4021   7
   0  -3 -17 248.613 27.3044   3
   0  -3  18 21.3040 3.16284   4
   0  -3  18 15.0235 2.94663   2
   0  -3 -18 22.7440 3.00606   1
   0  -3 -18 15.7979 2.97981   7
   0  -3 -18 19.1592 3.17053   3
   0  -3 -19 109.700 10.5149   7
   0  -3  19 100.998 10.4232   4
   0  -3 -19 92.7945 10.2074   1
   0  -3  19 86.8687 9.93649   8
   0  -3  19 84.6015 10.2461   2
   0  -3 -19 91.2009 10.3363   3
   0  -3 -20 11.7866 2.40458   7
   0  -3  20 11.4659 2.48736   4
   0  -3 -20 12.9061 2.38160   1
   0  -3  20 10.4010 1.55708   8
   0  -3  20 9.82479 2.49885   2
   0  -3 -20 10.4005 2.64062   3
   0  -3 -21 3.88389 2.81426   7
   0  -3  21 2.80273 2.38599   4
   0  -3  21 3.29600 2.17053   2
   0  -3 -21 0.91320 1.86673   1
   0  -3 -21 1.94838 2.36417   3
   0  -3  21 2.24347 0.97537   8
   0  -3 -22 21.9134 3.57421   7
   0  -3  22 20.5002 3.46128   4
   0  -3 -22 26.8995 2.96412   1
   0  -3  22 14.3718 2.27536   8
   0  -3  22 17.3270 3.03665   2
   0  -3 -22 20.0005 3.08265   3
   0  -3 -23 356.594 37.3373   7
   0  -3  23 310.607 37.2469   4
   0  -3 -23 327.843 37.1476   1
   0  -3  23 330.984 37.0069   8
   0  -3  23 388.272 37.3037   2
   0  -3 -23 373.356 37.3140   3
   0  -3 -24 208.537 20.9544   7
   0  -3  24 204.259 20.8624   4
   0  -3 -24 184.536 20.6390   1
   0  -3  24 174.869 20.4483   8
   0  -3  24 201.633 20.7966   2
   0  -3 -24 194.722 20.8123   3
   0  -3 -25 93.2736 8.94447   7
   0  -3  25 92.2693 8.83584   4
   0  -3 -25 69.2752 8.41910   1
   0  -3  25 68.5487 8.14560   8
   0  -3  25 80.1248 8.61539   2
   0  -3 -25 64.0090 8.55664   3
   0  -3 -26 45.4044 5.66608   7
   0  -3  26 45.6780 5.57265   4
   0  -3 -26 42.7226 5.09953   1
   0  -3  26 39.9279 4.71829   8
   0  -3 -26 39.5422 5.15548   3
   0  -3  26 39.0903 5.26495   2
   0  -3 -27 36.6239 5.14791   7
   0  -3  27 38.3354 5.15620   4
   0  -3 -27 35.4154 4.70444   1
   0  -3  27 36.7132 4.41463   8
   0  -3 -27 39.2377 4.99872   3
   0  -3  27 48.4833 5.14420   2
   0  -3 -28 23.6914 3.66447   7
   0  -3  28 21.7154 3.57642   4
   0  -3 -28 19.6850 3.33170   1
   0  -3  28 23.5506 2.91205   8
   0  -3 -28 26.3979 3.77392   3
   0  -3  28 25.2869 3.57849   2
   0  -3 -29 11.5734 2.66230   7
   0  -3  29 8.63891 2.35808   4
   0  -3 -29 5.48293 2.37397   1
   0  -3  29 8.47822 1.63055   8
   0  -3  29 11.3935 2.59526   2
   0  -3 -29 10.3514 2.85051   3
   0  -3 -30 71.6847 8.16427   3
   0  -3  30 62.1726 7.60389   8
   0  -3 -30 69.9477 8.22209   7
   0  -3  30 85.8217 8.22177   2
   0  -3 -30 67.1286 7.87663   1
   0  -3  31 10.0593 1.78423   8
   0  -3 -31 8.50606 2.94558   7
   0  -3  31 10.5401 2.83615   2
   0  -3 -31 11.9239 2.39467   1
   0  -3  32 21.7130 3.04494   8
   0  -3 -32 27.8625 4.18816   7
   0  -3  32 26.6519 3.81861   2
   0  -3 -32 25.4578 3.52580   1
   0  -3  33 1.76268 2.24631   2
   0  -3  33 5.06661 1.43965   8
   0  -3 -33 4.81153 2.12881   1
   0  -3  34 14.2480 2.25673   8
   0  -3  34 14.2967 2.89251   3
   0  -3  34 15.0016 3.10324   2
   0  -3 -34 18.4667 2.73636   1
   0  -3  35 0.96860 1.32675   8
   0  -3  35 1.13794 2.27136   2
   0  -3 -35-1.71061 2.08405   1
   0  -3  35 3.27652 2.35640   3
   0  -3  36 18.0734 3.29903   3
   0  -3  36 17.4510 2.49360   8
   0  -3  36 14.8611 3.15448   4
   0  -3 -36 20.6319 3.00242   1
   0  -3  36 17.7355 3.37590   2
   0  -3  37 53.8763 6.63830   3
   0  -3  37 48.1744 6.62569   4
   0  -3  37 55.4816 6.10557   8
   0  -3 -37 50.1355 6.30002   1
   0  -3  37 55.5861 6.70765   2
   0  -3  38 31.9667 4.51394   2
   0  -3  38 27.7355 3.64411   8
   0  -3  38 23.2730 4.29442   4
   0  -3 -38 32.1853 4.06755   1
   0  -3 -38 30.3343 4.58868   7
   0  -3  38 29.2524 4.40971   3
   0  -3 -38 32.4367 4.57291   3
   0  -3 -39 7.41574 3.03000   7
   0  -3 -39 8.18668 2.25319   1
   0  -3  39 7.18553 1.78171   8
   0  -3  39 11.0533 3.04884   4
   0  -3 -39 9.64426 2.95849   3
   0  -3 -40 41.0252 5.51760   7
   0  -3 -40 36.4533 4.53400   1
   0  -3  40 34.1061 4.21654   8
   0  -3  40 26.9380 5.05611   4
   0  -3 -40 36.6392 4.94222   3
   0  -3 -41 5.24028 3.55677   7
   0  -3 -41 7.14890 2.22765   1
   0  -3  41 7.23768 1.69264   8
   0  -3  41 7.43382 3.27297   4
   0  -3 -41 5.43741 2.49207   3
   0  -3 -42 85.2886 8.82151   7
   0  -3 -42 66.7021 7.85002   1
   0  -3  42 60.2188 7.64364   8
   0  -3  42 88.4236 8.65259   4
   0  -3 -42 64.3983 8.05379   3
   0  -3 -43 4.40248 3.66182   7
   0  -3 -43 7.75744 2.36135   1
   0  -3  43 8.36924 1.81773   8
   0  -3  43 8.32110 3.41844   4
   0  -3 -43 3.55331 2.45615   3
   0  -3 -44 38.3581 5.83238   7
   0  -3 -44 38.0015 4.82417   1
   0  -3  44 35.9193 4.54433   8
   0  -3  44 43.7034 5.66627   4
   0  -3 -44 37.3056 5.29065   3
   0  -3 -45 2.75249 3.25441   7
   0  -3  45 5.41743 1.66502   8
   0  -3 -45 7.21662 2.27035   1
   0  -3  45 3.67559 2.98113   4
   0  -3 -45 9.84619 3.03056   3
   0  -3  46 4.26834 2.54096   4
   0  -3 -46 3.88522 2.77363   7
   0  -3  46 4.35444 0.89440   6
   0  -3 -46 3.94257 2.80932   3
   0  -3  46 4.91180 2.51885   2
   0  -3  46 4.40521 1.62021   8
   0  -3 -46 7.33056 2.14968   1
   0  -3  47 23.4098 3.06367   8
   0  -3  47 22.9191 4.06840   4
   0  -3 -47 26.2285 4.07407   3
   0  -3  47 20.0250 2.52616   6
   0  -3 -47 24.2873 4.14848   7
   0  -3 -47 24.8610 3.43990   1
   0  -3  47 27.3912 3.85896   2
   0  -3  48 51.9198 5.69231   8
   0  -3  48 50.8442 6.77192   4
   0  -3 -48 62.3019 6.54068   3
   0  -3 -48 62.4636 7.11972   7
   0  -3  48 42.6892 5.28068   6
   0  -3 -48 51.6181 5.89197   1
   0  -3  48 76.8200 6.69189   2
   0  -3  49 50.6101 5.21588   8
   0  -3  49 49.1406 6.51230   4
   0  -3 -49 52.6660 5.91659   3
   0  -3 -49 55.6558 6.81002   7
   0  -3  49 36.7933 4.72643   6
   0  -3 -49 53.1198 5.50805   1
   0  -3  49 71.4504 6.27111   2
   0  -3  50 38.0025 4.83865   8
   0  -3 -50 42.2172 6.43248   7
   0  -3  50 39.1137 6.05536   4
   0  -3 -50 34.6956 5.40304   3
   0  -3  50 55.2483 5.89943   2
   0  -3 -50 37.5273 5.04733   1
   0  -3  51 5.07363 1.76401   8
   0  -3 -51-0.59124 2.22192   1
   0  -3 -51 10.2106 3.93382   7
   0  -3  51 9.69772 3.32859   4
   0  -3 -51 3.18046 2.88251   3
   0  -3  51 8.87747 3.05039   2
   0  -3  52 3.20425 1.67445   8
   0  -3 -52-0.68453 2.04224   1
   0  -3 -52 6.76627 3.09132   7
   0  -3  52 2.48429 2.47421   4
   0  -3 -52 1.85735 2.80280   3
   0  -3  53 0.74253 1.64637   8
   0  -3 -53-3.55092 2.24687   1
   0  -3  53 4.11077 2.89341   4
   0  -3 -53 1.26137 2.86237   3
   0  -3 -53 1.67930 2.72474   7
   0  -3  53-0.79971 2.60254   2
   0  -3  54 5.21863 1.85084   8
   0  -3  54 3.00677 3.37191   4
   0  -3 -54 8.20738 2.81702   3
   0  -3 -54 1.28899 3.65348   7
   0  -3  54 8.33246 3.03008   2
   0  -3  55 11.1186 2.24814   8
   0  -3  55 8.20721 4.04408   4
   0  -3 -55 8.70162 2.94173   3
   0  -3 -55 14.5064 4.58371   7
   0  -3  55 15.3495 3.41261   2
   0  -3  56 0.70200 1.63391   8
   0  -3  56 0.62982 3.54082   4
   0  -3 -56 3.01458 2.92470   3
   0  -3 -56-0.22513 3.82140   7
   0  -3  56 0.85148 2.99637   2
   0  -3  57 6.81453 1.85091   8
   0  -3  57 3.22178 3.00089   4
   0  -3 -57 0.68272 3.05077   3
   0  -3 -57-0.23019 3.29519   7
   0  -3  57 2.08655 3.14724   2
   0  -3  58 13.4387 2.50925   8
   0  -3  58 13.6188 3.55364   4
   0  -3 -58 19.0921 3.82288   3
   0  -3 -58 15.0586 4.17327   7
   0  -3  58 12.9543 3.55006   2
   0  -3  59 1.71483 1.71536   8
   0  -3  59 0.44924 3.50718   4
   0  -3 -59 2.65323 2.65606   3
   0  -3 -59-3.36616 4.17251   7
   0  -3  59 1.08604 2.75662   2
   0  -3  60 2.73842 1.84208   8
   0  -3  60 7.11788 4.09433   4
   0  -3 -60 4.50593 2.89801   3
   0  -3  60 6.27649 3.29395   2
   0  -3 -60 6.87978 4.45369   7
   0  -3 -61-1.50613 4.29115   7
   0  -3  61 3.36483 1.80435   8
   0  -3  61 1.87765 3.59029   4
   0  -3  61 3.76386 3.24513   2
   0  -3 -61-2.57233 3.24654   3
   0  -3  62 1.67841 3.09927   4
   0  -3 -62-0.74683 3.26058   3
   0  -3  62 4.40972 3.30154   2
   0  -3 -62 6.15135 3.66021   7
   0  -3  63 2.20422 3.32418   4
   0  -3  63-5.47061 3.23421   2
   0  -3 -63-0.57033 2.78007   3
   0  -3  64 3.00126 4.06828   4
   0  -3  64 6.16982 3.59452   2
   0  -3 -64 9.09515 3.23060   3
   0  -3 -64 4.53918 4.57305   7
   0  -3  65-3.57638 4.12345   4
   0  -3  65 4.25656 3.48711   2
   0  -3 -65 0.98474 3.22563   3
   0  -3 -65 5.17558 4.84260   7
   0  -3  66-0.52150 3.82985   4
   0  -3 -66-0.99923 3.44538   3
   0  -3  66 0.41317 3.47166   2
   0  -3 -66-0.83305 4.30834   7
   0  -3  67 9.84546 3.68583   4
   0  -3 -67 10.9782 3.68620   3
   0  -3  67 13.8750 3.78230   2
   0  -3 -67 9.91146 4.06563   7
   0  -3  68-1.08583 3.85175   4
   0  -3  68-4.92129 3.43734   2
   0  -3 -68 2.06762 3.09365   3
   0  -3 -68-3.75348 4.66033   7
   0  -3  69 10.2453 4.75543   4
   0  -3 -69 5.67518 3.67162   3
   0  -3  69 9.36153 3.96339   2
   0  -3 -69 15.0090 5.49820   7
   0  -3  70 9.60793 4.48402   4
   0  -3  70 3.09923 3.78036   2
   0  -3 -70 9.17784 3.65055   3
   0  -3 -70 7.18722 4.88223   7
   0  -3  71 5.18583 3.61515   4
   0  -3  71-0.22508 3.22049   2
   0  -3 -71 0.65082 2.88589   3
   0  -3 -71-2.13592 3.67951   7
   0  -3  72 1.46849 3.89532   4
   0  -3 -72-3.30603 3.22327   3
   0  -3  72 2.51752 3.39021   2
   0  -3 -72-1.86480 4.18669   7
   0  -3  73-2.39462 4.41974   4
   0  -3  73 7.44558 3.90872   2
   0  -3 -73 3.58626 3.65930   3
   0  -3 -73-4.74820 5.15481   7
   0  -3  74-0.61039 4.78528   4
   0  -3  74 6.61757 3.59270   2
   0  -3 -74 3.41091 3.49941   3
   0  -3 -74 2.25498 5.08737   7
   0  -3  75 3.73128 3.65185   4
   0  -3  75-1.68060 3.24223   2
   0  -3 -75 0.69267 2.93036   3
   0  -3 -75-2.62377 4.28043   7
   0  -3  76 4.75051 4.00688   4
   0  -3  76-1.21959 3.90976   2
   0  -3 -76 4.22020 3.75216   3
   0  -3 -76 3.33815 4.33084   7
   0  -3  77 0.32251 4.76713   4
   0  -3 -77-3.09288 3.90501   3
   0  -3  77-0.74497 3.90416   2
   0  -3 -77 6.11455 5.42011   7
   0  -3  78 3.94275 4.68058   4
   0  -3 -78 2.41501 3.48854   3
   0  -3  78-4.78980 3.59251   2
   0  -3 -78-5.18935 5.26509   7
   0  -3  79 4.34755 3.99317   4
   0  -3 -79-1.71517 3.27529   3
   0  -3  79 3.58224 3.88493   2
   0  -3 -79-3.16721 3.96325   7
   0  -3  80 10.8932 4.59838   4
   0  -3 -80 10.9285 4.32059   3
   0  -3  80 16.6208 4.65520   2
   0  -3 -80-0.35794 5.21226   7
   0  -3  81 2.77123 4.96641   4
   0  -3  81-2.10279 3.69157   2
   0  -3 -81-1.76228 3.76095   3
   0  -3 -81 10.5550 5.93299   7
   0  -3  82-0.70535 4.85843   4
   0  -3 -82 0.76585 3.19313   3
   0  -3  82 1.33313 3.62797   2
   0  -3 -82-2.95781 5.24030   7
   0  -3  83 4.30509 3.92874   4
   0  -3 -83 2.07053 3.96663   3
   0  -3  83 14.8720 4.43044   2
   0  -3 -83 7.89126 4.44491   7
   0  -3  84-0.36487 4.74905   4
   0  -3 -84 1.83580 4.03736   3
   0  -3  84 2.19451 3.84296   2
   0  -3 -84-4.96525 5.54896   7
   0  -3  85-2.22581 5.51234   4
   0  -3  85 5.83755 4.04659   2
   0  -3 -85 2.65790 3.67041   3
   0  -3 -85-0.38790 5.89485   7
   0  -3  86-6.79503 5.51023   4
   0  -3 -86 0.26932 3.77563   3
   0  -3  86-3.09915 4.32259   2
   0  -3 -86 4.72911 5.52271   7
   0  -3  87 13.0451 4.63171   4
   0  -3  87 9.70073 4.41821   2
   0  -3 -87 13.0848 4.71132   3
   0  -3 -87 6.00410 4.77389   7
   0  -3  88-0.77986 4.92071   4
   0  -3 -88-5.69182 5.78910   7
   0  -3  88 2.60157 4.27302   2
   0  -3 -88-0.55225 3.64321   3
   0  -2  -7-0.13774 1.75695   1
   0  -2   7 0.19167 1.74240   2
   0  -2  -8 0.34402 1.18797   7
   0  -2  -8-0.50927 0.91369   1
   0  -2   8 0.29217 1.21854   4
   0  -2   8-0.04069 0.91018  10
   0  -2  -8 0.09004 1.28758   3
   0  -2   8-1.50734 0.82905   2
   0  -2  -9 64.2222 8.20832   3
   0  -2  -9 70.1758 8.14669   1
   0  -2   9 74.8645 8.17947   2
   0  -2  -9 81.2373 8.24937   7
   0  -2   9 82.4487 8.26177   4
   0  -2 -10 5.59298 1.28156   1
   0  -2  10 1.93072 1.51905   4
   0  -2  10 1.83991 1.24167   2
   0  -2 -10 2.44277 1.63804   3
   0  -2 -10 4.62543 1.74332   7
   0  -2 -11 48.3649 6.18293   3
   0  -2 -11 54.2295 6.16704   1
   0  -2  11 58.8036 6.31353   4
   0  -2  11 56.6317 6.20423   2
   0  -2 -11 56.3252 6.26458   7
   0  -2 -12 34.7991 4.48767   3
   0  -2 -12 39.0338 4.40238   1
   0  -2  12 35.4351 4.53316   4
   0  -2  12 39.4189 4.41224   2
   0  -2 -12 36.2031 4.44019   7
   0  -2 -13 32.0493 4.40271   3
   0  -2 -13 36.3327 4.34598   1
   0  -2  13 35.3374 4.55058   4
   0  -2  13 41.0528 4.49280   2
   0  -2 -13 41.4002 4.51848   7
   0  -2 -14 126.221 13.9431   3
   0  -2 -14 111.586 13.8256   1
   0  -2  14 144.122 14.0060   4
   0  -2  14 118.321 13.9243   2
   0  -2 -14 147.516 14.0506   7
   0  -2 -15 12.4639 2.05737   1
   0  -2 -15 11.1927 2.65024   7
   0  -2  15 8.93951 2.14676   2
   0  -2 -15 12.1069 2.45978   3
   0  -2  16 21.2704 2.59852   8
   0  -2 -16 20.1454 3.06780   3
   0  -2 -16 20.8939 2.97133   1
   0  -2 -16 25.8740 3.44130   7
   0  -2  16 22.8391 3.12631   2
   0  -2  16 25.0378 3.09064   3
   0  -2  17 1.46366 0.94144   8
   0  -2 -17 2.54791 2.13638   3
   0  -2 -17 0.68671 1.58296   1
   0  -2 -17 3.67050 2.30984   7
   0  -2  17 2.00974 1.74268   2
   0  -2  17 0.04582 1.71648   3
   0  -2  18 11.4236 1.57234   8
   0  -2 -18 9.46145 2.29996   3
   0  -2 -18 10.3745 2.04851   1
   0  -2 -18 15.6417 3.02768   7
   0  -2  18 9.42320 2.30355   2
   0  -2  18 7.81427 2.28708   3
   0  -2  19 26.5486 3.22645   8
   0  -2 -19 30.4012 3.82685   3
   0  -2 -19 28.6486 3.56429   1
   0  -2 -19 29.4489 4.03872   7
   0  -2  19 28.2309 3.74611   2
   0  -2  19 23.5471 3.63687   3
   0  -2  20 19.6162 2.54556   8
   0  -2 -20 29.1434 3.42539   3
   0  -2 -20 23.6830 2.96188   1
   0  -2 -20 19.9653 3.14513   7
   0  -2  20 19.2689 3.06434   2
   0  -2  20 14.2388 3.00437   3
   0  -2  21 118.712 13.4723   8
   0  -2 -21 118.706 13.7390   3
   0  -2 -21 119.165 13.5977   1
   0  -2 -21 121.864 13.8788   7
   0  -2  21 134.870 13.7670   2
   0  -2  21 135.383 13.7308   3
   0  -2  22 36.1241 4.21708   8
   0  -2 -22 35.3884 4.59292   3
   0  -2 -22 34.8347 4.44036   1
   0  -2 -22 38.8231 5.12711   7
   0  -2  22 35.4357 4.65603   2
   0  -2  22 39.8209 4.69354   3
   0  -2  23 99.0247 10.8510   8
   0  -2 -23 94.4128 11.1467   3
   0  -2 -23 98.6425 10.9887   1
   0  -2 -23 116.671 11.4486   7
   0  -2  23 94.7864 11.1192   2
   0  -2  23 94.3392 11.1214   3
   0  -2  24 31.4718 3.89313   8
   0  -2 -24 35.3360 4.52452   3
   0  -2 -24 29.7158 4.12984   1
   0  -2 -24 36.1462 4.91427   7
   0  -2  24 36.7562 4.44161   2
   0  -2  24 34.1307 4.41853   3
   0  -2  25 3.75767 1.34187   8
   0  -2 -25-1.47996 2.32364   3
   0  -2 -25 1.02232 1.81034   1
   0  -2 -25 4.81822 3.02288   7
   0  -2  25 2.33672 2.17758   2
   0  -2  25 5.74847 2.28475   3
   0  -2  26 2.51316 1.34364   8
   0  -2 -26 0.99619 2.40083   3
   0  -2 -26 3.34245 1.82467   1
   0  -2 -26 4.15984 3.06921   7
   0  -2  26-1.43980 2.09231   2
   0  -2  26 2.42609 2.24743   3
   0  -2  27 35.1807 4.11724   8
   0  -2 -27 40.2679 4.79216   3
   0  -2 -27 31.0429 4.28868   1
   0  -2 -27 43.0021 5.13082   7
   0  -2  27 32.4346 4.53563   2
   0  -2  27 31.7123 4.57983   3
   0  -2  28 4.14450 1.44116   8
   0  -2 -28 4.01243 2.51103   3
   0  -2 -28 3.56946 1.92757   1
   0  -2 -28 4.78552 3.12917   7
   0  -2  28 3.82107 2.22653   2
   0  -2  28 3.85886 2.09965   3
   0  -2  29 4.08022 1.52197   8
   0  -2 -29 7.94208 2.57108   3
   0  -2 -29 3.24687 1.82174   1
   0  -2 -29 5.27186 3.13528   7
   0  -2  29 6.55776 2.38009   2
   0  -2  29 5.44696 2.28766   3
   0  -2  30 6.25329 1.66809   8
   0  -2 -30 11.3220 2.76205   3
   0  -2 -30 5.54350 2.00423   1
   0  -2 -30 8.83676 3.32826   7
   0  -2  30 10.6837 2.64666   2
   0  -2  30 6.06272 2.33282   3
   0  -2  31 3.18566 1.43182   8
   0  -2 -31 2.33253 2.46739   3
   0  -2 -31 2.59241 1.92103   1
   0  -2 -31 6.65124 3.30783   7
   0  -2  31 0.71756 2.35255   2
   0  -2  31 1.80596 2.07698   3
   0  -2  32 7.81693 1.69587   8
   0  -2 -32 7.10830 2.58310   3
   0  -2 -32 5.46823 3.34307   7
   0  -2  32 4.16263 2.60322   2
   0  -2 -32 7.68180 2.08416   1
   0  -2  32 3.91322 2.29536   3
   0  -2 -33 9.15489 2.20503   1
   0  -2  33 10.5797 2.79659   2
   0  -2  33 8.56001 1.86933   8
   0  -2  33 6.98262 2.44816   3
   0  -2 -34 82.2389 9.43890   1
   0  -2  34 102.799 9.87430   2
   0  -2  34 80.9196 9.36517   8
   0  -2  34 75.2966 9.67909   3
   0  -2 -35 34.7708 4.42523   1
   0  -2  35 36.0060 4.88602   2
   0  -2  35 38.1592 4.30166   8
   0  -2  35 27.4795 4.64768   3
   0  -2 -36 17.0086 2.83728   1
   0  -2  36 20.6317 3.44018   2
   0  -2  36 17.9837 2.58787   8
   0  -2  36 14.4063 3.20087   3
   0  -2 -37 10.6060 2.30445   1
   0  -2  37 11.3960 2.94579   2
   0  -2  37 8.94169 1.94821   8
   0  -2  37 12.5536 2.85281   3
   0  -2 -38 0.68715 1.95690   1
   0  -2  38 0.74703 2.57729   3
   0  -2  38-0.76540 2.34070   2
   0  -2  38-0.70445 1.55824   8
   0  -2 -39 9.10436 2.44306   1
   0  -2 -39 11.9051 3.03172   3
   0  -2  39 15.9056 2.29936   8
   0  -2 -39 10.7094 3.75395   7
   0  -2 -40 10.0483 2.46410   1
   0  -2 -40 15.4275 3.03290   3
   0  -2  40 13.7555 2.24036   8
   0  -2 -40 12.9677 3.76272   7
   0  -2 -41 31.1213 4.09857   1
   0  -2 -41 31.6663 4.36794   3
   0  -2  41 28.5690 3.91962   8
   0  -2 -41 39.1629 5.19019   7
   0  -2 -42 8.65250 2.36214   1
   0  -2 -42 13.9591 2.89043   3
   0  -2  42 9.05828 2.10142   8
   0  -2 -42 10.4278 3.08410   7
   0  -2 -43 58.6662 7.01554   1
   0  -2 -43 69.8501 7.55535   3
   0  -2  43 55.7174 6.93820   8
   0  -2 -43 63.2094 7.71980   7
   0  -2 -44 18.5812 3.05182   1
   0  -2 -44 22.3981 3.85088   3
   0  -2  44 18.6923 2.85418   8
   0  -2 -44 13.6933 4.34998   7
   0  -2  44 19.0199 2.33564   6
   0  -2 -45 43.2260 5.91500   7
   0  -2  45 33.0017 3.99032   6
   0  -2 -45 41.3679 5.18199   3
   0  -2 -45 35.3701 4.51637   1
   0  -2  45 43.1347 5.24785   3
   0  -2  45 33.9282 4.43335   8
   0  -2  46 4.41373 1.70014   8
   0  -2 -46 0.17608 3.37612   7
   0  -2  46 3.98904 0.98673   6
   0  -2 -46 0.79440 2.39099   3
   0  -2 -46 3.07665 1.94829   1
   0  -2  46-0.67054 2.34789   2
   0  -2  46 3.59149 2.80753   3
   0  -2  47 13.5369 2.23452   8
   0  -2 -47 20.2388 3.58103   7
   0  -2  47 9.47878 1.58064   6
   0  -2 -47 10.9083 2.37288   1
   0  -2  47 11.8206 3.04399   2
   0  -2 -47 15.4487 2.87825   3
   0  -2  47 11.7479 3.13760   3
   0  -2  48 9.79833 3.03561   4
   0  -2 -48 13.5319 3.40442   7
   0  -2  48 10.9249 1.70688   6
   0  -2 -48 12.6197 3.23073   3
   0  -2 -48 14.6267 2.52042   1
   0  -2  48 16.1189 3.17154   3
   0  -2  48 17.7387 3.46981   2
   0  -2  48 14.6694 2.44318   8
   0  -2  49 56.9683 7.98174   4
   0  -2  49 54.7989 7.07730   8
   0  -2 -49 56.8324 8.18207   7
   0  -2  49 58.5118 6.73876   6
   0  -2 -49 73.2177 7.82373   3
   0  -2  49 74.0494 7.77919   3
   0  -2 -49 62.1885 7.17829   1
   0  -2  49 73.7964 7.84365   2
   0  -2  50 9.94901 3.83773   4
   0  -2  50 10.2425 2.21976   8
   0  -2 -50 9.74233 4.21681   7
   0  -2  50 8.23793 1.46621   6
   0  -2 -50 12.2831 3.14876   3
   0  -2 -50 10.0376 2.42795   1
   0  -2  50 18.2821 3.47047   3
   0  -2  50 16.2188 3.33459   2
   0  -2  51 11.8682 3.69301   4
   0  -2  51 8.83906 2.06211   8
   0  -2 -51 9.18491 3.98070   7
   0  -2  51 7.19494 1.25038   6
   0  -2 -51 7.09028 2.61032   3
   0  -2 -51 7.32286 2.20727   1
   0  -2  51 10.5712 3.14941   3
   0  -2  51 7.69295 2.84728   2
   0  -2  52 17.2948 3.80455   4
   0  -2  52 19.9338 2.86224   8
   0  -2 -52 20.4508 3.97049   7
   0  -2  52 15.8311 2.16445   6
   0  -2 -52 18.2642 3.70846   3
   0  -2 -52 17.2680 2.93128   1
   0  -2  52 21.1383 3.72821   2
   0  -2  52 23.9725 3.90294   3
   0  -2  53 22.9793 4.53570   4
   0  -2  53 29.7592 3.80724   8
   0  -2 -53 33.7114 5.02543   7
   0  -2  53 24.4519 3.15525   6
   0  -2 -53 36.5738 4.77010   3
   0  -2  53 33.7325 4.52018   3
   0  -2 -53 29.1991 3.83793   1
   0  -2  53 35.8154 4.74462   2
   0  -2  54 2.39335 3.56002   4
   0  -2  54 1.36073 1.79350   8
   0  -2 -54 0.21434 3.85269   7
   0  -2  54 1.84058 0.87192   6
   0  -2 -54 1.72814 2.96159   3
   0  -2 -54 2.08421 1.94235   1
   0  -2  54 5.35046 3.13072   3
   0  -2  54 1.77337 3.01887   2
   0  -2  55 4.49129 3.64504   4
   0  -2  55 5.27831 2.02054   8
   0  -2 -55 12.5067 4.28184   7
   0  -2  55 3.59523 0.93160   6
   0  -2 -55 1.44319 2.51130   3
   0  -2 -55 11.1932 2.20271   1
   0  -2  55 9.95586 3.26075   3
   0  -2  55 9.71915 3.00439   2
   0  -2  56 0.20895 3.22964   4
   0  -2  56 2.90098 1.82464   8
   0  -2 -56-0.22432 3.66310   7
   0  -2  56-0.49157 0.70420   6
   0  -2 -56 4.09120 2.77275   3
   0  -2 -56 3.44217 2.02954   1
   0  -2  56 0.16985 2.95104   3
   0  -2  56 2.35534 2.69457   2
   0  -2  57 13.6833 3.60476   4
   0  -2  57 19.6546 2.84178   8
   0  -2 -57 19.4967 3.95199   7
   0  -2  57 12.9669 1.84121   6
   0  -2 -57 14.9973 3.74459   3
   0  -2 -57 18.8611 2.84205   1
   0  -2  57 23.1025 3.67711   3
   0  -2  57 28.6898 4.05976   2
   0  -2  58 3.71762 3.50577   4
   0  -2  58 4.44704 1.88821   8
   0  -2 -58 3.04814 3.79875   7
   0  -2  58 0.81227 0.65496   6
   0  -2 -58 3.26015 2.10079   1
   0  -2  58 2.10397 3.18723   2
   0  -2 -58 1.69577 3.07427   3
   0  -2  58 3.90640 3.30808   3
   0  -2  59-0.09205 1.95229   8
   0  -2 -59 2.15655 4.33891   7
   0  -2 -59 4.66791 2.83376   3
   0  -2 -59 1.09627 2.04735   1
   0  -2  59 10.3805 3.16556   2
   0  -2  59 8.72165 4.01113   4
   0  -2  59 5.26138 3.41545   3
   0  -2  60 2.42455 1.83272   8
   0  -2 -60 4.22957 2.83542   3
   0  -2 -60-2.20407 4.16418   7
   0  -2  60 0.54778 2.70222   2
   0  -2  60-1.14322 3.57693   4
   0  -2  60-1.11388 3.15793   3
   0  -2  61 1.13483 1.98937   8
   0  -2 -61-0.17974 3.26763   3
   0  -2 -61-1.00052 3.42893   7
   0  -2  61-0.37241 3.29377   2
   0  -2  61 1.16845 3.00826   4
   0  -2  61-2.08532 3.50855   3
   0  -2  62 36.7455 4.99250   8
   0  -2 -62 45.4927 5.99928   3
   0  -2 -62 36.5232 6.44320   7
   0  -2  62 47.0504 6.14914   2
   0  -2  62 34.8622 6.13478   4
   0  -2  62 34.2645 5.85789   3
   0  -2 -63-1.67484 2.69232   3
   0  -2 -63 0.78219 4.65989   7
   0  -2  63 1.93392 3.25011   2
   0  -2  63-6.58602 4.23790   4
   0  -2  63 0.09667 1.60658   8
   0  -2  64 26.4059 4.30858   2
   0  -2 -64 17.0537 4.03433   3
   0  -2  64 11.9558 4.67456   4
   0  -2 -64 12.5255 5.15028   7
   0  -2  65 1.40452 3.43720   2
   0  -2 -65 2.11538 3.26302   3
   0  -2  65-4.57744 3.45160   4
   0  -2 -65 1.35960 3.25724   7
   0  -2  66-0.20422 3.26184   2
   0  -2 -66 7.63317 3.28324   3
   0  -2  66 6.74950 3.77003   4
   0  -2 -66 1.94168 4.10410   7
   0  -2  67 4.57459 3.32622   2
   0  -2 -67 6.17248 3.03013   3
   0  -2  67 7.15338 4.34236   4
   0  -2 -67 2.82892 4.78105   7
   0  -2  68 1.35189 4.23546   4
   0  -2 -68-1.73151 4.63844   7
   0  -2  68-0.42337 3.42707   2
   0  -2 -68 2.83842 3.54974   3
   0  -2  69 4.96475 3.60643   4
   0  -2 -69 10.2964 3.87056   7
   0  -2  69 4.30921 3.65768   2
   0  -2 -69 4.52682 3.45868   3
   0  -2  70 0.56263 3.68560   4
   0  -2 -70-0.29983 4.55545   7
   0  -2 -70 3.13870 2.87379   3
   0  -2  70 1.53417 3.25786   2
   0  -2  71-3.72883 4.55855   4
   0  -2 -71-3.66614 5.07213   7
   0  -2  71 4.01301 3.57906   2
   0  -2 -71 7.87148 3.55437   3
   0  -2  72 3.21841 4.62874   4
   0  -2 -72 6.21911 5.16055   7
   0  -2  72 14.2813 4.32525   2
   0  -2 -72 4.74236 3.65499   3
   0  -2  73 10.1389 4.27526   4
   0  -2 -73 18.0521 4.83560   7
   0  -2  73 19.1218 4.39454   2
   0  -2 -73 17.9638 4.27115   3
   0  -2  74-0.91164 4.11428   4
   0  -2 -74-4.19262 4.72652   7
   0  -2  74 5.38662 3.79092   2
   0  -2 -74-0.44518 3.14779   3
   0  -2  75-3.40584 4.87080   4
   0  -2 -75 6.23880 5.40134   7
   0  -2 -75 3.61708 3.77758   3
   0  -2  75 0.95184 3.75904   2
   0  -2  76 6.62769 4.89560   4
   0  -2 -76 7.34010 5.24315   7
   0  -2  76 14.5204 4.24633   2
   0  -2 -76 7.56768 3.92648   3
   0  -2  77 0.96435 3.49286   4
   0  -2 -77 6.11205 3.91346   7
   0  -2  77-2.45869 3.59487   2
   0  -2 -77 4.65604 3.37500   3
   0  -2  78-0.98193 4.60843   4
   0  -2 -78 3.10913 5.04114   7
   0  -2 -78 3.78561 3.83086   3
   0  -2  78 5.99147 4.04761   2
   0  -2  79-0.33344 4.93607   4
   0  -2 -79 4.21477 5.52864   7
   0  -2 -79 2.87742 3.65796   3
   0  -2  79 3.03958 3.90885   2
   0  -2  80 2.37573 4.38217   4
   0  -2 -80 0.71456 4.98247   7
   0  -2  80-2.57082 3.57729   2
   0  -2 -80 3.40594 3.13324   3
   0  -2  81 1.72697 3.61566   4
   0  -2 -81-7.63024 4.44050   7
   0  -2  81-1.82609 3.80370   2
   0  -2 -81 0.24686 3.67755   3
   0  -2  82 0.70284 4.62715   4
   0  -2 -82 2.21638 5.54323   7
   0  -2 -82-0.75082 3.71133   3
   0  -2  82 4.49792 3.78004   2
   0  -2  83 4.29224 5.11660   4
   0  -2 -83-1.87638 5.64056   7
   0  -2 -83-1.01544 3.22265   3
   0  -2  83 2.14694 3.62481   2
   0  -2  84 0.36380 4.26349   4
   0  -2 -84 1.90983 4.24358   7
   0  -2  84 3.26774 4.40487   2
   0  -2 -84 2.31633 3.61169   3
   0  -2  85 7.40015 5.11493   4
   0  -2 -85 18.6325 6.35842   7
   0  -2  85 14.1059 4.52550   2
   0  -2 -85 16.1471 4.74239   3
   0  -2  86-3.00927 5.90416   4
   0  -2 -86 0.78828 6.28996   7
   0  -2 -86 1.58363 3.81140   3
   0  -2  86 3.08407 4.14610   2
   0  -2  87 3.44377 5.38972   4
   0  -2 -87-0.80040 5.35334   7
   0  -2 -87 1.06976 3.77874   3
   0  -2  87 3.97721 4.30082   2
   0  -2  88 8.55668 4.11900   4
   0  -2 -88-0.40638 4.40881   7
   0  -2  88 3.15733 3.75911   2
   0  -2 -88-5.41472 4.33003   3
   0  -2  89 2.76661 4.96713   4
   0  -1   8 0.29238 0.81615   2
   0  -1   8 19.6966 1.18553   3
   0  -1  -9 56.3811 2.00015   3
   0  -1   9 58.0222 1.84393   3
   0  -1 -10 72.3960 8.46655   1
   0  -1 -10 81.9109 8.60229   3
   0  -1  10 81.0680 8.53782   3
   0  -1 -11 3.96567 1.13504   1
   0  -1 -11 4.78640 1.64484   3
   0  -1  11 1.96108 1.35084   3
   0  -1 -12 10.3255 1.73204   1
   0  -1  12 12.3106 1.94144   3
   0  -1 -12 10.7889 1.92783   3
   0  -1 -13 19.7286 2.78156   1
   0  -1  13 22.3056 2.61423   8
   0  -1  13 23.1877 2.94790   3
   0  -1 -13 24.2133 3.08285   3
   0  -1 -14 0.25574 1.33289   1
   0  -1  14 0.22774 0.90446   8
   0  -1  14-0.19150 1.58461   3
   0  -1 -14-2.04181 1.75041   3
   0  -1 -15 1.31841 1.31140   1
   0  -1  15 0.65586 0.98159   8
   0  -1  15 0.78217 1.56286   3
   0  -1 -15-0.04435 1.60937   3
   0  -1 -16 1.72259 1.41128   1
   0  -1  16 1.91354 1.09875   8
   0  -1  16 2.82255 1.80355   3
   0  -1 -16 0.98777 1.87462   3
   0  -1 -17 1.15183 1.44218   1
   0  -1  17 1.11313 1.15164   8
   0  -1 -17-0.69614 2.02851   3
   0  -1  17 0.37601 1.67388   3
   0  -1 -18 3.23974 1.53740   1
   0  -1  18 3.78409 1.31968   8
   0  -1  18 4.74102 1.84337   3
   0  -1 -18 5.87064 2.17906   3
   0  -1 -19 3.50710 1.54405   1
   0  -1  19 2.27889 1.31370   8
   0  -1 -19 1.15709 2.11447   3
   0  -1  19 2.74664 1.94730   3
   0  -1 -20 75.1222 8.64775   1
   0  -1  20 77.9312 8.62525   8
   0  -1  20 79.1665 8.86216   3
   0  -1 -20 79.7940 8.90963   3
   0  -1 -21 45.5031 6.06603   1
   0  -1  21 58.1266 6.07222   8
   0  -1  21 56.8459 6.38941   3
   0  -1 -21 56.2402 6.42641   3
   0  -1 -22 22.7614 3.08043   1
   0  -1  22 22.6124 2.96884   8
   0  -1  22 26.6161 3.47364   3
   0  -1 -22 21.6596 3.48814   3
   0  -1 -23 15.7147 2.37248   1
   0  -1  23 13.9787 2.24559   8
   0  -1  23 15.3598 2.90213   3
   0  -1 -23 16.0582 2.96401   3
   0  -1 -24 20.8943 2.90246   1
   0  -1  24 20.4966 2.82733   8
   0  -1  24 23.2251 3.42120   3
   0  -1 -24 20.4100 3.40262   3
   0  -1 -25 28.2915 4.08499   1
   0  -1  25 38.5764 4.12031   8
   0  -1  25 32.6281 4.50054   3
   0  -1 -25 36.2893 4.53652   3
   0  -1 -26-0.32913 1.64963   1
   0  -1  26 4.55586 1.63407   8
   0  -1 -26 1.77202 2.12028   3
   0  -1  26 4.77245 2.19788   3
   0  -1 -27 7.88961 1.89599   1
   0  -1  27 5.89983 1.69915   8
   0  -1  27 5.04146 2.26568   3
   0  -1 -27 7.80436 2.25591   3
   0  -1 -28 43.1477 5.20557   1
   0  -1  28 45.9622 5.21461   8
   0  -1  28 43.1669 5.55342   3
   0  -1 -28 44.0220 5.55234   3
   0  -1 -29 41.3339 5.40779   1
   0  -1  29 48.1286 5.44019   8
   0  -1  29 46.1930 5.79197   3
   0  -1 -29 50.5007 5.83611   3
   0  -1 -30 24.4166 3.31077   1
   0  -1  30 22.4936 3.28418   8
   0  -1  30 26.3601 3.89789   3
   0  -1 -30 27.7152 3.90143   3
   0  -1 -31 39.5132 4.88284   1
   0  -1  31 37.6191 4.85758   8
   0  -1  31 47.5134 5.38602   3
   0  -1 -31 41.1973 5.32677   3
   0  -1 -32 115.011 12.7642   1
   0  -1  32 124.572 12.8112   8
   0  -1  32 109.583 13.0540   3
   0  -1 -32 105.676 12.9993   3
   0  -1 -33 12.8802 2.19644   1
   0  -1  33 8.85579 2.00221   8
   0  -1 -33 9.03866 1.43247   9
   0  -1  33 7.15703 2.49640   3
   0  -1 -33 9.86611 2.57208   3
   0  -1 -34 10.9520 2.07931   1
   0  -1  34 8.79589 1.96763   8
   0  -1 -34 8.06239 1.36717   9
   0  -1  34 10.6895 2.74863   3
   0  -1 -35 14.7474 2.53327   1
   0  -1  35 14.7455 2.55175   8
   0  -1 -35 13.9271 1.91266   9
   0  -1  35 21.3371 3.31414   3
   0  -1 -36 24.4588 3.33370   1
   0  -1  36 28.0721 3.31792   8
   0  -1 -36 22.0263 2.87009   9
   0  -1  36 32.6742 4.06124   3
   0  -1 -37 6.26039 1.95095   1
   0  -1 -37 3.31669 1.07492   9
   0  -1  37 3.36099 1.82316   8
   0  -1  37 8.91691 2.74216   3
   0  -1 -38 86.1456 8.31239   1
   0  -1 -38 65.7186 7.98678   9
   0  -1  38 81.6602 8.35497   8
   0  -1 -39 17.4207 2.57004   1
   0  -1  39 15.0867 2.57359   8
   0  -1 -39 12.9279 1.89432   9
   0  -1 -40 244.620 24.1691   1
   0  -1 -40 265.198 24.5351   3
   0  -1  40 256.569 24.2489   8
   0  -1 -40 195.923 23.9379   9
   0  -1 -41 26.1866 3.26476   1
   0  -1 -41 24.1883 3.69837   3
   0  -1  41 20.7758 3.18453   8
   0  -1 -41 20.4974 2.65271   9
   0  -1  42 33.0723 3.61336   6
   0  -1 -42 31.0349 3.94889   1
   0  -1 -42 32.5693 4.46265   3
   0  -1  42 30.7482 4.08732   8
   0  -1 -42 28.5328 3.54738   9
   0  -1  43 14.0785 1.91709   6
   0  -1 -43 17.6656 3.27732   3
   0  -1 -43 16.8772 2.44141   1
   0  -1 -43 11.3647 1.81775   9
   0  -1  43 15.8558 2.41646   8
   0  -1 -44 18.1815 3.27094   7
   0  -1  44 10.8602 1.63715   6
   0  -1 -44 14.5116 3.07383   3
   0  -1 -44 11.8227 2.18902   1
   0  -1 -44 8.13074 1.50945   9
   0  -1  44 11.5901 2.31198   8
   0  -1  45 5.21678 1.79122   8
   0  -1 -45 2.57076 3.43646   7
   0  -1  45 6.85260 1.22913   6
   0  -1 -45 7.69131 2.28314   3
   0  -1 -45 4.30370 1.86224   1
   0  -1 -45 2.48595 1.05715   9
   0  -1  45 6.75006 2.93060   3
   0  -1  46 7.92087 2.11232   8
   0  -1 -46 9.15032 3.74916   7
   0  -1  46 7.82794 1.30212   6
   0  -1 -46 8.52610 2.75276   3
   0  -1 -46 5.40615 1.92442   1
   0  -1 -46 4.17499 1.16031   9
   0  -1  46 6.52907 2.74120   3
   0  -1  47 7.51700 2.09834   8
   0  -1 -47 12.9955 3.51972   7
   0  -1  47 10.6658 1.55860   6
   0  -1 -47 12.8953 2.13246   1
   0  -1  47 11.3108 2.91926   3
   0  -1 -47 7.41349 1.42664   9
   0  -1 -47 11.7724 3.00298   3
   0  -1  48 9.93425 2.38108   8
   0  -1  48 11.9565 1.59221   6
   0  -1 -48 10.0005 3.18323   7
   0  -1 -48 9.86278 2.97010   3
   0  -1 -48 11.8334 2.20258   1
   0  -1 -48 7.43907 1.44473   9
   0  -1  48 12.1767 3.27262   3
   0  -1 -49 17.3069 2.63979   9
   0  -1 -49 22.0287 4.78040   7
   0  -1  49 23.8097 2.74032   6
   0  -1  49 26.0313 3.30435   8
   0  -1 -49 26.9587 3.76138   3
   0  -1 -49 30.6880 3.26202   1
   0  -1  49 21.1325 4.15805   3
   0  -1 -50 22.8104 3.35429   9
   0  -1  50 35.4239 4.09307   8
   0  -1  50 30.8816 3.45500   6
   0  -1 -50 33.8040 4.64827   3
   0  -1  50 29.4895 4.50157   3
   0  -1 -50 35.3212 3.91007   1
   0  -1  51 20.1107 2.89805   8
   0  -1 -51 23.7547 4.61965   7
   0  -1  51 18.1104 2.18162   6
   0  -1 -51 23.9686 3.75989   3
   0  -1 -51 16.7748 2.77462   1
   0  -1 -51 12.3063 2.07050   9
   0  -1  51 24.9787 3.80363   3
   0  -1  52 5.54457 2.20899   8
   0  -1 -52 3.88472 3.09221   7
   0  -1  52 5.87403 1.27224   6
   0  -1 -52 7.08394 2.73263   3
   0  -1 -52 10.5247 2.00166   1
   0  -1 -52 4.34415 1.14835   9
   0  -1  52 8.21348 3.28026   3
   0  -1 -53 20.4839 3.18333   9
   0  -1  53 32.2049 3.91660   8
   0  -1 -53 37.2630 5.42369   7
   0  -1  53 31.9668 3.29169   6
   0  -1 -53 33.1806 4.50838   3
   0  -1  53 28.7721 4.60861   3
   0  -1 -53 34.2718 3.77709   1
   0  -1 -54 0.98738 0.91616   9
   0  -1  54 2.44658 2.05346   8
   0  -1 -54 4.92820 4.02330   7
   0  -1  54 1.77672 1.04007   6
   0  -1 -54 3.70016 3.03874   3
   0  -1 -54 3.19123 1.92053   1
   0  -1  54 2.97776 2.76346   3
   0  -1  54 0.63888 2.62840   2
   0  -1 -55 0.88368 0.86798   9
   0  -1  55 2.48801 1.88006   8
   0  -1 -55 4.60184 3.71307   7
   0  -1  55 2.73374 1.03604   6
   0  -1 -55-2.19743 2.83825   3
   0  -1 -55 3.88839 1.82872   1
   0  -1  55 2.70850 3.12831   3
   0  -1  55 9.14199 3.12192   2
   0  -1 -56 6.79888 1.31911   9
   0  -1  56 12.7286 2.50353   8
   0  -1 -56 15.0196 3.52521   7
   0  -1  56 10.1308 1.48249   6
   0  -1 -56 7.37123 2.75540   3
   0  -1 -56 7.49712 2.16810   1
   0  -1  56 13.3268 3.54727   3
   0  -1  56 18.0048 3.55568   2
   0  -1  57 0.21315 3.11062   4
   0  -1 -57-0.81365 0.79677   9
   0  -1  57 0.09856 1.90906   8
   0  -1 -57-4.35533 3.90227   7
   0  -1  57 0.18299 0.96871   6
   0  -1 -57-2.28932 2.91852   3
   0  -1 -57-1.34898 1.87265   1
   0  -1  57-0.35378 2.67529   3
   0  -1  57 3.23476 2.68209   2
   0  -1  58 4.14276 3.64651   4
   0  -1  58-1.60142 2.07297   8
   0  -1 -58 4.68674 4.25996   7
   0  -1  58 2.44016 0.99503   6
   0  -1 -58 2.87776 1.87246   1
   0  -1  58 3.65165 2.97307   2
   0  -1 -58 1.49594 2.94430   3
   0  -1  58 1.26579 3.12029   3
   0  -1  59 4.45975 3.58729   4
   0  -1 -59 0.95808 3.82227   7
   0  -1 -59 5.59482 2.70100   3
   0  -1 -59 1.98611 1.96994   1
   0  -1  59 3.34960 2.09735   8
   0  -1  59 3.55194 3.10703   2
   0  -1  59 9.23624 3.43810   3
   0  -1  60 6.38366 3.00313   4
   0  -1 -60 6.60687 3.23944   7
   0  -1 -60 6.56870 3.07873   3
   0  -1 -60 4.00665 2.07947   1
   0  -1  60 7.20888 2.22075   8
   0  -1  60 6.16177 2.98135   2
   0  -1  60 5.47299 3.25481   3
   0  -1  61-0.23304 3.56166   4
   0  -1 -61-0.17642 3.12791   3
   0  -1 -61 1.99959 4.06904   7
   0  -1  61 2.29530 2.07582   8
   0  -1  61-0.55456 3.29161   2
   0  -1  61 2.31267 3.09435   3
   0  -1  62-0.47627 4.01677   4
   0  -1 -62 0.89623 2.96513   3
   0  -1 -62 1.78746 4.52555   7
   0  -1  62 1.48016 2.10870   8
   0  -1  62-1.88444 3.39464   2
   0  -1  62 5.70648 3.51913   3
   0  -1  63 2.43241 3.61822   4
   0  -1 -63 0.91307 2.76155   3
   0  -1 -63-3.12663 4.20246   7
   0  -1  63-1.28715 2.27536   8
   0  -1  63-0.60195 3.44821   3
   0  -1  63 0.19202 2.91558   2
   0  -1 -64 37.4944 5.64292   7
   0  -1  64 30.7043 5.24926   3
   0  -1 -64 22.0905 5.11440   3
   0  -1  64 41.6712 5.42714   2
   0  -1  64 27.8233 5.18113   4
   0  -1 -65 4.06992 4.54817   7
   0  -1  65 1.46166 3.77407   3
   0  -1 -65 3.01768 3.47209   3
   0  -1  65 5.38098 3.62801   2
   0  -1  65-4.56604 4.03712   4
   0  -1 -66-2.49239 4.79889   7
   0  -1  66 4.68724 3.64768   3
   0  -1 -66 2.88030 2.63737   3
   0  -1  66 1.82730 3.23182   2
   0  -1  66-3.10778 4.18761   4
   0  -1 -67-3.10618 4.02991   7
   0  -1  67 4.99519 3.16224   3
   0  -1 -67 2.73536 3.22340   3
   0  -1  67-1.86085 3.23851   2
   0  -1  67-3.17175 3.68534   4
   0  -1 -68 6.33430 4.10224   7
   0  -1  68 11.5127 4.05645   3
   0  -1 -68 4.36815 3.50286   3
   0  -1  68 7.36781 3.67238   2
   0  -1  68 3.77594 3.60660   4
   0  -1 -69 2.64159 5.10184   7
   0  -1  69 6.09057 3.84612   3
   0  -1 -69 5.65615 3.08552   3
   0  -1  69 4.92900 3.48378   2
   0  -1  69-1.92607 4.24168   4
   0  -1 -70 0.89882 4.55960   7
   0  -1  70-0.23032 3.80180   3
   0  -1 -70 2.05472 3.35733   3
   0  -1  70-1.52618 3.35870   2
   0  -1  70 5.89223 4.17540   4
   0  -1 -71 3.96874 3.68428   7
   0  -1  71 3.75392 3.69509   3
   0  -1  71 5.98613 3.81241   2
   0  -1 -71 8.95363 3.76410   3
   0  -1  71-0.85838 3.58572   4
   0  -1 -72 6.77452 3.37630   3
   0  -1  72 5.63536 3.55721   2
   0  -1 -72 13.3736 5.30964   7
   0  -1  72 6.41788 4.32802   4
   0  -1 -73 6.23879 3.47481   3
   0  -1  73 11.6907 3.92792   2
   0  -1 -73 12.0416 5.53334   7
   0  -1  73-0.59469 4.67685   4
   0  -1  74 8.38350 3.98527   2
   0  -1 -74 0.65514 3.64344   3
   0  -1 -74 4.19539 4.42656   7
   0  -1  74-0.30310 4.39756   4
   0  -1 -75 9.54124 3.68458   3
   0  -1  75 12.5395 3.90896   2
   0  -1 -75 7.88586 4.87040   7
   0  -1  75 8.64745 4.05075   4
   0  -1  76 29.3244 5.10577   2
   0  -1 -76 16.9008 4.71045   3
   0  -1 -76 15.0501 6.41333   7
   0  -1  76 18.5619 5.86458   4
   0  -1  77 12.9454 4.41754   2
   0  -1 -77 2.97092 3.94977   3
   0  -1 -77 5.44041 5.53098   7
   0  -1  77 5.45002 5.02530   4
   0  -1  78 6.44892 3.61787   2
   0  -1 -78 2.08467 3.41709   3
   0  -1 -78-0.69199 4.02155   7
   0  -1  78 3.59102 4.01081   4
   0  -1 -79 5.64217 3.45295   3
   0  -1  79-0.50364 3.80714   2
   0  -1 -79-2.81569 5.22936   7
   0  -1  79 3.98873 4.49470   4
   0  -1 -80 5.71995 3.79275   3
   0  -1  80 3.32156 3.70786   2
   0  -1 -80-0.35789 5.53370   7
   0  -1  80-5.75171 4.91842   4
   0  -1 -81 1.45078 3.19840   3
   0  -1  81 8.81600 3.79575   2
   0  -1 -81 3.63363 5.18290   7
   0  -1  81 4.13495 4.92836   4
   0  -1 -82 1.22632 3.60187   3
   0  -1  82 11.5758 4.26365   2
   0  -1 -82-1.10841 4.53668   7
   0  -1  82 1.75304 3.56947   4
   0  -1 -83 2.48688 3.78346   3
   0  -1  83 2.93868 3.62620   2
   0  -1 -83 0.37555 5.92653   7
   0  -1  83-6.42069 5.17103   4
   0  -1 -84 10.3386 3.74059   3
   0  -1  84 12.4634 4.40407   2
   0  -1  84 3.63058 5.32844   4
   0  -1 -85 22.7514 5.34238   3
   0  -1  85 30.7675 5.83890   2
   0  -1 -85 18.6111 5.93006   7
   0  -1  85 20.3098 5.63181   4
   0  -1  86 4.17544 4.13114   2
   0  -1 -86 9.84739 4.40400   3
   0  -1 -86 9.45352 5.90122   7
   0  -1  86 3.00344 5.46392   4
   0  -1  87 14.9476 4.79944   2
   0  -1 -87 8.14099 3.80191   3
   0  -1 -87 9.59606 6.65625   7
   0  -1  87 9.15961 5.88890   4
   0  -1 -88 4.25683 3.90013   3
   0  -1  88 6.00002 4.31910   2
   0  -1 -88-2.44036 4.51159   7
   0  -1  88 6.59842 4.92620   4
   0  -1 -89 10.7578 4.37031   3
   0  -1  89 10.1275 4.42381   2
   0  -1 -89 14.4539 6.27725   7
   0  -1  89 9.46640 4.80654   4
   0   0   8-0.50948 0.72821   3
   0   0   9 0.02607 0.97540   3
   0   0  -9 3.70309 1.23174   3
   0   0  10 3.82789 1.25988   3
   0   0 -10 6.90173 1.43031   3
   0   0 -11-0.40957 0.85949   1
   0   0 -11-0.99498 1.27975   3
   0   0  11 0.67032 1.18346   3
   0   0 -12 0.84263 0.90080   1
   0   0 -12 1.59408 1.55144   3
   0   0  12 2.26495 1.49609   3
   0   0 -13-0.85792 0.98982   1
   0   0 -13 0.25642 1.57974   3
   0   0  13 0.52867 1.54911   3
   0   0 -14 0.86437 1.09829   1
   0   0 -14 1.57685 1.58134   3
   0   0  14 1.74993 1.45688   3
   0   0 -15-0.12330 1.08374   1
   0   0  15 1.17814 1.72810   3
   0   0 -15-1.94145 1.86633   3
   0   0 -16 5.57760 1.38584   1
   0   0  16 6.51882 2.02378   3
   0   0 -16 5.47437 2.04675   3
   0   0 -17-0.51030 1.15222   1
   0   0  17-2.57332 1.69752   3
   0   0 -17-0.76239 1.74848   3
   0   0 -18 32.6055 3.85985   1
   0   0 -18 33.8349 4.25781   3
   0   0  18 32.1932 4.24041   3
   0   0 -19 4.79995 1.43700   1
   0   0 -19 7.42450 2.21491   3
   0   0  19 1.05230 2.15911   3
   0   0 -20 21.2051 2.69648   1
   0   0  20 21.0164 3.16893   3
   0   0 -20 20.9788 3.13860   3
   0   0 -21-0.45447 1.38928   1
   0   0  21 0.55206 2.02480   3
   0   0 -21 0.93689 2.10353   3
   0   0  21-0.49485 1.45678   8
   0   0 -22 15.3088 2.43110   1
   0   0 -22 20.1450 3.10584   3
   0   0  22 19.9024 2.70212   8
   0   0  22 21.9919 3.25546   3
   0   0 -23 25.9399 3.28446   1
   0   0 -23 28.4510 3.71738   3
   0   0  23 26.3522 3.43492   8
   0   0  23 24.2958 3.77227   3
   0   0 -24 278.264 32.1126   1
   0   0 -24 304.271 32.3308   3
   0   0  24 309.821 32.2100   8
   0   0  24 306.695 32.3440   3
   0   0 -25 5.22134 1.49243   1
   0   0 -25 6.35335 2.43042   3
   0   0  25 4.32323 2.52819   3
   0   0  25 2.65407 1.76722   8
   0   0 -26 87.9273 10.0671   1
   0   0 -26 82.2740 10.3192   3
   0   0  26 96.8457 10.1951   8
   0   0  26 98.4439 10.4225   3
   0   0 -27 6.06844 1.59621   1
   0   0  27 4.90897 2.41950   3
   0   0 -27 3.72632 2.41483   3
   0   0  27 5.51936 1.81572   8
   0   0 -28 106.095 12.5308   1
   0   0 -28 111.490 12.8376   3
   0   0  28 118.151 12.6740   8
   0   0  28 130.355 12.9329   3
   0   0 -29 0.65175 1.48338   1
   0   0 -29 2.23167 1.91094   3
   0   0  29 2.81197 2.36034   3
   0   0  29-1.36526 1.65369   8
   0   0 -30 13.0822 2.17739   1
   0   0  30 14.7363 2.83690   3
   0   0 -30 17.3097 2.96184   3
   0   0  30 13.4762 2.52033   8
   0   0  31 1.52160 1.72052   8
   0   0  31 3.46740 2.58703   3
   0   0 -31 0.08481 2.37433   3
   0   0 -31 0.73321 1.53980   1
   0   0  32 7.91577 1.99704   8
   0   0  32 3.39109 2.59662   3
   0   0 -32 5.95073 2.24163   3
   0   0 -32 4.56669 1.68515   1
   0   0  33 1.48827 1.76414   8
   0   0  33 0.48625 2.22076   3
   0   0 -33 1.26283 2.29045   3
   0   0 -33 0.73246 1.48754   1
   0   0  34 11.9309 2.29460   8
   0   0  34 10.8295 2.97209   3
   0   0 -34 14.2633 2.95141   3
   0   0 -34 10.4799 2.12382   1
   0   0  35 7.12681 2.17708   8
   0   0  35 4.02548 2.71805   3
   0   0 -35 8.29747 1.78187   1
   0   0 -36 139.583 15.5421   1
   0   0  36 136.567 15.8878   3
   0   0  36 146.599 15.6734   8
   0   0  37 4.77833 2.15360   8
   0   0 -37 5.90415 1.87703   1
   0   0  38 4.08728 1.80302   8
   0   0  38 4.31369 1.31345   6
   0   0 -38 2.19241 1.59552   1
   0   0  39 1.52539 1.96003   8
   0   0  39 2.92520 1.25844   6
   0   0 -39 2.39193 1.66187   1
   0   0 -40 29.5794 3.83209   1
   0   0  40 29.6399 3.63363   6
   0   0  40 32.1106 4.03122   8
   0   0  41 4.05369 1.32593   6
   0   0 -41 4.21233 1.66250   1
   0   0 -41 5.34745 2.53266   3
   0   0 -41 2.75459 1.19775   9
   0   0  41 3.19747 2.03169   8
   0   0  42 37.5792 4.15777   6
   0   0 -42 35.3696 4.82146   3
   0   0 -42 34.6916 4.34521   1
   0   0 -42 33.6913 4.09175   9
   0   0  42 35.2619 4.51044   8
   0   0  43 4.19003 1.34037   6
   0   0 -43 1.18894 1.63265   1
   0   0  43 3.51651 2.04543   8
   0   0 -43 3.66163 1.19035   9
   0   0 -43 1.87996 2.69784   3
   0   0  44 117.909 11.8957   8
   0   0  44 109.251 11.5717   6
   0   0 -44 104.983 12.1002   3
   0   0 -44 106.398 11.6765   1
   0   0  44 128.227 12.3382   3
   0   0 -44 92.2270 11.5198   9
   0   0  45 3.82307 1.28439   6
   0   0 -45-0.98687 2.31587   3
   0   0  45 1.49990 2.28760   3
   0   0 -45 2.69341 1.70640   1
   0   0 -45 2.24598 1.16999   9
   0   0  45-0.26209 1.95047   8
   0   0  46 8.06632 1.63616   6
   0   0 -46 12.4098 2.96234   3
   0   0  46 13.4398 3.20034   3
   0   0 -46 11.1954 1.99318   1
   0   0 -46 6.92411 1.53742   9
   0   0  46 10.7980 2.24098   8
   0   0  47 1.22516 1.24222   6
   0   0 -47 1.03520 2.32048   3
   0   0  47-0.71684 2.61270   3
   0   0 -47 2.20822 1.55224   1
   0   0  47 0.63751 1.91340   8
   0   0 -47 4.25044 1.16148   9
   0   0  48 26.0877 3.82568   8
   0   0  48 35.0012 4.49255   3
   0   0  48 30.6300 3.38884   6
   0   0 -48 23.9863 4.14213   3
   0   0 -48 24.6719 3.31051   9
   0   0 -48 29.2711 3.63682   1
   0   0  49-0.32140 1.21999   6
   0   0 -49 3.66414 2.63775   3
   0   0  49 2.26186 2.98773   3
   0   0 -49 0.42110 1.54931   1
   0   0 -49 0.65055 1.09796   9
   0   0  49-1.13569 1.97662   8
   0   0  50 9.32955 1.58156   6
   0   0  50 9.88813 3.23435   3
   0   0 -50 9.83307 2.78734   3
   0   0 -50 7.82026 1.84445   1
   0   0 -50 6.27648 1.46496   9
   0   0  50 7.89120 2.35711   8
   0   0  51-0.64911 1.20701   6
   0   0 -51 5.66645 2.43062   3
   0   0  51 4.43209 2.45578   3
   0   0 -51-0.43448 1.67328   1
   0   0 -51-0.81256 1.11139   9
   0   0  51 0.48969 1.92892   8
   0   0 -52-1.84188 2.92772   7
   0   0  52-1.58257 1.17705   6
   0   0  52 1.78283 2.90536   3
   0   0 -52 2.16706 2.80478   3
   0   0 -52 0.81903 1.62403   1
   0   0 -52 1.75094 1.09598   9
   0   0  52 2.49375 2.08800   8
   0   0 -53 3.35253 3.88856   7
   0   0  53-1.42917 1.21409   6
   0   0 -53-1.03385 2.47387   3
   0   0  53-1.15875 2.90229   3
   0   0 -53-1.02193 1.56120   1
   0   0 -53 0.66312 1.08389   9
   0   0  53 0.40563 1.90237   8
   0   0  54 6.49567 2.34534   8
   0   0 -54 3.00061 3.84707   7
   0   0  54 9.19551 1.50144   6
   0   0 -54 11.6198 2.93750   3
   0   0 -54 6.80087 1.92537   1
   0   0 -54 6.44250 1.44514   9
   0   0  54 5.25151 2.82335   3
   0   0  55 3.98269 2.16488   8
   0   0 -55 0.21929 2.96911   7
   0   0  55 2.84399 1.24794   6
   0   0 -55 3.85250 2.91718   3
   0   0 -55 0.78632 1.76501   1
   0   0 -55 2.92558 1.18457   9
   0   0  55 7.45077 3.36853   3
   0   0 -56 12.6054 2.08076   9
   0   0  56 14.7969 2.89062   8
   0   0 -56 12.3363 4.62578   7
   0   0  56 16.4309 2.18776   6
   0   0 -56 20.7195 3.57503   3
   0   0  56 16.6473 3.93670   3
   0   0 -56 17.8080 2.53182   1
   0   0  57-3.12984 2.32211   8
   0   0 -57-2.06406 4.06885   7
   0   0  57 0.16178 1.16254   6
   0   0 -57-0.32050 2.58475   3
   0   0 -57-1.13826 1.65025   1
   0   0 -57 0.97136 1.11122   9
   0   0  57-1.26740 2.56633   3
   0   0  58-3.06548 2.20511   8
   0   0 -58-1.40793 3.68258   7
   0   0  58 1.04053 1.15494   6
   0   0 -58-3.59061 3.04537   3
   0   0 -58 0.27023 1.76528   1
   0   0 -58 1.31110 1.07964   9
   0   0  58 4.99618 3.26875   3
   0   0 -59 4.07651 3.12973   7
   0   0  59 0.83503 1.14293   6
   0   0 -59-1.83147 2.73755   3
   0   0 -59-3.54593 1.76923   1
   0   0 -59 1.11064 1.08343   9
   0   0  59 1.69969 3.21995   3
   0   0  60 0.03915 1.02484   6
   0   0 -60 0.15094 0.86331   9
   0   0 -60 2.69481 4.10305   7
   0   0  60 1.92873 2.82055   3
   0   0 -60-0.67930 2.92760   3
   0   0 -61 2.00074 4.16089   7
   0   0  61 1.57515 3.49322   3
   0   0 -61-2.76401 3.21879   3
   0   0 -62 26.8132 5.42989   7
   0   0  62 36.9546 5.46895   3
   0   0 -62 32.7516 5.08393   3
   0   0  63 3.27948 3.36208   3
   0   0  63-3.88663 3.47024   4
   0   0 -63 3.94796 3.01460   3
   0   0 -63 2.08545 4.22232   7
   0   0 -64-2.39448 4.67318   7
   0   0  64-0.83642 3.69030   3
   0   0 -64 3.09623 3.20538   3
   0   0  64 2.72886 3.24023   2
   0   0  64 1.48861 3.97520   4
   0   0 -65-4.07265 3.92202   7
   0   0  65-5.32859 3.63776   3
   0   0 -65-0.92751 2.72947   3
   0   0  65 1.19180 3.36905   2
   0   0  65 1.77341 3.74040   4
   0   0 -66 3.87752 4.04879   7
   0   0  66 7.39010 3.67007   3
   0   0 -66 6.98953 3.37672   3
   0   0  66 11.9346 3.47857   2
   0   0  66 7.50072 3.09106   4
   0   0 -67-0.84736 4.67084   7
   0   0  67-0.22153 3.79885   3
   0   0 -67 3.07202 3.16678   3
   0   0  67-2.47215 3.36818   2
   0   0  67 9.76726 4.20007   4
   0   0 -68 1.15206 4.54182   7
   0   0  68 5.19074 3.70428   3
   0   0 -68 0.78171 2.90298   3
   0   0  68 6.92825 3.69267   2
   0   0  68-4.30925 4.23996   4
   0   0 -69 2.34872 3.48291   7
   0   0  69 1.14989 3.58873   3
   0   0 -69-2.18756 3.29782   3
   0   0  69 1.06857 3.21883   2
   0   0  69 0.27477 3.22739   4
   0   0 -70 18.2522 5.47843   7
   0   0  70 22.4712 4.91171   3
   0   0 -70 13.6913 4.21885   3
   0   0  70 8.68795 4.75418   4
   0   0 -71 4.27058 5.23388   7
   0   0  71 1.90673 3.72614   3
   0   0 -71-2.04784 3.05894   3
   0   0  71 1.54729 3.22554   2
   0   0  71-2.28655 4.51046   4
   0   0 -72 7.76772 4.28387   7
   0   0  72 2.66897 3.78018   3
   0   0 -72 0.62454 3.27903   3
   0   0  72 6.96835 3.70565   2
   0   0  72-0.29139 3.91026   4
   0   0 -73 3.16457 4.17482   7
   0   0  73-0.49383 4.30261   3
   0   0 -73-7.39773 3.82087   3
   0   0  73-0.22857 3.81553   2
   0   0  73 9.20796 3.92895   4
   0   0 -74 38.6681 6.90827   7
   0   0  74 26.1498 5.08149   3
   0   0 -74 27.4999 4.74564   3
   0   0  74 24.8599 5.02758   2
   0   0  74 14.8335 5.83403   4
   0   0 -75-2.30032 4.65934   7
   0   0  75 0.51177 4.15823   3
   0   0 -75 0.43653 3.61524   3
   0   0  75-1.41708 3.78416   2
   0   0  75-4.00920 4.60819   4
   0   0 -76 9.03095 4.64385   7
   0   0  76 3.12228 4.25598   3
   0   0 -76 9.72324 3.85541   3
   0   0  76 0.23999 3.70435   2
   0   0  76-2.19915 3.46478   4
   0   0 -77 3.40409 5.49032   7
   0   0  77-3.18567 4.22031   3
   0   0  77 2.19387 3.52586   2
   0   0 -77-2.02030 3.09239   3
   0   0  77 2.88001 4.56673   4
   0   0  78 0.24752 3.91584   2
   0   0 -78-0.22817 3.70231   3
   0   0 -78 4.50482 4.93605   7
   0   0  78 2.60760 4.63262   4
   0   0 -79 1.84945 3.42663   3
   0   0  79 5.02543 3.66624   2
   0   0 -79 2.81998 4.01295   7
   0   0  79 2.98662 3.73891   4
   0   0  80 12.7532 4.12230   2
   0   0 -80 0.93848 3.28476   3
   0   0 -80 4.30256 5.61155   7
   0   0  80-0.33783 4.37056   4
   0   0 -81 2.61442 3.66925   3
   0   0  81 0.25858 3.62578   2
   0   0 -81 2.91652 5.59243   7
   0   0  81 0.34402 4.91196   4
   0   0  82 1.31186 3.66885   2
   0   0 -82 0.24074 3.50715   3
   0   0 -82 1.48112 4.29165   7
   0   0  82 1.75024 4.43148   4
   0   0 -83 2.68590 3.45295   3
   0   0  83-3.72427 4.23689   2
   0   0 -83-0.75274 4.93889   7
   0   0  83 2.13690 4.08354   4
   0   0 -84 2.96745 3.87667   3
   0   0  84 5.93753 3.90612   2
   0   0 -84 4.97164 6.18046   7
   0   0  84 14.8524 6.06188   4
   0   0 -85-0.25072 3.45419   3
   0   0  85-1.91571 4.37475   2
   0   0 -85 2.32762 5.39625   7
   0   0  85 3.68649 5.22520   4
   0   0 -86-0.76245 4.15204   3
   0   0  86 3.88278 4.25494   2
   0   0 -86-0.39410 4.81320   7
   0   0  86 2.24928 3.92043   4
   0   0  87 0.84302 3.97869   2
   0   0 -87-6.43817 4.26050   3
   0   0 -87 4.00288 6.26096   7
   0   0  87-1.14330 5.22817   4
   0   0  88-3.13129 4.31096   2
   0   0 -88 6.26287 3.42315   3
   0   0 -88 5.68986 5.96076   7
   0   0  88-1.55036 5.51117   4
   0   0  89 3.75377 3.84073   2
   0   0 -89-0.52937 4.07572   3
   0   0 -89 0.41273 4.29645   7
   0   0  89-0.39396 3.97661   4
   0   1   8 0.28599 0.83248   3
   0   1   9 53.0235 3.22235   1
   0   1  -9 50.7295 3.26749   3
   0   1  10 75.4974 8.45320   1
   0   1  10 82.5664 8.52349   3
   0   1 -10 73.0630 8.48596   3
   0   1  11 5.16828 1.40661   1
   0   1 -11 0.79423 1.38376   3
   0   1  11 2.08098 1.21413   3
   0   1  12 10.5236 1.84803   1
   0   1 -12 10.7412 1.86000   3
   0   1  12 9.92427 1.97612   3
   0   1  13 20.4852 2.90378   1
   0   1  13 24.7909 3.10207   3
   0   1 -13 23.7251 3.06244   3
   0   1  14 0.87077 1.74308   3
   0   1 -14-0.79195 1.71790   3
   0   1  14 0.62865 1.47215   1
   0   1  15 1.90784 1.76366   3
   0   1 -15 1.82260 1.72559   3
   0   1  15 1.29733 1.55581   1
   0   1  16 1.63453 1.64449   3
   0   1 -16 0.86647 1.88346   3
   0   1 -16 1.43564 0.96103   1
   0   1  16 2.40807 1.58799   1
   0   1  17 1.99773 1.84150   3
   0   1 -17-0.69116 1.94514   3
   0   1  17 1.73393 1.62990   1
   0   1 -17 1.04366 1.04387   1
   0   1 -18 4.20258 2.04595   3
   0   1  18 6.78374 2.22675   3
   0   1  18 3.34160 1.69952   1
   0   1 -18 4.67913 1.17582   1
   0   1  19 0.76112 2.07479   3
   0   1 -19 2.16825 1.91256   3
   0   1  19 3.92004 1.69030   1
   0   1 -19 1.86820 1.09004   1
   0   1 -20 68.7108 7.74860   3
   0   1  20 65.2735 7.77191   3
   0   1 -20 66.5621 7.40835   1
   0   1  20 67.5748 7.59443   1
   0   1 -21 53.5091 6.17485   3
   0   1  21 62.5185 6.29650   3
   0   1 -21 47.6678 5.75314   1
   0   1 -22 20.2168 3.25908   3
   0   1  22 21.7848 3.27733   3
   0   1 -22 21.1430 2.64369   1
   0   1  23 14.6315 2.97370   3
   0   1 -23 12.7337 2.51104   3
   0   1 -23 13.0354 1.91791   1
   0   1 -24 27.3025 3.67243   3
   0   1  24 27.8418 3.77977   3
   0   1 -24 22.4387 2.96219   1
   0   1 -25 35.9824 4.48917   3
   0   1  25 33.3549 4.61323   3
   0   1 -25 34.2635 4.02232   1
   0   1  26-0.39835 2.52078   3
   0   1 -26 1.16715 1.22918   1
   0   1 -27 5.11459 2.17203   3
   0   1  27 4.79530 2.30190   3
   0   1 -27 5.75850 1.41671   1
   0   1  28 58.6960 6.01639   3
   0   1 -28 46.7779 5.79203   3
   0   1 -28 43.1269 5.29116   1
   0   1  29 43.0150 5.41855   3
   0   1 -29 44.5440 5.35982   3
   0   1 -29 40.4269 4.83404   1
   0   1 -30 24.3636 3.55094   3
   0   1  30 29.8088 3.88404   3
   0   1 -30 18.5618 2.81421   1
   0   1  31 46.4553 5.37038   8
   0   1  31 40.8772 5.65255   3
   0   1 -31 41.9931 5.55612   3
   0   1 -31 42.9200 5.00911   1
   0   1  32 118.632 13.2316   8
   0   1 -32 107.474 12.9689   1
   0   1  32 134.878 13.4909   3
   0   1 -32 134.243 13.4022   3
   0   1 -33 10.2690 1.96962   1
   0   1 -33 13.6817 2.74104   3
   0   1  33 13.1994 3.19627   3
   0   1  33 13.7733 2.56254   8
   0   1 -34 6.51227 1.73573   1
   0   1  34 10.7935 2.63103   3
   0   1 -34 10.9390 2.71948   3
   0   1  34 9.09028 1.77873   6
   0   1  34 9.31953 2.32333   8
   0   1  35 22.1152 3.40608   3
   0   1 -35 9.20063 2.75108   3
   0   1  35 13.6939 2.73651   8
   0   1  35 14.7042 2.17690   6
   0   1 -35 15.6425 2.27261   1
   0   1  36 25.7379 3.37938   8
   0   1  36 21.7356 2.93038   6
   0   1 -36 21.1251 2.94400   1
   0   1  37 5.93628 1.54880   6
   0   1  37 1.60776 2.13989   8
   0   1 -37 3.92129 1.53437   1
   0   1 -38 74.6158 8.63357   1
   0   1  38 78.2888 8.63724   6
   0   1  38 80.7999 8.98280   8
   0   1  39 13.8956 2.97983   8
   0   1  39 18.6192 2.49842   6
   0   1 -39 17.1818 2.53884   1
   0   1 -40 246.769 26.6380   1
   0   1  40 237.136 26.6197   6
   0   1  40 255.025 26.8814   8
   0   1 -41 23.9322 3.23798   1
   0   1  41 24.3353 3.70598   8
   0   1  41 25.2068 3.17349   6
   0   1 -42 30.0377 4.44277   3
   0   1 -42 34.1559 3.92619   1
   0   1  42 30.4276 4.37496   8
   0   1  42 32.0410 3.89838   6
   0   1 -43 13.1072 2.22952   1
   0   1  43 15.6070 3.26432   3
   0   1 -43 17.0047 3.20719   3
   0   1  43 14.4302 2.74110   8
   0   1  43 13.5273 2.18064   6
   0   1 -44 7.95235 2.04354   1
   0   1 -44 16.9264 2.99379   3
   0   1  44 14.2498 3.31825   3
   0   1  44 10.5042 2.51039   8
   0   1  44 14.2371 2.02077   6
   0   1 -45 2.93168 1.55503   1
   0   1 -45 4.73595 2.57661   3
   0   1  45 5.62292 3.02795   3
   0   1  45 2.67910 2.13305   8
   0   1  45 4.38305 1.47854   6
   0   1  46 8.53711 1.64742   6
   0   1  46 7.64372 2.67064   3
   0   1 -46 5.83332 2.70131   3
   0   1 -46 6.97213 1.63454   1
   0   1 -46 6.98390 1.57960   9
   0   1  46 4.00080 2.21631   8
   0   1  47 11.7801 1.90451   6
   0   1  47 16.5684 3.53843   3
   0   1 -47 9.54293 2.70250   3
   0   1 -47 9.63716 1.95463   1
   0   1 -47 11.8291 1.86949   9
   0   1  47 8.06024 2.62300   8
   0   1  48 11.3705 1.87450   6
   0   1 -48 11.8569 3.06673   3
   0   1  48 13.6328 3.17821   3
   0   1 -48 12.2465 1.98863   1
   0   1  48 5.57221 2.44358   8
   0   1 -48 8.30651 1.77764   9
   0   1  49 25.1465 3.19168   6
   0   1  49 24.4378 3.77984   8
   0   1 -49 23.6760 3.95410   3
   0   1  49 28.5650 4.40603   3
   0   1 -49 24.2625 3.23350   1
   0   1 -49 23.8094 3.11917   9
   0   1  50 39.2499 5.34917   3
   0   1  50 33.1903 3.98105   6
   0   1 -50 29.5326 3.92896   9
   0   1 -50 37.7220 4.93477   3
   0   1  50 34.6416 4.51828   8
   0   1 -50 31.8438 4.02592   1
   0   1 -51 19.2425 2.61883   1
   0   1  51 19.5597 2.59405   6
   0   1 -51 18.1978 3.66168   3
   0   1  51 21.1555 3.63596   3
   0   1 -51 14.6613 2.48116   9
   0   1  51 21.8982 3.25920   8
   0   1  52 8.88810 1.78627   6
   0   1  52 9.66245 3.44277   3
   0   1 -52 10.6581 2.73947   3
   0   1 -52 9.54974 1.90051   1
   0   1  52 5.53320 2.49053   8
   0   1 -52 7.45269 1.67555   9
   0   1  53 40.1338 4.67289   8
   0   1 -53 30.4840 4.00841   9
   0   1  53 30.8535 4.03357   6
   0   1 -53 44.2362 5.17643   3
   0   1 -53 31.3307 4.13634   1
   0   1  53 42.9578 5.44877   3
   0   1 -54 2.49680 1.64100   1
   0   1 -54 3.70881 2.61245   3
   0   1  54-0.17436 2.81795   3
   0   1 -54 2.71015 1.38794   9
   0   1  54 1.87125 1.42538   6
   0   1 -55 1.31961 1.45705   1
   0   1 -55 0.15156 2.62356   3
   0   1  55-0.35625 3.18558   3
   0   1 -55 1.33650 1.29931   9
   0   1  55 1.18517 1.33485   6
   0   1 -56 11.8440 2.03471   1
   0   1 -56 10.0346 3.25110   3
   0   1  56 12.0044 3.22816   3
   0   1 -56 8.68833 1.83634   9
   0   1  56 11.6796 1.88945   6
   0   1 -57-0.17587 1.54646   1
   0   1  57 1.85890 3.39950   3
   0   1 -57-0.47292 2.44275   3
   0   1 -57 0.09963 1.28947   9
   0   1  57 2.99449 1.41536   6
   0   1  58 3.61608 1.40391   6
   0   1 -58 3.37885 2.91504   3
   0   1  58 1.13913 3.37600   3
   0   1 -58 4.43738 1.68717   1
   0   1 -58 0.89739 1.33984   9
   0   1 -58 2.82147 3.58171   7
   0   1  59 8.53250 3.10433   3
   0   1 -59 5.23735 2.77424   3
   0   1 -59 1.89387 1.36128   9
   0   1  59 3.30182 1.43991   6
   0   1 -59 5.52636 4.29707   7
   0   1  60 11.2855 3.79468   3
   0   1 -60 3.00509 2.75774   3
   0   1 -60 3.73186 1.36168   9
   0   1  60 3.05121 1.45610   6
   0   1 -60 4.90591 3.42115   7
   0   1  61 6.25005 3.24885   3
   0   1 -61 0.85099 3.06756   3
   0   1 -61 3.25670 3.89600   7
   0   1 -62 1.55800 2.83973   3
   0   1 -62 5.11486 4.53872   7
   0   1  62 2.46912 3.40546   3
   0   1 -63 0.70574 2.93551   3
   0   1 -63-0.78394 4.14667   7
   0   1  63 0.41922 3.78924   3
   0   1 -64 41.8008 5.43883   3
   0   1 -64 26.4015 5.63448   7
   0   1  64 32.0903 5.55842   3
   0   1  65 1.18458 2.52515   8
   0   1 -65 4.02094 2.69479   3
   0   1 -65-2.99292 4.43009   7
   0   1  65 0.43633 3.71713   3
   0   1  66 3.86725 2.53749   8
   0   1 -66 6.51967 3.29358   3
   0   1 -66 1.10941 4.35696   7
   0   1  66 2.88872 3.83652   3
   0   1  67-0.80904 2.57523   8
   0   1  67 0.67948 3.26160   3
   0   1 -67 0.56568 3.23146   7
   0   1 -67 0.75640 3.08772   3
   0   1 -68 16.1488 5.13502   7
   0   1  68 12.0014 4.24174   3
   0   1  68 1.34648 4.03007   4
   0   1 -68 6.93018 3.24729   3
   0   1 -69 2.94012 4.80261   7
   0   1  69 5.63676 3.71655   3
   0   1  69 4.67036 4.37983   4
   0   1 -69 2.53693 3.35385   3
   0   1 -70 1.79778 3.63970   7
   0   1  70 5.88459 3.87391   4
   0   1  70-0.47846 3.84210   3
   0   1 -70 0.59549 2.84494   3
   0   1  71 4.86870 4.40459   3
   0   1 -71 2.13704 4.78039   7
   0   1  71 3.53603 3.75152   2
   0   1  71 6.85824 4.02719   4
   0   1 -71 10.7022 3.69704   3
   0   1  72 4.21327 3.83557   3
   0   1 -72 3.11151 5.18825   7
   0   1  72 11.2376 4.05078   2
   0   1  72 16.0240 5.02743   4
   0   1 -72 8.81824 3.86907   3
   0   1  73 7.82076 4.28335   3
   0   1 -73 0.63352 4.50797   7
   0   1  73 2.74182 3.43645   2
   0   1  73 3.85994 4.19056   4
   0   1 -73 7.08763 3.12935   3
   0   1  74 10.7743 4.51031   3
   0   1 -74 5.48327 4.79043   7
   0   1  74 11.6158 4.06110   2
   0   1  74 1.21043 3.56744   4
   0   1 -74 9.08992 3.78667   3
   0   1  75 14.8783 4.45504   3
   0   1 -75 8.20937 5.68621   7
   0   1  75 15.3589 4.32144   2
   0   1  75 22.8169 5.58842   4
   0   1 -75 9.42944 4.03759   3
   0   1  76 33.9786 5.83528   3
   0   1 -76 28.0855 6.22905   7
   0   1  76 30.2595 5.32251   2
   0   1  76 10.3667 5.51526   4
   0   1 -76 13.9325 4.42273   3
   0   1  77 7.01344 4.24426   3
   0   1 -77 12.9300 4.78261   7
   0   1  77 4.14151 4.02354   2
   0   1  77 1.91964 3.57477   4
   0   1 -77 5.30079 4.07156   3
   0   1  78 10.9687 4.35888   3
   0   1 -78 11.0789 5.62958   7
   0   1  78 7.17470 3.80852   2
   0   1  78 1.62911 4.95011   4
   0   1 -78 6.73024 3.36034   3
   0   1  79-3.90019 4.59263   3
   0   1 -79 4.93889 4.74419   7
   0   1  79 2.26028 4.01227   2
   0   1  79 1.65848 4.75946   4
   0   1 -79 3.64395 3.58635   3
   0   1  80-5.38213 3.81606   3
   0   1 -80 0.71755 4.55374   7
   0   1  80 1.53026 3.58176   2
   0   1  80 3.71384 3.51413   4
   0   1 -80 2.30331 3.46213   3
   0   1  81-5.46990 4.61840   3
   0   1 -81 2.55394 5.63854   7
   0   1  81 4.14141 4.00795   2
   0   1  81 4.12372 4.88180   4
   0   1 -81-1.63667 2.88967   3
   0   1  82-0.29345 4.62222   3
   0   1  82 3.15203 3.84946   2
   0   1 -82-2.85008 3.79644   3
   0   1  82 2.44821 4.86484   4
   0   1 -82-0.74211 5.11164   7
   0   1  83 3.87320 4.54030   3
   0   1 -83 6.78968 4.66933   7
   0   1  83 15.3014 4.32008   4
   0   1 -83 5.28869 3.50479   3
   0   1  83 9.05634 4.19617   2
   0   1 -84 6.51657 6.16910   7
   0   1  84 10.4964 5.31569   4
   0   1  84 2.15980 4.36661   2
   0   1 -84 2.68178 3.74874   3
   0   1 -85 21.7873 7.40662   7
   0   1  85 15.8386 6.46029   4
   0   1 -85 30.7979 5.44956   3
   0   1  85 18.8894 5.16022   2
   0   1 -86 8.29978 5.05352   7
   0   1  86 5.61756 4.95392   4
   0   1  86 7.76434 4.66199   2
   0   1 -86 5.74479 3.69991   3
   0   1 -87 18.8668 6.49391   7
   0   1  87-0.76143 5.06837   4
   0   1 -87 8.60441 4.38191   3
   0   1  87 12.9153 4.32814   2
   0   1 -88 2.44069 5.99112   7
   0   1  88-5.03477 5.65555   4
   0   1  88 9.38933 4.45349   2
   0   1 -88 0.25609 3.72703   3
   0   1 -89 11.1535 5.05876   7
   0   1 -89 4.67026 3.92130   3
   0   1  89 15.8507 4.70061   2
   0   1  89 9.83931 5.00525   4
   0   2   7 132.401 3.16869   6
   0   2   7 157.213 3.45282   7
   0   2   7 124.365 3.13040   1
   0   2  -7 137.563 3.38884   2
   0   2   8-0.74883 1.44077   7
   0   2   8 0.04478 1.26724   6
   0   2   8 0.26976 1.40214   1
   0   2   8-0.24518 0.99446   3
   0   2  -8 0.47080 1.19564   2
   0   2  -8-1.00273 0.93947   4
   0   2   9 71.2166 7.83299   3
   0   2   9 64.7261 7.85626   1
   0   2  -9 79.0839 7.89446   2
   0   2   9 77.7975 7.94535   7
   0   2   9 64.6685 7.80589   6
   0   2  10 4.95187 1.35779   6
   0   2  10 2.67228 1.45201   1
   0   2  10 5.56204 1.83976   7
   0   2 -10 3.85436 1.60173   2
   0   2  10 1.47362 1.28709   3
   0   2  11 47.9832 5.77779   3
   0   2  11 49.8548 5.78209   1
   0   2  11 53.8720 5.76860   6
   0   2 -11 51.2810 5.86068   2
   0   2 -11 50.6524 5.76500   3
   0   2  12 42.1773 4.60644   3
   0   2  12 35.2458 4.49004   1
   0   2  12 34.3680 4.40200   6
   0   2 -12 36.9042 4.58026   2
   0   2 -12 42.6856 4.49597   3
   0   2  13 34.6666 4.10853   1
   0   2  13 38.3378 4.16662   3
   0   2 -13 29.9565 4.13683   2
   0   2 -13 31.3828 4.05219   3
   0   2  14 140.641 12.8823   3
   0   2  14 107.804 12.7350   1
   0   2 -14 107.624 12.7429   3
   0   2  15 10.3412 2.34010   3
[truncated: 24,895,391 more chars]
